# Supplementary material for: MOBILE pipeline enables identification of context-specific networks and regulatory mechanisms
Source: Nat Commun. 2023 Jul 6;14:3991. doi: 10.1038/s41467-023-39729-2 (PMC10326020; doi:10.1038/s41467-023-39729-2)
Supplement: Supplementary file 2 — Supplementary Inventory [file 41467_2023_39729_MOESM2_ESM.xlsx]

## Sheet: Sheet1
	Supplementary Information	Supplementary figures and captions.
	Supplementary Data 1	RNAseq-RPPA associations
	Supplementary Data 2	ATACseq-RNAseq associations
	Supplementary Data 3	Ligand-dependent association-gene lists
	Supplementary Data 4	Top 20 highly enriched Reactome pathways for each ligand-dependent associsation-gene lists
	Supplementary Data 5	Top 20 highly enriched Reactome pathways across ligand IANs
	Supplementary Data 6	IFNG IAN
	Supplementary Data 7	IFNG-PDL1 subnetwork
	Supplementary Data 8	TGFB1-only associations
	Supplementary Data 9	BMP2-only associations
	Supplementary Data 10	TGFB1-only association-genes list
	Supplementary Data 11	BMP2-only association-genes list
	Supplementary Data 12	TGFB1-enriched pathways
	Supplementary Data 13	BMP2-enriched pathways
	Supplementary Data 14	BMP2 and TGFB1 up- and down-regulated gene lists
	Supplementary Data 15	Significantly enriched pathways for BMP2 and TGFB1 based on diffential expression GSEA
	Supplementary Data 16	HER2-amp vs ER+PR+ pathways
	Supplementary Data 17	HER2-amp vs TNBC pathways
	Supplementary Data 18	ER+PR+ vs TNBC pathways
	Supplementary Data 19	BRCA core network pathways
	Supplementary Data 20	Genes list of RPPA-RNAseq input and STRING interactions
	Supplementary Data 21	Genes list of RNAseq-ATACseq input and STRING interactions
	Supplementary Data 22	Manifest file for TCGA data download
	Source Data 1	Data used to plot figure panels
	Source Data 2	Large dataset files, deposited at https://figshare.com/articles/dataset/Source_Data_-_MOBILE/20294229
	Source Code	MOBILE scripts, deposited at https://github.com/cerdem12/MOBILE
