# Supplementary material for: MOBILE pipeline enables identification of context-specific networks and regulatory mechanisms
Source: Nat Commun. 2023 Jul 6;14:3991. doi: 10.1038/s41467-023-39729-2 (PMC10326020; doi:10.1038/s41467-023-39729-2)
Supplement: Supplementary file 4 — Supplementary Data 1 [file 41467_2023_39729_MOESM4_ESM.xlsx]

## Sheet: SupplementaryData1
RNA_RPPA1	RNA_RPPA2	RNA_RPPA3	RNA_RPPA4	RNA_RPPA5	RNA_RPPA6	RNA_RPPA7	RNA_RPPA8	RNA_RPPA9	RNA_RPPA10	RNA_RPPA11	RNA_RPPA12	RNA_RPPA13	RNA_RPPA14	RNA_RPPA15	RNA_RPPA16	RNA_RPPA17	RNA_RPPA18	RNA_RPPA19	RNA_RPPA20	RNA_RPPA21	RNA_RPPA22	RNA_RPPA23	RNA_RPPA24	RNA_RPPA25	RNA_RPPA26	RNA_RPPA27	RNA_RPPA28	RNA_RPPA29	RNA_RPPA30	RNA_RPPA31	RNA_RPPA32	RNA_RPPA33	RNA_RPPA34	RNA_RPPA35	RNA_RPPA36	RNA_RPPA37
1339	28	ENSG00000143847	PPFIA4	1	ENSG00000100644	HIF1A	Hif-1-alpha	2		7	1	1	1	0	1	1	1	1	0.681106	0.681106	0.281997	0.281997	0.691234	0.691234	0	0	0.314669	0.314669	0.617642	0.617642	0.655453	0.655453	0.477452	0.477452	0.691234	0.531365
527	42	ENSG00000106366	SERPINE1	1	ENSG00000106366	SERPINE1	PAI-1	2		8	1	1	1	1	1	1	1	1	0.545765	0.545765	0.298497	0.298497	0.436056	0.436056	0.557211	0.557211	0.579963	0.579963	0.232439	0.232439	0.488548	0.488548	0.548711	0.548711	0.579963	0.460899
2999	33	ENSG00000274266	SNORA73A	1	ENSG00000100030 ENSG00000102882	MAPK1 MAPK3	MAPK_pT202_Y204	2		8	1	1	1	1	1	1	1	1	-0.484863	0.484863	-0.442553	0.442553	-0.442121	0.442121	-0.578069	0.578069	-0.32473	0.32473	-0.224379	0.224379	-0.1808	0.1808	-0.416329	0.416329	0.578069	0.386731
1436	35	ENSG00000149798	CDC42EP2	1	ENSG00000198793	MTOR	mTOR_pS2448	2		8	1	1	1	1	1	1	1	1	0.471297	0.471297	0.44274	0.44274	0.186086	0.186086	0.49857	0.49857	0.438386	0.438386	0.283438	0.283438	0.3348	0.3348	0.407104	0.407104	0.49857	0.382803
1859	3	ENSG00000167601	AXL	1	ENSG00000167601	AXL	Axl	2		8	1	1	1	1	1	1	1	1	0.451099	0.451099	0.476204	0.476204	0.19129	0.19129	0.392366	0.392366	0.301004	0.301004	0.418755	0.418755	0.44273	0.44273	0.296023	0.296023	0.476204	0.371184
2190	16	ENSG00000181617	FDCSP	1	ENSG00000152661	GJA1	Connexin-43	2		8	1	1	1	1	1	1	1	1	0.442896	0.442896	0.656368	0.656368	0.372513	0.372513	0.480996	0.480996	0.0948368	0.0948368	0.432805	0.432805	0.420987	0.420987	0.378378	0.378378	0.656368	0.409973
2412	44	ENSG00000197142	ACSL5	1	ENSG00000120217	CD274	PD-L1	2		6	1	0	1	1	1	0	1	1	0.408679	0.408679	0	0	0.19445	0.19445	0.2699	0.2699	0.486805	0.486805	0	0	0.337575	0.337575	0.300045	0.300045	0.486805	0.332909
859	14	ENSG00000124067	SLC12A4	1	ENSG00000183765	CHEK2	Chk2_pT68	2		7	1	0	1	1	1	1	1	1	0.407744	0.407744	0	0	0.281272	0.281272	0.304435	0.304435	0.245379	0.245379	0.404561	0.404561	0.333563	0.333563	0.156945	0.156945	0.407744	0.304843
806	19	ENSG00000120875	DUSP4	1	ENSG00000120875	DUSP4	DUSP4	2		7	1	1	1	1	1	1	0	1	0.392479	0.392479	0.195346	0.195346	0.126451	0.126451	0.398286	0.398286	0.25456	0.25456	0.295084	0.295084	0	0	0.254276	0.254276	0.398286	0.273783
1349	53	ENSG00000144476	ACKR3	1	ENSG00000092295	TGM1	Transglutaminase	2		7	1	1	1	1	1	1	1	0	0.386017	0.386017	0.359737	0.359737	0.194187	0.194187	0.392692	0.392692	0.201966	0.201966	0.265983	0.265983	0.203875	0.203875	0	0	0.392692	0.286351
704	50	ENSG00000115604	IL18R1	1	ENSG00000112096	SOD2	SOD2	2		7	1	0	1	1	1	1	1	1	0.380756	0.380756	0	0	0.295153	0.295153	0.397985	0.397985	0.101094	0.101094	0.238447	0.238447	0.149721	0.149721	0.178423	0.178423	0.397985	0.248797
1766	45	ENSG00000164825	DEFB1	1	ENSG00000150593	PDCD4	Pdcd4	2		8	1	1	1	1	1	1	1	1	0.369225	0.369225	0.307424	0.307424	0.360588	0.360588	0.20989	0.20989	0.502742	0.502742	0.351174	0.351174	0.163792	0.163792	0.377815	0.377815	0.502742	0.330331
2755	33	ENSG00000243225	ENSG00000243225	1	ENSG00000100030 ENSG00000102882	MAPK1 MAPK3	MAPK_pT202_Y204	2		5	1	1	0	1	1	0	0	1	0.368977	0.368977	0.426843	0.426843	0	0	0.392915	0.392915	0.419573	0.419573	0	0	0	0	0.246851	0.246851	0.426843	0.371032
1928	31	ENSG00000169242	EFNA1	1	ENSG00000140443	IGF1R	IGFRb	2		6	1	1	1	1	0	1	0	1	0.35814	0.35814	0.298701	0.298701	0.221798	0.221798	0.44659	0.44659	0	0	0.0579191	0.0579191	0	0	0.0525815	0.0525815	0.44659	0.239288
1757	46	ENSG00000164611	PTTG1	1	ENSG00000166851	PLK1	PLK1	2		6	1	0	1	1	1	0	1	1	0.355022	0.355022	0	0	0.352398	0.352398	0.25085	0.25085	0.502682	0.502682	0	0	0.0191574	0.0191574	0.411911	0.411911	0.502682	0.315337
1828	1	ENSG00000166803	PCLAF	1	ENSG00000278540 ENSG00000076555	ACACA ACACB	ACC1	2		4	1	0	0	1	1	0	1	0	0.351527	0.351527	0	0	0	0	0.300311	0.300311	0.294898	0.294898	0	0	0.306801	0.306801	0	0	0.351527	0.313384
917	13	ENSG00000127586	CHTF18	1	ENSG00000149554	CHEK1	Chk1	2		7	1	1	1	0	1	1	1	1	0.346262	0.346262	0.314686	0.314686	0.225199	0.225199	0	0	0.104628	0.104628	0.221092	0.221092	0.26032	0.26032	0.226538	0.226538	0.346262	0.242675
2870	2	ENSG00000259939	ENSG00000259939	1	ENSG00000142208 ENSG00000105221 ENSG00000117020	AKT1 AKT2 AKT3	Akt_pS473	2		8	1	1	1	1	1	1	1	1	-0.343371	0.343371	-0.339719	0.339719	-0.393803	0.393803	-0.340285	0.340285	-0.44218	0.44218	-0.128464	0.128464	-0.118007	0.118007	-0.221514	0.221514	0.44218	0.290918
2600	20	ENSG00000222414	RNU2-59P	1	ENSG00000146648	EGFR	EGFR	2		7	1	1	1	0	1	1	1	1	0.339183	0.339183	0.196261	0.196261	0.419551	0.419551	0	0	0.256636	0.256636	0.379184	0.379184	0.432606	0.432606	0.338431	0.338431	0.432606	0.337408
2706	36	ENSG00000234442	ENSG00000234442	1	ENSG00000125414	MYH2	Myosin-IIa_pS1943	2		5	1	1	1	0	1	1	0	0	-0.33059	0.33059	-0.273126	0.273126	-0.146116	0.146116	0	0	-0.117335	0.117335	-0.103254	0.103254	0	0	0	0	0.33059	0.194085
2283	21	ENSG00000185499	MUC1	1	ENSG00000185499	MUC1	EMA	2		8	1	1	1	1	1	1	1	1	0.318775	0.318775	0.438493	0.438493	0.405985	0.405985	0.383937	0.383937	0.226499	0.226499	0.446877	0.446877	0.376623	0.376623	0.169738	0.169738	0.446877	0.345866
2007	55	ENSG00000171992	SYNPO	1	ENSG00000128052	KDR	VEGFR-2	2		7	1	0	1	1	1	1	1	1	0.318687	0.318687	0	0	0.274736	0.274736	0.273062	0.273062	0.135914	0.135914	0.0200645	0.0200645	0.233088	0.233088	0.207069	0.207069	0.318687	0.208946
2541	9	ENSG00000206885	SNORA75	1	ENSG00000105974	CAV1	Caveolin-1	2		8	1	1	1	1	1	1	1	1	0.311763	0.311763	0.229881	0.229881	0.242357	0.242357	0.401144	0.401144	0.0810168	0.0810168	0.164198	0.164198	0.174915	0.174915	0.159179	0.159179	0.401144	0.220557
706	7	ENSG00000115648	MLPH	1	ENSG00000132155	RAF1	C-Raf_pS338	2		8	1	1	1	1	1	1	1	1	0.308515	0.308515	0.0566305	0.0566305	0.285207	0.285207	0.376301	0.376301	0.286151	0.286151	0.175631	0.175631	0.294036	0.294036	0.304909	0.304909	0.376301	0.260922
683	15	ENSG00000115009	CCL20	1	ENSG00000181885	CLDN7	Claudin-7	2		6	1	0	1	1	1	1	1	0	-0.307434	0.307434	0	0	-0.157057	0.157057	-0.127276	0.127276	-0.386045	0.386045	-0.228392	0.228392	-0.150129	0.150129	0	0	0.386045	0.226056
202	54	ENSG00000073331	ALPK1	1	ENSG00000121060	TRIM25	TRIM25	2		3	1	0	0	1	0	0	0	1	0.306543	0.306543	0	0	0	0	0.29956	0.29956	0	0	0	0	0	0	0.251248	0.251248	0.306543	0.285784
567	48	ENSG00000108829	LRRC59	1	ENSG00000137154	RPS6	S6_pS235_S236	2		6	1	1	0	1	1	1	1	0	0.305879	0.305879	0.252325	0.252325	0	0	0.295347	0.295347	0.103679	0.103679	0.296255	0.296255	0.182882	0.182882	0	0	0.305879	0.239394
2987	40	ENSG00000273445	ENSG00000273445	1	ENSG00000108443	RPS6KB1	p70-S6K_pT389	2		6	1	0	1	1	1	0	1	1	-0.30287	0.30287	0	0	-0.109832	0.109832	-0.181828	0.181828	-0.339601	0.339601	0	0	-0.250765	0.250765	-0.268848	0.268848	0.339601	0.242291
1290	59	ENSG00000142227	EMP3	1	ENSG00000065978	YBX1	YB1_pS102	2		4	1	0	0	1	0	0	1	1	0.29816	0.29816	0	0	0	0	0.00209296	0.00209296	0	0	0	0	0.308532	0.308532	0.23932	0.23932	0.308532	0.212026
1666	51	ENSG00000162825	NBPF20	1	ENSG00000168610	STAT3	Stat3	2		7	1	1	1	0	1	1	1	1	-0.294768	0.294768	-0.0251875	0.0251875	-0.34478	0.34478	0	0	-0.0342609	0.0342609	-0.0610662	0.0610662	-0.309659	0.309659	-0.178486	0.178486	0.34478	0.178315
1317	6	ENSG00000143367	TUFT1	1	ENSG00000136997	MYC	c-Myc	2		6	1	1	1	1	1	0	1	0	-0.291445	0.291445	-7.56649e-05	7.56649e-05	-0.376079	0.376079	-0.329636	0.329636	-0.118861	0.118861	0	0	-0.120707	0.120707	0	0	0.376079	0.206134
2798	27	ENSG00000251201	TMED7-TICAM2	1	ENSG00000114315	HES1	HES1	2		6	1	1	1	1	1	0	1	0	-0.289444	0.289444	-0.210519	0.210519	-0.058795	0.058795	-0.317137	0.317137	-0.220745	0.220745	0	0	-0.219476	0.219476	0	0	0.317137	0.219353
2993	33	ENSG00000274012	RN7SL2	1	ENSG00000100030 ENSG00000102882	MAPK1 MAPK3	MAPK_pT202_Y204	2		5	1	1	0	1	1	0	0	1	-0.287803	0.287803	-0.164963	0.164963	0	0	-0.249294	0.249294	-0.0903002	0.0903002	0	0	0	0	-0.368524	0.368524	0.368524	0.232177
1191	23	ENSG00000138030	KHK	1	ENSG00000111206	FOXM1	FoxM1	2		3	1	0	0	1	0	0	1	0	0.287321	0.287321	0	0	0	0	0.304798	0.304798	0	0	0	0	0.31177	0.31177	0	0	0.31177	0.301296
1002	49	ENSG00000131462	TUBG1	1	ENSG00000137154	RPS6	S6_pS240_S244	2		7	1	1	1	1	1	0	1	1	0.287212	0.287212	0.0442137	0.0442137	0.315983	0.315983	0.231977	0.231977	0.0991216	0.0991216	0	0	0.307786	0.307786	0.316986	0.316986	0.316986	0.22904
853	31	ENSG00000123610	TNFAIP6	1	ENSG00000140443	IGF1R	IGFRb	2		5	1	1	1	1	0	1	0	0	0.279909	0.279909	0.00134827	0.00134827	0.270615	0.270615	0.258276	0.258276	0	0	0.0761178	0.0761178	0	0	0	0	0.279909	0.177253
14	11	ENSG00000006016	CRLF1	1	ENSG00000170312	CDK1	cdc25C	2		6	1	0	1	1	1	0	1	1	-0.279155	0.279155	0	0	-0.438846	0.438846	-0.196861	0.196861	-0.183327	0.183327	0	0	-0.130331	0.130331	-0.169147	0.169147	0.438846	0.232945
747	17	ENSG00000117632	STMN1	1	ENSG00000134057	CCNB1	Cyclin-B1	2		8	1	1	1	1	1	1	1	1	0.279027	0.279027	0.147994	0.147994	0.101208	0.101208	0.161719	0.161719	0.158988	0.158988	0.229106	0.229106	0.411632	0.411632	0.166234	0.166234	0.411632	0.206988
1811	7	ENSG00000166387	PPFIBP2	1	ENSG00000132155	RAF1	C-Raf_pS338	2		6	1	0	1	0	1	1	1	1	-0.276521	0.276521	0	0	-0.305727	0.305727	0	0	-0.281544	0.281544	-0.218216	0.218216	-0.290062	0.290062	-0.267588	0.267588	0.305727	0.273276
1029	10	ENSG00000132821	VSTM2L	1	ENSG00000198910	L1CAM	CD171	2		7	1	1	1	1	1	1	1	0	0.275244	0.275244	0.195682	0.195682	0.219126	0.219126	0.25773	0.25773	0.159139	0.159139	0.208746	0.208746	0.119334	0.119334	0	0	0.275244	0.205
116	13	ENSG00000052344	PRSS8	1	ENSG00000149554	CHEK1	Chk1	2		6	1	0	1	1	1	1	1	0	-0.27428	0.27428	0	0	-0.414677	0.414677	-0.0354419	0.0354419	-0.0861635	0.0861635	-0.0379073	0.0379073	-0.302501	0.302501	0	0	0.414677	0.191829
1946	30	ENSG00000169715	MT1E	1	ENSG00000230989	HSBP1	HSP27_pS82	2		3	1	0	0	1	1	0	0	0	-0.273938	0.273938	0	0	0	0	-0.14412	0.14412	-0.26831	0.26831	0	0	0	0	0	0	0.273938	0.228789
1490	39	ENSG00000153292	ADGRF1	1	ENSG00000124762	CDKN1A	p21	2		8	1	1	1	1	1	1	1	1	0.272478	0.272478	0.223943	0.223943	0.26984	0.26984	0.0866174	0.0866174	0.373564	0.373564	0.366829	0.366829	0.262038	0.262038	0.543938	0.543938	0.543938	0.299906
1512	41	ENSG00000154319	FAM167A	1	ENSG00000117676	RPS6KA1	p90RSK_pT573	2		8	1	1	1	1	1	1	1	1	0.26892	0.26892	0.155026	0.155026	0.170217	0.170217	0.132088	0.132088	0.222259	0.222259	0.0549865	0.0549865	0.214299	0.214299	0.17514	0.17514	0.26892	0.174117
1626	25	ENSG00000160886	LY6K	1	ENSG00000141736	ERBB2	HER2_pY1248	2		5	1	0	1	1	0	1	0	1	0.268207	0.268207	0	0	0.1153	0.1153	0.39632	0.39632	0	0	0.141251	0.141251	0	0	0.0502145	0.0502145	0.39632	0.194259
683	38	ENSG00000115009	CCL20	1	ENSG00000148400	NOTCH1	Notch1	2		8	1	1	1	1	1	1	1	1	-0.266565	0.266565	-0.0900345	0.0900345	-0.216959	0.216959	-0.0952964	0.0952964	-0.312607	0.312607	-0.297072	0.297072	-0.210761	0.210761	-0.126991	0.126991	0.312607	0.202036
953	47	ENSG00000129195	PIMREG	1	ENSG00000162775	RBM15	Rb_pS807_S811	2		7	1	1	1	1	0	1	1	1	0.266424	0.266424	0.116635	0.116635	7.58952e-05	7.58952e-05	0.179709	0.179709	0	0	0.0867374	0.0867374	0.188352	0.188352	0.395969	0.395969	0.395969	0.176272
168	20	ENSG00000068078	FGFR3	1	ENSG00000146648	EGFR	EGFR	2		5	1	1	0	1	0	1	1	0	0.26587	0.26587	0.260513	0.260513	0	0	0.4992	0.4992	0	0	0.122042	0.122042	0.191169	0.191169	0	0	0.4992	0.267759
3046	6	ENSG00000281398	SNHG4	1	ENSG00000136997	MYC	c-Myc	2		6	1	0	1	1	1	1	1	0	0.262158	0.262158	0	0	0.325341	0.325341	0.191634	0.191634	0.273344	0.273344	0.311099	0.311099	0.178163	0.178163	0	0	0.325341	0.256956
2785	1	ENSG00000249971	ENSG00000249971	1	ENSG00000278540 ENSG00000076555	ACACA ACACB	ACC1	2		8	1	1	1	1	1	1	1	1	0.260675	0.260675	0.255735	0.255735	0.130308	0.130308	0.253775	0.253775	0.167626	0.167626	0.251864	0.251864	0.208021	0.208021	0.263135	0.263135	0.263135	0.223892
2546	16	ENSG00000211448	DIO2	1	ENSG00000152661	GJA1	Connexin-43	2		6	1	1	1	1	0	0	1	1	0.256359	0.256359	0.0659171	0.0659171	0.297873	0.297873	0.2388	0.2388	0	0	0	0	0.254436	0.254436	0.292446	0.292446	0.297873	0.234305
861	15	ENSG00000124107	SLPI	1	ENSG00000181885	CLDN7	Claudin-7	2		5	1	0	1	0	1	1	1	0	0.254144	0.254144	0	0	0.115463	0.115463	0	0	0.277325	0.277325	0.062227	0.062227	0.216514	0.216514	0	0	0.277325	0.185134
1247	24	ENSG00000140254	DUOXA1	1	ENSG00000141736	ERBB2	HER2	2		5	1	1	1	1	0	1	0	0	0.252586	0.252586	0.365106	0.365106	0.169549	0.169549	0.0309256	0.0309256	0	0	0.232031	0.232031	0	0	0	0	0.365106	0.21004
392	39	ENSG00000100526	CDKN3	1	ENSG00000124762	CDKN1A	p21	2		1	1	0	0	0	0	0	0	0	-0.25187	0.25187	0	0	0	0	0	0	0	0	0	0	0	0	0	0	0.25187	0.25187
2654	22	ENSG00000229487	ALG13-AS1	1	ENSG00000169398	PTK2	FAK_pY397	2		8	1	1	1	1	1	1	1	1	0.25006	0.25006	0.225469	0.225469	0.209858	0.209858	0.089981	0.089981	0.238591	0.238591	0.161226	0.161226	0.223225	0.223225	0.0965258	0.0965258	0.25006	0.186867
1490	26	ENSG00000153292	ADGRF1	1	ENSG00000065361	ERBB3	HER3	2		8	1	1	1	1	1	1	1	1	0.249792	0.249792	0.224882	0.224882	0.261112	0.261112	0.104441	0.104441	0.319623	0.319623	0.225087	0.225087	0.244204	0.244204	0.492829	0.492829	0.492829	0.265246
1402	8	ENSG00000147655	RSPO2	1	ENSG00000165806	CASP7	Caspase-7-cleaved	2		3	1	0	1	0	0	0	0	1	0.244727	0.244727	0	0	0.18188	0.18188	0	0	0	0	0	0	0	0	0.142025	0.142025	0.244727	0.189544
99	43	ENSG00000042832	TG	1	None	PAR	PAR	2		4	1	1	0	1	0	0	1	0	0.243619	0.243619	0.0266459	0.0266459	0	0	0.304581	0.304581	0	0	0	0	0.201565	0.201565	0	0	0.304581	0.194103
1402	29	ENSG00000147655	RSPO2	1	ENSG00000168148	HIST3H3	Histone-H3	2		6	1	0	1	1	1	0	1	1	0.239616	0.239616	0	0	0.308069	0.308069	0.251933	0.251933	0.0534751	0.0534751	0	0	0.136498	0.136498	0.263421	0.263421	0.308069	0.208835
2828	32	ENSG00000256043	CTSO	1	ENSG00000125347	IRF1	IRF-1	2		7	1	1	1	1	1	0	1	1	0.237958	0.237958	0.0330466	0.0330466	0.136414	0.136414	0.312971	0.312971	0.229697	0.229697	0	0	0.342424	0.342424	0.0121539	0.0121539	0.342424	0.186381
1961	58	ENSG00000170340	B3GNT2	1	ENSG00000137693	YAP1	YAP_pS127	2		5	1	0	0	1	0	1	1	1	-0.237179	0.237179	0	0	0	0	-0.326939	0.326939	0	0	-0.0443759	0.0443759	-0.184535	0.184535	-0.164085	0.164085	0.326939	0.191423
871	27	ENSG00000124508	BTN2A2	1	ENSG00000114315	HES1	HES1	2		6	1	1	0	1	0	1	1	1	-0.236382	0.236382	-0.217199	0.217199	0	0	-0.237875	0.237875	0	0	-0.191479	0.191479	-0.125972	0.125972	-0.265895	0.265895	0.265895	0.212467
860	55	ENSG00000124102	PI3	1	ENSG00000128052	KDR	VEGFR-2	2		5	1	0	1	1	1	0	1	0	-0.235087	0.235087	0	0	-0.10333	0.10333	-0.274638	0.274638	-0.188633	0.188633	0	0	-0.267778	0.267778	0	0	0.274638	0.213893
1233	47	ENSG00000139354	GAS2L3	1	ENSG00000162775	RBM15	Rb_pS807_S811	2		7	1	1	1	1	1	1	1	0	0.234877	0.234877	0.251741	0.251741	0.070586	0.070586	0.159054	0.159054	0.314708	0.314708	0.2145	0.2145	0.0119475	0.0119475	0	0	0.314708	0.179631
2999	53	ENSG00000274266	SNORA73A	1	ENSG00000092295	TGM1	Transglutaminase	2		8	1	1	1	1	1	1	1	1	-0.234761	0.234761	-0.147755	0.147755	-0.244636	0.244636	-0.208534	0.208534	-0.226974	0.226974	-0.186758	0.186758	-0.171321	0.171321	-0.150078	0.150078	0.244636	0.196352
2999	2	ENSG00000274266	SNORA73A	1	ENSG00000142208 ENSG00000105221 ENSG00000117020	AKT1 AKT2 AKT3	Akt_pS473	2		8	1	1	1	1	1	1	1	1	-0.233692	0.233692	-0.22464	0.22464	-0.265898	0.265898	-0.128711	0.128711	-0.168519	0.168519	-0.200503	0.200503	-0.323054	0.323054	-0.178355	0.178355	0.323054	0.215421
2325	52	ENSG00000187193	MT1X	1	ENSG00000168610	STAT3	Stat3_pY705	2		4	1	0	1	1	0	0	0	1	0.230721	0.230721	0	0	0.0466934	0.0466934	0.41135	0.41135	0	0	0	0	0	0	0.0864216	0.0864216	0.41135	0.193796
986	7	ENSG00000130775	THEMIS2	1	ENSG00000132155	RAF1	C-Raf_pS338	2		6	1	0	1	0	1	1	1	1	-0.229094	0.229094	0	0	-0.228869	0.228869	0	0	-0.192098	0.192098	-0.000832539	0.000832539	-0.23069	0.23069	-0.310701	0.310701	0.310701	0.198714
1256	57	ENSG00000140465	CYP1A1	1	ENSG00000137693	YAP1	YAP	2		5	1	1	1	1	0	1	0	0	0.227593	0.227593	0.194301	0.194301	0.208122	0.208122	0.3251	0.3251	0	0	0.221181	0.221181	0	0	0	0	0.3251	0.235259
1490	57	ENSG00000153292	ADGRF1	1	ENSG00000137693	YAP1	YAP	2		6	1	0	1	0	1	1	1	1	0.22502	0.22502	0	0	0.187654	0.187654	0	0	0.309452	0.309452	0.202395	0.202395	0.18464	0.18464	0.427595	0.427595	0.427595	0.256126
1689	22	ENSG00000163347	CLDN1	1	ENSG00000169398	PTK2	FAK_pY397	2		6	1	1	1	1	0	0	1	1	0.220638	0.220638	0.0591043	0.0591043	0.215282	0.215282	0.369888	0.369888	0	0	0	0	0.174361	0.174361	0.121299	0.121299	0.369888	0.193429
436	29	ENSG00000102359	SRPX2	1	ENSG00000168148	HIST3H3	Histone-H3	2		7	1	1	1	1	1	1	1	0	-0.219577	0.219577	-0.00525565	0.00525565	-0.187095	0.187095	-0.212327	0.212327	-0.212433	0.212433	-0.134258	0.134258	-0.0621808	0.0621808	0	0	0.219577	0.14759
472	37	ENSG00000104419	NDRG1	1	ENSG00000104419	NDRG1	NDRG1_pT346	2		6	1	1	0	1	0	1	1	1	0.219334	0.219334	0.246934	0.246934	0	0	0.233939	0.233939	0	0	0.0460697	0.0460697	0.188921	0.188921	0.298259	0.298259	0.298259	0.205576
2786	56	ENSG00000250015	ENSG00000250015	1	ENSG00000261150	EPPK1	VHL-EPPK1	2		8	1	1	1	1	1	1	1	1	-0.216217	0.216217	-0.12241	0.12241	-0.18165	0.18165	-0.116184	0.116184	-0.0565957	0.0565957	-0.0711514	0.0711514	-0.202274	0.202274	-0.242284	0.242284	0.242284	0.151096
1487	5	ENSG00000153094	BCL2L11	1	ENSG00000153094	BCL2L11	Bim	2		5	1	1	0	1	0	1	0	1	0.214916	0.214916	0.193283	0.193283	0	0	0.155321	0.155321	0	0	0.0184538	0.0184538	0	0	0.36876	0.36876	0.36876	0.190147
1498	41	ENSG00000153904	DDAH1	1	ENSG00000117676	RPS6KA1	p90RSK_pT573	2		8	1	1	1	1	1	1	1	1	0.213687	0.213687	0.0626491	0.0626491	0.271142	0.271142	0.121286	0.121286	0.0631827	0.0631827	0.0914659	0.0914659	0.0263695	0.0263695	0.180095	0.180095	0.271142	0.128734
375	17	ENSG00000100162	CENPM	1	ENSG00000134057	CCNB1	Cyclin-B1	2		6	1	0	1	1	0	1	1	1	0.213265	0.213265	0	0	0.0292553	0.0292553	0.102382	0.102382	0	0	0.0604677	0.0604677	0.0560957	0.0560957	0.26897	0.26897	0.26897	0.121739
1728	48	ENSG00000164010	ERMAP	1	ENSG00000137154	RPS6	S6_pS235_S236	2		8	1	1	1	1	1	1	1	1	-0.209605	0.209605	-0.158636	0.158636	-0.260745	0.260745	-0.286439	0.286439	-0.00994247	0.00994247	-0.111088	0.111088	-0.153868	0.153868	-0.260118	0.260118	0.286439	0.181305
1828	11	ENSG00000166803	PCLAF	1	ENSG00000170312	CDK1	cdc25C	2		6	1	0	1	1	1	1	1	0	0.208803	0.208803	0	0	0.0926896	0.0926896	0.230484	0.230484	0.2367	0.2367	0.562236	0.562236	0.314579	0.314579	0	0	0.562236	0.274249
375	12	ENSG00000100162	CENPM	1	ENSG00000170312	CDC2	CDK1	2		5	1	0	1	1	0	0	1	1	0.206915	0.206915	0	0	0.146762	0.146762	0.225207	0.225207	0	0	0	0	0.298419	0.298419	0.295367	0.295367	0.298419	0.234534
14	36	ENSG00000006016	CRLF1	1	ENSG00000125414	MYH2	Myosin-IIa_pS1943	2		2	1	0	0	0	0	1	0	0	-0.206366	0.206366	0	0	0	0	0	0	0	0	-0.0382726	0.0382726	0	0	0	0	0.206366	0.122319
2364	8	ENSG00000188906	LRRK2	1	ENSG00000165806	CASP7	Caspase-7-cleaved	2		3	1	0	0	0	0	0	1	1	0.20506	0.20506	0	0	0	0	0	0	0	0	0	0	0.00524027	0.00524027	0.177766	0.177766	0.20506	0.129355
1888	58	ENSG00000168209	DDIT4	1	ENSG00000137693	YAP1	YAP_pS127	2		4	1	0	0	0	1	0	1	1	0.204977	0.204977	0	0	0	0	0	0	0.125921	0.125921	0	0	0.0993403	0.0993403	0.179648	0.179648	0.204977	0.152472
825	27	ENSG00000122378	PRXL2A	1	ENSG00000114315	HES1	HES1	2		8	1	1	1	1	1	1	1	1	0.204719	0.204719	0.197	0.197	0.195668	0.195668	0.24569	0.24569	0.1528	0.1528	0.259309	0.259309	0.15901	0.15901	0.304089	0.304089	0.304089	0.214786
3001	4	ENSG00000274428	ENSG00000274428	1	ENSG00000075624	ACTB	b-Actin	2		6	1	1	1	1	1	1	0	0	0.204414	0.204414	0.0579802	0.0579802	0.219645	0.219645	0.218797	0.218797	0.283172	0.283172	0.272093	0.272093	0	0	0	0	0.283172	0.20935
2348	23	ENSG00000188312	CENPP	1	ENSG00000111206	FOXM1	FoxM1	2		5	1	0	0	0	1	1	1	1	0.204055	0.204055	0	0	0	0	0	0	0.367959	0.367959	0.229339	0.229339	0.067196	0.067196	0.326892	0.326892	0.367959	0.239088
1205	21	ENSG00000138356	AOX1	1	ENSG00000185499	MUC1	EMA	2		5	1	0	0	0	1	1	1	1	-0.203338	0.203338	0	0	0	0	0	0	-0.294363	0.294363	-0.0661608	0.0661608	-0.231125	0.231125	-0.379415	0.379415	0.379415	0.23488
2575	36	ENSG00000214357	NEURL1B	1	ENSG00000125414	MYH2	Myosin-IIa_pS1943	2		4	1	0	1	0	0	0	1	1	0.200667	0.200667	0	0	0.223898	0.223898	0	0	0	0	0	0	0.0410238	0.0410238	0.053864	0.053864	0.223898	0.129863
2421	4	ENSG00000197375	SLC22A5	1	ENSG00000075624	ACTB	b-Actin	2		6	1	1	1	1	0	0	1	1	0.200013	0.200013	0.126567	0.126567	0.140589	0.140589	0.22682	0.22682	0	0	0	0	0.142252	0.142252	0.0780948	0.0780948	0.22682	0.152389
319	35	ENSG00000090861	AARS	1	ENSG00000198793	MTOR	mTOR_pS2448	2		7	1	1	1	1	1	0	1	1	0.198908	0.198908	0.0822793	0.0822793	0.128587	0.128587	0.151229	0.151229	0.169383	0.169383	0	0	0.191946	0.191946	0.134874	0.134874	0.198908	0.151029
1256	26	ENSG00000140465	CYP1A1	1	ENSG00000065361	ERBB3	HER3	2		7	1	1	1	1	0	1	1	1	0.197459	0.197459	0.242302	0.242302	0.159821	0.159821	0.355901	0.355901	0	0	0.0682549	0.0682549	0.0191119	0.0191119	0.0467878	0.0467878	0.355901	0.155663
2826	50	ENSG00000255730	ENSG00000255730	1	ENSG00000112096	SOD2	SOD2	2		4	1	0	0	1	0	1	1	0	0.197162	0.197162	0	0	0	0	0.182474	0.182474	0	0	0.326478	0.326478	0.119019	0.119019	0	0	0.326478	0.206283
2785	26	ENSG00000249971	ENSG00000249971	1	ENSG00000065361	ERBB3	HER3	2		8	1	1	1	1	1	1	1	1	-0.196156	0.196156	-0.134409	0.134409	-0.166738	0.166738	-0.102135	0.102135	-0.119724	0.119724	-0.0918957	0.0918957	-0.235945	0.235945	-0.123174	0.123174	0.235945	0.146272
2940	46	ENSG00000267681	ENSG00000267681	1	ENSG00000166851	PLK1	PLK1	2		6	1	0	1	0	1	1	1	1	-0.194299	0.194299	0	0	-0.202514	0.202514	0	0	-0.125588	0.125588	-0.0637388	0.0637388	-0.0209868	0.0209868	-0.223018	0.223018	0.223018	0.138357
885	9	ENSG00000125538	IL1B	1	ENSG00000105974	CAV1	Caveolin-1	2		3	1	1	0	1	0	0	0	0	-0.191065	0.191065	-0.178298	0.178298	0	0	-0.147503	0.147503	0	0	0	0	0	0	0	0	0.191065	0.172289
2366	42	ENSG00000189052	CGB5	1	ENSG00000106366	SERPINE1	PAI-1	2		6	1	1	1	1	1	1	0	0	0.188522	0.188522	0.138192	0.138192	0.266339	0.266339	0.163645	0.163645	0.121297	0.121297	0.0352786	0.0352786	0	0	0	0	0.266339	0.152212
1986	3	ENSG00000171130	ATP6V0E2	1	ENSG00000167601	AXL	Axl	2		5	1	1	0	1	0	1	1	0	0.188261	0.188261	0.209923	0.209923	0	0	0.122727	0.122727	0	0	0.0942092	0.0942092	0.142876	0.142876	0	0	0.209923	0.151599
2585	52	ENSG00000216331	HIST1H1PS1	1	ENSG00000168610	STAT3	Stat3_pY705	2		7	1	1	1	1	0	1	1	1	0.187242	0.187242	0.114318	0.114318	0.154979	0.154979	0.159801	0.159801	0	0	0.120394	0.120394	0.130256	0.130256	0.202223	0.202223	0.202223	0.152745
1638	19	ENSG00000161896	IP6K3	1	ENSG00000120875	DUSP4	DUSP4	2		6	1	0	1	1	0	1	1	1	-0.187072	0.187072	0	0	-0.0944793	0.0944793	-0.221279	0.221279	0	0	-0.111792	0.111792	-0.168357	0.168357	-0.241444	0.241444	0.241444	0.170737
2035	8	ENSG00000173262	SLC2A14	1	ENSG00000165806	CASP7	Caspase-7-cleaved	2		6	1	0	1	1	1	0	1	1	0.186348	0.186348	0	0	0.215889	0.215889	0.0650851	0.0650851	0.0819786	0.0819786	0	0	0.140714	0.140714	0.217194	0.217194	0.217194	0.151201
3018	51	ENSG00000276980	ENSG00000276980	1	ENSG00000168610	STAT3	Stat3	2		6	1	1	1	1	1	0	0	1	0.186118	0.186118	0.351273	0.351273	0.159028	0.159028	0.192828	0.192828	0.0533912	0.0533912	0	0	0	0	0.309325	0.309325	0.351273	0.208661
2144	34	ENSG00000178826	TMEM139	1	ENSG00000143384	MCL1	Mcl-1	2		5	1	0	1	0	1	0	1	1	-0.186021	0.186021	0	0	-0.198079	0.198079	0	0	-0.0975016	0.0975016	0	0	-0.0468484	0.0468484	-0.176737	0.176737	0.198079	0.141038
511	52	ENSG00000105835	NAMPT	1	ENSG00000168610	STAT3	Stat3_pY705	2		2	1	0	0	1	0	0	0	0	0.183543	0.183543	0	0	0	0	0.134068	0.134068	0	0	0	0	0	0	0	0	0.183543	0.158805
2049	32	ENSG00000173821	ENSG00000173821	1	ENSG00000125347	IRF1	IRF-1	2		6	1	1	1	1	1	0	0	1	0.183507	0.183507	0.112446	0.112446	0.243044	0.243044	0.0233217	0.0233217	0.075943	0.075943	0	0	0	0	0.171968	0.171968	0.243044	0.135038
3005	43	ENSG00000274879	ENSG00000274879	1	None	PAR	PAR	2		6	1	1	1	1	1	0	0	1	-0.181542	0.181542	-0.231786	0.231786	-0.158022	0.158022	-0.241927	0.241927	-0.159766	0.159766	0	0	0	0	-0.10366	0.10366	0.241927	0.179451
11	4	ENSG00000005238	FAM214B	1	ENSG00000075624	ACTB	b-Actin	2		5	1	1	1	1	0	0	1	0	0.180955	0.180955	0.218136	0.218136	0.171802	0.171802	0.137352	0.137352	0	0	0	0	0.316682	0.316682	0	0	0.316682	0.204985
2609	10	ENSG00000223975	ENSG00000223975	1	ENSG00000198910	L1CAM	CD171	2		7	1	1	1	1	1	1	1	0	0.180746	0.180746	0.0874593	0.0874593	0.120993	0.120993	0.00671975	0.00671975	0.246224	0.246224	0.22768	0.22768	0.134612	0.134612	0	0	0.246224	0.143491
2785	57	ENSG00000249971	ENSG00000249971	1	ENSG00000137693	YAP1	YAP	2		8	1	1	1	1	1	1	1	1	-0.179429	0.179429	-0.103927	0.103927	-0.139935	0.139935	-0.203358	0.203358	-0.0750975	0.0750975	-0.121182	0.121182	-0.292242	0.292242	-0.0960699	0.0960699	0.292242	0.151405
1316	49	ENSG00000143365	RORC	1	ENSG00000137154	RPS6	S6_pS240_S244	2		7	1	1	1	1	0	1	1	1	-0.179348	0.179348	-0.192282	0.192282	-0.206498	0.206498	-0.119488	0.119488	0	0	-0.186197	0.186197	-0.191013	0.191013	-0.166566	0.166566	0.206498	0.177342
2446	21	ENSG00000198208	RPS6KL1	1	ENSG00000185499	MUC1	EMA	2		6	1	1	0	1	1	0	1	1	-0.178909	0.178909	-0.188949	0.188949	0	0	-0.26526	0.26526	-0.078468	0.078468	0	0	-0.129542	0.129542	-0.134877	0.134877	0.26526	0.162667
2066	37	ENSG00000175040	CHST2	1	ENSG00000104419	NDRG1	NDRG1_pT346	2		6	1	1	1	1	0	1	1	0	0.177891	0.177891	0.158989	0.158989	0.0591651	0.0591651	0.11611	0.11611	0	0	0.0273165	0.0273165	0.0972815	0.0972815	0	0	0.177891	0.106126
3047	52	ENSG00000281406	BLACAT1	1	ENSG00000168610	STAT3	Stat3_pY705	2		6	1	0	1	1	1	0	1	1	0.176595	0.176595	0	0	0.117546	0.117546	0.000780627	0.000780627	0.000265418	0.000265418	0	0	0.0757252	0.0757252	0.124096	0.124096	0.176595	0.0825013
3022	43	ENSG00000277991	ENSG00000277991	1	None	PAR	PAR	2		4	1	0	1	1	0	0	0	1	-0.175584	0.175584	0	0	-0.149394	0.149394	-0.103244	0.103244	0	0	0	0	0	0	-0.110041	0.110041	0.175584	0.134566
392	26	ENSG00000100526	CDKN3	1	ENSG00000065361	ERBB3	HER3	2		2	1	0	1	0	0	0	0	0	-0.174549	0.174549	0	0	-0.0229109	0.0229109	0	0	0	0	0	0	0	0	0	0	0.174549	0.09873
2732	38	ENSG00000237886	NALT1	1	ENSG00000148400	NOTCH1	Notch1	2		6	1	0	0	1	1	1	1	1	0.172073	0.172073	0	0	0	0	0.0727767	0.0727767	0.173181	0.173181	0.0941725	0.0941725	0.114577	0.114577	0.270281	0.270281	0.270281	0.14951
925	29	ENSG00000128052	KDR	1	ENSG00000168148	HIST3H3	Histone-H3	2		6	1	0	1	1	0	1	1	1	0.171019	0.171019	0	0	0.0865325	0.0865325	0.154714	0.154714	0	0	0.165046	0.165046	0.205915	0.205915	0.146309	0.146309	0.205915	0.154923
2196	50	ENSG00000181938	GINS3	1	ENSG00000112096	SOD2	SOD2	2		4	1	0	1	1	0	0	0	1	-0.169227	0.169227	0	0	-0.106922	0.106922	-0.167849	0.167849	0	0	0	0	0	0	-0.249657	0.249657	0.249657	0.173414
2785	39	ENSG00000249971	ENSG00000249971	1	ENSG00000124762	CDKN1A	p21	2		8	1	1	1	1	1	1	1	1	-0.166958	0.166958	-0.0881633	0.0881633	-0.178642	0.178642	-0.187775	0.187775	-0.0925437	0.0925437	-0.0698276	0.0698276	-0.204965	0.204965	-0.0772997	0.0772997	0.204965	0.133272
2478	10	ENSG00000198910	L1CAM	1	ENSG00000198910	L1CAM	CD171	2		5	1	1	0	1	0	1	1	0	0.166586	0.166586	0.569974	0.569974	0	0	0.0369361	0.0369361	0	0	0.0465523	0.0465523	0.15922	0.15922	0	0	0.569974	0.195854
1034	10	ENSG00000132965	ALOX5AP	1	ENSG00000198910	L1CAM	CD171	2		6	1	0	1	1	1	1	0	1	0.166357	0.166357	0	0	0.225139	0.225139	0.263481	0.263481	0.407693	0.407693	0.0529306	0.0529306	0	0	0.188998	0.188998	0.407693	0.217433
1836	23	ENSG00000166920	C15orf48	1	ENSG00000111206	FOXM1	FoxM1	2		4	1	0	0	1	1	0	0	1	-0.165973	0.165973	0	0	0	0	-0.225538	0.225538	-0.109316	0.109316	0	0	0	0	-0.0135744	0.0135744	0.225538	0.1286
1825	51	ENSG00000166750	SLFN5	1	ENSG00000168610	STAT3	Stat3	2		3	1	0	1	1	0	0	0	0	0.163327	0.163327	0	0	0.144451	0.144451	0.0410222	0.0410222	0	0	0	0	0	0	0	0	0.163327	0.116267
706	40	ENSG00000115648	MLPH	1	ENSG00000108443	RPS6KB1	p70-S6K_pT389	2		4	1	0	0	1	0	0	1	1	0.162718	0.162718	0	0	0	0	0.171301	0.171301	0	0	0	0	0.120319	0.120319	0.011888	0.011888	0.171301	0.116557
973	6	ENSG00000130193	THEM6	1	ENSG00000136997	MYC	c-Myc	2		8	1	1	1	1	1	1	1	1	0.162269	0.162269	0.120686	0.120686	0.0775463	0.0775463	0.102905	0.102905	0.143083	0.143083	0.069493	0.069493	0.142493	0.142493	0.535295	0.535295	0.535295	0.169221
1378	37	ENSG00000145703	IQGAP2	1	ENSG00000104419	NDRG1	NDRG1_pT346	2		5	1	1	1	1	0	0	1	0	0.161873	0.161873	0.104288	0.104288	0.071854	0.071854	0.0695446	0.0695446	0	0	0	0	0.165425	0.165425	0	0	0.165425	0.114597
1183	40	ENSG00000137880	GCHFR	1	ENSG00000108443	RPS6KB1	p70-S6K_pT389	2		8	1	1	1	1	1	1	1	1	-0.161682	0.161682	-0.0524354	0.0524354	-0.207003	0.207003	-0.248533	0.248533	-0.271787	0.271787	-0.36463	0.36463	-0.126409	0.126409	-0.0718321	0.0718321	0.36463	0.188039
2115	56	ENSG00000177283	FZD8	1	ENSG00000261150	EPPK1	VHL-EPPK1	2		6	1	0	1	1	0	1	1	1	-0.160413	0.160413	0	0	-0.245509	0.245509	-0.26683	0.26683	0	0	-0.17427	0.17427	-0.126405	0.126405	-0.162609	0.162609	0.26683	0.189339
524	29	ENSG00000106268	NUDT1	1	ENSG00000168148	HIST3H3	Histone-H3	2		4	1	0	1	1	0	0	0	1	-0.159878	0.159878	0	0	-0.153255	0.153255	-0.161487	0.161487	0	0	0	0	0	0	-0.30636	0.30636	0.30636	0.195245
43	49	ENSG00000011465	DCN	1	ENSG00000137154	RPS6	S6_pS240_S244	2		8	1	1	1	1	1	1	1	1	-0.1596	0.1596	-0.204784	0.204784	-0.158268	0.158268	-0.120153	0.120153	-0.00470038	0.00470038	-0.000130032	0.000130032	-0.17052	0.17052	-0.171809	0.171809	0.204784	0.123746
2883	59	ENSG00000261068	ENSG00000261068	1	ENSG00000065978	YBX1	YB1_pS102	2		5	1	1	0	1	0	0	1	1	-0.159098	0.159098	-0.0716325	0.0716325	0	0	-0.158685	0.158685	0	0	0	0	-0.192296	0.192296	-0.0317451	0.0317451	0.192296	0.122691
2626	33	ENSG00000225805	DEFB131B	1	ENSG00000100030 ENSG00000102882	MAPK1 MAPK3	MAPK_pT202_Y204	2		4	1	0	0	1	1	0	0	1	0.15872	0.15872	0	0	0	0	0.177035	0.177035	0.156074	0.156074	0	0	0	0	0.0356791	0.0356791	0.177035	0.131877
2346	19	ENSG00000188257	PLA2G2A	1	ENSG00000120875	DUSP4	DUSP4	2		5	1	1	0	0	0	1	1	1	-0.158674	0.158674	-0.069978	0.069978	0	0	0	0	0	0	-0.111508	0.111508	-0.0246273	0.0246273	-0.147125	0.147125	0.158674	0.102382
806	41	ENSG00000120875	DUSP4	1	ENSG00000117676	RPS6KA1	p90RSK_pT573	2		5	1	1	0	1	1	0	1	0	0.158601	0.158601	0.0761361	0.0761361	0	0	0.0678109	0.0678109	0.106971	0.106971	0	0	0.331097	0.331097	0	0	0.331097	0.148123
770	59	ENSG00000119326	CTNNAL1	1	ENSG00000065978	YBX1	YB1_pS102	2		1	1	0	0	0	0	0	0	0	0.15698	0.15698	0	0	0	0	0	0	0	0	0	0	0	0	0	0	0.15698	0.15698
2518	25	ENSG00000204767	INSYN2B	1	ENSG00000141736	ERBB2	HER2_pY1248	2		1	1	0	0	0	0	0	0	0	0.156738	0.156738	0	0	0	0	0	0	0	0	0	0	0	0	0	0	0.156738	0.156738
1961	18	ENSG00000170340	B3GNT2	1	ENSG00000112576	CCND3	Cyclin-D3	2		2	1	0	0	1	0	0	0	0	0.15646	0.15646	0	0	0	0	0.106342	0.106342	0	0	0	0	0	0	0	0	0.15646	0.131401
2560	6	ENSG00000213626	LBH	1	ENSG00000136997	MYC	c-Myc	2		5	1	0	0	1	1	1	1	0	-0.155639	0.155639	0	0	0	0	-0.0623904	0.0623904	-0.236761	0.236761	-0.134475	0.134475	-0.255627	0.255627	0	0	0.255627	0.168979
1240	5	ENSG00000139734	DIAPH3	1	ENSG00000153094	BCL2L11	Bim	2		6	1	1	1	1	1	0	1	0	-0.155123	0.155123	-0.0472022	0.0472022	-0.016162	0.016162	-0.132101	0.132101	-0.0290149	0.0290149	0	0	-0.0731652	0.0731652	0	0	0.155123	0.0754613
1811	15	ENSG00000166387	PPFIBP2	1	ENSG00000181885	CLDN7	Claudin-7	2		6	1	0	1	0	1	1	1	1	0.154268	0.154268	0	0	0.13367	0.13367	0	0	0.0674731	0.0674731	0.0314032	0.0314032	0.0424663	0.0424663	0.0312263	0.0312263	0.154268	0.0767512
1256	36	ENSG00000140465	CYP1A1	1	ENSG00000125414	MYH2	Myosin-IIa_pS1943	2		5	1	1	0	1	1	0	0	1	-0.153763	0.153763	-0.230454	0.230454	0	0	-0.324148	0.324148	-0.056833	0.056833	0	0	0	0	-0.270546	0.270546	0.324148	0.207149
971	56	ENSG00000130066	SAT1	1	ENSG00000261150	EPPK1	VHL-EPPK1	2		3	1	1	0	1	0	0	0	0	0.152841	0.152841	0.0964227	0.0964227	0	0	0.117086	0.117086	0	0	0	0	0	0	0	0	0.152841	0.122116
1811	38	ENSG00000166387	PPFIBP2	1	ENSG00000148400	NOTCH1	Notch1	2		6	1	0	1	0	1	1	1	1	0.152002	0.152002	0	0	0.0198503	0.0198503	0	0	0.190446	0.190446	0.0835621	0.0835621	0.156617	0.156617	0.050891	0.050891	0.190446	0.108895
2445	11	ENSG00000198157	HMGN5	1	ENSG00000170312	CDK1	cdc25C	2		5	1	0	1	0	1	1	0	1	0.151613	0.151613	0	0	0.150554	0.150554	0	0	0.0565407	0.0565407	0.111011	0.111011	0	0	0.030315	0.030315	0.151613	0.100007
749	17	ENSG00000117650	NEK2	1	ENSG00000134057	CCNB1	Cyclin-B1	2		6	1	1	1	0	1	1	0	1	0.14977	0.14977	0.132316	0.132316	0.443421	0.443421	0	0	0.000263135	0.000263135	0.35141	0.35141	0	0	0.11156	0.11156	0.443421	0.198123
804	47	ENSG00000120802	TMPO	1	ENSG00000162775	RBM15	Rb_pS807_S811	2		2	1	0	1	0	0	0	0	0	0.149251	0.149251	0	0	0.158658	0.158658	0	0	0	0	0	0	0	0	0	0	0.158658	0.153955
2764	5	ENSG00000244270	RPL32P29	1	ENSG00000153094	BCL2L11	Bim	2		6	1	1	1	1	0	1	0	1	0.148606	0.148606	0.273773	0.273773	0.250257	0.250257	0.206799	0.206799	0	0	0.0799299	0.0799299	0	0	0.148597	0.148597	0.273773	0.18466
2418	23	ENSG00000197275	RAD54B	1	ENSG00000111206	FOXM1	FoxM1	2		3	1	0	1	0	0	0	1	0	0.148081	0.148081	0	0	0.142647	0.142647	0	0	0	0	0	0	0.194584	0.194584	0	0	0.194584	0.161771
706	58	ENSG00000115648	MLPH	1	ENSG00000137693	YAP1	YAP_pS127	2		5	1	0	0	1	0	1	1	1	-0.147233	0.147233	0	0	0	0	-0.0339894	0.0339894	0	0	-0.069891	0.069891	-0.20068	0.20068	-0.228579	0.228579	0.228579	0.136074
1233	46	ENSG00000139354	GAS2L3	1	ENSG00000166851	PLK1	PLK1	2		6	1	1	0	1	1	1	1	0	0.146636	0.146636	0.203932	0.203932	0	0	0.316537	0.316537	0.205658	0.205658	0.347973	0.347973	0.283403	0.283403	0	0	0.347973	0.25069
2614	34	ENSG00000224259	LINC01133	1	ENSG00000143384	MCL1	Mcl-1	2		6	1	1	1	1	1	0	1	0	-0.14637	0.14637	-0.0639858	0.0639858	-0.103906	0.103906	-0.260514	0.260514	-0.228127	0.228127	0	0	-0.212752	0.212752	0	0	0.260514	0.169276
702	24	ENSG00000115594	IL1R1	1	ENSG00000141736	ERBB2	HER2	2		6	1	1	1	1	1	0	1	0	0.14575	0.14575	0.223997	0.223997	0.124399	0.124399	0.279271	0.279271	0.0978329	0.0978329	0	0	0.0368004	0.0368004	0	0	0.279271	0.151342
892	33	ENSG00000125744	RTN2	1	ENSG00000100030 ENSG00000102882	MAPK1 MAPK3	MAPK_pT202_Y204	2		3	1	0	0	0	1	0	0	1	0.145734	0.145734	0	0	0	0	0	0	0.0230995	0.0230995	0	0	0	0	0.128626	0.128626	0.145734	0.0991534
1886	12	ENSG00000168078	PBK	1	ENSG00000170312	CDC2	CDK1	2		5	1	0	1	1	0	1	1	0	0.145452	0.145452	0	0	0.216292	0.216292	0.160151	0.160151	0	0	0.223952	0.223952	0.0208568	0.0208568	0	0	0.223952	0.153341
2625	30	ENSG00000225720	ENSG00000225720	1	ENSG00000230989	HSBP1	HSP27_pS82	2		3	1	0	1	0	1	0	0	0	-0.144862	0.144862	0	0	-0.0246802	0.0246802	0	0	-0.207116	0.207116	0	0	0	0	0	0	0.207116	0.125553
172	14	ENSG00000068971	PPP2R5B	1	ENSG00000183765	CHEK2	Chk2_pT68	2		7	1	1	1	1	1	1	1	0	0.143156	0.143156	0.2656	0.2656	0.149399	0.149399	0.248693	0.248693	0.266973	0.266973	0.132079	0.132079	0.0579458	0.0579458	0	0	0.266973	0.180549
43	5	ENSG00000011465	DCN	1	ENSG00000153094	BCL2L11	Bim	2		6	1	1	1	1	0	1	1	0	0.143011	0.143011	0.192354	0.192354	0.118826	0.118826	0.165105	0.165105	0	0	0.144913	0.144913	0.409448	0.409448	0	0	0.409448	0.195609
2445	53	ENSG00000198157	HMGN5	1	ENSG00000092295	TGM1	Transglutaminase	2		6	1	0	1	1	1	1	1	0	-0.140862	0.140862	0	0	-0.0554518	0.0554518	-0.149425	0.149425	-0.0556758	0.0556758	-0.165599	0.165599	-0.000257789	0.000257789	0	0	0.165599	0.0945451
2701	34	ENSG00000233929	MT1XP1	1	ENSG00000143384	MCL1	Mcl-1	2		5	1	0	1	1	0	0	1	1	0.14016	0.14016	0	0	0.176094	0.176094	0.0848267	0.0848267	0	0	0	0	0.139168	0.139168	0.0295998	0.0295998	0.176094	0.11397
1490	36	ENSG00000153292	ADGRF1	1	ENSG00000125414	MYH2	Myosin-IIa_pS1943	2		3	1	1	0	0	0	1	0	0	-0.139952	0.139952	-0.113381	0.113381	0	0	0	0	0	0	-0.286485	0.286485	0	0	0	0	0.286485	0.179939
870	47	ENSG00000124466	LYPD3	1	ENSG00000162775	RBM15	Rb_pS807_S811	2		5	1	1	0	0	1	0	1	1	-0.137619	0.137619	-0.0902016	0.0902016	0	0	0	0	-0.00267692	0.00267692	0	0	-0.0777153	0.0777153	-0.0566355	0.0566355	0.137619	0.0729696
2804	40	ENSG00000253203	GUSBP3	1	ENSG00000108443	RPS6KB1	p70-S6K_pT389	2		7	1	0	1	1	1	1	1	1	-0.13588	0.13588	0	0	-0.10818	0.10818	-0.129314	0.129314	-0.165491	0.165491	-0.0698809	0.0698809	-0.222942	0.222942	-0.0846151	0.0846151	0.222942	0.1309
2347	35	ENSG00000188293	IGFL1	1	ENSG00000198793	MTOR	mTOR_pS2448	2		5	1	1	0	1	1	0	1	0	-0.134101	0.134101	-0.0779453	0.0779453	0	0	-0.106574	0.106574	-0.122052	0.122052	0	0	-0.0209501	0.0209501	0	0	0.134101	0.0923243
2585	28	ENSG00000216331	HIST1H1PS1	1	ENSG00000100644	HIF1A	Hif-1-alpha	2		6	1	1	1	0	0	1	1	1	0.133996	0.133996	0.0367113	0.0367113	0.123041	0.123041	0	0	0	0	0.156006	0.156006	0.0780401	0.0780401	0.0582227	0.0582227	0.156006	0.0976696
2706	51	ENSG00000234442	ENSG00000234442	1	ENSG00000168610	STAT3	Stat3	2		7	1	0	1	1	1	1	1	1	-0.133731	0.133731	0	0	-0.14417	0.14417	-0.065447	0.065447	-0.0185097	0.0185097	-0.513077	0.513077	-0.00360529	0.00360529	-0.0727521	0.0727521	0.513077	0.135899
2706	55	ENSG00000234442	ENSG00000234442	1	ENSG00000128052	KDR	VEGFR-2	2		7	1	1	1	1	0	1	1	1	-0.132859	0.132859	-0.0781005	0.0781005	-0.0666987	0.0666987	-0.131718	0.131718	0	0	-0.119898	0.119898	-0.0436568	0.0436568	-0.0850457	0.0850457	0.132859	0.0939965
3013	59	ENSG00000276168	RN7SL1	1	ENSG00000065978	YBX1	YB1_pS102	2		6	1	1	1	1	0	1	1	0	-0.132799	0.132799	-0.0217637	0.0217637	-0.0210981	0.0210981	-0.176682	0.176682	0	0	-0.000585013	0.000585013	-0.12055	0.12055	0	0	0.176682	0.078913
2785	36	ENSG00000249971	ENSG00000249971	1	ENSG00000125414	MYH2	Myosin-IIa_pS1943	2		6	1	0	1	0	1	1	1	1	0.13256	0.13256	0	0	0.224573	0.224573	0	0	0.106657	0.106657	0.259465	0.259465	0.21205	0.21205	0.263637	0.263637	0.263637	0.199824
975	32	ENSG00000130234	ACE2	1	ENSG00000125347	IRF1	IRF-1	2		3	1	0	1	1	0	0	0	0	0.131872	0.131872	0	0	0.250342	0.250342	0.0746964	0.0746964	0	0	0	0	0	0	0	0	0.250342	0.152303
1696	56	ENSG00000163453	IGFBP7	1	ENSG00000261150	EPPK1	VHL-EPPK1	2		3	1	0	1	1	0	0	0	0	0.131709	0.131709	0	0	0.0258727	0.0258727	0.108155	0.108155	0	0	0	0	0	0	0	0	0.131709	0.0885789
2785	9	ENSG00000249971	ENSG00000249971	1	ENSG00000105974	CAV1	Caveolin-1	2		5	1	1	1	0	0	1	1	0	0.131496	0.131496	0.210504	0.210504	0.0733776	0.0733776	0	0	0	0	0.186279	0.186279	0.216625	0.216625	0	0	0.216625	0.163656
2640	39	ENSG00000227329	ENSG00000227329	1	ENSG00000124762	CDKN1A	p21	2		6	1	0	1	0	1	1	1	1	0.130263	0.130263	0	0	0.115448	0.115448	0	0	0.0513708	0.0513708	0.152669	0.152669	0.152363	0.152363	0.0582713	0.0582713	0.152669	0.110064
712	34	ENSG00000115902	SLC1A4	1	ENSG00000143384	MCL1	Mcl-1	2		3	1	1	0	0	1	0	0	0	-0.13002	0.13002	-0.0750665	0.0750665	0	0	0	0	-0.252534	0.252534	0	0	0	0	0	0	0.252534	0.15254
434	25	ENSG00000102312	PORCN	1	ENSG00000141736	ERBB2	HER2_pY1248	2		3	1	1	0	0	0	1	0	0	0.129067	0.129067	0.0166005	0.0166005	0	0	0	0	0	0	0.270595	0.270595	0	0	0	0	0.270595	0.138754
2279	18	ENSG00000185436	IFNLR1	1	ENSG00000112576	CCND3	Cyclin-D3	2		2	1	0	0	1	0	0	0	0	0.128836	0.128836	0	0	0	0	0.153611	0.153611	0	0	0	0	0	0	0	0	0.153611	0.141223
2317	12	ENSG00000186854	TRABD2A	1	ENSG00000170312	CDC2	CDK1	2		5	1	0	0	1	0	1	1	1	0.126217	0.126217	0	0	0	0	0.0729615	0.0729615	0	0	0.211232	0.211232	0.000134394	0.000134394	0.0797065	0.0797065	0.211232	0.0980503
800	30	ENSG00000120699	EXOSC8	1	ENSG00000230989	HSBP1	HSP27_pS82	2		2	1	0	1	0	0	0	0	0	-0.124917	0.124917	0	0	-0.138038	0.138038	0	0	0	0	0	0	0	0	0	0	0.138038	0.131478
760	34	ENSG00000118508	RAB32	1	ENSG00000143384	MCL1	Mcl-1	2		3	1	0	1	0	0	0	1	0	-0.124085	0.124085	0	0	-0.174858	0.174858	0	0	0	0	0	0	-0.0658543	0.0658543	0	0	0.174858	0.121599
1285	16	ENSG00000142046	TMEM91	1	ENSG00000152661	GJA1	Connexin-43	2		5	1	1	1	0	0	0	1	1	0.124009	0.124009	0.0577479	0.0577479	0.141749	0.141749	0	0	0	0	0	0	0.103198	0.103198	0.0458651	0.0458651	0.141749	0.0945138
2391	12	ENSG00000196550	FAM72A	1	ENSG00000170312	CDC2	CDK1	2		6	1	0	1	1	0	1	1	1	0.123316	0.123316	0	0	0.145085	0.145085	0.13284	0.13284	0	0	0.0747511	0.0747511	0.10577	0.10577	0.156464	0.156464	0.156464	0.123038
612	14	ENSG00000110944	IL23A	1	ENSG00000183765	CHEK2	Chk2_pT68	2		1	1	0	0	0	0	0	0	0	0.122889	0.122889	0	0	0	0	0	0	0	0	0	0	0	0	0	0	0.122889	0.122889
284	8	ENSG00000087074	PPP1R15A	1	ENSG00000165806	CASP7	Caspase-7-cleaved	2		3	1	1	0	1	0	0	0	0	0.122843	0.122843	0.0144016	0.0144016	0	0	0.00316683	0.00316683	0	0	0	0	0	0	0	0	0.122843	0.0468037
2342	56	ENSG00000188042	ARL4C	1	ENSG00000261150	EPPK1	VHL-EPPK1	2		2	1	0	0	0	0	0	0	1	-0.122544	0.122544	0	0	0	0	0	0	0	0	0	0	0	0	-0.445642	0.445642	0.445642	0.284093
1340	11	ENSG00000143878	RHOB	1	ENSG00000170312	CDK1	cdc25C	2		5	1	0	1	1	1	0	1	0	-0.121417	0.121417	0	0	-0.0610568	0.0610568	-0.148148	0.148148	-0.146845	0.146845	0	0	-0.017135	0.017135	0	0	0.148148	0.0989204
2940	49	ENSG00000267681	ENSG00000267681	1	ENSG00000137154	RPS6	S6_pS240_S244	2		8	1	1	1	1	1	1	1	1	-0.121279	0.121279	-0.0722739	0.0722739	-0.111425	0.111425	-0.0804322	0.0804322	-0.0499622	0.0499622	-0.0356586	0.0356586	-0.114742	0.114742	-0.116547	0.116547	0.121279	0.08779
2932	4	ENSG00000267143	ENSG00000267143	1	ENSG00000075624	ACTB	b-Actin	2		6	1	1	0	1	0	1	1	1	-0.120805	0.120805	-0.103574	0.103574	0	0	-0.120217	0.120217	0	0	-0.162563	0.162563	-0.104419	0.104419	-0.109195	0.109195	0.162563	0.120129
2336	18	ENSG00000187838	PLSCR3	1	ENSG00000112576	CCND3	Cyclin-D3	2		4	1	0	0	1	1	0	1	0	0.120729	0.120729	0	0	0	0	0.0838047	0.0838047	0.215259	0.215259	0	0	0.196315	0.196315	0	0	0.215259	0.154027
20	30	ENSG00000006468	ETV1	1	ENSG00000230989	HSBP1	HSP27_pS82	2		3	1	0	0	0	1	0	1	0	-0.120307	0.120307	0	0	0	0	0	0	-0.255399	0.255399	0	0	-0.00486433	0.00486433	0	0	0.255399	0.126857
969	44	ENSG00000129932	DOHH	1	ENSG00000120217	CD274	PD-L1	2		6	1	1	1	0	1	0	1	1	-0.120199	0.120199	-0.103645	0.103645	-0.108444	0.108444	0	0	-0.0399598	0.0399598	0	0	-0.0639654	0.0639654	-0.187711	0.187711	0.187711	0.103988
2992	14	ENSG00000273897	ENSG00000273897	1	ENSG00000183765	CHEK2	Chk2_pT68	2		4	1	0	1	1	0	0	1	0	0.119545	0.119545	0	0	0.0962522	0.0962522	0.0571373	0.0571373	0	0	0	0	0.151909	0.151909	0	0	0.151909	0.106211
3041	24	ENSG00000280416	ENSG00000280416	1	ENSG00000141736	ERBB2	HER2	2		4	1	0	1	0	1	0	0	1	0.119236	0.119236	0	0	0.128089	0.128089	0	0	0.0444434	0.0444434	0	0	0	0	0.183669	0.183669	0.183669	0.118859
2109	18	ENSG00000176826	FKBP9P1	1	ENSG00000112576	CCND3	Cyclin-D3	2		3	1	0	0	1	0	0	1	0	-0.118878	0.118878	0	0	0	0	-0.160647	0.160647	0	0	0	0	-0.0950642	0.0950642	0	0	0.160647	0.124863
1201	24	ENSG00000138190	EXOC6	1	ENSG00000141736	ERBB2	HER2	2		6	1	0	1	0	1	1	1	1	-0.118086	0.118086	0	0	-0.0712986	0.0712986	0	0	-0.0783138	0.0783138	-0.0254469	0.0254469	-0.196155	0.196155	-0.070441	0.070441	0.196155	0.0932902
9	45	ENSG00000004799	PDK4	1	ENSG00000150593	PDCD4	Pdcd4	2		3	1	1	1	0	0	0	0	0	0.118042	0.118042	0.0264186	0.0264186	0.0841686	0.0841686	0	0	0	0	0	0	0	0	0	0	0.118042	0.0762099
1738	7	ENSG00000164111	ANXA5	1	ENSG00000132155	RAF1	C-Raf_pS338	2		5	1	1	1	0	0	0	1	1	0.117827	0.117827	0.182272	0.182272	0.145816	0.145816	0	0	0	0	0	0	0.204298	0.204298	0.123872	0.123872	0.204298	0.154817
2585	31	ENSG00000216331	HIST1H1PS1	1	ENSG00000140443	IGF1R	IGFRb	2		7	1	1	1	1	0	1	1	1	0.117307	0.117307	0.0243616	0.0243616	0.0630494	0.0630494	0.116938	0.116938	0	0	0.0267373	0.0267373	0.029704	0.029704	0.0150236	0.0150236	0.117307	0.0561602
1713	38	ENSG00000163701	IL17RE	1	ENSG00000148400	NOTCH1	Notch1	2		6	1	1	0	1	0	1	1	1	0.117036	0.117036	0.126998	0.126998	0	0	0.362519	0.362519	0	0	0.0185297	0.0185297	0.177008	0.177008	0.145314	0.145314	0.362519	0.157901
309	24	ENSG00000089356	FXYD3	1	ENSG00000141736	ERBB2	HER2	2		2	1	0	0	1	0	0	0	0	0.116367	0.116367	0	0	0	0	3.42313e-05	3.42313e-05	0	0	0	0	0	0	0	0	0.116367	0.0582004
2829	25	ENSG00000256185	ENSG00000256185	1	ENSG00000141736	ERBB2	HER2_pY1248	2		5	1	1	0	0	1	1	0	1	0.116054	0.116054	0.179548	0.179548	0	0	0	0	0.156763	0.156763	0.187303	0.187303	0	0	0.127006	0.127006	0.187303	0.153335
2695	33	ENSG00000233270	SNRPEP4	1	ENSG00000100030 ENSG00000102882	MAPK1 MAPK3	MAPK_pT202_Y204	2		3	1	1	0	0	1	0	0	0	-0.115702	0.115702	-0.144701	0.144701	0	0	0	0	-0.166404	0.166404	0	0	0	0	0	0	0.166404	0.142269
2276	48	ENSG00000185347	TEDC1	1	ENSG00000137154	RPS6	S6_pS235_S236	2		4	1	0	0	1	0	0	1	1	0.114982	0.114982	0	0	0	0	0.0480419	0.0480419	0	0	0	0	0.0201428	0.0201428	0.268063	0.268063	0.268063	0.112807
2600	41	ENSG00000222414	RNU2-59P	1	ENSG00000117676	RPS6KA1	p90RSK_pT573	2		5	1	0	0	0	1	1	1	1	-0.114381	0.114381	0	0	0	0	0	0	-0.0671154	0.0671154	-0.0920699	0.0920699	-0.205041	0.205041	-0.115687	0.115687	0.205041	0.118859
2776	3	ENSG00000248323	LUCAT1	1	ENSG00000167601	AXL	Axl	2		4	1	0	1	1	0	0	1	0	-0.114272	0.114272	0	0	-0.193143	0.193143	-0.0282155	0.0282155	0	0	0	0	-0.0699232	0.0699232	0	0	0.193143	0.101389
1382	51	ENSG00000146072	TNFRSF21	1	ENSG00000168610	STAT3	Stat3	2		3	1	0	1	1	0	0	0	0	-0.114105	0.114105	0	0	-0.106048	0.106048	-0.0872829	0.0872829	0	0	0	0	0	0	0	0	0.114105	0.102479
2826	16	ENSG00000255730	ENSG00000255730	1	ENSG00000152661	GJA1	Connexin-43	2		7	1	1	1	1	1	1	0	1	0.113543	0.113543	0.0816698	0.0816698	0.0617848	0.0617848	0.0882993	0.0882993	0.193977	0.193977	0.00441919	0.00441919	0	0	0.0808705	0.0808705	0.193977	0.0892234
1537	32	ENSG00000155962	CLIC2	1	ENSG00000125347	IRF1	IRF-1	2		6	1	0	1	1	1	0	1	1	0.113054	0.113054	0	0	0.0268512	0.0268512	0.0707981	0.0707981	0.149108	0.149108	0	0	0.289206	0.289206	0.104625	0.104625	0.289206	0.125607
827	18	ENSG00000122641	INHBA	1	ENSG00000112576	CCND3	Cyclin-D3	2		3	1	0	1	0	0	0	1	0	0.112446	0.112446	0	0	0.105067	0.105067	0	0	0	0	0	0	0.0412362	0.0412362	0	0	0.112446	0.0862495
2136	3	ENSG00000178397	FAM220A	1	ENSG00000167601	AXL	Axl	2		4	1	0	0	1	0	0	1	1	0.112407	0.112407	0	0	0	0	0.0957672	0.0957672	0	0	0	0	0.127434	0.127434	0.0746435	0.0746435	0.127434	0.102563
2540	36	ENSG00000206828	ENSG00000206828	1	ENSG00000125414	MYH2	Myosin-IIa_pS1943	2		1	1	0	0	0	0	0	0	0	0.111888	0.111888	0	0	0	0	0	0	0	0	0	0	0	0	0	0	0.111888	0.111888
715	45	ENSG00000116039	ATP6V1B1	1	ENSG00000150593	PDCD4	Pdcd4	2		2	1	0	0	0	0	0	1	0	0.111378	0.111378	0	0	0	0	0	0	0	0	0	0	0.133061	0.133061	0	0	0.133061	0.122219
2900	1	ENSG00000263218	ENSG00000263218	1	ENSG00000278540 ENSG00000076555	ACACA ACACB	ACC1	2		4	1	0	0	0	1	0	1	1	-0.110874	0.110874	0	0	0	0	0	0	-0.0598631	0.0598631	0	0	-0.0321181	0.0321181	-0.0904411	0.0904411	0.110874	0.0733242
2999	22	ENSG00000274266	SNORA73A	1	ENSG00000169398	PTK2	FAK_pY397	2		7	1	0	1	1	1	1	1	1	-0.11022	0.11022	0	0	-0.312851	0.312851	-0.254223	0.254223	-0.10429	0.10429	-0.110384	0.110384	-0.221373	0.221373	-0.125593	0.125593	0.312851	0.176991
2984	51	ENSG00000273300	ENSG00000273300	1	ENSG00000168610	STAT3	Stat3	2		5	1	1	1	0	1	0	1	0	0.109931	0.109931	0.104759	0.104759	0.114392	0.114392	0	0	0.228851	0.228851	0	0	0.342095	0.342095	0	0	0.342095	0.180006
1215	56	ENSG00000138678	GPAT3	1	ENSG00000261150	EPPK1	VHL-EPPK1	2		6	1	1	1	1	0	1	1	0	-0.109904	0.109904	-0.282106	0.282106	-0.12864	0.12864	-0.105921	0.105921	0	0	-0.05711	0.05711	-0.100837	0.100837	0	0	0.282106	0.130753
392	57	ENSG00000100526	CDKN3	1	ENSG00000137693	YAP1	YAP	2		2	1	0	0	0	1	0	0	0	-0.10966	0.10966	0	0	0	0	0	0	-0.128861	0.128861	0	0	0	0	0	0	0.128861	0.11926
254	50	ENSG00000079459	FDFT1	1	ENSG00000112096	SOD2	SOD2	2		4	1	0	0	1	1	1	0	0	-0.109547	0.109547	0	0	0	0	-0.111862	0.111862	-0.137837	0.137837	-0.066465	0.066465	0	0	0	0	0.137837	0.106428
2383	45	ENSG00000196220	SRGAP3	1	ENSG00000150593	PDCD4	Pdcd4	2		3	1	0	1	0	1	0	0	0	0.109514	0.109514	0	0	0.057735	0.057735	0	0	0.0333273	0.0333273	0	0	0	0	0	0	0.109514	0.0668587
364	14	ENSG00000099860	GADD45B	1	ENSG00000183765	CHEK2	Chk2_pT68	2		5	1	1	1	0	1	0	1	0	0.108548	0.108548	0.00579244	0.00579244	0.0802937	0.0802937	0	0	0.00979338	0.00979338	0	0	0.0975592	0.0975592	0	0	0.108548	0.0603974
861	24	ENSG00000124107	SLPI	1	ENSG00000141736	ERBB2	HER2	2		5	1	0	0	1	0	1	1	1	0.108223	0.108223	0	0	0	0	6.31402e-05	6.31402e-05	0	0	0.0468421	0.0468421	0.129156	0.129156	0.157094	0.157094	0.157094	0.0882756
1689	34	ENSG00000163347	CLDN1	1	ENSG00000143384	MCL1	Mcl-1	2		3	1	0	0	1	0	0	0	1	-0.107473	0.107473	0	0	0	0	-0.211714	0.211714	0	0	0	0	0	0	-0.055091	0.055091	0.211714	0.12476
2391	46	ENSG00000196550	FAM72A	1	ENSG00000166851	PLK1	PLK1	2		4	1	0	1	0	0	1	0	1	0.106931	0.106931	0	0	0.11284	0.11284	0	0	0	0	0.138972	0.138972	0	0	0.182334	0.182334	0.182334	0.135269
2461	55	ENSG00000198732	SMOC1	1	ENSG00000128052	KDR	VEGFR-2	2		6	1	0	1	1	1	1	1	0	-0.106808	0.106808	0	0	-0.144411	0.144411	-0.0833081	0.0833081	-0.198477	0.198477	-0.0144537	0.0144537	-0.128153	0.128153	0	0	0.198477	0.112602
1757	17	ENSG00000164611	PTTG1	1	ENSG00000134057	CCNB1	Cyclin-B1	2		5	1	0	0	1	1	0	1	1	0.106339	0.106339	0	0	0	0	0.0670852	0.0670852	0.210885	0.210885	0	0	0.0960634	0.0960634	0.288546	0.288546	0.288546	0.153784
1114	37	ENSG00000135643	KCNMB4	1	ENSG00000104419	NDRG1	NDRG1_pT346	2		3	1	0	1	1	0	0	0	0	0.105919	0.105919	0	0	0.185028	0.185028	0.0798376	0.0798376	0	0	0	0	0	0	0	0	0.185028	0.123595
123	22	ENSG00000055163	CYFIP2	1	ENSG00000169398	PTK2	FAK_pY397	2		3	1	1	1	0	0	0	0	0	0.105877	0.105877	0.153222	0.153222	0.0345576	0.0345576	0	0	0	0	0	0	0	0	0	0	0.153222	0.0978857
2182	40	ENSG00000180638	SLC47A2	1	ENSG00000108443	RPS6KB1	p70-S6K_pT389	2		5	1	0	1	1	0	0	1	1	-0.105769	0.105769	0	0	-0.253917	0.253917	-0.164425	0.164425	0	0	0	0	-0.17265	0.17265	-0.163439	0.163439	0.253917	0.17204
893	57	ENSG00000125775	SDCBP2	1	ENSG00000137693	YAP1	YAP	2		4	1	1	0	1	0	0	0	1	0.105598	0.105598	0.205692	0.205692	0	0	0.0608623	0.0608623	0	0	0	0	0	0	0.0659166	0.0659166	0.205692	0.109517
1316	48	ENSG00000143365	RORC	1	ENSG00000137154	RPS6	S6_pS235_S236	2		5	1	1	0	1	0	0	1	1	-0.105209	0.105209	-0.102673	0.102673	0	0	-0.130766	0.130766	0	0	0	0	-0.0946862	0.0946862	-0.00203113	0.00203113	0.130766	0.0870732
2555	26	ENSG00000213347	MXD3	1	ENSG00000065361	ERBB3	HER3	2		4	1	0	1	1	1	0	0	0	-0.104738	0.104738	0	0	-0.06851	0.06851	-0.107478	0.107478	-0.0155574	0.0155574	0	0	0	0	0	0	0.107478	0.0740707
25	54	ENSG00000008405	CRY1	1	ENSG00000121060	TRIM25	TRIM25	2		4	1	0	1	1	0	0	1	0	-0.104492	0.104492	0	0	-0.0109742	0.0109742	-0.157104	0.157104	0	0	0	0	-0.138856	0.138856	0	0	0.157104	0.102857
2900	9	ENSG00000263218	ENSG00000263218	1	ENSG00000105974	CAV1	Caveolin-1	2		2	1	0	1	0	0	0	0	0	-0.104325	0.104325	0	0	-0.202773	0.202773	0	0	0	0	0	0	0	0	0	0	0.202773	0.153549
1846	38	ENSG00000167183	PRR15L	1	ENSG00000148400	NOTCH1	Notch1	2		3	1	0	0	0	1	1	0	0	0.10385	0.10385	0	0	0	0	0	0	0.0343413	0.0343413	0.0766393	0.0766393	0	0	0	0	0.10385	0.0716102
733	37	ENSG00000116991	SIPA1L2	1	ENSG00000104419	NDRG1	NDRG1_pT346	2		4	1	0	0	1	0	0	1	1	0.103725	0.103725	0	0	0	0	0.0624738	0.0624738	0	0	0	0	0.195464	0.195464	0.0804768	0.0804768	0.195464	0.110535
2706	54	ENSG00000234442	ENSG00000234442	1	ENSG00000121060	TRIM25	TRIM25	2		7	1	1	0	1	1	1	1	1	-0.103223	0.103223	-0.0851639	0.0851639	0	0	-0.0938833	0.0938833	-0.061523	0.061523	-0.224196	0.224196	-0.0111356	0.0111356	-0.1244	0.1244	0.224196	0.100504
1009	30	ENSG00000131773	KHDRBS3	1	ENSG00000230989	HSBP1	HSP27_pS82	2		4	1	0	0	0	1	1	1	0	-0.102478	0.102478	0	0	0	0	0	0	-0.0515004	0.0515004	-0.00486218	0.00486218	-0.0561796	0.0561796	0	0	0.102478	0.0537551
2555	57	ENSG00000213347	MXD3	1	ENSG00000137693	YAP1	YAP	2		4	1	0	1	1	1	0	0	0	-0.102109	0.102109	0	0	-0.160207	0.160207	-0.0722216	0.0722216	-0.0913754	0.0913754	0	0	0	0	0	0	0.160207	0.106478
2342	54	ENSG00000188042	ARL4C	1	ENSG00000121060	TRIM25	TRIM25	2		4	1	0	1	0	0	0	1	1	-0.101076	0.101076	0	0	-0.288859	0.288859	0	0	0	0	0	0	-0.0487415	0.0487415	-0.125641	0.125641	0.288859	0.141079
2099	28	ENSG00000176171	BNIP3	1	ENSG00000100644	HIF1A	Hif-1-alpha	2		4	1	0	1	1	0	0	0	1	0.100212	0.100212	0	0	0.0645276	0.0645276	0.199379	0.199379	0	0	0	0	0	0	0.080567	0.080567	0.199379	0.111172
2643	43	ENSG00000228028	ENSG00000228028	1	None	PAR	PAR	2		3	1	0	0	0	1	0	1	0	0.0995885	0.0995885	0	0	0	0	0	0	0.158749	0.158749	0	0	0.0537422	0.0537422	0	0	0.158749	0.104027
2981	58	ENSG00000273184	ENSG00000273184	1	ENSG00000137693	YAP1	YAP_pS127	2		4	1	0	1	0	1	1	0	0	0.0992413	0.0992413	0	0	0.0966543	0.0966543	0	0	0.101981	0.101981	0.0201747	0.0201747	0	0	0	0	0.101981	0.0795128
2174	4	ENSG00000179967	PPP1R14BP3	1	ENSG00000075624	ACTB	b-Actin	2		4	1	1	0	1	0	1	0	0	-0.0985761	0.0985761	-0.215894	0.215894	0	0	-0.0822819	0.0822819	0	0	-0.0645385	0.0645385	0	0	0	0	0.215894	0.115323
1522	37	ENSG00000154914	USP43	1	ENSG00000104419	NDRG1	NDRG1_pT346	2		3	1	0	0	0	0	1	1	0	0.0981644	0.0981644	0	0	0	0	0	0	0	0	0.0744136	0.0744136	2.87909e-05	2.87909e-05	0	0	0.0981644	0.0575356
2788	47	ENSG00000250305	TRMT9B	1	ENSG00000162775	RBM15	Rb_pS807_S811	2		4	1	0	1	0	0	0	1	1	-0.0978861	0.0978861	0	0	-0.0167536	0.0167536	0	0	0	0	0	0	-0.0311199	0.0311199	-0.00154633	0.00154633	0.0978861	0.0368265
861	20	ENSG00000124107	SLPI	1	ENSG00000146648	EGFR	EGFR	2		5	1	0	1	0	1	0	1	1	0.0976779	0.0976779	0	0	0.0307658	0.0307658	0	0	0.271451	0.271451	0	0	0.0608711	0.0608711	0.00992742	0.00992742	0.271451	0.0941387
760	21	ENSG00000118508	RAB32	1	ENSG00000185499	MUC1	EMA	2		4	1	1	1	1	0	0	0	0	-0.0970407	0.0970407	-0.0915357	0.0915357	-0.0247706	0.0247706	-0.0262149	0.0262149	0	0	0	0	0	0	0	0	0.0970407	0.0598905
1448	34	ENSG00000150990	DHX37	1	ENSG00000143384	MCL1	Mcl-1	2		4	1	0	1	1	0	1	0	0	0.0959839	0.0959839	0	0	0.0905354	0.0905354	0.130163	0.130163	0	0	0.186557	0.186557	0	0	0	0	0.186557	0.12581
2602	55	ENSG00000223544	ENSG00000223544	1	ENSG00000128052	KDR	VEGFR-2	2		4	1	0	1	1	0	0	1	0	-0.0951216	0.0951216	0	0	-0.129254	0.129254	-0.0629211	0.0629211	0	0	0	0	-0.121893	0.121893	0	0	0.129254	0.102297
2925	52	ENSG00000266970	ENSG00000266970	1	ENSG00000168610	STAT3	Stat3_pY705	2		4	1	0	1	1	0	0	1	0	0.0949098	0.0949098	0	0	0.196116	0.196116	0.0291938	0.0291938	0	0	0	0	0.0944447	0.0944447	0	0	0.196116	0.103666
702	43	ENSG00000115594	IL1R1	1	None	PAR	PAR	2		4	1	0	0	1	0	1	0	1	0.0947466	0.0947466	0	0	0	0	0.0636242	0.0636242	0	0	0.0879631	0.0879631	0	0	0.0630102	0.0630102	0.0947466	0.077336
421	14	ENSG00000101447	FAM83D	1	ENSG00000183765	CHEK2	Chk2_pT68	2		2	1	1	0	0	0	0	0	0	-0.0946542	0.0946542	-0.0173695	0.0173695	0	0	0	0	0	0	0	0	0	0	0	0	0.0946542	0.0560118
2167	55	ENSG00000179750	APOBEC3B	1	ENSG00000128052	KDR	VEGFR-2	2		4	1	1	1	1	0	0	0	0	-0.0933726	0.0933726	-0.0716225	0.0716225	-0.0230016	0.0230016	-0.0924181	0.0924181	0	0	0	0	0	0	0	0	0.0933726	0.0701037
2818	54	ENSG00000254750	CASP1P2	1	ENSG00000121060	TRIM25	TRIM25	2		3	1	0	0	0	0	0	1	1	0.092345	0.092345	0	0	0	0	0	0	0	0	0	0	0.16358	0.16358	0.135898	0.135898	0.16358	0.130608
1197	59	ENSG00000138166	DUSP5	1	ENSG00000065978	YBX1	YB1_pS102	2		4	1	1	0	1	0	0	1	0	0.0919306	0.0919306	0.0304633	0.0304633	0	0	0.036872	0.036872	0	0	0	0	0.103431	0.103431	0	0	0.103431	0.0656743
2201	38	ENSG00000182175	RGMA	1	ENSG00000148400	NOTCH1	Notch1	2		3	1	0	1	1	0	0	0	0	0.091128	0.091128	0	0	9.76906e-05	9.76906e-05	0.0158686	0.0158686	0	0	0	0	0	0	0	0	0.091128	0.0356981
1728	49	ENSG00000164010	ERMAP	1	ENSG00000137154	RPS6	S6_pS240_S244	2		6	1	1	1	1	0	0	1	1	-0.09103	0.09103	-0.109058	0.109058	-0.0139438	0.0139438	-0.100377	0.100377	0	0	0	0	-0.0898211	0.0898211	-0.0185395	0.0185395	0.109058	0.0704615
2149	44	ENSG00000179044	EXOC3L1	1	ENSG00000120217	CD274	PD-L1	2		3	1	1	0	1	0	0	0	0	0.0909677	0.0909677	0.0619565	0.0619565	0	0	0.167845	0.167845	0	0	0	0	0	0	0	0	0.167845	0.106923
2385	27	ENSG00000196352	CD55	1	ENSG00000114315	HES1	HES1	2		4	1	0	1	1	0	0	1	0	0.0903589	0.0903589	0	0	0.0992441	0.0992441	0.0607644	0.0607644	0	0	0	0	0.067073	0.067073	0	0	0.0992441	0.0793601
1450	19	ENSG00000151014	NOCT	1	ENSG00000120875	DUSP4	DUSP4	2		1	1	0	0	0	0	0	0	0	0.0903392	0.0903392	0	0	0	0	0	0	0	0	0	0	0	0	0	0	0.0903392	0.0903392
1763	37	ENSG00000164733	CTSB	1	ENSG00000104419	NDRG1	NDRG1_pT346	2		4	1	0	0	1	0	1	1	0	0.0898498	0.0898498	0	0	0	0	0.100899	0.100899	0	0	0.0346882	0.0346882	0.259849	0.259849	0	0	0.259849	0.121322
592	22	ENSG00000109861	CTSC	1	ENSG00000169398	PTK2	FAK_pY397	2		2	1	0	0	0	0	0	1	0	-0.0898392	0.0898392	0	0	0	0	0	0	0	0	0	0	-0.111013	0.111013	0	0	0.111013	0.100426
417	42	ENSG00000101335	MYL9	1	ENSG00000106366	SERPINE1	PAI-1	2		4	1	0	1	1	0	0	1	0	0.0895939	0.0895939	0	0	0.133871	0.133871	0.0773301	0.0773301	0	0	0	0	0.185603	0.185603	0	0	0.185603	0.121599
2347	59	ENSG00000188293	IGFL1	1	ENSG00000065978	YBX1	YB1_pS102	2		6	1	1	1	0	0	1	1	1	-0.0885587	0.0885587	-0.00374469	0.00374469	-0.0010818	0.0010818	0	0	0	0	-0.0170615	0.0170615	-0.0928953	0.0928953	-0.120256	0.120256	0.120256	0.0539329
670	54	ENSG00000114127	XRN1	1	ENSG00000121060	TRIM25	TRIM25	2		5	1	0	0	1	1	0	1	1	0.0883509	0.0883509	0	0	0	0	0.184626	0.184626	0.316665	0.316665	0	0	0.144933	0.144933	0.107069	0.107069	0.316665	0.168329
1410	53	ENSG00000148180	GSN	1	ENSG00000092295	TGM1	Transglutaminase	2		3	1	1	0	1	0	0	0	0	0.0878741	0.0878741	0.176425	0.176425	0	0	0.107081	0.107081	0	0	0	0	0	0	0	0	0.176425	0.123793
1105	21	ENSG00000135443	KRT85	1	ENSG00000185499	MUC1	EMA	2		5	1	0	1	0	1	0	1	1	-0.087636	0.087636	0	0	-0.0436932	0.0436932	0	0	-0.16899	0.16899	0	0	-0.0321131	0.0321131	-0.145828	0.145828	0.16899	0.095652
1843	53	ENSG00000167123	CERCAM	1	ENSG00000092295	TGM1	Transglutaminase	2		4	1	0	1	1	0	1	0	0	0.0872847	0.0872847	0	0	0.147519	0.147519	0.0632798	0.0632798	0	0	0.150804	0.150804	0	0	0	0	0.150804	0.112222
2623	50	ENSG00000225383	SFTA1P	1	ENSG00000112096	SOD2	SOD2	2		4	1	1	0	1	0	0	0	1	-0.0870059	0.0870059	-0.136293	0.136293	0	0	-0.0401858	0.0401858	0	0	0	0	0	0	-0.0075846	0.0075846	0.136293	0.0677673
1450	48	ENSG00000151014	NOCT	1	ENSG00000137154	RPS6	S6_pS235_S236	2		5	1	1	1	0	0	0	1	1	0.086836	0.086836	0.0794979	0.0794979	0.0574833	0.0574833	0	0	0	0	0	0	0.0705905	0.0705905	0.118762	0.118762	0.118762	0.0826339
720	27	ENSG00000116285	ERRFI1	1	ENSG00000114315	HES1	HES1	2		2	1	0	0	1	0	0	0	0	0.0861321	0.0861321	0	0	0	0	0.0674366	0.0674366	0	0	0	0	0	0	0	0	0.0861321	0.0767843
2608	49	ENSG00000223891	OSER1-DT	1	ENSG00000137154	RPS6	S6_pS240_S244	2		5	1	0	1	0	1	0	1	1	-0.0856128	0.0856128	0	0	-0.0602754	0.0602754	0	0	-0.14095	0.14095	0	0	-0.0497274	0.0497274	-0.0849533	0.0849533	0.14095	0.0843037
2785	33	ENSG00000249971	ENSG00000249971	1	ENSG00000100030 ENSG00000102882	MAPK1 MAPK3	MAPK_pT202_Y204	2		4	1	1	0	1	0	0	0	1	-0.0855332	0.0855332	-0.0135628	0.0135628	0	0	-0.104351	0.104351	0	0	0	0	0	0	-0.135822	0.135822	0.135822	0.0848174
2087	10	ENSG00000175874	CREG2	1	ENSG00000198910	L1CAM	CD171	2		7	1	0	1	1	1	1	1	1	0.0850668	0.0850668	0	0	0.092655	0.092655	0.219571	0.219571	0.0566191	0.0566191	0.00560028	0.00560028	0.272899	0.272899	0.26022	0.26022	0.272899	0.141804
2304	45	ENSG00000186395	KRT10	1	ENSG00000150593	PDCD4	Pdcd4	2		4	1	1	1	0	0	0	0	1	0.0848442	0.0848442	0.156439	0.156439	0.228064	0.228064	0	0	0	0	0	0	0	0	0.192333	0.192333	0.228064	0.16542
2358	12	ENSG00000188610	FAM72B	1	ENSG00000170312	CDC2	CDK1	2		6	1	0	1	1	0	1	1	1	0.0845977	0.0845977	0	0	0.0349352	0.0349352	0.00576579	0.00576579	0	0	0.0339681	0.0339681	0.00795332	0.00795332	0.0765435	0.0765435	0.0845977	0.0406273
2751	3	ENSG00000242265	PEG10	1	ENSG00000167601	AXL	Axl	2		2	1	1	0	0	0	0	0	0	0.0844003	0.0844003	0.0103317	0.0103317	0	0	0	0	0	0	0	0	0	0	0	0	0.0844003	0.047366
3044	31	ENSG00000281000	SNORD3D	1	ENSG00000140443	IGF1R	IGFRb	2		7	1	1	1	1	1	0	1	1	-0.083898	0.083898	-0.03296	0.03296	-0.194821	0.194821	-0.0187856	0.0187856	-0.113581	0.113581	0	0	-0.0142661	0.0142661	-0.0635765	0.0635765	0.194821	0.0745553
104	44	ENSG00000048052	HDAC9	1	ENSG00000120217	CD274	PD-L1	2		5	1	0	1	1	0	0	1	1	0.08301	0.08301	0	0	0.0899917	0.0899917	0.0129068	0.0129068	0	0	0	0	0.0930096	0.0930096	0.037319	0.037319	0.0930096	0.0632474
2555	12	ENSG00000213347	MXD3	1	ENSG00000170312	CDC2	CDK1	2		6	1	1	1	1	1	0	1	0	0.0821964	0.0821964	0.070742	0.070742	0.0484883	0.0484883	0.101133	0.101133	0.0612928	0.0612928	0	0	0.028949	0.028949	0	0	0.101133	0.0654669
976	32	ENSG00000130303	BST2	1	ENSG00000125347	IRF1	IRF-1	2		4	1	0	1	1	0	0	0	1	0.0821865	0.0821865	0	0	0.096842	0.096842	0.0798142	0.0798142	0	0	0	0	0	0	0.0220984	0.0220984	0.096842	0.0702353
2694	36	ENSG00000233250	ENSG00000233250	1	ENSG00000125414	MYH2	Myosin-IIa_pS1943	2		3	1	0	1	0	1	0	0	0	0.081905	0.081905	0	0	0.111948	0.111948	0	0	0.0929935	0.0929935	0	0	0	0	0	0	0.111948	0.0956157
2986	54	ENSG00000273420	ENSG00000273420	1	ENSG00000121060	TRIM25	TRIM25	2		4	1	1	1	0	1	0	0	0	-0.0816879	0.0816879	-0.0640084	0.0640084	-0.0356421	0.0356421	0	0	-0.193861	0.193861	0	0	0	0	0	0	0.193861	0.0937998
1873	30	ENSG00000167768	KRT1	1	ENSG00000230989	HSBP1	HSP27_pS82	2		2	1	0	0	0	0	0	1	0	0.0814213	0.0814213	0	0	0	0	0	0	0	0	0	0	0.123094	0.123094	0	0	0.123094	0.102257
488	55	ENSG00000104998	IL27RA	1	ENSG00000128052	KDR	VEGFR-2	2		3	1	0	1	1	0	0	0	0	-0.0814168	0.0814168	0	0	-0.141682	0.141682	-0.031827	0.031827	0	0	0	0	0	0	0	0	0.141682	0.0849752
2785	56	ENSG00000249971	ENSG00000249971	1	ENSG00000261150	EPPK1	VHL-EPPK1	2		6	1	1	1	1	0	1	1	0	0.0811559	0.0811559	0.00998956	0.00998956	0.145462	0.145462	0.0308571	0.0308571	0	0	0.0751168	0.0751168	0.0779731	0.0779731	0	0	0.145462	0.0700924
2937	57	ENSG00000267436	ENSG00000267436	1	ENSG00000137693	YAP1	YAP	2		5	1	0	1	1	1	1	0	0	0.08087	0.08087	0	0	0.0707399	0.0707399	0.089822	0.089822	0.0560153	0.0560153	0.214579	0.214579	0	0	0	0	0.214579	0.102405
1204	13	ENSG00000138346	DNA2	1	ENSG00000149554	CHEK1	Chk1	2		1	1	0	0	0	0	0	0	0	0.0801316	0.0801316	0	0	0	0	0	0	0	0	0	0	0	0	0	0	0.0801316	0.0801316
1669	3	ENSG00000162892	IL24	1	ENSG00000167601	AXL	Axl	2		5	1	0	1	1	0	0	1	1	-0.0800647	0.0800647	0	0	-0.164543	0.164543	-0.154008	0.154008	0	0	0	0	-0.110532	0.110532	-0.0851703	0.0851703	0.164543	0.118864
218	10	ENSG00000075223	SEMA3C	1	ENSG00000198910	L1CAM	CD171	2		6	1	1	1	1	1	0	0	1	0.0794615	0.0794615	0.0971304	0.0971304	0.0284353	0.0284353	0.0308674	0.0308674	0.0322985	0.0322985	0	0	0	0	0.025687	0.025687	0.0971304	0.04898
603	53	ENSG00000110203	FOLR3	1	ENSG00000092295	TGM1	Transglutaminase	2		6	1	1	1	1	1	0	1	0	0.0789709	0.0789709	0.133872	0.133872	0.082034	0.082034	0.0454682	0.0454682	0.0337539	0.0337539	0	0	0.400839	0.400839	0	0	0.400839	0.129156
356	57	ENSG00000099194	SCD	1	ENSG00000137693	YAP1	YAP	2		6	1	1	0	1	1	1	1	0	-0.0789126	0.0789126	-0.131002	0.131002	0	0	-0.10101	0.10101	-0.0883261	0.0883261	-0.0658993	0.0658993	-0.0587238	0.0587238	0	0	0.131002	0.0873123
2575	56	ENSG00000214357	NEURL1B	1	ENSG00000261150	EPPK1	VHL-EPPK1	2		1	1	0	0	0	0	0	0	0	0.0787807	0.0787807	0	0	0	0	0	0	0	0	0	0	0	0	0	0	0.0787807	0.0787807
581	1	ENSG00000109255	NMU	1	ENSG00000278540 ENSG00000076555	ACACA ACACB	ACC1	2		4	1	0	1	0	1	1	0	0	0.078567	0.078567	0	0	0.137465	0.137465	0	0	0.140292	0.140292	0.288172	0.288172	0	0	0	0	0.288172	0.161124
2347	24	ENSG00000188293	IGFL1	1	ENSG00000141736	ERBB2	HER2	2		5	1	1	0	0	1	0	1	1	0.0783333	0.0783333	0.104682	0.104682	0	0	0	0	0.0635978	0.0635978	0	0	0.0505986	0.0505986	0.125274	0.125274	0.125274	0.0844971
204	8	ENSG00000073737	DHRS9	1	ENSG00000165806	CASP7	Caspase-7-cleaved	2		4	1	0	1	0	0	1	0	1	0.0777216	0.0777216	0	0	0.0331134	0.0331134	0	0	0	0	0.0904962	0.0904962	0	0	0.0588517	0.0588517	0.0904962	0.0650457
994	55	ENSG00000131187	F12	1	ENSG00000128052	KDR	VEGFR-2	2		4	1	0	1	1	0	0	0	1	-0.0777197	0.0777197	0	0	-0.0664952	0.0664952	-0.0894878	0.0894878	0	0	0	0	0	0	-0.294666	0.294666	0.294666	0.132092
2833	5	ENSG00000256618	MTRNR2L1	1	ENSG00000153094	BCL2L11	Bim	2		5	1	1	0	1	1	1	0	0	0.0774475	0.0774475	0.0741359	0.0741359	0	0	0.0834965	0.0834965	0.0647341	0.0647341	0.000189246	0.000189246	0	0	0	0	0.0834965	0.0600007
2937	39	ENSG00000267436	ENSG00000267436	1	ENSG00000124762	CDKN1A	p21	2		5	1	0	1	1	1	1	0	0	0.0760498	0.0760498	0	0	0.059732	0.059732	0.0196409	0.0196409	0.0879367	0.0879367	0.190936	0.190936	0	0	0	0	0.190936	0.0868592
367	42	ENSG00000099994	SUSD2	1	ENSG00000106366	SERPINE1	PAI-1	2		7	1	0	1	1	1	1	1	1	-0.0757508	0.0757508	0	0	-0.00261535	0.00261535	-0.0502466	0.0502466	-0.0686945	0.0686945	-0.030523	0.030523	-0.0442688	0.0442688	-0.0545603	0.0545603	0.0757508	0.0466656
2244	54	ENSG00000184254	ALDH1A3	1	ENSG00000121060	TRIM25	TRIM25	2		3	1	0	0	1	0	0	0	1	-0.0753878	0.0753878	0	0	0	0	-0.136757	0.136757	0	0	0	0	0	0	-0.0908813	0.0908813	0.136757	0.101009
1186	35	ENSG00000137962	ARHGAP29	1	ENSG00000198793	MTOR	mTOR_pS2448	2		6	1	1	0	1	1	0	1	1	0.075083	0.075083	0.0819054	0.0819054	0	0	0.0187521	0.0187521	0.0652645	0.0652645	0	0	0.0716118	0.0716118	0.105383	0.105383	0.105383	0.0696666
1283	18	ENSG00000141738	GRB7	1	ENSG00000112576	CCND3	Cyclin-D3	2		4	1	0	0	1	0	0	1	1	-0.0750067	0.0750067	0	0	0	0	-0.129058	0.129058	0	0	0	0	-0.0786276	0.0786276	-0.0703949	0.0703949	0.129058	0.0882717
881	56	ENSG00000125354	SEPT-VI	1	ENSG00000261150	EPPK1	VHL-EPPK1	2		4	1	0	0	0	1	0	1	1	0.0743161	0.0743161	0	0	0	0	0	0	0.0516184	0.0516184	0	0	0.292435	0.292435	0.00255385	0.00255385	0.292435	0.105231
2310	19	ENSG00000186577	SMIM29	1	ENSG00000120875	DUSP4	DUSP4	2		4	1	1	1	0	0	0	1	0	0.0737858	0.0737858	0.0246191	0.0246191	0.086728	0.086728	0	0	0	0	0	0	0.0282634	0.0282634	0	0	0.086728	0.0533491
2690	50	ENSG00000232859	LYRM9	1	ENSG00000112096	SOD2	SOD2	2		4	1	0	0	1	0	1	1	0	0.0735575	0.0735575	0	0	0	0	0.0695435	0.0695435	0	0	0.00718158	0.00718158	0.037561	0.037561	0	0	0.0735575	0.0469609
315	6	ENSG00000090447	TFAP4	1	ENSG00000136997	MYC	c-Myc	2		4	1	0	1	1	1	0	0	0	0.0729827	0.0729827	0	0	0.11631	0.11631	0.150006	0.150006	0.0930387	0.0930387	0	0	0	0	0	0	0.150006	0.108084
1873	15	ENSG00000167768	KRT1	1	ENSG00000181885	CLDN7	Claudin-7	2		6	1	1	1	0	1	1	0	1	0.0729104	0.0729104	0.132989	0.132989	0.0281217	0.0281217	0	0	0.0443	0.0443	0.0410956	0.0410956	0	0	0.258473	0.258473	0.258473	0.096315
315	4	ENSG00000090447	TFAP4	1	ENSG00000075624	ACTB	b-Actin	2		3	1	0	0	1	0	0	1	0	-0.0725194	0.0725194	0	0	0	0	-0.0805002	0.0805002	0	0	0	0	-0.0893559	0.0893559	0	0	0.0893559	0.0807918
2909	16	ENSG00000264982	ENSG00000264982	1	ENSG00000152661	GJA1	Connexin-43	2		5	1	1	1	1	0	0	1	0	0.0724464	0.0724464	0.0343926	0.0343926	0.0747512	0.0747512	0.10363	0.10363	0	0	0	0	0.0683323	0.0683323	0	0	0.10363	0.0707104
519	25	ENSG00000106089	STX1A	1	ENSG00000141736	ERBB2	HER2_pY1248	2		2	1	0	0	0	1	0	0	0	0.0724371	0.0724371	0	0	0	0	0	0	0.323259	0.323259	0	0	0	0	0	0	0.323259	0.197848
1053	52	ENSG00000133794	ARNTL	1	ENSG00000168610	STAT3	Stat3_pY705	2		6	1	1	1	0	0	1	1	1	-0.0721141	0.0721141	-0.0527829	0.0527829	-0.17801	0.17801	0	0	0	0	-4.70782e-06	4.70782e-06	-0.0747803	0.0747803	-0.153227	0.153227	0.17801	0.0884865
1365	1	ENSG00000145287	PLAC8	1	ENSG00000278540 ENSG00000076555	ACACA ACACB	ACC1	2		2	1	0	1	0	0	0	0	0	0.0716396	0.0716396	0	0	0.290197	0.290197	0	0	0	0	0	0	0	0	0	0	0.290197	0.180918
2899	54	ENSG00000263212	ENSG00000263212	1	ENSG00000121060	TRIM25	TRIM25	2		4	1	0	1	0	1	0	0	1	0.0714002	0.0714002	0	0	0.0105685	0.0105685	0	0	0.0695206	0.0695206	0	0	0	0	0.0461271	0.0461271	0.0714002	0.0494041
669	35	ENSG00000114019	AMOTL2	1	ENSG00000198793	MTOR	mTOR_pS2448	2		6	1	1	1	1	1	0	0	1	0.071345	0.071345	0.0158843	0.0158843	0.197434	0.197434	0.0925968	0.0925968	0.0531129	0.0531129	0	0	0	0	0.0995132	0.0995132	0.197434	0.0883144
1351	3	ENSG00000144655	CSRNP1	1	ENSG00000167601	AXL	Axl	2		4	1	0	0	1	1	0	1	0	-0.0713259	0.0713259	0	0	0	0	-0.169396	0.169396	-0.279285	0.279285	0	0	-0.159164	0.159164	0	0	0.279285	0.169793
2695	2	ENSG00000233270	SNRPEP4	1	ENSG00000142208 ENSG00000105221 ENSG00000117020	AKT1 AKT2 AKT3	Akt_pS473	2		1	1	0	0	0	0	0	0	0	-0.0712969	0.0712969	0	0	0	0	0	0	0	0	0	0	0	0	0	0	0.0712969	0.0712969
2972	2	ENSG00000272482	ENSG00000272482	1	ENSG00000142208 ENSG00000105221 ENSG00000117020	AKT1 AKT2 AKT3	Akt_pS473	2		5	1	1	0	1	1	0	1	0	0.0711653	0.0711653	0.0965701	0.0965701	0	0	0.18107	0.18107	0.010566	0.010566	0	0	0.111468	0.111468	0	0	0.18107	0.0941679
2669	41	ENSG00000231185	SPRY4-AS1	1	ENSG00000117676	RPS6KA1	p90RSK_pT573	2		5	1	1	1	0	0	0	1	1	0.0699703	0.0699703	0.0840937	0.0840937	0.125596	0.125596	0	0	0	0	0	0	0.0726196	0.0726196	0.124281	0.124281	0.125596	0.0953121
1631	58	ENSG00000160991	ORAI2	1	ENSG00000137693	YAP1	YAP_pS127	2		1	1	0	0	0	0	0	0	0	-0.0696266	0.0696266	0	0	0	0	0	0	0	0	0	0	0	0	0	0	0.0696266	0.0696266
1713	15	ENSG00000163701	IL17RE	1	ENSG00000181885	CLDN7	Claudin-7	2		7	1	1	1	1	1	0	1	1	0.0685294	0.0685294	0.121198	0.121198	0.248033	0.248033	0.215227	0.215227	0.0507982	0.0507982	0	0	0.116878	0.116878	0.0833831	0.0833831	0.248033	0.12915
2168	29	ENSG00000179818	PCBP1-AS1	1	ENSG00000168148	HIST3H3	Histone-H3	2		4	1	0	0	1	1	0	0	1	0.0685026	0.0685026	0	0	0	0	0.0283333	0.0283333	0.0686648	0.0686648	0	0	0	0	0.0734899	0.0734899	0.0734899	0.0597477
1962	3	ENSG00000170345	FOS	1	ENSG00000167601	AXL	Axl	2		3	1	0	0	1	0	0	0	1	-0.0670486	0.0670486	0	0	0	0	-0.0413797	0.0413797	0	0	0	0	0	0	-0.162045	0.162045	0.162045	0.0901578
250	27	ENSG00000079263	SP140	1	ENSG00000114315	HES1	HES1	2		2	1	0	1	0	0	0	0	0	-0.0669407	0.0669407	0	0	-0.14817	0.14817	0	0	0	0	0	0	0	0	0	0	0.14817	0.107556
1640	52	ENSG00000161955	TNFSF13	1	ENSG00000168610	STAT3	Stat3_pY705	2		6	1	0	0	1	1	1	1	1	0.0669347	0.0669347	0	0	0	0	0.0157911	0.0157911	0.200349	0.200349	0.0764978	0.0764978	0.0861379	0.0861379	0.0022059	0.0022059	0.200349	0.0746528
211	56	ENSG00000074527	NTN4	1	ENSG00000261150	EPPK1	VHL-EPPK1	2		4	1	1	0	0	1	0	1	0	0.0668755	0.0668755	0.0488406	0.0488406	0	0	0	0	0.145563	0.145563	0	0	0.0408539	0.0408539	0	0	0.145563	0.0755332
1955	47	ENSG00000170144	HNRNPA3	1	ENSG00000162775	RBM15	Rb_pS807_S811	2		4	1	0	1	0	1	0	1	0	0.0663445	0.0663445	0	0	0.023153	0.023153	0	0	0.220117	0.220117	0	0	0.210165	0.210165	0	0	0.220117	0.129945
25	18	ENSG00000008405	CRY1	1	ENSG00000112576	CCND3	Cyclin-D3	2		1	1	0	0	0	0	0	0	0	0.0656511	0.0656511	0	0	0	0	0	0	0	0	0	0	0	0	0	0	0.0656511	0.0656511
2124	38	ENSG00000177606	JUN	1	ENSG00000148400	NOTCH1	Notch1	2		6	1	1	0	1	0	1	1	1	-0.0650866	0.0650866	-0.0466379	0.0466379	0	0	-0.121823	0.121823	0	0	-0.0830283	0.0830283	-0.00448218	0.00448218	-0.0986727	0.0986727	0.121823	0.069955
1186	24	ENSG00000137962	ARHGAP29	1	ENSG00000141736	ERBB2	HER2	2		3	1	0	0	0	1	0	1	0	-0.064697	0.064697	0	0	0	0	0	0	-0.00942295	0.00942295	0	0	-0.0143943	0.0143943	0	0	0.064697	0.0295048
1449	11	ENSG00000151012	SLC7A11	1	ENSG00000170312	CDK1	cdc25C	2		2	1	0	1	0	0	0	0	0	0.0639393	0.0639393	0	0	0.0848305	0.0848305	0	0	0	0	0	0	0	0	0	0	0.0848305	0.0743849
2085	44	ENSG00000175793	SFN	1	ENSG00000120217	CD274	PD-L1	2		6	1	0	1	1	1	0	1	1	-0.0637608	0.0637608	0	0	-0.133029	0.133029	-0.0277614	0.0277614	-0.0979291	0.0979291	0	0	-0.0881461	0.0881461	-0.0126717	0.0126717	0.133029	0.0705497
1256	39	ENSG00000140465	CYP1A1	1	ENSG00000124762	CDKN1A	p21	2		5	1	1	1	1	0	1	0	0	0.0632256	0.0632256	0.113918	0.113918	0.0671333	0.0671333	0.236996	0.236996	0	0	0.0360405	0.0360405	0	0	0	0	0.236996	0.103463
1387	21	ENSG00000146592	CREB5	1	ENSG00000185499	MUC1	EMA	2		3	1	0	0	0	1	0	0	1	-0.0627127	0.0627127	0	0	0	0	0	0	-0.0985379	0.0985379	0	0	0	0	-0.0431541	0.0431541	0.0985379	0.0681349
2490	44	ENSG00000203812	HIST2H2AA3	1	ENSG00000120217	CD274	PD-L1	2		5	1	0	1	0	1	1	1	0	0.0627018	0.0627018	0	0	0.0579409	0.0579409	0	0	0.0936682	0.0936682	0.120029	0.120029	0.0456701	0.0456701	0	0	0.120029	0.076002
1308	21	ENSG00000143127	ITGA10	1	ENSG00000185499	MUC1	EMA	2		2	1	0	0	0	0	0	0	1	-0.0625122	0.0625122	0	0	0	0	0	0	0	0	0	0	0	0	-0.0197175	0.0197175	0.0625122	0.0411149
20	12	ENSG00000006468	ETV1	1	ENSG00000170312	CDC2	CDK1	2		3	1	1	0	1	0	0	0	0	0.0618745	0.0618745	0.18124	0.18124	0	0	0.0661486	0.0661486	0	0	0	0	0	0	0	0	0.18124	0.103088
2542	20	ENSG00000207181	SNORA14B	1	ENSG00000146648	EGFR	EGFR	2		6	1	1	1	0	1	0	1	1	-0.0615003	0.0615003	-0.0127111	0.0127111	-0.00603498	0.00603498	0	0	-0.014176	0.014176	0	0	-0.033217	0.033217	-0.0533627	0.0533627	0.0615003	0.030167
3025	54	ENSG00000278763	FAM27B	1	ENSG00000121060	TRIM25	TRIM25	2		6	1	1	0	1	1	0	1	1	-0.0609646	0.0609646	-0.0146123	0.0146123	0	0	-0.0619538	0.0619538	-0.0416105	0.0416105	0	0	-0.0456694	0.0456694	-0.0552371	0.0552371	0.0619538	0.0466746
2966	30	ENSG00000271605	MILR1	1	ENSG00000230989	HSBP1	HSP27_pS82	2		5	1	0	0	0	1	1	1	1	-0.0602962	0.0602962	0	0	0	0	0	0	-0.0467777	0.0467777	-0.0850977	0.0850977	-0.046283	0.046283	-0.0467505	0.0467505	0.0850977	0.057041
1806	31	ENSG00000166272	WBP1L	1	ENSG00000140443	IGF1R	IGFRb	2		3	1	0	0	1	0	1	0	0	0.0600459	0.0600459	0	0	0	0	0.0396148	0.0396148	0	0	0.452441	0.452441	0	0	0	0	0.452441	0.184034
2034	27	ENSG00000173227	SYT12	1	ENSG00000114315	HES1	HES1	2		3	1	0	0	1	0	0	0	1	0.0598588	0.0598588	0	0	0	0	0.0495699	0.0495699	0	0	0	0	0	0	0.0280539	0.0280539	0.0598588	0.0458275
2694	39	ENSG00000233250	ENSG00000233250	1	ENSG00000124762	CDKN1A	p21	2		7	1	1	1	1	1	0	1	1	-0.0597084	0.0597084	-0.0677486	0.0677486	-0.0262525	0.0262525	-0.0632082	0.0632082	-0.101951	0.101951	0	0	-0.0423367	0.0423367	-0.00932058	0.00932058	0.101951	0.0529323
2792	18	ENSG00000250509	ENSG00000250509	1	ENSG00000112576	CCND3	Cyclin-D3	2		3	1	0	1	1	0	0	0	0	-0.0594312	0.0594312	0	0	-0.028242	0.028242	-0.137572	0.137572	0	0	0	0	0	0	0	0	0.137572	0.0750816
1051	20	ENSG00000133661	SFTPD	1	ENSG00000146648	EGFR	EGFR	2		3	1	1	0	0	1	0	0	0	0.0591403	0.0591403	0.00540663	0.00540663	0	0	0	0	0.0246534	0.0246534	0	0	0	0	0	0	0.0591403	0.0297334
2766	47	ENSG00000244405	ETV5	1	ENSG00000162775	RBM15	Rb_pS807_S811	2		5	1	1	0	0	0	1	1	1	0.05882	0.05882	0.141498	0.141498	0	0	0	0	0	0	0.0927251	0.0927251	0.0986857	0.0986857	0.00190535	0.00190535	0.141498	0.0787268
1213	20	ENSG00000138670	RASGEF1B	1	ENSG00000146648	EGFR	EGFR	2		2	1	0	0	0	0	0	1	0	0.0585797	0.0585797	0	0	0	0	0	0	0	0	0	0	0.137547	0.137547	0	0	0.137547	0.0980634
2421	42	ENSG00000197375	SLC22A5	1	ENSG00000106366	SERPINE1	PAI-1	2		4	1	0	1	1	1	0	0	0	0.0584769	0.0584769	0	0	0.0215768	0.0215768	0.00107456	0.00107456	0.028225	0.028225	0	0	0	0	0	0	0.0584769	0.0273383
1596	41	ENSG00000159176	CSRP1	1	ENSG00000117676	RPS6KA1	p90RSK_pT573	2		2	1	0	0	1	0	0	0	0	0.0584248	0.0584248	0	0	0	0	0.0208293	0.0208293	0	0	0	0	0	0	0	0	0.0584248	0.0396271
1999	59	ENSG00000171552	BCL2L1	1	ENSG00000065978	YBX1	YB1_pS102	2		2	1	0	0	0	0	0	0	1	0.0581218	0.0581218	0	0	0	0	0	0	0	0	0	0	0	0	0.0665598	0.0665598	0.0665598	0.0623408
1340	57	ENSG00000143878	RHOB	1	ENSG00000137693	YAP1	YAP	2		1	1	0	0	0	0	0	0	0	0.0581007	0.0581007	0	0	0	0	0	0	0	0	0	0	0	0	0	0	0.0581007	0.0581007
1054	7	ENSG00000133816	MICAL2	1	ENSG00000132155	RAF1	C-Raf_pS338	2		3	1	0	1	0	0	0	1	0	0.0579685	0.0579685	0	0	0.00573171	0.00573171	0	0	0	0	0	0	2.34379e-05	2.34379e-05	0	0	0.0579685	0.0212412
2380	35	ENSG00000196139	AKR1C3	1	ENSG00000198793	MTOR	mTOR_pS2448	2		3	1	1	0	1	0	0	0	0	-0.0578818	0.0578818	-0.0713875	0.0713875	0	0	-0.0730344	0.0730344	0	0	0	0	0	0	0	0	0.0730344	0.0674346
2772	3	ENSG00000247095	MIR210HG	1	ENSG00000167601	AXL	Axl	2		3	1	1	0	0	0	1	0	0	-0.0578451	0.0578451	-0.0598129	0.0598129	0	0	0	0	0	0	-0.159117	0.159117	0	0	0	0	0.159117	0.0922584
1457	24	ENSG00000151491	EPS8	1	ENSG00000141736	ERBB2	HER2	2		2	1	0	0	0	1	0	0	0	-0.0576291	0.0576291	0	0	0	0	0	0	-0.00144372	0.00144372	0	0	0	0	0	0	0.0576291	0.0295364
204	5	ENSG00000073737	DHRS9	1	ENSG00000153094	BCL2L11	Bim	2		4	1	1	1	1	0	0	0	0	0.0575756	0.0575756	0.00980161	0.00980161	0.00128567	0.00128567	0.0499063	0.0499063	0	0	0	0	0	0	0	0	0.0575756	0.0296423
2044	45	ENSG00000173599	PC	1	ENSG00000150593	PDCD4	Pdcd4	2		3	1	0	1	1	0	0	0	0	0.0574128	0.0574128	0	0	0.054083	0.054083	0.0191025	0.0191025	0	0	0	0	0	0	0	0	0.0574128	0.0435328
1622	5	ENSG00000160712	IL6R	1	ENSG00000153094	BCL2L11	Bim	2		4	1	0	1	1	0	1	0	0	0.0571272	0.0571272	0	0	0.0809536	0.0809536	0.0155071	0.0155071	0	0	0.0938632	0.0938632	0	0	0	0	0.0938632	0.0618628
796	15	ENSG00000120539	MASTL	1	ENSG00000181885	CLDN7	Claudin-7	2		2	1	0	1	0	0	0	0	0	-0.0567016	0.0567016	0	0	-0.048486	0.048486	0	0	0	0	0	0	0	0	0	0	0.0567016	0.0525938
436	26	ENSG00000102359	SRPX2	1	ENSG00000065361	ERBB3	HER3	2		5	1	0	1	1	1	0	1	0	-0.0566594	0.0566594	0	0	-0.131754	0.131754	-0.0837846	0.0837846	-0.0794619	0.0794619	0	0	-0.127126	0.127126	0	0	0.131754	0.0957571
860	15	ENSG00000124102	PI3	1	ENSG00000181885	CLDN7	Claudin-7	2		6	1	1	1	0	1	1	1	0	0.0563133	0.0563133	0.00335136	0.00335136	0.13058	0.13058	0	0	0.0353971	0.0353971	0.0509573	0.0509573	0.0222311	0.0222311	0	0	0.13058	0.049805
917	23	ENSG00000127586	CHTF18	1	ENSG00000111206	FOXM1	FoxM1	2		1	1	0	0	0	0	0	0	0	0.0560739	0.0560739	0	0	0	0	0	0	0	0	0	0	0	0	0	0	0.0560739	0.0560739
1233	17	ENSG00000139354	GAS2L3	1	ENSG00000134057	CCNB1	Cyclin-B1	2		6	1	1	0	1	1	1	1	0	0.0560668	0.0560668	0.329736	0.329736	0	0	0.00187292	0.00187292	0.278438	0.278438	0.11148	0.11148	0.0811987	0.0811987	0	0	0.329736	0.143132
1746	21	ENSG00000164307	ERAP1	1	ENSG00000185499	MUC1	EMA	2		2	1	1	0	0	0	0	0	0	0.0559647	0.0559647	0.0572933	0.0572933	0	0	0	0	0	0	0	0	0	0	0	0	0.0572933	0.056629
436	12	ENSG00000102359	SRPX2	1	ENSG00000170312	CDC2	CDK1	2		2	1	0	1	0	0	0	0	0	0.0557466	0.0557466	0	0	0.117165	0.117165	0	0	0	0	0	0	0	0	0	0	0.117165	0.0864556
1875	31	ENSG00000167779	IGFBP6	1	ENSG00000140443	IGF1R	IGFRb	2		6	1	1	1	1	0	1	0	1	-0.0553496	0.0553496	-0.0390138	0.0390138	-0.0769879	0.0769879	-0.0227251	0.0227251	0	0	-0.013888	0.013888	0	0	-0.0106525	0.0106525	0.0769879	0.0364362
2174	14	ENSG00000179967	PPP1R14BP3	1	ENSG00000183765	CHEK2	Chk2_pT68	2		2	1	0	0	1	0	0	0	0	-0.0553221	0.0553221	0	0	0	0	-0.058628	0.058628	0	0	0	0	0	0	0	0	0.058628	0.0569751
2959	13	ENSG00000269946	MIRLET7A1HG	1	ENSG00000149554	CHEK1	Chk1	2		4	1	1	0	1	0	0	1	0	-0.0551287	0.0551287	-0.0712598	0.0712598	0	0	-0.118339	0.118339	0	0	0	0	-0.0725609	0.0725609	0	0	0.118339	0.079322
2007	6	ENSG00000171992	SYNPO	1	ENSG00000136997	MYC	c-Myc	2		6	1	1	1	1	0	1	1	0	-0.0549654	0.0549654	-0.084378	0.084378	-0.0236228	0.0236228	-0.0696248	0.0696248	0	0	-0.068454	0.068454	-0.132386	0.132386	0	0	0.132386	0.0722385
2996	31	ENSG00000274210	ENSG00000274210	1	ENSG00000140443	IGF1R	IGFRb	2		6	1	1	0	0	1	1	1	1	-0.0544404	0.0544404	-0.0314257	0.0314257	0	0	0	0	-0.0599444	0.0599444	-0.100891	0.100891	-0.0276448	0.0276448	-0.0164243	0.0164243	0.100891	0.0484618
2346	7	ENSG00000188257	PLA2G2A	1	ENSG00000132155	RAF1	C-Raf_pS338	2		5	1	1	0	0	0	1	1	1	-0.0541912	0.0541912	-0.13163	0.13163	0	0	0	0	0	0	-0.00104315	0.00104315	-0.0106109	0.0106109	-0.0125823	0.0125823	0.13163	0.0420115
712	2	ENSG00000115902	SLC1A4	1	ENSG00000142208 ENSG00000105221 ENSG00000117020	AKT1 AKT2 AKT3	Akt_pS473	2		3	1	1	0	1	0	0	0	0	0.0539167	0.0539167	0.0192681	0.0192681	0	0	0.0337521	0.0337521	0	0	0	0	0	0	0	0	0.0539167	0.0356456
507	48	ENSG00000105523	FAM83E	1	ENSG00000137154	RPS6	S6_pS235_S236	2		6	1	1	1	1	0	0	1	1	-0.0537978	0.0537978	-0.091868	0.091868	-0.000432933	0.000432933	-0.0453897	0.0453897	0	0	0	0	-0.0256152	0.0256152	-0.000773441	0.000773441	0.091868	0.0363128
3011	56	ENSG00000276026	ENSG00000276026	1	ENSG00000261150	EPPK1	VHL-EPPK1	2		1	1	0	0	0	0	0	0	0	-0.0536275	0.0536275	0	0	0	0	0	0	0	0	0	0	0	0	0	0	0.0536275	0.0536275
3011	23	ENSG00000276026	ENSG00000276026	1	ENSG00000111206	FOXM1	FoxM1	2		3	1	0	0	0	0	1	1	0	0.0535942	0.0535942	0	0	0	0	0	0	0	0	0.0308618	0.0308618	0.122246	0.122246	0	0	0.122246	0.0689008
2602	30	ENSG00000223544	ENSG00000223544	1	ENSG00000230989	HSBP1	HSP27_pS82	2		3	1	0	0	0	0	1	1	0	0.053521	0.053521	0	0	0	0	0	0	0	0	0.020685	0.020685	0.026631	0.026631	0	0	0.053521	0.0336123
1558	8	ENSG00000157193	LRP8	1	ENSG00000165806	CASP7	Caspase-7-cleaved	2		5	1	0	1	0	1	0	1	1	-0.0532906	0.0532906	0	0	-0.0832611	0.0832611	0	0	-0.203521	0.203521	0	0	-0.257488	0.257488	-0.213146	0.213146	0.257488	0.162141
2967	25	ENSG00000272114	ENSG00000272114	1	ENSG00000141736	ERBB2	HER2_pY1248	2		5	1	0	1	1	1	1	0	0	0.0531242	0.0531242	0	0	0.36206	0.36206	0.1561	0.1561	0.066804	0.066804	0.0618344	0.0618344	0	0	0	0	0.36206	0.139984
2075	10	ENSG00000175315	CST6	1	ENSG00000198910	L1CAM	CD171	2		4	1	0	1	0	0	0	1	1	0.0530292	0.0530292	0	0	0.120983	0.120983	0	0	0	0	0	0	0.222052	0.222052	0.0059822	0.0059822	0.222052	0.100511
429	58	ENSG00000101977	MCF2	1	ENSG00000137693	YAP1	YAP_pS127	2		3	1	1	1	0	0	0	0	0	-0.0524148	0.0524148	-0.0365944	0.0365944	-0.091689	0.091689	0	0	0	0	0	0	0	0	0	0	0.091689	0.0602327
1617	45	ENSG00000160255	ITGB2	1	ENSG00000150593	PDCD4	Pdcd4	2		7	1	1	1	1	1	1	1	0	-0.0523663	0.0523663	-0.0878227	0.0878227	-0.0812738	0.0812738	-0.061773	0.061773	-0.0469795	0.0469795	-0.200091	0.200091	-0.0607385	0.0607385	0	0	0.200091	0.0844349
747	12	ENSG00000117632	STMN1	1	ENSG00000170312	CDC2	CDK1	2		4	1	1	0	0	0	1	1	0	0.0522278	0.0522278	0.121382	0.121382	0	0	0	0	0	0	0.262032	0.262032	0.317699	0.317699	0	0	0.317699	0.188335
3061	8	ENSG00000285508	ENSG00000285508	1	ENSG00000165806	CASP7	Caspase-7-cleaved	2		2	1	0	0	1	0	0	0	0	-0.0517796	0.0517796	0	0	0	0	-0.282384	0.282384	0	0	0	0	0	0	0	0	0.282384	0.167082
2891	59	ENSG00000261884	ENSG00000261884	1	ENSG00000065978	YBX1	YB1_pS102	2		2	1	0	0	0	0	0	0	1	0.0514418	0.0514418	0	0	0	0	0	0	0	0	0	0	0	0	0.136566	0.136566	0.136566	0.094004
1655	2	ENSG00000162576	MXRA8	1	ENSG00000142208 ENSG00000105221 ENSG00000117020	AKT1 AKT2 AKT3	Akt_pS473	2		2	1	0	0	0	0	0	0	1	0.0513054	0.0513054	0	0	0	0	0	0	0	0	0	0	0	0	0.209294	0.209294	0.209294	0.1303
1505	20	ENSG00000154175	ABI3BP	1	ENSG00000146648	EGFR	EGFR	2		3	1	0	1	0	0	1	0	0	-0.0509764	0.0509764	0	0	-0.170008	0.170008	0	0	0	0	-0.0330075	0.0330075	0	0	0	0	0.170008	0.0846638
16	41	ENSG00000006042	TMEM98	1	ENSG00000117676	RPS6KA1	p90RSK_pT573	2		1	1	0	0	0	0	0	0	0	0.050732	0.050732	0	0	0	0	0	0	0	0	0	0	0	0	0	0	0.050732	0.050732
1537	44	ENSG00000155962	CLIC2	1	ENSG00000120217	CD274	PD-L1	2		1	1	0	0	0	0	0	0	0	0.0506214	0.0506214	0	0	0	0	0	0	0	0	0	0	0	0	0	0	0.0506214	0.0506214
2899	51	ENSG00000263212	ENSG00000263212	1	ENSG00000168610	STAT3	Stat3	2		5	1	1	1	1	0	0	1	0	0.0501713	0.0501713	0.0764045	0.0764045	0.0474836	0.0474836	0.0648092	0.0648092	0	0	0	0	0.0228415	0.0228415	0	0	0.0764045	0.052342
2937	17	ENSG00000267436	ENSG00000267436	1	ENSG00000134057	CCNB1	Cyclin-B1	2		7	1	0	1	1	1	1	1	1	-0.0500445	0.0500445	0	0	-0.067789	0.067789	-0.0206034	0.0206034	-0.00589087	0.00589087	-0.0111907	0.0111907	-0.0351194	0.0351194	-0.00702176	0.00702176	0.067789	0.0282371
14	57	ENSG00000006016	CRLF1	1	ENSG00000137693	YAP1	YAP	2		1	1	0	0	0	0	0	0	0	0.0498937	0.0498937	0	0	0	0	0	0	0	0	0	0	0	0	0	0	0.0498937	0.0498937
1415	53	ENSG00000148459	PDSS1	1	ENSG00000092295	TGM1	Transglutaminase	2		2	1	0	1	0	0	0	0	0	-0.0497092	0.0497092	0	0	-0.0583999	0.0583999	0	0	0	0	0	0	0	0	0	0	0.0583999	0.0540545
2843	4	ENSG00000257622	ENSG00000257622	1	ENSG00000075624	ACTB	b-Actin	2		1	1	0	0	0	0	0	0	0	-0.0494896	0.0494896	0	0	0	0	0	0	0	0	0	0	0	0	0	0	0.0494896	0.0494896
2004	40	ENSG00000171793	CTPS1	1	ENSG00000108443	RPS6KB1	p70-S6K_pT389	2		5	1	0	1	1	1	0	0	1	0.0494486	0.0494486	0	0	0.127959	0.127959	0.0766913	0.0766913	0.0446869	0.0446869	0	0	0	0	0.117104	0.117104	0.127959	0.0831779
335	54	ENSG00000092445	TYRO3	1	ENSG00000121060	TRIM25	TRIM25	2		2	1	0	0	0	0	1	0	0	-0.0489498	0.0489498	0	0	0	0	0	0	0	0	-0.0127101	0.0127101	0	0	0	0	0.0489498	0.03083
1302	32	ENSG00000142961	MOB3C	1	ENSG00000125347	IRF1	IRF-1	2		6	1	1	1	1	0	0	1	1	0.0487889	0.0487889	0.0375904	0.0375904	0.0748516	0.0748516	0.141531	0.141531	0	0	0	0	0.0713546	0.0713546	0.302551	0.302551	0.302551	0.112778
696	32	ENSG00000115380	EFEMP1	1	ENSG00000125347	IRF1	IRF-1	2		5	1	0	1	1	1	0	1	0	-0.0487612	0.0487612	0	0	-0.0588116	0.0588116	-0.00183269	0.00183269	-0.01849	0.01849	0	0	-0.0202221	0.0202221	0	0	0.0588116	0.0296235
2342	51	ENSG00000188042	ARL4C	1	ENSG00000168610	STAT3	Stat3	2		6	1	0	1	1	1	1	1	0	-0.0485434	0.0485434	0	0	-0.0544958	0.0544958	-0.104097	0.104097	-0.301064	0.301064	-0.111528	0.111528	-0.0589983	0.0589983	0	0	0.301064	0.113121
2544	52	ENSG00000207445	SNORD15B	1	ENSG00000168610	STAT3	Stat3_pY705	2		5	1	0	0	1	0	1	1	1	0.0485123	0.0485123	0	0	0	0	0.0399293	0.0399293	0	0	0.0344289	0.0344289	0.0679101	0.0679101	0.0481579	0.0481579	0.0679101	0.0477877
1142	33	ENSG00000136603	SKIL	1	ENSG00000100030 ENSG00000102882	MAPK1 MAPK3	MAPK_pT202_Y204	2		2	1	0	0	0	0	0	1	0	0.0484837	0.0484837	0	0	0	0	0	0	0	0	0	0	0.221052	0.221052	0	0	0.221052	0.134768
2543	29	ENSG00000207340	RNVU1-1	1	ENSG00000168148	HIST3H3	Histone-H3	2		4	1	1	1	1	0	0	0	0	0.0482067	0.0482067	0.350576	0.350576	0.0485824	0.0485824	0.0666456	0.0666456	0	0	0	0	0	0	0	0	0.350576	0.128503
1353	43	ENSG00000144802	NFKBIZ	1	None	PAR	PAR	2		2	1	0	0	0	0	0	1	0	0.0479278	0.0479278	0	0	0	0	0	0	0	0	0	0	0.408863	0.408863	0	0	0.408863	0.228395
1655	26	ENSG00000162576	MXRA8	1	ENSG00000065361	ERBB3	HER3	2		3	1	1	0	0	0	0	1	0	0.0478496	0.0478496	0.0561162	0.0561162	0	0	0	0	0	0	0	0	0.0680636	0.0680636	0	0	0.0680636	0.0573432
2959	53	ENSG00000269946	MIRLET7A1HG	1	ENSG00000092295	TGM1	Transglutaminase	2		3	1	0	0	1	0	0	1	0	0.0476731	0.0476731	0	0	0	0	0.0280086	0.0280086	0	0	0	0	0.00417833	0.00417833	0	0	0.0476731	0.02662
1007	37	ENSG00000131724	IL13RA1	1	ENSG00000104419	NDRG1	NDRG1_pT346	2		4	1	1	1	1	0	0	0	0	0.0475743	0.0475743	0.0591904	0.0591904	0.102798	0.102798	0.137837	0.137837	0	0	0	0	0	0	0	0	0.137837	0.0868501
70	48	ENSG00000025770	NCAPH2	1	ENSG00000137154	RPS6	S6_pS235_S236	2		4	1	0	1	1	0	0	1	0	0.0475477	0.0475477	0	0	0.00598766	0.00598766	0.00941655	0.00941655	0	0	0	0	0.00152448	0.00152448	0	0	0.0475477	0.0161191
2642	41	ENSG00000227758	ENSG00000227758	1	ENSG00000117676	RPS6KA1	p90RSK_pT573	2		4	1	1	1	1	0	0	0	0	0.047522	0.047522	0.0393653	0.0393653	0.0251771	0.0251771	0.00945512	0.00945512	0	0	0	0	0	0	0	0	0.047522	0.0303799
1381	43	ENSG00000145824	CXCL14	1	None	PAR	PAR	2		3	1	0	0	1	0	0	0	1	0.0472038	0.0472038	0	0	0	0	0.0699538	0.0699538	0	0	0	0	0	0	0.0571419	0.0571419	0.0699538	0.0580998
1637	46	ENSG00000161888	SPC24	1	ENSG00000166851	PLK1	PLK1	2		4	1	0	1	1	0	0	1	0	0.0468768	0.0468768	0	0	0.030403	0.030403	0.0959884	0.0959884	0	0	0	0	0.0173801	0.0173801	0	0	0.0959884	0.0476621
1945	59	ENSG00000169689	CENPX	1	ENSG00000065978	YBX1	YB1_pS102	2		1	1	0	0	0	0	0	0	0	0.0461929	0.0461929	0	0	0	0	0	0	0	0	0	0	0	0	0	0	0.0461929	0.0461929
3041	35	ENSG00000280416	ENSG00000280416	1	ENSG00000198793	MTOR	mTOR_pS2448	2		3	1	0	1	0	1	0	0	0	-0.0461804	0.0461804	0	0	-0.0993026	0.0993026	0	0	-0.0676667	0.0676667	0	0	0	0	0	0	0.0993026	0.0710499
112	14	ENSG00000051108	HERPUD1	1	ENSG00000183765	CHEK2	Chk2_pT68	2		2	1	0	0	1	0	0	0	0	0.0459712	0.0459712	0	0	0	0	0.107753	0.107753	0	0	0	0	0	0	0	0	0.107753	0.0768619
2999	54	ENSG00000274266	SNORA73A	1	ENSG00000121060	TRIM25	TRIM25	2		3	1	0	0	0	1	1	0	0	0.0458557	0.0458557	0	0	0	0	0	0	0.0310933	0.0310933	0.0732207	0.0732207	0	0	0	0	0.0732207	0.0500566
1617	15	ENSG00000160255	ITGB2	1	ENSG00000181885	CLDN7	Claudin-7	2		7	1	1	1	1	1	1	1	0	-0.0457685	0.0457685	-0.264036	0.264036	-0.0268907	0.0268907	-0.0602558	0.0602558	-0.0307214	0.0307214	-0.183963	0.183963	-0.0517305	0.0517305	0	0	0.264036	0.0947667
1435	19	ENSG00000149636	DSN1	1	ENSG00000120875	DUSP4	DUSP4	2		3	1	0	1	0	0	0	0	1	0.0457231	0.0457231	0	0	0.0111756	0.0111756	0	0	0	0	0	0	0	0	0.0274981	0.0274981	0.0457231	0.0281323
919	5	ENSG00000127920	GNG11	1	ENSG00000153094	BCL2L11	Bim	2		3	1	0	1	1	0	0	0	0	-0.0455417	0.0455417	0	0	-0.0824091	0.0824091	-0.0142083	0.0142083	0	0	0	0	0	0	0	0	0.0824091	0.0473864
428	2	ENSG00000101955	SRPX	1	ENSG00000142208 ENSG00000105221 ENSG00000117020	AKT1 AKT2 AKT3	Akt_pS473	2		4	1	0	1	1	0	0	0	1	-0.045487	0.045487	0	0	-0.040693	0.040693	-0.0307806	0.0307806	0	0	0	0	0	0	-0.0466804	0.0466804	0.0466804	0.0409102
1250	46	ENSG00000140398	NEIL1	1	ENSG00000166851	PLK1	PLK1	2		4	1	0	1	1	0	0	0	1	-0.0452602	0.0452602	0	0	-0.120251	0.120251	-0.0847076	0.0847076	0	0	0	0	0	0	-0.067165	0.067165	0.120251	0.0793459
2686	55	ENSG00000232581	ENSG00000232581	1	ENSG00000128052	KDR	VEGFR-2	2		3	1	0	0	1	0	1	0	0	0.0448889	0.0448889	0	0	0	0	0.0869458	0.0869458	0	0	0.0384003	0.0384003	0	0	0	0	0.0869458	0.056745
3013	34	ENSG00000276168	RN7SL1	1	ENSG00000143384	MCL1	Mcl-1	2		1	1	0	0	0	0	0	0	0	-0.0445207	0.0445207	0	0	0	0	0	0	0	0	0	0	0	0	0	0	0.0445207	0.0445207
2996	41	ENSG00000274210	ENSG00000274210	1	ENSG00000117676	RPS6KA1	p90RSK_pT573	2		2	1	0	1	0	0	0	0	0	-0.0444291	0.0444291	0	0	-0.0669522	0.0669522	0	0	0	0	0	0	0	0	0	0	0.0669522	0.0556907
2412	32	ENSG00000197142	ACSL5	1	ENSG00000125347	IRF1	IRF-1	2		5	1	0	1	1	1	0	1	0	0.0442787	0.0442787	0	0	0.00727163	0.00727163	0.067281	0.067281	0.212246	0.212246	0	0	0.0719441	0.0719441	0	0	0.212246	0.0806044
2541	57	ENSG00000206885	SNORA75	1	ENSG00000137693	YAP1	YAP	2		1	1	0	0	0	0	0	0	0	-0.0441646	0.0441646	0	0	0	0	0	0	0	0	0	0	0	0	0	0	0.0441646	0.0441646
2670	44	ENSG00000231187	ENSG00000231187	1	ENSG00000120217	CD274	PD-L1	2		2	1	0	0	0	0	0	1	0	0.0441472	0.0441472	0	0	0	0	0	0	0	0	0	0	0.0739594	0.0739594	0	0	0.0739594	0.0590533
2935	58	ENSG00000267340	ENSG00000267340	1	ENSG00000137693	YAP1	YAP_pS127	2		5	1	1	0	1	1	0	1	0	0.0440178	0.0440178	0.144604	0.144604	0	0	0.0894712	0.0894712	0.106676	0.106676	0	0	0.0653669	0.0653669	0	0	0.144604	0.0900273
557	45	ENSG00000108452	ZNF29P	1	ENSG00000150593	PDCD4	Pdcd4	2		4	1	1	1	0	0	0	1	0	0.0436829	0.0436829	0.0341452	0.0341452	0.00878755	0.00878755	0	0	0	0	0	0	0.0483888	0.0483888	0	0	0.0483888	0.0337511
2007	56	ENSG00000171992	SYNPO	1	ENSG00000261150	EPPK1	VHL-EPPK1	2		2	1	0	1	0	0	0	0	0	0.0435277	0.0435277	0	0	0.114866	0.114866	0	0	0	0	0	0	0	0	0	0	0.114866	0.0791969
2772	37	ENSG00000247095	MIR210HG	1	ENSG00000104419	NDRG1	NDRG1_pT346	2		7	1	1	1	1	0	1	1	1	0.0434826	0.0434826	0.0156807	0.0156807	0.000184395	0.000184395	0.0414803	0.0414803	0	0	0.133812	0.133812	0.0619902	0.0619902	0.00157491	0.00157491	0.133812	0.0426008
2943	3	ENSG00000268434	ENSG00000268434	1	ENSG00000167601	AXL	Axl	2		2	1	0	0	0	0	0	1	0	0.0433931	0.0433931	0	0	0	0	0	0	0	0	0	0	0.0209946	0.0209946	0	0	0.0433931	0.0321939
2967	54	ENSG00000272114	ENSG00000272114	1	ENSG00000121060	TRIM25	TRIM25	2		3	1	0	0	0	0	0	1	1	-0.0432323	0.0432323	0	0	0	0	0	0	0	0	0	0	-0.206338	0.206338	-0.0333645	0.0333645	0.206338	0.0943115
986	23	ENSG00000130775	THEMIS2	1	ENSG00000111206	FOXM1	FoxM1	2		3	1	0	0	1	0	0	0	1	-0.0431659	0.0431659	0	0	0	0	-0.0882576	0.0882576	0	0	0	0	0	0	-0.0798919	0.0798919	0.0882576	0.0704385
2906	45	ENSG00000264462	MIR3648-2	1	ENSG00000150593	PDCD4	Pdcd4	2		1	1	0	0	0	0	0	0	0	0.0428174	0.0428174	0	0	0	0	0	0	0	0	0	0	0	0	0	0	0.0428174	0.0428174
1412	29	ENSG00000148346	LCN2	1	ENSG00000168148	HIST3H3	Histone-H3	2		4	1	0	1	1	0	0	1	0	0.0427739	0.0427739	0	0	0.0130956	0.0130956	0.018463	0.018463	0	0	0	0	0.156319	0.156319	0	0	0.156319	0.0576628
2007	36	ENSG00000171992	SYNPO	1	ENSG00000125414	MYH2	Myosin-IIa_pS1943	2		1	1	0	0	0	0	0	0	0	0.0421944	0.0421944	0	0	0	0	0	0	0	0	0	0	0	0	0	0	0.0421944	0.0421944
1382	28	ENSG00000146072	TNFRSF21	1	ENSG00000100644	HIF1A	Hif-1-alpha	2		4	1	0	1	0	0	1	1	0	0.0417565	0.0417565	0	0	0.05856	0.05856	0	0	0	0	0.0975691	0.0975691	0.0380107	0.0380107	0	0	0.0975691	0.0589741
2994	2	ENSG00000274051	ENSG00000274051	1	ENSG00000142208 ENSG00000105221 ENSG00000117020	AKT1 AKT2 AKT3	Akt_pS473	2		4	1	0	0	1	1	0	1	0	-0.0417081	0.0417081	0	0	0	0	-0.0698501	0.0698501	-0.0580454	0.0580454	0	0	-0.205787	0.205787	0	0	0.205787	0.0938476
2996	52	ENSG00000274210	ENSG00000274210	1	ENSG00000168610	STAT3	Stat3_pY705	2		3	1	0	0	1	0	0	1	0	-0.0416182	0.0416182	0	0	0	0	-0.0581013	0.0581013	0	0	0	0	-0.0299294	0.0299294	0	0	0.0581013	0.0432163
2906	40	ENSG00000264462	MIR3648-2	1	ENSG00000108443	RPS6KB1	p70-S6K_pT389	2		6	1	0	1	1	1	0	1	1	0.0413428	0.0413428	0	0	1.63128e-05	1.63128e-05	0.020593	0.020593	0.00291588	0.00291588	0	0	0.010832	0.010832	0.0115268	0.0115268	0.0413428	0.0145378
2490	39	ENSG00000203812	HIST2H2AA3	1	ENSG00000124762	CDKN1A	p21	2		3	1	0	0	1	1	0	0	0	0.04093	0.04093	0	0	0	0	0.00488997	0.00488997	0.0124945	0.0124945	0	0	0	0	0	0	0.04093	0.0194382
1801	53	ENSG00000166147	ENSG00000166147	1	ENSG00000092295	TGM1	Transglutaminase	2		3	1	1	0	1	0	0	0	0	0.0408064	0.0408064	0.107853	0.107853	0	0	0.00362889	0.00362889	0	0	0	0	0	0	0	0	0.107853	0.0507628
2669	15	ENSG00000231185	SPRY4-AS1	1	ENSG00000181885	CLDN7	Claudin-7	2		4	1	0	1	1	0	0	1	0	-0.0399725	0.0399725	0	0	-0.0421718	0.0421718	-0.0498904	0.0498904	0	0	0	0	-0.0854378	0.0854378	0	0	0.0854378	0.0543681
2686	59	ENSG00000232581	ENSG00000232581	1	ENSG00000065978	YBX1	YB1_pS102	2		3	1	0	0	0	1	0	0	1	-0.0399148	0.0399148	0	0	0	0	0	0	-0.0738292	0.0738292	0	0	0	0	-0.00465255	0.00465255	0.0738292	0.0394655
334	23	ENSG00000092421	SEMA6A	1	ENSG00000111206	FOXM1	FoxM1	2		2	1	1	0	0	0	0	0	0	-0.0398657	0.0398657	-0.0408937	0.0408937	0	0	0	0	0	0	0	0	0	0	0	0	0.0408937	0.0403797
2785	28	ENSG00000249971	ENSG00000249971	1	ENSG00000100644	HIF1A	Hif-1-alpha	2		4	1	0	1	0	1	1	0	0	-0.0398296	0.0398296	0	0	-0.0626908	0.0626908	0	0	-0.0916258	0.0916258	-0.0199971	0.0199971	0	0	0	0	0.0916258	0.0535358
567	49	ENSG00000108829	LRRC59	1	ENSG00000137154	RPS6	S6_pS240_S244	2		6	1	0	1	1	1	1	1	0	0.0397646	0.0397646	0	0	0.0365237	0.0365237	0.0985274	0.0985274	0.120239	0.120239	0.0618607	0.0618607	0.00699593	0.00699593	0	0	0.120239	0.0606519
421	50	ENSG00000101447	FAM83D	1	ENSG00000112096	SOD2	SOD2	2		5	1	0	1	1	0	1	0	1	-0.0391357	0.0391357	0	0	-0.0428147	0.0428147	-0.00927423	0.00927423	0	0	-0.0711429	0.0711429	0	0	-0.0196596	0.0196596	0.0711429	0.0364054
740	40	ENSG00000117394	SLC2A1	1	ENSG00000108443	RPS6KB1	p70-S6K_pT389	2		4	1	0	0	0	1	0	1	1	-0.0389717	0.0389717	0	0	0	0	0	0	-0.0112042	0.0112042	0	0	-0.0350681	0.0350681	-0.125709	0.125709	0.125709	0.0527383
2152	26	ENSG00000179148	ALOXE3	1	ENSG00000065361	ERBB3	HER3	2		3	1	0	1	1	0	0	0	0	0.0389316	0.0389316	0	0	0.0577974	0.0577974	0.0621914	0.0621914	0	0	0	0	0	0	0	0	0.0621914	0.0529735
2526	30	ENSG00000205361	MT1DP	1	ENSG00000230989	HSBP1	HSP27_pS82	2		3	1	0	1	0	0	1	0	0	-0.0389154	0.0389154	0	0	-0.120479	0.120479	0	0	0	0	-0.0965477	0.0965477	0	0	0	0	0.120479	0.0853142
448	30	ENSG00000102886	GDPD3	1	ENSG00000230989	HSBP1	HSP27_pS82	2		3	1	0	1	0	0	0	1	0	0.0389069	0.0389069	0	0	0.0644356	0.0644356	0	0	0	0	0	0	0.151415	0.151415	0	0	0.151415	0.0849191
1215	51	ENSG00000138678	GPAT3	1	ENSG00000168610	STAT3	Stat3	2		4	1	1	0	1	0	0	1	0	-0.0387651	0.0387651	-0.0479657	0.0479657	0	0	-0.0629917	0.0629917	0	0	0	0	-0.138263	0.138263	0	0	0.138263	0.0719963
308	45	ENSG00000089327	FXYD5	1	ENSG00000150593	PDCD4	Pdcd4	2		4	1	0	1	0	0	0	1	1	-0.0385429	0.0385429	0	0	-0.0613435	0.0613435	0	0	0	0	0	0	-0.013689	0.013689	-0.0838069	0.0838069	0.0838069	0.0493456
29	31	ENSG00000008853	RHOBTB2	1	ENSG00000140443	IGF1R	IGFRb	2		1	1	0	0	0	0	0	0	0	-0.0384527	0.0384527	0	0	0	0	0	0	0	0	0	0	0	0	0	0	0.0384527	0.0384527
1347	23	ENSG00000144395	CCDC150	1	ENSG00000111206	FOXM1	FoxM1	2		6	1	0	0	1	1	1	1	1	0.0382758	0.0382758	0	0	0	0	0.0867494	0.0867494	0.166428	0.166428	0.000189914	0.000189914	0.0783171	0.0783171	0.221218	0.221218	0.221218	0.0985298
2940	40	ENSG00000267681	ENSG00000267681	1	ENSG00000108443	RPS6KB1	p70-S6K_pT389	2		4	1	0	1	0	0	1	0	1	-0.0382548	0.0382548	0	0	-5.18246e-05	5.18246e-05	0	0	0	0	-0.0557179	0.0557179	0	0	-0.0254052	0.0254052	0.0557179	0.0298574
2719	41	ENSG00000235535	TRDN-AS1	1	ENSG00000117676	RPS6KA1	p90RSK_pT573	2		4	1	1	0	1	0	0	0	1	-0.0381381	0.0381381	-0.0457449	0.0457449	0	0	-0.0128694	0.0128694	0	0	0	0	0	0	-0.0263432	0.0263432	0.0457449	0.0307739
1594	44	ENSG00000159166	LAD1	1	ENSG00000120217	CD274	PD-L1	2		5	1	0	1	0	1	0	1	1	-0.038002	0.038002	0	0	-0.0442617	0.0442617	0	0	-0.161737	0.161737	0	0	-0.0355109	0.0355109	-0.20993	0.20993	0.20993	0.0978885
2640	26	ENSG00000227329	ENSG00000227329	1	ENSG00000065361	ERBB3	HER3	2		6	1	0	1	0	1	1	1	1	0.0379162	0.0379162	0	0	0.0543138	0.0543138	0	0	0.0914372	0.0914372	0.00762807	0.00762807	0.166565	0.166565	0.0778919	0.0778919	0.166565	0.0726253
2541	39	ENSG00000206885	SNORA75	1	ENSG00000124762	CDKN1A	p21	2		3	1	0	0	0	1	0	0	1	-0.037481	0.037481	0	0	0	0	0	0	-0.0215475	0.0215475	0	0	0	0	-0.0228679	0.0228679	0.037481	0.0272988
2965	27	ENSG00000271532	BBIP1P1	1	ENSG00000114315	HES1	HES1	2		2	1	1	0	0	0	0	0	0	0.0374285	0.0374285	0.00572075	0.00572075	0	0	0	0	0	0	0	0	0	0	0	0	0.0374285	0.0215746
1003	48	ENSG00000131470	PSMC3IP	1	ENSG00000137154	RPS6	S6_pS235_S236	2		5	1	0	1	1	0	1	1	0	0.0373703	0.0373703	0	0	0.0765057	0.0765057	0.0309818	0.0309818	0	0	0.0170056	0.0170056	0.154945	0.154945	0	0	0.154945	0.0633617
2477	17	ENSG00000198901	PRC1	1	ENSG00000134057	CCNB1	Cyclin-B1	2		1	1	0	0	0	0	0	0	0	0.0373325	0.0373325	0	0	0	0	0	0	0	0	0	0	0	0	0	0	0.0373325	0.0373325
2914	44	ENSG00000265257	ENSG00000265257	1	ENSG00000120217	CD274	PD-L1	2		4	1	1	1	0	0	0	1	0	-0.0368363	0.0368363	-0.0113248	0.0113248	-0.0255073	0.0255073	0	0	0	0	0	0	-0.0446196	0.0446196	0	0	0.0446196	0.029572
2945	30	ENSG00000268465	ENSG00000268465	1	ENSG00000230989	HSBP1	HSP27_pS82	2		4	1	1	0	0	0	0	1	1	0.0366616	0.0366616	0.159727	0.159727	0	0	0	0	0	0	0	0	0.0369926	0.0369926	0.0317412	0.0317412	0.159727	0.0662806
2906	35	ENSG00000264462	MIR3648-2	1	ENSG00000198793	MTOR	mTOR_pS2448	2		2	1	0	0	1	0	0	0	0	0.0366206	0.0366206	0	0	0	0	0.0576782	0.0576782	0	0	0	0	0	0	0	0	0.0576782	0.0471494
1104	38	ENSG00000135423	GLS2	1	ENSG00000148400	NOTCH1	Notch1	2		1	1	0	0	0	0	0	0	0	0.0362286	0.0362286	0	0	0	0	0	0	0	0	0	0	0	0	0	0	0.0362286	0.0362286
2981	41	ENSG00000273184	ENSG00000273184	1	ENSG00000117676	RPS6KA1	p90RSK_pT573	2		2	1	0	1	0	0	0	0	0	-0.0360828	0.0360828	0	0	-0.0848846	0.0848846	0	0	0	0	0	0	0	0	0	0	0.0848846	0.0604837
590	41	ENSG00000109819	PPARGC1A	1	ENSG00000117676	RPS6KA1	p90RSK_pT573	2		2	1	0	1	0	0	0	0	0	-0.0360803	0.0360803	0	0	-0.0796702	0.0796702	0	0	0	0	0	0	0	0	0	0	0.0796702	0.0578752
2669	5	ENSG00000231185	SPRY4-AS1	1	ENSG00000153094	BCL2L11	Bim	2		3	1	0	1	1	0	0	0	0	-0.0359008	0.0359008	0	0	-0.00305194	0.00305194	-0.0831056	0.0831056	0	0	0	0	0	0	0	0	0.0831056	0.0406861
2735	39	ENSG00000238390	ENSG00000238390	1	ENSG00000124762	CDKN1A	p21	2		2	1	0	0	0	1	0	0	0	-0.0357998	0.0357998	0	0	0	0	0	0	-0.0131638	0.0131638	0	0	0	0	0	0	0.0357998	0.0244818
2541	28	ENSG00000206885	SNORA75	1	ENSG00000100644	HIF1A	Hif-1-alpha	2		4	1	0	1	0	1	0	0	1	-0.0356478	0.0356478	0	0	-0.0348504	0.0348504	0	0	-0.0428973	0.0428973	0	0	0	0	-0.0290367	0.0290367	0.0428973	0.0356081
2350	16	ENSG00000188373	C10orf99	1	ENSG00000152661	GJA1	Connexin-43	2		3	1	1	1	0	0	0	0	0	0.0354405	0.0354405	0.047369	0.047369	0.0223975	0.0223975	0	0	0	0	0	0	0	0	0	0	0.047369	0.035069
25	19	ENSG00000008405	CRY1	1	ENSG00000120875	DUSP4	DUSP4	2		4	1	0	0	0	0	1	1	1	0.0352941	0.0352941	0	0	0	0	0	0	0	0	0.15185	0.15185	0.0271061	0.0271061	0.00291905	0.00291905	0.15185	0.0542923
1875	46	ENSG00000167779	IGFBP6	1	ENSG00000166851	PLK1	PLK1	2		1	1	0	0	0	0	0	0	0	0.0348187	0.0348187	0	0	0	0	0	0	0	0	0	0	0	0	0	0	0.0348187	0.0348187
2251	33	ENSG00000184545	DUSP8	1	ENSG00000100030 ENSG00000102882	MAPK1 MAPK3	MAPK_pT202_Y204	2		3	1	1	0	1	0	0	0	0	0.0347195	0.0347195	0.0177838	0.0177838	0	0	0.0709694	0.0709694	0	0	0	0	0	0	0	0	0.0709694	0.0411576
2540	57	ENSG00000206828	ENSG00000206828	1	ENSG00000137693	YAP1	YAP	2		2	1	0	0	1	0	0	0	0	-0.0346519	0.0346519	0	0	0	0	-0.0888502	0.0888502	0	0	0	0	0	0	0	0	0.0888502	0.061751
1697	31	ENSG00000163464	CXCR1	1	ENSG00000140443	IGF1R	IGFRb	2		4	1	1	1	1	0	0	0	0	0.0346274	0.0346274	0.203905	0.203905	0.0593056	0.0593056	0.0196607	0.0196607	0	0	0	0	0	0	0	0	0.203905	0.0793747
3044	28	ENSG00000281000	SNORD3D	1	ENSG00000100644	HIF1A	Hif-1-alpha	2		4	1	0	1	0	0	0	1	1	-0.0343742	0.0343742	0	0	-0.0157986	0.0157986	0	0	0	0	0	0	-0.0562704	0.0562704	-0.0682527	0.0682527	0.0682527	0.043674
2096	53	ENSG00000176148	TCP11L1	1	ENSG00000092295	TGM1	Transglutaminase	2		6	1	0	1	1	1	1	1	0	0.0342883	0.0342883	0	0	0.204278	0.204278	0.0927764	0.0927764	0.2588	0.2588	0.0954601	0.0954601	0.0438403	0.0438403	0	0	0.2588	0.121574
1722	31	ENSG00000163874	ZC3H12A	1	ENSG00000140443	IGF1R	IGFRb	2		4	1	1	1	1	0	0	0	0	0.0341521	0.0341521	0.0482263	0.0482263	0.0191117	0.0191117	0.0963712	0.0963712	0	0	0	0	0	0	0	0	0.0963712	0.0494653
2552	42	ENSG00000213030	CGB8	1	ENSG00000106366	SERPINE1	PAI-1	2		2	1	0	0	0	0	1	0	0	0.0340803	0.0340803	0	0	0	0	0	0	0	0	0.215125	0.215125	0	0	0	0	0.215125	0.124602
36	7	ENSG00000010438	PRSS3	1	ENSG00000132155	RAF1	C-Raf_pS338	2		4	1	0	1	0	1	0	1	0	0.0337604	0.0337604	0	0	0.0258473	0.0258473	0	0	0.000890533	0.000890533	0	0	0.0385052	0.0385052	0	0	0.0385052	0.0247509
2706	6	ENSG00000234442	ENSG00000234442	1	ENSG00000136997	MYC	c-Myc	2		2	1	0	0	1	0	0	0	0	0.0336803	0.0336803	0	0	0	0	0.0106731	0.0106731	0	0	0	0	0	0	0	0	0.0336803	0.0221767
2490	8	ENSG00000203812	HIST2H2AA3	1	ENSG00000165806	CASP7	Caspase-7-cleaved	2		3	1	0	0	0	0	0	1	1	0.0331748	0.0331748	0	0	0	0	0	0	0	0	0	0	0.0284801	0.0284801	0.0330355	0.0330355	0.0331748	0.0315635
1201	12	ENSG00000138190	EXOC6	1	ENSG00000170312	CDC2	CDK1	2		5	1	1	0	1	1	0	1	0	0.0330163	0.0330163	0.0144175	0.0144175	0	0	0.0439503	0.0439503	0.0300259	0.0300259	0	0	0.0222483	0.0222483	0	0	0.0439503	0.0287316
766	21	ENSG00000118849	RARRES1	1	ENSG00000185499	MUC1	EMA	2		4	1	1	0	1	1	0	0	0	0.0329818	0.0329818	0.0320268	0.0320268	0	0	0.0498764	0.0498764	0.0750288	0.0750288	0	0	0	0	0	0	0.0750288	0.0474784
2900	26	ENSG00000263218	ENSG00000263218	1	ENSG00000065361	ERBB3	HER3	2		2	1	0	0	1	0	0	0	0	0.032727	0.032727	0	0	0	0	0.00497883	0.00497883	0	0	0	0	0	0	0	0	0.032727	0.0188529
1985	15	ENSG00000171067	C11orf24	1	ENSG00000181885	CLDN7	Claudin-7	2		1	1	0	0	0	0	0	0	0	-0.0322596	0.0322596	0	0	0	0	0	0	0	0	0	0	0	0	0	0	0.0322596	0.0322596
2043	31	ENSG00000173559	NABP1	1	ENSG00000140443	IGF1R	IGFRb	2		2	1	0	1	0	0	0	0	0	0.0318952	0.0318952	0	0	0.0253812	0.0253812	0	0	0	0	0	0	0	0	0	0	0.0318952	0.0286382
965	32	ENSG00000129667	RHBDF2	1	ENSG00000125347	IRF1	IRF-1	2		5	1	1	1	1	0	0	1	0	0.0318739	0.0318739	0.116432	0.116432	0.0288738	0.0288738	0.015564	0.015564	0	0	0	0	0.0214246	0.0214246	0	0	0.116432	0.0428337
2285	59	ENSG00000185567	AHNAK2	1	ENSG00000065978	YBX1	YB1_pS102	2		2	1	0	0	0	0	0	1	0	-0.031355	0.031355	0	0	0	0	0	0	0	0	0	0	-0.01907	0.01907	0	0	0.031355	0.0252125
634	38	ENSG00000111962	UST	1	ENSG00000148400	NOTCH1	Notch1	2		2	1	0	0	0	0	1	0	0	0.0309278	0.0309278	0	0	0	0	0	0	0	0	0.0361128	0.0361128	0	0	0	0	0.0361128	0.0335203
2826	12	ENSG00000255730	ENSG00000255730	1	ENSG00000170312	CDC2	CDK1	2		3	1	1	0	1	0	0	0	0	-0.0308832	0.0308832	-0.0259767	0.0259767	0	0	-0.0252649	0.0252649	0	0	0	0	0	0	0	0	0.0308832	0.0273749
1623	5	ENSG00000160752	FDPS	1	ENSG00000153094	BCL2L11	Bim	2		3	1	0	1	1	0	0	0	0	-0.03045	0.03045	0	0	-0.00816992	0.00816992	-0.0405967	0.0405967	0	0	0	0	0	0	0	0	0.0405967	0.0264055
500	38	ENSG00000105376	ICAM5	1	ENSG00000148400	NOTCH1	Notch1	2		5	1	1	0	0	1	0	1	1	0.0302928	0.0302928	0.0161574	0.0161574	0	0	0	0	0.0594321	0.0594321	0	0	0.084715	0.084715	0.00589018	0.00589018	0.084715	0.0392975
1473	10	ENSG00000152377	SPOCK1	1	ENSG00000198910	L1CAM	CD171	2		1	1	0	0	0	0	0	0	0	0.0302473	0.0302473	0	0	0	0	0	0	0	0	0	0	0	0	0	0	0.0302473	0.0302473
2540	35	ENSG00000206828	ENSG00000206828	1	ENSG00000198793	MTOR	mTOR_pS2448	2		2	1	0	0	1	0	0	0	0	0.0300996	0.0300996	0	0	0	0	0.0492415	0.0492415	0	0	0	0	0	0	0	0	0.0492415	0.0396706
1430	50	ENSG00000149485	FADS1	1	ENSG00000112096	SOD2	SOD2	2		4	1	0	0	0	0	1	1	1	-0.0300601	0.0300601	0	0	0	0	0	0	0	0	-0.00349159	0.00349159	-0.103909	0.103909	-0.0091985	0.0091985	0.103909	0.0366648
581	14	ENSG00000109255	NMU	1	ENSG00000183765	CHEK2	Chk2_pT68	2		2	1	0	1	0	0	0	0	0	-0.0300444	0.0300444	0	0	-0.155382	0.155382	0	0	0	0	0	0	0	0	0	0	0.155382	0.0927131
1150	54	ENSG00000136943	CTSV	1	ENSG00000121060	TRIM25	TRIM25	2		2	1	0	0	0	0	1	0	0	-0.0300307	0.0300307	0	0	0	0	0	0	0	0	-0.0033161	0.0033161	0	0	0	0	0.0300307	0.0166734
971	14	ENSG00000130066	SAT1	1	ENSG00000183765	CHEK2	Chk2_pT68	2		2	1	0	1	0	0	0	0	0	0.0297824	0.0297824	0	0	0.0470442	0.0470442	0	0	0	0	0	0	0	0	0	0	0.0470442	0.0384133
2191	40	ENSG00000181649	PHLDA2	1	ENSG00000108443	RPS6KB1	p70-S6K_pT389	2		2	1	0	0	1	0	0	0	0	0.029741	0.029741	0	0	0	0	0.0235196	0.0235196	0	0	0	0	0	0	0	0	0.029741	0.0266303
2643	56	ENSG00000228028	ENSG00000228028	1	ENSG00000261150	EPPK1	VHL-EPPK1	2		2	1	0	0	0	0	1	0	0	-0.0296483	0.0296483	0	0	0	0	0	0	0	0	-0.0263668	0.0263668	0	0	0	0	0.0296483	0.0280076
759	30	ENSG00000118503	TNFAIP3	1	ENSG00000230989	HSBP1	HSP27_pS82	2		2	1	0	0	1	0	0	0	0	0.0295917	0.0295917	0	0	0	0	0.0969399	0.0969399	0	0	0	0	0	0	0	0	0.0969399	0.0632658
2415	39	ENSG00000197191	CYSRT1	1	ENSG00000124762	CDKN1A	p21	2		1	1	0	0	0	0	0	0	0	0.0294308	0.0294308	0	0	0	0	0	0	0	0	0	0	0	0	0	0	0.0294308	0.0294308
1833	17	ENSG00000166851	PLK1	1	ENSG00000134057	CCNB1	Cyclin-B1	2		2	1	0	0	0	0	0	1	0	0.0293736	0.0293736	0	0	0	0	0	0	0	0	0	0	0.202972	0.202972	0	0	0.202972	0.116173
2678	55	ENSG00000232218	ENSG00000232218	1	ENSG00000128052	KDR	VEGFR-2	2		3	1	1	0	0	1	0	0	0	-0.0289316	0.0289316	-0.0206855	0.0206855	0	0	0	0	-0.04515	0.04515	0	0	0	0	0	0	0.04515	0.031589
2706	27	ENSG00000234442	ENSG00000234442	1	ENSG00000114315	HES1	HES1	2		2	1	0	0	1	0	0	0	0	0.0286721	0.0286721	0	0	0	0	0.0290689	0.0290689	0	0	0	0	0	0	0	0	0.0290689	0.0288705
2937	28	ENSG00000267436	ENSG00000267436	1	ENSG00000100644	HIF1A	Hif-1-alpha	2		2	1	0	0	0	1	0	0	0	0.0286458	0.0286458	0	0	0	0	0	0	0.0984357	0.0984357	0	0	0	0	0	0	0.0984357	0.0635407
1012	40	ENSG00000132000	PODNL1	1	ENSG00000108443	RPS6KB1	p70-S6K_pT389	2		2	1	0	1	0	0	0	0	0	-0.0283895	0.0283895	0	0	-0.00419854	0.00419854	0	0	0	0	0	0	0	0	0	0	0.0283895	0.016294
2222	20	ENSG00000183421	RIPK4	1	ENSG00000146648	EGFR	EGFR	2		2	1	0	0	0	1	0	0	0	0.0283406	0.0283406	0	0	0	0	0	0	0.209759	0.209759	0	0	0	0	0	0	0.209759	0.11905
1806	37	ENSG00000166272	WBP1L	1	ENSG00000104419	NDRG1	NDRG1_pT346	2		6	1	1	1	1	0	1	1	0	0.0282131	0.0282131	0.121626	0.121626	0.15099	0.15099	0.122967	0.122967	0	0	0.0079986	0.0079986	0.00258161	0.00258161	0	0	0.15099	0.072396
1632	8	ENSG00000161011	SQSTM1	1	ENSG00000165806	CASP7	Caspase-7-cleaved	2		1	1	0	0	0	0	0	0	0	0.0278388	0.0278388	0	0	0	0	0	0	0	0	0	0	0	0	0	0	0.0278388	0.0278388
2585	12	ENSG00000216331	HIST1H1PS1	1	ENSG00000170312	CDC2	CDK1	2		5	1	1	1	1	0	0	1	0	-0.0275891	0.0275891	-0.0762827	0.0762827	-0.0329929	0.0329929	-0.0256935	0.0256935	0	0	0	0	-0.00242152	0.00242152	0	0	0.0762827	0.0329959
2089	24	ENSG00000175920	DOK7	1	ENSG00000141736	ERBB2	HER2	2		1	1	0	0	0	0	0	0	0	-0.027494	0.027494	0	0	0	0	0	0	0	0	0	0	0	0	0	0	0.027494	0.027494
2999	39	ENSG00000274266	SNORA73A	1	ENSG00000124762	CDKN1A	p21	2		2	1	0	1	0	0	0	0	0	-0.0273784	0.0273784	0	0	-0.0887654	0.0887654	0	0	0	0	0	0	0	0	0	0	0.0887654	0.0580719
2889	45	ENSG00000261716	ENSG00000261716	1	ENSG00000150593	PDCD4	Pdcd4	2		1	1	0	0	0	0	0	0	0	0.0271886	0.0271886	0	0	0	0	0	0	0	0	0	0	0	0	0	0	0.0271886	0.0271886
2684	44	ENSG00000232519	ENSG00000232519	1	ENSG00000120217	CD274	PD-L1	2		3	1	1	0	0	0	0	0	1	-0.0270343	0.0270343	-0.00359186	0.00359186	0	0	0	0	0	0	0	0	0	0	-0.00322248	0.00322248	0.0270343	0.0112829
160	51	ENSG00000066248	NGEF	1	ENSG00000168610	STAT3	Stat3	2		3	1	1	1	0	0	0	0	0	-0.0268684	0.0268684	-0.00811593	0.00811593	-0.0361604	0.0361604	0	0	0	0	0	0	0	0	0	0	0.0361604	0.0237149
2242	5	ENSG00000184207	PGP	1	ENSG00000153094	BCL2L11	Bim	2		2	1	0	0	1	0	0	0	0	-0.0263521	0.0263521	0	0	0	0	-0.0205582	0.0205582	0	0	0	0	0	0	0	0	0.0263521	0.0234552
2445	33	ENSG00000198157	HMGN5	1	ENSG00000100030 ENSG00000102882	MAPK1 MAPK3	MAPK_pT202_Y204	2		1	1	0	0	0	0	0	0	0	-0.0260357	0.0260357	0	0	0	0	0	0	0	0	0	0	0	0	0	0	0.0260357	0.0260357
2085	8	ENSG00000175793	SFN	1	ENSG00000165806	CASP7	Caspase-7-cleaved	2		5	1	1	1	0	0	1	1	0	-0.0259238	0.0259238	-0.0280836	0.0280836	-0.0286251	0.0286251	0	0	0	0	-0.0136132	0.0136132	-2.14001e-05	2.14001e-05	0	0	0.0286251	0.0192534
1567	31	ENSG00000157557	ETS2	1	ENSG00000140443	IGF1R	IGFRb	2		3	1	0	0	0	0	0	1	1	0.0259133	0.0259133	0	0	0	0	0	0	0	0	0	0	0.520652	0.520652	0.00638714	0.00638714	0.520652	0.184318
2611	16	ENSG00000224126	UBE2SP2	1	ENSG00000152661	GJA1	Connexin-43	2		1	1	0	0	0	0	0	0	0	-0.0258833	0.0258833	0	0	0	0	0	0	0	0	0	0	0	0	0	0	0.0258833	0.0258833
2937	26	ENSG00000267436	ENSG00000267436	1	ENSG00000065361	ERBB3	HER3	2		5	1	0	1	1	1	1	0	0	0.0257385	0.0257385	0	0	0.0526446	0.0526446	0.035552	0.035552	0.0649574	0.0649574	0.152618	0.152618	0	0	0	0	0.152618	0.066302
860	53	ENSG00000124102	PI3	1	ENSG00000092295	TGM1	Transglutaminase	2		4	1	1	0	1	1	0	0	0	-0.0256409	0.0256409	-0.112638	0.112638	0	0	-0.0685263	0.0685263	-0.0187996	0.0187996	0	0	0	0	0	0	0.112638	0.0564012
436	39	ENSG00000102359	SRPX2	1	ENSG00000124762	CDKN1A	p21	2		3	1	0	1	1	0	0	0	0	-0.0256082	0.0256082	0	0	-0.0557278	0.0557278	-0.181721	0.181721	0	0	0	0	0	0	0	0	0.181721	0.0876856
848	17	ENSG00000123416	TUBA1B	1	ENSG00000134057	CCNB1	Cyclin-B1	2		2	1	0	1	0	0	0	0	0	0.0255509	0.0255509	0	0	0.00756839	0.00756839	0	0	0	0	0	0	0	0	0	0	0.0255509	0.0165596
3048	30	ENSG00000281991	TMEM265	1	ENSG00000230989	HSBP1	HSP27_pS82	2		3	1	1	0	0	0	0	0	1	0.025538	0.025538	0.224215	0.224215	0	0	0	0	0	0	0	0	0	0	0.0649983	0.0649983	0.224215	0.104917
806	5	ENSG00000120875	DUSP4	1	ENSG00000153094	BCL2L11	Bim	2		2	1	0	0	0	0	1	0	0	-0.0255254	0.0255254	0	0	0	0	0	0	0	0	-0.000806603	0.000806603	0	0	0	0	0.0255254	0.013166
2715	42	ENSG00000235119	ENSG00000235119	1	ENSG00000106366	SERPINE1	PAI-1	2		3	1	0	1	0	0	1	0	0	-0.0251155	0.0251155	0	0	-0.00543029	0.00543029	0	0	0	0	-0.00443286	0.00443286	0	0	0	0	0.0251155	0.0116595
2504	32	ENSG00000204427	ABHD16A	1	ENSG00000125347	IRF1	IRF-1	2		2	1	0	0	0	1	0	0	0	0.024996	0.024996	0	0	0	0	0	0	0.0988119	0.0988119	0	0	0	0	0	0	0.0988119	0.0619039
2167	51	ENSG00000179750	APOBEC3B	1	ENSG00000168610	STAT3	Stat3	2		1	1	0	0	0	0	0	0	0	-0.0248156	0.0248156	0	0	0	0	0	0	0	0	0	0	0	0	0	0	0.0248156	0.0248156
1509	10	ENSG00000154262	ABCA6	1	ENSG00000198910	L1CAM	CD171	2		2	1	0	0	0	0	1	0	0	-0.0246674	0.0246674	0	0	0	0	0	0	0	0	-0.243132	0.243132	0	0	0	0	0.243132	0.1339
2785	8	ENSG00000249971	ENSG00000249971	1	ENSG00000165806	CASP7	Caspase-7-cleaved	2		6	1	0	1	0	1	1	1	1	-0.0242784	0.0242784	0	0	-0.0397431	0.0397431	0	0	-0.00179242	0.00179242	-0.00287944	0.00287944	-0.00791352	0.00791352	-0.00686852	0.00686852	0.0397431	0.0139126
2928	57	ENSG00000267062	ENSG00000267062	1	ENSG00000137693	YAP1	YAP	2		3	1	0	0	0	0	0	1	1	0.0239844	0.0239844	0	0	0	0	0	0	0	0	0	0	0.00172153	0.00172153	0.0057056	0.0057056	0.0239844	0.0104705
3027	8	ENSG00000278970	HEIH	1	ENSG00000165806	CASP7	Caspase-7-cleaved	2		1	1	0	0	0	0	0	0	0	0.0236941	0.0236941	0	0	0	0	0	0	0	0	0	0	0	0	0	0	0.0236941	0.0236941
1512	33	ENSG00000154319	FAM167A	1	ENSG00000100030 ENSG00000102882	MAPK1 MAPK3	MAPK_pT202_Y204	2		3	1	1	0	0	0	0	1	0	0.023666	0.023666	0.0491322	0.0491322	0	0	0	0	0	0	0	0	0.143651	0.143651	0	0	0.143651	0.0721496
2865	17	ENSG00000259316	ENSG00000259316	1	ENSG00000134057	CCNB1	Cyclin-B1	2		1	1	0	0	0	0	0	0	0	0.0235182	0.0235182	0	0	0	0	0	0	0	0	0	0	0	0	0	0	0.0235182	0.0235182
1308	3	ENSG00000143127	ITGA10	1	ENSG00000167601	AXL	Axl	2		1	1	0	0	0	0	0	0	0	0.0233904	0.0233904	0	0	0	0	0	0	0	0	0	0	0	0	0	0	0.0233904	0.0233904
1717	30	ENSG00000163738	MTHFD2L	1	ENSG00000230989	HSBP1	HSP27_pS82	2		2	1	0	0	0	0	0	1	0	-0.0232968	0.0232968	0	0	0	0	0	0	0	0	0	0	-0.0176155	0.0176155	0	0	0.0232968	0.0204561
3031	7	ENSG00000279322	ENSG00000279322	1	ENSG00000132155	RAF1	C-Raf_pS338	2		6	1	0	1	0	1	1	1	1	0.023255	0.023255	0	0	0.0435506	0.0435506	0	0	0.0338701	0.0338701	0.0466051	0.0466051	0.00469468	0.00469468	0.0354079	0.0354079	0.0466051	0.0312306
2981	4	ENSG00000273184	ENSG00000273184	1	ENSG00000075624	ACTB	b-Actin	2		3	1	0	1	0	0	1	0	0	-0.0229288	0.0229288	0	0	-0.126596	0.126596	0	0	0	0	-0.0382975	0.0382975	0	0	0	0	0.126596	0.0626075
421	46	ENSG00000101447	FAM83D	1	ENSG00000166851	PLK1	PLK1	2		5	1	0	1	1	1	0	0	1	0.0223274	0.0223274	0	0	0.0205239	0.0205239	0.058785	0.058785	0.00177466	0.00177466	0	0	0	0	0.000400018	0.000400018	0.058785	0.0207622
2899	55	ENSG00000263212	ENSG00000263212	1	ENSG00000128052	KDR	VEGFR-2	2		2	1	0	0	1	0	0	0	0	0.0221945	0.0221945	0	0	0	0	0.0429873	0.0429873	0	0	0	0	0	0	0	0	0.0429873	0.0325909
2897	48	ENSG00000262580	ENSG00000262580	1	ENSG00000137154	RPS6	S6_pS235_S236	2		3	1	0	1	0	0	0	1	0	-0.0220719	0.0220719	0	0	-0.0395849	0.0395849	0	0	0	0	0	0	-0.0680583	0.0680583	0	0	0.0680583	0.0432384
100	6	ENSG00000046653	GPM6B	1	ENSG00000136997	MYC	c-Myc	2		1	1	0	0	0	0	0	0	0	0.0219882	0.0219882	0	0	0	0	0	0	0	0	0	0	0	0	0	0	0.0219882	0.0219882
2525	34	ENSG00000205336	ADGRG1	1	ENSG00000143384	MCL1	Mcl-1	2		4	1	0	1	1	0	0	0	1	-0.021749	0.021749	0	0	-0.0500421	0.0500421	-0.107557	0.107557	0	0	0	0	0	0	-0.00015116	0.00015116	0.107557	0.0448748
951	15	ENSG00000129151	BBOX1	1	ENSG00000181885	CLDN7	Claudin-7	2		5	1	0	1	0	0	1	1	1	0.0212594	0.0212594	0	0	0.0456647	0.0456647	0	0	0	0	0.379991	0.379991	0.051942	0.051942	0.0824722	0.0824722	0.379991	0.116266
1962	28	ENSG00000170345	FOS	1	ENSG00000100644	HIF1A	Hif-1-alpha	2		4	1	0	0	1	0	0	1	1	0.0209935	0.0209935	0	0	0	0	0.0359567	0.0359567	0	0	0	0	0.0329065	0.0329065	0.200073	0.200073	0.200073	0.0724824
2347	20	ENSG00000188293	IGFL1	1	ENSG00000146648	EGFR	EGFR	2		3	1	0	0	0	0	0	1	1	0.0209554	0.0209554	0	0	0	0	0	0	0	0	0	0	0.056059	0.056059	0.0674197	0.0674197	0.0674197	0.0481447
2953	7	ENSG00000269711	ENSG00000269711	1	ENSG00000132155	RAF1	C-Raf_pS338	2		5	1	0	1	1	1	0	1	0	-0.0209135	0.0209135	0	0	-0.0356804	0.0356804	-0.0458469	0.0458469	-0.000114008	0.000114008	0	0	-0.0246995	0.0246995	0	0	0.0458469	0.0254509
2924	33	ENSG00000266553	RN7SL356P	1	ENSG00000100030 ENSG00000102882	MAPK1 MAPK3	MAPK_pT202_Y204	2		3	1	1	0	1	0	0	0	0	0.0209081	0.0209081	0.0616939	0.0616939	0	0	0.116594	0.116594	0	0	0	0	0	0	0	0	0.116594	0.0663985
2355	29	ENSG00000188508	KRTDAP	1	ENSG00000168148	HIST3H3	Histone-H3	2		3	1	0	0	0	0	1	0	1	0.0206864	0.0206864	0	0	0	0	0	0	0	0	0.269741	0.269741	0	0	0.0411367	0.0411367	0.269741	0.110521
438	13	ENSG00000102393	GLA	1	ENSG00000149554	CHEK1	Chk1	2		1	1	0	0	0	0	0	0	0	0.0205599	0.0205599	0	0	0	0	0	0	0	0	0	0	0	0	0	0	0.0205599	0.0205599
2490	46	ENSG00000203812	HIST2H2AA3	1	ENSG00000166851	PLK1	PLK1	2		2	1	0	1	0	0	0	0	0	-0.0205134	0.0205134	0	0	-0.0117326	0.0117326	0	0	0	0	0	0	0	0	0	0	0.0205134	0.016123
78	32	ENSG00000028137	TNFRSF1B	1	ENSG00000125347	IRF1	IRF-1	2		2	1	0	1	0	0	0	0	0	0.0203279	0.0203279	0	0	0.0151319	0.0151319	0	0	0	0	0	0	0	0	0	0	0.0203279	0.0177299
2152	39	ENSG00000179148	ALOXE3	1	ENSG00000124762	CDKN1A	p21	2		4	1	0	1	1	0	0	1	0	0.0202343	0.0202343	0	0	0.0134202	0.0134202	0.0561485	0.0561485	0	0	0	0	0.0924136	0.0924136	0	0	0.0924136	0.0455542
2996	44	ENSG00000274210	ENSG00000274210	1	ENSG00000120217	CD274	PD-L1	2		4	1	0	0	0	1	0	1	1	-0.0201487	0.0201487	0	0	0	0	0	0	-0.0176012	0.0176012	0	0	-0.0264993	0.0264993	-0.00343944	0.00343944	0.0264993	0.0169222
2766	49	ENSG00000244405	ETV5	1	ENSG00000137154	RPS6	S6_pS240_S244	2		2	1	0	0	0	0	1	0	0	0.0199571	0.0199571	0	0	0	0	0	0	0	0	0.146127	0.146127	0	0	0	0	0.146127	0.0830422
794	29	ENSG00000120437	ACAT2	1	ENSG00000168148	HIST3H3	Histone-H3	2		7	1	0	1	1	1	1	1	1	-0.0197929	0.0197929	0	0	-0.0830388	0.0830388	-0.0165336	0.0165336	-0.14345	0.14345	-0.0548076	0.0548076	-0.0375344	0.0375344	-0.0577591	0.0577591	0.14345	0.058988
2763	27	ENSG00000244242	IFITM10	1	ENSG00000114315	HES1	HES1	2		3	1	0	0	1	1	0	0	0	0.0197886	0.0197886	0	0	0	0	0.0466812	0.0466812	0.0761504	0.0761504	0	0	0	0	0	0	0.0761504	0.0475401
2706	10	ENSG00000234442	ENSG00000234442	1	ENSG00000198910	L1CAM	CD171	2		2	1	1	0	0	0	0	0	0	0.0197664	0.0197664	0.016112	0.016112	0	0	0	0	0	0	0	0	0	0	0	0	0.0197664	0.0179392
2035	29	ENSG00000173262	SLC2A14	1	ENSG00000168148	HIST3H3	Histone-H3	2		5	1	0	1	1	1	0	1	0	0.0194257	0.0194257	0	0	0.0205482	0.0205482	0.0258122	0.0258122	0.0504068	0.0504068	0	0	0.0801825	0.0801825	0	0	0.0801825	0.0392751
187	23	ENSG00000071242	RPS6KA2	1	ENSG00000111206	FOXM1	FoxM1	2		1	1	0	0	0	0	0	0	0	0.0194047	0.0194047	0	0	0	0	0	0	0	0	0	0	0	0	0	0	0.0194047	0.0194047
421	16	ENSG00000101447	FAM83D	1	ENSG00000152661	GJA1	Connexin-43	2		2	1	0	0	0	0	1	0	0	-0.0192605	0.0192605	0	0	0	0	0	0	0	0	-0.0189354	0.0189354	0	0	0	0	0.0192605	0.019098
2585	46	ENSG00000216331	HIST1H1PS1	1	ENSG00000166851	PLK1	PLK1	2		3	1	1	0	0	0	1	0	0	-0.0191712	0.0191712	-0.0986893	0.0986893	0	0	0	0	0	0	-0.0111786	0.0111786	0	0	0	0	0.0986893	0.043013
3000	53	ENSG00000274415	ENSG00000274415	1	ENSG00000092295	TGM1	Transglutaminase	2		5	1	1	1	1	1	0	0	0	0.0190752	0.0190752	0.0427602	0.0427602	0.0420223	0.0420223	0.0169131	0.0169131	0.140829	0.140829	0	0	0	0	0	0	0.140829	0.05232
2611	49	ENSG00000224126	UBE2SP2	1	ENSG00000137154	RPS6	S6_pS240_S244	2		4	1	0	1	0	0	0	1	1	0.0190699	0.0190699	0	0	0.00888976	0.00888976	0	0	0	0	0	0	0.0195636	0.0195636	0.00107817	0.00107817	0.0195636	0.0121504
1183	19	ENSG00000137880	GCHFR	1	ENSG00000120875	DUSP4	DUSP4	2		1	1	0	0	0	0	0	0	0	-0.0190067	0.0190067	0	0	0	0	0	0	0	0	0	0	0	0	0	0	0.0190067	0.0190067
2999	26	ENSG00000274266	SNORA73A	1	ENSG00000065361	ERBB3	HER3	2		3	1	0	1	0	0	0	0	1	-0.0189887	0.0189887	0	0	-0.0189867	0.0189867	0	0	0	0	0	0	0	0	-0.0324379	0.0324379	0.0324379	0.0234711
2490	32	ENSG00000203812	HIST2H2AA3	1	ENSG00000125347	IRF1	IRF-1	2		3	1	0	1	0	0	1	0	0	0.0189443	0.0189443	0	0	0.0179417	0.0179417	0	0	0	0	0.026831	0.026831	0	0	0	0	0.026831	0.021239
1184	19	ENSG00000137936	BCAR3	1	ENSG00000120875	DUSP4	DUSP4	2		5	1	1	1	1	0	1	0	0	0.0185188	0.0185188	0.00125023	0.00125023	0.141716	0.141716	0.0680128	0.0680128	0	0	0.0470258	0.0470258	0	0	0	0	0.141716	0.0553048
2167	10	ENSG00000179750	APOBEC3B	1	ENSG00000198910	L1CAM	CD171	2		3	1	0	1	0	0	0	0	1	0.0181472	0.0181472	0	0	0.0874856	0.0874856	0	0	0	0	0	0	0	0	0.0150817	0.0150817	0.0874856	0.0402382
2705	44	ENSG00000234431	ENSG00000234431	1	ENSG00000120217	CD274	PD-L1	2		2	1	0	0	0	1	0	0	0	0.0181462	0.0181462	0	0	0	0	0	0	0.0295603	0.0295603	0	0	0	0	0	0	0.0295603	0.0238532
2893	3	ENSG00000262074	SNORD3B-2	1	ENSG00000167601	AXL	Axl	2		3	1	0	1	0	0	0	0	1	-0.0179268	0.0179268	0	0	-0.140364	0.140364	0	0	0	0	0	0	0	0	-0.0881304	0.0881304	0.140364	0.0821405
2826	46	ENSG00000255730	ENSG00000255730	1	ENSG00000166851	PLK1	PLK1	2		3	1	0	0	1	0	0	1	0	-0.0178147	0.0178147	0	0	0	0	-0.0860645	0.0860645	0	0	0	0	-0.0578172	0.0578172	0	0	0.0860645	0.0538988
1490	6	ENSG00000153292	ADGRF1	1	ENSG00000136997	MYC	c-Myc	2		2	1	0	1	0	0	0	0	0	0.0177995	0.0177995	0	0	0.0290314	0.0290314	0	0	0	0	0	0	0	0	0	0	0.0290314	0.0234155
2999	46	ENSG00000274266	SNORA73A	1	ENSG00000166851	PLK1	PLK1	2		5	1	0	1	0	1	1	0	1	0.017775	0.017775	0	0	0.0143031	0.0143031	0	0	0.0201736	0.0201736	0.0112111	0.0112111	0	0	0.0177634	0.0177634	0.0201736	0.0162452
2306	47	ENSG00000186480	INSIG1	1	ENSG00000162775	RBM15	Rb_pS807_S811	2		2	1	0	0	0	1	0	0	0	0.0174912	0.0174912	0	0	0	0	0	0	0.00864	0.00864	0	0	0	0	0	0	0.0174912	0.0130656
811	54	ENSG00000121060	TRIM25	1	ENSG00000121060	TRIM25	TRIM25	2		3	1	0	0	0	0	0	1	1	0.0173202	0.0173202	0	0	0	0	0	0	0	0	0	0	0.0294814	0.0294814	0.0136372	0.0136372	0.0294814	0.0201463
893	34	ENSG00000125775	SDCBP2	1	ENSG00000143384	MCL1	Mcl-1	2		2	1	0	0	1	0	0	0	0	0.0173156	0.0173156	0	0	0	0	0.0264142	0.0264142	0	0	0	0	0	0	0	0	0.0264142	0.0218649
1696	39	ENSG00000163453	IGFBP7	1	ENSG00000124762	CDKN1A	p21	2		2	1	0	0	0	0	0	0	1	-0.017296	0.017296	0	0	0	0	0	0	0	0	0	0	0	0	-0.102779	0.102779	0.102779	0.0600375
2804	59	ENSG00000253203	GUSBP3	1	ENSG00000065978	YBX1	YB1_pS102	2		5	1	0	1	1	0	1	1	0	-0.0172954	0.0172954	0	0	-0.135486	0.135486	-0.0416346	0.0416346	0	0	-0.0307323	0.0307323	-0.0689325	0.0689325	0	0	0.135486	0.0588161
285	35	ENSG00000087086	FTL	1	ENSG00000198793	MTOR	mTOR_pS2448	2		2	1	0	1	0	0	0	0	0	-0.0171297	0.0171297	0	0	-0.1538	0.1538	0	0	0	0	0	0	0	0	0	0	0.1538	0.085465
436	8	ENSG00000102359	SRPX2	1	ENSG00000165806	CASP7	Caspase-7-cleaved	2		5	1	0	1	1	0	1	1	0	-0.0169488	0.0169488	0	0	-0.0446065	0.0446065	-0.107513	0.107513	0	0	-0.0602023	0.0602023	-0.130813	0.130813	0	0	0.130813	0.0720166
2937	46	ENSG00000267436	ENSG00000267436	1	ENSG00000166851	PLK1	PLK1	2		3	1	0	1	0	0	0	1	0	-0.0169267	0.0169267	0	0	-0.0274849	0.0274849	0	0	0	0	0	0	-0.102295	0.102295	0	0	0.102295	0.0489023
2912	36	ENSG00000265185	SNORD3B-1	1	ENSG00000125414	MYH2	Myosin-IIa_pS1943	2		2	1	0	0	1	0	0	0	0	-0.0168599	0.0168599	0	0	0	0	-0.199968	0.199968	0	0	0	0	0	0	0	0	0.199968	0.108414
2025	29	ENSG00000172893	DHCR7	1	ENSG00000168148	HIST3H3	Histone-H3	2		4	1	0	1	0	0	1	0	1	-0.0166295	0.0166295	0	0	-0.000333569	0.000333569	0	0	0	0	-0.0233252	0.0233252	0	0	-0.0285606	0.0285606	0.0285606	0.0172122
986	59	ENSG00000130775	THEMIS2	1	ENSG00000065978	YBX1	YB1_pS102	2		2	1	0	0	0	1	0	0	0	-0.0165734	0.0165734	0	0	0	0	0	0	-0.0633755	0.0633755	0	0	0	0	0	0	0.0633755	0.0399745
1351	38	ENSG00000144655	CSRNP1	1	ENSG00000148400	NOTCH1	Notch1	2		2	1	0	0	0	0	0	1	0	-0.0162618	0.0162618	0	0	0	0	0	0	0	0	0	0	-0.00262739	0.00262739	0	0	0.0162618	0.0094446
835	12	ENSG00000122966	CIT	1	ENSG00000170312	CDC2	CDK1	2		3	1	0	0	1	1	0	0	0	0.0160853	0.0160853	0	0	0	0	0.0629504	0.0629504	0.178192	0.178192	0	0	0	0	0	0	0.178192	0.0857425
683	45	ENSG00000115009	CCL20	1	ENSG00000150593	PDCD4	Pdcd4	2		3	1	0	0	0	1	1	0	0	-0.0156143	0.0156143	0	0	0	0	0	0	-0.0115184	0.0115184	-0.0624657	0.0624657	0	0	0	0	0.0624657	0.0298661
1448	6	ENSG00000150990	DHX37	1	ENSG00000136997	MYC	c-Myc	2		3	1	0	0	1	1	0	0	0	0.0156087	0.0156087	0	0	0	0	0.00956017	0.00956017	0.00186896	0.00186896	0	0	0	0	0	0	0.0156087	0.00901262
2694	57	ENSG00000233250	ENSG00000233250	1	ENSG00000137693	YAP1	YAP	2		5	1	1	1	0	1	0	1	0	-0.0153543	0.0153543	-0.0813208	0.0813208	-0.0524292	0.0524292	0	0	-0.136311	0.136311	0	0	-0.054958	0.054958	0	0	0.136311	0.0680746
319	24	ENSG00000090861	AARS	1	ENSG00000141736	ERBB2	HER2	2		2	1	1	0	0	0	0	0	0	-0.0153421	0.0153421	-0.0158693	0.0158693	0	0	0	0	0	0	0	0	0	0	0	0	0.0158693	0.0156057
2937	51	ENSG00000267436	ENSG00000267436	1	ENSG00000168610	STAT3	Stat3	2		3	1	0	0	0	1	0	0	1	-0.015291	0.015291	0	0	0	0	0	0	-0.0287806	0.0287806	0	0	0	0	-0.00571187	0.00571187	0.0287806	0.0165945
303	32	ENSG00000089127	OAS1	1	ENSG00000125347	IRF1	IRF-1	2		3	1	0	0	1	0	0	1	0	0.0152203	0.0152203	0	0	0	0	0.117929	0.117929	0	0	0	0	0.0489144	0.0489144	0	0	0.117929	0.0606878
1380	19	ENSG00000145819	ARHGAP26	1	ENSG00000120875	DUSP4	DUSP4	2		3	1	0	0	0	0	0	1	1	0.0150191	0.0150191	0	0	0	0	0	0	0	0	0	0	0.0369317	0.0369317	0.00230767	0.00230767	0.0369317	0.0180861
1000	31	ENSG00000131386	GALNT15	1	ENSG00000140443	IGF1R	IGFRb	2		2	1	0	0	0	0	0	1	0	0.014889	0.014889	0	0	0	0	0	0	0	0	0	0	0.360583	0.360583	0	0	0.360583	0.187736
2678	42	ENSG00000232218	ENSG00000232218	1	ENSG00000106366	SERPINE1	PAI-1	2		3	1	1	0	1	0	0	0	0	-0.0148109	0.0148109	-0.0115678	0.0115678	0	0	-0.0129448	0.0129448	0	0	0	0	0	0	0	0	0.0148109	0.0131078
429	7	ENSG00000101977	MCF2	1	ENSG00000132155	RAF1	C-Raf_pS338	2		2	1	0	1	0	0	0	0	0	0.0147332	0.0147332	0	0	0.0368497	0.0368497	0	0	0	0	0	0	0	0	0	0	0.0368497	0.0257915
2785	17	ENSG00000249971	ENSG00000249971	1	ENSG00000134057	CCNB1	Cyclin-B1	2		5	1	0	0	1	1	1	1	0	0.0143147	0.0143147	0	0	0	0	0.0423263	0.0423263	0.00690744	0.00690744	0.00395544	0.00395544	0.00173012	0.00173012	0	0	0.0423263	0.0138468
2152	29	ENSG00000179148	ALOXE3	1	ENSG00000168148	HIST3H3	Histone-H3	2		3	1	0	0	0	1	0	1	0	0.0142066	0.0142066	0	0	0	0	0	0	0.000452285	0.000452285	0	0	0.00252752	0.00252752	0	0	0.0142066	0.00572882
2020	5	ENSG00000172757	CFL1	1	ENSG00000153094	BCL2L11	Bim	2		4	1	0	1	0	1	0	0	1	-0.0141494	0.0141494	0	0	-0.064921	0.064921	0	0	-0.0834785	0.0834785	0	0	0	0	-0.0339949	0.0339949	0.0834785	0.0491359
2147	35	ENSG00000178934	LGALS7B	1	ENSG00000198793	MTOR	mTOR_pS2448	2		3	1	0	0	1	0	0	0	1	-0.0135356	0.0135356	0	0	0	0	-0.0175454	0.0175454	0	0	0	0	0	0	-0.108739	0.108739	0.108739	0.0466066
147	45	ENSG00000064205	CCN5	1	ENSG00000150593	PDCD4	Pdcd4	2		2	1	0	1	0	0	0	0	0	0.0135178	0.0135178	0	0	0.0376153	0.0376153	0	0	0	0	0	0	0	0	0	0	0.0376153	0.0255665
372	50	ENSG00000100097	LGALS1	1	ENSG00000112096	SOD2	SOD2	2		3	1	0	1	0	0	0	0	1	-0.0134964	0.0134964	0	0	-0.234637	0.234637	0	0	0	0	0	0	0	0	-0.168176	0.168176	0.234637	0.13877
220	44	ENSG00000075399	VPS9D1	1	ENSG00000120217	CD274	PD-L1	2		5	1	1	1	1	0	0	1	0	0.0134776	0.0134776	0.0960732	0.0960732	0.0955696	0.0955696	0.300265	0.300265	0	0	0	0	0.19045	0.19045	0	0	0.300265	0.139167
3004	40	ENSG00000274817	ENSG00000274817	1	ENSG00000108443	RPS6KB1	p70-S6K_pT389	2		3	1	0	0	0	1	0	1	0	-0.0134639	0.0134639	0	0	0	0	0	0	-0.025418	0.025418	0	0	-0.0278564	0.0278564	0	0	0.0278564	0.0222461
394	32	ENSG00000100592	DAAM1	1	ENSG00000125347	IRF1	IRF-1	2		2	1	0	1	0	0	0	0	0	-0.0134328	0.0134328	0	0	-0.0406837	0.0406837	0	0	0	0	0	0	0	0	0	0	0.0406837	0.0270583
1270	52	ENSG00000141068	KSR1	1	ENSG00000168610	STAT3	Stat3_pY705	2		2	1	0	0	1	0	0	0	0	0.0134036	0.0134036	0	0	0	0	0.105473	0.105473	0	0	0	0	0	0	0	0	0.105473	0.0594383
2702	45	ENSG00000234147	ENSG00000234147	1	ENSG00000150593	PDCD4	Pdcd4	2		1	1	0	0	0	0	0	0	0	0.0121275	0.0121275	0	0	0	0	0	0	0	0	0	0	0	0	0	0	0.0121275	0.0121275
976	44	ENSG00000130303	BST2	1	ENSG00000120217	CD274	PD-L1	2		2	1	0	0	0	0	0	0	1	0.0120953	0.0120953	0	0	0	0	0	0	0	0	0	0	0	0	0.0850879	0.0850879	0.0850879	0.0485916
1233	12	ENSG00000139354	GAS2L3	1	ENSG00000170312	CDC2	CDK1	2		4	1	0	0	1	1	0	0	1	0.011792	0.011792	0	0	0	0	0.000221243	0.000221243	0.0951302	0.0951302	0	0	0	0	0.00743681	0.00743681	0.0951302	0.0286451
2943	40	ENSG00000268434	ENSG00000268434	1	ENSG00000108443	RPS6KB1	p70-S6K_pT389	2		4	1	0	1	0	1	1	0	0	-0.01141	0.01141	0	0	-0.0135621	0.0135621	0	0	-0.0296787	0.0296787	-0.000420694	0.000420694	0	0	0	0	0.0296787	0.0137679
2992	7	ENSG00000273897	ENSG00000273897	1	ENSG00000132155	RAF1	C-Raf_pS338	2		2	1	0	0	0	0	0	1	0	0.0113106	0.0113106	0	0	0	0	0	0	0	0	0	0	0.0202736	0.0202736	0	0	0.0202736	0.0157921
2461	6	ENSG00000198732	SMOC1	1	ENSG00000136997	MYC	c-Myc	2		1	1	0	0	0	0	0	0	0	0.0112715	0.0112715	0	0	0	0	0	0	0	0	0	0	0	0	0	0	0.0112715	0.0112715
1340	26	ENSG00000143878	RHOB	1	ENSG00000065361	ERBB3	HER3	2		1	1	0	0	0	0	0	0	0	0.0112032	0.0112032	0	0	0	0	0	0	0	0	0	0	0	0	0	0	0.0112032	0.0112032
762	41	ENSG00000118523	CCN2	1	ENSG00000117676	RPS6KA1	p90RSK_pT573	2		2	1	0	0	1	0	0	0	0	0.0108741	0.0108741	0	0	0	0	0.159149	0.159149	0	0	0	0	0	0	0	0	0.159149	0.0850117
860	34	ENSG00000124102	PI3	1	ENSG00000143384	MCL1	Mcl-1	2		2	1	0	0	0	0	0	1	0	0.0105161	0.0105161	0	0	0	0	0	0	0	0	0	0	0.0469554	0.0469554	0	0	0.0469554	0.0287357
43	50	ENSG00000011465	DCN	1	ENSG00000112096	SOD2	SOD2	2		3	1	1	0	1	0	0	0	0	0.01043	0.01043	0.0386414	0.0386414	0	0	0.058749	0.058749	0	0	0	0	0	0	0	0	0.058749	0.0359401
3005	29	ENSG00000274879	ENSG00000274879	1	ENSG00000168148	HIST3H3	Histone-H3	2		2	1	0	0	1	0	0	0	0	-0.0103657	0.0103657	0	0	0	0	-0.00936819	0.00936819	0	0	0	0	0	0	0	0	0.0103657	0.00986693
1842	38	ENSG00000167107	ACSF2	1	ENSG00000148400	NOTCH1	Notch1	2		3	1	0	0	0	0	1	1	0	0.0102576	0.0102576	0	0	0	0	0	0	0	0	0.168789	0.168789	0.0430544	0.0430544	0	0	0.168789	0.0740338
2725	30	ENSG00000236317	ENSG00000236317	1	ENSG00000230989	HSBP1	HSP27_pS82	2		2	1	0	0	0	1	0	0	0	0.00964748	0.00964748	0	0	0	0	0	0	0.0153257	0.0153257	0	0	0	0	0	0	0.0153257	0.0124866
2788	17	ENSG00000250305	TRMT9B	1	ENSG00000134057	CCNB1	Cyclin-B1	2		2	1	0	0	0	0	0	0	1	-0.00956601	0.00956601	0	0	0	0	0	0	0	0	0	0	0	0	-0.0609057	0.0609057	0.0609057	0.0352359
1004	21	ENSG00000131473	ACLY	1	ENSG00000185499	MUC1	EMA	2		1	1	0	0	0	0	0	0	0	-0.00955399	0.00955399	0	0	0	0	0	0	0	0	0	0	0	0	0	0	0.00955399	0.00955399
2555	39	ENSG00000213347	MXD3	1	ENSG00000124762	CDKN1A	p21	2		4	1	0	1	1	1	0	0	0	-0.00953622	0.00953622	0	0	-0.160749	0.160749	-0.0269745	0.0269745	-0.0764194	0.0764194	0	0	0	0	0	0	0.160749	0.0684199
2694	26	ENSG00000233250	ENSG00000233250	1	ENSG00000065361	ERBB3	HER3	2		3	1	0	1	0	0	0	1	0	-0.00935547	0.00935547	0	0	-0.00722939	0.00722939	0	0	0	0	0	0	-0.00115301	0.00115301	0	0	0.00935547	0.00591262
2025	8	ENSG00000172893	DHCR7	1	ENSG00000165806	CASP7	Caspase-7-cleaved	2		2	1	0	0	0	1	0	0	0	-0.00896979	0.00896979	0	0	0	0	0	0	-6.18089e-05	6.18089e-05	0	0	0	0	0	0	0.00896979	0.0045158
259	53	ENSG00000080854	IGSF9B	1	ENSG00000092295	TGM1	Transglutaminase	2		3	1	0	1	1	0	0	0	0	-0.00893525	0.00893525	0	0	-0.0332216	0.0332216	-0.023448	0.023448	0	0	0	0	0	0	0	0	0.0332216	0.0218683
893	26	ENSG00000125775	SDCBP2	1	ENSG00000065361	ERBB3	HER3	2		2	1	0	1	0	0	0	0	0	0.00875296	0.00875296	0	0	0.0507994	0.0507994	0	0	0	0	0	0	0	0	0	0	0.0507994	0.0297762
1234	44	ENSG00000139410	SDSL	1	ENSG00000120217	CD274	PD-L1	2		2	1	1	0	0	0	0	0	0	0.00865895	0.00865895	0.13054	0.13054	0	0	0	0	0	0	0	0	0	0	0	0	0.13054	0.0695995
421	17	ENSG00000101447	FAM83D	1	ENSG00000134057	CCNB1	Cyclin-B1	2		1	1	0	0	0	0	0	0	0	0.00856624	0.00856624	0	0	0	0	0	0	0	0	0	0	0	0	0	0	0.00856624	0.00856624
922	32	ENSG00000127954	STEAP4	1	ENSG00000125347	IRF1	IRF-1	2		5	1	0	1	0	1	0	1	1	0.00848644	0.00848644	0	0	0.0188562	0.0188562	0	0	0.0327075	0.0327075	0	0	0.0418986	0.0418986	0.0213447	0.0213447	0.0418986	0.0246587
2786	6	ENSG00000250015	ENSG00000250015	1	ENSG00000136997	MYC	c-Myc	2		1	1	0	0	0	0	0	0	0	0.00846039	0.00846039	0	0	0	0	0	0	0	0	0	0	0	0	0	0	0.00846039	0.00846039
2105	37	ENSG00000176532	PRR15	1	ENSG00000104419	NDRG1	NDRG1_pT346	2		6	1	0	1	1	1	1	0	1	-0.00844831	0.00844831	0	0	-0.000168236	0.000168236	-0.0130252	0.0130252	-0.224804	0.224804	-0.0037886	0.0037886	0	0	-0.00159169	0.00159169	0.224804	0.0419709
2128	30	ENSG00000177706	FAM20C	1	ENSG00000230989	HSBP1	HSP27_pS82	2		3	1	0	1	0	0	1	0	0	-0.0083797	0.0083797	0	0	-0.0900073	0.0900073	0	0	0	0	-0.212382	0.212382	0	0	0	0	0.212382	0.10359
893	39	ENSG00000125775	SDCBP2	1	ENSG00000124762	CDKN1A	p21	2		1	1	0	0	0	0	0	0	0	0.00822863	0.00822863	0	0	0	0	0	0	0	0	0	0	0	0	0	0	0.00822863	0.00822863
1655	10	ENSG00000162576	MXRA8	1	ENSG00000198910	L1CAM	CD171	2		2	1	0	0	0	0	0	0	1	0.00811555	0.00811555	0	0	0	0	0	0	0	0	0	0	0	0	0.00858526	0.00858526	0.00858526	0.0083504
43	48	ENSG00000011465	DCN	1	ENSG00000137154	RPS6	S6_pS235_S236	2		4	1	0	0	1	0	0	1	1	-0.00808624	0.00808624	0	0	0	0	-0.0166496	0.0166496	0	0	0	0	-0.054444	0.054444	-0.0666893	0.0666893	0.0666893	0.0364673
2694	28	ENSG00000233250	ENSG00000233250	1	ENSG00000100644	HIF1A	Hif-1-alpha	2		2	1	0	0	0	1	0	0	0	-0.00791015	0.00791015	0	0	0	0	0	0	-0.262566	0.262566	0	0	0	0	0	0	0.262566	0.135238
1904	6	ENSG00000168497	CAVIN2	1	ENSG00000136997	MYC	c-Myc	2		1	1	0	0	0	0	0	0	0	0.00772701	0.00772701	0	0	0	0	0	0	0	0	0	0	0	0	0	0	0.00772701	0.00772701
1876	17	ENSG00000167900	TK1	1	ENSG00000134057	CCNB1	Cyclin-B1	2		1	1	0	0	0	0	0	0	0	0.00769779	0.00769779	0	0	0	0	0	0	0	0	0	0	0	0	0	0	0.00769779	0.00769779
2044	38	ENSG00000173599	PC	1	ENSG00000148400	NOTCH1	Notch1	2		1	1	0	0	0	0	0	0	0	0.00736106	0.00736106	0	0	0	0	0	0	0	0	0	0	0	0	0	0	0.00736106	0.00736106
1832	50	ENSG00000166845	C18orf54	1	ENSG00000112096	SOD2	SOD2	2		2	1	0	0	1	0	0	0	0	-0.00704837	0.00704837	0	0	0	0	-0.00651049	0.00651049	0	0	0	0	0	0	0	0	0.00704837	0.00677943
2928	45	ENSG00000267062	ENSG00000267062	1	ENSG00000150593	PDCD4	Pdcd4	2		3	1	1	1	0	0	0	0	0	-0.00696554	0.00696554	-0.0473915	0.0473915	-0.0546858	0.0546858	0	0	0	0	0	0	0	0	0	0	0.0546858	0.0363476
436	17	ENSG00000102359	SRPX2	1	ENSG00000134057	CCNB1	Cyclin-B1	2		4	1	0	1	0	1	1	0	0	0.00659319	0.00659319	0	0	0.0493701	0.0493701	0	0	0.0808776	0.0808776	0.000695044	0.000695044	0	0	0	0	0.0808776	0.034384
2893	56	ENSG00000262074	SNORD3B-2	1	ENSG00000261150	EPPK1	VHL-EPPK1	2		1	1	0	0	0	0	0	0	0	-0.00656077	0.00656077	0	0	0	0	0	0	0	0	0	0	0	0	0	0	0.00656077	0.00656077
2675	16	ENSG00000231864	ENSG00000231864	1	ENSG00000152661	GJA1	Connexin-43	2		3	1	0	0	0	0	1	1	0	-0.00634852	0.00634852	0	0	0	0	0	0	0	0	-0.0250529	0.0250529	-0.0550635	0.0550635	0	0	0.0550635	0.0288216
83	48	ENSG00000034152	MAP2K3	1	ENSG00000137154	RPS6	S6_pS235_S236	2		4	1	1	0	1	0	0	1	0	0.00614705	0.00614705	0.00175551	0.00175551	0	0	0.00674656	0.00674656	0	0	0	0	0.0613037	0.0613037	0	0	0.0613037	0.0189882
1645	49	ENSG00000162073	PAQR4	1	ENSG00000137154	RPS6	S6_pS240_S244	2		1	1	0	0	0	0	0	0	0	0.00569086	0.00569086	0	0	0	0	0	0	0	0	0	0	0	0	0	0	0.00569086	0.00569086
2844	48	ENSG00000258017	ENSG00000258017	1	ENSG00000137154	RPS6	S6_pS235_S236	2		5	1	1	1	0	1	0	1	0	0.00557029	0.00557029	0.0801976	0.0801976	0.0818306	0.0818306	0	0	0.120547	0.120547	0	0	0.0316919	0.0316919	0	0	0.120547	0.0639675
2600	15	ENSG00000222414	RNU2-59P	1	ENSG00000181885	CLDN7	Claudin-7	2		4	1	0	1	0	1	0	1	0	0.00548996	0.00548996	0	0	0.00273104	0.00273104	0	0	0.0560351	0.0560351	0	0	0.0103868	0.0103868	0	0	0.0560351	0.0186607
986	19	ENSG00000130775	THEMIS2	1	ENSG00000120875	DUSP4	DUSP4	2		2	1	0	1	0	0	0	0	0	-0.00547142	0.00547142	0	0	-0.0408439	0.0408439	0	0	0	0	0	0	0	0	0	0	0.0408439	0.0231576
1032	42	ENSG00000132854	KANK4	1	ENSG00000106366	SERPINE1	PAI-1	2		3	1	0	1	0	0	0	0	1	0.00539364	0.00539364	0	0	0.0493125	0.0493125	0	0	0	0	0	0	0	0	0.0245583	0.0245583	0.0493125	0.0264215
104	8	ENSG00000048052	HDAC9	1	ENSG00000165806	CASP7	Caspase-7-cleaved	2		1	1	0	0	0	0	0	0	0	0.00528941	0.00528941	0	0	0	0	0	0	0	0	0	0	0	0	0	0	0.00528941	0.00528941
2585	50	ENSG00000216331	HIST1H1PS1	1	ENSG00000112096	SOD2	SOD2	2		6	1	1	1	1	1	0	0	1	0.0050933	0.0050933	0.116918	0.116918	0.0400383	0.0400383	0.0264594	0.0264594	0.0480701	0.0480701	0	0	0	0	0.0339471	0.0339471	0.116918	0.0450877
3047	31	ENSG00000281406	BLACAT1	1	ENSG00000140443	IGF1R	IGFRb	2		2	1	0	1	0	0	0	0	0	0.00496832	0.00496832	0	0	0.145426	0.145426	0	0	0	0	0	0	0	0	0	0	0.145426	0.0751974
57	42	ENSG00000019144	PHLDB1	1	ENSG00000106366	SERPINE1	PAI-1	2		3	1	0	0	0	0	1	1	0	0.00488306	0.00488306	0	0	0	0	0	0	0	0	8.88337e-05	8.88337e-05	0.121937	0.121937	0	0	0.121937	0.0423031
2865	46	ENSG00000259316	ENSG00000259316	1	ENSG00000166851	PLK1	PLK1	2		6	1	0	1	1	0	1	1	1	0.0048075	0.0048075	0	0	0.0441546	0.0441546	0.039726	0.039726	0	0	0.0968175	0.0968175	0.13692	0.13692	0.0616388	0.0616388	0.13692	0.0640108
1706	49	ENSG00000163577	EIF5A2	1	ENSG00000137154	RPS6	S6_pS240_S244	2		7	1	1	1	1	0	1	1	1	0.00479081	0.00479081	0.162563	0.162563	1.4147e-05	1.4147e-05	0.0308332	0.0308332	0	0	0.000101236	0.000101236	0.0287385	0.0287385	0.0434108	0.0434108	0.162563	0.038636
2541	38	ENSG00000206885	SNORA75	1	ENSG00000148400	NOTCH1	Notch1	2		2	1	1	0	0	0	0	0	0	0.00460799	0.00460799	0.00355624	0.00355624	0	0	0	0	0	0	0	0	0	0	0	0	0.00460799	0.00408211
2900	40	ENSG00000263218	ENSG00000263218	1	ENSG00000108443	RPS6KB1	p70-S6K_pT389	2		2	1	0	0	1	0	0	0	0	0.00439898	0.00439898	0	0	0	0	0.027501	0.027501	0	0	0	0	0	0	0	0	0.027501	0.01595
616	17	ENSG00000111206	FOXM1	1	ENSG00000134057	CCNB1	Cyclin-B1	2		1	1	0	0	0	0	0	0	0	0.00436584	0.00436584	0	0	0	0	0	0	0	0	0	0	0	0	0	0	0.00436584	0.00436584
2706	19	ENSG00000234442	ENSG00000234442	1	ENSG00000120875	DUSP4	DUSP4	2		3	1	0	0	0	0	0	1	1	0.0043314	0.0043314	0	0	0	0	0	0	0	0	0	0	0.0142247	0.0142247	0.0131789	0.0131789	0.0142247	0.0105783
557	15	ENSG00000108452	ZNF29P	1	ENSG00000181885	CLDN7	Claudin-7	2		2	1	0	0	0	0	0	1	0	0.004204	0.004204	0	0	0	0	0	0	0	0	0	0	0.0083276	0.0083276	0	0	0.0083276	0.0062658
2910	28	ENSG00000265052	RN7SL622P	1	ENSG00000100644	HIF1A	Hif-1-alpha	2		1	1	0	0	0	0	0	0	0	0.00414598	0.00414598	0	0	0	0	0	0	0	0	0	0	0	0	0	0	0.00414598	0.00414598
2686	39	ENSG00000232581	ENSG00000232581	1	ENSG00000124762	CDKN1A	p21	2		4	1	0	0	0	1	0	1	1	-0.00402129	0.00402129	0	0	0	0	0	0	-0.0253049	0.0253049	0	0	-0.0467396	0.0467396	-0.0576158	0.0576158	0.0576158	0.0334204
52	47	ENSG00000014138	POLA2	1	ENSG00000162775	RBM15	Rb_pS807_S811	2		1	1	0	0	0	0	0	0	0	0.00393286	0.00393286	0	0	0	0	0	0	0	0	0	0	0	0	0	0	0.00393286	0.00393286
1290	19	ENSG00000142227	EMP3	1	ENSG00000120875	DUSP4	DUSP4	2		1	1	0	0	0	0	0	0	0	0.00383396	0.00383396	0	0	0	0	0	0	0	0	0	0	0	0	0	0	0.00383396	0.00383396
2686	32	ENSG00000232581	ENSG00000232581	1	ENSG00000125347	IRF1	IRF-1	2		1	1	0	0	0	0	0	0	0	-0.00359358	0.00359358	0	0	0	0	0	0	0	0	0	0	0	0	0	0	0.00359358	0.00359358
2686	28	ENSG00000232581	ENSG00000232581	1	ENSG00000100644	HIF1A	Hif-1-alpha	2		3	1	0	0	0	1	0	0	1	-0.00340409	0.00340409	0	0	0	0	0	0	-0.140484	0.140484	0	0	0	0	-0.0200015	0.0200015	0.140484	0.0546299
1886	17	ENSG00000168078	PBK	1	ENSG00000134057	CCNB1	Cyclin-B1	2		4	1	1	1	1	0	0	0	0	0.00325684	0.00325684	0.167977	0.167977	0.211628	0.211628	0.241784	0.241784	0	0	0	0	0	0	0	0	0.241784	0.156162
1512	10	ENSG00000154319	FAM167A	1	ENSG00000198910	L1CAM	CD171	2		2	1	0	1	0	0	0	0	0	0.0030738	0.0030738	0	0	0.0220419	0.0220419	0	0	0	0	0	0	0	0	0	0	0.0220419	0.0125579
3014	30	ENSG00000276430	FAM25C	1	ENSG00000230989	HSBP1	HSP27_pS82	2		3	1	0	1	1	0	0	0	0	0.00298222	0.00298222	0	0	0.0276556	0.0276556	0.0503771	0.0503771	0	0	0	0	0	0	0	0	0.0503771	0.027005
2568	52	ENSG00000213903	LTB4R	1	ENSG00000168610	STAT3	Stat3_pY705	2		1	1	0	0	0	0	0	0	0	0.00285914	0.00285914	0	0	0	0	0	0	0	0	0	0	0	0	0	0	0.00285914	0.00285914
1287	46	ENSG00000142102	PGGHG	1	ENSG00000166851	PLK1	PLK1	2		3	1	0	1	0	1	0	0	0	-0.00270215	0.00270215	0	0	-0.0121321	0.0121321	0	0	-0.00173225	0.00173225	0	0	0	0	0	0	0.0121321	0.00552217
2592	46	ENSG00000220842	RPL21P16	1	ENSG00000166851	PLK1	PLK1	2		2	1	0	0	1	0	0	0	0	0.00265077	0.00265077	0	0	0	0	0.00211645	0.00211645	0	0	0	0	0	0	0	0	0.00265077	0.00238361
2675	50	ENSG00000231864	ENSG00000231864	1	ENSG00000112096	SOD2	SOD2	2		1	1	0	0	0	0	0	0	0	-0.0023932	0.0023932	0	0	0	0	0	0	0	0	0	0	0	0	0	0	0.0023932	0.0023932
1308	38	ENSG00000143127	ITGA10	1	ENSG00000148400	NOTCH1	Notch1	2		1	1	0	0	0	0	0	0	0	0.00235125	0.00235125	0	0	0	0	0	0	0	0	0	0	0	0	0	0	0.00235125	0.00235125
2587	48	ENSG00000217555	CKLF	1	ENSG00000137154	RPS6	S6_pS235_S236	2		2	1	0	0	0	0	0	1	0	0.00232248	0.00232248	0	0	0	0	0	0	0	0	0	0	0.0142218	0.0142218	0	0	0.0142218	0.00827214
2017	54	ENSG00000172345	STARD5	1	ENSG00000121060	TRIM25	TRIM25	2		5	1	0	0	0	1	1	1	1	0.00220074	0.00220074	0	0	0	0	0	0	0.00544856	0.00544856	0.0712649	0.0712649	0.19136	0.19136	0.124625	0.124625	0.19136	0.0789799
343	49	ENSG00000094804	CDC6	1	ENSG00000137154	RPS6	S6_pS240_S244	2		1	1	0	0	0	0	0	0	0	0.00218132	0.00218132	0	0	0	0	0	0	0	0	0	0	0	0	0	0	0.00218132	0.00218132
2440	53	ENSG00000198053	SIRPA	1	ENSG00000092295	TGM1	Transglutaminase	2		2	1	0	0	1	0	0	0	0	0.00215919	0.00215919	0	0	0	0	0.00290806	0.00290806	0	0	0	0	0	0	0	0	0.00290806	0.00253363
2275	44	ENSG00000185338	SOCS1	1	ENSG00000120217	CD274	PD-L1	2		2	1	0	1	0	0	0	0	0	0.00213075	0.00213075	0	0	0.00778531	0.00778531	0	0	0	0	0	0	0	0	0	0	0.00778531	0.00495803
1201	15	ENSG00000138190	EXOC6	1	ENSG00000181885	CLDN7	Claudin-7	2		2	1	0	0	0	1	0	0	0	-0.00198542	0.00198542	0	0	0	0	0	0	-0.00189041	0.00189041	0	0	0	0	0	0	0.00198542	0.00193792
1914	32	ENSG00000168807	SNTB2	1	ENSG00000125347	IRF1	IRF-1	2		1	1	0	0	0	0	0	0	0	0.00185807	0.00185807	0	0	0	0	0	0	0	0	0	0	0	0	0	0	0.00185807	0.00185807
3013	40	ENSG00000276168	RN7SL1	1	ENSG00000108443	RPS6KB1	p70-S6K_pT389	2		1	1	0	0	0	0	0	0	0	-0.00181843	0.00181843	0	0	0	0	0	0	0	0	0	0	0	0	0	0	0.00181843	0.00181843
2038	52	ENSG00000173391	OLR1	1	ENSG00000168610	STAT3	Stat3_pY705	2		2	1	1	0	0	0	0	0	0	0.00174326	0.00174326	0.0568199	0.0568199	0	0	0	0	0	0	0	0	0	0	0	0	0.0568199	0.0292816
2686	46	ENSG00000232581	ENSG00000232581	1	ENSG00000166851	PLK1	PLK1	2		3	1	0	1	0	1	0	0	0	0.00169445	0.00169445	0	0	0.0259142	0.0259142	0	0	0.0120619	0.0120619	0	0	0	0	0	0	0.0259142	0.0132235
3011	6	ENSG00000276026	ENSG00000276026	1	ENSG00000136997	MYC	c-Myc	2		2	1	0	0	0	0	0	1	0	0.00165503	0.00165503	0	0	0	0	0	0	0	0	0	0	0.000229099	0.000229099	0	0	0.00165503	0.000942062
1380	7	ENSG00000145819	ARHGAP26	1	ENSG00000132155	RAF1	C-Raf_pS338	2		1	1	0	0	0	0	0	0	0	0.00147567	0.00147567	0	0	0	0	0	0	0	0	0	0	0	0	0	0	0.00147567	0.00147567
953	17	ENSG00000129195	PIMREG	1	ENSG00000134057	CCNB1	Cyclin-B1	2		1	1	0	0	0	0	0	0	0	0.00146041	0.00146041	0	0	0	0	0	0	0	0	0	0	0	0	0	0	0.00146041	0.00146041
692	54	ENSG00000115271	GCA	1	ENSG00000121060	TRIM25	TRIM25	2		1	1	0	0	0	0	0	0	0	0.00145593	0.00145593	0	0	0	0	0	0	0	0	0	0	0	0	0	0	0.00145593	0.00145593
998	29	ENSG00000131370	SH3BP5	1	ENSG00000168148	HIST3H3	Histone-H3	2		1	1	0	0	0	0	0	0	0	0.00133513	0.00133513	0	0	0	0	0	0	0	0	0	0	0	0	0	0	0.00133513	0.00133513
2136	52	ENSG00000178397	FAM220A	1	ENSG00000168610	STAT3	Stat3_pY705	2		1	1	0	0	0	0	0	0	0	-0.0011657	0.0011657	0	0	0	0	0	0	0	0	0	0	0	0	0	0	0.0011657	0.0011657
3040	42	ENSG00000280331	ENSG00000280331	1	ENSG00000106366	SERPINE1	PAI-1	2		1	1	0	0	0	0	0	0	0	0.00087279	0.00087279	0	0	0	0	0	0	0	0	0	0	0	0	0	0	0.00087279	0.00087279
1553	47	ENSG00000156804	FBXO32	1	ENSG00000162775	RBM15	Rb_pS807_S811	2		2	1	0	0	1	0	0	0	0	-0.000859604	0.000859604	0	0	0	0	-0.0591888	0.0591888	0	0	0	0	0	0	0	0	0.0591888	0.0300242
1498	19	ENSG00000153904	DDAH1	1	ENSG00000120875	DUSP4	DUSP4	2		3	1	0	1	0	0	0	1	0	0.000590752	0.000590752	0	0	0.00306856	0.00306856	0	0	0	0	0	0	0.262408	0.262408	0	0	0.262408	0.0886892
2490	26	ENSG00000203812	HIST2H2AA3	1	ENSG00000065361	ERBB3	HER3	2		4	1	0	0	1	1	1	0	0	0.000513816	0.000513816	0	0	0	0	0.000787179	0.000787179	0.0770821	0.0770821	0.026338	0.026338	0	0	0	0	0.0770821	0.0261803
2915	17	ENSG00000265415	ENSG00000265415	1	ENSG00000134057	CCNB1	Cyclin-B1	2		2	1	0	0	1	0	0	0	0	0.000479484	0.000479484	0	0	0	0	0.114477	0.114477	0	0	0	0	0	0	0	0	0.114477	0.0574782
1885	50	ENSG00000168077	SCARA3	1	ENSG00000112096	SOD2	SOD2	2		3	1	0	1	0	0	0	1	0	-0.0004102	0.0004102	0	0	-0.000983985	0.000983985	0	0	0	0	0	0	-0.402125	0.402125	0	0	0.402125	0.134506
20	47	ENSG00000006468	ETV1	1	ENSG00000162775	RBM15	Rb_pS807_S811	2		5	1	1	0	1	1	0	0	1	0.000400631	0.000400631	0.0411062	0.0411062	0	0	0.184112	0.184112	0.0184239	0.0184239	0	0	0	0	0.133481	0.133481	0.184112	0.0755047
2996	28	ENSG00000274210	ENSG00000274210	1	ENSG00000100644	HIF1A	Hif-1-alpha	2		3	1	0	0	0	0	1	0	1	-0.000393449	0.000393449	0	0	0	0	0	0	0	0	-0.00176069	0.00176069	0	0	-0.0300949	0.0300949	0.0300949	0.0107497
1219	12	ENSG00000138778	CENPE	1	ENSG00000170312	CDC2	CDK1	2		1	1	0	0	0	0	0	0	0	0.000377153	0.000377153	0	0	0	0	0	0	0	0	0	0	0	0	0	0	0.000377153	0.000377153
1427	42	ENSG00000149256	TENM4	1	ENSG00000106366	SERPINE1	PAI-1	2		2	1	0	0	1	0	0	0	0	0.000361766	0.000361766	0	0	0	0	0.0471783	0.0471783	0	0	0	0	0	0	0	0	0.0471783	0.02377
1836	12	ENSG00000166920	C15orf48	1	ENSG00000170312	CDC2	CDK1	2		4	1	1	1	0	0	0	0	1	-0.000346097	0.000346097	-0.0437779	0.0437779	-0.00250731	0.00250731	0	0	0	0	0	0	0	0	-0.0663876	0.0663876	0.0663876	0.0282547
534	42	ENSG00000106631	MYL7	1	ENSG00000106366	SERPINE1	PAI-1	2		1	1	0	0	0	0	0	0	0	0.00031252	0.00031252	0	0	0	0	0	0	0	0	0	0	0	0	0	0	0.00031252	0.00031252
2921	51	ENSG00000266088	ENSG00000266088	1	ENSG00000168610	STAT3	Stat3	2		4	1	1	1	0	0	0	1	0	-0.00030434	0.00030434	-0.110246	0.110246	-0.00863155	0.00863155	0	0	0	0	0	0	-0.0370651	0.0370651	0	0	0.110246	0.0390618
845	49	ENSG00000123374	CDK2	1	ENSG00000137154	RPS6	S6_pS240_S244	2		3	1	0	1	0	1	0	0	0	0.000212901	0.000212901	0	0	0.000439422	0.000439422	0	0	0.0974759	0.0974759	0	0	0	0	0	0	0.0974759	0.0327094
1302	44	ENSG00000142961	MOB3C	1	ENSG00000120217	CD274	PD-L1	2		2	1	1	0	0	0	0	0	0	0.000203026	0.000203026	0.00601838	0.00601838	0	0	0	0	0	0	0	0	0	0	0	0	0.00601838	0.00311071
1316	5	ENSG00000143365	RORC	1	ENSG00000153094	BCL2L11	Bim	2		3	1	1	0	0	0	0	0	1	0.000169191	0.000169191	0.0655888	0.0655888	0	0	0	0	0	0	0	0	0	0	4.87656e-05	4.87656e-05	0.0655888	0.0219356
2937	12	ENSG00000267436	ENSG00000267436	1	ENSG00000170312	CDC2	CDK1	2		2	1	0	1	0	0	0	0	0	-0.000156219	0.000156219	0	0	-0.00228449	0.00228449	0	0	0	0	0	0	0	0	0	0	0.00228449	0.00122035
2242	48	ENSG00000184207	PGP	1	ENSG00000137154	RPS6	S6_pS235_S236	2		1	1	0	0	0	0	0	0	0	0.000148346	0.000148346	0	0	0	0	0	0	0	0	0	0	0	0	0	0	0.000148346	0.000148346
2848	42	ENSG00000258580	ENSG00000258580	1	ENSG00000106366	SERPINE1	PAI-1	2		3	1	1	0	0	0	0	1	0	0.000147052	0.000147052	0.353898	0.353898	0	0	0	0	0	0	0	0	0.00613641	0.00613641	0	0	0.353898	0.12006
2936	29	ENSG00000267368	UPK3BL1	1	ENSG00000168148	HIST3H3	Histone-H3	2		2	1	0	0	1	0	0	0	0	0.000139715	0.000139715	0	0	0	0	0.0748289	0.0748289	0	0	0	0	0	0	0	0	0.0748289	0.0374843
2427	32	ENSG00000197536	C5orf56	1	ENSG00000125347	IRF1	IRF-1	2		1	1	0	0	0	0	0	0	0	0.000125852	0.000125852	0	0	0	0	0	0	0	0	0	0	0	0	0	0	0.000125852	0.000125852
1240	48	ENSG00000139734	DIAPH3	1	ENSG00000137154	RPS6	S6_pS235_S236	2		1	1	0	0	0	0	0	0	0	0.00011464	0.00011464	0	0	0	0	0	0	0	0	0	0	0	0	0	0	0.00011464	0.00011464
2317	17	ENSG00000186854	TRABD2A	1	ENSG00000134057	CCNB1	Cyclin-B1	2		1	1	0	0	0	0	0	0	0	9.11104e-05	9.11104e-05	0	0	0	0	0	0	0	0	0	0	0	0	0	0	9.11104e-05	9.11104e-05
421	47	ENSG00000101447	FAM83D	1	ENSG00000162775	RBM15	Rb_pS807_S811	2		1	1	0	0	0	0	0	0	0	7.23708e-05	7.23708e-05	0	0	0	0	0	0	0	0	0	0	0	0	0	0	7.23708e-05	7.23708e-05
2424	32	ENSG00000197448	GSTK1	1	ENSG00000125347	IRF1	IRF-1	2		4	1	1	0	0	1	0	1	0	6.80279e-05	6.80279e-05	0.161125	0.161125	0	0	0	0	0.0236018	0.0236018	0	0	0.00337845	0.00337845	0	0	0.161125	0.0470432
1081	15	ENSG00000134762	DSC3	1	ENSG00000181885	CLDN7	Claudin-7	2		1	1	0	0	0	0	0	0	0	6.5926e-05	6.5926e-05	0	0	0	0	0	0	0	0	0	0	0	0	0	0	6.5926e-05	6.5926e-05
2700	40	ENSG00000233901	LINC01503	1	ENSG00000108443	RPS6KB1	p70-S6K_pT389	2		1	1	0	0	0	0	0	0	0	-6.1589e-05	6.1589e-05	0	0	0	0	0	0	0	0	0	0	0	0	0	0	6.1589e-05	6.1589e-05
447	19	ENSG00000102879	CORO1A	1	ENSG00000120875	DUSP4	DUSP4	2		4	1	1	0	0	0	1	0	1	3.45055e-05	3.45055e-05	0.000541219	0.000541219	0	0	0	0	0	0	0.00813827	0.00813827	0	0	0.0182519	0.0182519	0.0182519	0.00674148
279	40	ENSG00000086061	DNAJA1	1	ENSG00000108443	RPS6KB1	p70-S6K_pT389	2		2	1	0	0	1	0	0	0	0	2.45319e-05	2.45319e-05	0	0	0	0	0.00815436	0.00815436	0	0	0	0	0	0	0	0	0.00815436	0.00408945
857	47	ENSG00000123975	CKS2	1	ENSG00000162775	RBM15	Rb_pS807_S811	2		2	1	0	0	0	0	0	0	1	1.75357e-05	1.75357e-05	0	0	0	0	0	0	0	0	0	0	0	0	0.128245	0.128245	0.128245	0.0641314
568	49	ENSG00000108840	HDAC5	1	ENSG00000137154	RPS6	S6_pS240_S244	2		1	1	0	0	0	0	0	0	0	-1.68759e-05	1.68759e-05	0	0	0	0	0	0	0	0	0	0	0	0	0	0	1.68759e-05	1.68759e-05
1797	49	ENSG00000166068	SPRED1	1	ENSG00000137154	RPS6	S6_pS240_S244	2		2	1	0	0	0	0	0	0	1	1.38491e-05	1.38491e-05	0	0	0	0	0	0	0	0	0	0	0	0	0.00254694	0.00254694	0.00254694	0.00128039
998	8	ENSG00000131370	SH3BP5	1	ENSG00000165806	CASP7	Caspase-7-cleaved	2		2	1	0	0	1	0	0	0	0	1.16034e-05	1.16034e-05	0	0	0	0	0.00533461	0.00533461	0	0	0	0	0	0	0	0	0.00533461	0.00267311
2129	50	ENSG00000177989	ODF3B	1	ENSG00000112096	SOD2	SOD2	2		2	1	1	0	0	0	0	0	0	3.04191e-06	3.04191e-06	0.0261763	0.0261763	0	0	0	0	0	0	0	0	0	0	0	0	0.0261763	0.0130897
3009	35	ENSG00000275708	MIR3648-1	1	ENSG00000198793	MTOR	mTOR_pS2448	2		2	1	0	0	1	0	0	0	0	2.18983e-08	2.18983e-08	0	0	0	0	4.73723e-08	4.73723e-08	0	0	0	0	0	0	0	0	4.73723e-08	3.46353e-08
1835	25	ENSG00000166897	ELFN2	1	ENSG00000141736	ERBB2	HER2_pY1248	2		2	0	1	0	0	1	0	0	0	0	0	0.49705	0.49705	0	0	0	0	0.113937	0.113937	0	0	0	0	0	0	0.49705	0.305494
2061	18	ENSG00000174738	NR1D2	1	ENSG00000112576	CCND3	Cyclin-D3	2		1	0	1	0	0	0	0	0	0	0	0	-0.468285	0.468285	0	0	0	0	0	0	0	0	0	0	0	0	0.468285	0.468285
1415	55	ENSG00000148459	PDSS1	1	ENSG00000128052	KDR	VEGFR-2	2		1	0	1	0	0	0	0	0	0	0	0	-0.450398	0.450398	0	0	0	0	0	0	0	0	0	0	0	0	0.450398	0.450398
483	23	ENSG00000104856	RELB	1	ENSG00000111206	FOXM1	FoxM1	2		2	0	1	1	0	0	0	0	0	0	0	-0.389712	0.389712	-0.281427	0.281427	0	0	0	0	0	0	0	0	0	0	0.389712	0.335569
1450	40	ENSG00000151014	NOCT	1	ENSG00000108443	RPS6KB1	p70-S6K_pT389	2		2	0	1	1	0	0	0	0	0	0	0	0.388889	0.388889	0.0804651	0.0804651	0	0	0	0	0	0	0	0	0	0	0.388889	0.234677
1413	38	ENSG00000148400	NOTCH1	1	ENSG00000148400	NOTCH1	Notch1	2		1	0	1	0	0	0	0	0	0	0	0	0.361602	0.361602	0	0	0	0	0	0	0	0	0	0	0	0	0.361602	0.361602
885	1	ENSG00000125538	IL1B	1	ENSG00000278540 ENSG00000076555	ACACA ACACB	ACC1	2		1	0	1	0	0	0	0	0	0	0	0	-0.338	0.338	0	0	0	0	0	0	0	0	0	0	0	0	0.338	0.338
2686	43	ENSG00000232581	ENSG00000232581	1	None	PAR	PAR	2		1	0	1	0	0	0	0	0	0	0	0	0.332037	0.332037	0	0	0	0	0	0	0	0	0	0	0	0	0.332037	0.332037
1597	14	ENSG00000159208	CIART	1	ENSG00000183765	CHEK2	Chk2_pT68	2		1	0	1	0	0	0	0	0	0	0	0	-0.331219	0.331219	0	0	0	0	0	0	0	0	0	0	0	0	0.331219	0.331219
2072	8	ENSG00000175197	DDIT3	1	ENSG00000165806	CASP7	Caspase-7-cleaved	2		1	0	1	0	0	0	0	0	0	0	0	0.312435	0.312435	0	0	0	0	0	0	0	0	0	0	0	0	0.312435	0.312435
507	40	ENSG00000105523	FAM83E	1	ENSG00000108443	RPS6KB1	p70-S6K_pT389	2		1	0	1	0	0	0	0	0	0	0	0	-0.306641	0.306641	0	0	0	0	0	0	0	0	0	0	0	0	0.306641	0.306641
2698	59	ENSG00000233589	ENSG00000233589	1	ENSG00000065978	YBX1	YB1_pS102	2		1	0	1	0	0	0	0	0	0	0	0	0.301358	0.301358	0	0	0	0	0	0	0	0	0	0	0	0	0.301358	0.301358
715	15	ENSG00000116039	ATP6V1B1	1	ENSG00000181885	CLDN7	Claudin-7	2		3	0	1	1	0	0	0	1	0	0	0	0.284435	0.284435	0.112116	0.112116	0	0	0	0	0	0	0.198646	0.198646	0	0	0.284435	0.198399
2445	6	ENSG00000198157	HMGN5	1	ENSG00000136997	MYC	c-Myc	2		1	0	1	0	0	0	0	0	0	0	0	0.282324	0.282324	0	0	0	0	0	0	0	0	0	0	0	0	0.282324	0.282324
791	30	ENSG00000120254	MTHFD1L	1	ENSG00000230989	HSBP1	HSP27_pS82	2		2	0	1	1	0	0	0	0	0	0	0	-0.270313	0.270313	-0.168751	0.168751	0	0	0	0	0	0	0	0	0	0	0.270313	0.219532
1233	23	ENSG00000139354	GAS2L3	1	ENSG00000111206	FOXM1	FoxM1	2		1	0	1	0	0	0	0	0	0	0	0	0.267741	0.267741	0	0	0	0	0	0	0	0	0	0	0	0	0.267741	0.267741
2637	31	ENSG00000227036	LINC00511	1	ENSG00000140443	IGF1R	IGFRb	2		1	0	1	0	0	0	0	0	0	0	0	0.265295	0.265295	0	0	0	0	0	0	0	0	0	0	0	0	0.265295	0.265295
2398	41	ENSG00000196693	ZNF33B	1	ENSG00000117676	RPS6KA1	p90RSK_pT573	2		1	0	1	0	0	0	0	0	0	0	0	-0.262137	0.262137	0	0	0	0	0	0	0	0	0	0	0	0	0.262137	0.262137
1945	47	ENSG00000169689	CENPX	1	ENSG00000162775	RBM15	Rb_pS807_S811	2		1	0	1	0	0	0	0	0	0	0	0	0.260641	0.260641	0	0	0	0	0	0	0	0	0	0	0	0	0.260641	0.260641
622	13	ENSG00000111445	RFC5	1	ENSG00000149554	CHEK1	Chk1	2		1	0	1	0	0	0	0	0	0	0	0	0.258524	0.258524	0	0	0	0	0	0	0	0	0	0	0	0	0.258524	0.258524
18	7	ENSG00000006327	TNFRSF12A	1	ENSG00000132155	RAF1	C-Raf_pS338	2		1	0	1	0	0	0	0	0	0	0	0	0.241432	0.241432	0	0	0	0	0	0	0	0	0	0	0	0	0.241432	0.241432
2762	54	ENSG00000244198	ENSG00000244198	1	ENSG00000121060	TRIM25	TRIM25	2		1	0	1	0	0	0	0	0	0	0	0	0.238878	0.238878	0	0	0	0	0	0	0	0	0	0	0	0	0.238878	0.238878
2995	52	ENSG00000274092	ENSG00000274092	1	ENSG00000168610	STAT3	Stat3_pY705	2		1	0	1	0	0	0	0	0	0	0	0	0.238862	0.238862	0	0	0	0	0	0	0	0	0	0	0	0	0.238862	0.238862
2571	55	ENSG00000213949	ITGA1	1	ENSG00000128052	KDR	VEGFR-2	2		2	0	1	1	0	0	0	0	0	0	0	0.238237	0.238237	0.0697759	0.0697759	0	0	0	0	0	0	0	0	0	0	0.238237	0.154006
2886	6	ENSG00000261373	VPS9D1-AS1	1	ENSG00000136997	MYC	c-Myc	2		2	0	1	1	0	0	0	0	0	0	0	0.237002	0.237002	0.0021743	0.0021743	0	0	0	0	0	0	0	0	0	0	0.237002	0.119588
1336	11	ENSG00000143816	WNT9A	1	ENSG00000170312	CDK1	cdc25C	2		1	0	1	0	0	0	0	0	0	0	0	-0.236439	0.236439	0	0	0	0	0	0	0	0	0	0	0	0	0.236439	0.236439
2587	50	ENSG00000217555	CKLF	1	ENSG00000112096	SOD2	SOD2	2		1	0	1	0	0	0	0	0	0	0	0	-0.236144	0.236144	0	0	0	0	0	0	0	0	0	0	0	0	0.236144	0.236144
377	34	ENSG00000100234	TIMP3	1	ENSG00000143384	MCL1	Mcl-1	2		1	0	1	0	0	0	0	0	0	0	0	-0.232245	0.232245	0	0	0	0	0	0	0	0	0	0	0	0	0.232245	0.232245
1428	8	ENSG00000149257	SERPINH1	1	ENSG00000165806	CASP7	Caspase-7-cleaved	2		4	0	1	1	1	0	0	1	0	0	0	-0.231403	0.231403	-0.0924633	0.0924633	-0.329961	0.329961	0	0	0	0	-0.0666486	0.0666486	0	0	0.329961	0.180119
1206	46	ENSG00000138376	BARD1	1	ENSG00000166851	PLK1	PLK1	2		1	0	1	0	0	0	0	0	0	0	0	0.227956	0.227956	0	0	0	0	0	0	0	0	0	0	0	0	0.227956	0.227956
1190	45	ENSG00000138029	HADHB	1	ENSG00000150593	PDCD4	Pdcd4	2		2	0	1	0	1	0	0	0	0	0	0	0.217899	0.217899	0	0	0.0523728	0.0523728	0	0	0	0	0	0	0	0	0.217899	0.135136
226	12	ENSG00000075702	WDR62	1	ENSG00000170312	CDC2	CDK1	2		1	0	1	0	0	0	0	0	0	0	0	0.216332	0.216332	0	0	0	0	0	0	0	0	0	0	0	0	0.216332	0.216332
214	11	ENSG00000074935	TUBE1	1	ENSG00000170312	CDK1	cdc25C	2		1	0	1	0	0	0	0	0	0	0	0	0.215605	0.215605	0	0	0	0	0	0	0	0	0	0	0	0	0.215605	0.215605
1669	28	ENSG00000162892	IL24	1	ENSG00000100644	HIF1A	Hif-1-alpha	2		4	0	1	0	1	1	0	1	0	0	0	0.213956	0.213956	0	0	0.200594	0.200594	0.0608695	0.0608695	0	0	0.0994123	0.0994123	0	0	0.213956	0.143708
2688	1	ENSG00000232702	ENSG00000232702	1	ENSG00000278540 ENSG00000076555	ACACA ACACB	ACC1	2		1	0	1	0	0	0	0	0	0	0	0	0.21184	0.21184	0	0	0	0	0	0	0	0	0	0	0	0	0.21184	0.21184
3002	11	ENSG00000274584	ENSG00000274584	1	ENSG00000170312	CDK1	cdc25C	2		1	0	1	0	0	0	0	0	0	0	0	-0.210297	0.210297	0	0	0	0	0	0	0	0	0	0	0	0	0.210297	0.210297
2993	39	ENSG00000274012	RN7SL2	1	ENSG00000124762	CDKN1A	p21	2		1	0	1	0	0	0	0	0	0	0	0	-0.209963	0.209963	0	0	0	0	0	0	0	0	0	0	0	0	0.209963	0.209963
2168	58	ENSG00000179818	PCBP1-AS1	1	ENSG00000137693	YAP1	YAP_pS127	2		1	0	1	0	0	0	0	0	0	0	0	0.20796	0.20796	0	0	0	0	0	0	0	0	0	0	0	0	0.20796	0.20796
1934	18	ENSG00000169429	CXCL8	1	ENSG00000112576	CCND3	Cyclin-D3	2		2	0	1	0	1	0	0	0	0	0	0	0.203076	0.203076	0	0	0.0423125	0.0423125	0	0	0	0	0	0	0	0	0.203076	0.122694
1997	19	ENSG00000171425	ZNF581	1	ENSG00000120875	DUSP4	DUSP4	2		1	0	1	0	0	0	0	0	0	0	0	-0.200925	0.200925	0	0	0	0	0	0	0	0	0	0	0	0	0.200925	0.200925
749	12	ENSG00000117650	NEK2	1	ENSG00000170312	CDC2	CDK1	2		2	0	1	0	0	0	1	0	0	0	0	0.200909	0.200909	0	0	0	0	0	0	0.0157997	0.0157997	0	0	0	0	0.200909	0.108354
2449	59	ENSG00000198369	SPRED2	1	ENSG00000065978	YBX1	YB1_pS102	2		1	0	1	0	0	0	0	0	0	0	0	0.200618	0.200618	0	0	0	0	0	0	0	0	0	0	0	0	0.200618	0.200618
1381	41	ENSG00000145824	CXCL14	1	ENSG00000117676	RPS6KA1	p90RSK_pT573	2		2	0	1	0	0	0	0	0	1	0	0	-0.200134	0.200134	0	0	0	0	0	0	0	0	0	0	-0.0111799	0.0111799	0.200134	0.105657
1371	44	ENSG00000145476	CYP4V2	1	ENSG00000120217	CD274	PD-L1	2		1	0	1	0	0	0	0	0	0	0	0	0.198855	0.198855	0	0	0	0	0	0	0	0	0	0	0	0	0.198855	0.198855
2999	43	ENSG00000274266	SNORA73A	1	None	PAR	PAR	2		1	0	1	0	0	0	0	0	0	0	0	0.197033	0.197033	0	0	0	0	0	0	0	0	0	0	0	0	0.197033	0.197033
2251	34	ENSG00000184545	DUSP8	1	ENSG00000143384	MCL1	Mcl-1	2		3	0	1	0	0	1	0	0	1	0	0	-0.197024	0.197024	0	0	0	0	-0.0573715	0.0573715	0	0	0	0	-0.132375	0.132375	0.197024	0.128923
1415	56	ENSG00000148459	PDSS1	1	ENSG00000261150	EPPK1	VHL-EPPK1	2		1	0	1	0	0	0	0	0	0	0	0	-0.196608	0.196608	0	0	0	0	0	0	0	0	0	0	0	0	0.196608	0.196608
2547	19	ENSG00000211459	MT-RNR1	1	ENSG00000120875	DUSP4	DUSP4	2		1	0	1	0	0	0	0	0	0	0	0	-0.195908	0.195908	0	0	0	0	0	0	0	0	0	0	0	0	0.195908	0.195908
412	58	ENSG00000101224	CDC25B	1	ENSG00000137693	YAP1	YAP_pS127	2		1	0	1	0	0	0	0	0	0	0	0	0.195581	0.195581	0	0	0	0	0	0	0	0	0	0	0	0	0.195581	0.195581
2943	43	ENSG00000268434	ENSG00000268434	1	None	PAR	PAR	2		1	0	1	0	0	0	0	0	0	0	0	-0.191988	0.191988	0	0	0	0	0	0	0	0	0	0	0	0	0.191988	0.191988
569	51	ENSG00000108846	ABCC3	1	ENSG00000168610	STAT3	Stat3	2		1	0	1	0	0	0	0	0	0	0	0	-0.191306	0.191306	0	0	0	0	0	0	0	0	0	0	0	0	0.191306	0.191306
787	46	ENSG00000119969	HELLS	1	ENSG00000166851	PLK1	PLK1	2		1	0	1	0	0	0	0	0	0	0	0	0.190215	0.190215	0	0	0	0	0	0	0	0	0	0	0	0	0.190215	0.190215
2831	54	ENSG00000256268	LINC02454	1	ENSG00000121060	TRIM25	TRIM25	2		1	0	1	0	0	0	0	0	0	0	0	-0.180452	0.180452	0	0	0	0	0	0	0	0	0	0	0	0	0.180452	0.180452
1988	43	ENSG00000171223	JUNB	1	None	PAR	PAR	2		1	0	1	0	0	0	0	0	0	0	0	0.176598	0.176598	0	0	0	0	0	0	0	0	0	0	0	0	0.176598	0.176598
2906	39	ENSG00000264462	MIR3648-2	1	ENSG00000124762	CDKN1A	p21	2		1	0	1	0	0	0	0	0	0	0	0	-0.174851	0.174851	0	0	0	0	0	0	0	0	0	0	0	0	0.174851	0.174851
343	48	ENSG00000094804	CDC6	1	ENSG00000137154	RPS6	S6_pS235_S236	2		1	0	1	0	0	0	0	0	0	0	0	0.172452	0.172452	0	0	0	0	0	0	0	0	0	0	0	0	0.172452	0.172452
596	19	ENSG00000110013	SIAE	1	ENSG00000120875	DUSP4	DUSP4	2		2	0	1	0	0	0	1	0	0	0	0	-0.169244	0.169244	0	0	0	0	0	0	-0.0479421	0.0479421	0	0	0	0	0.169244	0.108593
326	59	ENSG00000091490	SEL1L3	1	ENSG00000065978	YBX1	YB1_pS102	2		2	0	1	0	1	0	0	0	0	0	0	-0.165488	0.165488	0	0	-0.310551	0.310551	0	0	0	0	0	0	0	0	0.310551	0.238019
2214	40	ENSG00000182919	C11orf54	1	ENSG00000108443	RPS6KB1	p70-S6K_pT389	2		1	0	1	0	0	0	0	0	0	0	0	-0.165358	0.165358	0	0	0	0	0	0	0	0	0	0	0	0	0.165358	0.165358
913	12	ENSG00000127423	AUNIP	1	ENSG00000170312	CDC2	CDK1	2		3	0	1	1	0	0	0	1	0	0	0	0.16257	0.16257	0.0169443	0.0169443	0	0	0	0	0	0	0.0841443	0.0841443	0	0	0.16257	0.0878862
2198	32	ENSG00000182108	DEXI	1	ENSG00000125347	IRF1	IRF-1	2		1	0	1	0	0	0	0	0	0	0	0	-0.162068	0.162068	0	0	0	0	0	0	0	0	0	0	0	0	0.162068	0.162068
2380	24	ENSG00000196139	AKR1C3	1	ENSG00000141736	ERBB2	HER2	2		3	0	1	0	1	0	0	1	0	0	0	0.161704	0.161704	0	0	0.318621	0.318621	0	0	0	0	0.162174	0.162174	0	0	0.318621	0.214166
481	56	ENSG00000104738	MCM4	1	ENSG00000261150	EPPK1	VHL-EPPK1	2		1	0	1	0	0	0	0	0	0	0	0	-0.16157	0.16157	0	0	0	0	0	0	0	0	0	0	0	0	0.16157	0.16157
2767	54	ENSG00000244479	OR2A1-AS1	1	ENSG00000121060	TRIM25	TRIM25	2		1	0	1	0	0	0	0	0	0	0	0	0.161006	0.161006	0	0	0	0	0	0	0	0	0	0	0	0	0.161006	0.161006
2815	43	ENSG00000254577	ENSG00000254577	1	None	PAR	PAR	2		1	0	1	0	0	0	0	0	0	0	0	0.160724	0.160724	0	0	0	0	0	0	0	0	0	0	0	0	0.160724	0.160724
938	4	ENSG00000128567	PODXL	1	ENSG00000075624	ACTB	b-Actin	2		1	0	1	0	0	0	0	0	0	0	0	0.158251	0.158251	0	0	0	0	0	0	0	0	0	0	0	0	0.158251	0.158251
2669	24	ENSG00000231185	SPRY4-AS1	1	ENSG00000141736	ERBB2	HER2	2		1	0	1	0	0	0	0	0	0	0	0	-0.156972	0.156972	0	0	0	0	0	0	0	0	0	0	0	0	0.156972	0.156972
1751	58	ENSG00000164442	CITED2	1	ENSG00000137693	YAP1	YAP_pS127	2		1	0	1	0	0	0	0	0	0	0	0	0.156111	0.156111	0	0	0	0	0	0	0	0	0	0	0	0	0.156111	0.156111
811	50	ENSG00000121060	TRIM25	1	ENSG00000112096	SOD2	SOD2	2		1	0	1	0	0	0	0	0	0	0	0	0.154456	0.154456	0	0	0	0	0	0	0	0	0	0	0	0	0.154456	0.154456
2772	28	ENSG00000247095	MIR210HG	1	ENSG00000100644	HIF1A	Hif-1-alpha	2		5	0	1	1	0	1	0	1	1	0	0	0.154043	0.154043	0.03054	0.03054	0	0	0.0246236	0.0246236	0	0	0.0203253	0.0203253	0.0178009	0.0178009	0.154043	0.0494666
2902	3	ENSG00000263585	ENSG00000263585	1	ENSG00000167601	AXL	Axl	2		1	0	1	0	0	0	0	0	0	0	0	0.15208	0.15208	0	0	0	0	0	0	0	0	0	0	0	0	0.15208	0.15208
2898	39	ENSG00000263165	ENSG00000263165	1	ENSG00000124762	CDKN1A	p21	2		1	0	1	0	0	0	0	0	0	0	0	-0.150442	0.150442	0	0	0	0	0	0	0	0	0	0	0	0	0.150442	0.150442
2850	45	ENSG00000258590	NBEAP1	1	ENSG00000150593	PDCD4	Pdcd4	2		1	0	1	0	0	0	0	0	0	0	0	0.149981	0.149981	0	0	0	0	0	0	0	0	0	0	0	0	0.149981	0.149981
2898	26	ENSG00000263165	ENSG00000263165	1	ENSG00000065361	ERBB3	HER3	2		1	0	1	0	0	0	0	0	0	0	0	-0.149586	0.149586	0	0	0	0	0	0	0	0	0	0	0	0	0.149586	0.149586
1336	1	ENSG00000143816	WNT9A	1	ENSG00000278540 ENSG00000076555	ACACA ACACB	ACC1	2		1	0	1	0	0	0	0	0	0	0	0	-0.148961	0.148961	0	0	0	0	0	0	0	0	0	0	0	0	0.148961	0.148961
2063	32	ENSG00000174808	BTC	1	ENSG00000125347	IRF1	IRF-1	2		1	0	1	0	0	0	0	0	0	0	0	0.147906	0.147906	0	0	0	0	0	0	0	0	0	0	0	0	0.147906	0.147906
364	6	ENSG00000099860	GADD45B	1	ENSG00000136997	MYC	c-Myc	2		2	0	1	1	0	0	0	0	0	0	0	-0.147555	0.147555	-0.0918283	0.0918283	0	0	0	0	0	0	0	0	0	0	0.147555	0.119692
2822	20	ENSG00000255071	SAA2-SAA4	1	ENSG00000146648	EGFR	EGFR	2		2	0	1	0	1	0	0	0	0	0	0	0.14703	0.14703	0	0	0.0127879	0.0127879	0	0	0	0	0	0	0	0	0.14703	0.0799092
397	37	ENSG00000100644	HIF1A	1	ENSG00000104419	NDRG1	NDRG1_pT346	2		1	0	1	0	0	0	0	0	0	0	0	0.146053	0.146053	0	0	0	0	0	0	0	0	0	0	0	0	0.146053	0.146053
2640	43	ENSG00000227329	ENSG00000227329	1	None	PAR	PAR	2		1	0	1	0	0	0	0	0	0	0	0	-0.144243	0.144243	0	0	0	0	0	0	0	0	0	0	0	0	0.144243	0.144243
1233	1	ENSG00000139354	GAS2L3	1	ENSG00000278540 ENSG00000076555	ACACA ACACB	ACC1	2		1	0	1	0	0	0	0	0	0	0	0	0.140999	0.140999	0	0	0	0	0	0	0	0	0	0	0	0	0.140999	0.140999
1233	39	ENSG00000139354	GAS2L3	1	ENSG00000124762	CDKN1A	p21	2		6	0	1	1	1	1	1	1	0	0	0	-0.139516	0.139516	-0.169662	0.169662	-0.147604	0.147604	-0.259064	0.259064	-0.129227	0.129227	-0.337166	0.337166	0	0	0.337166	0.19704
2107	30	ENSG00000176641	RNF152	1	ENSG00000230989	HSBP1	HSP27_pS82	2		2	0	1	0	0	0	0	0	1	0	0	0.139319	0.139319	0	0	0	0	0	0	0	0	0	0	0.566994	0.566994	0.566994	0.353156
935	35	ENSG00000128422	KRT17	1	ENSG00000198793	MTOR	mTOR_pS2448	2		1	0	1	0	0	0	0	0	0	0	0	-0.13768	0.13768	0	0	0	0	0	0	0	0	0	0	0	0	0.13768	0.13768
2236	33	ENSG00000183876	ARSI	1	ENSG00000100030 ENSG00000102882	MAPK1 MAPK3	MAPK_pT202_Y204	2		1	0	1	0	0	0	0	0	0	0	0	0.137494	0.137494	0	0	0	0	0	0	0	0	0	0	0	0	0.137494	0.137494
1772	7	ENSG00000165046	LETM2	1	ENSG00000132155	RAF1	C-Raf_pS338	2		1	0	1	0	0	0	0	0	0	0	0	0.136305	0.136305	0	0	0	0	0	0	0	0	0	0	0	0	0.136305	0.136305
1164	52	ENSG00000137411	VARS2	1	ENSG00000168610	STAT3	Stat3_pY705	2		1	0	1	0	0	0	0	0	0	0	0	-0.135709	0.135709	0	0	0	0	0	0	0	0	0	0	0	0	0.135709	0.135709
2241	38	ENSG00000184205	TSPYL2	1	ENSG00000148400	NOTCH1	Notch1	2		1	0	1	0	0	0	0	0	0	0	0	0.135633	0.135633	0	0	0	0	0	0	0	0	0	0	0	0	0.135633	0.135633
293	14	ENSG00000088002	SULT2B1	1	ENSG00000183765	CHEK2	Chk2_pT68	2		1	0	1	0	0	0	0	0	0	0	0	-0.133688	0.133688	0	0	0	0	0	0	0	0	0	0	0	0	0.133688	0.133688
2490	1	ENSG00000203812	HIST2H2AA3	1	ENSG00000278540 ENSG00000076555	ACACA ACACB	ACC1	2		1	0	1	0	0	0	0	0	0	0	0	-0.132358	0.132358	0	0	0	0	0	0	0	0	0	0	0	0	0.132358	0.132358
1980	20	ENSG00000170873	MTSS1	1	ENSG00000146648	EGFR	EGFR	2		1	0	1	0	0	0	0	0	0	0	0	0.128543	0.128543	0	0	0	0	0	0	0	0	0	0	0	0	0.128543	0.128543
1581	11	ENSG00000158402	CDC25C	1	ENSG00000170312	CDK1	cdc25C	2		1	0	1	0	0	0	0	0	0	0	0	0.128062	0.128062	0	0	0	0	0	0	0	0	0	0	0	0	0.128062	0.128062
2306	59	ENSG00000186480	INSIG1	1	ENSG00000065978	YBX1	YB1_pS102	2		1	0	1	0	0	0	0	0	0	0	0	0.126947	0.126947	0	0	0	0	0	0	0	0	0	0	0	0	0.126947	0.126947
726	29	ENSG00000116679	IVNS1ABP	1	ENSG00000168148	HIST3H3	Histone-H3	2		1	0	1	0	0	0	0	0	0	0	0	-0.125489	0.125489	0	0	0	0	0	0	0	0	0	0	0	0	0.125489	0.125489
20	23	ENSG00000006468	ETV1	1	ENSG00000111206	FOXM1	FoxM1	2		1	0	1	0	0	0	0	0	0	0	0	0.12409	0.12409	0	0	0	0	0	0	0	0	0	0	0	0	0.12409	0.12409
1655	33	ENSG00000162576	MXRA8	1	ENSG00000100030 ENSG00000102882	MAPK1 MAPK3	MAPK_pT202_Y204	2		1	0	1	0	0	0	0	0	0	0	0	0.123933	0.123933	0	0	0	0	0	0	0	0	0	0	0	0	0.123933	0.123933
951	29	ENSG00000129151	BBOX1	1	ENSG00000168148	HIST3H3	Histone-H3	2		1	0	1	0	0	0	0	0	0	0	0	0.123813	0.123813	0	0	0	0	0	0	0	0	0	0	0	0	0.123813	0.123813
3004	35	ENSG00000274817	ENSG00000274817	1	ENSG00000198793	MTOR	mTOR_pS2448	2		1	0	1	0	0	0	0	0	0	0	0	0.121828	0.121828	0	0	0	0	0	0	0	0	0	0	0	0	0.121828	0.121828
806	58	ENSG00000120875	DUSP4	1	ENSG00000137693	YAP1	YAP_pS127	2		1	0	1	0	0	0	0	0	0	0	0	-0.120408	0.120408	0	0	0	0	0	0	0	0	0	0	0	0	0.120408	0.120408
1238	7	ENSG00000139679	LPAR6	1	ENSG00000132155	RAF1	C-Raf_pS338	2		1	0	1	0	0	0	0	0	0	0	0	-0.119376	0.119376	0	0	0	0	0	0	0	0	0	0	0	0	0.119376	0.119376
2906	33	ENSG00000264462	MIR3648-2	1	ENSG00000100030 ENSG00000102882	MAPK1 MAPK3	MAPK_pT202_Y204	2		1	0	1	0	0	0	0	0	0	0	0	-0.117988	0.117988	0	0	0	0	0	0	0	0	0	0	0	0	0.117988	0.117988
805	14	ENSG00000120833	SOCS2	1	ENSG00000183765	CHEK2	Chk2_pT68	2		1	0	1	0	0	0	0	0	0	0	0	0.117692	0.117692	0	0	0	0	0	0	0	0	0	0	0	0	0.117692	0.117692
1106	11	ENSG00000135451	TROAP	1	ENSG00000170312	CDK1	cdc25C	2		1	0	1	0	0	0	0	0	0	0	0	0.117618	0.117618	0	0	0	0	0	0	0	0	0	0	0	0	0.117618	0.117618
2643	18	ENSG00000228028	ENSG00000228028	1	ENSG00000112576	CCND3	Cyclin-D3	2		1	0	1	0	0	0	0	0	0	0	0	-0.116711	0.116711	0	0	0	0	0	0	0	0	0	0	0	0	0.116711	0.116711
569	55	ENSG00000108846	ABCC3	1	ENSG00000128052	KDR	VEGFR-2	2		1	0	1	0	0	0	0	0	0	0	0	-0.114927	0.114927	0	0	0	0	0	0	0	0	0	0	0	0	0.114927	0.114927
2103	44	ENSG00000176473	WDR25	1	ENSG00000120217	CD274	PD-L1	2		1	0	1	0	0	0	0	0	0	0	0	0.114538	0.114538	0	0	0	0	0	0	0	0	0	0	0	0	0.114538	0.114538
2242	17	ENSG00000184207	PGP	1	ENSG00000134057	CCNB1	Cyclin-B1	2		1	0	1	0	0	0	0	0	0	0	0	0.113967	0.113967	0	0	0	0	0	0	0	0	0	0	0	0	0.113967	0.113967
2253	51	ENSG00000184564	SLITRK6	1	ENSG00000168610	STAT3	Stat3	2		2	0	1	0	0	1	0	0	0	0	0	-0.112775	0.112775	0	0	0	0	-0.136174	0.136174	0	0	0	0	0	0	0.136174	0.124475
2609	54	ENSG00000223975	ENSG00000223975	1	ENSG00000121060	TRIM25	TRIM25	2		1	0	1	0	0	0	0	0	0	0	0	-0.110697	0.110697	0	0	0	0	0	0	0	0	0	0	0	0	0.110697	0.110697
1372	15	ENSG00000145545	SRD5A1	1	ENSG00000181885	CLDN7	Claudin-7	2		1	0	1	0	0	0	0	0	0	0	0	0.110345	0.110345	0	0	0	0	0	0	0	0	0	0	0	0	0.110345	0.110345
1490	27	ENSG00000153292	ADGRF1	1	ENSG00000114315	HES1	HES1	2		1	0	1	0	0	0	0	0	0	0	0	0.109919	0.109919	0	0	0	0	0	0	0	0	0	0	0	0	0.109919	0.109919
170	52	ENSG00000068366	ACSL4	1	ENSG00000168610	STAT3	Stat3_pY705	2		2	0	1	0	1	0	0	0	0	0	0	0.107718	0.107718	0	0	0.00565371	0.00565371	0	0	0	0	0	0	0	0	0.107718	0.0566858
2643	4	ENSG00000228028	ENSG00000228028	1	ENSG00000075624	ACTB	b-Actin	2		1	0	1	0	0	0	0	0	0	0	0	-0.107451	0.107451	0	0	0	0	0	0	0	0	0	0	0	0	0.107451	0.107451
2030	18	ENSG00000173166	RAPH1	1	ENSG00000112576	CCND3	Cyclin-D3	2		1	0	1	0	0	0	0	0	0	0	0	0.106785	0.106785	0	0	0	0	0	0	0	0	0	0	0	0	0.106785	0.106785
702	37	ENSG00000115594	IL1R1	1	ENSG00000104419	NDRG1	NDRG1_pT346	2		1	0	1	0	0	0	0	0	0	0	0	0.10641	0.10641	0	0	0	0	0	0	0	0	0	0	0	0	0.10641	0.10641
977	8	ENSG00000130487	KLHDC7B	1	ENSG00000165806	CASP7	Caspase-7-cleaved	2		2	0	1	0	0	0	0	1	0	0	0	0.102735	0.102735	0	0	0	0	0	0	0	0	0.0315318	0.0315318	0	0	0.102735	0.0671333
2112	50	ENSG00000177000	MTHFR	1	ENSG00000112096	SOD2	SOD2	2		2	0	1	1	0	0	0	0	0	0	0	0.102637	0.102637	0.0198602	0.0198602	0	0	0	0	0	0	0	0	0	0	0.102637	0.0612486
406	52	ENSG00000100994	PYGB	1	ENSG00000168610	STAT3	Stat3_pY705	2		1	0	1	0	0	0	0	0	0	0	0	-0.102442	0.102442	0	0	0	0	0	0	0	0	0	0	0	0	0.102442	0.102442
140	4	ENSG00000062282	DGAT2	1	ENSG00000075624	ACTB	b-Actin	2		1	0	1	0	0	0	0	0	0	0	0	-0.099488	0.099488	0	0	0	0	0	0	0	0	0	0	0	0	0.099488	0.099488
3031	52	ENSG00000279322	ENSG00000279322	1	ENSG00000168610	STAT3	Stat3_pY705	2		1	0	1	0	0	0	0	0	0	0	0	-0.0992202	0.0992202	0	0	0	0	0	0	0	0	0	0	0	0	0.0992202	0.0992202
2255	28	ENSG00000184584	TMEM173	1	ENSG00000100644	HIF1A	Hif-1-alpha	2		1	0	1	0	0	0	0	0	0	0	0	0.0990543	0.0990543	0	0	0	0	0	0	0	0	0	0	0	0	0.0990543	0.0990543
150	29	ENSG00000064886	CHI3L2	1	ENSG00000168148	HIST3H3	Histone-H3	2		1	0	1	0	0	0	0	0	0	0	0	0.0974102	0.0974102	0	0	0	0	0	0	0	0	0	0	0	0	0.0974102	0.0974102
27	27	ENSG00000008517	IL32	1	ENSG00000114315	HES1	HES1	2		3	0	1	1	0	0	0	1	0	0	0	-0.0973447	0.0973447	-0.123316	0.123316	0	0	0	0	0	0	-0.0236592	0.0236592	0	0	0.123316	0.0814398
1233	26	ENSG00000139354	GAS2L3	1	ENSG00000065361	ERBB3	HER3	2		4	0	1	1	0	1	0	1	0	0	0	-0.0970944	0.0970944	-0.140707	0.140707	0	0	-0.189499	0.189499	0	0	-0.225429	0.225429	0	0	0.225429	0.163182
326	46	ENSG00000091490	SEL1L3	1	ENSG00000166851	PLK1	PLK1	2		1	0	1	0	0	0	0	0	0	0	0	-0.0964553	0.0964553	0	0	0	0	0	0	0	0	0	0	0	0	0.0964553	0.0964553
521	29	ENSG00000106123	EPHB6	1	ENSG00000168148	HIST3H3	Histone-H3	2		1	0	1	0	0	0	0	0	0	0	0	0.0962882	0.0962882	0	0	0	0	0	0	0	0	0	0	0	0	0.0962882	0.0962882
1347	11	ENSG00000144395	CCDC150	1	ENSG00000170312	CDK1	cdc25C	2		1	0	1	0	0	0	0	0	0	0	0	0.0961575	0.0961575	0	0	0	0	0	0	0	0	0	0	0	0	0.0961575	0.0961575
2904	41	ENSG00000263934	SNORD3A	1	ENSG00000117676	RPS6KA1	p90RSK_pT573	2		2	0	1	0	1	0	0	0	0	0	0	-0.0960167	0.0960167	0	0	-0.186956	0.186956	0	0	0	0	0	0	0	0	0.186956	0.141487
432	28	ENSG00000102265	TIMP1	1	ENSG00000100644	HIF1A	Hif-1-alpha	2		1	0	1	0	0	0	0	0	0	0	0	0.0956373	0.0956373	0	0	0	0	0	0	0	0	0	0	0	0	0.0956373	0.0956373
2940	50	ENSG00000267681	ENSG00000267681	1	ENSG00000112096	SOD2	SOD2	2		2	0	1	1	0	0	0	0	0	0	0	0.093334	0.093334	0.0410754	0.0410754	0	0	0	0	0	0	0	0	0	0	0.093334	0.0672047
2149	32	ENSG00000179044	EXOC3L1	1	ENSG00000125347	IRF1	IRF-1	2		2	0	1	0	1	0	0	0	0	0	0	0.0925579	0.0925579	0	0	0.000357732	0.000357732	0	0	0	0	0	0	0	0	0.0925579	0.0464578
1161	59	ENSG00000137309	HMGA1	1	ENSG00000065978	YBX1	YB1_pS102	2		1	0	1	0	0	0	0	0	0	0	0	0.0924342	0.0924342	0	0	0	0	0	0	0	0	0	0	0	0	0.0924342	0.0924342
2344	54	ENSG00000188100	FAM25A	1	ENSG00000121060	TRIM25	TRIM25	2		1	0	1	0	0	0	0	0	0	0	0	-0.0917013	0.0917013	0	0	0	0	0	0	0	0	0	0	0	0	0.0917013	0.0917013
1063	44	ENSG00000134321	RSAD2	1	ENSG00000120217	CD274	PD-L1	2		1	0	1	0	0	0	0	0	0	0	0	0.0914954	0.0914954	0	0	0	0	0	0	0	0	0	0	0	0	0.0914954	0.0914954
2766	23	ENSG00000244405	ETV5	1	ENSG00000111206	FOXM1	FoxM1	2		1	0	1	0	0	0	0	0	0	0	0	0.0913802	0.0913802	0	0	0	0	0	0	0	0	0	0	0	0	0.0913802	0.0913802
2219	20	ENSG00000183137	CEP57L1	1	ENSG00000146648	EGFR	EGFR	2		1	0	1	0	0	0	0	0	0	0	0	-0.0910572	0.0910572	0	0	0	0	0	0	0	0	0	0	0	0	0.0910572	0.0910572
293	36	ENSG00000088002	SULT2B1	1	ENSG00000125414	MYH2	Myosin-IIa_pS1943	2		1	0	1	0	0	0	0	0	0	0	0	-0.0905524	0.0905524	0	0	0	0	0	0	0	0	0	0	0	0	0.0905524	0.0905524
454	38	ENSG00000103253	HAGHL	1	ENSG00000148400	NOTCH1	Notch1	2		1	0	1	0	0	0	0	0	0	0	0	0.0904622	0.0904622	0	0	0	0	0	0	0	0	0	0	0	0	0.0904622	0.0904622
779	13	ENSG00000119801	YPEL5	1	ENSG00000149554	CHEK1	Chk1	2		2	0	1	0	0	0	0	1	0	0	0	-0.0897579	0.0897579	0	0	0	0	0	0	0	0	-0.118921	0.118921	0	0	0.118921	0.104339
1654	52	ENSG00000162545	CAMK2N1	1	ENSG00000168610	STAT3	Stat3_pY705	2		3	0	1	1	1	0	0	0	0	0	0	-0.0896052	0.0896052	-0.0621688	0.0621688	-0.0445555	0.0445555	0	0	0	0	0	0	0	0	0.0896052	0.0654432
421	31	ENSG00000101447	FAM83D	1	ENSG00000140443	IGF1R	IGFRb	2		3	0	1	1	0	1	0	0	0	0	0	-0.0889683	0.0889683	-0.0481606	0.0481606	0	0	-0.0761981	0.0761981	0	0	0	0	0	0	0.0889683	0.071109
2959	43	ENSG00000269946	MIRLET7A1HG	1	None	PAR	PAR	2		1	0	1	0	0	0	0	0	0	0	0	0.0884748	0.0884748	0	0	0	0	0	0	0	0	0	0	0	0	0.0884748	0.0884748
2900	33	ENSG00000263218	ENSG00000263218	1	ENSG00000100030 ENSG00000102882	MAPK1 MAPK3	MAPK_pT202_Y204	2		1	0	1	0	0	0	0	0	0	0	0	-0.0881766	0.0881766	0	0	0	0	0	0	0	0	0	0	0	0	0.0881766	0.0881766
2935	1	ENSG00000267340	ENSG00000267340	1	ENSG00000278540 ENSG00000076555	ACACA ACACB	ACC1	2		1	0	1	0	0	0	0	0	0	0	0	0.0881765	0.0881765	0	0	0	0	0	0	0	0	0	0	0	0	0.0881765	0.0881765
938	14	ENSG00000128567	PODXL	1	ENSG00000183765	CHEK2	Chk2_pT68	2		1	0	1	0	0	0	0	0	0	0	0	0.0880984	0.0880984	0	0	0	0	0	0	0	0	0	0	0	0	0.0880984	0.0880984
396	20	ENSG00000100605	ITPK1	1	ENSG00000146648	EGFR	EGFR	2		2	0	1	0	1	0	0	0	0	0	0	-0.0880304	0.0880304	0	0	-0.14853	0.14853	0	0	0	0	0	0	0	0	0.14853	0.11828
436	5	ENSG00000102359	SRPX2	1	ENSG00000153094	BCL2L11	Bim	2		2	0	1	0	0	1	0	0	0	0	0	-0.0873352	0.0873352	0	0	0	0	-4.66988e-05	4.66988e-05	0	0	0	0	0	0	0.0873352	0.0436909
1934	58	ENSG00000169429	CXCL8	1	ENSG00000137693	YAP1	YAP_pS127	2		1	0	1	0	0	0	0	0	0	0	0	-0.0870573	0.0870573	0	0	0	0	0	0	0	0	0	0	0	0	0.0870573	0.0870573
2467	40	ENSG00000198816	ZNF358	1	ENSG00000108443	RPS6KB1	p70-S6K_pT389	2		1	0	1	0	0	0	0	0	0	0	0	-0.0868734	0.0868734	0	0	0	0	0	0	0	0	0	0	0	0	0.0868734	0.0868734
2679	9	ENSG00000232295	ENSG00000232295	1	ENSG00000105974	CAV1	Caveolin-1	2		1	0	1	0	0	0	0	0	0	0	0	0.0860105	0.0860105	0	0	0	0	0	0	0	0	0	0	0	0	0.0860105	0.0860105
748	15	ENSG00000117640	MTFR1L	1	ENSG00000181885	CLDN7	Claudin-7	2		1	0	1	0	0	0	0	0	0	0	0	0.0856277	0.0856277	0	0	0	0	0	0	0	0	0	0	0	0	0.0856277	0.0856277
897	20	ENSG00000125848	FLRT3	1	ENSG00000146648	EGFR	EGFR	2		1	0	1	0	0	0	0	0	0	0	0	0.0855728	0.0855728	0	0	0	0	0	0	0	0	0	0	0	0	0.0855728	0.0855728
1064	3	ENSG00000134324	LPIN1	1	ENSG00000167601	AXL	Axl	2		1	0	1	0	0	0	0	0	0	0	0	0.0846667	0.0846667	0	0	0	0	0	0	0	0	0	0	0	0	0.0846667	0.0846667
2990	11	ENSG00000273628	ENSG00000273628	1	ENSG00000170312	CDK1	cdc25C	2		1	0	1	0	0	0	0	0	0	0	0	0.0844429	0.0844429	0	0	0	0	0	0	0	0	0	0	0	0	0.0844429	0.0844429
2089	21	ENSG00000175920	DOK7	1	ENSG00000185499	MUC1	EMA	2		1	0	1	0	0	0	0	0	0	0	0	-0.0841633	0.0841633	0	0	0	0	0	0	0	0	0	0	0	0	0.0841633	0.0841633
1487	19	ENSG00000153094	BCL2L11	1	ENSG00000120875	DUSP4	DUSP4	2		3	0	1	0	1	0	1	0	0	0	0	-0.0832239	0.0832239	0	0	-0.117443	0.117443	0	0	-0.000260503	0.000260503	0	0	0	0	0.117443	0.066976
2251	6	ENSG00000184545	DUSP8	1	ENSG00000136997	MYC	c-Myc	2		2	0	1	0	0	1	0	0	0	0	0	-0.08021	0.08021	0	0	0	0	-0.00768467	0.00768467	0	0	0	0	0	0	0.08021	0.0439473
1624	29	ENSG00000160781	PAQR6	1	ENSG00000168148	HIST3H3	Histone-H3	2		1	0	1	0	0	0	0	0	0	0	0	0.0798782	0.0798782	0	0	0	0	0	0	0	0	0	0	0	0	0.0798782	0.0798782
1256	14	ENSG00000140465	CYP1A1	1	ENSG00000183765	CHEK2	Chk2_pT68	2		1	0	1	0	0	0	0	0	0	0	0	-0.0788173	0.0788173	0	0	0	0	0	0	0	0	0	0	0	0	0.0788173	0.0788173
3010	27	ENSG00000275857	ENSG00000275857	1	ENSG00000114315	HES1	HES1	2		1	0	1	0	0	0	0	0	0	0	0	0.0784936	0.0784936	0	0	0	0	0	0	0	0	0	0	0	0	0.0784936	0.0784936
1124	56	ENSG00000136048	DRAM1	1	ENSG00000261150	EPPK1	VHL-EPPK1	2		1	0	1	0	0	0	0	0	0	0	0	0.078323	0.078323	0	0	0	0	0	0	0	0	0	0	0	0	0.078323	0.078323
2912	41	ENSG00000265185	SNORD3B-1	1	ENSG00000117676	RPS6KA1	p90RSK_pT573	2		1	0	1	0	0	0	0	0	0	0	0	-0.0775291	0.0775291	0	0	0	0	0	0	0	0	0	0	0	0	0.0775291	0.0775291
2585	3	ENSG00000216331	HIST1H1PS1	1	ENSG00000167601	AXL	Axl	2		2	0	1	0	0	0	0	1	0	0	0	-0.0768952	0.0768952	0	0	0	0	0	0	0	0	-0.014968	0.014968	0	0	0.0768952	0.0459316
1971	43	ENSG00000170465	KRT6C	1	None	PAR	PAR	2		1	0	1	0	0	0	0	0	0	0	0	0.0765522	0.0765522	0	0	0	0	0	0	0	0	0	0	0	0	0.0765522	0.0765522
3010	11	ENSG00000275857	ENSG00000275857	1	ENSG00000170312	CDK1	cdc25C	2		1	0	1	0	0	0	0	0	0	0	0	0.0760805	0.0760805	0	0	0	0	0	0	0	0	0	0	0	0	0.0760805	0.0760805
1836	17	ENSG00000166920	C15orf48	1	ENSG00000134057	CCNB1	Cyclin-B1	2		1	0	1	0	0	0	0	0	0	0	0	-0.0758058	0.0758058	0	0	0	0	0	0	0	0	0	0	0	0	0.0758058	0.0758058
1004	50	ENSG00000131473	ACLY	1	ENSG00000112096	SOD2	SOD2	2		1	0	1	0	0	0	0	0	0	0	0	-0.0750561	0.0750561	0	0	0	0	0	0	0	0	0	0	0	0	0.0750561	0.0750561
93	7	ENSG00000040275	SPDL1	1	ENSG00000132155	RAF1	C-Raf_pS338	2		1	0	1	0	0	0	0	0	0	0	0	0.0736473	0.0736473	0	0	0	0	0	0	0	0	0	0	0	0	0.0736473	0.0736473
1064	9	ENSG00000134324	LPIN1	1	ENSG00000105974	CAV1	Caveolin-1	2		1	0	1	0	0	0	0	0	0	0	0	0.0729337	0.0729337	0	0	0	0	0	0	0	0	0	0	0	0	0.0729337	0.0729337
2602	56	ENSG00000223544	ENSG00000223544	1	ENSG00000261150	EPPK1	VHL-EPPK1	2		3	0	1	1	0	0	0	1	0	0	0	-0.0728266	0.0728266	-0.0889186	0.0889186	0	0	0	0	0	0	-0.00280148	0.00280148	0	0	0.0889186	0.0548489
1039	4	ENSG00000133101	CCNA1	1	ENSG00000075624	ACTB	b-Actin	2		1	0	1	0	0	0	0	0	0	0	0	-0.0726643	0.0726643	0	0	0	0	0	0	0	0	0	0	0	0	0.0726643	0.0726643
243	8	ENSG00000078114	NEBL	1	ENSG00000165806	CASP7	Caspase-7-cleaved	2		1	0	1	0	0	0	0	0	0	0	0	0.072433	0.072433	0	0	0	0	0	0	0	0	0	0	0	0	0.072433	0.072433
2571	56	ENSG00000213949	ITGA1	1	ENSG00000261150	EPPK1	VHL-EPPK1	2		2	0	1	0	0	0	0	1	0	0	0	0.0716947	0.0716947	0	0	0	0	0	0	0	0	0.127022	0.127022	0	0	0.127022	0.0993586
1984	42	ENSG00000171056	SOX7	1	ENSG00000106366	SERPINE1	PAI-1	2		3	0	1	1	0	0	0	0	1	0	0	-0.0708561	0.0708561	-0.0196522	0.0196522	0	0	0	0	0	0	0	0	-0.0840782	0.0840782	0.0840782	0.0581955
2999	41	ENSG00000274266	SNORA73A	1	ENSG00000117676	RPS6KA1	p90RSK_pT573	2		2	0	1	0	0	0	0	1	0	0	0	-0.0705215	0.0705215	0	0	0	0	0	0	0	0	-0.0187778	0.0187778	0	0	0.0705215	0.0446497
2136	25	ENSG00000178397	FAM220A	1	ENSG00000141736	ERBB2	HER2_pY1248	2		1	0	1	0	0	0	0	0	0	0	0	0.069422	0.069422	0	0	0	0	0	0	0	0	0	0	0	0	0.069422	0.069422
2542	59	ENSG00000207181	SNORA14B	1	ENSG00000065978	YBX1	YB1_pS102	2		2	0	1	0	0	0	0	0	1	0	0	0.0692279	0.0692279	0	0	0	0	0	0	0	0	0	0	0.000750784	0.000750784	0.0692279	0.0349893
2478	58	ENSG00000198910	L1CAM	1	ENSG00000137693	YAP1	YAP_pS127	2		1	0	1	0	0	0	0	0	0	0	0	-0.0689535	0.0689535	0	0	0	0	0	0	0	0	0	0	0	0	0.0689535	0.0689535
2397	44	ENSG00000196684	HSH2D	1	ENSG00000120217	CD274	PD-L1	2		1	0	1	0	0	0	0	0	0	0	0	0.0688061	0.0688061	0	0	0	0	0	0	0	0	0	0	0	0	0.0688061	0.0688061
3011	11	ENSG00000276026	ENSG00000276026	1	ENSG00000170312	CDK1	cdc25C	2		1	0	1	0	0	0	0	0	0	0	0	0.0683957	0.0683957	0	0	0	0	0	0	0	0	0	0	0	0	0.0683957	0.0683957
1256	35	ENSG00000140465	CYP1A1	1	ENSG00000198793	MTOR	mTOR_pS2448	2		2	0	1	0	0	1	0	0	0	0	0	-0.0676877	0.0676877	0	0	0	0	-0.119254	0.119254	0	0	0	0	0	0	0.119254	0.093471
2922	7	ENSG00000266094	RASSF5	1	ENSG00000132155	RAF1	C-Raf_pS338	2		1	0	1	0	0	0	0	0	0	0	0	-0.0661832	0.0661832	0	0	0	0	0	0	0	0	0	0	0	0	0.0661832	0.0661832
890	21	ENSG00000125731	SH2D3A	1	ENSG00000185499	MUC1	EMA	2		1	0	1	0	0	0	0	0	0	0	0	-0.0658111	0.0658111	0	0	0	0	0	0	0	0	0	0	0	0	0.0658111	0.0658111
2766	16	ENSG00000244405	ETV5	1	ENSG00000152661	GJA1	Connexin-43	2		1	0	1	0	0	0	0	0	0	0	0	-0.0653884	0.0653884	0	0	0	0	0	0	0	0	0	0	0	0	0.0653884	0.0653884
7	14	ENSG00000003989	SLC7A2	1	ENSG00000183765	CHEK2	Chk2_pT68	2		1	0	1	0	0	0	0	0	0	0	0	0.0652343	0.0652343	0	0	0	0	0	0	0	0	0	0	0	0	0.0652343	0.0652343
2736	17	ENSG00000238832	ENSG00000238832	1	ENSG00000134057	CCNB1	Cyclin-B1	2		1	0	1	0	0	0	0	0	0	0	0	0.0652228	0.0652228	0	0	0	0	0	0	0	0	0	0	0	0	0.0652228	0.0652228
2730	27	ENSG00000237732	ENSG00000237732	1	ENSG00000114315	HES1	HES1	2		1	0	1	0	0	0	0	0	0	0	0	0.0652124	0.0652124	0	0	0	0	0	0	0	0	0	0	0	0	0.0652124	0.0652124
420	49	ENSG00000101412	E2F1	1	ENSG00000137154	RPS6	S6_pS240_S244	2		2	0	1	1	0	0	0	0	0	0	0	0.0647842	0.0647842	0.0101672	0.0101672	0	0	0	0	0	0	0	0	0	0	0.0647842	0.0374757
2735	29	ENSG00000238390	ENSG00000238390	1	ENSG00000168148	HIST3H3	Histone-H3	2		1	0	1	0	0	0	0	0	0	0	0	-0.0635238	0.0635238	0	0	0	0	0	0	0	0	0	0	0	0	0.0635238	0.0635238
765	28	ENSG00000118689	FOXO3	1	ENSG00000100644	HIF1A	Hif-1-alpha	2		1	0	1	0	0	0	0	0	0	0	0	-0.0627559	0.0627559	0	0	0	0	0	0	0	0	0	0	0	0	0.0627559	0.0627559
1178	25	ENSG00000137819	PAQR5	1	ENSG00000141736	ERBB2	HER2_pY1248	2		1	0	1	0	0	0	0	0	0	0	0	0.0622839	0.0622839	0	0	0	0	0	0	0	0	0	0	0	0	0.0622839	0.0622839
356	26	ENSG00000099194	SCD	1	ENSG00000065361	ERBB3	HER3	2		1	0	1	0	0	0	0	0	0	0	0	-0.0615606	0.0615606	0	0	0	0	0	0	0	0	0	0	0	0	0.0615606	0.0615606
2242	49	ENSG00000184207	PGP	1	ENSG00000137154	RPS6	S6_pS240_S244	2		1	0	1	0	0	0	0	0	0	0	0	0.0610677	0.0610677	0	0	0	0	0	0	0	0	0	0	0	0	0.0610677	0.0610677
2846	49	ENSG00000258232	ENSG00000258232	1	ENSG00000137154	RPS6	S6_pS240_S244	2		1	0	1	0	0	0	0	0	0	0	0	0.0608711	0.0608711	0	0	0	0	0	0	0	0	0	0	0	0	0.0608711	0.0608711
2282	54	ENSG00000185483	ROR1	1	ENSG00000121060	TRIM25	TRIM25	2		1	0	1	0	0	0	0	0	0	0	0	-0.0603259	0.0603259	0	0	0	0	0	0	0	0	0	0	0	0	0.0603259	0.0603259
2993	26	ENSG00000274012	RN7SL2	1	ENSG00000065361	ERBB3	HER3	2		1	0	1	0	0	0	0	0	0	0	0	-0.0603078	0.0603078	0	0	0	0	0	0	0	0	0	0	0	0	0.0603078	0.0603078
392	23	ENSG00000100526	CDKN3	1	ENSG00000111206	FOXM1	FoxM1	2		1	0	1	0	0	0	0	0	0	0	0	0.0596213	0.0596213	0	0	0	0	0	0	0	0	0	0	0	0	0.0596213	0.0596213
2648	13	ENSG00000228716	DHFR	1	ENSG00000149554	CHEK1	Chk1	2		1	0	1	0	0	0	0	0	0	0	0	0.0593452	0.0593452	0	0	0	0	0	0	0	0	0	0	0	0	0.0593452	0.0593452
1945	17	ENSG00000169689	CENPX	1	ENSG00000134057	CCNB1	Cyclin-B1	2		1	0	1	0	0	0	0	0	0	0	0	0.0588146	0.0588146	0	0	0	0	0	0	0	0	0	0	0	0	0.0588146	0.0588146
810	44	ENSG00000121039	RDH10	1	ENSG00000120217	CD274	PD-L1	2		1	0	1	0	0	0	0	0	0	0	0	-0.058704	0.058704	0	0	0	0	0	0	0	0	0	0	0	0	0.058704	0.058704
2993	57	ENSG00000274012	RN7SL2	1	ENSG00000137693	YAP1	YAP	2		1	0	1	0	0	0	0	0	0	0	0	-0.0577594	0.0577594	0	0	0	0	0	0	0	0	0	0	0	0	0.0577594	0.0577594
2395	38	ENSG00000196616	ADH1B	1	ENSG00000148400	NOTCH1	Notch1	2		1	0	1	0	0	0	0	0	0	0	0	0.0574153	0.0574153	0	0	0	0	0	0	0	0	0	0	0	0	0.0574153	0.0574153
437	29	ENSG00000102384	CENPI	1	ENSG00000168148	HIST3H3	Histone-H3	2		1	0	1	0	0	0	0	0	0	0	0	-0.056073	0.056073	0	0	0	0	0	0	0	0	0	0	0	0	0.056073	0.056073
2096	42	ENSG00000176148	TCP11L1	1	ENSG00000106366	SERPINE1	PAI-1	2		1	0	1	0	0	0	0	0	0	0	0	0.0558523	0.0558523	0	0	0	0	0	0	0	0	0	0	0	0	0.0558523	0.0558523
2025	21	ENSG00000172893	DHCR7	1	ENSG00000185499	MUC1	EMA	2		1	0	1	0	0	0	0	0	0	0	0	-0.0552673	0.0552673	0	0	0	0	0	0	0	0	0	0	0	0	0.0552673	0.0552673
1980	24	ENSG00000170873	MTSS1	1	ENSG00000141736	ERBB2	HER2	2		2	0	1	0	0	0	1	0	0	0	0	0.055241	0.055241	0	0	0	0	0	0	0.000196413	0.000196413	0	0	0	0	0.055241	0.0277187
633	38	ENSG00000111913	RIPOR2	1	ENSG00000148400	NOTCH1	Notch1	2		1	0	1	0	0	0	0	0	0	0	0	0.0551843	0.0551843	0	0	0	0	0	0	0	0	0	0	0	0	0.0551843	0.0551843
520	35	ENSG00000106105	GARS	1	ENSG00000198793	MTOR	mTOR_pS2448	2		1	0	1	0	0	0	0	0	0	0	0	0.0543448	0.0543448	0	0	0	0	0	0	0	0	0	0	0	0	0.0543448	0.0543448
2525	22	ENSG00000205336	ADGRG1	1	ENSG00000169398	PTK2	FAK_pY397	2		2	0	1	0	0	0	0	1	0	0	0	0.0542997	0.0542997	0	0	0	0	0	0	0	0	0.0736892	0.0736892	0	0	0.0736892	0.0639944
3010	6	ENSG00000275857	ENSG00000275857	1	ENSG00000136997	MYC	c-Myc	2		1	0	1	0	0	0	0	0	0	0	0	0.0541535	0.0541535	0	0	0	0	0	0	0	0	0	0	0	0	0.0541535	0.0541535
2794	58	ENSG00000250615	ENSG00000250615	1	ENSG00000137693	YAP1	YAP_pS127	2		1	0	1	0	0	0	0	0	0	0	0	0.0527395	0.0527395	0	0	0	0	0	0	0	0	0	0	0	0	0.0527395	0.0527395
333	27	ENSG00000092295	TGM1	1	ENSG00000114315	HES1	HES1	2		1	0	1	0	0	0	0	0	0	0	0	0.0525456	0.0525456	0	0	0	0	0	0	0	0	0	0	0	0	0.0525456	0.0525456
208	37	ENSG00000074211	PPP2R2C	1	ENSG00000104419	NDRG1	NDRG1_pT346	2		2	0	1	1	0	0	0	0	0	0	0	0.052487	0.052487	0.0115838	0.0115838	0	0	0	0	0	0	0	0	0	0	0.052487	0.0320354
894	44	ENSG00000125826	RBCK1	1	ENSG00000120217	CD274	PD-L1	2		1	0	1	0	0	0	0	0	0	0	0	0.0522179	0.0522179	0	0	0	0	0	0	0	0	0	0	0	0	0.0522179	0.0522179
2555	23	ENSG00000213347	MXD3	1	ENSG00000111206	FOXM1	FoxM1	2		2	0	1	0	0	0	0	1	0	0	0	0.0520575	0.0520575	0	0	0	0	0	0	0	0	0.0112637	0.0112637	0	0	0.0520575	0.0316606
955	10	ENSG00000129353	SLC44A2	1	ENSG00000198910	L1CAM	CD171	2		1	0	1	0	0	0	0	0	0	0	0	0.0504883	0.0504883	0	0	0	0	0	0	0	0	0	0	0	0	0.0504883	0.0504883
2994	8	ENSG00000274051	ENSG00000274051	1	ENSG00000165806	CASP7	Caspase-7-cleaved	2		1	0	1	0	0	0	0	0	0	0	0	-0.0503634	0.0503634	0	0	0	0	0	0	0	0	0	0	0	0	0.0503634	0.0503634
2541	45	ENSG00000206885	SNORA75	1	ENSG00000150593	PDCD4	Pdcd4	2		1	0	1	0	0	0	0	0	0	0	0	0.0497016	0.0497016	0	0	0	0	0	0	0	0	0	0	0	0	0.0497016	0.0497016
334	47	ENSG00000092421	SEMA6A	1	ENSG00000162775	RBM15	Rb_pS807_S811	2		1	0	1	0	0	0	0	0	0	0	0	-0.0490114	0.0490114	0	0	0	0	0	0	0	0	0	0	0	0	0.0490114	0.0490114
2760	50	ENSG00000243896	OR2A7	1	ENSG00000112096	SOD2	SOD2	2		1	0	1	0	0	0	0	0	0	0	0	0.0489503	0.0489503	0	0	0	0	0	0	0	0	0	0	0	0	0.0489503	0.0489503
616	47	ENSG00000111206	FOXM1	1	ENSG00000162775	RBM15	Rb_pS807_S811	2		1	0	1	0	0	0	0	0	0	0	0	0.0483545	0.0483545	0	0	0	0	0	0	0	0	0	0	0	0	0.0483545	0.0483545
1955	46	ENSG00000170144	HNRNPA3	1	ENSG00000166851	PLK1	PLK1	2		1	0	1	0	0	0	0	0	0	0	0	0.0477576	0.0477576	0	0	0	0	0	0	0	0	0	0	0	0	0.0477576	0.0477576
2032	30	ENSG00000173207	CKS1B	1	ENSG00000230989	HSBP1	HSP27_pS82	2		1	0	1	0	0	0	0	0	0	0	0	-0.0468602	0.0468602	0	0	0	0	0	0	0	0	0	0	0	0	0.0468602	0.0468602
1424	3	ENSG00000148926	ADM	1	ENSG00000167601	AXL	Axl	2		1	0	1	0	0	0	0	0	0	0	0	-0.0464677	0.0464677	0	0	0	0	0	0	0	0	0	0	0	0	0.0464677	0.0464677
1165	27	ENSG00000137440	FGFBP1	1	ENSG00000114315	HES1	HES1	2		2	0	1	0	0	1	0	0	0	0	0	0.0451171	0.0451171	0	0	0	0	0.00906564	0.00906564	0	0	0	0	0	0	0.0451171	0.0270914
2544	11	ENSG00000207445	SNORD15B	1	ENSG00000170312	CDK1	cdc25C	2		1	0	1	0	0	0	0	0	0	0	0	0.0440448	0.0440448	0	0	0	0	0	0	0	0	0	0	0	0	0.0440448	0.0440448
472	28	ENSG00000104419	NDRG1	1	ENSG00000100644	HIF1A	Hif-1-alpha	2		2	0	1	0	1	0	0	0	0	0	0	0.0438606	0.0438606	0	0	0.444146	0.444146	0	0	0	0	0	0	0	0	0.444146	0.244003
2789	54	ENSG00000250328	ENSG00000250328	1	ENSG00000121060	TRIM25	TRIM25	2		1	0	1	0	0	0	0	0	0	0	0	0.0435679	0.0435679	0	0	0	0	0	0	0	0	0	0	0	0	0.0435679	0.0435679
446	47	ENSG00000102878	HSF4	1	ENSG00000162775	RBM15	Rb_pS807_S811	2		2	0	1	0	0	0	0	0	1	0	0	-0.0434613	0.0434613	0	0	0	0	0	0	0	0	0	0	-0.00326996	0.00326996	0.0434613	0.0233656
905	42	ENSG00000126458	RRAS	1	ENSG00000106366	SERPINE1	PAI-1	2		2	0	1	0	1	0	0	0	0	0	0	0.0431869	0.0431869	0	0	0.0693542	0.0693542	0	0	0	0	0	0	0	0	0.0693542	0.0562706
2891	47	ENSG00000261884	ENSG00000261884	1	ENSG00000162775	RBM15	Rb_pS807_S811	2		1	0	1	0	0	0	0	0	0	0	0	0.0425383	0.0425383	0	0	0	0	0	0	0	0	0	0	0	0	0.0425383	0.0425383
356	1	ENSG00000099194	SCD	1	ENSG00000278540 ENSG00000076555	ACACA ACACB	ACC1	2		1	0	1	0	0	0	0	0	0	0	0	0.0419804	0.0419804	0	0	0	0	0	0	0	0	0	0	0	0	0.0419804	0.0419804
2582	28	ENSG00000215483	LINC00598	1	ENSG00000100644	HIF1A	Hif-1-alpha	2		1	0	1	0	0	0	0	0	0	0	0	-0.0404925	0.0404925	0	0	0	0	0	0	0	0	0	0	0	0	0.0404925	0.0404925
1186	52	ENSG00000137962	ARHGAP29	1	ENSG00000168610	STAT3	Stat3_pY705	2		1	0	1	0	0	0	0	0	0	0	0	-0.0401746	0.0401746	0	0	0	0	0	0	0	0	0	0	0	0	0.0401746	0.0401746
1945	16	ENSG00000169689	CENPX	1	ENSG00000152661	GJA1	Connexin-43	2		2	0	1	0	1	0	0	0	0	0	0	-0.0400641	0.0400641	0	0	-0.0143646	0.0143646	0	0	0	0	0	0	0	0	0.0400641	0.0272144
547	31	ENSG00000107968	MAP3K8	1	ENSG00000140443	IGF1R	IGFRb	2		2	0	1	0	1	0	0	0	0	0	0	0.0398413	0.0398413	0	0	0.000673841	0.000673841	0	0	0	0	0	0	0	0	0.0398413	0.0202576
14	54	ENSG00000006016	CRLF1	1	ENSG00000121060	TRIM25	TRIM25	2		1	0	1	0	0	0	0	0	0	0	0	-0.0396287	0.0396287	0	0	0	0	0	0	0	0	0	0	0	0	0.0396287	0.0396287
2915	29	ENSG00000265415	ENSG00000265415	1	ENSG00000168148	HIST3H3	Histone-H3	2		3	0	1	0	0	0	1	1	0	0	0	-0.0393556	0.0393556	0	0	0	0	0	0	-7.46254e-05	7.46254e-05	-0.0380231	0.0380231	0	0	0.0393556	0.0258178
2617	38	ENSG00000224371	ENSG00000224371	1	ENSG00000148400	NOTCH1	Notch1	2		1	0	1	0	0	0	0	0	0	0	0	0.0391352	0.0391352	0	0	0	0	0	0	0	0	0	0	0	0	0.0391352	0.0391352
1655	8	ENSG00000162576	MXRA8	1	ENSG00000165806	CASP7	Caspase-7-cleaved	2		1	0	1	0	0	0	0	0	0	0	0	0.0386628	0.0386628	0	0	0	0	0	0	0	0	0	0	0	0	0.0386628	0.0386628
1103	32	ENSG00000135414	GDF11	1	ENSG00000125347	IRF1	IRF-1	2		2	0	1	0	1	0	0	0	0	0	0	-0.03856	0.03856	0	0	-0.0460454	0.0460454	0	0	0	0	0	0	0	0	0.0460454	0.0423027
2151	43	ENSG00000179111	HES7	1	None	PAR	PAR	2		1	0	1	0	0	0	0	0	0	0	0	-0.0383018	0.0383018	0	0	0	0	0	0	0	0	0	0	0	0	0.0383018	0.0383018
2332	19	ENSG00000187720	THSD4	1	ENSG00000120875	DUSP4	DUSP4	2		2	0	1	0	0	0	1	0	0	0	0	0.0382762	0.0382762	0	0	0	0	0	0	6.30116e-06	6.30116e-06	0	0	0	0	0.0382762	0.0191413
2706	39	ENSG00000234442	ENSG00000234442	1	ENSG00000124762	CDKN1A	p21	2		1	0	1	0	0	0	0	0	0	0	0	0.0380389	0.0380389	0	0	0	0	0	0	0	0	0	0	0	0	0.0380389	0.0380389
2337	24	ENSG00000187840	EIF4EBP1	1	ENSG00000141736	ERBB2	HER2	2		2	0	1	0	0	0	0	1	0	0	0	-0.0372671	0.0372671	0	0	0	0	0	0	0	0	-0.0261937	0.0261937	0	0	0.0372671	0.0317304
2242	50	ENSG00000184207	PGP	1	ENSG00000112096	SOD2	SOD2	2		1	0	1	0	0	0	0	0	0	0	0	-0.0371732	0.0371732	0	0	0	0	0	0	0	0	0	0	0	0	0.0371732	0.0371732
1614	8	ENSG00000160200	CBS	1	ENSG00000165806	CASP7	Caspase-7-cleaved	2		1	0	1	0	0	0	0	0	0	0	0	0.0371358	0.0371358	0	0	0	0	0	0	0	0	0	0	0	0	0.0371358	0.0371358
787	47	ENSG00000119969	HELLS	1	ENSG00000162775	RBM15	Rb_pS807_S811	2		3	0	1	0	1	0	1	0	0	0	0	0.0369102	0.0369102	0	0	0.0835363	0.0835363	0	0	0.0938585	0.0938585	0	0	0	0	0.0938585	0.071435
2358	23	ENSG00000188610	FAM72B	1	ENSG00000111206	FOXM1	FoxM1	2		1	0	1	0	0	0	0	0	0	0	0	0.0367458	0.0367458	0	0	0	0	0	0	0	0	0	0	0	0	0.0367458	0.0367458
1640	21	ENSG00000161955	TNFSF13	1	ENSG00000185499	MUC1	EMA	2		3	0	1	1	1	0	0	0	0	0	0	0.035395	0.035395	0.0138308	0.0138308	0.108781	0.108781	0	0	0	0	0	0	0	0	0.108781	0.0526688
1483	44	ENSG00000153029	MR1	1	ENSG00000120217	CD274	PD-L1	2		1	0	1	0	0	0	0	0	0	0	0	0.0353202	0.0353202	0	0	0	0	0	0	0	0	0	0	0	0	0.0353202	0.0353202
2672	19	ENSG00000231574	LINC02015	1	ENSG00000120875	DUSP4	DUSP4	2		2	0	1	0	0	0	0	1	0	0	0	-0.0350309	0.0350309	0	0	0	0	0	0	0	0	-0.0225091	0.0225091	0	0	0.0350309	0.02877
848	49	ENSG00000123416	TUBA1B	1	ENSG00000137154	RPS6	S6_pS240_S244	2		1	0	1	0	0	0	0	0	0	0	0	0.0346724	0.0346724	0	0	0	0	0	0	0	0	0	0	0	0	0.0346724	0.0346724
794	5	ENSG00000120437	ACAT2	1	ENSG00000153094	BCL2L11	Bim	2		3	0	1	0	1	1	0	0	0	0	0	-0.0343685	0.0343685	0	0	-0.0315419	0.0315419	-0.005097	0.005097	0	0	0	0	0	0	0.0343685	0.0236691
2528	32	ENSG00000205413	SAMD9	1	ENSG00000125347	IRF1	IRF-1	2		3	0	1	0	1	0	0	0	1	0	0	0.0342754	0.0342754	0	0	0.0458247	0.0458247	0	0	0	0	0	0	0.00724752	0.00724752	0.0458247	0.0291159
482	52	ENSG00000104760	FGL1	1	ENSG00000168610	STAT3	Stat3_pY705	2		1	0	1	0	0	0	0	0	0	0	0	0.0339371	0.0339371	0	0	0	0	0	0	0	0	0	0	0	0	0.0339371	0.0339371
2804	53	ENSG00000253203	GUSBP3	1	ENSG00000092295	TGM1	Transglutaminase	2		1	0	1	0	0	0	0	0	0	0	0	0.0339062	0.0339062	0	0	0	0	0	0	0	0	0	0	0	0	0.0339062	0.0339062
959	15	ENSG00000129455	KLK8	1	ENSG00000181885	CLDN7	Claudin-7	2		1	0	1	0	0	0	0	0	0	0	0	0.0334207	0.0334207	0	0	0	0	0	0	0	0	0	0	0	0	0.0334207	0.0334207
2803	2	ENSG00000251630	ENSG00000251630	1	ENSG00000142208 ENSG00000105221 ENSG00000117020	AKT1 AKT2 AKT3	Akt_pS473	2		1	0	1	0	0	0	0	0	0	0	0	0.0333874	0.0333874	0	0	0	0	0	0	0	0	0	0	0	0	0.0333874	0.0333874
1733	20	ENSG00000164078	MST1R	1	ENSG00000146648	EGFR	EGFR	2		1	0	1	0	0	0	0	0	0	0	0	-0.0328019	0.0328019	0	0	0	0	0	0	0	0	0	0	0	0	0.0328019	0.0328019
652	17	ENSG00000113070	HBEGF	1	ENSG00000134057	CCNB1	Cyclin-B1	2		1	0	1	0	0	0	0	0	0	0	0	-0.0327208	0.0327208	0	0	0	0	0	0	0	0	0	0	0	0	0.0327208	0.0327208
356	35	ENSG00000099194	SCD	1	ENSG00000198793	MTOR	mTOR_pS2448	2		2	0	1	0	0	0	0	0	1	0	0	0.032493	0.032493	0	0	0	0	0	0	0	0	0	0	0.0579373	0.0579373	0.0579373	0.0452151
2704	54	ENSG00000234327	ENSG00000234327	1	ENSG00000121060	TRIM25	TRIM25	2		2	0	1	1	0	0	0	0	0	0	0	-0.0324779	0.0324779	-1.34226e-05	1.34226e-05	0	0	0	0	0	0	0	0	0	0	0.0324779	0.0162457
1495	21	ENSG00000153551	CMTM7	1	ENSG00000185499	MUC1	EMA	2		1	0	1	0	0	0	0	0	0	0	0	-0.0319006	0.0319006	0	0	0	0	0	0	0	0	0	0	0	0	0.0319006	0.0319006
1839	18	ENSG00000167074	TEF	1	ENSG00000112576	CCND3	Cyclin-D3	2		1	0	1	0	0	0	0	0	0	0	0	-0.0318507	0.0318507	0	0	0	0	0	0	0	0	0	0	0	0	0.0318507	0.0318507
801	42	ENSG00000120708	TGFBI	1	ENSG00000106366	SERPINE1	PAI-1	2		4	0	1	1	0	1	1	0	0	0	0	0.0318342	0.0318342	0.0181929	0.0181929	0	0	0.00274076	0.00274076	0.121891	0.121891	0	0	0	0	0.121891	0.0436646
888	43	ENSG00000125726	ENSG00000125726	1	None	PAR	PAR	2		1	0	1	0	0	0	0	0	0	0	0	-0.0315963	0.0315963	0	0	0	0	0	0	0	0	0	0	0	0	0.0315963	0.0315963
2766	5	ENSG00000244405	ETV5	1	ENSG00000153094	BCL2L11	Bim	2		2	0	1	0	1	0	0	0	0	0	0	-0.0315356	0.0315356	0	0	-0.000893712	0.000893712	0	0	0	0	0	0	0	0	0.0315356	0.0162146
2334	6	ENSG00000187800	PEAR1	1	ENSG00000136997	MYC	c-Myc	2		1	0	1	0	0	0	0	0	0	0	0	-0.0314012	0.0314012	0	0	0	0	0	0	0	0	0	0	0	0	0.0314012	0.0314012
954	3	ENSG00000129226	CD68	1	ENSG00000167601	AXL	Axl	2		1	0	1	0	0	0	0	0	0	0	0	-0.031354	0.031354	0	0	0	0	0	0	0	0	0	0	0	0	0.031354	0.031354
1184	48	ENSG00000137936	BCAR3	1	ENSG00000137154	RPS6	S6_pS235_S236	2		2	0	1	0	1	0	0	0	0	0	0	0.0308309	0.0308309	0	0	0.0547773	0.0547773	0	0	0	0	0	0	0	0	0.0547773	0.0428041
2756	28	ENSG00000243313	RN7SL285P	1	ENSG00000100644	HIF1A	Hif-1-alpha	2		1	0	1	0	0	0	0	0	0	0	0	0.0307493	0.0307493	0	0	0	0	0	0	0	0	0	0	0	0	0.0307493	0.0307493
991	7	ENSG00000131016	AKAP12	1	ENSG00000132155	RAF1	C-Raf_pS338	2		2	0	1	0	0	1	0	0	0	0	0	0.0306158	0.0306158	0	0	0	0	0.115464	0.115464	0	0	0	0	0	0	0.115464	0.0730397
523	14	ENSG00000106258	CYP3A5	1	ENSG00000183765	CHEK2	Chk2_pT68	2		1	0	1	0	0	0	0	0	0	0	0	-0.0305658	0.0305658	0	0	0	0	0	0	0	0	0	0	0	0	0.0305658	0.0305658
2165	29	ENSG00000179604	CDC42EP4	1	ENSG00000168148	HIST3H3	Histone-H3	2		1	0	1	0	0	0	0	0	0	0	0	0.0304957	0.0304957	0	0	0	0	0	0	0	0	0	0	0	0	0.0304957	0.0304957
1225	50	ENSG00000139178	C1RL	1	ENSG00000112096	SOD2	SOD2	2		1	0	1	0	0	0	0	0	0	0	0	0.0301925	0.0301925	0	0	0	0	0	0	0	0	0	0	0	0	0.0301925	0.0301925
2931	31	ENSG00000267139	ENSG00000267139	1	ENSG00000140443	IGF1R	IGFRb	2		2	0	1	0	0	0	0	1	0	0	0	0.0295473	0.0295473	0	0	0	0	0	0	0	0	0.000731826	0.000731826	0	0	0.0295473	0.0151396
434	51	ENSG00000102312	PORCN	1	ENSG00000168610	STAT3	Stat3	2		2	0	1	0	0	0	0	1	0	0	0	-0.0290085	0.0290085	0	0	0	0	0	0	0	0	-0.0979955	0.0979955	0	0	0.0979955	0.063502
1356	7	ENSG00000144834	TAGLN3	1	ENSG00000132155	RAF1	C-Raf_pS338	2		1	0	1	0	0	0	0	0	0	0	0	0.0288215	0.0288215	0	0	0	0	0	0	0	0	0	0	0	0	0.0288215	0.0288215
2762	18	ENSG00000244198	ENSG00000244198	1	ENSG00000112576	CCND3	Cyclin-D3	2		1	0	1	0	0	0	0	0	0	0	0	-0.0285983	0.0285983	0	0	0	0	0	0	0	0	0	0	0	0	0.0285983	0.0285983
226	17	ENSG00000075702	WDR62	1	ENSG00000134057	CCNB1	Cyclin-B1	2		1	0	1	0	0	0	0	0	0	0	0	0.0283857	0.0283857	0	0	0	0	0	0	0	0	0	0	0	0	0.0283857	0.0283857
747	23	ENSG00000117632	STMN1	1	ENSG00000111206	FOXM1	FoxM1	2		1	0	1	0	0	0	0	0	0	0	0	0.0283143	0.0283143	0	0	0	0	0	0	0	0	0	0	0	0	0.0283143	0.0283143
1134	15	ENSG00000136235	GPNMB	1	ENSG00000181885	CLDN7	Claudin-7	2		1	0	1	0	0	0	0	0	0	0	0	0.0274438	0.0274438	0	0	0	0	0	0	0	0	0	0	0	0	0.0274438	0.0274438
2301	46	ENSG00000186193	SAPCD2	1	ENSG00000166851	PLK1	PLK1	2		1	0	1	0	0	0	0	0	0	0	0	0.0271538	0.0271538	0	0	0	0	0	0	0	0	0	0	0	0	0.0271538	0.0271538
2272	10	ENSG00000185186	LINC00313	1	ENSG00000198910	L1CAM	CD171	2		3	0	1	1	1	0	0	0	0	0	0	0.0269004	0.0269004	0.0447101	0.0447101	0.13081	0.13081	0	0	0	0	0	0	0	0	0.13081	0.0674737
1308	1	ENSG00000143127	ITGA10	1	ENSG00000278540 ENSG00000076555	ACACA ACACB	ACC1	2		1	0	1	0	0	0	0	0	0	0	0	0.0268353	0.0268353	0	0	0	0	0	0	0	0	0	0	0	0	0.0268353	0.0268353
1968	6	ENSG00000170425	ADORA2B	1	ENSG00000136997	MYC	c-Myc	2		2	0	1	1	0	0	0	0	0	0	0	0.0265545	0.0265545	0.00236155	0.00236155	0	0	0	0	0	0	0	0	0	0	0.0265545	0.014458
274	28	ENSG00000085117	CD82	1	ENSG00000100644	HIF1A	Hif-1-alpha	2		1	0	1	0	0	0	0	0	0	0	0	-0.0256713	0.0256713	0	0	0	0	0	0	0	0	0	0	0	0	0.0256713	0.0256713
2087	54	ENSG00000175874	CREG2	1	ENSG00000121060	TRIM25	TRIM25	2		1	0	1	0	0	0	0	0	0	0	0	-0.0252893	0.0252893	0	0	0	0	0	0	0	0	0	0	0	0	0.0252893	0.0252893
2906	1	ENSG00000264462	MIR3648-2	1	ENSG00000278540 ENSG00000076555	ACACA ACACB	ACC1	2		1	0	1	0	0	0	0	0	0	0	0	0.0247543	0.0247543	0	0	0	0	0	0	0	0	0	0	0	0	0.0247543	0.0247543
2449	19	ENSG00000198369	SPRED2	1	ENSG00000120875	DUSP4	DUSP4	2		1	0	1	0	0	0	0	0	0	0	0	0.0246953	0.0246953	0	0	0	0	0	0	0	0	0	0	0	0	0.0246953	0.0246953
13	38	ENSG00000005884	ITGA3	1	ENSG00000148400	NOTCH1	Notch1	2		1	0	1	0	0	0	0	0	0	0	0	-0.0236024	0.0236024	0	0	0	0	0	0	0	0	0	0	0	0	0.0236024	0.0236024
1706	48	ENSG00000163577	EIF5A2	1	ENSG00000137154	RPS6	S6_pS235_S236	2		6	0	1	1	1	1	0	1	1	0	0	0.0235131	0.0235131	0.173696	0.173696	0.01435	0.01435	1.1079e-05	1.1079e-05	0	0	0.0278	0.0278	0.116172	0.116172	0.173696	0.0592572
2147	51	ENSG00000178934	LGALS7B	1	ENSG00000168610	STAT3	Stat3	2		2	0	1	0	1	0	0	0	0	0	0	-0.0233795	0.0233795	0	0	-0.0898062	0.0898062	0	0	0	0	0	0	0	0	0.0898062	0.0565928
2217	19	ENSG00000183098	GPC6	1	ENSG00000120875	DUSP4	DUSP4	2		2	0	1	0	1	0	0	0	0	0	0	-0.0226183	0.0226183	0	0	-0.0680855	0.0680855	0	0	0	0	0	0	0	0	0.0680855	0.0453519
2902	56	ENSG00000263585	ENSG00000263585	1	ENSG00000261150	EPPK1	VHL-EPPK1	2		2	0	1	1	0	0	0	0	0	0	0	0.0216185	0.0216185	0.13941	0.13941	0	0	0	0	0	0	0	0	0	0	0.13941	0.0805141
2833	49	ENSG00000256618	MTRNR2L1	1	ENSG00000137154	RPS6	S6_pS240_S244	2		2	0	1	0	1	0	0	0	0	0	0	-0.0215667	0.0215667	0	0	-0.110023	0.110023	0	0	0	0	0	0	0	0	0.110023	0.0657947
99	59	ENSG00000042832	TG	1	ENSG00000065978	YBX1	YB1_pS102	2		1	0	1	0	0	0	0	0	0	0	0	-0.0214718	0.0214718	0	0	0	0	0	0	0	0	0	0	0	0	0.0214718	0.0214718
1820	5	ENSG00000166589	CDH16	1	ENSG00000153094	BCL2L11	Bim	2		1	0	1	0	0	0	0	0	0	0	0	0.0214645	0.0214645	0	0	0	0	0	0	0	0	0	0	0	0	0.0214645	0.0214645
2323	21	ENSG00000187098	MITF	1	ENSG00000185499	MUC1	EMA	2		1	0	1	0	0	0	0	0	0	0	0	-0.021295	0.021295	0	0	0	0	0	0	0	0	0	0	0	0	0.021295	0.021295
3044	14	ENSG00000281000	SNORD3D	1	ENSG00000183765	CHEK2	Chk2_pT68	2		2	0	1	1	0	0	0	0	0	0	0	-0.0205869	0.0205869	-0.0293601	0.0293601	0	0	0	0	0	0	0	0	0	0	0.0293601	0.0249735
2884	31	ENSG00000261150	EPPK1	1	ENSG00000140443	IGF1R	IGFRb	2		1	0	1	0	0	0	0	0	0	0	0	0.0204033	0.0204033	0	0	0	0	0	0	0	0	0	0	0	0	0.0204033	0.0204033
1740	56	ENSG00000164136	IL15	1	ENSG00000261150	EPPK1	VHL-EPPK1	2		1	0	1	0	0	0	0	0	0	0	0	0.0203224	0.0203224	0	0	0	0	0	0	0	0	0	0	0	0	0.0203224	0.0203224
2981	12	ENSG00000273184	ENSG00000273184	1	ENSG00000170312	CDC2	CDK1	2		1	0	1	0	0	0	0	0	0	0	0	0.0200325	0.0200325	0	0	0	0	0	0	0	0	0	0	0	0	0.0200325	0.0200325
1681	52	ENSG00000163220	S100A9	1	ENSG00000168610	STAT3	Stat3_pY705	2		2	0	1	0	0	0	0	0	1	0	0	0.019997	0.019997	0	0	0	0	0	0	0	0	0	0	0.0637669	0.0637669	0.0637669	0.041882
2051	23	ENSG00000173867	ENSG00000173867	1	ENSG00000111206	FOXM1	FoxM1	2		1	0	1	0	0	0	0	0	0	0	0	0.0198515	0.0198515	0	0	0	0	0	0	0	0	0	0	0	0	0.0198515	0.0198515
1201	20	ENSG00000138190	EXOC6	1	ENSG00000146648	EGFR	EGFR	2		1	0	1	0	0	0	0	0	0	0	0	-0.0196575	0.0196575	0	0	0	0	0	0	0	0	0	0	0	0	0.0196575	0.0196575
1142	42	ENSG00000136603	SKIL	1	ENSG00000106366	SERPINE1	PAI-1	2		1	0	1	0	0	0	0	0	0	0	0	0.0192682	0.0192682	0	0	0	0	0	0	0	0	0	0	0	0	0.0192682	0.0192682
2906	53	ENSG00000264462	MIR3648-2	1	ENSG00000092295	TGM1	Transglutaminase	2		1	0	1	0	0	0	0	0	0	0	0	-0.0189328	0.0189328	0	0	0	0	0	0	0	0	0	0	0	0	0.0189328	0.0189328
935	24	ENSG00000128422	KRT17	1	ENSG00000141736	ERBB2	HER2	2		1	0	1	0	0	0	0	0	0	0	0	0.0184868	0.0184868	0	0	0	0	0	0	0	0	0	0	0	0	0.0184868	0.0184868
2928	15	ENSG00000267062	ENSG00000267062	1	ENSG00000181885	CLDN7	Claudin-7	2		2	0	1	1	0	0	0	0	0	0	0	-0.018481	0.018481	-0.00772316	0.00772316	0	0	0	0	0	0	0	0	0	0	0.018481	0.0131021
1582	5	ENSG00000158406	HIST1H4H	1	ENSG00000153094	BCL2L11	Bim	2		3	0	1	0	0	1	0	0	1	0	0	0.0182064	0.0182064	0	0	0	0	0.0458791	0.0458791	0	0	0	0	0.00426632	0.00426632	0.0458791	0.0227839
2340	25	ENSG00000187957	DNER	1	ENSG00000141736	ERBB2	HER2_pY1248	2		1	0	1	0	0	0	0	0	0	0	0	0.0179933	0.0179933	0	0	0	0	0	0	0	0	0	0	0	0	0.0179933	0.0179933
2931	37	ENSG00000267139	ENSG00000267139	1	ENSG00000104419	NDRG1	NDRG1_pT346	2		1	0	1	0	0	0	0	0	0	0	0	0.017893	0.017893	0	0	0	0	0	0	0	0	0	0	0	0	0.017893	0.017893
421	49	ENSG00000101447	FAM83D	1	ENSG00000137154	RPS6	S6_pS240_S244	2		2	0	1	0	0	0	0	0	1	0	0	0.0172727	0.0172727	0	0	0	0	0	0	0	0	0	0	9.54324e-05	9.54324e-05	0.0172727	0.00868405
2585	17	ENSG00000216331	HIST1H1PS1	1	ENSG00000134057	CCNB1	Cyclin-B1	2		1	0	1	0	0	0	0	0	0	0	0	-0.0170544	0.0170544	0	0	0	0	0	0	0	0	0	0	0	0	0.0170544	0.0170544
2147	55	ENSG00000178934	LGALS7B	1	ENSG00000128052	KDR	VEGFR-2	2		1	0	1	0	0	0	0	0	0	0	0	-0.0156891	0.0156891	0	0	0	0	0	0	0	0	0	0	0	0	0.0156891	0.0156891
16	5	ENSG00000006042	TMEM98	1	ENSG00000153094	BCL2L11	Bim	2		1	0	1	0	0	0	0	0	0	0	0	-0.0152225	0.0152225	0	0	0	0	0	0	0	0	0	0	0	0	0.0152225	0.0152225
1002	48	ENSG00000131462	TUBG1	1	ENSG00000137154	RPS6	S6_pS235_S236	2		3	0	1	0	0	0	0	1	1	0	0	0.0150107	0.0150107	0	0	0	0	0	0	0	0	0.000110262	0.000110262	0.0433566	0.0433566	0.0433566	0.0194925
2280	37	ENSG00000185479	KRT6B	1	ENSG00000104419	NDRG1	NDRG1_pT346	2		2	0	1	0	0	0	0	1	0	0	0	0.0145573	0.0145573	0	0	0	0	0	0	0	0	7.0614e-05	7.0614e-05	0	0	0.0145573	0.00731394
2928	53	ENSG00000267062	ENSG00000267062	1	ENSG00000092295	TGM1	Transglutaminase	2		3	0	1	0	1	0	0	1	0	0	0	0.0145093	0.0145093	0	0	0.0156276	0.0156276	0	0	0	0	0.0631394	0.0631394	0	0	0.0631394	0.0310921
2785	3	ENSG00000249971	ENSG00000249971	1	ENSG00000167601	AXL	Axl	2		1	0	1	0	0	0	0	0	0	0	0	0.0143211	0.0143211	0	0	0	0	0	0	0	0	0	0	0	0	0.0143211	0.0143211
2285	47	ENSG00000185567	AHNAK2	1	ENSG00000162775	RBM15	Rb_pS807_S811	2		1	0	1	0	0	0	0	0	0	0	0	-0.0140894	0.0140894	0	0	0	0	0	0	0	0	0	0	0	0	0.0140894	0.0140894
782	15	ENSG00000119900	OGFRL1	1	ENSG00000181885	CLDN7	Claudin-7	2		1	0	1	0	0	0	0	0	0	0	0	0.0137565	0.0137565	0	0	0	0	0	0	0	0	0	0	0	0	0.0137565	0.0137565
1316	40	ENSG00000143365	RORC	1	ENSG00000108443	RPS6KB1	p70-S6K_pT389	2		1	0	1	0	0	0	0	0	0	0	0	-0.0137038	0.0137038	0	0	0	0	0	0	0	0	0	0	0	0	0.0137038	0.0137038
1183	48	ENSG00000137880	GCHFR	1	ENSG00000137154	RPS6	S6_pS235_S236	2		3	0	1	0	0	1	0	1	0	0	0	-0.0131181	0.0131181	0	0	0	0	-5.10777e-05	5.10777e-05	0	0	-4.18149e-05	4.18149e-05	0	0	0.0131181	0.00440365
2736	43	ENSG00000238832	ENSG00000238832	1	None	PAR	PAR	2		1	0	1	0	0	0	0	0	0	0	0	-0.0129892	0.0129892	0	0	0	0	0	0	0	0	0	0	0	0	0.0129892	0.0129892
803	4	ENSG00000120738	EGR1	1	ENSG00000075624	ACTB	b-Actin	2		1	0	1	0	0	0	0	0	0	0	0	-0.0129481	0.0129481	0	0	0	0	0	0	0	0	0	0	0	0	0.0129481	0.0129481
2600	24	ENSG00000222414	RNU2-59P	1	ENSG00000141736	ERBB2	HER2	2		2	0	1	0	0	0	1	0	0	0	0	0.0128955	0.0128955	0	0	0	0	0	0	0.0951133	0.0951133	0	0	0	0	0.0951133	0.0540044
359	20	ENSG00000099260	PALMD	1	ENSG00000146648	EGFR	EGFR	2		1	0	1	0	0	0	0	0	0	0	0	0.0127361	0.0127361	0	0	0	0	0	0	0	0	0	0	0	0	0.0127361	0.0127361
2355	45	ENSG00000188508	KRTDAP	1	ENSG00000150593	PDCD4	Pdcd4	2		1	0	1	0	0	0	0	0	0	0	0	0.0118315	0.0118315	0	0	0	0	0	0	0	0	0	0	0	0	0.0118315	0.0118315
2379	59	ENSG00000196136	SERPINA3	1	ENSG00000065978	YBX1	YB1_pS102	2		1	0	1	0	0	0	0	0	0	0	0	-0.011425	0.011425	0	0	0	0	0	0	0	0	0	0	0	0	0.011425	0.011425
2945	20	ENSG00000268465	ENSG00000268465	1	ENSG00000146648	EGFR	EGFR	2		1	0	1	0	0	0	0	0	0	0	0	0.0112732	0.0112732	0	0	0	0	0	0	0	0	0	0	0	0	0.0112732	0.0112732
65	27	ENSG00000023839	ABCC2	1	ENSG00000114315	HES1	HES1	2		1	0	1	0	0	0	0	0	0	0	0	0.0106631	0.0106631	0	0	0	0	0	0	0	0	0	0	0	0	0.0106631	0.0106631
3053	38	ENSG00000283149	ENSG00000283149	1	ENSG00000148400	NOTCH1	Notch1	2		1	0	1	0	0	0	0	0	0	0	0	-0.0104823	0.0104823	0	0	0	0	0	0	0	0	0	0	0	0	0.0104823	0.0104823
1839	4	ENSG00000167074	TEF	1	ENSG00000075624	ACTB	b-Actin	2		1	0	1	0	0	0	0	0	0	0	0	-0.00864851	0.00864851	0	0	0	0	0	0	0	0	0	0	0	0	0.00864851	0.00864851
1385	52	ENSG00000146278	PNRC1	1	ENSG00000168610	STAT3	Stat3_pY705	2		1	0	1	0	0	0	0	0	0	0	0	0.00854044	0.00854044	0	0	0	0	0	0	0	0	0	0	0	0	0.00854044	0.00854044
2715	7	ENSG00000235119	ENSG00000235119	1	ENSG00000132155	RAF1	C-Raf_pS338	2		1	0	1	0	0	0	0	0	0	0	0	-0.0084143	0.0084143	0	0	0	0	0	0	0	0	0	0	0	0	0.0084143	0.0084143
1774	5	ENSG00000165272	AQP3	1	ENSG00000153094	BCL2L11	Bim	2		1	0	1	0	0	0	0	0	0	0	0	0.0080631	0.0080631	0	0	0	0	0	0	0	0	0	0	0	0	0.0080631	0.0080631
1425	38	ENSG00000149021	SCGB1A1	1	ENSG00000148400	NOTCH1	Notch1	2		1	0	1	0	0	0	0	0	0	0	0	0.00803512	0.00803512	0	0	0	0	0	0	0	0	0	0	0	0	0.00803512	0.00803512
356	14	ENSG00000099194	SCD	1	ENSG00000183765	CHEK2	Chk2_pT68	2		1	0	1	0	0	0	0	0	0	0	0	0.00737535	0.00737535	0	0	0	0	0	0	0	0	0	0	0	0	0.00737535	0.00737535
2789	58	ENSG00000250328	ENSG00000250328	1	ENSG00000137693	YAP1	YAP_pS127	2		1	0	1	0	0	0	0	0	0	0	0	0.00672243	0.00672243	0	0	0	0	0	0	0	0	0	0	0	0	0.00672243	0.00672243
283	27	ENSG00000086730	LAT2	1	ENSG00000114315	HES1	HES1	2		1	0	1	0	0	0	0	0	0	0	0	-0.00662749	0.00662749	0	0	0	0	0	0	0	0	0	0	0	0	0.00662749	0.00662749
2803	29	ENSG00000251630	ENSG00000251630	1	ENSG00000168148	HIST3H3	Histone-H3	2		1	0	1	0	0	0	0	0	0	0	0	0.00657346	0.00657346	0	0	0	0	0	0	0	0	0	0	0	0	0.00657346	0.00657346
2992	1	ENSG00000273897	ENSG00000273897	1	ENSG00000278540 ENSG00000076555	ACACA ACACB	ACC1	2		1	0	1	0	0	0	0	0	0	0	0	0.00652669	0.00652669	0	0	0	0	0	0	0	0	0	0	0	0	0.00652669	0.00652669
2714	15	ENSG00000235109	ZSCAN31	1	ENSG00000181885	CLDN7	Claudin-7	2		1	0	1	0	0	0	0	0	0	0	0	0.00628877	0.00628877	0	0	0	0	0	0	0	0	0	0	0	0	0.00628877	0.00628877
507	49	ENSG00000105523	FAM83E	1	ENSG00000137154	RPS6	S6_pS240_S244	2		1	0	1	0	0	0	0	0	0	0	0	-0.00578253	0.00578253	0	0	0	0	0	0	0	0	0	0	0	0	0.00578253	0.00578253
2585	1	ENSG00000216331	HIST1H1PS1	1	ENSG00000278540 ENSG00000076555	ACACA ACACB	ACC1	2		1	0	1	0	0	0	0	0	0	0	0	-0.00548561	0.00548561	0	0	0	0	0	0	0	0	0	0	0	0	0.00548561	0.00548561
759	6	ENSG00000118503	TNFAIP3	1	ENSG00000136997	MYC	c-Myc	2		1	0	1	0	0	0	0	0	0	0	0	-0.00545987	0.00545987	0	0	0	0	0	0	0	0	0	0	0	0	0.00545987	0.00545987
2943	27	ENSG00000268434	ENSG00000268434	1	ENSG00000114315	HES1	HES1	2		1	0	1	0	0	0	0	0	0	0	0	0.00529661	0.00529661	0	0	0	0	0	0	0	0	0	0	0	0	0.00529661	0.00529661
1353	10	ENSG00000144802	NFKBIZ	1	ENSG00000198910	L1CAM	CD171	2		1	0	1	0	0	0	0	0	0	0	0	-0.00523526	0.00523526	0	0	0	0	0	0	0	0	0	0	0	0	0.00523526	0.00523526
559	6	ENSG00000108602	ALDH3A1	1	ENSG00000136997	MYC	c-Myc	2		1	0	1	0	0	0	0	0	0	0	0	0.00386635	0.00386635	0	0	0	0	0	0	0	0	0	0	0	0	0.00386635	0.00386635
1906	32	ENSG00000168528	SERINC2	1	ENSG00000125347	IRF1	IRF-1	2		1	0	1	0	0	0	0	0	0	0	0	-0.0037833	0.0037833	0	0	0	0	0	0	0	0	0	0	0	0	0.0037833	0.0037833
2981	14	ENSG00000273184	ENSG00000273184	1	ENSG00000183765	CHEK2	Chk2_pT68	2		1	0	1	0	0	0	0	0	0	0	0	-0.00359679	0.00359679	0	0	0	0	0	0	0	0	0	0	0	0	0.00359679	0.00359679
3053	45	ENSG00000283149	ENSG00000283149	1	ENSG00000150593	PDCD4	Pdcd4	2		2	0	1	0	0	0	0	0	1	0	0	-0.00352481	0.00352481	0	0	0	0	0	0	0	0	0	0	-0.0578837	0.0578837	0.0578837	0.0307043
2748	27	ENSG00000241794	SPRR2A	1	ENSG00000114315	HES1	HES1	2		1	0	1	0	0	0	0	0	0	0	0	0.00347489	0.00347489	0	0	0	0	0	0	0	0	0	0	0	0	0.00347489	0.00347489
2826	47	ENSG00000255730	ENSG00000255730	1	ENSG00000162775	RBM15	Rb_pS807_S811	2		1	0	1	0	0	0	0	0	0	0	0	-0.00334835	0.00334835	0	0	0	0	0	0	0	0	0	0	0	0	0.00334835	0.00334835
2643	58	ENSG00000228028	ENSG00000228028	1	ENSG00000137693	YAP1	YAP_pS127	2		1	0	1	0	0	0	0	0	0	0	0	0.00304986	0.00304986	0	0	0	0	0	0	0	0	0	0	0	0	0.00304986	0.00304986
2993	17	ENSG00000274012	RN7SL2	1	ENSG00000134057	CCNB1	Cyclin-B1	2		1	0	1	0	0	0	0	0	0	0	0	0.00283462	0.00283462	0	0	0	0	0	0	0	0	0	0	0	0	0.00283462	0.00283462
870	23	ENSG00000124466	LYPD3	1	ENSG00000111206	FOXM1	FoxM1	2		3	0	1	1	1	0	0	0	0	0	0	-0.00280867	0.00280867	-0.113463	0.113463	-0.160272	0.160272	0	0	0	0	0	0	0	0	0.160272	0.0921814
2914	27	ENSG00000265257	ENSG00000265257	1	ENSG00000114315	HES1	HES1	2		1	0	1	0	0	0	0	0	0	0	0	0.00274138	0.00274138	0	0	0	0	0	0	0	0	0	0	0	0	0.00274138	0.00274138
2299	32	ENSG00000186088	GSAP	1	ENSG00000125347	IRF1	IRF-1	2		2	0	1	0	0	1	0	0	0	0	0	0.00233291	0.00233291	0	0	0	0	0.0020766	0.0020766	0	0	0	0	0	0	0.00233291	0.00220476
2766	12	ENSG00000244405	ETV5	1	ENSG00000170312	CDC2	CDK1	2		1	0	1	0	0	0	0	0	0	0	0	0.00229933	0.00229933	0	0	0	0	0	0	0	0	0	0	0	0	0.00229933	0.00229933
1010	31	ENSG00000131885	KRT17P1	1	ENSG00000140443	IGF1R	IGFRb	2		1	0	1	0	0	0	0	0	0	0	0	0.00222941	0.00222941	0	0	0	0	0	0	0	0	0	0	0	0	0.00222941	0.00222941
2855	4	ENSG00000258757	ENSG00000258757	1	ENSG00000075624	ACTB	b-Actin	2		1	0	1	0	0	0	0	0	0	0	0	-0.0018559	0.0018559	0	0	0	0	0	0	0	0	0	0	0	0	0.0018559	0.0018559
2902	6	ENSG00000263585	ENSG00000263585	1	ENSG00000136997	MYC	c-Myc	2		1	0	1	0	0	0	0	0	0	0	0	-0.00106546	0.00106546	0	0	0	0	0	0	0	0	0	0	0	0	0.00106546	0.00106546
2001	7	ENSG00000171617	ENC1	1	ENSG00000132155	RAF1	C-Raf_pS338	2		2	0	1	0	1	0	0	0	0	0	0	0.0010303	0.0010303	0	0	0.262967	0.262967	0	0	0	0	0	0	0	0	0.262967	0.131999
1682	37	ENSG00000163221	S100A12	1	ENSG00000104419	NDRG1	NDRG1_pT346	2		3	0	1	0	1	0	0	0	1	0	0	0.00102622	0.00102622	0	0	0.0236334	0.0236334	0	0	0	0	0	0	0.368707	0.368707	0.368707	0.131122
3009	39	ENSG00000275708	MIR3648-1	1	ENSG00000124762	CDKN1A	p21	2		1	0	1	0	0	0	0	0	0	0	0	-0.000817661	0.000817661	0	0	0	0	0	0	0	0	0	0	0	0	0.000817661	0.000817661
2490	50	ENSG00000203812	HIST2H2AA3	1	ENSG00000112096	SOD2	SOD2	2		2	0	1	1	0	0	0	0	0	0	0	0.000762048	0.000762048	0.0076419	0.0076419	0	0	0	0	0	0	0	0	0	0	0.0076419	0.00420197
1733	59	ENSG00000164078	MST1R	1	ENSG00000065978	YBX1	YB1_pS102	2		1	0	1	0	0	0	0	0	0	0	0	0.000721444	0.000721444	0	0	0	0	0	0	0	0	0	0	0	0	0.000721444	0.000721444
2526	15	ENSG00000205361	MT1DP	1	ENSG00000181885	CLDN7	Claudin-7	2		1	0	1	0	0	0	0	0	0	0	0	-0.000626844	0.000626844	0	0	0	0	0	0	0	0	0	0	0	0	0.000626844	0.000626844
2959	19	ENSG00000269946	MIRLET7A1HG	1	ENSG00000120875	DUSP4	DUSP4	2		1	0	1	0	0	0	0	0	0	0	0	-0.000471071	0.000471071	0	0	0	0	0	0	0	0	0	0	0	0	0.000471071	0.000471071
3025	4	ENSG00000278763	FAM27B	1	ENSG00000075624	ACTB	b-Actin	2		1	0	1	0	0	0	0	0	0	0	0	0.000395701	0.000395701	0	0	0	0	0	0	0	0	0	0	0	0	0.000395701	0.000395701
1980	15	ENSG00000170873	MTSS1	1	ENSG00000181885	CLDN7	Claudin-7	2		1	0	1	0	0	0	0	0	0	0	0	0.000300397	0.000300397	0	0	0	0	0	0	0	0	0	0	0	0	0.000300397	0.000300397
2617	45	ENSG00000224371	ENSG00000224371	1	ENSG00000150593	PDCD4	Pdcd4	2		1	0	1	0	0	0	0	0	0	0	0	0.00024373	0.00024373	0	0	0	0	0	0	0	0	0	0	0	0	0.00024373	0.00024373
872	37	ENSG00000124731	TREM1	1	ENSG00000104419	NDRG1	NDRG1_pT346	2		1	0	1	0	0	0	0	0	0	0	0	9.88402e-05	9.88402e-05	0	0	0	0	0	0	0	0	0	0	0	0	9.88402e-05	9.88402e-05
3044	38	ENSG00000281000	SNORD3D	1	ENSG00000148400	NOTCH1	Notch1	2		1	0	1	0	0	0	0	0	0	0	0	8.95057e-05	8.95057e-05	0	0	0	0	0	0	0	0	0	0	0	0	8.95057e-05	8.95057e-05
965	44	ENSG00000129667	RHBDF2	1	ENSG00000120217	CD274	PD-L1	2		1	0	1	0	0	0	0	0	0	0	0	7.92106e-05	7.92106e-05	0	0	0	0	0	0	0	0	0	0	0	0	7.92106e-05	7.92106e-05
2695	20	ENSG00000233270	SNRPEP4	1	ENSG00000146648	EGFR	EGFR	2		2	0	1	0	0	0	1	0	0	0	0	6.72862e-05	6.72862e-05	0	0	0	0	0	0	0.0522206	0.0522206	0	0	0	0	0.0522206	0.0261439
796	17	ENSG00000120539	MASTL	1	ENSG00000134057	CCNB1	Cyclin-B1	2		1	0	1	0	0	0	0	0	0	0	0	5.94342e-05	5.94342e-05	0	0	0	0	0	0	0	0	0	0	0	0	5.94342e-05	5.94342e-05
3054	58	ENSG00000283154	IQCJ-SCHIP1	1	ENSG00000137693	YAP1	YAP_pS127	2		1	0	1	0	0	0	0	0	0	0	0	-5.47146e-05	5.47146e-05	0	0	0	0	0	0	0	0	0	0	0	0	5.47146e-05	5.47146e-05
1859	52	ENSG00000167601	AXL	1	ENSG00000168610	STAT3	Stat3_pY705	2		2	0	1	0	0	0	0	1	0	0	0	-5.42994e-05	5.42994e-05	0	0	0	0	0	0	0	0	-0.115169	0.115169	0	0	0.115169	0.0576119
1553	48	ENSG00000156804	FBXO32	1	ENSG00000137154	RPS6	S6_pS235_S236	2		1	0	1	0	0	0	0	0	0	0	0	-3.80965e-05	3.80965e-05	0	0	0	0	0	0	0	0	0	0	0	0	3.80965e-05	3.80965e-05
117	4	ENSG00000052802	MSMO1	1	ENSG00000075624	ACTB	b-Actin	2		1	0	1	0	0	0	0	0	0	0	0	2.35574e-05	2.35574e-05	0	0	0	0	0	0	0	0	0	0	0	0	2.35574e-05	2.35574e-05
2720	40	ENSG00000235706	DICER1-AS1	1	ENSG00000108443	RPS6KB1	p70-S6K_pT389	2		1	0	1	0	0	0	0	0	0	0	0	-2.26781e-05	2.26781e-05	0	0	0	0	0	0	0	0	0	0	0	0	2.26781e-05	2.26781e-05
1670	58	ENSG00000162909	CAPN2	1	ENSG00000137693	YAP1	YAP_pS127	2		1	0	0	1	0	0	0	0	0	0	0	0	0	-0.387752	0.387752	0	0	0	0	0	0	0	0	0	0	0.387752	0.387752
1670	18	ENSG00000162909	CAPN2	1	ENSG00000112576	CCND3	Cyclin-D3	2		1	0	0	1	0	0	0	0	0	0	0	0	0	0.379626	0.379626	0	0	0	0	0	0	0	0	0	0	0.379626	0.379626
706	59	ENSG00000115648	MLPH	1	ENSG00000065978	YBX1	YB1_pS102	2		1	0	0	1	0	0	0	0	0	0	0	0	0	0.359559	0.359559	0	0	0	0	0	0	0	0	0	0	0.359559	0.359559
128	22	ENSG00000057704	TMCC3	1	ENSG00000169398	PTK2	FAK_pY397	2		4	0	0	1	1	1	0	0	1	0	0	0	0	-0.328361	0.328361	-0.231465	0.231465	-0.185607	0.185607	0	0	0	0	-0.180443	0.180443	0.328361	0.231469
2643	1	ENSG00000228028	ENSG00000228028	1	ENSG00000278540 ENSG00000076555	ACACA ACACB	ACC1	2		1	0	0	1	0	0	0	0	0	0	0	0	0	-0.326677	0.326677	0	0	0	0	0	0	0	0	0	0	0.326677	0.326677
575	8	ENSG00000109084	TMEM97	1	ENSG00000165806	CASP7	Caspase-7-cleaved	2		2	0	0	1	0	0	0	1	0	0	0	0	0	-0.270234	0.270234	0	0	0	0	0	0	-0.0369123	0.0369123	0	0	0.270234	0.153573
2001	19	ENSG00000171617	ENC1	1	ENSG00000120875	DUSP4	DUSP4	2		1	0	0	1	0	0	0	0	0	0	0	0	0	0.27017	0.27017	0	0	0	0	0	0	0	0	0	0	0.27017	0.27017
2981	22	ENSG00000273184	ENSG00000273184	1	ENSG00000169398	PTK2	FAK_pY397	2		1	0	0	1	0	0	0	0	0	0	0	0	0	-0.269733	0.269733	0	0	0	0	0	0	0	0	0	0	0.269733	0.269733
1886	47	ENSG00000168078	PBK	1	ENSG00000162775	RBM15	Rb_pS807_S811	2		1	0	0	1	0	0	0	0	0	0	0	0	0	0.264402	0.264402	0	0	0	0	0	0	0	0	0	0	0.264402	0.264402
1464	48	ENSG00000151726	ACSL1	1	ENSG00000137154	RPS6	S6_pS235_S236	2		1	0	0	1	0	0	0	0	0	0	0	0	0	-0.258652	0.258652	0	0	0	0	0	0	0	0	0	0	0.258652	0.258652
1984	25	ENSG00000171056	SOX7	1	ENSG00000141736	ERBB2	HER2_pY1248	2		2	0	0	1	1	0	0	0	0	0	0	0	0	-0.254291	0.254291	-0.00262506	0.00262506	0	0	0	0	0	0	0	0	0.254291	0.128458
951	38	ENSG00000129151	BBOX1	1	ENSG00000148400	NOTCH1	Notch1	2		2	0	0	1	0	0	1	0	0	0	0	0	0	0.248936	0.248936	0	0	0	0	0.077022	0.077022	0	0	0	0	0.248936	0.162979
867	38	ENSG00000124249	KCNK15	1	ENSG00000148400	NOTCH1	Notch1	2		1	0	0	1	0	0	0	0	0	0	0	0	0	0.240197	0.240197	0	0	0	0	0	0	0	0	0	0	0.240197	0.240197
3046	27	ENSG00000281398	SNHG4	1	ENSG00000114315	HES1	HES1	2		1	0	0	1	0	0	0	0	0	0	0	0	0	0.238118	0.238118	0	0	0	0	0	0	0	0	0	0	0.238118	0.238118
333	20	ENSG00000092295	TGM1	1	ENSG00000146648	EGFR	EGFR	2		3	0	0	1	0	0	0	1	1	0	0	0	0	0.226374	0.226374	0	0	0	0	0	0	0.129556	0.129556	0.0803784	0.0803784	0.226374	0.145436
2820	54	ENSG00000254859	ENSG00000254859	1	ENSG00000121060	TRIM25	TRIM25	2		1	0	0	1	0	0	0	0	0	0	0	0	0	0.220067	0.220067	0	0	0	0	0	0	0	0	0	0	0.220067	0.220067
915	12	ENSG00000127564	PKMYT1	1	ENSG00000170312	CDC2	CDK1	2		1	0	0	1	0	0	0	0	0	0	0	0	0	0.216663	0.216663	0	0	0	0	0	0	0	0	0	0	0.216663	0.216663
3006	18	ENSG00000275216	ENSG00000275216	1	ENSG00000112576	CCND3	Cyclin-D3	2		2	0	0	1	0	0	0	0	1	0	0	0	0	0.215639	0.215639	0	0	0	0	0	0	0	0	0.206446	0.206446	0.215639	0.211042
2034	36	ENSG00000173227	SYT12	1	ENSG00000125414	MYH2	Myosin-IIa_pS1943	2		2	0	0	1	1	0	0	0	0	0	0	0	0	-0.214424	0.214424	-0.0868194	0.0868194	0	0	0	0	0	0	0	0	0.214424	0.150622
1262	30	ENSG00000140545	MFGE8	1	ENSG00000230989	HSBP1	HSP27_pS82	2		1	0	0	1	0	0	0	0	0	0	0	0	0	0.210499	0.210499	0	0	0	0	0	0	0	0	0	0	0.210499	0.210499
227	59	ENSG00000075790	BCAP29	1	ENSG00000065978	YBX1	YB1_pS102	2		1	0	0	1	0	0	0	0	0	0	0	0	0	0.205281	0.205281	0	0	0	0	0	0	0	0	0	0	0.205281	0.205281
1318	58	ENSG00000143369	ECM1	1	ENSG00000137693	YAP1	YAP_pS127	2		1	0	0	1	0	0	0	0	0	0	0	0	0	-0.204606	0.204606	0	0	0	0	0	0	0	0	0	0	0.204606	0.204606
3053	43	ENSG00000283149	ENSG00000283149	1	None	PAR	PAR	2		1	0	0	1	0	0	0	0	0	0	0	0	0	-0.204315	0.204315	0	0	0	0	0	0	0	0	0	0	0.204315	0.204315
2557	14	ENSG00000213398	LCAT	1	ENSG00000183765	CHEK2	Chk2_pT68	2		1	0	0	1	0	0	0	0	0	0	0	0	0	0.202576	0.202576	0	0	0	0	0	0	0	0	0	0	0.202576	0.202576
2871	23	ENSG00000260170	ENSG00000260170	1	ENSG00000111206	FOXM1	FoxM1	2		1	0	0	1	0	0	0	0	0	0	0	0	0	0.194157	0.194157	0	0	0	0	0	0	0	0	0	0	0.194157	0.194157
2392	24	ENSG00000196562	SULF2	1	ENSG00000141736	ERBB2	HER2	2		1	0	0	1	0	0	0	0	0	0	0	0	0	0.190261	0.190261	0	0	0	0	0	0	0	0	0	0	0.190261	0.190261
1978	37	ENSG00000170786	SDR16C5	1	ENSG00000104419	NDRG1	NDRG1_pT346	2		3	0	0	1	1	0	0	1	0	0	0	0	0	0.186455	0.186455	0.069908	0.069908	0	0	0	0	0.00205314	0.00205314	0	0	0.186455	0.0861387
2686	1	ENSG00000232581	ENSG00000232581	1	ENSG00000278540 ENSG00000076555	ACACA ACACB	ACC1	2		2	0	0	1	0	0	0	0	1	0	0	0	0	0.182304	0.182304	0	0	0	0	0	0	0	0	0.0400603	0.0400603	0.182304	0.111182
1099	47	ENSG00000135218	CD36	1	ENSG00000162775	RBM15	Rb_pS807_S811	2		2	0	0	1	0	0	0	0	1	0	0	0	0	-0.177894	0.177894	0	0	0	0	0	0	0	0	-3.06887e-05	3.06887e-05	0.177894	0.0889625
2721	35	ENSG00000235750	KIAA0040	1	ENSG00000198793	MTOR	mTOR_pS2448	2		1	0	0	1	0	0	0	0	0	0	0	0	0	0.168386	0.168386	0	0	0	0	0	0	0	0	0	0	0.168386	0.168386
2706	9	ENSG00000234442	ENSG00000234442	1	ENSG00000105974	CAV1	Caveolin-1	2		2	0	0	1	0	0	1	0	0	0	0	0	0	-0.164942	0.164942	0	0	0	0	-0.0619517	0.0619517	0	0	0	0	0.164942	0.113447
1218	5	ENSG00000138772	ANXA3	1	ENSG00000153094	BCL2L11	Bim	2		1	0	0	1	0	0	0	0	0	0	0	0	0	-0.164117	0.164117	0	0	0	0	0	0	0	0	0	0	0.164117	0.164117
436	57	ENSG00000102359	SRPX2	1	ENSG00000137693	YAP1	YAP	2		2	0	0	1	1	0	0	0	0	0	0	0	0	-0.161202	0.161202	-0.0466915	0.0466915	0	0	0	0	0	0	0	0	0.161202	0.103947
2993	43	ENSG00000274012	RN7SL2	1	None	PAR	PAR	2		2	0	0	1	0	0	0	0	1	0	0	0	0	0.160759	0.160759	0	0	0	0	0	0	0	0	0.128077	0.128077	0.160759	0.144418
1727	52	ENSG00000163995	ABLIM2	1	ENSG00000168610	STAT3	Stat3_pY705	2		3	0	0	1	0	1	0	1	0	0	0	0	0	0.15959	0.15959	0	0	0.152309	0.152309	0	0	0.289779	0.289779	0	0	0.289779	0.200559
2132	9	ENSG00000178202	KDELC2	1	ENSG00000105974	CAV1	Caveolin-1	2		1	0	0	1	0	0	0	0	0	0	0	0	0	-0.154419	0.154419	0	0	0	0	0	0	0	0	0	0	0.154419	0.154419
2356	25	ENSG00000188522	FAM83G	1	ENSG00000141736	ERBB2	HER2_pY1248	2		1	0	0	1	0	0	0	0	0	0	0	0	0	0.151205	0.151205	0	0	0	0	0	0	0	0	0	0	0.151205	0.151205
2900	34	ENSG00000263218	ENSG00000263218	1	ENSG00000143384	MCL1	Mcl-1	2		2	0	0	1	1	0	0	0	0	0	0	0	0	0.148781	0.148781	0.052854	0.052854	0	0	0	0	0	0	0	0	0.148781	0.100817
37	21	ENSG00000010810	FYN	1	ENSG00000185499	MUC1	EMA	2		1	0	0	1	0	0	0	0	0	0	0	0	0	-0.145621	0.145621	0	0	0	0	0	0	0	0	0	0	0.145621	0.145621
2338	41	ENSG00000187908	DMBT1	1	ENSG00000117676	RPS6KA1	p90RSK_pT573	2		1	0	0	1	0	0	0	0	0	0	0	0	0	0.142255	0.142255	0	0	0	0	0	0	0	0	0	0	0.142255	0.142255
1123	34	ENSG00000136010	ALDH1L2	1	ENSG00000143384	MCL1	Mcl-1	2		3	0	0	1	1	0	0	1	0	0	0	0	0	-0.1402	0.1402	-0.20322	0.20322	0	0	0	0	-0.172119	0.172119	0	0	0.20322	0.171846
2786	43	ENSG00000250015	ENSG00000250015	1	None	PAR	PAR	2		1	0	0	1	0	0	0	0	0	0	0	0	0	0.137621	0.137621	0	0	0	0	0	0	0	0	0	0	0.137621	0.137621
2937	36	ENSG00000267436	ENSG00000267436	1	ENSG00000125414	MYH2	Myosin-IIa_pS1943	2		3	0	0	1	0	0	1	0	1	0	0	0	0	-0.136614	0.136614	0	0	0	0	-0.035118	0.035118	0	0	-0.143253	0.143253	0.143253	0.104995
1968	27	ENSG00000170425	ADORA2B	1	ENSG00000114315	HES1	HES1	2		1	0	0	1	0	0	0	0	0	0	0	0	0	0.136194	0.136194	0	0	0	0	0	0	0	0	0	0	0.136194	0.136194
1089	3	ENSG00000135047	CTSL	1	ENSG00000167601	AXL	Axl	2		2	0	0	1	1	0	0	0	0	0	0	0	0	-0.135397	0.135397	-0.0850446	0.0850446	0	0	0	0	0	0	0	0	0.135397	0.110221
1016	44	ENSG00000132274	TRIM22	1	ENSG00000120217	CD274	PD-L1	2		1	0	0	1	0	0	0	0	0	0	0	0	0	0.131197	0.131197	0	0	0	0	0	0	0	0	0	0	0.131197	0.131197
2863	21	ENSG00000259153	ENSG00000259153	1	ENSG00000185499	MUC1	EMA	2		1	0	0	1	0	0	0	0	0	0	0	0	0	-0.129288	0.129288	0	0	0	0	0	0	0	0	0	0	0.129288	0.129288
2289	5	ENSG00000185697	MYBL1	1	ENSG00000153094	BCL2L11	Bim	2		1	0	0	1	0	0	0	0	0	0	0	0	0	-0.128461	0.128461	0	0	0	0	0	0	0	0	0	0	0.128461	0.128461
1027	23	ENSG00000132773	TOE1	1	ENSG00000111206	FOXM1	FoxM1	2		1	0	0	1	0	0	0	0	0	0	0	0	0	0.128399	0.128399	0	0	0	0	0	0	0	0	0	0	0.128399	0.128399
488	24	ENSG00000104998	IL27RA	1	ENSG00000141736	ERBB2	HER2	2		1	0	0	1	0	0	0	0	0	0	0	0	0	0.128293	0.128293	0	0	0	0	0	0	0	0	0	0	0.128293	0.128293
3055	37	ENSG00000283992	SLURP2	1	ENSG00000104419	NDRG1	NDRG1_pT346	2		1	0	0	1	0	0	0	0	0	0	0	0	0	0.125145	0.125145	0	0	0	0	0	0	0	0	0	0	0.125145	0.125145
1733	43	ENSG00000164078	MST1R	1	None	PAR	PAR	2		1	0	0	1	0	0	0	0	0	0	0	0	0	-0.12482	0.12482	0	0	0	0	0	0	0	0	0	0	0.12482	0.12482
14	56	ENSG00000006016	CRLF1	1	ENSG00000261150	EPPK1	VHL-EPPK1	2		2	0	0	1	0	0	0	0	1	0	0	0	0	-0.124651	0.124651	0	0	0	0	0	0	0	0	-0.00750211	0.00750211	0.124651	0.0660764
1826	10	ENSG00000166780	C16orf45	1	ENSG00000198910	L1CAM	CD171	2		2	0	0	1	0	0	1	0	0	0	0	0	0	0.124582	0.124582	0	0	0	0	0.036735	0.036735	0	0	0	0	0.124582	0.0806586
2705	54	ENSG00000234431	ENSG00000234431	1	ENSG00000121060	TRIM25	TRIM25	2		1	0	0	1	0	0	0	0	0	0	0	0	0	0.123257	0.123257	0	0	0	0	0	0	0	0	0	0	0.123257	0.123257
2686	25	ENSG00000232581	ENSG00000232581	1	ENSG00000141736	ERBB2	HER2_pY1248	2		3	0	0	1	0	1	0	1	0	0	0	0	0	-0.122863	0.122863	0	0	-0.0321529	0.0321529	0	0	-0.231933	0.231933	0	0	0.231933	0.128983
992	37	ENSG00000131095	GFAP	1	ENSG00000104419	NDRG1	NDRG1_pT346	2		1	0	0	1	0	0	0	0	0	0	0	0	0	0.120817	0.120817	0	0	0	0	0	0	0	0	0	0	0.120817	0.120817
896	30	ENSG00000125845	BMP2	1	ENSG00000230989	HSBP1	HSP27_pS82	2		3	0	0	1	1	0	1	0	0	0	0	0	0	0.118978	0.118978	0.0997938	0.0997938	0	0	0.0506466	0.0506466	0	0	0	0	0.118978	0.089806
1318	1	ENSG00000143369	ECM1	1	ENSG00000278540 ENSG00000076555	ACACA ACACB	ACC1	2		2	0	0	1	0	0	0	0	1	0	0	0	0	-0.118588	0.118588	0	0	0	0	0	0	0	0	-0.0929462	0.0929462	0.118588	0.105767
2694	9	ENSG00000233250	ENSG00000233250	1	ENSG00000105974	CAV1	Caveolin-1	2		2	0	0	1	0	0	0	1	0	0	0	0	0	0.116771	0.116771	0	0	0	0	0	0	0.0875826	0.0875826	0	0	0.116771	0.102177
2150	21	ENSG00000179046	TRIML2	1	ENSG00000185499	MUC1	EMA	2		1	0	0	1	0	0	0	0	0	0	0	0	0	-0.116369	0.116369	0	0	0	0	0	0	0	0	0	0	0.116369	0.116369
1110	52	ENSG00000135477	KRT87P	1	ENSG00000168610	STAT3	Stat3_pY705	2		4	0	0	1	0	1	1	1	0	0	0	0	0	-0.115587	0.115587	0	0	-0.130534	0.130534	-0.304319	0.304319	-0.052772	0.052772	0	0	0.304319	0.150803
2941	4	ENSG00000267774	ENSG00000267774	1	ENSG00000075624	ACTB	b-Actin	2		1	0	0	1	0	0	0	0	0	0	0	0	0	0.114725	0.114725	0	0	0	0	0	0	0	0	0	0	0.114725	0.114725
770	19	ENSG00000119326	CTNNAL1	1	ENSG00000120875	DUSP4	DUSP4	2		1	0	0	1	0	0	0	0	0	0	0	0	0	0.114719	0.114719	0	0	0	0	0	0	0	0	0	0	0.114719	0.114719
2603	38	ENSG00000223573	TINCR	1	ENSG00000148400	NOTCH1	Notch1	2		1	0	0	1	0	0	0	0	0	0	0	0	0	0.114411	0.114411	0	0	0	0	0	0	0	0	0	0	0.114411	0.114411
3031	40	ENSG00000279322	ENSG00000279322	1	ENSG00000108443	RPS6KB1	p70-S6K_pT389	2		2	0	0	1	0	0	0	1	0	0	0	0	0	0.113107	0.113107	0	0	0	0	0	0	0.00646439	0.00646439	0	0	0.113107	0.0597859
2301	47	ENSG00000186193	SAPCD2	1	ENSG00000162775	RBM15	Rb_pS807_S811	2		2	0	0	1	0	0	0	1	0	0	0	0	0	0.112474	0.112474	0	0	0	0	0	0	0.056152	0.056152	0	0	0.112474	0.0843131
2036	3	ENSG00000173267	SNCG	1	ENSG00000167601	AXL	Axl	2		1	0	0	1	0	0	0	0	0	0	0	0	0	0.108808	0.108808	0	0	0	0	0	0	0	0	0	0	0.108808	0.108808
1720	59	ENSG00000163814	CDCP1	1	ENSG00000065978	YBX1	YB1_pS102	2		1	0	0	1	0	0	0	0	0	0	0	0	0	0.108162	0.108162	0	0	0	0	0	0	0	0	0	0	0.108162	0.108162
420	50	ENSG00000101412	E2F1	1	ENSG00000112096	SOD2	SOD2	2		1	0	0	1	0	0	0	0	0	0	0	0	0	-0.107731	0.107731	0	0	0	0	0	0	0	0	0	0	0.107731	0.107731
1811	9	ENSG00000166387	PPFIBP2	1	ENSG00000105974	CAV1	Caveolin-1	2		1	0	0	1	0	0	0	0	0	0	0	0	0	0.107093	0.107093	0	0	0	0	0	0	0	0	0	0	0.107093	0.107093
2316	44	ENSG00000186847	KRT14	1	ENSG00000120217	CD274	PD-L1	2		1	0	0	1	0	0	0	0	0	0	0	0	0	-0.10698	0.10698	0	0	0	0	0	0	0	0	0	0	0.10698	0.10698
488	35	ENSG00000104998	IL27RA	1	ENSG00000198793	MTOR	mTOR_pS2448	2		1	0	0	1	0	0	0	0	0	0	0	0	0	-0.106092	0.106092	0	0	0	0	0	0	0	0	0	0	0.106092	0.106092
2445	14	ENSG00000198157	HMGN5	1	ENSG00000183765	CHEK2	Chk2_pT68	2		1	0	0	1	0	0	0	0	0	0	0	0	0	-0.104364	0.104364	0	0	0	0	0	0	0	0	0	0	0.104364	0.104364
2695	34	ENSG00000233270	SNRPEP4	1	ENSG00000143384	MCL1	Mcl-1	2		1	0	0	1	0	0	0	0	0	0	0	0	0	0.103951	0.103951	0	0	0	0	0	0	0	0	0	0	0.103951	0.103951
411	36	ENSG00000101188	NTSR1	1	ENSG00000125414	MYH2	Myosin-IIa_pS1943	2		1	0	0	1	0	0	0	0	0	0	0	0	0	-0.102628	0.102628	0	0	0	0	0	0	0	0	0	0	0.102628	0.102628
1950	24	ENSG00000169908	TM4SF1	1	ENSG00000141736	ERBB2	HER2	2		2	0	0	1	0	1	0	0	0	0	0	0	0	0.100546	0.100546	0	0	0.00807069	0.00807069	0	0	0	0	0	0	0.100546	0.0543084
2815	18	ENSG00000254577	ENSG00000254577	1	ENSG00000112576	CCND3	Cyclin-D3	2		1	0	0	1	0	0	0	0	0	0	0	0	0	-0.100312	0.100312	0	0	0	0	0	0	0	0	0	0	0.100312	0.100312
434	54	ENSG00000102312	PORCN	1	ENSG00000121060	TRIM25	TRIM25	2		4	0	0	1	0	1	1	1	0	0	0	0	0	-0.100249	0.100249	0	0	-0.194297	0.194297	-0.000487055	0.000487055	-0.108449	0.108449	0	0	0.194297	0.10087
740	59	ENSG00000117394	SLC2A1	1	ENSG00000065978	YBX1	YB1_pS102	2		1	0	0	1	0	0	0	0	0	0	0	0	0	-0.0954347	0.0954347	0	0	0	0	0	0	0	0	0	0	0.0954347	0.0954347
1464	5	ENSG00000151726	ACSL1	1	ENSG00000153094	BCL2L11	Bim	2		1	0	0	1	0	0	0	0	0	0	0	0	0	0.0948471	0.0948471	0	0	0	0	0	0	0	0	0	0	0.0948471	0.0948471
1250	47	ENSG00000140398	NEIL1	1	ENSG00000162775	RBM15	Rb_pS807_S811	2		1	0	0	1	0	0	0	0	0	0	0	0	0	-0.0947278	0.0947278	0	0	0	0	0	0	0	0	0	0	0.0947278	0.0947278
249	34	ENSG00000079215	SLC1A3	1	ENSG00000143384	MCL1	Mcl-1	2		2	0	0	1	0	0	0	0	1	0	0	0	0	0.0939065	0.0939065	0	0	0	0	0	0	0	0	0.0276612	0.0276612	0.0939065	0.0607838
955	3	ENSG00000129353	SLC44A2	1	ENSG00000167601	AXL	Axl	2		1	0	0	1	0	0	0	0	0	0	0	0	0	0.0936335	0.0936335	0	0	0	0	0	0	0	0	0	0	0.0936335	0.0936335
1893	54	ENSG00000168310	IRF2	1	ENSG00000121060	TRIM25	TRIM25	2		1	0	0	1	0	0	0	0	0	0	0	0	0	0.0934684	0.0934684	0	0	0	0	0	0	0	0	0	0	0.0934684	0.0934684
185	13	ENSG00000070950	RAD18	1	ENSG00000149554	CHEK1	Chk1	2		1	0	0	1	0	0	0	0	0	0	0	0	0	0.0924152	0.0924152	0	0	0	0	0	0	0	0	0	0	0.0924152	0.0924152
298	33	ENSG00000088826	SMOX	1	ENSG00000100030 ENSG00000102882	MAPK1 MAPK3	MAPK_pT202_Y204	2		1	0	0	1	0	0	0	0	0	0	0	0	0	0.0913591	0.0913591	0	0	0	0	0	0	0	0	0	0	0.0913591	0.0913591
2002	43	ENSG00000171621	SPSB1	1	None	PAR	PAR	2		1	0	0	1	0	0	0	0	0	0	0	0	0	0.0908163	0.0908163	0	0	0	0	0	0	0	0	0	0	0.0908163	0.0908163
1839	21	ENSG00000167074	TEF	1	ENSG00000185499	MUC1	EMA	2		1	0	0	1	0	0	0	0	0	0	0	0	0	0.0896149	0.0896149	0	0	0	0	0	0	0	0	0	0	0.0896149	0.0896149
83	49	ENSG00000034152	MAP2K3	1	ENSG00000137154	RPS6	S6_pS240_S244	2		1	0	0	1	0	0	0	0	0	0	0	0	0	0.0883789	0.0883789	0	0	0	0	0	0	0	0	0	0	0.0883789	0.0883789
1547	59	ENSG00000156463	SH3RF2	1	ENSG00000065978	YBX1	YB1_pS102	2		1	0	0	1	0	0	0	0	0	0	0	0	0	-0.0878839	0.0878839	0	0	0	0	0	0	0	0	0	0	0.0878839	0.0878839
2480	9	ENSG00000200087	SNORA73B	1	ENSG00000105974	CAV1	Caveolin-1	2		1	0	0	1	0	0	0	0	0	0	0	0	0	-0.0878637	0.0878637	0	0	0	0	0	0	0	0	0	0	0.0878637	0.0878637
1968	4	ENSG00000170425	ADORA2B	1	ENSG00000075624	ACTB	b-Actin	2		1	0	0	1	0	0	0	0	0	0	0	0	0	-0.0875166	0.0875166	0	0	0	0	0	0	0	0	0	0	0.0875166	0.0875166
2921	54	ENSG00000266088	ENSG00000266088	1	ENSG00000121060	TRIM25	TRIM25	2		1	0	0	1	0	0	0	0	0	0	0	0	0	-0.0865121	0.0865121	0	0	0	0	0	0	0	0	0	0	0.0865121	0.0865121
2804	58	ENSG00000253203	GUSBP3	1	ENSG00000137693	YAP1	YAP_pS127	2		2	0	0	1	0	1	0	0	0	0	0	0	0	0.0864791	0.0864791	0	0	0.0578472	0.0578472	0	0	0	0	0	0	0.0864791	0.0721632
2757	30	ENSG00000243509	TNFRSF6B	1	ENSG00000230989	HSBP1	HSP27_pS82	2		1	0	0	1	0	0	0	0	0	0	0	0	0	-0.0863982	0.0863982	0	0	0	0	0	0	0	0	0	0	0.0863982	0.0863982
2994	30	ENSG00000274051	ENSG00000274051	1	ENSG00000230989	HSBP1	HSP27_pS82	2		1	0	0	1	0	0	0	0	0	0	0	0	0	0.0856312	0.0856312	0	0	0	0	0	0	0	0	0	0	0.0856312	0.0856312
3013	1	ENSG00000276168	RN7SL1	1	ENSG00000278540 ENSG00000076555	ACACA ACACB	ACC1	2		1	0	0	1	0	0	0	0	0	0	0	0	0	0.0841903	0.0841903	0	0	0	0	0	0	0	0	0	0	0.0841903	0.0841903
2134	38	ENSG00000178363	CALML3	1	ENSG00000148400	NOTCH1	Notch1	2		1	0	0	1	0	0	0	0	0	0	0	0	0	0.0841232	0.0841232	0	0	0	0	0	0	0	0	0	0	0.0841232	0.0841232
2426	33	ENSG00000197461	PDGFA	1	ENSG00000100030 ENSG00000102882	MAPK1 MAPK3	MAPK_pT202_Y204	2		1	0	0	1	0	0	0	0	0	0	0	0	0	0.0837582	0.0837582	0	0	0	0	0	0	0	0	0	0	0.0837582	0.0837582
1962	4	ENSG00000170345	FOS	1	ENSG00000075624	ACTB	b-Actin	2		1	0	0	1	0	0	0	0	0	0	0	0	0	-0.0823395	0.0823395	0	0	0	0	0	0	0	0	0	0	0.0823395	0.0823395
2686	18	ENSG00000232581	ENSG00000232581	1	ENSG00000112576	CCND3	Cyclin-D3	2		1	0	0	1	0	0	0	0	0	0	0	0	0	-0.0801439	0.0801439	0	0	0	0	0	0	0	0	0	0	0.0801439	0.0801439
2846	50	ENSG00000258232	ENSG00000258232	1	ENSG00000112096	SOD2	SOD2	2		2	0	0	1	1	0	0	0	0	0	0	0	0	-0.0772949	0.0772949	-0.0108086	0.0108086	0	0	0	0	0	0	0	0	0.0772949	0.0440517
2543	13	ENSG00000207340	RNVU1-1	1	ENSG00000149554	CHEK1	Chk1	2		1	0	0	1	0	0	0	0	0	0	0	0	0	-0.0766671	0.0766671	0	0	0	0	0	0	0	0	0	0	0.0766671	0.0766671
879	58	ENSG00000125266	EFNB2	1	ENSG00000137693	YAP1	YAP_pS127	2		1	0	0	1	0	0	0	0	0	0	0	0	0	-0.0747202	0.0747202	0	0	0	0	0	0	0	0	0	0	0.0747202	0.0747202
2921	9	ENSG00000266088	ENSG00000266088	1	ENSG00000105974	CAV1	Caveolin-1	2		1	0	0	1	0	0	0	0	0	0	0	0	0	-0.0736816	0.0736816	0	0	0	0	0	0	0	0	0	0	0.0736816	0.0736816
1968	55	ENSG00000170425	ADORA2B	1	ENSG00000128052	KDR	VEGFR-2	2		1	0	0	1	0	0	0	0	0	0	0	0	0	-0.0735779	0.0735779	0	0	0	0	0	0	0	0	0	0	0.0735779	0.0735779
1983	1	ENSG00000170989	S1PR1	1	ENSG00000278540 ENSG00000076555	ACACA ACACB	ACC1	2		1	0	0	1	0	0	0	0	0	0	0	0	0	0.0729262	0.0729262	0	0	0	0	0	0	0	0	0	0	0.0729262	0.0729262
1245	53	ENSG00000140092	FBLN5	1	ENSG00000092295	TGM1	Transglutaminase	2		2	0	0	1	0	0	0	1	0	0	0	0	0	0.072781	0.072781	0	0	0	0	0	0	0.0640556	0.0640556	0	0	0.072781	0.0684183
170	3	ENSG00000068366	ACSL4	1	ENSG00000167601	AXL	Axl	2		1	0	0	1	0	0	0	0	0	0	0	0	0	-0.0712038	0.0712038	0	0	0	0	0	0	0	0	0	0	0.0712038	0.0712038
1316	50	ENSG00000143365	RORC	1	ENSG00000112096	SOD2	SOD2	2		1	0	0	1	0	0	0	0	0	0	0	0	0	0.0703572	0.0703572	0	0	0	0	0	0	0	0	0	0	0.0703572	0.0703572
2678	1	ENSG00000232218	ENSG00000232218	1	ENSG00000278540 ENSG00000076555	ACACA ACACB	ACC1	2		3	0	0	1	0	0	0	1	1	0	0	0	0	-0.069915	0.069915	0	0	0	0	0	0	-0.0665153	0.0665153	-0.0267734	0.0267734	0.069915	0.0544012
3004	2	ENSG00000274817	ENSG00000274817	1	ENSG00000142208 ENSG00000105221 ENSG00000117020	AKT1 AKT2 AKT3	Akt_pS473	2		1	0	0	1	0	0	0	0	0	0	0	0	0	0.0679549	0.0679549	0	0	0	0	0	0	0	0	0	0	0.0679549	0.0679549
29	43	ENSG00000008853	RHOBTB2	1	None	PAR	PAR	2		1	0	0	1	0	0	0	0	0	0	0	0	0	-0.0679525	0.0679525	0	0	0	0	0	0	0	0	0	0	0.0679525	0.0679525
2625	9	ENSG00000225720	ENSG00000225720	1	ENSG00000105974	CAV1	Caveolin-1	2		1	0	0	1	0	0	0	0	0	0	0	0	0	-0.0671794	0.0671794	0	0	0	0	0	0	0	0	0	0	0.0671794	0.0671794
2461	54	ENSG00000198732	SMOC1	1	ENSG00000121060	TRIM25	TRIM25	2		1	0	0	1	0	0	0	0	0	0	0	0	0	-0.0670495	0.0670495	0	0	0	0	0	0	0	0	0	0	0.0670495	0.0670495
2431	20	ENSG00000197646	PDCD1LG2	1	ENSG00000146648	EGFR	EGFR	2		1	0	0	1	0	0	0	0	0	0	0	0	0	-0.0640623	0.0640623	0	0	0	0	0	0	0	0	0	0	0.0640623	0.0640623
3017	27	ENSG00000276925	ENSG00000276925	1	ENSG00000114315	HES1	HES1	2		1	0	0	1	0	0	0	0	0	0	0	0	0	0.0634964	0.0634964	0	0	0	0	0	0	0	0	0	0	0.0634964	0.0634964
412	18	ENSG00000101224	CDC25B	1	ENSG00000112576	CCND3	Cyclin-D3	2		1	0	0	1	0	0	0	0	0	0	0	0	0	-0.0625862	0.0625862	0	0	0	0	0	0	0	0	0	0	0.0625862	0.0625862
375	46	ENSG00000100162	CENPM	1	ENSG00000166851	PLK1	PLK1	2		2	0	0	1	0	0	0	1	0	0	0	0	0	0.0617259	0.0617259	0	0	0	0	0	0	0.128191	0.128191	0	0	0.128191	0.0949584
2346	24	ENSG00000188257	PLA2G2A	1	ENSG00000141736	ERBB2	HER2	2		1	0	0	1	0	0	0	0	0	0	0	0	0	0.06171	0.06171	0	0	0	0	0	0	0	0	0	0	0.06171	0.06171
392	46	ENSG00000100526	CDKN3	1	ENSG00000166851	PLK1	PLK1	2		1	0	0	1	0	0	0	0	0	0	0	0	0	0.060981	0.060981	0	0	0	0	0	0	0	0	0	0	0.060981	0.060981
1461	52	ENSG00000151651	ADAM8	1	ENSG00000168610	STAT3	Stat3_pY705	2		1	0	0	1	0	0	0	0	0	0	0	0	0	0.0599325	0.0599325	0	0	0	0	0	0	0	0	0	0	0.0599325	0.0599325
2388	21	ENSG00000196507	TCEAL3	1	ENSG00000185499	MUC1	EMA	2		2	0	0	1	0	0	1	0	0	0	0	0	0	-0.0598081	0.0598081	0	0	0	0	-0.0502469	0.0502469	0	0	0	0	0.0598081	0.0550275
2061	50	ENSG00000174738	NR1D2	1	ENSG00000112096	SOD2	SOD2	2		1	0	0	1	0	0	0	0	0	0	0	0	0	0.0593273	0.0593273	0	0	0	0	0	0	0	0	0	0	0.0593273	0.0593273
113	58	ENSG00000051128	HOMER3	1	ENSG00000137693	YAP1	YAP_pS127	2		1	0	0	1	0	0	0	0	0	0	0	0	0	-0.0585227	0.0585227	0	0	0	0	0	0	0	0	0	0	0.0585227	0.0585227
2883	19	ENSG00000261068	ENSG00000261068	1	ENSG00000120875	DUSP4	DUSP4	2		2	0	0	1	0	0	1	0	0	0	0	0	0	-0.0584659	0.0584659	0	0	0	0	-0.0209418	0.0209418	0	0	0	0	0.0584659	0.0397038
1611	13	ENSG00000160179	ABCG1	1	ENSG00000149554	CHEK1	Chk1	2		1	0	0	1	0	0	0	0	0	0	0	0	0	-0.0578947	0.0578947	0	0	0	0	0	0	0	0	0	0	0.0578947	0.0578947
2035	17	ENSG00000173262	SLC2A14	1	ENSG00000134057	CCNB1	Cyclin-B1	2		2	0	0	1	0	0	0	1	0	0	0	0	0	-0.056661	0.056661	0	0	0	0	0	0	-0.0570674	0.0570674	0	0	0.0570674	0.0568642
2147	20	ENSG00000178934	LGALS7B	1	ENSG00000146648	EGFR	EGFR	2		1	0	0	1	0	0	0	0	0	0	0	0	0	0.0561371	0.0561371	0	0	0	0	0	0	0	0	0	0	0.0561371	0.0561371
3040	53	ENSG00000280331	ENSG00000280331	1	ENSG00000092295	TGM1	Transglutaminase	2		2	0	0	1	0	0	1	0	0	0	0	0	0	0.0560597	0.0560597	0	0	0	0	0.0107867	0.0107867	0	0	0	0	0.0560597	0.0334232
2817	40	ENSG00000254692	ENSG00000254692	1	ENSG00000108443	RPS6KB1	p70-S6K_pT389	2		1	0	0	1	0	0	0	0	0	0	0	0	0	-0.0558485	0.0558485	0	0	0	0	0	0	0	0	0	0	0.0558485	0.0558485
2310	41	ENSG00000186577	SMIM29	1	ENSG00000117676	RPS6KA1	p90RSK_pT573	2		1	0	0	1	0	0	0	0	0	0	0	0	0	0.0535782	0.0535782	0	0	0	0	0	0	0	0	0	0	0.0535782	0.0535782
2167	54	ENSG00000179750	APOBEC3B	1	ENSG00000121060	TRIM25	TRIM25	2		1	0	0	1	0	0	0	0	0	0	0	0	0	-0.0533312	0.0533312	0	0	0	0	0	0	0	0	0	0	0.0533312	0.0533312
2717	38	ENSG00000235333	PVRIG2P	1	ENSG00000148400	NOTCH1	Notch1	2		2	0	0	1	0	0	0	1	0	0	0	0	0	0.051577	0.051577	0	0	0	0	0	0	0.0508527	0.0508527	0	0	0.051577	0.0512148
590	24	ENSG00000109819	PPARGC1A	1	ENSG00000141736	ERBB2	HER2	2		1	0	0	1	0	0	0	0	0	0	0	0	0	0.0513072	0.0513072	0	0	0	0	0	0	0	0	0	0	0.0513072	0.0513072
1727	31	ENSG00000163995	ABLIM2	1	ENSG00000140443	IGF1R	IGFRb	2		2	0	0	1	0	0	0	0	1	0	0	0	0	0.0493392	0.0493392	0	0	0	0	0	0	0	0	0.170368	0.170368	0.170368	0.109854
2625	1	ENSG00000225720	ENSG00000225720	1	ENSG00000278540 ENSG00000076555	ACACA ACACB	ACC1	2		1	0	0	1	0	0	0	0	0	0	0	0	0	-0.0492792	0.0492792	0	0	0	0	0	0	0	0	0	0	0.0492792	0.0492792
2355	57	ENSG00000188508	KRTDAP	1	ENSG00000137693	YAP1	YAP	2		1	0	0	1	0	0	0	0	0	0	0	0	0	0.0492437	0.0492437	0	0	0	0	0	0	0	0	0	0	0.0492437	0.0492437
747	29	ENSG00000117632	STMN1	1	ENSG00000168148	HIST3H3	Histone-H3	2		2	0	0	1	1	0	0	0	0	0	0	0	0	-0.0485842	0.0485842	-0.0142139	0.0142139	0	0	0	0	0	0	0	0	0.0485842	0.031399
421	22	ENSG00000101447	FAM83D	1	ENSG00000169398	PTK2	FAK_pY397	2		1	0	0	1	0	0	0	0	0	0	0	0	0	-0.0480045	0.0480045	0	0	0	0	0	0	0	0	0	0	0.0480045	0.0480045
1073	42	ENSG00000134533	RERG	1	ENSG00000106366	SERPINE1	PAI-1	2		1	0	0	1	0	0	0	0	0	0	0	0	0	-0.0479239	0.0479239	0	0	0	0	0	0	0	0	0	0	0.0479239	0.0479239
2507	25	ENSG00000204539	CDSN	1	ENSG00000141736	ERBB2	HER2_pY1248	2		1	0	0	1	0	0	0	0	0	0	0	0	0	0.0457404	0.0457404	0	0	0	0	0	0	0	0	0	0	0.0457404	0.0457404
2091	47	ENSG00000175946	KLHL38	1	ENSG00000162775	RBM15	Rb_pS807_S811	2		1	0	0	1	0	0	0	0	0	0	0	0	0	-0.0444209	0.0444209	0	0	0	0	0	0	0	0	0	0	0.0444209	0.0444209
2340	16	ENSG00000187957	DNER	1	ENSG00000152661	GJA1	Connexin-43	2		1	0	0	1	0	0	0	0	0	0	0	0	0	0.0433396	0.0433396	0	0	0	0	0	0	0	0	0	0	0.0433396	0.0433396
1626	59	ENSG00000160886	LY6K	1	ENSG00000065978	YBX1	YB1_pS102	2		2	0	0	1	0	0	0	0	1	0	0	0	0	0.0426244	0.0426244	0	0	0	0	0	0	0	0	0.112668	0.112668	0.112668	0.0776464
2301	17	ENSG00000186193	SAPCD2	1	ENSG00000134057	CCNB1	Cyclin-B1	2		3	0	0	1	0	1	0	1	0	0	0	0	0	0.0417949	0.0417949	0	0	0.000139557	0.000139557	0	0	0.0690038	0.0690038	0	0	0.0690038	0.0369794
2541	20	ENSG00000206885	SNORA75	1	ENSG00000146648	EGFR	EGFR	2		1	0	0	1	0	0	0	0	0	0	0	0	0	0.0414404	0.0414404	0	0	0	0	0	0	0	0	0	0	0.0414404	0.0414404
2828	44	ENSG00000256043	CTSO	1	ENSG00000120217	CD274	PD-L1	2		1	0	0	1	0	0	0	0	0	0	0	0	0	0.0412403	0.0412403	0	0	0	0	0	0	0	0	0	0	0.0412403	0.0412403
2706	4	ENSG00000234442	ENSG00000234442	1	ENSG00000075624	ACTB	b-Actin	2		1	0	0	1	0	0	0	0	0	0	0	0	0	-0.040704	0.040704	0	0	0	0	0	0	0	0	0	0	0.040704	0.040704
483	12	ENSG00000104856	RELB	1	ENSG00000170312	CDC2	CDK1	2		2	0	0	1	0	0	0	0	1	0	0	0	0	-0.0403537	0.0403537	0	0	0	0	0	0	0	0	-0.0362385	0.0362385	0.0403537	0.0382961
371	43	ENSG00000100092	SH3BP1	1	None	PAR	PAR	2		1	0	0	1	0	0	0	0	0	0	0	0	0	-0.0402524	0.0402524	0	0	0	0	0	0	0	0	0	0	0.0402524	0.0402524
371	29	ENSG00000100092	SH3BP1	1	ENSG00000168148	HIST3H3	Histone-H3	2		1	0	0	1	0	0	0	0	0	0	0	0	0	-0.0398538	0.0398538	0	0	0	0	0	0	0	0	0	0	0.0398538	0.0398538
2988	43	ENSG00000273590	SMIM11B	1	None	PAR	PAR	2		2	0	0	1	0	0	0	1	0	0	0	0	0	-0.0394065	0.0394065	0	0	0	0	0	0	-0.106376	0.106376	0	0	0.106376	0.0728912
2866	21	ENSG00000259475	ENSG00000259475	1	ENSG00000185499	MUC1	EMA	2		1	0	0	1	0	0	0	0	0	0	0	0	0	-0.0392484	0.0392484	0	0	0	0	0	0	0	0	0	0	0.0392484	0.0392484
1976	54	ENSG00000170581	STAT2	1	ENSG00000121060	TRIM25	TRIM25	2		1	0	0	1	0	0	0	0	0	0	0	0	0	0.0391654	0.0391654	0	0	0	0	0	0	0	0	0	0	0.0391654	0.0391654
125	18	ENSG00000057019	DCBLD2	1	ENSG00000112576	CCND3	Cyclin-D3	2		1	0	0	1	0	0	0	0	0	0	0	0	0	0.0387988	0.0387988	0	0	0	0	0	0	0	0	0	0	0.0387988	0.0387988
1318	18	ENSG00000143369	ECM1	1	ENSG00000112576	CCND3	Cyclin-D3	2		1	0	0	1	0	0	0	0	0	0	0	0	0	0.0387629	0.0387629	0	0	0	0	0	0	0	0	0	0	0.0387629	0.0387629
225	3	ENSG00000075643	MOCOS	1	ENSG00000167601	AXL	Axl	2		1	0	0	1	0	0	0	0	0	0	0	0	0	-0.0384951	0.0384951	0	0	0	0	0	0	0	0	0	0	0.0384951	0.0384951
1777	13	ENSG00000165474	GJB2	1	ENSG00000149554	CHEK1	Chk1	2		1	0	0	1	0	0	0	0	0	0	0	0	0	0.0383234	0.0383234	0	0	0	0	0	0	0	0	0	0	0.0383234	0.0383234
848	8	ENSG00000123416	TUBA1B	1	ENSG00000165806	CASP7	Caspase-7-cleaved	2		2	0	0	1	0	1	0	0	0	0	0	0	0	-0.0378149	0.0378149	0	0	-0.156743	0.156743	0	0	0	0	0	0	0.156743	0.097279
2338	58	ENSG00000187908	DMBT1	1	ENSG00000137693	YAP1	YAP_pS127	2		1	0	0	1	0	0	0	0	0	0	0	0	0	-0.0378096	0.0378096	0	0	0	0	0	0	0	0	0	0	0.0378096	0.0378096
2575	6	ENSG00000214357	NEURL1B	1	ENSG00000136997	MYC	c-Myc	2		2	0	0	1	0	0	0	1	0	0	0	0	0	-0.0352668	0.0352668	0	0	0	0	0	0	-0.0208208	0.0208208	0	0	0.0352668	0.0280438
1637	13	ENSG00000161888	SPC24	1	ENSG00000149554	CHEK1	Chk1	2		1	0	0	1	0	0	0	0	0	0	0	0	0	0.0350601	0.0350601	0	0	0	0	0	0	0	0	0	0	0.0350601	0.0350601
2461	36	ENSG00000198732	SMOC1	1	ENSG00000125414	MYH2	Myosin-IIa_pS1943	2		1	0	0	1	0	0	0	0	0	0	0	0	0	-0.0337077	0.0337077	0	0	0	0	0	0	0	0	0	0	0.0337077	0.0337077
1001	28	ENSG00000131459	GFPT2	1	ENSG00000100644	HIF1A	Hif-1-alpha	2		3	0	0	1	1	0	0	0	1	0	0	0	0	0.0334365	0.0334365	0.0278115	0.0278115	0	0	0	0	0	0	0.038381	0.038381	0.038381	0.0332097
370	8	ENSG00000100065	CARD10	1	ENSG00000165806	CASP7	Caspase-7-cleaved	2		1	0	0	1	0	0	0	0	0	0	0	0	0	-0.0333559	0.0333559	0	0	0	0	0	0	0	0	0	0	0.0333559	0.0333559
2543	18	ENSG00000207340	RNVU1-1	1	ENSG00000112576	CCND3	Cyclin-D3	2		1	0	0	1	0	0	0	0	0	0	0	0	0	-0.0330806	0.0330806	0	0	0	0	0	0	0	0	0	0	0.0330806	0.0330806
2589	24	ENSG00000218980	FTH1P15	1	ENSG00000141736	ERBB2	HER2	2		2	0	0	1	1	0	0	0	0	0	0	0	0	0.0314687	0.0314687	0.0578534	0.0578534	0	0	0	0	0	0	0	0	0.0578534	0.044661
2953	19	ENSG00000269711	ENSG00000269711	1	ENSG00000120875	DUSP4	DUSP4	2		1	0	0	1	0	0	0	0	0	0	0	0	0	-0.0311783	0.0311783	0	0	0	0	0	0	0	0	0	0	0.0311783	0.0311783
2592	52	ENSG00000220842	RPL21P16	1	ENSG00000168610	STAT3	Stat3_pY705	2		2	0	0	1	0	1	0	0	0	0	0	0	0	-0.0308587	0.0308587	0	0	-0.00976139	0.00976139	0	0	0	0	0	0	0.0308587	0.02031
2987	48	ENSG00000273445	ENSG00000273445	1	ENSG00000137154	RPS6	S6_pS235_S236	2		1	0	0	1	0	0	0	0	0	0	0	0	0	-0.0306669	0.0306669	0	0	0	0	0	0	0	0	0	0	0.0306669	0.0306669
2937	47	ENSG00000267436	ENSG00000267436	1	ENSG00000162775	RBM15	Rb_pS807_S811	2		1	0	0	1	0	0	0	0	0	0	0	0	0	-0.0306416	0.0306416	0	0	0	0	0	0	0	0	0	0	0.0306416	0.0306416
3053	29	ENSG00000283149	ENSG00000283149	1	ENSG00000168148	HIST3H3	Histone-H3	2		2	0	0	1	0	0	0	0	1	0	0	0	0	-0.0306271	0.0306271	0	0	0	0	0	0	0	0	-0.0476881	0.0476881	0.0476881	0.0391576
879	19	ENSG00000125266	EFNB2	1	ENSG00000120875	DUSP4	DUSP4	2		2	0	0	1	0	1	0	0	0	0	0	0	0	0.0296426	0.0296426	0	0	0.0513785	0.0513785	0	0	0	0	0	0	0.0513785	0.0405105
2342	1	ENSG00000188042	ARL4C	1	ENSG00000278540 ENSG00000076555	ACACA ACACB	ACC1	2		2	0	0	1	0	0	1	0	0	0	0	0	0	-0.0284799	0.0284799	0	0	0	0	-0.072797	0.072797	0	0	0	0	0.072797	0.0506384
2981	35	ENSG00000273184	ENSG00000273184	1	ENSG00000198793	MTOR	mTOR_pS2448	2		1	0	0	1	0	0	0	0	0	0	0	0	0	-0.0279362	0.0279362	0	0	0	0	0	0	0	0	0	0	0.0279362	0.0279362
1457	35	ENSG00000151491	EPS8	1	ENSG00000198793	MTOR	mTOR_pS2448	2		2	0	0	1	1	0	0	0	0	0	0	0	0	0.0273562	0.0273562	0.0715311	0.0715311	0	0	0	0	0	0	0	0	0.0715311	0.0494437
2785	6	ENSG00000249971	ENSG00000249971	1	ENSG00000136997	MYC	c-Myc	2		1	0	0	1	0	0	0	0	0	0	0	0	0	-0.0272716	0.0272716	0	0	0	0	0	0	0	0	0	0	0.0272716	0.0272716
699	35	ENSG00000115457	IGFBP2	1	ENSG00000198793	MTOR	mTOR_pS2448	2		1	0	0	1	0	0	0	0	0	0	0	0	0	-0.0271029	0.0271029	0	0	0	0	0	0	0	0	0	0	0.0271029	0.0271029
1224	54	ENSG00000139112	GABARAPL1	1	ENSG00000121060	TRIM25	TRIM25	2		1	0	0	1	0	0	0	0	0	0	0	0	0	0.0265337	0.0265337	0	0	0	0	0	0	0	0	0	0	0.0265337	0.0265337
1290	58	ENSG00000142227	EMP3	1	ENSG00000137693	YAP1	YAP_pS127	2		1	0	0	1	0	0	0	0	0	0	0	0	0	-0.0261649	0.0261649	0	0	0	0	0	0	0	0	0	0	0.0261649	0.0261649
994	56	ENSG00000131187	F12	1	ENSG00000261150	EPPK1	VHL-EPPK1	2		2	0	0	1	1	0	0	0	0	0	0	0	0	-0.0259333	0.0259333	-0.0535432	0.0535432	0	0	0	0	0	0	0	0	0.0535432	0.0397383
827	58	ENSG00000122641	INHBA	1	ENSG00000137693	YAP1	YAP_pS127	2		3	0	0	1	1	0	0	1	0	0	0	0	0	-0.0258447	0.0258447	-0.0180575	0.0180575	0	0	0	0	-0.140361	0.140361	0	0	0.140361	0.0614209
324	12	ENSG00000091136	LAMB1	1	ENSG00000170312	CDC2	CDK1	2		1	0	0	1	0	0	0	0	0	0	0	0	0	-0.0254115	0.0254115	0	0	0	0	0	0	0	0	0	0	0.0254115	0.0254115
915	47	ENSG00000127564	PKMYT1	1	ENSG00000162775	RBM15	Rb_pS807_S811	2		1	0	0	1	0	0	0	0	0	0	0	0	0	0.0253653	0.0253653	0	0	0	0	0	0	0	0	0	0	0.0253653	0.0253653
2833	13	ENSG00000256618	MTRNR2L1	1	ENSG00000149554	CHEK1	Chk1	2		2	0	0	1	0	0	0	0	1	0	0	0	0	-0.0250784	0.0250784	0	0	0	0	0	0	0	0	-0.221673	0.221673	0.221673	0.123376
50	18	ENSG00000013588	GPRC5A	1	ENSG00000112576	CCND3	Cyclin-D3	2		2	0	0	1	0	0	0	0	1	0	0	0	0	0.0243024	0.0243024	0	0	0	0	0	0	0	0	0.0632444	0.0632444	0.0632444	0.0437734
706	19	ENSG00000115648	MLPH	1	ENSG00000120875	DUSP4	DUSP4	2		3	0	0	1	0	0	0	1	1	0	0	0	0	0.0235707	0.0235707	0	0	0	0	0	0	0.0106696	0.0106696	0.00598442	0.00598442	0.0235707	0.0134082
2544	28	ENSG00000207445	SNORD15B	1	ENSG00000100644	HIF1A	Hif-1-alpha	2		1	0	0	1	0	0	0	0	0	0	0	0	0	0.0233812	0.0233812	0	0	0	0	0	0	0	0	0	0	0.0233812	0.0233812
116	56	ENSG00000052344	PRSS8	1	ENSG00000261150	EPPK1	VHL-EPPK1	2		1	0	0	1	0	0	0	0	0	0	0	0	0	0.0229424	0.0229424	0	0	0	0	0	0	0	0	0	0	0.0229424	0.0229424
2455	16	ENSG00000198624	CCDC69	1	ENSG00000152661	GJA1	Connexin-43	2		2	0	0	1	0	0	0	1	0	0	0	0	0	0.0226259	0.0226259	0	0	0	0	0	0	0.0177382	0.0177382	0	0	0.0226259	0.020182
590	38	ENSG00000109819	PPARGC1A	1	ENSG00000148400	NOTCH1	Notch1	2		1	0	0	1	0	0	0	0	0	0	0	0	0	0.0226198	0.0226198	0	0	0	0	0	0	0	0	0	0	0.0226198	0.0226198
2686	58	ENSG00000232581	ENSG00000232581	1	ENSG00000137693	YAP1	YAP_pS127	2		2	0	0	1	0	0	0	0	1	0	0	0	0	0.0214112	0.0214112	0	0	0	0	0	0	0	0	0.0708771	0.0708771	0.0708771	0.0461441
2429	38	ENSG00000197632	SERPINB2	1	ENSG00000148400	NOTCH1	Notch1	2		1	0	0	1	0	0	0	0	0	0	0	0	0	0.0200981	0.0200981	0	0	0	0	0	0	0	0	0	0	0.0200981	0.0200981
2481	43	ENSG00000201998	SNORA23	1	None	PAR	PAR	2		1	0	0	1	0	0	0	0	0	0	0	0	0	-0.0194297	0.0194297	0	0	0	0	0	0	0	0	0	0	0.0194297	0.0194297
1333	37	ENSG00000143641	GALNT2	1	ENSG00000104419	NDRG1	NDRG1_pT346	2		1	0	0	1	0	0	0	0	0	0	0	0	0	0.0193005	0.0193005	0	0	0	0	0	0	0	0	0	0	0.0193005	0.0193005
2481	29	ENSG00000201998	SNORA23	1	ENSG00000168148	HIST3H3	Histone-H3	2		1	0	0	1	0	0	0	0	0	0	0	0	0	-0.0192331	0.0192331	0	0	0	0	0	0	0	0	0	0	0.0192331	0.0192331
2859	1	ENSG00000259040	BLOC1S5-TXNDC5	1	ENSG00000278540 ENSG00000076555	ACACA ACACB	ACC1	2		1	0	0	1	0	0	0	0	0	0	0	0	0	-0.0185922	0.0185922	0	0	0	0	0	0	0	0	0	0	0.0185922	0.0185922
2600	59	ENSG00000222414	RNU2-59P	1	ENSG00000065978	YBX1	YB1_pS102	2		2	0	0	1	0	0	1	0	0	0	0	0	0	-0.0185108	0.0185108	0	0	0	0	-4.9068e-05	4.9068e-05	0	0	0	0	0.0185108	0.00927993
1568	30	ENSG00000157570	TSPAN18	1	ENSG00000230989	HSBP1	HSP27_pS82	2		1	0	0	1	0	0	0	0	0	0	0	0	0	-0.0181954	0.0181954	0	0	0	0	0	0	0	0	0	0	0.0181954	0.0181954
116	23	ENSG00000052344	PRSS8	1	ENSG00000111206	FOXM1	FoxM1	2		1	0	0	1	0	0	0	0	0	0	0	0	0	-0.0175024	0.0175024	0	0	0	0	0	0	0	0	0	0	0.0175024	0.0175024
282	10	ENSG00000086696	HSD17B2	1	ENSG00000198910	L1CAM	CD171	2		1	0	0	1	0	0	0	0	0	0	0	0	0	-0.0170869	0.0170869	0	0	0	0	0	0	0	0	0	0	0.0170869	0.0170869
973	14	ENSG00000130193	THEM6	1	ENSG00000183765	CHEK2	Chk2_pT68	2		1	0	0	1	0	0	0	0	0	0	0	0	0	-0.0170509	0.0170509	0	0	0	0	0	0	0	0	0	0	0.0170509	0.0170509
2863	54	ENSG00000259153	ENSG00000259153	1	ENSG00000121060	TRIM25	TRIM25	2		1	0	0	1	0	0	0	0	0	0	0	0	0	-0.0170397	0.0170397	0	0	0	0	0	0	0	0	0	0	0.0170397	0.0170397
954	28	ENSG00000129226	CD68	1	ENSG00000100644	HIF1A	Hif-1-alpha	2		2	0	0	1	0	0	0	1	0	0	0	0	0	0.0163034	0.0163034	0	0	0	0	0	0	0.0542645	0.0542645	0	0	0.0542645	0.035284
821	38	ENSG00000121895	TMEM156	1	ENSG00000148400	NOTCH1	Notch1	2		1	0	0	1	0	0	0	0	0	0	0	0	0	-0.016049	0.016049	0	0	0	0	0	0	0	0	0	0	0.016049	0.016049
2981	59	ENSG00000273184	ENSG00000273184	1	ENSG00000065978	YBX1	YB1_pS102	2		1	0	0	1	0	0	0	0	0	0	0	0	0	-0.015618	0.015618	0	0	0	0	0	0	0	0	0	0	0.015618	0.015618
565	30	ENSG00000108821	COL1A1	1	ENSG00000230989	HSBP1	HSP27_pS82	2		1	0	0	1	0	0	0	0	0	0	0	0	0	0.0155764	0.0155764	0	0	0	0	0	0	0	0	0	0	0.0155764	0.0155764
3021	42	ENSG00000277948	ENSG00000277948	1	ENSG00000106366	SERPINE1	PAI-1	2		1	0	0	1	0	0	0	0	0	0	0	0	0	-0.0152139	0.0152139	0	0	0	0	0	0	0	0	0	0	0.0152139	0.0152139
1201	45	ENSG00000138190	EXOC6	1	ENSG00000150593	PDCD4	Pdcd4	2		2	0	0	1	0	1	0	0	0	0	0	0	0	-0.0151396	0.0151396	0	0	-0.137127	0.137127	0	0	0	0	0	0	0.137127	0.0761334
1710	8	ENSG00000163683	SMIM14	1	ENSG00000165806	CASP7	Caspase-7-cleaved	2		1	0	0	1	0	0	0	0	0	0	0	0	0	0.0145265	0.0145265	0	0	0	0	0	0	0	0	0	0	0.0145265	0.0145265
2223	50	ENSG00000183570	PCBP3	1	ENSG00000112096	SOD2	SOD2	2		1	0	0	1	0	0	0	0	0	0	0	0	0	0.0145248	0.0145248	0	0	0	0	0	0	0	0	0	0	0.0145248	0.0145248
1387	13	ENSG00000146592	CREB5	1	ENSG00000149554	CHEK1	Chk1	2		1	0	0	1	0	0	0	0	0	0	0	0	0	0.0137747	0.0137747	0	0	0	0	0	0	0	0	0	0	0.0137747	0.0137747
2461	26	ENSG00000198732	SMOC1	1	ENSG00000065361	ERBB3	HER3	2		1	0	0	1	0	0	0	0	0	0	0	0	0	0.013621	0.013621	0	0	0	0	0	0	0	0	0	0	0.013621	0.013621
860	20	ENSG00000124102	PI3	1	ENSG00000146648	EGFR	EGFR	2		1	0	0	1	0	0	0	0	0	0	0	0	0	0.0135603	0.0135603	0	0	0	0	0	0	0	0	0	0	0.0135603	0.0135603
1250	12	ENSG00000140398	NEIL1	1	ENSG00000170312	CDC2	CDK1	2		1	0	0	1	0	0	0	0	0	0	0	0	0	-0.0133465	0.0133465	0	0	0	0	0	0	0	0	0	0	0.0133465	0.0133465
1330	48	ENSG00000143549	TPM3	1	ENSG00000137154	RPS6	S6_pS235_S236	2		1	0	0	1	0	0	0	0	0	0	0	0	0	0.0133158	0.0133158	0	0	0	0	0	0	0	0	0	0	0.0133158	0.0133158
310	17	ENSG00000089685	BIRC5	1	ENSG00000134057	CCNB1	Cyclin-B1	2		1	0	0	1	0	0	0	0	0	0	0	0	0	0.0123598	0.0123598	0	0	0	0	0	0	0	0	0	0	0.0123598	0.0123598
2678	56	ENSG00000232218	ENSG00000232218	1	ENSG00000261150	EPPK1	VHL-EPPK1	2		2	0	0	1	0	0	0	1	0	0	0	0	0	-0.0120369	0.0120369	0	0	0	0	0	0	-0.0534596	0.0534596	0	0	0.0534596	0.0327482
2924	21	ENSG00000266553	RN7SL356P	1	ENSG00000185499	MUC1	EMA	2		1	0	0	1	0	0	0	0	0	0	0	0	0	-0.0120335	0.0120335	0	0	0	0	0	0	0	0	0	0	0.0120335	0.0120335
25	58	ENSG00000008405	CRY1	1	ENSG00000137693	YAP1	YAP_pS127	2		1	0	0	1	0	0	0	0	0	0	0	0	0	-0.0110288	0.0110288	0	0	0	0	0	0	0	0	0	0	0.0110288	0.0110288
2899	18	ENSG00000263212	ENSG00000263212	1	ENSG00000112576	CCND3	Cyclin-D3	2		2	0	0	1	0	1	0	0	0	0	0	0	0	-0.0108251	0.0108251	0	0	-0.0569863	0.0569863	0	0	0	0	0	0	0.0569863	0.0339057
2996	20	ENSG00000274210	ENSG00000274210	1	ENSG00000146648	EGFR	EGFR	2		1	0	0	1	0	0	0	0	0	0	0	0	0	0.00995506	0.00995506	0	0	0	0	0	0	0	0	0	0	0.00995506	0.00995506
2931	3	ENSG00000267139	ENSG00000267139	1	ENSG00000167601	AXL	Axl	2		1	0	0	1	0	0	0	0	0	0	0	0	0	-0.00985291	0.00985291	0	0	0	0	0	0	0	0	0	0	0.00985291	0.00985291
3031	59	ENSG00000279322	ENSG00000279322	1	ENSG00000065978	YBX1	YB1_pS102	2		1	0	0	1	0	0	0	0	0	0	0	0	0	0.00925784	0.00925784	0	0	0	0	0	0	0	0	0	0	0.00925784	0.00925784
1387	7	ENSG00000146592	CREB5	1	ENSG00000132155	RAF1	C-Raf_pS338	2		1	0	0	1	0	0	0	0	0	0	0	0	0	0.00923804	0.00923804	0	0	0	0	0	0	0	0	0	0	0.00923804	0.00923804
1290	18	ENSG00000142227	EMP3	1	ENSG00000112576	CCND3	Cyclin-D3	2		2	0	0	1	0	0	0	1	0	0	0	0	0	0.0087753	0.0087753	0	0	0	0	0	0	0.212718	0.212718	0	0	0.212718	0.110746
618	40	ENSG00000111252	SH2B3	1	ENSG00000108443	RPS6KB1	p70-S6K_pT389	2		1	0	0	1	0	0	0	0	0	0	0	0	0	0.00874837	0.00874837	0	0	0	0	0	0	0	0	0	0	0.00874837	0.00874837
285	24	ENSG00000087086	FTL	1	ENSG00000141736	ERBB2	HER2	2		1	0	0	1	0	0	0	0	0	0	0	0	0	0.00836348	0.00836348	0	0	0	0	0	0	0	0	0	0	0.00836348	0.00836348
1234	37	ENSG00000139410	SDSL	1	ENSG00000104419	NDRG1	NDRG1_pT346	2		1	0	0	1	0	0	0	0	0	0	0	0	0	-0.00823126	0.00823126	0	0	0	0	0	0	0	0	0	0	0.00823126	0.00823126
2542	45	ENSG00000207181	SNORA14B	1	ENSG00000150593	PDCD4	Pdcd4	2		1	0	0	1	0	0	0	0	0	0	0	0	0	-0.00800086	0.00800086	0	0	0	0	0	0	0	0	0	0	0.00800086	0.00800086
922	44	ENSG00000127954	STEAP4	1	ENSG00000120217	CD274	PD-L1	2		2	0	0	1	0	0	0	1	0	0	0	0	0	0.00766346	0.00766346	0	0	0	0	0	0	0.0483956	0.0483956	0	0	0.0483956	0.0280295
2686	3	ENSG00000232581	ENSG00000232581	1	ENSG00000167601	AXL	Axl	2		1	0	0	1	0	0	0	0	0	0	0	0	0	0.00717087	0.00717087	0	0	0	0	0	0	0	0	0	0	0.00717087	0.00717087
428	37	ENSG00000101955	SRPX	1	ENSG00000104419	NDRG1	NDRG1_pT346	2		1	0	0	1	0	0	0	0	0	0	0	0	0	0.00649908	0.00649908	0	0	0	0	0	0	0	0	0	0	0.00649908	0.00649908
1521	38	ENSG00000154856	APCDD1	1	ENSG00000148400	NOTCH1	Notch1	2		2	0	0	1	0	0	0	0	1	0	0	0	0	0.00557092	0.00557092	0	0	0	0	0	0	0	0	0.204983	0.204983	0.204983	0.105277
2338	19	ENSG00000187908	DMBT1	1	ENSG00000120875	DUSP4	DUSP4	2		1	0	0	1	0	0	0	0	0	0	0	0	0	0.00514069	0.00514069	0	0	0	0	0	0	0	0	0	0	0.00514069	0.00514069
1469	10	ENSG00000151967	SCHIP1	1	ENSG00000198910	L1CAM	CD171	2		1	0	0	1	0	0	0	0	0	0	0	0	0	0.00478402	0.00478402	0	0	0	0	0	0	0	0	0	0	0.00478402	0.00478402
3047	28	ENSG00000281406	BLACAT1	1	ENSG00000100644	HIF1A	Hif-1-alpha	2		1	0	0	1	0	0	0	0	0	0	0	0	0	0.0041872	0.0041872	0	0	0	0	0	0	0	0	0	0	0.0041872	0.0041872
1215	54	ENSG00000138678	GPAT3	1	ENSG00000121060	TRIM25	TRIM25	2		1	0	0	1	0	0	0	0	0	0	0	0	0	-0.0037476	0.0037476	0	0	0	0	0	0	0	0	0	0	0.0037476	0.0037476
2010	28	ENSG00000172059	KLF11	1	ENSG00000100644	HIF1A	Hif-1-alpha	2		1	0	0	1	0	0	0	0	0	0	0	0	0	0.00362975	0.00362975	0	0	0	0	0	0	0	0	0	0	0.00362975	0.00362975
298	10	ENSG00000088826	SMOX	1	ENSG00000198910	L1CAM	CD171	2		1	0	0	1	0	0	0	0	0	0	0	0	0	0.00355113	0.00355113	0	0	0	0	0	0	0	0	0	0	0.00355113	0.00355113
3005	21	ENSG00000274879	ENSG00000274879	1	ENSG00000185499	MUC1	EMA	2		1	0	0	1	0	0	0	0	0	0	0	0	0	-0.00345203	0.00345203	0	0	0	0	0	0	0	0	0	0	0.00345203	0.00345203
1165	6	ENSG00000137440	FGFBP1	1	ENSG00000136997	MYC	c-Myc	2		1	0	0	1	0	0	0	0	0	0	0	0	0	0.00321087	0.00321087	0	0	0	0	0	0	0	0	0	0	0.00321087	0.00321087
322	37	ENSG00000091128	LAMB4	1	ENSG00000104419	NDRG1	NDRG1_pT346	2		1	0	0	1	0	0	0	0	0	0	0	0	0	0.00300042	0.00300042	0	0	0	0	0	0	0	0	0	0	0.00300042	0.00300042
1484	12	ENSG00000153044	CENPH	1	ENSG00000170312	CDC2	CDK1	2		1	0	0	1	0	0	0	0	0	0	0	0	0	0.00282455	0.00282455	0	0	0	0	0	0	0	0	0	0	0.00282455	0.00282455
493	40	ENSG00000105204	DYRK1B	1	ENSG00000108443	RPS6KB1	p70-S6K_pT389	2		1	0	0	1	0	0	0	0	0	0	0	0	0	-0.00260607	0.00260607	0	0	0	0	0	0	0	0	0	0	0.00260607	0.00260607
262	31	ENSG00000081181	ARG2	1	ENSG00000140443	IGF1R	IGFRb	2		1	0	0	1	0	0	0	0	0	0	0	0	0	0.00258285	0.00258285	0	0	0	0	0	0	0	0	0	0	0.00258285	0.00258285
798	19	ENSG00000120659	TNFSF11	1	ENSG00000120875	DUSP4	DUSP4	2		1	0	0	1	0	0	0	0	0	0	0	0	0	-0.00224309	0.00224309	0	0	0	0	0	0	0	0	0	0	0.00224309	0.00224309
1582	8	ENSG00000158406	HIST1H4H	1	ENSG00000165806	CASP7	Caspase-7-cleaved	2		1	0	0	1	0	0	0	0	0	0	0	0	0	0.00192473	0.00192473	0	0	0	0	0	0	0	0	0	0	0.00192473	0.00192473
2457	48	ENSG00000198668	CALM1	1	ENSG00000137154	RPS6	S6_pS235_S236	2		1	0	0	1	0	0	0	0	0	0	0	0	0	0.00166583	0.00166583	0	0	0	0	0	0	0	0	0	0	0.00166583	0.00166583
1490	47	ENSG00000153292	ADGRF1	1	ENSG00000162775	RBM15	Rb_pS807_S811	2		2	0	0	1	0	0	0	0	1	0	0	0	0	-0.00161994	0.00161994	0	0	0	0	0	0	0	0	-0.146025	0.146025	0.146025	0.0738223
2005	29	ENSG00000171848	RRM2	1	ENSG00000168148	HIST3H3	Histone-H3	2		4	0	0	1	1	1	0	1	0	0	0	0	0	-0.00156958	0.00156958	-0.00436925	0.00436925	-0.0078374	0.0078374	0	0	-0.245706	0.245706	0	0	0.245706	0.0648707
471	21	ENSG00000104368	PLAT	1	ENSG00000185499	MUC1	EMA	2		2	0	0	1	1	0	0	0	0	0	0	0	0	-0.00132318	0.00132318	-0.139601	0.139601	0	0	0	0	0	0	0	0	0.139601	0.070462
559	5	ENSG00000108602	ALDH3A1	1	ENSG00000153094	BCL2L11	Bim	2		1	0	0	1	0	0	0	0	0	0	0	0	0	0.00116957	0.00116957	0	0	0	0	0	0	0	0	0	0	0.00116957	0.00116957
1081	59	ENSG00000134762	DSC3	1	ENSG00000065978	YBX1	YB1_pS102	2		1	0	0	1	0	0	0	0	0	0	0	0	0	-0.00102036	0.00102036	0	0	0	0	0	0	0	0	0	0	0.00102036	0.00102036
2152	8	ENSG00000179148	ALOXE3	1	ENSG00000165806	CASP7	Caspase-7-cleaved	2		4	0	0	1	1	1	0	1	0	0	0	0	0	0.00095234	0.00095234	0.00193085	0.00193085	0.0237771	0.0237771	0	0	0.0629531	0.0629531	0	0	0.0629531	0.0224033
311	24	ENSG00000090006	LTBP4	1	ENSG00000141736	ERBB2	HER2	2		1	0	0	1	0	0	0	0	0	0	0	0	0	0.000606304	0.000606304	0	0	0	0	0	0	0	0	0	0	0.000606304	0.000606304
1174	5	ENSG00000137801	THBS1	1	ENSG00000153094	BCL2L11	Bim	2		1	0	0	1	0	0	0	0	0	0	0	0	0	-0.000578578	0.000578578	0	0	0	0	0	0	0	0	0	0	0.000578578	0.000578578
2672	10	ENSG00000231574	LINC02015	1	ENSG00000198910	L1CAM	CD171	2		1	0	0	1	0	0	0	0	0	0	0	0	0	-0.000577201	0.000577201	0	0	0	0	0	0	0	0	0	0	0.000577201	0.000577201
2270	45	ENSG00000185100	ADSSL1	1	ENSG00000150593	PDCD4	Pdcd4	2		1	0	0	1	0	0	0	0	0	0	0	0	0	0.000396042	0.000396042	0	0	0	0	0	0	0	0	0	0	0.000396042	0.000396042
718	44	ENSG00000116191	RALGPS2	1	ENSG00000120217	CD274	PD-L1	2		1	0	0	1	0	0	0	0	0	0	0	0	0	0.000363124	0.000363124	0	0	0	0	0	0	0	0	0	0	0.000363124	0.000363124
2417	8	ENSG00000197256	KANK2	1	ENSG00000165806	CASP7	Caspase-7-cleaved	2		2	0	0	1	0	1	0	0	0	0	0	0	0	0.000260094	0.000260094	0	0	0.0132267	0.0132267	0	0	0	0	0	0	0.0132267	0.00674338
553	45	ENSG00000108352	RAPGEFL1	1	ENSG00000150593	PDCD4	Pdcd4	2		1	0	0	1	0	0	0	0	0	0	0	0	0	0.000224439	0.000224439	0	0	0	0	0	0	0	0	0	0	0.000224439	0.000224439
401	6	ENSG00000100867	DHRS2	1	ENSG00000136997	MYC	c-Myc	2		1	0	0	1	0	0	0	0	0	0	0	0	0	-0.000176248	0.000176248	0	0	0	0	0	0	0	0	0	0	0.000176248	0.000176248
2041	48	ENSG00000173531	MST1	1	ENSG00000137154	RPS6	S6_pS235_S236	2		1	0	0	1	0	0	0	0	0	0	0	0	0	-0.000174371	0.000174371	0	0	0	0	0	0	0	0	0	0	0.000174371	0.000174371
1538	49	ENSG00000156136	DCK	1	ENSG00000137154	RPS6	S6_pS240_S244	2		1	0	0	1	0	0	0	0	0	0	0	0	0	0.000166173	0.000166173	0	0	0	0	0	0	0	0	0	0	0.000166173	0.000166173
2719	37	ENSG00000235535	TRDN-AS1	1	ENSG00000104419	NDRG1	NDRG1_pT346	2		1	0	0	1	0	0	0	0	0	0	0	0	0	0.000120146	0.000120146	0	0	0	0	0	0	0	0	0	0	0.000120146	0.000120146
2205	17	ENSG00000182481	KPNA2	1	ENSG00000134057	CCNB1	Cyclin-B1	2		1	0	0	1	0	0	0	0	0	0	0	0	0	0.000110228	0.000110228	0	0	0	0	0	0	0	0	0	0	0.000110228	0.000110228
2988	3	ENSG00000273590	SMIM11B	1	ENSG00000167601	AXL	Axl	2		2	0	0	1	0	0	0	1	0	0	0	0	0	6.28101e-05	6.28101e-05	0	0	0	0	0	0	0.0363207	0.0363207	0	0	0.0363207	0.0181918
1926	19	ENSG00000169155	ZBTB43	1	ENSG00000120875	DUSP4	DUSP4	2		1	0	0	1	0	0	0	0	0	0	0	0	0	-6.20586e-05	6.20586e-05	0	0	0	0	0	0	0	0	0	0	6.20586e-05	6.20586e-05
2721	28	ENSG00000235750	KIAA0040	1	ENSG00000100644	HIF1A	Hif-1-alpha	2		1	0	0	1	0	0	0	0	0	0	0	0	0	-4.80827e-05	4.80827e-05	0	0	0	0	0	0	0	0	0	0	4.80827e-05	4.80827e-05
2211	31	ENSG00000182809	CRIP2	1	ENSG00000140443	IGF1R	IGFRb	2		1	0	0	1	0	0	0	0	0	0	0	0	0	-3.56092e-05	3.56092e-05	0	0	0	0	0	0	0	0	0	0	3.56092e-05	3.56092e-05
2643	29	ENSG00000228028	ENSG00000228028	1	ENSG00000168148	HIST3H3	Histone-H3	2		4	0	0	1	1	1	0	0	1	0	0	0	0	3.27597e-05	3.27597e-05	0.000527419	0.000527419	0.00804662	0.00804662	0	0	0	0	0.0502003	0.0502003	0.0502003	0.0147018
1600	59	ENSG00000159388	BTG2	1	ENSG00000065978	YBX1	YB1_pS102	2		1	0	0	1	0	0	0	0	0	0	0	0	0	-6.23972e-06	6.23972e-06	0	0	0	0	0	0	0	0	0	0	6.23972e-06	6.23972e-06
913	46	ENSG00000127423	AUNIP	1	ENSG00000166851	PLK1	PLK1	2		1	0	0	1	0	0	0	0	0	0	0	0	0	1.84183e-06	1.84183e-06	0	0	0	0	0	0	0	0	0	0	1.84183e-06	1.84183e-06
74	51	ENSG00000026950	BTN3A1	1	ENSG00000168610	STAT3	Stat3	2		1	0	0	0	1	0	0	0	0	0	0	0	0	0	0	0.39605	0.39605	0	0	0	0	0	0	0	0	0.39605	0.39605
63	25	ENSG00000023171	GRAMD1B	1	ENSG00000141736	ERBB2	HER2_pY1248	2		1	0	0	0	1	0	0	0	0	0	0	0	0	0	0	-0.289967	0.289967	0	0	0	0	0	0	0	0	0.289967	0.289967
2241	45	ENSG00000184205	TSPYL2	1	ENSG00000150593	PDCD4	Pdcd4	2		1	0	0	0	1	0	0	0	0	0	0	0	0	0	0	0.253931	0.253931	0	0	0	0	0	0	0	0	0.253931	0.253931
392	17	ENSG00000100526	CDKN3	1	ENSG00000134057	CCNB1	Cyclin-B1	2		3	0	0	0	1	0	1	0	1	0	0	0	0	0	0	0.231192	0.231192	0	0	0.0896528	0.0896528	0	0	0.0171471	0.0171471	0.231192	0.112664
2013	30	ENSG00000172167	MTBP	1	ENSG00000230989	HSBP1	HSP27_pS82	2		1	0	0	0	1	0	0	0	0	0	0	0	0	0	0	-0.217654	0.217654	0	0	0	0	0	0	0	0	0.217654	0.217654
1083	13	ENSG00000134802	SLC43A3	1	ENSG00000149554	CHEK1	Chk1	2		1	0	0	0	1	0	0	0	0	0	0	0	0	0	0	0.214924	0.214924	0	0	0	0	0	0	0	0	0.214924	0.214924
2291	58	ENSG00000185803	SLC52A2	1	ENSG00000137693	YAP1	YAP_pS127	2		1	0	0	0	1	0	0	0	0	0	0	0	0	0	0	-0.21234	0.21234	0	0	0	0	0	0	0	0	0.21234	0.21234
2815	22	ENSG00000254577	ENSG00000254577	1	ENSG00000169398	PTK2	FAK_pY397	2		3	0	0	0	1	1	1	0	0	0	0	0	0	0	0	-0.205641	0.205641	-0.0192339	0.0192339	-0.069562	0.069562	0	0	0	0	0.205641	0.0981457
1967	43	ENSG00000170423	KRT78	1	None	PAR	PAR	2		1	0	0	0	1	0	0	0	0	0	0	0	0	0	0	0.205409	0.205409	0	0	0	0	0	0	0	0	0.205409	0.205409
2350	41	ENSG00000188373	C10orf99	1	ENSG00000117676	RPS6KA1	p90RSK_pT573	2		1	0	0	0	1	0	0	0	0	0	0	0	0	0	0	-0.202404	0.202404	0	0	0	0	0	0	0	0	0.202404	0.202404
1622	15	ENSG00000160712	IL6R	1	ENSG00000181885	CLDN7	Claudin-7	2		1	0	0	0	1	0	0	0	0	0	0	0	0	0	0	0.193467	0.193467	0	0	0	0	0	0	0	0	0.193467	0.193467
1318	11	ENSG00000143369	ECM1	1	ENSG00000170312	CDK1	cdc25C	2		3	0	0	0	1	0	0	1	1	0	0	0	0	0	0	-0.190703	0.190703	0	0	0	0	-0.0958679	0.0958679	-0.080358	0.080358	0.190703	0.12231
1622	45	ENSG00000160712	IL6R	1	ENSG00000150593	PDCD4	Pdcd4	2		1	0	0	0	1	0	0	0	0	0	0	0	0	0	0	0.176293	0.176293	0	0	0	0	0	0	0	0	0.176293	0.176293
334	24	ENSG00000092421	SEMA6A	1	ENSG00000141736	ERBB2	HER2	2		1	0	0	0	1	0	0	0	0	0	0	0	0	0	0	0.168641	0.168641	0	0	0	0	0	0	0	0	0.168641	0.168641
116	14	ENSG00000052344	PRSS8	1	ENSG00000183765	CHEK2	Chk2_pT68	2		1	0	0	0	1	0	0	0	0	0	0	0	0	0	0	0.167729	0.167729	0	0	0	0	0	0	0	0	0.167729	0.167729
747	26	ENSG00000117632	STMN1	1	ENSG00000065361	ERBB3	HER3	2		2	0	0	0	1	0	1	0	0	0	0	0	0	0	0	-0.157065	0.157065	0	0	-0.205152	0.205152	0	0	0	0	0.205152	0.181108
860	56	ENSG00000124102	PI3	1	ENSG00000261150	EPPK1	VHL-EPPK1	2		1	0	0	0	1	0	0	0	0	0	0	0	0	0	0	-0.154889	0.154889	0	0	0	0	0	0	0	0	0.154889	0.154889
1739	15	ENSG00000164120	HPGD	1	ENSG00000181885	CLDN7	Claudin-7	2		1	0	0	0	1	0	0	0	0	0	0	0	0	0	0	0.153834	0.153834	0	0	0	0	0	0	0	0	0.153834	0.153834
1980	47	ENSG00000170873	MTSS1	1	ENSG00000162775	RBM15	Rb_pS807_S811	2		1	0	0	0	1	0	0	0	0	0	0	0	0	0	0	-0.151819	0.151819	0	0	0	0	0	0	0	0	0.151819	0.151819
1190	15	ENSG00000138029	HADHB	1	ENSG00000181885	CLDN7	Claudin-7	2		1	0	0	0	1	0	0	0	0	0	0	0	0	0	0	0.150268	0.150268	0	0	0	0	0	0	0	0	0.150268	0.150268
1641	13	ENSG00000161980	POLR3K	1	ENSG00000149554	CHEK1	Chk1	2		1	0	0	0	1	0	0	0	0	0	0	0	0	0	0	0.150107	0.150107	0	0	0	0	0	0	0	0	0.150107	0.150107
1735	30	ENSG00000164104	HMGB2	1	ENSG00000230989	HSBP1	HSP27_pS82	2		1	0	0	0	1	0	0	0	0	0	0	0	0	0	0	-0.147665	0.147665	0	0	0	0	0	0	0	0	0.147665	0.147665
1470	13	ENSG00000152056	AP1S3	1	ENSG00000149554	CHEK1	Chk1	2		1	0	0	0	1	0	0	0	0	0	0	0	0	0	0	0.146602	0.146602	0	0	0	0	0	0	0	0	0.146602	0.146602
2191	59	ENSG00000181649	PHLDA2	1	ENSG00000065978	YBX1	YB1_pS102	2		1	0	0	0	1	0	0	0	0	0	0	0	0	0	0	0.143892	0.143892	0	0	0	0	0	0	0	0	0.143892	0.143892
1753	20	ENSG00000164509	IL31RA	1	ENSG00000146648	EGFR	EGFR	2		1	0	0	0	1	0	0	0	0	0	0	0	0	0	0	-0.143756	0.143756	0	0	0	0	0	0	0	0	0.143756	0.143756
2540	11	ENSG00000206828	ENSG00000206828	1	ENSG00000170312	CDK1	cdc25C	2		2	0	0	0	1	1	0	0	0	0	0	0	0	0	0	0.134145	0.134145	0.0423376	0.0423376	0	0	0	0	0	0	0.134145	0.0882416
1191	13	ENSG00000138030	KHK	1	ENSG00000149554	CHEK1	Chk1	2		2	0	0	0	1	0	0	1	0	0	0	0	0	0	0	0.134083	0.134083	0	0	0	0	0.0415994	0.0415994	0	0	0.134083	0.087841
266	59	ENSG00000082641	NFE2L1	1	ENSG00000065978	YBX1	YB1_pS102	2		2	0	0	0	1	1	0	0	0	0	0	0	0	0	0	-0.120162	0.120162	-0.0855492	0.0855492	0	0	0	0	0	0	0.120162	0.102856
802	30	ENSG00000120729	MYOT	1	ENSG00000230989	HSBP1	HSP27_pS82	2		1	0	0	0	1	0	0	0	0	0	0	0	0	0	0	0.117828	0.117828	0	0	0	0	0	0	0	0	0.117828	0.117828
747	57	ENSG00000117632	STMN1	1	ENSG00000137693	YAP1	YAP	2		3	0	0	0	1	0	1	1	0	0	0	0	0	0	0	-0.110656	0.110656	0	0	-0.125112	0.125112	-0.0130999	0.0130999	0	0	0.125112	0.0829561
2077	38	ENSG00000175322	ZNF519	1	ENSG00000148400	NOTCH1	Notch1	2		1	0	0	0	1	0	0	0	0	0	0	0	0	0	0	0.110309	0.110309	0	0	0	0	0	0	0	0	0.110309	0.110309
953	12	ENSG00000129195	PIMREG	1	ENSG00000170312	CDC2	CDK1	2		2	0	0	0	1	0	0	0	1	0	0	0	0	0	0	0.10953	0.10953	0	0	0	0	0	0	0.278223	0.278223	0.278223	0.193877
913	13	ENSG00000127423	AUNIP	1	ENSG00000149554	CHEK1	Chk1	2		1	0	0	0	1	0	0	0	0	0	0	0	0	0	0	0.107861	0.107861	0	0	0	0	0	0	0	0	0.107861	0.107861
404	54	ENSG00000100918	REC8	1	ENSG00000121060	TRIM25	TRIM25	2		1	0	0	0	1	0	0	0	0	0	0	0	0	0	0	0.105343	0.105343	0	0	0	0	0	0	0	0	0.105343	0.105343
2073	54	ENSG00000175274	TP53I11	1	ENSG00000121060	TRIM25	TRIM25	2		1	0	0	0	1	0	0	0	0	0	0	0	0	0	0	-0.104767	0.104767	0	0	0	0	0	0	0	0	0.104767	0.104767
1723	7	ENSG00000163915	IGF2BP2-AS1	1	ENSG00000132155	RAF1	C-Raf_pS338	2		1	0	0	0	1	0	0	0	0	0	0	0	0	0	0	0.104624	0.104624	0	0	0	0	0	0	0	0	0.104624	0.104624
429	41	ENSG00000101977	MCF2	1	ENSG00000117676	RPS6KA1	p90RSK_pT573	2		2	0	0	0	1	0	1	0	0	0	0	0	0	0	0	0.10452	0.10452	0	0	0.109209	0.109209	0	0	0	0	0.109209	0.106864
1219	39	ENSG00000138778	CENPE	1	ENSG00000124762	CDKN1A	p21	2		1	0	0	0	1	0	0	0	0	0	0	0	0	0	0	-0.103092	0.103092	0	0	0	0	0	0	0	0	0.103092	0.103092
1469	25	ENSG00000151967	SCHIP1	1	ENSG00000141736	ERBB2	HER2_pY1248	2		1	0	0	0	1	0	0	0	0	0	0	0	0	0	0	-0.10243	0.10243	0	0	0	0	0	0	0	0	0.10243	0.10243
2121	38	ENSG00000177508	IRX3	1	ENSG00000148400	NOTCH1	Notch1	2		1	0	0	0	1	0	0	0	0	0	0	0	0	0	0	0.102232	0.102232	0	0	0	0	0	0	0	0	0.102232	0.102232
1764	7	ENSG00000164741	DLC1	1	ENSG00000132155	RAF1	C-Raf_pS338	2		1	0	0	0	1	0	0	0	0	0	0	0	0	0	0	0.0975805	0.0975805	0	0	0	0	0	0	0	0	0.0975805	0.0975805
2489	8	ENSG00000203811	HIST2H3C	1	ENSG00000165806	CASP7	Caspase-7-cleaved	2		1	0	0	0	1	0	0	0	0	0	0	0	0	0	0	0.0951932	0.0951932	0	0	0	0	0	0	0	0	0.0951932	0.0951932
1424	43	ENSG00000148926	ADM	1	None	PAR	PAR	2		1	0	0	0	1	0	0	0	0	0	0	0	0	0	0	0.0948413	0.0948413	0	0	0	0	0	0	0	0	0.0948413	0.0948413
173	52	ENSG00000069399	BCL3	1	ENSG00000168610	STAT3	Stat3_pY705	2		1	0	0	0	1	0	0	0	0	0	0	0	0	0	0	0.0941557	0.0941557	0	0	0	0	0	0	0	0	0.0941557	0.0941557
1988	20	ENSG00000171223	JUNB	1	ENSG00000146648	EGFR	EGFR	2		1	0	0	0	1	0	0	0	0	0	0	0	0	0	0	0.0925366	0.0925366	0	0	0	0	0	0	0	0	0.0925366	0.0925366
2924	22	ENSG00000266553	RN7SL356P	1	ENSG00000169398	PTK2	FAK_pY397	2		1	0	0	0	1	0	0	0	0	0	0	0	0	0	0	0.0914953	0.0914953	0	0	0	0	0	0	0	0	0.0914953	0.0914953
1104	6	ENSG00000135423	GLS2	1	ENSG00000136997	MYC	c-Myc	2		2	0	0	0	1	1	0	0	0	0	0	0	0	0	0	0.0911702	0.0911702	1.59988e-05	1.59988e-05	0	0	0	0	0	0	0.0911702	0.0455931
483	13	ENSG00000104856	RELB	1	ENSG00000149554	CHEK1	Chk1	2		1	0	0	0	1	0	0	0	0	0	0	0	0	0	0	-0.0909197	0.0909197	0	0	0	0	0	0	0	0	0.0909197	0.0909197
806	7	ENSG00000120875	DUSP4	1	ENSG00000132155	RAF1	C-Raf_pS338	2		1	0	0	0	1	0	0	0	0	0	0	0	0	0	0	0.0900198	0.0900198	0	0	0	0	0	0	0	0	0.0900198	0.0900198
1540	30	ENSG00000156265	MAP3K7CL	1	ENSG00000230989	HSBP1	HSP27_pS82	2		1	0	0	0	1	0	0	0	0	0	0	0	0	0	0	0.0887893	0.0887893	0	0	0	0	0	0	0	0	0.0887893	0.0887893
2715	13	ENSG00000235119	ENSG00000235119	1	ENSG00000149554	CHEK1	Chk1	2		1	0	0	0	1	0	0	0	0	0	0	0	0	0	0	0.0883099	0.0883099	0	0	0	0	0	0	0	0	0.0883099	0.0883099
2998	44	ENSG00000274265	ENSG00000274265	1	ENSG00000120217	CD274	PD-L1	2		1	0	0	0	1	0	0	0	0	0	0	0	0	0	0	0.0875192	0.0875192	0	0	0	0	0	0	0	0	0.0875192	0.0875192
390	44	ENSG00000100504	PYGL	1	ENSG00000120217	CD274	PD-L1	2		1	0	0	0	1	0	0	0	0	0	0	0	0	0	0	-0.0862002	0.0862002	0	0	0	0	0	0	0	0	0.0862002	0.0862002
392	24	ENSG00000100526	CDKN3	1	ENSG00000141736	ERBB2	HER2	2		1	0	0	0	1	0	0	0	0	0	0	0	0	0	0	-0.0861709	0.0861709	0	0	0	0	0	0	0	0	0.0861709	0.0861709
2992	25	ENSG00000273897	ENSG00000273897	1	ENSG00000141736	ERBB2	HER2_pY1248	2		1	0	0	0	1	0	0	0	0	0	0	0	0	0	0	0.0856372	0.0856372	0	0	0	0	0	0	0	0	0.0856372	0.0856372
912	47	ENSG00000127415	IDUA	1	ENSG00000162775	RBM15	Rb_pS807_S811	2		1	0	0	0	1	0	0	0	0	0	0	0	0	0	0	-0.0821383	0.0821383	0	0	0	0	0	0	0	0	0.0821383	0.0821383
424	23	ENSG00000101773	RBBP8	1	ENSG00000111206	FOXM1	FoxM1	2		1	0	0	0	1	0	0	0	0	0	0	0	0	0	0	0.0773449	0.0773449	0	0	0	0	0	0	0	0	0.0773449	0.0773449
2715	33	ENSG00000235119	ENSG00000235119	1	ENSG00000100030 ENSG00000102882	MAPK1 MAPK3	MAPK_pT202_Y204	2		3	0	0	0	1	1	0	1	0	0	0	0	0	0	0	-0.0749732	0.0749732	-0.0115687	0.0115687	0	0	-0.0849292	0.0849292	0	0	0.0849292	0.057157
2786	45	ENSG00000250015	ENSG00000250015	1	ENSG00000150593	PDCD4	Pdcd4	2		1	0	0	0	1	0	0	0	0	0	0	0	0	0	0	0.072498	0.072498	0	0	0	0	0	0	0	0	0.072498	0.072498
1696	36	ENSG00000163453	IGFBP7	1	ENSG00000125414	MYH2	Myosin-IIa_pS1943	2		2	0	0	0	1	0	0	1	0	0	0	0	0	0	0	0.0682643	0.0682643	0	0	0	0	0.0582719	0.0582719	0	0	0.0682643	0.0632681
2555	24	ENSG00000213347	MXD3	1	ENSG00000141736	ERBB2	HER2	2		1	0	0	0	1	0	0	0	0	0	0	0	0	0	0	-0.0677155	0.0677155	0	0	0	0	0	0	0	0	0.0677155	0.0677155
1498	59	ENSG00000153904	DDAH1	1	ENSG00000065978	YBX1	YB1_pS102	2		1	0	0	0	1	0	0	0	0	0	0	0	0	0	0	0.0675857	0.0675857	0	0	0	0	0	0	0	0	0.0675857	0.0675857
1900	45	ENSG00000168447	SCNN1B	1	ENSG00000150593	PDCD4	Pdcd4	2		1	0	0	0	1	0	0	0	0	0	0	0	0	0	0	0.0670046	0.0670046	0	0	0	0	0	0	0	0	0.0670046	0.0670046
2073	10	ENSG00000175274	TP53I11	1	ENSG00000198910	L1CAM	CD171	2		2	0	0	0	1	0	1	0	0	0	0	0	0	0	0	0.0651667	0.0651667	0	0	0.0120858	0.0120858	0	0	0	0	0.0651667	0.0386263
1656	22	ENSG00000162591	MEGF6	1	ENSG00000169398	PTK2	FAK_pY397	2		1	0	0	0	1	0	0	0	0	0	0	0	0	0	0	0.0648231	0.0648231	0	0	0	0	0	0	0	0	0.0648231	0.0648231
1410	33	ENSG00000148180	GSN	1	ENSG00000100030 ENSG00000102882	MAPK1 MAPK3	MAPK_pT202_Y204	2		2	0	0	0	1	1	0	0	0	0	0	0	0	0	0	0.0643395	0.0643395	0.0640066	0.0640066	0	0	0	0	0	0	0.0643395	0.064173
2060	38	ENSG00000174669	SLC29A2	1	ENSG00000148400	NOTCH1	Notch1	2		2	0	0	0	1	1	0	0	0	0	0	0	0	0	0	0.0627946	0.0627946	0.000118542	0.000118542	0	0	0	0	0	0	0.0627946	0.0314566
600	19	ENSG00000110092	CCND1	1	ENSG00000120875	DUSP4	DUSP4	2		1	0	0	0	1	0	0	0	0	0	0	0	0	0	0	0.062224	0.062224	0	0	0	0	0	0	0	0	0.062224	0.062224
1595	28	ENSG00000159167	STC1	1	ENSG00000100644	HIF1A	Hif-1-alpha	2		1	0	0	0	1	0	0	0	0	0	0	0	0	0	0	0.0617456	0.0617456	0	0	0	0	0	0	0	0	0.0617456	0.0617456
2445	13	ENSG00000198157	HMGN5	1	ENSG00000149554	CHEK1	Chk1	2		1	0	0	0	1	0	0	0	0	0	0	0	0	0	0	0.0613009	0.0613009	0	0	0	0	0	0	0	0	0.0613009	0.0613009
2870	22	ENSG00000259939	ENSG00000259939	1	ENSG00000169398	PTK2	FAK_pY397	2		3	0	0	0	1	1	0	0	1	0	0	0	0	0	0	-0.0593953	0.0593953	-0.312619	0.312619	0	0	0	0	-0.317974	0.317974	0.317974	0.229996
2981	23	ENSG00000273184	ENSG00000273184	1	ENSG00000111206	FOXM1	FoxM1	2		3	0	0	0	1	0	1	1	0	0	0	0	0	0	0	0.0583329	0.0583329	0	0	0.0418926	0.0418926	0.0723621	0.0723621	0	0	0.0723621	0.0575292
3005	41	ENSG00000274879	ENSG00000274879	1	ENSG00000117676	RPS6KA1	p90RSK_pT573	2		3	0	0	0	1	0	1	0	1	0	0	0	0	0	0	0.0583205	0.0583205	0	0	0.00750717	0.00750717	0	0	0.0783686	0.0783686	0.0783686	0.0480654
1994	47	ENSG00000171320	ESCO2	1	ENSG00000162775	RBM15	Rb_pS807_S811	2		1	0	0	0	1	0	0	0	0	0	0	0	0	0	0	0.0580818	0.0580818	0	0	0	0	0	0	0	0	0.0580818	0.0580818
2736	20	ENSG00000238832	ENSG00000238832	1	ENSG00000146648	EGFR	EGFR	2		1	0	0	0	1	0	0	0	0	0	0	0	0	0	0	-0.0576266	0.0576266	0	0	0	0	0	0	0	0	0.0576266	0.0576266
1987	45	ENSG00000171219	CDC42BPG	1	ENSG00000150593	PDCD4	Pdcd4	2		1	0	0	0	1	0	0	0	0	0	0	0	0	0	0	0.0573456	0.0573456	0	0	0	0	0	0	0	0	0.0573456	0.0573456
2915	26	ENSG00000265415	ENSG00000265415	1	ENSG00000065361	ERBB3	HER3	2		1	0	0	0	1	0	0	0	0	0	0	0	0	0	0	-0.0565931	0.0565931	0	0	0	0	0	0	0	0	0.0565931	0.0565931
2884	56	ENSG00000261150	EPPK1	1	ENSG00000261150	EPPK1	VHL-EPPK1	2		1	0	0	0	1	0	0	0	0	0	0	0	0	0	0	0.0565763	0.0565763	0	0	0	0	0	0	0	0	0.0565763	0.0565763
662	14	ENSG00000113578	FGF1	1	ENSG00000183765	CHEK2	Chk2_pT68	2		1	0	0	0	1	0	0	0	0	0	0	0	0	0	0	0.0563637	0.0563637	0	0	0	0	0	0	0	0	0.0563637	0.0563637
1326	58	ENSG00000143502	SUSD4	1	ENSG00000137693	YAP1	YAP_pS127	2		2	0	0	0	1	0	0	0	1	0	0	0	0	0	0	-0.0558201	0.0558201	0	0	0	0	0	0	-0.0805295	0.0805295	0.0805295	0.0681748
1381	15	ENSG00000145824	CXCL14	1	ENSG00000181885	CLDN7	Claudin-7	2		1	0	0	0	1	0	0	0	0	0	0	0	0	0	0	0.0551983	0.0551983	0	0	0	0	0	0	0	0	0.0551983	0.0551983
1576	38	ENSG00000158106	RHPN1	1	ENSG00000148400	NOTCH1	Notch1	2		4	0	0	0	1	1	0	1	1	0	0	0	0	0	0	0.0551039	0.0551039	0.024375	0.024375	0	0	0.00914214	0.00914214	0.0195092	0.0195092	0.0551039	0.0270326
254	8	ENSG00000079459	FDFT1	1	ENSG00000165806	CASP7	Caspase-7-cleaved	2		3	0	0	0	1	1	0	1	0	0	0	0	0	0	0	-0.0534651	0.0534651	-0.067201	0.067201	0	0	-0.0531486	0.0531486	0	0	0.067201	0.0579382
2675	30	ENSG00000231864	ENSG00000231864	1	ENSG00000230989	HSBP1	HSP27_pS82	2		2	0	0	0	1	0	1	0	0	0	0	0	0	0	0	-0.0528889	0.0528889	0	0	-0.00962387	0.00962387	0	0	0	0	0.0528889	0.0312564
2940	48	ENSG00000267681	ENSG00000267681	1	ENSG00000137154	RPS6	S6_pS235_S236	2		2	0	0	0	1	0	0	0	1	0	0	0	0	0	0	-0.0519839	0.0519839	0	0	0	0	0	0	-0.00546912	0.00546912	0.0519839	0.0287265
1201	31	ENSG00000138190	EXOC6	1	ENSG00000140443	IGF1R	IGFRb	2		1	0	0	0	1	0	0	0	0	0	0	0	0	0	0	-0.0513254	0.0513254	0	0	0	0	0	0	0	0	0.0513254	0.0513254
1544	10	ENSG00000156313	RPGR	1	ENSG00000198910	L1CAM	CD171	2		2	0	0	0	1	0	1	0	0	0	0	0	0	0	0	-0.0500037	0.0500037	0	0	-0.0174489	0.0174489	0	0	0	0	0.0500037	0.0337263
1411	25	ENSG00000148344	PTGES	1	ENSG00000141736	ERBB2	HER2_pY1248	2		1	0	0	0	1	0	0	0	0	0	0	0	0	0	0	0.0498491	0.0498491	0	0	0	0	0	0	0	0	0.0498491	0.0498491
2490	23	ENSG00000203812	HIST2H2AA3	1	ENSG00000111206	FOXM1	FoxM1	2		1	0	0	0	1	0	0	0	0	0	0	0	0	0	0	-0.049741	0.049741	0	0	0	0	0	0	0	0	0.049741	0.049741
2016	58	ENSG00000172331	BPGM	1	ENSG00000137693	YAP1	YAP_pS127	2		1	0	0	0	1	0	0	0	0	0	0	0	0	0	0	-0.0470458	0.0470458	0	0	0	0	0	0	0	0	0.0470458	0.0470458
2034	55	ENSG00000173227	SYT12	1	ENSG00000128052	KDR	VEGFR-2	2		2	0	0	0	1	1	0	0	0	0	0	0	0	0	0	-0.0470015	0.0470015	-0.0361976	0.0361976	0	0	0	0	0	0	0.0470015	0.0415995
2547	47	ENSG00000211459	MT-RNR1	1	ENSG00000162775	RBM15	Rb_pS807_S811	2		2	0	0	0	1	0	0	0	1	0	0	0	0	0	0	-0.0464039	0.0464039	0	0	0	0	0	0	-0.0288181	0.0288181	0.0464039	0.037611
1640	25	ENSG00000161955	TNFSF13	1	ENSG00000141736	ERBB2	HER2_pY1248	2		1	0	0	0	1	0	0	0	0	0	0	0	0	0	0	-0.045838	0.045838	0	0	0	0	0	0	0	0	0.045838	0.045838
1533	6	ENSG00000155846	PPARGC1B	1	ENSG00000136997	MYC	c-Myc	2		2	0	0	0	1	1	0	0	0	0	0	0	0	0	0	0.0451975	0.0451975	0.0610035	0.0610035	0	0	0	0	0	0	0.0610035	0.0531005
659	59	ENSG00000113369	ARRDC3	1	ENSG00000065978	YBX1	YB1_pS102	2		1	0	0	0	1	0	0	0	0	0	0	0	0	0	0	-0.0447357	0.0447357	0	0	0	0	0	0	0	0	0.0447357	0.0447357
1412	45	ENSG00000148346	LCN2	1	ENSG00000150593	PDCD4	Pdcd4	2		2	0	0	0	1	0	0	1	0	0	0	0	0	0	0	0.0441179	0.0441179	0	0	0	0	0.00229827	0.00229827	0	0	0.0441179	0.0232081
1461	42	ENSG00000151651	ADAM8	1	ENSG00000106366	SERPINE1	PAI-1	2		1	0	0	0	1	0	0	0	0	0	0	0	0	0	0	-0.0440946	0.0440946	0	0	0	0	0	0	0	0	0.0440946	0.0440946
1184	49	ENSG00000137936	BCAR3	1	ENSG00000137154	RPS6	S6_pS240_S244	2		1	0	0	0	1	0	0	0	0	0	0	0	0	0	0	0.0437521	0.0437521	0	0	0	0	0	0	0	0	0.0437521	0.0437521
252	25	ENSG00000079337	RAPGEF3	1	ENSG00000141736	ERBB2	HER2_pY1248	2		1	0	0	0	1	0	0	0	0	0	0	0	0	0	0	0.0434011	0.0434011	0	0	0	0	0	0	0	0	0.0434011	0.0434011
1448	33	ENSG00000150990	DHX37	1	ENSG00000100030 ENSG00000102882	MAPK1 MAPK3	MAPK_pT202_Y204	2		1	0	0	0	1	0	0	0	0	0	0	0	0	0	0	-0.0433487	0.0433487	0	0	0	0	0	0	0	0	0.0433487	0.0433487
209	20	ENSG00000074410	CA12	1	ENSG00000146648	EGFR	EGFR	2		1	0	0	0	1	0	0	0	0	0	0	0	0	0	0	0.0430568	0.0430568	0	0	0	0	0	0	0	0	0.0430568	0.0430568
2260	22	ENSG00000184731	FAM110C	1	ENSG00000169398	PTK2	FAK_pY397	2		2	0	0	0	1	1	0	0	0	0	0	0	0	0	0	-0.0423987	0.0423987	-0.061082	0.061082	0	0	0	0	0	0	0.061082	0.0517403
2418	16	ENSG00000197275	RAD54B	1	ENSG00000152661	GJA1	Connexin-43	2		1	0	0	0	1	0	0	0	0	0	0	0	0	0	0	-0.0408908	0.0408908	0	0	0	0	0	0	0	0	0.0408908	0.0408908
300	30	ENSG00000088899	LZTS3	1	ENSG00000230989	HSBP1	HSP27_pS82	2		1	0	0	0	1	0	0	0	0	0	0	0	0	0	0	0.0407776	0.0407776	0	0	0	0	0	0	0	0	0.0407776	0.0407776
2912	56	ENSG00000265185	SNORD3B-1	1	ENSG00000261150	EPPK1	VHL-EPPK1	2		1	0	0	0	1	0	0	0	0	0	0	0	0	0	0	-0.0387076	0.0387076	0	0	0	0	0	0	0	0	0.0387076	0.0387076
1667	22	ENSG00000162840	MT2P1	1	ENSG00000169398	PTK2	FAK_pY397	2		1	0	0	0	1	0	0	0	0	0	0	0	0	0	0	-0.0377455	0.0377455	0	0	0	0	0	0	0	0	0.0377455	0.0377455
2777	38	ENSG00000248429	FAM198B-AS1	1	ENSG00000148400	NOTCH1	Notch1	2		1	0	0	0	1	0	0	0	0	0	0	0	0	0	0	0.037312	0.037312	0	0	0	0	0	0	0	0	0.037312	0.037312
2342	55	ENSG00000188042	ARL4C	1	ENSG00000128052	KDR	VEGFR-2	2		2	0	0	0	1	0	0	0	1	0	0	0	0	0	0	-0.0371701	0.0371701	0	0	0	0	0	0	-0.144076	0.144076	0.144076	0.0906232
1283	58	ENSG00000141738	GRB7	1	ENSG00000137693	YAP1	YAP_pS127	2		2	0	0	0	1	0	0	1	0	0	0	0	0	0	0	0.0364398	0.0364398	0	0	0	0	0.0485748	0.0485748	0	0	0.0485748	0.0425073
559	38	ENSG00000108602	ALDH3A1	1	ENSG00000148400	NOTCH1	Notch1	2		1	0	0	0	1	0	0	0	0	0	0	0	0	0	0	0.036005	0.036005	0	0	0	0	0	0	0	0	0.036005	0.036005
2907	46	ENSG00000264558	ENSG00000264558	1	ENSG00000166851	PLK1	PLK1	2		2	0	0	0	1	0	1	0	0	0	0	0	0	0	0	0.0352841	0.0352841	0	0	0.0129816	0.0129816	0	0	0	0	0.0352841	0.0241329
2191	19	ENSG00000181649	PHLDA2	1	ENSG00000120875	DUSP4	DUSP4	2		1	0	0	0	1	0	0	0	0	0	0	0	0	0	0	0.034515	0.034515	0	0	0	0	0	0	0	0	0.034515	0.034515
2317	46	ENSG00000186854	TRABD2A	1	ENSG00000166851	PLK1	PLK1	2		1	0	0	0	1	0	0	0	0	0	0	0	0	0	0	0.0343696	0.0343696	0	0	0	0	0	0	0	0	0.0343696	0.0343696
2937	24	ENSG00000267436	ENSG00000267436	1	ENSG00000141736	ERBB2	HER2	2		1	0	0	0	1	0	0	0	0	0	0	0	0	0	0	0.0342831	0.0342831	0	0	0	0	0	0	0	0	0.0342831	0.0342831
2678	15	ENSG00000232218	ENSG00000232218	1	ENSG00000181885	CLDN7	Claudin-7	2		1	0	0	0	1	0	0	0	0	0	0	0	0	0	0	0.0339508	0.0339508	0	0	0	0	0	0	0	0	0.0339508	0.0339508
2936	45	ENSG00000267368	UPK3BL1	1	ENSG00000150593	PDCD4	Pdcd4	2		1	0	0	0	1	0	0	0	0	0	0	0	0	0	0	0.0326438	0.0326438	0	0	0	0	0	0	0	0	0.0326438	0.0326438
2492	8	ENSG00000203852	HIST2H3A	1	ENSG00000165806	CASP7	Caspase-7-cleaved	2		1	0	0	0	1	0	0	0	0	0	0	0	0	0	0	0.0321415	0.0321415	0	0	0	0	0	0	0	0	0.0321415	0.0321415
2902	28	ENSG00000263585	ENSG00000263585	1	ENSG00000100644	HIF1A	Hif-1-alpha	2		1	0	0	0	1	0	0	0	0	0	0	0	0	0	0	-0.0318202	0.0318202	0	0	0	0	0	0	0	0	0.0318202	0.0318202
309	57	ENSG00000089356	FXYD3	1	ENSG00000137693	YAP1	YAP	2		1	0	0	0	1	0	0	0	0	0	0	0	0	0	0	0.0316027	0.0316027	0	0	0	0	0	0	0	0	0.0316027	0.0316027
3031	25	ENSG00000279322	ENSG00000279322	1	ENSG00000141736	ERBB2	HER2_pY1248	2		1	0	0	0	1	0	0	0	0	0	0	0	0	0	0	0.0314005	0.0314005	0	0	0	0	0	0	0	0	0.0314005	0.0314005
2602	26	ENSG00000223544	ENSG00000223544	1	ENSG00000065361	ERBB3	HER3	2		1	0	0	0	1	0	0	0	0	0	0	0	0	0	0	0.0312681	0.0312681	0	0	0	0	0	0	0	0	0.0312681	0.0312681
2321	30	ENSG00000187037	GPR141	1	ENSG00000230989	HSBP1	HSP27_pS82	2		2	0	0	0	1	0	0	0	1	0	0	0	0	0	0	-0.0308673	0.0308673	0	0	0	0	0	0	-0.0685536	0.0685536	0.0685536	0.0497104
1696	34	ENSG00000163453	IGFBP7	1	ENSG00000143384	MCL1	Mcl-1	2		1	0	0	0	1	0	0	0	0	0	0	0	0	0	0	-0.0308482	0.0308482	0	0	0	0	0	0	0	0	0.0308482	0.0308482
2540	26	ENSG00000206828	ENSG00000206828	1	ENSG00000065361	ERBB3	HER3	2		1	0	0	0	1	0	0	0	0	0	0	0	0	0	0	-0.0300175	0.0300175	0	0	0	0	0	0	0	0	0.0300175	0.0300175
2832	40	ENSG00000256462	ENSG00000256462	1	ENSG00000108443	RPS6KB1	p70-S6K_pT389	2		1	0	0	0	1	0	0	0	0	0	0	0	0	0	0	-0.0296601	0.0296601	0	0	0	0	0	0	0	0	0.0296601	0.0296601
2490	21	ENSG00000203812	HIST2H2AA3	1	ENSG00000185499	MUC1	EMA	2		1	0	0	0	1	0	0	0	0	0	0	0	0	0	0	0.0296039	0.0296039	0	0	0	0	0	0	0	0	0.0296039	0.0296039
2953	38	ENSG00000269711	ENSG00000269711	1	ENSG00000148400	NOTCH1	Notch1	2		2	0	0	0	1	0	0	0	1	0	0	0	0	0	0	0.0294545	0.0294545	0	0	0	0	0	0	0.00773055	0.00773055	0.0294545	0.0185925
33	24	ENSG00000010278	CD9	1	ENSG00000141736	ERBB2	HER2	2		1	0	0	0	1	0	0	0	0	0	0	0	0	0	0	0.0287717	0.0287717	0	0	0	0	0	0	0	0	0.0287717	0.0287717
954	23	ENSG00000129226	CD68	1	ENSG00000111206	FOXM1	FoxM1	2		1	0	0	0	1	0	0	0	0	0	0	0	0	0	0	-0.0287646	0.0287646	0	0	0	0	0	0	0	0	0.0287646	0.0287646
1197	7	ENSG00000138166	DUSP5	1	ENSG00000132155	RAF1	C-Raf_pS338	2		1	0	0	0	1	0	0	0	0	0	0	0	0	0	0	0.0286363	0.0286363	0	0	0	0	0	0	0	0	0.0286363	0.0286363
550	49	ENSG00000108175	ZMIZ1	1	ENSG00000137154	RPS6	S6_pS240_S244	2		1	0	0	0	1	0	0	0	0	0	0	0	0	0	0	-0.0282368	0.0282368	0	0	0	0	0	0	0	0	0.0282368	0.0282368
2909	15	ENSG00000264982	ENSG00000264982	1	ENSG00000181885	CLDN7	Claudin-7	2		1	0	0	0	1	0	0	0	0	0	0	0	0	0	0	0.0278243	0.0278243	0	0	0	0	0	0	0	0	0.0278243	0.0278243
2547	17	ENSG00000211459	MT-RNR1	1	ENSG00000134057	CCNB1	Cyclin-B1	2		1	0	0	0	1	0	0	0	0	0	0	0	0	0	0	-0.0276156	0.0276156	0	0	0	0	0	0	0	0	0.0276156	0.0276156
1316	16	ENSG00000143365	RORC	1	ENSG00000152661	GJA1	Connexin-43	2		3	0	0	0	1	0	0	1	1	0	0	0	0	0	0	0.0273677	0.0273677	0	0	0	0	0.0592931	0.0592931	0.0292877	0.0292877	0.0592931	0.0386495
1647	31	ENSG00000162366	PDZK1IP1	1	ENSG00000140443	IGF1R	IGFRb	2		1	0	0	0	1	0	0	0	0	0	0	0	0	0	0	0.0268178	0.0268178	0	0	0	0	0	0	0	0	0.0268178	0.0268178
2943	14	ENSG00000268434	ENSG00000268434	1	ENSG00000183765	CHEK2	Chk2_pT68	2		1	0	0	0	1	0	0	0	0	0	0	0	0	0	0	-0.0264532	0.0264532	0	0	0	0	0	0	0	0	0.0264532	0.0264532
634	8	ENSG00000111962	UST	1	ENSG00000165806	CASP7	Caspase-7-cleaved	2		1	0	0	0	1	0	0	0	0	0	0	0	0	0	0	0.0257974	0.0257974	0	0	0	0	0	0	0	0	0.0257974	0.0257974
1950	20	ENSG00000169908	TM4SF1	1	ENSG00000146648	EGFR	EGFR	2		1	0	0	0	1	0	0	0	0	0	0	0	0	0	0	0.0256896	0.0256896	0	0	0	0	0	0	0	0	0.0256896	0.0256896
2136	28	ENSG00000178397	FAM220A	1	ENSG00000100644	HIF1A	Hif-1-alpha	2		1	0	0	0	1	0	0	0	0	0	0	0	0	0	0	-0.0255018	0.0255018	0	0	0	0	0	0	0	0	0.0255018	0.0255018
2079	5	ENSG00000175426	PCSK1	1	ENSG00000153094	BCL2L11	Bim	2		1	0	0	0	1	0	0	0	0	0	0	0	0	0	0	0.0246092	0.0246092	0	0	0	0	0	0	0	0	0.0246092	0.0246092
2900	28	ENSG00000263218	ENSG00000263218	1	ENSG00000100644	HIF1A	Hif-1-alpha	2		2	0	0	0	1	0	1	0	0	0	0	0	0	0	0	0.024581	0.024581	0	0	0.00797977	0.00797977	0	0	0	0	0.024581	0.0162804
740	20	ENSG00000117394	SLC2A1	1	ENSG00000146648	EGFR	EGFR	2		1	0	0	0	1	0	0	0	0	0	0	0	0	0	0	0.0244404	0.0244404	0	0	0	0	0	0	0	0	0.0244404	0.0244404
2672	16	ENSG00000231574	LINC02015	1	ENSG00000152661	GJA1	Connexin-43	2		4	0	0	0	1	0	1	1	1	0	0	0	0	0	0	0.0243082	0.0243082	0	0	0.0929356	0.0929356	0.0416631	0.0416631	0.0836856	0.0836856	0.0929356	0.0606481
2152	57	ENSG00000179148	ALOXE3	1	ENSG00000137693	YAP1	YAP	2		3	0	0	0	1	0	1	1	0	0	0	0	0	0	0	0.0242069	0.0242069	0	0	0.0475696	0.0475696	0.0289313	0.0289313	0	0	0.0475696	0.0335693
2675	23	ENSG00000231864	ENSG00000231864	1	ENSG00000111206	FOXM1	FoxM1	2		2	0	0	0	1	0	0	1	0	0	0	0	0	0	0	0.023333	0.023333	0	0	0	0	0.0620433	0.0620433	0	0	0.0620433	0.0426881
1488	51	ENSG00000153162	BMP6	1	ENSG00000168610	STAT3	Stat3	2		1	0	0	0	1	0	0	0	0	0	0	0	0	0	0	-0.023024	0.023024	0	0	0	0	0	0	0	0	0.023024	0.023024
2940	19	ENSG00000267681	ENSG00000267681	1	ENSG00000120875	DUSP4	DUSP4	2		1	0	0	0	1	0	0	0	0	0	0	0	0	0	0	-0.0226926	0.0226926	0	0	0	0	0	0	0	0	0.0226926	0.0226926
1193	49	ENSG00000138092	CENPO	1	ENSG00000137154	RPS6	S6_pS240_S244	2		1	0	0	0	1	0	0	0	0	0	0	0	0	0	0	0.0219752	0.0219752	0	0	0	0	0	0	0	0	0.0219752	0.0219752
2905	33	ENSG00000264230	ANXA8L1	1	ENSG00000100030 ENSG00000102882	MAPK1 MAPK3	MAPK_pT202_Y204	2		1	0	0	0	1	0	0	0	0	0	0	0	0	0	0	0.0207748	0.0207748	0	0	0	0	0	0	0	0	0.0207748	0.0207748
2831	19	ENSG00000256268	LINC02454	1	ENSG00000120875	DUSP4	DUSP4	2		1	0	0	0	1	0	0	0	0	0	0	0	0	0	0	0.0207156	0.0207156	0	0	0	0	0	0	0	0	0.0207156	0.0207156
2409	10	ENSG00000197006	METTL9	1	ENSG00000198910	L1CAM	CD171	2		1	0	0	0	1	0	0	0	0	0	0	0	0	0	0	-0.0206423	0.0206423	0	0	0	0	0	0	0	0	0.0206423	0.0206423
2242	59	ENSG00000184207	PGP	1	ENSG00000065978	YBX1	YB1_pS102	2		1	0	0	0	1	0	0	0	0	0	0	0	0	0	0	0.0202923	0.0202923	0	0	0	0	0	0	0	0	0.0202923	0.0202923
64	44	ENSG00000023445	BIRC3	1	ENSG00000120217	CD274	PD-L1	2		1	0	0	0	1	0	0	0	0	0	0	0	0	0	0	0.020076	0.020076	0	0	0	0	0	0	0	0	0.020076	0.020076
2907	31	ENSG00000264558	ENSG00000264558	1	ENSG00000140443	IGF1R	IGFRb	2		2	0	0	0	1	0	0	0	1	0	0	0	0	0	0	-0.019805	0.019805	0	0	0	0	0	0	-0.0266529	0.0266529	0.0266529	0.023229
2865	8	ENSG00000259316	ENSG00000259316	1	ENSG00000165806	CASP7	Caspase-7-cleaved	2		1	0	0	0	1	0	0	0	0	0	0	0	0	0	0	-0.0197765	0.0197765	0	0	0	0	0	0	0	0	0.0197765	0.0197765
1425	57	ENSG00000149021	SCGB1A1	1	ENSG00000137693	YAP1	YAP	2		1	0	0	0	1	0	0	0	0	0	0	0	0	0	0	0.0197173	0.0197173	0	0	0	0	0	0	0	0	0.0197173	0.0197173
2785	12	ENSG00000249971	ENSG00000249971	1	ENSG00000170312	CDC2	CDK1	2		2	0	0	0	1	1	0	0	0	0	0	0	0	0	0	0.0195529	0.0195529	5.98602e-05	5.98602e-05	0	0	0	0	0	0	0.0195529	0.00980639
2540	39	ENSG00000206828	ENSG00000206828	1	ENSG00000124762	CDKN1A	p21	2		1	0	0	0	1	0	0	0	0	0	0	0	0	0	0	-0.0189505	0.0189505	0	0	0	0	0	0	0	0	0.0189505	0.0189505
2540	21	ENSG00000206828	ENSG00000206828	1	ENSG00000185499	MUC1	EMA	2		2	0	0	0	1	1	0	0	0	0	0	0	0	0	0	-0.0183961	0.0183961	-0.0293763	0.0293763	0	0	0	0	0	0	0.0293763	0.0238862
1201	16	ENSG00000138190	EXOC6	1	ENSG00000152661	GJA1	Connexin-43	2		1	0	0	0	1	0	0	0	0	0	0	0	0	0	0	-0.0175501	0.0175501	0	0	0	0	0	0	0	0	0.0175501	0.0175501
2541	21	ENSG00000206885	SNORA75	1	ENSG00000185499	MUC1	EMA	2		1	0	0	0	1	0	0	0	0	0	0	0	0	0	0	-0.017127	0.017127	0	0	0	0	0	0	0	0	0.017127	0.017127
446	46	ENSG00000102878	HSF4	1	ENSG00000166851	PLK1	PLK1	2		2	0	0	0	1	1	0	0	0	0	0	0	0	0	0	-0.0169892	0.0169892	-0.0154005	0.0154005	0	0	0	0	0	0	0.0169892	0.0161949
131	6	ENSG00000058404	CAMK2B	1	ENSG00000136997	MYC	c-Myc	2		2	0	0	0	1	1	0	0	0	0	0	0	0	0	0	0.0166064	0.0166064	0.000695999	0.000695999	0	0	0	0	0	0	0.0166064	0.00865118
2147	57	ENSG00000178934	LGALS7B	1	ENSG00000137693	YAP1	YAP	2		1	0	0	0	1	0	0	0	0	0	0	0	0	0	0	0.0164659	0.0164659	0	0	0	0	0	0	0	0	0.0164659	0.0164659
2626	53	ENSG00000225805	DEFB131B	1	ENSG00000092295	TGM1	Transglutaminase	2		1	0	0	0	1	0	0	0	0	0	0	0	0	0	0	0.0163558	0.0163558	0	0	0	0	0	0	0	0	0.0163558	0.0163558
3040	15	ENSG00000280331	ENSG00000280331	1	ENSG00000181885	CLDN7	Claudin-7	2		2	0	0	0	1	0	1	0	0	0	0	0	0	0	0	-0.0153235	0.0153235	0	0	-0.00455643	0.00455643	0	0	0	0	0.0153235	0.00993999
2640	15	ENSG00000227329	ENSG00000227329	1	ENSG00000181885	CLDN7	Claudin-7	2		1	0	0	0	1	0	0	0	0	0	0	0	0	0	0	0.0152942	0.0152942	0	0	0	0	0	0	0	0	0.0152942	0.0152942
3052	44	ENSG00000282851	BISPR	1	ENSG00000120217	CD274	PD-L1	2		1	0	0	0	1	0	0	0	0	0	0	0	0	0	0	0.0148919	0.0148919	0	0	0	0	0	0	0	0	0.0148919	0.0148919
1889	44	ENSG00000168243	GNG4	1	ENSG00000120217	CD274	PD-L1	2		1	0	0	0	1	0	0	0	0	0	0	0	0	0	0	-0.014373	0.014373	0	0	0	0	0	0	0	0	0.014373	0.014373
1290	40	ENSG00000142227	EMP3	1	ENSG00000108443	RPS6KB1	p70-S6K_pT389	2		1	0	0	0	1	0	0	0	0	0	0	0	0	0	0	0.0142684	0.0142684	0	0	0	0	0	0	0	0	0.0142684	0.0142684
469	6	ENSG00000104267	CA2	1	ENSG00000136997	MYC	c-Myc	2		1	0	0	0	1	0	0	0	0	0	0	0	0	0	0	0.0133728	0.0133728	0	0	0	0	0	0	0	0	0.0133728	0.0133728
2034	6	ENSG00000173227	SYT12	1	ENSG00000136997	MYC	c-Myc	2		1	0	0	0	1	0	0	0	0	0	0	0	0	0	0	0.0130913	0.0130913	0	0	0	0	0	0	0	0	0.0130913	0.0130913
2928	21	ENSG00000267062	ENSG00000267062	1	ENSG00000185499	MUC1	EMA	2		1	0	0	0	1	0	0	0	0	0	0	0	0	0	0	0.0124018	0.0124018	0	0	0	0	0	0	0	0	0.0124018	0.0124018
2981	31	ENSG00000273184	ENSG00000273184	1	ENSG00000140443	IGF1R	IGFRb	2		1	0	0	0	1	0	0	0	0	0	0	0	0	0	0	-0.011754	0.011754	0	0	0	0	0	0	0	0	0.011754	0.011754
2571	36	ENSG00000213949	ITGA1	1	ENSG00000125414	MYH2	Myosin-IIa_pS1943	2		1	0	0	0	1	0	0	0	0	0	0	0	0	0	0	0.0116265	0.0116265	0	0	0	0	0	0	0	0	0.0116265	0.0116265
1685	9	ENSG00000163297	ANTXR2	1	ENSG00000105974	CAV1	Caveolin-1	2		2	0	0	0	1	1	0	0	0	0	0	0	0	0	0	-0.011541	0.011541	-0.0473276	0.0473276	0	0	0	0	0	0	0.0473276	0.0294343
1588	25	ENSG00000158716	DUSP23	1	ENSG00000141736	ERBB2	HER2_pY1248	2		2	0	0	0	1	0	1	0	0	0	0	0	0	0	0	0.011532	0.011532	0	0	0.0160337	0.0160337	0	0	0	0	0.0160337	0.0137828
770	48	ENSG00000119326	CTNNAL1	1	ENSG00000137154	RPS6	S6_pS235_S236	2		1	0	0	0	1	0	0	0	0	0	0	0	0	0	0	0.0109458	0.0109458	0	0	0	0	0	0	0	0	0.0109458	0.0109458
2686	27	ENSG00000232581	ENSG00000232581	1	ENSG00000114315	HES1	HES1	2		1	0	0	0	1	0	0	0	0	0	0	0	0	0	0	-0.0105938	0.0105938	0	0	0	0	0	0	0	0	0.0105938	0.0105938
507	50	ENSG00000105523	FAM83E	1	ENSG00000112096	SOD2	SOD2	2		1	0	0	0	1	0	0	0	0	0	0	0	0	0	0	0.0104871	0.0104871	0	0	0	0	0	0	0	0	0.0104871	0.0104871
2747	7	ENSG00000241749	RPSAP52	1	ENSG00000132155	RAF1	C-Raf_pS338	2		1	0	0	0	1	0	0	0	0	0	0	0	0	0	0	0.0103346	0.0103346	0	0	0	0	0	0	0	0	0.0103346	0.0103346
1194	47	ENSG00000138134	STAMBPL1	1	ENSG00000162775	RBM15	Rb_pS807_S811	2		1	0	0	0	1	0	0	0	0	0	0	0	0	0	0	0.0101806	0.0101806	0	0	0	0	0	0	0	0	0.0101806	0.0101806
2990	7	ENSG00000273628	ENSG00000273628	1	ENSG00000132155	RAF1	C-Raf_pS338	2		1	0	0	0	1	0	0	0	0	0	0	0	0	0	0	-0.00985959	0.00985959	0	0	0	0	0	0	0	0	0.00985959	0.00985959
3038	57	ENSG00000280237	MIR4697HG	1	ENSG00000137693	YAP1	YAP	2		2	0	0	0	1	0	0	1	0	0	0	0	0	0	0	0.00973815	0.00973815	0	0	0	0	0.04557	0.04557	0	0	0.04557	0.0276541
2915	39	ENSG00000265415	ENSG00000265415	1	ENSG00000124762	CDKN1A	p21	2		1	0	0	0	1	0	0	0	0	0	0	0	0	0	0	-0.00947625	0.00947625	0	0	0	0	0	0	0	0	0.00947625	0.00947625
2059	28	ENSG00000174640	SLCO2A1	1	ENSG00000100644	HIF1A	Hif-1-alpha	2		1	0	0	0	1	0	0	0	0	0	0	0	0	0	0	0.00908812	0.00908812	0	0	0	0	0	0	0	0	0.00908812	0.00908812
1553	49	ENSG00000156804	FBXO32	1	ENSG00000137154	RPS6	S6_pS240_S244	2		1	0	0	0	1	0	0	0	0	0	0	0	0	0	0	-0.00906827	0.00906827	0	0	0	0	0	0	0	0	0.00906827	0.00906827
955	53	ENSG00000129353	SLC44A2	1	ENSG00000092295	TGM1	Transglutaminase	2		1	0	0	0	1	0	0	0	0	0	0	0	0	0	0	0.00836955	0.00836955	0	0	0	0	0	0	0	0	0.00836955	0.00836955
2735	8	ENSG00000238390	ENSG00000238390	1	ENSG00000165806	CASP7	Caspase-7-cleaved	2		1	0	0	0	1	0	0	0	0	0	0	0	0	0	0	-0.00812651	0.00812651	0	0	0	0	0	0	0	0	0.00812651	0.00812651
2694	24	ENSG00000233250	ENSG00000233250	1	ENSG00000141736	ERBB2	HER2	2		1	0	0	0	1	0	0	0	0	0	0	0	0	0	0	-0.00811234	0.00811234	0	0	0	0	0	0	0	0	0.00811234	0.00811234
2592	33	ENSG00000220842	RPL21P16	1	ENSG00000100030 ENSG00000102882	MAPK1 MAPK3	MAPK_pT202_Y204	2		2	0	0	0	1	1	0	0	0	0	0	0	0	0	0	-0.00805413	0.00805413	-0.220745	0.220745	0	0	0	0	0	0	0.220745	0.114399
1377	45	ENSG00000145687	SSBP2	1	ENSG00000150593	PDCD4	Pdcd4	2		1	0	0	0	1	0	0	0	0	0	0	0	0	0	0	0.00801244	0.00801244	0	0	0	0	0	0	0	0	0.00801244	0.00801244
2686	42	ENSG00000232581	ENSG00000232581	1	ENSG00000106366	SERPINE1	PAI-1	2		1	0	0	0	1	0	0	0	0	0	0	0	0	0	0	0.00795209	0.00795209	0	0	0	0	0	0	0	0	0.00795209	0.00795209
2695	54	ENSG00000233270	SNRPEP4	1	ENSG00000121060	TRIM25	TRIM25	2		1	0	0	0	1	0	0	0	0	0	0	0	0	0	0	-0.00763269	0.00763269	0	0	0	0	0	0	0	0	0.00763269	0.00763269
2347	28	ENSG00000188293	IGFL1	1	ENSG00000100644	HIF1A	Hif-1-alpha	2		1	0	0	0	1	0	0	0	0	0	0	0	0	0	0	0.00759584	0.00759584	0	0	0	0	0	0	0	0	0.00759584	0.00759584
2778	44	ENSG00000248538	ENSG00000248538	1	ENSG00000120217	CD274	PD-L1	2		1	0	0	0	1	0	0	0	0	0	0	0	0	0	0	-0.00741149	0.00741149	0	0	0	0	0	0	0	0	0.00741149	0.00741149
1003	49	ENSG00000131470	PSMC3IP	1	ENSG00000137154	RPS6	S6_pS240_S244	2		1	0	0	0	1	0	0	0	0	0	0	0	0	0	0	0.00704403	0.00704403	0	0	0	0	0	0	0	0	0.00704403	0.00704403
1371	32	ENSG00000145476	CYP4V2	1	ENSG00000125347	IRF1	IRF-1	2		1	0	0	0	1	0	0	0	0	0	0	0	0	0	0	0.00678402	0.00678402	0	0	0	0	0	0	0	0	0.00678402	0.00678402
1183	7	ENSG00000137880	GCHFR	1	ENSG00000132155	RAF1	C-Raf_pS338	2		1	0	0	0	1	0	0	0	0	0	0	0	0	0	0	-0.00673956	0.00673956	0	0	0	0	0	0	0	0	0.00673956	0.00673956
507	46	ENSG00000105523	FAM83E	1	ENSG00000166851	PLK1	PLK1	2		1	0	0	0	1	0	0	0	0	0	0	0	0	0	0	-0.00661403	0.00661403	0	0	0	0	0	0	0	0	0.00661403	0.00661403
1907	31	ENSG00000168610	STAT3	1	ENSG00000140443	IGF1R	IGFRb	2		1	0	0	0	1	0	0	0	0	0	0	0	0	0	0	0.00652288	0.00652288	0	0	0	0	0	0	0	0	0.00652288	0.00652288
2785	46	ENSG00000249971	ENSG00000249971	1	ENSG00000166851	PLK1	PLK1	2		1	0	0	0	1	0	0	0	0	0	0	0	0	0	0	0.00585843	0.00585843	0	0	0	0	0	0	0	0	0.00585843	0.00585843
385	38	ENSG00000100345	MYH9	1	ENSG00000148400	NOTCH1	Notch1	2		2	0	0	0	1	0	0	0	1	0	0	0	0	0	0	-0.00543471	0.00543471	0	0	0	0	0	0	-0.0272609	0.0272609	0.0272609	0.0163478
2833	8	ENSG00000256618	MTRNR2L1	1	ENSG00000165806	CASP7	Caspase-7-cleaved	2		1	0	0	0	1	0	0	0	0	0	0	0	0	0	0	0.00542732	0.00542732	0	0	0	0	0	0	0	0	0.00542732	0.00542732
1685	7	ENSG00000163297	ANTXR2	1	ENSG00000132155	RAF1	C-Raf_pS338	2		1	0	0	0	1	0	0	0	0	0	0	0	0	0	0	0.00535266	0.00535266	0	0	0	0	0	0	0	0	0.00535266	0.00535266
2999	10	ENSG00000274266	SNORA73A	1	ENSG00000198910	L1CAM	CD171	2		1	0	0	0	1	0	0	0	0	0	0	0	0	0	0	-0.00498247	0.00498247	0	0	0	0	0	0	0	0	0.00498247	0.00498247
2590	8	ENSG00000220323	HIST2H2BD	1	ENSG00000165806	CASP7	Caspase-7-cleaved	2		1	0	0	0	1	0	0	0	0	0	0	0	0	0	0	0.00495008	0.00495008	0	0	0	0	0	0	0	0	0.00495008	0.00495008
2669	7	ENSG00000231185	SPRY4-AS1	1	ENSG00000132155	RAF1	C-Raf_pS338	2		1	0	0	0	1	0	0	0	0	0	0	0	0	0	0	0.00452257	0.00452257	0	0	0	0	0	0	0	0	0.00452257	0.00452257
2549	20	ENSG00000212371	ENSG00000212371	1	ENSG00000146648	EGFR	EGFR	2		1	0	0	0	1	0	0	0	0	0	0	0	0	0	0	0.00427353	0.00427353	0	0	0	0	0	0	0	0	0.00427353	0.00427353
204	45	ENSG00000073737	DHRS9	1	ENSG00000150593	PDCD4	Pdcd4	2		1	0	0	0	1	0	0	0	0	0	0	0	0	0	0	0.00405444	0.00405444	0	0	0	0	0	0	0	0	0.00405444	0.00405444
2640	30	ENSG00000227329	ENSG00000227329	1	ENSG00000230989	HSBP1	HSP27_pS82	2		1	0	0	0	1	0	0	0	0	0	0	0	0	0	0	0.00399837	0.00399837	0	0	0	0	0	0	0	0	0.00399837	0.00399837
2959	46	ENSG00000269946	MIRLET7A1HG	1	ENSG00000166851	PLK1	PLK1	2		2	0	0	0	1	0	0	0	1	0	0	0	0	0	0	-0.00384833	0.00384833	0	0	0	0	0	0	-0.0242089	0.0242089	0.0242089	0.0140286
559	57	ENSG00000108602	ALDH3A1	1	ENSG00000137693	YAP1	YAP	2		1	0	0	0	1	0	0	0	0	0	0	0	0	0	0	0.00382289	0.00382289	0	0	0	0	0	0	0	0	0.00382289	0.00382289
1461	28	ENSG00000151651	ADAM8	1	ENSG00000100644	HIF1A	Hif-1-alpha	2		1	0	0	0	1	0	0	0	0	0	0	0	0	0	0	0.00373815	0.00373815	0	0	0	0	0	0	0	0	0.00373815	0.00373815
1978	28	ENSG00000170786	SDR16C5	1	ENSG00000100644	HIF1A	Hif-1-alpha	2		1	0	0	0	1	0	0	0	0	0	0	0	0	0	0	0.0036213	0.0036213	0	0	0	0	0	0	0	0	0.0036213	0.0036213
1037	40	ENSG00000133056	PIK3C2B	1	ENSG00000108443	RPS6KB1	p70-S6K_pT389	2		1	0	0	0	1	0	0	0	0	0	0	0	0	0	0	-0.00343753	0.00343753	0	0	0	0	0	0	0	0	0.00343753	0.00343753
3015	38	ENSG00000276600	RAB7B	1	ENSG00000148400	NOTCH1	Notch1	2		1	0	0	0	1	0	0	0	0	0	0	0	0	0	0	0.00329546	0.00329546	0	0	0	0	0	0	0	0	0.00329546	0.00329546
3011	27	ENSG00000276026	ENSG00000276026	1	ENSG00000114315	HES1	HES1	2		1	0	0	0	1	0	0	0	0	0	0	0	0	0	0	0.00311742	0.00311742	0	0	0	0	0	0	0	0	0.00311742	0.00311742
2906	59	ENSG00000264462	MIR3648-2	1	ENSG00000065978	YBX1	YB1_pS102	2		1	0	0	0	1	0	0	0	0	0	0	0	0	0	0	0.00300995	0.00300995	0	0	0	0	0	0	0	0	0.00300995	0.00300995
2701	28	ENSG00000233929	MT1XP1	1	ENSG00000100644	HIF1A	Hif-1-alpha	2		1	0	0	0	1	0	0	0	0	0	0	0	0	0	0	0.00259938	0.00259938	0	0	0	0	0	0	0	0	0.00259938	0.00259938
1757	39	ENSG00000164611	PTTG1	1	ENSG00000124762	CDKN1A	p21	2		1	0	0	0	1	0	0	0	0	0	0	0	0	0	0	-0.00223542	0.00223542	0	0	0	0	0	0	0	0	0.00223542	0.00223542
2141	49	ENSG00000178719	GRINA	1	ENSG00000137154	RPS6	S6_pS240_S244	2		1	0	0	0	1	0	0	0	0	0	0	0	0	0	0	-0.00220613	0.00220613	0	0	0	0	0	0	0	0	0.00220613	0.00220613
1353	19	ENSG00000144802	NFKBIZ	1	ENSG00000120875	DUSP4	DUSP4	2		1	0	0	0	1	0	0	0	0	0	0	0	0	0	0	-0.00178767	0.00178767	0	0	0	0	0	0	0	0	0.00178767	0.00178767
2602	39	ENSG00000223544	ENSG00000223544	1	ENSG00000124762	CDKN1A	p21	2		1	0	0	0	1	0	0	0	0	0	0	0	0	0	0	0.00161193	0.00161193	0	0	0	0	0	0	0	0	0.00161193	0.00161193
1757	26	ENSG00000164611	PTTG1	1	ENSG00000065361	ERBB3	HER3	2		1	0	0	0	1	0	0	0	0	0	0	0	0	0	0	-0.00148812	0.00148812	0	0	0	0	0	0	0	0	0.00148812	0.00148812
1919	49	ENSG00000168916	ZNF608	1	ENSG00000137154	RPS6	S6_pS240_S244	2		1	0	0	0	1	0	0	0	0	0	0	0	0	0	0	-0.0013612	0.0013612	0	0	0	0	0	0	0	0	0.0013612	0.0013612
2358	24	ENSG00000188610	FAM72B	1	ENSG00000141736	ERBB2	HER2	2		1	0	0	0	1	0	0	0	0	0	0	0	0	0	0	-0.00102844	0.00102844	0	0	0	0	0	0	0	0	0.00102844	0.00102844
2276	49	ENSG00000185347	TEDC1	1	ENSG00000137154	RPS6	S6_pS240_S244	2		1	0	0	0	1	0	0	0	0	0	0	0	0	0	0	0.00101282	0.00101282	0	0	0	0	0	0	0	0	0.00101282	0.00101282
2589	5	ENSG00000218980	FTH1P15	1	ENSG00000153094	BCL2L11	Bim	2		1	0	0	0	1	0	0	0	0	0	0	0	0	0	0	0.000821278	0.000821278	0	0	0	0	0	0	0	0	0.000821278	0.000821278
590	5	ENSG00000109819	PPARGC1A	1	ENSG00000153094	BCL2L11	Bim	2		1	0	0	0	1	0	0	0	0	0	0	0	0	0	0	0.000799988	0.000799988	0	0	0	0	0	0	0	0	0.000799988	0.000799988
2236	30	ENSG00000183876	ARSI	1	ENSG00000230989	HSBP1	HSP27_pS82	2		1	0	0	0	1	0	0	0	0	0	0	0	0	0	0	0.00051945	0.00051945	0	0	0	0	0	0	0	0	0.00051945	0.00051945
2182	59	ENSG00000180638	SLC47A2	1	ENSG00000065978	YBX1	YB1_pS102	2		1	0	0	0	1	0	0	0	0	0	0	0	0	0	0	-0.000500599	0.000500599	0	0	0	0	0	0	0	0	0.000500599	0.000500599
2832	59	ENSG00000256462	ENSG00000256462	1	ENSG00000065978	YBX1	YB1_pS102	2		1	0	0	0	1	0	0	0	0	0	0	0	0	0	0	-0.000416345	0.000416345	0	0	0	0	0	0	0	0	0.000416345	0.000416345
2902	20	ENSG00000263585	ENSG00000263585	1	ENSG00000146648	EGFR	EGFR	2		1	0	0	0	1	0	0	0	0	0	0	0	0	0	0	-0.000387275	0.000387275	0	0	0	0	0	0	0	0	0.000387275	0.000387275
1637	17	ENSG00000161888	SPC24	1	ENSG00000134057	CCNB1	Cyclin-B1	2		1	0	0	0	1	0	0	0	0	0	0	0	0	0	0	0.000320762	0.000320762	0	0	0	0	0	0	0	0	0.000320762	0.000320762
1382	24	ENSG00000146072	TNFRSF21	1	ENSG00000141736	ERBB2	HER2	2		1	0	0	0	1	0	0	0	0	0	0	0	0	0	0	0.000306428	0.000306428	0	0	0	0	0	0	0	0	0.000306428	0.000306428
1986	37	ENSG00000171130	ATP6V0E2	1	ENSG00000104419	NDRG1	NDRG1_pT346	2		2	0	0	0	1	0	1	0	0	0	0	0	0	0	0	-0.000286899	0.000286899	0	0	-0.157574	0.157574	0	0	0	0	0.157574	0.0789306
1240	26	ENSG00000139734	DIAPH3	1	ENSG00000065361	ERBB3	HER3	2		1	0	0	0	1	0	0	0	0	0	0	0	0	0	0	-0.000281391	0.000281391	0	0	0	0	0	0	0	0	0.000281391	0.000281391
1051	59	ENSG00000133661	SFTPD	1	ENSG00000065978	YBX1	YB1_pS102	2		1	0	0	0	1	0	0	0	0	0	0	0	0	0	0	-0.000232513	0.000232513	0	0	0	0	0	0	0	0	0.000232513	0.000232513
3009	40	ENSG00000275708	MIR3648-1	1	ENSG00000108443	RPS6KB1	p70-S6K_pT389	2		3	0	0	0	1	1	0	1	0	0	0	0	0	0	0	0.000223611	0.000223611	4.19238e-05	4.19238e-05	0	0	1.62365e-05	1.62365e-05	0	0	0.000223611	9.39238e-05
2545	47	ENSG00000210082	MT-RNR2	1	ENSG00000162775	RBM15	Rb_pS807_S811	2		1	0	0	0	1	0	0	0	0	0	0	0	0	0	0	-0.000171052	0.000171052	0	0	0	0	0	0	0	0	0.000171052	0.000171052
2584	15	ENSG00000215861	ENSG00000215861	1	ENSG00000181885	CLDN7	Claudin-7	2		1	0	0	0	1	0	0	0	0	0	0	0	0	0	0	0.000150663	0.000150663	0	0	0	0	0	0	0	0	0.000150663	0.000150663
3009	59	ENSG00000275708	MIR3648-1	1	ENSG00000065978	YBX1	YB1_pS102	2		1	0	0	0	1	0	0	0	0	0	0	0	0	0	0	0.000125085	0.000125085	0	0	0	0	0	0	0	0	0.000125085	0.000125085
747	24	ENSG00000117632	STMN1	1	ENSG00000141736	ERBB2	HER2	2		1	0	0	0	1	0	0	0	0	0	0	0	0	0	0	-0.00011741	0.00011741	0	0	0	0	0	0	0	0	0.00011741	0.00011741
2914	20	ENSG00000265257	ENSG00000265257	1	ENSG00000146648	EGFR	EGFR	2		1	0	0	0	1	0	0	0	0	0	0	0	0	0	0	0.000116429	0.000116429	0	0	0	0	0	0	0	0	0.000116429	0.000116429
726	15	ENSG00000116679	IVNS1ABP	1	ENSG00000181885	CLDN7	Claudin-7	2		1	0	0	0	1	0	0	0	0	0	0	0	0	0	0	-8.4296e-05	8.4296e-05	0	0	0	0	0	0	0	0	8.4296e-05	8.4296e-05
550	5	ENSG00000108175	ZMIZ1	1	ENSG00000153094	BCL2L11	Bim	2		1	0	0	0	1	0	0	0	0	0	0	0	0	0	0	7.32274e-05	7.32274e-05	0	0	0	0	0	0	0	0	7.32274e-05	7.32274e-05
1240	39	ENSG00000139734	DIAPH3	1	ENSG00000124762	CDKN1A	p21	2		1	0	0	0	1	0	0	0	0	0	0	0	0	0	0	-6.11111e-05	6.11111e-05	0	0	0	0	0	0	0	0	6.11111e-05	6.11111e-05
2139	19	ENSG00000178573	MAF	1	ENSG00000120875	DUSP4	DUSP4	2		1	0	0	0	1	0	0	0	0	0	0	0	0	0	0	-2.46312e-05	2.46312e-05	0	0	0	0	0	0	0	0	2.46312e-05	2.46312e-05
2826	48	ENSG00000255730	ENSG00000255730	1	ENSG00000137154	RPS6	S6_pS235_S236	2		1	0	0	0	1	0	0	0	0	0	0	0	0	0	0	-2.32184e-05	2.32184e-05	0	0	0	0	0	0	0	0	2.32184e-05	2.32184e-05
2391	24	ENSG00000196550	FAM72A	1	ENSG00000141736	ERBB2	HER2	2		1	0	0	0	1	0	0	0	0	0	0	0	0	0	0	-2.05959e-05	2.05959e-05	0	0	0	0	0	0	0	0	2.05959e-05	2.05959e-05
1962	36	ENSG00000170345	FOS	1	ENSG00000125414	MYH2	Myosin-IIa_pS1943	2		1	0	0	0	0	1	0	0	0	0	0	0	0	0	0	0	0	-0.51474	0.51474	0	0	0	0	0	0	0.51474	0.51474
1336	9	ENSG00000143816	WNT9A	1	ENSG00000105974	CAV1	Caveolin-1	2		1	0	0	0	0	1	0	0	0	0	0	0	0	0	0	0	0	-0.340081	0.340081	0	0	0	0	0	0	0.340081	0.340081
3001	22	ENSG00000274428	ENSG00000274428	1	ENSG00000169398	PTK2	FAK_pY397	2		2	0	0	0	0	1	0	0	1	0	0	0	0	0	0	0	0	0.328494	0.328494	0	0	0	0	0.107163	0.107163	0.328494	0.217829
2097	24	ENSG00000176153	GPX2	1	ENSG00000141736	ERBB2	HER2	2		1	0	0	0	0	1	0	0	0	0	0	0	0	0	0	0	0	0.312049	0.312049	0	0	0	0	0	0	0.312049	0.312049
2678	52	ENSG00000232218	ENSG00000232218	1	ENSG00000168610	STAT3	Stat3_pY705	2		1	0	0	0	0	1	0	0	0	0	0	0	0	0	0	0	0	0.302573	0.302573	0	0	0	0	0	0	0.302573	0.302573
1554	12	ENSG00000156970	BUB1B	1	ENSG00000170312	CDC2	CDK1	2		1	0	0	0	0	1	0	0	0	0	0	0	0	0	0	0	0	0.299357	0.299357	0	0	0	0	0	0	0.299357	0.299357
2906	2	ENSG00000264462	MIR3648-2	1	ENSG00000142208 ENSG00000105221 ENSG00000117020	AKT1 AKT2 AKT3	Akt_pS473	2		1	0	0	0	0	1	0	0	0	0	0	0	0	0	0	0	0	-0.293042	0.293042	0	0	0	0	0	0	0.293042	0.293042
2844	49	ENSG00000258017	ENSG00000258017	1	ENSG00000137154	RPS6	S6_pS240_S244	2		1	0	0	0	0	1	0	0	0	0	0	0	0	0	0	0	0	0.289472	0.289472	0	0	0	0	0	0	0.289472	0.289472
557	22	ENSG00000108452	ZNF29P	1	ENSG00000169398	PTK2	FAK_pY397	2		2	0	0	0	0	1	0	0	1	0	0	0	0	0	0	0	0	-0.272223	0.272223	0	0	0	0	-0.261847	0.261847	0.272223	0.267035
1962	56	ENSG00000170345	FOS	1	ENSG00000261150	EPPK1	VHL-EPPK1	2		1	0	0	0	0	1	0	0	0	0	0	0	0	0	0	0	0	-0.268838	0.268838	0	0	0	0	0	0	0.268838	0.268838
602	59	ENSG00000110195	FOLR1	1	ENSG00000065978	YBX1	YB1_pS102	2		1	0	0	0	0	1	0	0	0	0	0	0	0	0	0	0	0	-0.264715	0.264715	0	0	0	0	0	0	0.264715	0.264715
1727	8	ENSG00000163995	ABLIM2	1	ENSG00000165806	CASP7	Caspase-7-cleaved	2		1	0	0	0	0	1	0	0	0	0	0	0	0	0	0	0	0	0.26266	0.26266	0	0	0	0	0	0	0.26266	0.26266
453	50	ENSG00000103187	COTL1	1	ENSG00000112096	SOD2	SOD2	2		1	0	0	0	0	1	0	0	0	0	0	0	0	0	0	0	0	-0.26006	0.26006	0	0	0	0	0	0	0.26006	0.26006
2154	18	ENSG00000179218	CALR	1	ENSG00000112576	CCND3	Cyclin-D3	2		1	0	0	0	0	1	0	0	0	0	0	0	0	0	0	0	0	0.250672	0.250672	0	0	0	0	0	0	0.250672	0.250672
1700	14	ENSG00000163531	NFASC	1	ENSG00000183765	CHEK2	Chk2_pT68	2		1	0	0	0	0	1	0	0	0	0	0	0	0	0	0	0	0	-0.242679	0.242679	0	0	0	0	0	0	0.242679	0.242679
2865	50	ENSG00000259316	ENSG00000259316	1	ENSG00000112096	SOD2	SOD2	2		1	0	0	0	0	1	0	0	0	0	0	0	0	0	0	0	0	-0.239258	0.239258	0	0	0	0	0	0	0.239258	0.239258
1544	25	ENSG00000156313	RPGR	1	ENSG00000141736	ERBB2	HER2_pY1248	2		1	0	0	0	0	1	0	0	0	0	0	0	0	0	0	0	0	0.231904	0.231904	0	0	0	0	0	0	0.231904	0.231904
747	16	ENSG00000117632	STMN1	1	ENSG00000152661	GJA1	Connexin-43	2		1	0	0	0	0	1	0	0	0	0	0	0	0	0	0	0	0	-0.230828	0.230828	0	0	0	0	0	0	0.230828	0.230828
1261	13	ENSG00000140534	TICRR	1	ENSG00000149554	CHEK1	Chk1	2		1	0	0	0	0	1	0	0	0	0	0	0	0	0	0	0	0	0.229539	0.229539	0	0	0	0	0	0	0.229539	0.229539
2312	37	ENSG00000186594	MIR22HG	1	ENSG00000104419	NDRG1	NDRG1_pT346	2		1	0	0	0	0	1	0	0	0	0	0	0	0	0	0	0	0	0.228736	0.228736	0	0	0	0	0	0	0.228736	0.228736
2772	33	ENSG00000247095	MIR210HG	1	ENSG00000100030 ENSG00000102882	MAPK1 MAPK3	MAPK_pT202_Y204	2		1	0	0	0	0	1	0	0	0	0	0	0	0	0	0	0	0	0.220711	0.220711	0	0	0	0	0	0	0.220711	0.220711
2244	55	ENSG00000184254	ALDH1A3	1	ENSG00000128052	KDR	VEGFR-2	2		2	0	0	0	0	1	0	0	1	0	0	0	0	0	0	0	0	-0.219957	0.219957	0	0	0	0	-0.0717073	0.0717073	0.219957	0.145832
1425	24	ENSG00000149021	SCGB1A1	1	ENSG00000141736	ERBB2	HER2	2		1	0	0	0	0	1	0	0	0	0	0	0	0	0	0	0	0	0.217866	0.217866	0	0	0	0	0	0	0.217866	0.217866
1522	4	ENSG00000154914	USP43	1	ENSG00000075624	ACTB	b-Actin	2		1	0	0	0	0	1	0	0	0	0	0	0	0	0	0	0	0	0.213282	0.213282	0	0	0	0	0	0	0.213282	0.213282
2870	33	ENSG00000259939	ENSG00000259939	1	ENSG00000100030 ENSG00000102882	MAPK1 MAPK3	MAPK_pT202_Y204	2		2	0	0	0	0	1	0	0	1	0	0	0	0	0	0	0	0	-0.20305	0.20305	0	0	0	0	-0.207771	0.207771	0.207771	0.20541
1009	13	ENSG00000131773	KHDRBS3	1	ENSG00000149554	CHEK1	Chk1	2		1	0	0	0	0	1	0	0	0	0	0	0	0	0	0	0	0	0.201944	0.201944	0	0	0	0	0	0	0.201944	0.201944
1876	29	ENSG00000167900	TK1	1	ENSG00000168148	HIST3H3	Histone-H3	2		1	0	0	0	0	1	0	0	0	0	0	0	0	0	0	0	0	-0.189033	0.189033	0	0	0	0	0	0	0.189033	0.189033
9	5	ENSG00000004799	PDK4	1	ENSG00000153094	BCL2L11	Bim	2		1	0	0	0	0	1	0	0	0	0	0	0	0	0	0	0	0	0.186845	0.186845	0	0	0	0	0	0	0.186845	0.186845
845	48	ENSG00000123374	CDK2	1	ENSG00000137154	RPS6	S6_pS235_S236	2		1	0	0	0	0	1	0	0	0	0	0	0	0	0	0	0	0	0.186002	0.186002	0	0	0	0	0	0	0.186002	0.186002
1875	11	ENSG00000167779	IGFBP6	1	ENSG00000170312	CDK1	cdc25C	2		1	0	0	0	0	1	0	0	0	0	0	0	0	0	0	0	0	0.185973	0.185973	0	0	0	0	0	0	0.185973	0.185973
491	56	ENSG00000105141	CASP14	1	ENSG00000261150	EPPK1	VHL-EPPK1	2		1	0	0	0	0	1	0	0	0	0	0	0	0	0	0	0	0	-0.184524	0.184524	0	0	0	0	0	0	0.184524	0.184524
1222	50	ENSG00000138829	FBN2	1	ENSG00000112096	SOD2	SOD2	2		1	0	0	0	0	1	0	0	0	0	0	0	0	0	0	0	0	-0.183222	0.183222	0	0	0	0	0	0	0.183222	0.183222
2772	11	ENSG00000247095	MIR210HG	1	ENSG00000170312	CDK1	cdc25C	2		1	0	0	0	0	1	0	0	0	0	0	0	0	0	0	0	0	-0.182299	0.182299	0	0	0	0	0	0	0.182299	0.182299
13	19	ENSG00000005884	ITGA3	1	ENSG00000120875	DUSP4	DUSP4	2		1	0	0	0	0	1	0	0	0	0	0	0	0	0	0	0	0	0.180513	0.180513	0	0	0	0	0	0	0.180513	0.180513
942	58	ENSG00000128656	CHN1	1	ENSG00000137693	YAP1	YAP_pS127	2		1	0	0	0	0	1	0	0	0	0	0	0	0	0	0	0	0	0.178613	0.178613	0	0	0	0	0	0	0.178613	0.178613
2637	4	ENSG00000227036	LINC00511	1	ENSG00000075624	ACTB	b-Actin	2		1	0	0	0	0	1	0	0	0	0	0	0	0	0	0	0	0	0.178458	0.178458	0	0	0	0	0	0	0.178458	0.178458
651	17	ENSG00000112984	KIF20A	1	ENSG00000134057	CCNB1	Cyclin-B1	2		1	0	0	0	0	1	0	0	0	0	0	0	0	0	0	0	0	0.178177	0.178177	0	0	0	0	0	0	0.178177	0.178177
2288	27	ENSG00000185666	SYN3	1	ENSG00000114315	HES1	HES1	2		1	0	0	0	0	1	0	0	0	0	0	0	0	0	0	0	0	0.177151	0.177151	0	0	0	0	0	0	0.177151	0.177151
962	58	ENSG00000129521	EGLN3	1	ENSG00000137693	YAP1	YAP_pS127	2		1	0	0	0	0	1	0	0	0	0	0	0	0	0	0	0	0	-0.176878	0.176878	0	0	0	0	0	0	0.176878	0.176878
345	48	ENSG00000095321	CRAT	1	ENSG00000137154	RPS6	S6_pS235_S236	2		1	0	0	0	0	1	0	0	0	0	0	0	0	0	0	0	0	-0.171076	0.171076	0	0	0	0	0	0	0.171076	0.171076
2168	43	ENSG00000179818	PCBP1-AS1	1	None	PAR	PAR	2		2	0	0	0	0	1	0	0	1	0	0	0	0	0	0	0	0	0.170471	0.170471	0	0	0	0	0.172658	0.172658	0.172658	0.171565
1651	59	ENSG00000162496	DHRS3	1	ENSG00000065978	YBX1	YB1_pS102	2		1	0	0	0	0	1	0	0	0	0	0	0	0	0	0	0	0	-0.165514	0.165514	0	0	0	0	0	0	0.165514	0.165514
98	27	ENSG00000041982	TNC	1	ENSG00000114315	HES1	HES1	2		1	0	0	0	0	1	0	0	0	0	0	0	0	0	0	0	0	-0.162296	0.162296	0	0	0	0	0	0	0.162296	0.162296
2548	31	ENSG00000212232	SNORD17	1	ENSG00000140443	IGF1R	IGFRb	2		1	0	0	0	0	1	0	0	0	0	0	0	0	0	0	0	0	-0.1622	0.1622	0	0	0	0	0	0	0.1622	0.1622
2267	41	ENSG00000185033	SEMA4B	1	ENSG00000117676	RPS6KA1	p90RSK_pT573	2		1	0	0	0	0	1	0	0	0	0	0	0	0	0	0	0	0	-0.159477	0.159477	0	0	0	0	0	0	0.159477	0.159477
1766	41	ENSG00000164825	DEFB1	1	ENSG00000117676	RPS6KA1	p90RSK_pT573	2		1	0	0	0	0	1	0	0	0	0	0	0	0	0	0	0	0	-0.159006	0.159006	0	0	0	0	0	0	0.159006	0.159006
1254	12	ENSG00000140451	PIF1	1	ENSG00000170312	CDC2	CDK1	2		1	0	0	0	0	1	0	0	0	0	0	0	0	0	0	0	0	0.157724	0.157724	0	0	0	0	0	0	0.157724	0.157724
2520	19	ENSG00000204866	IGFL2	1	ENSG00000120875	DUSP4	DUSP4	2		1	0	0	0	0	1	0	0	0	0	0	0	0	0	0	0	0	-0.157117	0.157117	0	0	0	0	0	0	0.157117	0.157117
2244	51	ENSG00000184254	ALDH1A3	1	ENSG00000168610	STAT3	Stat3	2		1	0	0	0	0	1	0	0	0	0	0	0	0	0	0	0	0	-0.155465	0.155465	0	0	0	0	0	0	0.155465	0.155465
1567	43	ENSG00000157557	ETS2	1	None	PAR	PAR	2		1	0	0	0	0	1	0	0	0	0	0	0	0	0	0	0	0	0.155343	0.155343	0	0	0	0	0	0	0.155343	0.155343
2995	43	ENSG00000274092	ENSG00000274092	1	None	PAR	PAR	2		1	0	0	0	0	1	0	0	0	0	0	0	0	0	0	0	0	-0.153055	0.153055	0	0	0	0	0	0	0.153055	0.153055
2678	31	ENSG00000232218	ENSG00000232218	1	ENSG00000140443	IGF1R	IGFRb	2		1	0	0	0	0	1	0	0	0	0	0	0	0	0	0	0	0	0.151261	0.151261	0	0	0	0	0	0	0.151261	0.151261
1382	54	ENSG00000146072	TNFRSF21	1	ENSG00000121060	TRIM25	TRIM25	2		1	0	0	0	0	1	0	0	0	0	0	0	0	0	0	0	0	-0.151238	0.151238	0	0	0	0	0	0	0.151238	0.151238
649	16	ENSG00000112964	GHR	1	ENSG00000152661	GJA1	Connexin-43	2		1	0	0	0	0	1	0	0	0	0	0	0	0	0	0	0	0	0.151083	0.151083	0	0	0	0	0	0	0.151083	0.151083
3048	23	ENSG00000281991	TMEM265	1	ENSG00000111206	FOXM1	FoxM1	2		2	0	0	0	0	1	1	0	0	0	0	0	0	0	0	0	0	-0.150209	0.150209	-0.00683164	0.00683164	0	0	0	0	0.150209	0.0785201
1090	45	ENSG00000135048	CEMIP2	1	ENSG00000150593	PDCD4	Pdcd4	2		1	0	0	0	0	1	0	0	0	0	0	0	0	0	0	0	0	-0.14826	0.14826	0	0	0	0	0	0	0.14826	0.14826
2694	1	ENSG00000233250	ENSG00000233250	1	ENSG00000278540 ENSG00000076555	ACACA ACACB	ACC1	2		1	0	0	0	0	1	0	0	0	0	0	0	0	0	0	0	0	0.148233	0.148233	0	0	0	0	0	0	0.148233	0.148233
1221	24	ENSG00000138821	SLC39A8	1	ENSG00000141736	ERBB2	HER2	2		1	0	0	0	0	1	0	0	0	0	0	0	0	0	0	0	0	-0.146392	0.146392	0	0	0	0	0	0	0.146392	0.146392
1448	2	ENSG00000150990	DHX37	1	ENSG00000142208 ENSG00000105221 ENSG00000117020	AKT1 AKT2 AKT3	Akt_pS473	2		1	0	0	0	0	1	0	0	0	0	0	0	0	0	0	0	0	-0.146167	0.146167	0	0	0	0	0	0	0.146167	0.146167
1789	19	ENSG00000165891	E2F7	1	ENSG00000120875	DUSP4	DUSP4	2		1	0	0	0	0	1	0	0	0	0	0	0	0	0	0	0	0	0.143135	0.143135	0	0	0	0	0	0	0.143135	0.143135
604	40	ENSG00000110218	PANX1	1	ENSG00000108443	RPS6KB1	p70-S6K_pT389	2		1	0	0	0	0	1	0	0	0	0	0	0	0	0	0	0	0	0.142321	0.142321	0	0	0	0	0	0	0.142321	0.142321
2355	43	ENSG00000188508	KRTDAP	1	None	PAR	PAR	2		1	0	0	0	0	1	0	0	0	0	0	0	0	0	0	0	0	0.141502	0.141502	0	0	0	0	0	0	0.141502	0.141502
1897	27	ENSG00000168398	BDKRB2	1	ENSG00000114315	HES1	HES1	2		1	0	0	0	0	1	0	0	0	0	0	0	0	0	0	0	0	0.140285	0.140285	0	0	0	0	0	0	0.140285	0.140285
1134	47	ENSG00000136235	GPNMB	1	ENSG00000162775	RBM15	Rb_pS807_S811	2		1	0	0	0	0	1	0	0	0	0	0	0	0	0	0	0	0	-0.14028	0.14028	0	0	0	0	0	0	0.14028	0.14028
1632	47	ENSG00000161011	SQSTM1	1	ENSG00000162775	RBM15	Rb_pS807_S811	2		1	0	0	0	0	1	0	0	0	0	0	0	0	0	0	0	0	-0.140089	0.140089	0	0	0	0	0	0	0.140089	0.140089
1504	31	ENSG00000154153	RETREG1	1	ENSG00000140443	IGF1R	IGFRb	2		1	0	0	0	0	1	0	0	0	0	0	0	0	0	0	0	0	0.137756	0.137756	0	0	0	0	0	0	0.137756	0.137756
431	48	ENSG00000102172	SMS	1	ENSG00000137154	RPS6	S6_pS235_S236	2		1	0	0	0	0	1	0	0	0	0	0	0	0	0	0	0	0	0.135543	0.135543	0	0	0	0	0	0	0.135543	0.135543
483	31	ENSG00000104856	RELB	1	ENSG00000140443	IGF1R	IGFRb	2		1	0	0	0	0	1	0	0	0	0	0	0	0	0	0	0	0	0.134849	0.134849	0	0	0	0	0	0	0.134849	0.134849
2769	48	ENSG00000245060	LINC00847	1	ENSG00000137154	RPS6	S6_pS235_S236	2		1	0	0	0	0	1	0	0	0	0	0	0	0	0	0	0	0	-0.131628	0.131628	0	0	0	0	0	0	0.131628	0.131628
972	5	ENSG00000130164	LDLR	1	ENSG00000153094	BCL2L11	Bim	2		1	0	0	0	0	1	0	0	0	0	0	0	0	0	0	0	0	-0.131342	0.131342	0	0	0	0	0	0	0.131342	0.131342
2244	27	ENSG00000184254	ALDH1A3	1	ENSG00000114315	HES1	HES1	2		1	0	0	0	0	1	0	0	0	0	0	0	0	0	0	0	0	0.131291	0.131291	0	0	0	0	0	0	0.131291	0.131291
1245	31	ENSG00000140092	FBLN5	1	ENSG00000140443	IGF1R	IGFRb	2		1	0	0	0	0	1	0	0	0	0	0	0	0	0	0	0	0	0.1293	0.1293	0	0	0	0	0	0	0.1293	0.1293
2547	29	ENSG00000211459	MT-RNR1	1	ENSG00000168148	HIST3H3	Histone-H3	2		1	0	0	0	0	1	0	0	0	0	0	0	0	0	0	0	0	0.128467	0.128467	0	0	0	0	0	0	0.128467	0.128467
1506	5	ENSG00000154188	ANGPT1	1	ENSG00000153094	BCL2L11	Bim	2		1	0	0	0	0	1	0	0	0	0	0	0	0	0	0	0	0	0.127923	0.127923	0	0	0	0	0	0	0.127923	0.127923
15	59	ENSG00000006025	ENSG00000006025	1	ENSG00000065978	YBX1	YB1_pS102	2		1	0	0	0	0	1	0	0	0	0	0	0	0	0	0	0	0	-0.127828	0.127828	0	0	0	0	0	0	0.127828	0.127828
942	18	ENSG00000128656	CHN1	1	ENSG00000112576	CCND3	Cyclin-D3	2		1	0	0	0	0	1	0	0	0	0	0	0	0	0	0	0	0	-0.126687	0.126687	0	0	0	0	0	0	0.126687	0.126687
364	4	ENSG00000099860	GADD45B	1	ENSG00000075624	ACTB	b-Actin	2		2	0	0	0	0	1	0	1	0	0	0	0	0	0	0	0	0	0.124877	0.124877	0	0	0.0258761	0.0258761	0	0	0.124877	0.0753766
957	58	ENSG00000129422	MTUS1	1	ENSG00000137693	YAP1	YAP_pS127	2		1	0	0	0	0	1	0	0	0	0	0	0	0	0	0	0	0	0.12448	0.12448	0	0	0	0	0	0	0.12448	0.12448
123	3	ENSG00000055163	CYFIP2	1	ENSG00000167601	AXL	Axl	2		2	0	0	0	0	1	1	0	0	0	0	0	0	0	0	0	0	0.12416	0.12416	0.117904	0.117904	0	0	0	0	0.12416	0.121032
472	26	ENSG00000104419	NDRG1	1	ENSG00000065361	ERBB3	HER3	2		1	0	0	0	0	1	0	0	0	0	0	0	0	0	0	0	0	0.123084	0.123084	0	0	0	0	0	0	0.123084	0.123084
1490	16	ENSG00000153292	ADGRF1	1	ENSG00000152661	GJA1	Connexin-43	2		1	0	0	0	0	1	0	0	0	0	0	0	0	0	0	0	0	0.122823	0.122823	0	0	0	0	0	0	0.122823	0.122823
2738	19	ENSG00000239282	CASTOR1	1	ENSG00000120875	DUSP4	DUSP4	2		1	0	0	0	0	1	0	0	0	0	0	0	0	0	0	0	0	-0.122569	0.122569	0	0	0	0	0	0	0.122569	0.122569
1412	16	ENSG00000148346	LCN2	1	ENSG00000152661	GJA1	Connexin-43	2		1	0	0	0	0	1	0	0	0	0	0	0	0	0	0	0	0	0.121341	0.121341	0	0	0	0	0	0	0.121341	0.121341
2979	18	ENSG00000273038	ENSG00000273038	1	ENSG00000112576	CCND3	Cyclin-D3	2		1	0	0	0	0	1	0	0	0	0	0	0	0	0	0	0	0	0.119445	0.119445	0	0	0	0	0	0	0.119445	0.119445
2688	3	ENSG00000232702	ENSG00000232702	1	ENSG00000167601	AXL	Axl	2		1	0	0	0	0	1	0	0	0	0	0	0	0	0	0	0	0	0.119344	0.119344	0	0	0	0	0	0	0.119344	0.119344
557	2	ENSG00000108452	ZNF29P	1	ENSG00000142208 ENSG00000105221 ENSG00000117020	AKT1 AKT2 AKT3	Akt_pS473	2		1	0	0	0	0	1	0	0	0	0	0	0	0	0	0	0	0	-0.118789	0.118789	0	0	0	0	0	0	0.118789	0.118789
1331	56	ENSG00000143556	S100A7	1	ENSG00000261150	EPPK1	VHL-EPPK1	2		1	0	0	0	0	1	0	0	0	0	0	0	0	0	0	0	0	-0.118157	0.118157	0	0	0	0	0	0	0.118157	0.118157
1507	25	ENSG00000154217	PITPNC1	1	ENSG00000141736	ERBB2	HER2_pY1248	2		1	0	0	0	0	1	0	0	0	0	0	0	0	0	0	0	0	0.118013	0.118013	0	0	0	0	0	0	0.118013	0.118013
1521	20	ENSG00000154856	APCDD1	1	ENSG00000146648	EGFR	EGFR	2		1	0	0	0	0	1	0	0	0	0	0	0	0	0	0	0	0	0.116094	0.116094	0	0	0	0	0	0	0.116094	0.116094
3045	34	ENSG00000281162	LINC01127	1	ENSG00000143384	MCL1	Mcl-1	2		1	0	0	0	0	1	0	0	0	0	0	0	0	0	0	0	0	0.11522	0.11522	0	0	0	0	0	0	0.11522	0.11522
2211	20	ENSG00000182809	CRIP2	1	ENSG00000146648	EGFR	EGFR	2		1	0	0	0	0	1	0	0	0	0	0	0	0	0	0	0	0	0.114977	0.114977	0	0	0	0	0	0	0.114977	0.114977
859	58	ENSG00000124067	SLC12A4	1	ENSG00000137693	YAP1	YAP_pS127	2		1	0	0	0	0	1	0	0	0	0	0	0	0	0	0	0	0	-0.113625	0.113625	0	0	0	0	0	0	0.113625	0.113625
236	52	ENSG00000077264	PAK3	1	ENSG00000168610	STAT3	Stat3_pY705	2		1	0	0	0	0	1	0	0	0	0	0	0	0	0	0	0	0	0.113443	0.113443	0	0	0	0	0	0	0.113443	0.113443
1088	27	ENSG00000134986	NREP	1	ENSG00000114315	HES1	HES1	2		1	0	0	0	0	1	0	0	0	0	0	0	0	0	0	0	0	-0.113334	0.113334	0	0	0	0	0	0	0.113334	0.113334
2370	37	ENSG00000189143	CLDN4	1	ENSG00000104419	NDRG1	NDRG1_pT346	2		1	0	0	0	0	1	0	0	0	0	0	0	0	0	0	0	0	0.111522	0.111522	0	0	0	0	0	0	0.111522	0.111522
2490	28	ENSG00000203812	HIST2H2AA3	1	ENSG00000100644	HIF1A	Hif-1-alpha	2		1	0	0	0	0	1	0	0	0	0	0	0	0	0	0	0	0	0.110983	0.110983	0	0	0	0	0	0	0.110983	0.110983
1469	55	ENSG00000151967	SCHIP1	1	ENSG00000128052	KDR	VEGFR-2	2		1	0	0	0	0	1	0	0	0	0	0	0	0	0	0	0	0	0.110802	0.110802	0	0	0	0	0	0	0.110802	0.110802
2772	1	ENSG00000247095	MIR210HG	1	ENSG00000278540 ENSG00000076555	ACACA ACACB	ACC1	2		1	0	0	0	0	1	0	0	0	0	0	0	0	0	0	0	0	-0.10873	0.10873	0	0	0	0	0	0	0.10873	0.10873
2404	58	ENSG00000196843	ARID5A	1	ENSG00000137693	YAP1	YAP_pS127	2		1	0	0	0	0	1	0	0	0	0	0	0	0	0	0	0	0	-0.107666	0.107666	0	0	0	0	0	0	0.107666	0.107666
1382	36	ENSG00000146072	TNFRSF21	1	ENSG00000125414	MYH2	Myosin-IIa_pS1943	2		2	0	0	0	0	1	0	0	1	0	0	0	0	0	0	0	0	-0.106927	0.106927	0	0	0	0	-0.0262155	0.0262155	0.106927	0.0665712
472	57	ENSG00000104419	NDRG1	1	ENSG00000137693	YAP1	YAP	2		1	0	0	0	0	1	0	0	0	0	0	0	0	0	0	0	0	0.106133	0.106133	0	0	0	0	0	0	0.106133	0.106133
1962	55	ENSG00000170345	FOS	1	ENSG00000128052	KDR	VEGFR-2	2		1	0	0	0	0	1	0	0	0	0	0	0	0	0	0	0	0	-0.106023	0.106023	0	0	0	0	0	0	0.106023	0.106023
2540	1	ENSG00000206828	ENSG00000206828	1	ENSG00000278540 ENSG00000076555	ACACA ACACB	ACC1	2		1	0	0	0	0	1	0	0	0	0	0	0	0	0	0	0	0	0.105956	0.105956	0	0	0	0	0	0	0.105956	0.105956
1201	30	ENSG00000138190	EXOC6	1	ENSG00000230989	HSBP1	HSP27_pS82	2		1	0	0	0	0	1	0	0	0	0	0	0	0	0	0	0	0	-0.105434	0.105434	0	0	0	0	0	0	0.105434	0.105434
2480	59	ENSG00000200087	SNORA73B	1	ENSG00000065978	YBX1	YB1_pS102	2		1	0	0	0	0	1	0	0	0	0	0	0	0	0	0	0	0	0.105142	0.105142	0	0	0	0	0	0	0.105142	0.105142
1656	59	ENSG00000162591	MEGF6	1	ENSG00000065978	YBX1	YB1_pS102	2		1	0	0	0	0	1	0	0	0	0	0	0	0	0	0	0	0	-0.104782	0.104782	0	0	0	0	0	0	0.104782	0.104782
1382	56	ENSG00000146072	TNFRSF21	1	ENSG00000261150	EPPK1	VHL-EPPK1	2		1	0	0	0	0	1	0	0	0	0	0	0	0	0	0	0	0	-0.104662	0.104662	0	0	0	0	0	0	0.104662	0.104662
1340	1	ENSG00000143878	RHOB	1	ENSG00000278540 ENSG00000076555	ACACA ACACB	ACC1	2		1	0	0	0	0	1	0	0	0	0	0	0	0	0	0	0	0	-0.102431	0.102431	0	0	0	0	0	0	0.102431	0.102431
2981	2	ENSG00000273184	ENSG00000273184	1	ENSG00000142208 ENSG00000105221 ENSG00000117020	AKT1 AKT2 AKT3	Akt_pS473	2		1	0	0	0	0	1	0	0	0	0	0	0	0	0	0	0	0	-0.102185	0.102185	0	0	0	0	0	0	0.102185	0.102185
1722	14	ENSG00000163874	ZC3H12A	1	ENSG00000183765	CHEK2	Chk2_pT68	2		1	0	0	0	0	1	0	0	0	0	0	0	0	0	0	0	0	0.101477	0.101477	0	0	0	0	0	0	0.101477	0.101477
853	52	ENSG00000123610	TNFAIP6	1	ENSG00000168610	STAT3	Stat3_pY705	2		1	0	0	0	0	1	0	0	0	0	0	0	0	0	0	0	0	0.101354	0.101354	0	0	0	0	0	0	0.101354	0.101354
2546	43	ENSG00000211448	DIO2	1	None	PAR	PAR	2		1	0	0	0	0	1	0	0	0	0	0	0	0	0	0	0	0	0.10071	0.10071	0	0	0	0	0	0	0.10071	0.10071
2999	36	ENSG00000274266	SNORA73A	1	ENSG00000125414	MYH2	Myosin-IIa_pS1943	2		2	0	0	0	0	1	0	0	1	0	0	0	0	0	0	0	0	0.0999587	0.0999587	0	0	0	0	0.384049	0.384049	0.384049	0.242004
3031	56	ENSG00000279322	ENSG00000279322	1	ENSG00000261150	EPPK1	VHL-EPPK1	2		2	0	0	0	0	1	0	0	1	0	0	0	0	0	0	0	0	-0.0999466	0.0999466	0	0	0	0	-0.0644275	0.0644275	0.0999466	0.0821871
2481	8	ENSG00000201998	SNORA23	1	ENSG00000165806	CASP7	Caspase-7-cleaved	2		1	0	0	0	0	1	0	0	0	0	0	0	0	0	0	0	0	-0.099393	0.099393	0	0	0	0	0	0	0.099393	0.099393
497	31	ENSG00000105339	DENND3	1	ENSG00000140443	IGF1R	IGFRb	2		1	0	0	0	0	1	0	0	0	0	0	0	0	0	0	0	0	0.0982769	0.0982769	0	0	0	0	0	0	0.0982769	0.0982769
590	45	ENSG00000109819	PPARGC1A	1	ENSG00000150593	PDCD4	Pdcd4	2		1	0	0	0	0	1	0	0	0	0	0	0	0	0	0	0	0	0.0972033	0.0972033	0	0	0	0	0	0	0.0972033	0.0972033
1962	6	ENSG00000170345	FOS	1	ENSG00000136997	MYC	c-Myc	2		1	0	0	0	0	1	0	0	0	0	0	0	0	0	0	0	0	0.0932856	0.0932856	0	0	0	0	0	0	0.0932856	0.0932856
1169	56	ENSG00000137648	TMPRSS4	1	ENSG00000261150	EPPK1	VHL-EPPK1	2		1	0	0	0	0	1	0	0	0	0	0	0	0	0	0	0	0	-0.0932036	0.0932036	0	0	0	0	0	0	0.0932036	0.0932036
2061	29	ENSG00000174738	NR1D2	1	ENSG00000168148	HIST3H3	Histone-H3	2		1	0	0	0	0	1	0	0	0	0	0	0	0	0	0	0	0	0.0921102	0.0921102	0	0	0	0	0	0	0.0921102	0.0921102
1079	30	ENSG00000134755	DSC2	1	ENSG00000230989	HSBP1	HSP27_pS82	2		2	0	0	0	0	1	0	1	0	0	0	0	0	0	0	0	0	0.092057	0.092057	0	0	0.0566854	0.0566854	0	0	0.092057	0.0743712
2413	37	ENSG00000197182	MIRLET7BHG	1	ENSG00000104419	NDRG1	NDRG1_pT346	2		1	0	0	0	0	1	0	0	0	0	0	0	0	0	0	0	0	0.0918364	0.0918364	0	0	0	0	0	0	0.0918364	0.0918364
2999	52	ENSG00000274266	SNORA73A	1	ENSG00000168610	STAT3	Stat3_pY705	2		1	0	0	0	0	1	0	0	0	0	0	0	0	0	0	0	0	-0.0904097	0.0904097	0	0	0	0	0	0	0.0904097	0.0904097
683	41	ENSG00000115009	CCL20	1	ENSG00000117676	RPS6KA1	p90RSK_pT573	2		1	0	0	0	0	1	0	0	0	0	0	0	0	0	0	0	0	0.0903144	0.0903144	0	0	0	0	0	0	0.0903144	0.0903144
651	46	ENSG00000112984	KIF20A	1	ENSG00000166851	PLK1	PLK1	2		1	0	0	0	0	1	0	0	0	0	0	0	0	0	0	0	0	0.090017	0.090017	0	0	0	0	0	0	0.090017	0.090017
853	8	ENSG00000123610	TNFAIP6	1	ENSG00000165806	CASP7	Caspase-7-cleaved	2		1	0	0	0	0	1	0	0	0	0	0	0	0	0	0	0	0	0.0899586	0.0899586	0	0	0	0	0	0	0.0899586	0.0899586
2585	2	ENSG00000216331	HIST1H1PS1	1	ENSG00000142208 ENSG00000105221 ENSG00000117020	AKT1 AKT2 AKT3	Akt_pS473	2		1	0	0	0	0	1	0	0	0	0	0	0	0	0	0	0	0	0.0896391	0.0896391	0	0	0	0	0	0	0.0896391	0.0896391
713	11	ENSG00000115919	KYNU	1	ENSG00000170312	CDK1	cdc25C	2		1	0	0	0	0	1	0	0	0	0	0	0	0	0	0	0	0	0.0895113	0.0895113	0	0	0	0	0	0	0.0895113	0.0895113
2520	7	ENSG00000204866	IGFL2	1	ENSG00000132155	RAF1	C-Raf_pS338	2		1	0	0	0	0	1	0	0	0	0	0	0	0	0	0	0	0	-0.0892249	0.0892249	0	0	0	0	0	0	0.0892249	0.0892249
1675	5	ENSG00000163082	SGPP2	1	ENSG00000153094	BCL2L11	Bim	2		2	0	0	0	0	1	0	1	0	0	0	0	0	0	0	0	0	0.0891346	0.0891346	0	0	0.151402	0.151402	0	0	0.151402	0.120268
847	38	ENSG00000123405	NFE2	1	ENSG00000148400	NOTCH1	Notch1	2		1	0	0	0	0	1	0	0	0	0	0	0	0	0	0	0	0	0.0887805	0.0887805	0	0	0	0	0	0	0.0887805	0.0887805
1318	28	ENSG00000143369	ECM1	1	ENSG00000100644	HIF1A	Hif-1-alpha	2		1	0	0	0	0	1	0	0	0	0	0	0	0	0	0	0	0	0.0886165	0.0886165	0	0	0	0	0	0	0.0886165	0.0886165
2541	33	ENSG00000206885	SNORA75	1	ENSG00000100030 ENSG00000102882	MAPK1 MAPK3	MAPK_pT202_Y204	2		1	0	0	0	0	1	0	0	0	0	0	0	0	0	0	0	0	-0.0880137	0.0880137	0	0	0	0	0	0	0.0880137	0.0880137
1708	41	ENSG00000163633	C4orf36	1	ENSG00000117676	RPS6KA1	p90RSK_pT573	2		1	0	0	0	0	1	0	0	0	0	0	0	0	0	0	0	0	0.0852555	0.0852555	0	0	0	0	0	0	0.0852555	0.0852555
872	52	ENSG00000124731	TREM1	1	ENSG00000168610	STAT3	Stat3_pY705	2		1	0	0	0	0	1	0	0	0	0	0	0	0	0	0	0	0	-0.0829617	0.0829617	0	0	0	0	0	0	0.0829617	0.0829617
2038	2	ENSG00000173391	OLR1	1	ENSG00000142208 ENSG00000105221 ENSG00000117020	AKT1 AKT2 AKT3	Akt_pS473	2		1	0	0	0	0	1	0	0	0	0	0	0	0	0	0	0	0	0.0814493	0.0814493	0	0	0	0	0	0	0.0814493	0.0814493
2251	22	ENSG00000184545	DUSP8	1	ENSG00000169398	PTK2	FAK_pY397	2		1	0	0	0	0	1	0	0	0	0	0	0	0	0	0	0	0	0.0808415	0.0808415	0	0	0	0	0	0	0.0808415	0.0808415
2945	14	ENSG00000268465	ENSG00000268465	1	ENSG00000183765	CHEK2	Chk2_pT68	2		1	0	0	0	0	1	0	0	0	0	0	0	0	0	0	0	0	0.080599	0.080599	0	0	0	0	0	0	0.080599	0.080599
2812	32	ENSG00000253882	ENSG00000253882	1	ENSG00000125347	IRF1	IRF-1	2		1	0	0	0	0	1	0	0	0	0	0	0	0	0	0	0	0	0.0801697	0.0801697	0	0	0	0	0	0	0.0801697	0.0801697
1539	51	ENSG00000156219	ART3	1	ENSG00000168610	STAT3	Stat3	2		1	0	0	0	0	1	0	0	0	0	0	0	0	0	0	0	0	0.0799146	0.0799146	0	0	0	0	0	0	0.0799146	0.0799146
1405	22	ENSG00000147697	GSDMC	1	ENSG00000169398	PTK2	FAK_pY397	2		1	0	0	0	0	1	0	0	0	0	0	0	0	0	0	0	0	-0.0792215	0.0792215	0	0	0	0	0	0	0.0792215	0.0792215
1090	38	ENSG00000135048	CEMIP2	1	ENSG00000148400	NOTCH1	Notch1	2		1	0	0	0	0	1	0	0	0	0	0	0	0	0	0	0	0	-0.0771913	0.0771913	0	0	0	0	0	0	0.0771913	0.0771913
1987	16	ENSG00000171219	CDC42BPG	1	ENSG00000152661	GJA1	Connexin-43	2		1	0	0	0	0	1	0	0	0	0	0	0	0	0	0	0	0	0.0771077	0.0771077	0	0	0	0	0	0	0.0771077	0.0771077
132	37	ENSG00000058668	ATP2B4	1	ENSG00000104419	NDRG1	NDRG1_pT346	2		1	0	0	0	0	1	0	0	0	0	0	0	0	0	0	0	0	0.0768997	0.0768997	0	0	0	0	0	0	0.0768997	0.0768997
1578	53	ENSG00000158186	MRAS	1	ENSG00000092295	TGM1	Transglutaminase	2		1	0	0	0	0	1	0	0	0	0	0	0	0	0	0	0	0	0.0767753	0.0767753	0	0	0	0	0	0	0.0767753	0.0767753
1339	54	ENSG00000143847	PPFIA4	1	ENSG00000121060	TRIM25	TRIM25	2		1	0	0	0	0	1	0	0	0	0	0	0	0	0	0	0	0	-0.075847	0.075847	0	0	0	0	0	0	0.075847	0.075847
2755	58	ENSG00000243225	ENSG00000243225	1	ENSG00000137693	YAP1	YAP_pS127	2		1	0	0	0	0	1	0	0	0	0	0	0	0	0	0	0	0	-0.0757506	0.0757506	0	0	0	0	0	0	0.0757506	0.0757506
1084	50	ENSG00000134824	FADS2	1	ENSG00000112096	SOD2	SOD2	2		1	0	0	0	0	1	0	0	0	0	0	0	0	0	0	0	0	-0.0746675	0.0746675	0	0	0	0	0	0	0.0746675	0.0746675
2244	36	ENSG00000184254	ALDH1A3	1	ENSG00000125414	MYH2	Myosin-IIa_pS1943	2		1	0	0	0	0	1	0	0	0	0	0	0	0	0	0	0	0	-0.0726812	0.0726812	0	0	0	0	0	0	0.0726812	0.0726812
2735	23	ENSG00000238390	ENSG00000238390	1	ENSG00000111206	FOXM1	FoxM1	2		1	0	0	0	0	1	0	0	0	0	0	0	0	0	0	0	0	0.0725728	0.0725728	0	0	0	0	0	0	0.0725728	0.0725728
856	14	ENSG00000123892	RAB38	1	ENSG00000183765	CHEK2	Chk2_pT68	2		1	0	0	0	0	1	0	0	0	0	0	0	0	0	0	0	0	-0.0709714	0.0709714	0	0	0	0	0	0	0.0709714	0.0709714
2972	59	ENSG00000272482	ENSG00000272482	1	ENSG00000065978	YBX1	YB1_pS102	2		1	0	0	0	0	1	0	0	0	0	0	0	0	0	0	0	0	-0.0706587	0.0706587	0	0	0	0	0	0	0.0706587	0.0706587
235	49	ENSG00000077238	IL4R	1	ENSG00000137154	RPS6	S6_pS240_S244	2		1	0	0	0	0	1	0	0	0	0	0	0	0	0	0	0	0	0.0705687	0.0705687	0	0	0	0	0	0	0.0705687	0.0705687
910	13	ENSG00000126860	EVI2A	1	ENSG00000149554	CHEK1	Chk1	2		1	0	0	0	0	1	0	0	0	0	0	0	0	0	0	0	0	0.0703367	0.0703367	0	0	0	0	0	0	0.0703367	0.0703367
123	9	ENSG00000055163	CYFIP2	1	ENSG00000105974	CAV1	Caveolin-1	2		2	0	0	0	0	1	0	0	1	0	0	0	0	0	0	0	0	0.0696996	0.0696996	0	0	0	0	0.113099	0.113099	0.113099	0.0913991
3022	29	ENSG00000277991	ENSG00000277991	1	ENSG00000168148	HIST3H3	Histone-H3	2		1	0	0	0	0	1	0	0	0	0	0	0	0	0	0	0	0	-0.0696404	0.0696404	0	0	0	0	0	0	0.0696404	0.0696404
1962	57	ENSG00000170345	FOS	1	ENSG00000137693	YAP1	YAP	2		1	0	0	0	0	1	0	0	0	0	0	0	0	0	0	0	0	0.0694916	0.0694916	0	0	0	0	0	0	0.0694916	0.0694916
1015	37	ENSG00000132182	NUP210	1	ENSG00000104419	NDRG1	NDRG1_pT346	2		1	0	0	0	0	1	0	0	0	0	0	0	0	0	0	0	0	-0.0688455	0.0688455	0	0	0	0	0	0	0.0688455	0.0688455
2966	37	ENSG00000271605	MILR1	1	ENSG00000104419	NDRG1	NDRG1_pT346	2		1	0	0	0	0	1	0	0	0	0	0	0	0	0	0	0	0	-0.0687862	0.0687862	0	0	0	0	0	0	0.0687862	0.0687862
2301	12	ENSG00000186193	SAPCD2	1	ENSG00000170312	CDC2	CDK1	2		2	0	0	0	0	1	0	1	0	0	0	0	0	0	0	0	0	0.0687209	0.0687209	0	0	0.00962138	0.00962138	0	0	0.0687209	0.0391711
1527	55	ENSG00000155307	SAMSN1	1	ENSG00000128052	KDR	VEGFR-2	2		1	0	0	0	0	1	0	0	0	0	0	0	0	0	0	0	0	0.0684478	0.0684478	0	0	0	0	0	0	0.0684478	0.0684478
2634	56	ENSG00000226887	ERVMER34-1	1	ENSG00000261150	EPPK1	VHL-EPPK1	2		1	0	0	0	0	1	0	0	0	0	0	0	0	0	0	0	0	-0.0671399	0.0671399	0	0	0	0	0	0	0.0671399	0.0671399
59	37	ENSG00000019549	SNAI2	1	ENSG00000104419	NDRG1	NDRG1_pT346	2		1	0	0	0	0	1	0	0	0	0	0	0	0	0	0	0	0	0.0669032	0.0669032	0	0	0	0	0	0	0.0669032	0.0669032
1580	5	ENSG00000158373	HIST1H2BD	1	ENSG00000153094	BCL2L11	Bim	2		2	0	0	0	0	1	0	0	1	0	0	0	0	0	0	0	0	0.0667277	0.0667277	0	0	0	0	0.155644	0.155644	0.155644	0.111186
2625	59	ENSG00000225720	ENSG00000225720	1	ENSG00000065978	YBX1	YB1_pS102	2		2	0	0	0	0	1	0	1	0	0	0	0	0	0	0	0	0	0.0663737	0.0663737	0	0	0.130457	0.130457	0	0	0.130457	0.0984156
2772	57	ENSG00000247095	MIR210HG	1	ENSG00000137693	YAP1	YAP	2		1	0	0	0	0	1	0	0	0	0	0	0	0	0	0	0	0	0.0655451	0.0655451	0	0	0	0	0	0	0.0655451	0.0655451
727	53	ENSG00000116701	NCF2	1	ENSG00000092295	TGM1	Transglutaminase	2		1	0	0	0	0	1	0	0	0	0	0	0	0	0	0	0	0	0.0655154	0.0655154	0	0	0	0	0	0	0.0655154	0.0655154
2972	21	ENSG00000272482	ENSG00000272482	1	ENSG00000185499	MUC1	EMA	2		1	0	0	0	0	1	0	0	0	0	0	0	0	0	0	0	0	0.0643627	0.0643627	0	0	0	0	0	0	0.0643627	0.0643627
2190	36	ENSG00000181617	FDCSP	1	ENSG00000125414	MYH2	Myosin-IIa_pS1943	2		1	0	0	0	0	1	0	0	0	0	0	0	0	0	0	0	0	-0.0642892	0.0642892	0	0	0	0	0	0	0.0642892	0.0642892
268	47	ENSG00000083223	TUT7	1	ENSG00000162775	RBM15	Rb_pS807_S811	2		1	0	0	0	0	1	0	0	0	0	0	0	0	0	0	0	0	-0.0640063	0.0640063	0	0	0	0	0	0	0.0640063	0.0640063
2099	11	ENSG00000176171	BNIP3	1	ENSG00000170312	CDK1	cdc25C	2		1	0	0	0	0	1	0	0	0	0	0	0	0	0	0	0	0	-0.0621687	0.0621687	0	0	0	0	0	0	0.0621687	0.0621687
2889	5	ENSG00000261716	ENSG00000261716	1	ENSG00000153094	BCL2L11	Bim	2		1	0	0	0	0	1	0	0	0	0	0	0	0	0	0	0	0	0.0615243	0.0615243	0	0	0	0	0	0	0.0615243	0.0615243
1036	43	ENSG00000133048	CHI3L1	1	None	PAR	PAR	2		1	0	0	0	0	1	0	0	0	0	0	0	0	0	0	0	0	0.0614466	0.0614466	0	0	0	0	0	0	0.0614466	0.0614466
448	37	ENSG00000102886	GDPD3	1	ENSG00000104419	NDRG1	NDRG1_pT346	2		1	0	0	0	0	1	0	0	0	0	0	0	0	0	0	0	0	0.0607215	0.0607215	0	0	0	0	0	0	0.0607215	0.0607215
472	24	ENSG00000104419	NDRG1	1	ENSG00000141736	ERBB2	HER2	2		1	0	0	0	0	1	0	0	0	0	0	0	0	0	0	0	0	0.0591242	0.0591242	0	0	0	0	0	0	0.0591242	0.0591242
2899	10	ENSG00000263212	ENSG00000263212	1	ENSG00000198910	L1CAM	CD171	2		1	0	0	0	0	1	0	0	0	0	0	0	0	0	0	0	0	-0.0589039	0.0589039	0	0	0	0	0	0	0.0589039	0.0589039
1152	13	ENSG00000137033	IL33	1	ENSG00000149554	CHEK1	Chk1	2		1	0	0	0	0	1	0	0	0	0	0	0	0	0	0	0	0	0.0562492	0.0562492	0	0	0	0	0	0	0.0562492	0.0562492
1036	13	ENSG00000133048	CHI3L1	1	ENSG00000149554	CHEK1	Chk1	2		1	0	0	0	0	1	0	0	0	0	0	0	0	0	0	0	0	-0.055762	0.055762	0	0	0	0	0	0	0.055762	0.055762
1327	49	ENSG00000143507	DUSP10	1	ENSG00000137154	RPS6	S6_pS240_S244	2		1	0	0	0	0	1	0	0	0	0	0	0	0	0	0	0	0	-0.0553589	0.0553589	0	0	0	0	0	0	0.0553589	0.0553589
2928	2	ENSG00000267062	ENSG00000267062	1	ENSG00000142208 ENSG00000105221 ENSG00000117020	AKT1 AKT2 AKT3	Akt_pS473	2		1	0	0	0	0	1	0	0	0	0	0	0	0	0	0	0	0	0.055159	0.055159	0	0	0	0	0	0	0.055159	0.055159
2829	16	ENSG00000256185	ENSG00000256185	1	ENSG00000152661	GJA1	Connexin-43	2		1	0	0	0	0	1	0	0	0	0	0	0	0	0	0	0	0	0.0548321	0.0548321	0	0	0	0	0	0	0.0548321	0.0548321
1962	26	ENSG00000170345	FOS	1	ENSG00000065361	ERBB3	HER3	2		1	0	0	0	0	1	0	0	0	0	0	0	0	0	0	0	0	0.0545435	0.0545435	0	0	0	0	0	0	0.0545435	0.0545435
2793	21	ENSG00000250548	LINC01303	1	ENSG00000185499	MUC1	EMA	2		1	0	0	0	0	1	0	0	0	0	0	0	0	0	0	0	0	-0.0536447	0.0536447	0	0	0	0	0	0	0.0536447	0.0536447
2602	20	ENSG00000223544	ENSG00000223544	1	ENSG00000146648	EGFR	EGFR	2		1	0	0	0	0	1	0	0	0	0	0	0	0	0	0	0	0	0.0533107	0.0533107	0	0	0	0	0	0	0.0533107	0.0533107
1040	42	ENSG00000133110	POSTN	1	ENSG00000106366	SERPINE1	PAI-1	2		1	0	0	0	0	1	0	0	0	0	0	0	0	0	0	0	0	0.0529572	0.0529572	0	0	0	0	0	0	0.0529572	0.0529572
703	35	ENSG00000115602	IL1RL1	1	ENSG00000198793	MTOR	mTOR_pS2448	2		1	0	0	0	0	1	0	0	0	0	0	0	0	0	0	0	0	0.0528707	0.0528707	0	0	0	0	0	0	0.0528707	0.0528707
2165	7	ENSG00000179604	CDC42EP4	1	ENSG00000132155	RAF1	C-Raf_pS338	2		1	0	0	0	0	1	0	0	0	0	0	0	0	0	0	0	0	-0.0510363	0.0510363	0	0	0	0	0	0	0.0510363	0.0510363
1669	51	ENSG00000162892	IL24	1	ENSG00000168610	STAT3	Stat3	2		1	0	0	0	0	1	0	0	0	0	0	0	0	0	0	0	0	-0.0497233	0.0497233	0	0	0	0	0	0	0.0497233	0.0497233
1410	31	ENSG00000148180	GSN	1	ENSG00000140443	IGF1R	IGFRb	2		1	0	0	0	0	1	0	0	0	0	0	0	0	0	0	0	0	0.048928	0.048928	0	0	0	0	0	0	0.048928	0.048928
1233	57	ENSG00000139354	GAS2L3	1	ENSG00000137693	YAP1	YAP	2		2	0	0	0	0	1	0	1	0	0	0	0	0	0	0	0	0	-0.048748	0.048748	0	0	-0.225552	0.225552	0	0	0.225552	0.13715
2675	12	ENSG00000231864	ENSG00000231864	1	ENSG00000170312	CDC2	CDK1	2		2	0	0	0	0	1	0	1	0	0	0	0	0	0	0	0	0	0.0486891	0.0486891	0	0	0.0955164	0.0955164	0	0	0.0955164	0.0721027
1009	47	ENSG00000131773	KHDRBS3	1	ENSG00000162775	RBM15	Rb_pS807_S811	2		1	0	0	0	0	1	0	0	0	0	0	0	0	0	0	0	0	0.0486024	0.0486024	0	0	0	0	0	0	0.0486024	0.0486024
2526	14	ENSG00000205361	MT1DP	1	ENSG00000183765	CHEK2	Chk2_pT68	2		1	0	0	0	0	1	0	0	0	0	0	0	0	0	0	0	0	-0.0471417	0.0471417	0	0	0	0	0	0	0.0471417	0.0471417
1512	15	ENSG00000154319	FAM167A	1	ENSG00000181885	CLDN7	Claudin-7	2		1	0	0	0	0	1	0	0	0	0	0	0	0	0	0	0	0	-0.0467796	0.0467796	0	0	0	0	0	0	0.0467796	0.0467796
704	52	ENSG00000115604	IL18R1	1	ENSG00000168610	STAT3	Stat3_pY705	2		1	0	0	0	0	1	0	0	0	0	0	0	0	0	0	0	0	0.0466281	0.0466281	0	0	0	0	0	0	0.0466281	0.0466281
150	49	ENSG00000064886	CHI3L2	1	ENSG00000137154	RPS6	S6_pS240_S244	2		1	0	0	0	0	1	0	0	0	0	0	0	0	0	0	0	0	-0.0463295	0.0463295	0	0	0	0	0	0	0.0463295	0.0463295
1940	55	ENSG00000169583	CLIC3	1	ENSG00000128052	KDR	VEGFR-2	2		1	0	0	0	0	1	0	0	0	0	0	0	0	0	0	0	0	0.0461673	0.0461673	0	0	0	0	0	0	0.0461673	0.0461673
2815	58	ENSG00000254577	ENSG00000254577	1	ENSG00000137693	YAP1	YAP_pS127	2		1	0	0	0	0	1	0	0	0	0	0	0	0	0	0	0	0	0.0455172	0.0455172	0	0	0	0	0	0	0.0455172	0.0455172
262	35	ENSG00000081181	ARG2	1	ENSG00000198793	MTOR	mTOR_pS2448	2		1	0	0	0	0	1	0	0	0	0	0	0	0	0	0	0	0	0.0445121	0.0445121	0	0	0	0	0	0	0.0445121	0.0445121
421	8	ENSG00000101447	FAM83D	1	ENSG00000165806	CASP7	Caspase-7-cleaved	2		1	0	0	0	0	1	0	0	0	0	0	0	0	0	0	0	0	-0.0440233	0.0440233	0	0	0	0	0	0	0.0440233	0.0440233
2339	37	ENSG00000187951	ENSG00000187951	1	ENSG00000104419	NDRG1	NDRG1_pT346	2		1	0	0	0	0	1	0	0	0	0	0	0	0	0	0	0	0	-0.0438759	0.0438759	0	0	0	0	0	0	0.0438759	0.0438759
2772	10	ENSG00000247095	MIR210HG	1	ENSG00000198910	L1CAM	CD171	2		1	0	0	0	0	1	0	0	0	0	0	0	0	0	0	0	0	0.0435439	0.0435439	0	0	0	0	0	0	0.0435439	0.0435439
216	37	ENSG00000075213	SEMA3A	1	ENSG00000104419	NDRG1	NDRG1_pT346	2		1	0	0	0	0	1	0	0	0	0	0	0	0	0	0	0	0	-0.0422238	0.0422238	0	0	0	0	0	0	0.0422238	0.0422238
697	42	ENSG00000115414	FN1	1	ENSG00000106366	SERPINE1	PAI-1	2		2	0	0	0	0	1	1	0	0	0	0	0	0	0	0	0	0	0.0416975	0.0416975	8.24326e-05	8.24326e-05	0	0	0	0	0.0416975	0.02089
2803	48	ENSG00000251630	ENSG00000251630	1	ENSG00000137154	RPS6	S6_pS235_S236	2		1	0	0	0	0	1	0	0	0	0	0	0	0	0	0	0	0	-0.0415451	0.0415451	0	0	0	0	0	0	0.0415451	0.0415451
1919	19	ENSG00000168916	ZNF608	1	ENSG00000120875	DUSP4	DUSP4	2		1	0	0	0	0	1	0	0	0	0	0	0	0	0	0	0	0	-0.0407201	0.0407201	0	0	0	0	0	0	0.0407201	0.0407201
2678	36	ENSG00000232218	ENSG00000232218	1	ENSG00000125414	MYH2	Myosin-IIa_pS1943	2		1	0	0	0	0	1	0	0	0	0	0	0	0	0	0	0	0	-0.0402903	0.0402903	0	0	0	0	0	0	0.0402903	0.0402903
1566	38	ENSG00000157551	KCNJ15	1	ENSG00000148400	NOTCH1	Notch1	2		1	0	0	0	0	1	0	0	0	0	0	0	0	0	0	0	0	-0.0399348	0.0399348	0	0	0	0	0	0	0.0399348	0.0399348
2132	15	ENSG00000178202	KDELC2	1	ENSG00000181885	CLDN7	Claudin-7	2		1	0	0	0	0	1	0	0	0	0	0	0	0	0	0	0	0	-0.0399138	0.0399138	0	0	0	0	0	0	0.0399138	0.0399138
49	23	ENSG00000013573	DDX11	1	ENSG00000111206	FOXM1	FoxM1	2		1	0	0	0	0	1	0	0	0	0	0	0	0	0	0	0	0	0.0398348	0.0398348	0	0	0	0	0	0	0.0398348	0.0398348
1533	45	ENSG00000155846	PPARGC1B	1	ENSG00000150593	PDCD4	Pdcd4	2		2	0	0	0	0	1	1	0	0	0	0	0	0	0	0	0	0	0.0396125	0.0396125	0.000124294	0.000124294	0	0	0	0	0.0396125	0.0198684
1106	12	ENSG00000135451	TROAP	1	ENSG00000170312	CDC2	CDK1	2		1	0	0	0	0	1	0	0	0	0	0	0	0	0	0	0	0	0.0392972	0.0392972	0	0	0	0	0	0	0.0392972	0.0392972
862	32	ENSG00000124201	ZNFX1	1	ENSG00000125347	IRF1	IRF-1	2		1	0	0	0	0	1	0	0	0	0	0	0	0	0	0	0	0	0.0388866	0.0388866	0	0	0	0	0	0	0.0388866	0.0388866
1175	17	ENSG00000137804	NUSAP1	1	ENSG00000134057	CCNB1	Cyclin-B1	2		1	0	0	0	0	1	0	0	0	0	0	0	0	0	0	0	0	0.038866	0.038866	0	0	0	0	0	0	0.038866	0.038866
2640	23	ENSG00000227329	ENSG00000227329	1	ENSG00000111206	FOXM1	FoxM1	2		1	0	0	0	0	1	0	0	0	0	0	0	0	0	0	0	0	-0.0387383	0.0387383	0	0	0	0	0	0	0.0387383	0.0387383
1207	37	ENSG00000138378	STAT4	1	ENSG00000104419	NDRG1	NDRG1_pT346	2		1	0	0	0	0	1	0	0	0	0	0	0	0	0	0	0	0	-0.037282	0.037282	0	0	0	0	0	0	0.037282	0.037282
488	56	ENSG00000104998	IL27RA	1	ENSG00000261150	EPPK1	VHL-EPPK1	2		1	0	0	0	0	1	0	0	0	0	0	0	0	0	0	0	0	-0.0361871	0.0361871	0	0	0	0	0	0	0.0361871	0.0361871
998	17	ENSG00000131370	SH3BP5	1	ENSG00000134057	CCNB1	Cyclin-B1	2		1	0	0	0	0	1	0	0	0	0	0	0	0	0	0	0	0	-0.0361434	0.0361434	0	0	0	0	0	0	0.0361434	0.0361434
747	47	ENSG00000117632	STMN1	1	ENSG00000162775	RBM15	Rb_pS807_S811	2		2	0	0	0	0	1	0	1	0	0	0	0	0	0	0	0	0	0.0358994	0.0358994	0	0	0.20665	0.20665	0	0	0.20665	0.121274
1130	7	ENSG00000136153	LMO7	1	ENSG00000132155	RAF1	C-Raf_pS338	2		1	0	0	0	0	1	0	0	0	0	0	0	0	0	0	0	0	-0.0356345	0.0356345	0	0	0	0	0	0	0.0356345	0.0356345
2136	36	ENSG00000178397	FAM220A	1	ENSG00000125414	MYH2	Myosin-IIa_pS1943	2		1	0	0	0	0	1	0	0	0	0	0	0	0	0	0	0	0	0.0355944	0.0355944	0	0	0	0	0	0	0.0355944	0.0355944
2931	14	ENSG00000267139	ENSG00000267139	1	ENSG00000183765	CHEK2	Chk2_pT68	2		1	0	0	0	0	1	0	0	0	0	0	0	0	0	0	0	0	0.0351898	0.0351898	0	0	0	0	0	0	0.0351898	0.0351898
2778	42	ENSG00000248538	ENSG00000248538	1	ENSG00000106366	SERPINE1	PAI-1	2		1	0	0	0	0	1	0	0	0	0	0	0	0	0	0	0	0	0.0345816	0.0345816	0	0	0	0	0	0	0.0345816	0.0345816
380	10	ENSG00000100292	HMOX1	1	ENSG00000198910	L1CAM	CD171	2		1	0	0	0	0	1	0	0	0	0	0	0	0	0	0	0	0	0.033828	0.033828	0	0	0	0	0	0	0.033828	0.033828
1956	31	ENSG00000170175	CHRNB1	1	ENSG00000140443	IGF1R	IGFRb	2		1	0	0	0	0	1	0	0	0	0	0	0	0	0	0	0	0	0.0327966	0.0327966	0	0	0	0	0	0	0.0327966	0.0327966
2902	26	ENSG00000263585	ENSG00000263585	1	ENSG00000065361	ERBB3	HER3	2		2	0	0	0	0	1	0	0	1	0	0	0	0	0	0	0	0	-0.0327916	0.0327916	0	0	0	0	-0.040694	0.040694	0.040694	0.0367428
244	48	ENSG00000078124	ACER3	1	ENSG00000137154	RPS6	S6_pS235_S236	2		1	0	0	0	0	1	0	0	0	0	0	0	0	0	0	0	0	0.0324914	0.0324914	0	0	0	0	0	0	0.0324914	0.0324914
2803	46	ENSG00000251630	ENSG00000251630	1	ENSG00000166851	PLK1	PLK1	2		1	0	0	0	0	1	0	0	0	0	0	0	0	0	0	0	0	-0.0320431	0.0320431	0	0	0	0	0	0	0.0320431	0.0320431
2678	46	ENSG00000232218	ENSG00000232218	1	ENSG00000166851	PLK1	PLK1	2		1	0	0	0	0	1	0	0	0	0	0	0	0	0	0	0	0	-0.0316839	0.0316839	0	0	0	0	0	0	0.0316839	0.0316839
1950	38	ENSG00000169908	TM4SF1	1	ENSG00000148400	NOTCH1	Notch1	2		1	0	0	0	0	1	0	0	0	0	0	0	0	0	0	0	0	0.031468	0.031468	0	0	0	0	0	0	0.031468	0.031468
1299	44	ENSG00000142910	TINAGL1	1	ENSG00000120217	CD274	PD-L1	2		1	0	0	0	0	1	0	0	0	0	0	0	0	0	0	0	0	-0.0311988	0.0311988	0	0	0	0	0	0	0.0311988	0.0311988
2444	5	ENSG00000198142	SOWAHC	1	ENSG00000153094	BCL2L11	Bim	2		1	0	0	0	0	1	0	0	0	0	0	0	0	0	0	0	0	-0.0311283	0.0311283	0	0	0	0	0	0	0.0311283	0.0311283
933	41	ENSG00000128342	LIF	1	ENSG00000117676	RPS6KA1	p90RSK_pT573	2		1	0	0	0	0	1	0	0	0	0	0	0	0	0	0	0	0	0.03106	0.03106	0	0	0	0	0	0	0.03106	0.03106
1562	12	ENSG00000157456	CCNB2	1	ENSG00000170312	CDC2	CDK1	2		1	0	0	0	0	1	0	0	0	0	0	0	0	0	0	0	0	0.0307638	0.0307638	0	0	0	0	0	0	0.0307638	0.0307638
2996	14	ENSG00000274210	ENSG00000274210	1	ENSG00000183765	CHEK2	Chk2_pT68	2		1	0	0	0	0	1	0	0	0	0	0	0	0	0	0	0	0	-0.0304826	0.0304826	0	0	0	0	0	0	0.0304826	0.0304826
1137	6	ENSG00000136379	ABHD17C	1	ENSG00000136997	MYC	c-Myc	2		1	0	0	0	0	1	0	0	0	0	0	0	0	0	0	0	0	0.0302999	0.0302999	0	0	0	0	0	0	0.0302999	0.0302999
2339	24	ENSG00000187951	ENSG00000187951	1	ENSG00000141736	ERBB2	HER2	2		1	0	0	0	0	1	0	0	0	0	0	0	0	0	0	0	0	-0.0299867	0.0299867	0	0	0	0	0	0	0.0299867	0.0299867
2124	42	ENSG00000177606	JUN	1	ENSG00000106366	SERPINE1	PAI-1	2		1	0	0	0	0	1	0	0	0	0	0	0	0	0	0	0	0	0.0299707	0.0299707	0	0	0	0	0	0	0.0299707	0.0299707
2343	27	ENSG00000188089	PLA2G4E	1	ENSG00000114315	HES1	HES1	2		1	0	0	0	0	1	0	0	0	0	0	0	0	0	0	0	0	0.0295066	0.0295066	0	0	0	0	0	0	0.0295066	0.0295066
958	41	ENSG00000129451	KLK10	1	ENSG00000117676	RPS6KA1	p90RSK_pT573	2		1	0	0	0	0	1	0	0	0	0	0	0	0	0	0	0	0	-0.0294357	0.0294357	0	0	0	0	0	0	0.0294357	0.0294357
3022	8	ENSG00000277991	ENSG00000277991	1	ENSG00000165806	CASP7	Caspase-7-cleaved	2		1	0	0	0	0	1	0	0	0	0	0	0	0	0	0	0	0	-0.0293567	0.0293567	0	0	0	0	0	0	0.0293567	0.0293567
334	57	ENSG00000092421	SEMA6A	1	ENSG00000137693	YAP1	YAP	2		1	0	0	0	0	1	0	0	0	0	0	0	0	0	0	0	0	0.029334	0.029334	0	0	0	0	0	0	0.029334	0.029334
2429	20	ENSG00000197632	SERPINB2	1	ENSG00000146648	EGFR	EGFR	2		1	0	0	0	0	1	0	0	0	0	0	0	0	0	0	0	0	0.0290603	0.0290603	0	0	0	0	0	0	0.0290603	0.0290603
1551	19	ENSG00000156711	MAPK13	1	ENSG00000120875	DUSP4	DUSP4	2		1	0	0	0	0	1	0	0	0	0	0	0	0	0	0	0	0	0.0289956	0.0289956	0	0	0	0	0	0	0.0289956	0.0289956
166	14	ENSG00000067082	KLF6	1	ENSG00000183765	CHEK2	Chk2_pT68	2		1	0	0	0	0	1	0	0	0	0	0	0	0	0	0	0	0	0.0289758	0.0289758	0	0	0	0	0	0	0.0289758	0.0289758
1319	42	ENSG00000143382	ADAMTSL4	1	ENSG00000106366	SERPINE1	PAI-1	2		1	0	0	0	0	1	0	0	0	0	0	0	0	0	0	0	0	-0.0287253	0.0287253	0	0	0	0	0	0	0.0287253	0.0287253
1480	14	ENSG00000152894	PTPRK	1	ENSG00000183765	CHEK2	Chk2_pT68	2		1	0	0	0	0	1	0	0	0	0	0	0	0	0	0	0	0	0.0282685	0.0282685	0	0	0	0	0	0	0.0282685	0.0282685
2820	44	ENSG00000254859	ENSG00000254859	1	ENSG00000120217	CD274	PD-L1	2		1	0	0	0	0	1	0	0	0	0	0	0	0	0	0	0	0	0.0279726	0.0279726	0	0	0	0	0	0	0.0279726	0.0279726
2999	30	ENSG00000274266	SNORA73A	1	ENSG00000230989	HSBP1	HSP27_pS82	2		1	0	0	0	0	1	0	0	0	0	0	0	0	0	0	0	0	0.027853	0.027853	0	0	0	0	0	0	0.027853	0.027853
2534	27	ENSG00000206073	SERPINB4	1	ENSG00000114315	HES1	HES1	2		1	0	0	0	0	1	0	0	0	0	0	0	0	0	0	0	0	0.0277248	0.0277248	0	0	0	0	0	0	0.0277248	0.0277248
1226	44	ENSG00000139192	TAPBPL	1	ENSG00000120217	CD274	PD-L1	2		1	0	0	0	0	1	0	0	0	0	0	0	0	0	0	0	0	0.027147	0.027147	0	0	0	0	0	0	0.027147	0.027147
1759	38	ENSG00000164626	KCNK5	1	ENSG00000148400	NOTCH1	Notch1	2		1	0	0	0	0	1	0	0	0	0	0	0	0	0	0	0	0	0.0269282	0.0269282	0	0	0	0	0	0	0.0269282	0.0269282
2267	5	ENSG00000185033	SEMA4B	1	ENSG00000153094	BCL2L11	Bim	2		1	0	0	0	0	1	0	0	0	0	0	0	0	0	0	0	0	0.0266133	0.0266133	0	0	0	0	0	0	0.0266133	0.0266133
2370	30	ENSG00000189143	CLDN4	1	ENSG00000230989	HSBP1	HSP27_pS82	2		1	0	0	0	0	1	0	0	0	0	0	0	0	0	0	0	0	0.0266109	0.0266109	0	0	0	0	0	0	0.0266109	0.0266109
472	39	ENSG00000104419	NDRG1	1	ENSG00000124762	CDKN1A	p21	2		1	0	0	0	0	1	0	0	0	0	0	0	0	0	0	0	0	0.0257717	0.0257717	0	0	0	0	0	0	0.0257717	0.0257717
992	54	ENSG00000131095	GFAP	1	ENSG00000121060	TRIM25	TRIM25	2		1	0	0	0	0	1	0	0	0	0	0	0	0	0	0	0	0	-0.0252398	0.0252398	0	0	0	0	0	0	0.0252398	0.0252398
150	5	ENSG00000064886	CHI3L2	1	ENSG00000153094	BCL2L11	Bim	2		1	0	0	0	0	1	0	0	0	0	0	0	0	0	0	0	0	0.0247636	0.0247636	0	0	0	0	0	0	0.0247636	0.0247636
2870	16	ENSG00000259939	ENSG00000259939	1	ENSG00000152661	GJA1	Connexin-43	2		1	0	0	0	0	1	0	0	0	0	0	0	0	0	0	0	0	-0.0247571	0.0247571	0	0	0	0	0	0	0.0247571	0.0247571
951	19	ENSG00000129151	BBOX1	1	ENSG00000120875	DUSP4	DUSP4	2		1	0	0	0	0	1	0	0	0	0	0	0	0	0	0	0	0	-0.0235938	0.0235938	0	0	0	0	0	0	0.0235938	0.0235938
192	5	ENSG00000072110	ACTN1	1	ENSG00000153094	BCL2L11	Bim	2		1	0	0	0	0	1	0	0	0	0	0	0	0	0	0	0	0	-0.0234363	0.0234363	0	0	0	0	0	0	0.0234363	0.0234363
1448	51	ENSG00000150990	DHX37	1	ENSG00000168610	STAT3	Stat3	2		1	0	0	0	0	1	0	0	0	0	0	0	0	0	0	0	0	-0.0232549	0.0232549	0	0	0	0	0	0	0.0232549	0.0232549
2815	10	ENSG00000254577	ENSG00000254577	1	ENSG00000198910	L1CAM	CD171	2		1	0	0	0	0	1	0	0	0	0	0	0	0	0	0	0	0	-0.0220365	0.0220365	0	0	0	0	0	0	0.0220365	0.0220365
1135	14	ENSG00000136244	IL6	1	ENSG00000183765	CHEK2	Chk2_pT68	2		1	0	0	0	0	1	0	0	0	0	0	0	0	0	0	0	0	0.0219308	0.0219308	0	0	0	0	0	0	0.0219308	0.0219308
1962	39	ENSG00000170345	FOS	1	ENSG00000124762	CDKN1A	p21	2		1	0	0	0	0	1	0	0	0	0	0	0	0	0	0	0	0	0.0218327	0.0218327	0	0	0	0	0	0	0.0218327	0.0218327
1512	45	ENSG00000154319	FAM167A	1	ENSG00000150593	PDCD4	Pdcd4	2		1	0	0	0	0	1	0	0	0	0	0	0	0	0	0	0	0	-0.0214391	0.0214391	0	0	0	0	0	0	0.0214391	0.0214391
1376	22	ENSG00000145632	PLK2	1	ENSG00000169398	PTK2	FAK_pY397	2		1	0	0	0	0	1	0	0	0	0	0	0	0	0	0	0	0	0.0182256	0.0182256	0	0	0	0	0	0	0.0182256	0.0182256
15	40	ENSG00000006025	ENSG00000006025	1	ENSG00000108443	RPS6KB1	p70-S6K_pT389	2		1	0	0	0	0	1	0	0	0	0	0	0	0	0	0	0	0	-0.0181571	0.0181571	0	0	0	0	0	0	0.0181571	0.0181571
2520	30	ENSG00000204866	IGFL2	1	ENSG00000230989	HSBP1	HSP27_pS82	2		1	0	0	0	0	1	0	0	0	0	0	0	0	0	0	0	0	0.0181377	0.0181377	0	0	0	0	0	0	0.0181377	0.0181377
2900	3	ENSG00000263218	ENSG00000263218	1	ENSG00000167601	AXL	Axl	2		2	0	0	0	0	1	1	0	0	0	0	0	0	0	0	0	0	-0.0179886	0.0179886	-0.0139709	0.0139709	0	0	0	0	0.0179886	0.0159798
2678	16	ENSG00000232218	ENSG00000232218	1	ENSG00000152661	GJA1	Connexin-43	2		1	0	0	0	0	1	0	0	0	0	0	0	0	0	0	0	0	0.0177812	0.0177812	0	0	0	0	0	0	0.0177812	0.0177812
7	21	ENSG00000003989	SLC7A2	1	ENSG00000185499	MUC1	EMA	2		1	0	0	0	0	1	0	0	0	0	0	0	0	0	0	0	0	-0.0172674	0.0172674	0	0	0	0	0	0	0.0172674	0.0172674
4	48	ENSG00000001630	CYP51A1	1	ENSG00000137154	RPS6	S6_pS235_S236	2		1	0	0	0	0	1	0	0	0	0	0	0	0	0	0	0	0	0.0167249	0.0167249	0	0	0	0	0	0	0.0167249	0.0167249
2422	48	ENSG00000197405	C5AR1	1	ENSG00000137154	RPS6	S6_pS235_S236	2		1	0	0	0	0	1	0	0	0	0	0	0	0	0	0	0	0	-0.0165581	0.0165581	0	0	0	0	0	0	0.0165581	0.0165581
634	15	ENSG00000111962	UST	1	ENSG00000181885	CLDN7	Claudin-7	2		1	0	0	0	0	1	0	0	0	0	0	0	0	0	0	0	0	0.0161989	0.0161989	0	0	0	0	0	0	0.0161989	0.0161989
1398	30	ENSG00000147394	ZNF185	1	ENSG00000230989	HSBP1	HSP27_pS82	2		1	0	0	0	0	1	0	0	0	0	0	0	0	0	0	0	0	0.0161834	0.0161834	0	0	0	0	0	0	0.0161834	0.0161834
2924	7	ENSG00000266553	RN7SL356P	1	ENSG00000132155	RAF1	C-Raf_pS338	2		1	0	0	0	0	1	0	0	0	0	0	0	0	0	0	0	0	0.0160604	0.0160604	0	0	0	0	0	0	0.0160604	0.0160604
2949	47	ENSG00000268942	CKS1BP3	1	ENSG00000162775	RBM15	Rb_pS807_S811	2		1	0	0	0	0	1	0	0	0	0	0	0	0	0	0	0	0	0.0159194	0.0159194	0	0	0	0	0	0	0.0159194	0.0159194
604	19	ENSG00000110218	PANX1	1	ENSG00000120875	DUSP4	DUSP4	2		1	0	0	0	0	1	0	0	0	0	0	0	0	0	0	0	0	0.0158351	0.0158351	0	0	0	0	0	0	0.0158351	0.0158351
472	20	ENSG00000104419	NDRG1	1	ENSG00000146648	EGFR	EGFR	2		1	0	0	0	0	1	0	0	0	0	0	0	0	0	0	0	0	0.0158144	0.0158144	0	0	0	0	0	0	0.0158144	0.0158144
2870	27	ENSG00000259939	ENSG00000259939	1	ENSG00000114315	HES1	HES1	2		1	0	0	0	0	1	0	0	0	0	0	0	0	0	0	0	0	-0.0153749	0.0153749	0	0	0	0	0	0	0.0153749	0.0153749
1249	50	ENSG00000140297	GCNT3	1	ENSG00000112096	SOD2	SOD2	2		1	0	0	0	0	1	0	0	0	0	0	0	0	0	0	0	0	0.0148456	0.0148456	0	0	0	0	0	0	0.0148456	0.0148456
2549	30	ENSG00000212371	ENSG00000212371	1	ENSG00000230989	HSBP1	HSP27_pS82	2		1	0	0	0	0	1	0	0	0	0	0	0	0	0	0	0	0	0.0146602	0.0146602	0	0	0	0	0	0	0.0146602	0.0146602
3044	22	ENSG00000281000	SNORD3D	1	ENSG00000169398	PTK2	FAK_pY397	2		1	0	0	0	0	1	0	0	0	0	0	0	0	0	0	0	0	-0.014531	0.014531	0	0	0	0	0	0	0.014531	0.014531
119	42	ENSG00000054179	ENTPD2	1	ENSG00000106366	SERPINE1	PAI-1	2		1	0	0	0	0	1	0	0	0	0	0	0	0	0	0	0	0	-0.0143813	0.0143813	0	0	0	0	0	0	0.0143813	0.0143813
2642	6	ENSG00000227758	ENSG00000227758	1	ENSG00000136997	MYC	c-Myc	2		1	0	0	0	0	1	0	0	0	0	0	0	0	0	0	0	0	-0.0139154	0.0139154	0	0	0	0	0	0	0.0139154	0.0139154
150	48	ENSG00000064886	CHI3L2	1	ENSG00000137154	RPS6	S6_pS235_S236	2		1	0	0	0	0	1	0	0	0	0	0	0	0	0	0	0	0	-0.0131713	0.0131713	0	0	0	0	0	0	0.0131713	0.0131713
1722	35	ENSG00000163874	ZC3H12A	1	ENSG00000198793	MTOR	mTOR_pS2448	2		1	0	0	0	0	1	0	0	0	0	0	0	0	0	0	0	0	0.0126942	0.0126942	0	0	0	0	0	0	0.0126942	0.0126942
2932	14	ENSG00000267143	ENSG00000267143	1	ENSG00000183765	CHEK2	Chk2_pT68	2		2	0	0	0	0	1	0	1	0	0	0	0	0	0	0	0	0	-0.0126103	0.0126103	0	0	-0.081862	0.081862	0	0	0.081862	0.0472362
1632	49	ENSG00000161011	SQSTM1	1	ENSG00000137154	RPS6	S6_pS240_S244	2		1	0	0	0	0	1	0	0	0	0	0	0	0	0	0	0	0	-0.0123225	0.0123225	0	0	0	0	0	0	0.0123225	0.0123225
1950	45	ENSG00000169908	TM4SF1	1	ENSG00000150593	PDCD4	Pdcd4	2		1	0	0	0	0	1	0	0	0	0	0	0	0	0	0	0	0	0.0117354	0.0117354	0	0	0	0	0	0	0.0117354	0.0117354
2174	31	ENSG00000179967	PPP1R14BP3	1	ENSG00000140443	IGF1R	IGFRb	2		1	0	0	0	0	1	0	0	0	0	0	0	0	0	0	0	0	-0.0110914	0.0110914	0	0	0	0	0	0	0.0110914	0.0110914
1430	21	ENSG00000149485	FADS1	1	ENSG00000185499	MUC1	EMA	2		2	0	0	0	0	1	0	1	0	0	0	0	0	0	0	0	0	-0.0100701	0.0100701	0	0	-0.0396572	0.0396572	0	0	0.0396572	0.0248636
2024	48	ENSG00000172831	CES2	1	ENSG00000137154	RPS6	S6_pS235_S236	2		1	0	0	0	0	1	0	0	0	0	0	0	0	0	0	0	0	-0.009965	0.009965	0	0	0	0	0	0	0.009965	0.009965
2244	56	ENSG00000184254	ALDH1A3	1	ENSG00000261150	EPPK1	VHL-EPPK1	2		1	0	0	0	0	1	0	0	0	0	0	0	0	0	0	0	0	-0.00984905	0.00984905	0	0	0	0	0	0	0.00984905	0.00984905
798	40	ENSG00000120659	TNFSF11	1	ENSG00000108443	RPS6KB1	p70-S6K_pT389	2		2	0	0	0	0	1	1	0	0	0	0	0	0	0	0	0	0	-0.00948761	0.00948761	-0.0899108	0.0899108	0	0	0	0	0.0899108	0.0496992
557	51	ENSG00000108452	ZNF29P	1	ENSG00000168610	STAT3	Stat3	2		2	0	0	0	0	1	1	0	0	0	0	0	0	0	0	0	0	-0.00929273	0.00929273	-9.35402e-05	9.35402e-05	0	0	0	0	0.00929273	0.00469313
2422	40	ENSG00000197405	C5AR1	1	ENSG00000108443	RPS6KB1	p70-S6K_pT389	2		1	0	0	0	0	1	0	0	0	0	0	0	0	0	0	0	0	-0.00919278	0.00919278	0	0	0	0	0	0	0.00919278	0.00919278
2642	45	ENSG00000227758	ENSG00000227758	1	ENSG00000150593	PDCD4	Pdcd4	2		1	0	0	0	0	1	0	0	0	0	0	0	0	0	0	0	0	-0.00848189	0.00848189	0	0	0	0	0	0	0.00848189	0.00848189
2907	22	ENSG00000264558	ENSG00000264558	1	ENSG00000169398	PTK2	FAK_pY397	2		1	0	0	0	0	1	0	0	0	0	0	0	0	0	0	0	0	-0.00813431	0.00813431	0	0	0	0	0	0	0.00813431	0.00813431
405	10	ENSG00000100985	MMP9	1	ENSG00000198910	L1CAM	CD171	2		2	0	0	0	0	1	0	0	1	0	0	0	0	0	0	0	0	0.00791609	0.00791609	0	0	0	0	0.0323426	0.0323426	0.0323426	0.0201294
2973	59	ENSG00000272540	ENSG00000272540	1	ENSG00000065978	YBX1	YB1_pS102	2		1	0	0	0	0	1	0	0	0	0	0	0	0	0	0	0	0	0.00786541	0.00786541	0	0	0	0	0	0	0.00786541	0.00786541
2152	17	ENSG00000179148	ALOXE3	1	ENSG00000134057	CCNB1	Cyclin-B1	2		1	0	0	0	0	1	0	0	0	0	0	0	0	0	0	0	0	-0.0077361	0.0077361	0	0	0	0	0	0	0.0077361	0.0077361
2678	26	ENSG00000232218	ENSG00000232218	1	ENSG00000065361	ERBB3	HER3	2		2	0	0	0	0	1	0	0	1	0	0	0	0	0	0	0	0	0.00771507	0.00771507	0	0	0	0	0.0130471	0.0130471	0.0130471	0.0103811
2223	29	ENSG00000183570	PCBP3	1	ENSG00000168148	HIST3H3	Histone-H3	2		1	0	0	0	0	1	0	0	0	0	0	0	0	0	0	0	0	0.00767945	0.00767945	0	0	0	0	0	0	0.00767945	0.00767945
1036	19	ENSG00000133048	CHI3L1	1	ENSG00000120875	DUSP4	DUSP4	2		1	0	0	0	0	1	0	0	0	0	0	0	0	0	0	0	0	-0.00701674	0.00701674	0	0	0	0	0	0	0.00701674	0.00701674
4	49	ENSG00000001630	CYP51A1	1	ENSG00000137154	RPS6	S6_pS240_S244	2		1	0	0	0	0	1	0	0	0	0	0	0	0	0	0	0	0	0.00686133	0.00686133	0	0	0	0	0	0	0.00686133	0.00686133
2645	50	ENSG00000228350	LINC02585	1	ENSG00000112096	SOD2	SOD2	2		1	0	0	0	0	1	0	0	0	0	0	0	0	0	0	0	0	0.00633535	0.00633535	0	0	0	0	0	0	0.00633535	0.00633535
860	45	ENSG00000124102	PI3	1	ENSG00000150593	PDCD4	Pdcd4	2		1	0	0	0	0	1	0	0	0	0	0	0	0	0	0	0	0	0.00583903	0.00583903	0	0	0	0	0	0	0.00583903	0.00583903
874	7	ENSG00000124813	RUNX2	1	ENSG00000132155	RAF1	C-Raf_pS338	2		1	0	0	0	0	1	0	0	0	0	0	0	0	0	0	0	0	0.0047829	0.0047829	0	0	0	0	0	0	0.0047829	0.0047829
2859	52	ENSG00000259040	BLOC1S5-TXNDC5	1	ENSG00000168610	STAT3	Stat3_pY705	2		1	0	0	0	0	1	0	0	0	0	0	0	0	0	0	0	0	0.00476511	0.00476511	0	0	0	0	0	0	0.00476511	0.00476511
3005	15	ENSG00000274879	ENSG00000274879	1	ENSG00000181885	CLDN7	Claudin-7	2		1	0	0	0	0	1	0	0	0	0	0	0	0	0	0	0	0	-0.00434779	0.00434779	0	0	0	0	0	0	0.00434779	0.00434779
1278	6	ENSG00000141524	TMC6	1	ENSG00000136997	MYC	c-Myc	2		1	0	0	0	0	1	0	0	0	0	0	0	0	0	0	0	0	-0.00429705	0.00429705	0	0	0	0	0	0	0.00429705	0.00429705
2649	5	ENSG00000228748	ENSG00000228748	1	ENSG00000153094	BCL2L11	Bim	2		1	0	0	0	0	1	0	0	0	0	0	0	0	0	0	0	0	0.00428827	0.00428827	0	0	0	0	0	0	0.00428827	0.00428827
437	5	ENSG00000102384	CENPI	1	ENSG00000153094	BCL2L11	Bim	2		1	0	0	0	0	1	0	0	0	0	0	0	0	0	0	0	0	-0.00364824	0.00364824	0	0	0	0	0	0	0.00364824	0.00364824
1962	16	ENSG00000170345	FOS	1	ENSG00000152661	GJA1	Connexin-43	2		1	0	0	0	0	1	0	0	0	0	0	0	0	0	0	0	0	0.00331328	0.00331328	0	0	0	0	0	0	0.00331328	0.00331328
2055	7	ENSG00000174343	CHRNA9	1	ENSG00000132155	RAF1	C-Raf_pS338	2		1	0	0	0	0	1	0	0	0	0	0	0	0	0	0	0	0	0.00268272	0.00268272	0	0	0	0	0	0	0.00268272	0.00268272
63	20	ENSG00000023171	GRAMD1B	1	ENSG00000146648	EGFR	EGFR	2		1	0	0	0	0	1	0	0	0	0	0	0	0	0	0	0	0	-0.00221061	0.00221061	0	0	0	0	0	0	0.00221061	0.00221061
2900	59	ENSG00000263218	ENSG00000263218	1	ENSG00000065978	YBX1	YB1_pS102	2		1	0	0	0	0	1	0	0	0	0	0	0	0	0	0	0	0	0.00214324	0.00214324	0	0	0	0	0	0	0.00214324	0.00214324
675	49	ENSG00000114423	CBLB	1	ENSG00000137154	RPS6	S6_pS240_S244	2		1	0	0	0	0	1	0	0	0	0	0	0	0	0	0	0	0	-0.00193945	0.00193945	0	0	0	0	0	0	0.00193945	0.00193945
2902	24	ENSG00000263585	ENSG00000263585	1	ENSG00000141736	ERBB2	HER2	2		1	0	0	0	0	1	0	0	0	0	0	0	0	0	0	0	0	-0.00187757	0.00187757	0	0	0	0	0	0	0.00187757	0.00187757
1623	49	ENSG00000160752	FDPS	1	ENSG00000137154	RPS6	S6_pS240_S244	2		1	0	0	0	0	1	0	0	0	0	0	0	0	0	0	0	0	0.00173736	0.00173736	0	0	0	0	0	0	0.00173736	0.00173736
2033	46	ENSG00000173210	ABLIM3	1	ENSG00000166851	PLK1	PLK1	2		1	0	0	0	0	1	0	0	0	0	0	0	0	0	0	0	0	-0.00148967	0.00148967	0	0	0	0	0	0	0.00148967	0.00148967
2855	42	ENSG00000258757	ENSG00000258757	1	ENSG00000106366	SERPINE1	PAI-1	2		1	0	0	0	0	1	0	0	0	0	0	0	0	0	0	0	0	-0.00142136	0.00142136	0	0	0	0	0	0	0.00142136	0.00142136
29	12	ENSG00000008853	RHOBTB2	1	ENSG00000170312	CDC2	CDK1	2		2	0	0	0	0	1	0	1	0	0	0	0	0	0	0	0	0	0.0013557	0.0013557	0	0	0.0066913	0.0066913	0	0	0.0066913	0.0040235
2272	51	ENSG00000185186	LINC00313	1	ENSG00000168610	STAT3	Stat3	2		1	0	0	0	0	1	0	0	0	0	0	0	0	0	0	0	0	-0.00110571	0.00110571	0	0	0	0	0	0	0.00110571	0.00110571
2092	48	ENSG00000176014	TUBB6	1	ENSG00000137154	RPS6	S6_pS235_S236	2		1	0	0	0	0	1	0	0	0	0	0	0	0	0	0	0	0	0.000835333	0.000835333	0	0	0	0	0	0	0.000835333	0.000835333
2875	48	ENSG00000260552	ENSG00000260552	1	ENSG00000137154	RPS6	S6_pS235_S236	2		1	0	0	0	0	1	0	0	0	0	0	0	0	0	0	0	0	-0.000807809	0.000807809	0	0	0	0	0	0	0.000807809	0.000807809
2609	51	ENSG00000223975	ENSG00000223975	1	ENSG00000168610	STAT3	Stat3	2		2	0	0	0	0	1	0	0	1	0	0	0	0	0	0	0	0	-0.000803702	0.000803702	0	0	0	0	-0.0185842	0.0185842	0.0185842	0.00969396
3009	2	ENSG00000275708	MIR3648-1	1	ENSG00000142208 ENSG00000105221 ENSG00000117020	AKT1 AKT2 AKT3	Akt_pS473	2		1	0	0	0	0	1	0	0	0	0	0	0	0	0	0	0	0	-0.000796229	0.000796229	0	0	0	0	0	0	0.000796229	0.000796229
1985	5	ENSG00000171067	C11orf24	1	ENSG00000153094	BCL2L11	Bim	2		1	0	0	0	0	1	0	0	0	0	0	0	0	0	0	0	0	-0.000783816	0.000783816	0	0	0	0	0	0	0.000783816	0.000783816
521	48	ENSG00000106123	EPHB6	1	ENSG00000137154	RPS6	S6_pS235_S236	2		1	0	0	0	0	1	0	0	0	0	0	0	0	0	0	0	0	-0.000723235	0.000723235	0	0	0	0	0	0	0.000723235	0.000723235
1950	15	ENSG00000169908	TM4SF1	1	ENSG00000181885	CLDN7	Claudin-7	2		1	0	0	0	0	1	0	0	0	0	0	0	0	0	0	0	0	0.00071724	0.00071724	0	0	0	0	0	0	0.00071724	0.00071724
1969	12	ENSG00000170442	KRT86	1	ENSG00000170312	CDC2	CDK1	2		1	0	0	0	0	1	0	0	0	0	0	0	0	0	0	0	0	0.000538598	0.000538598	0	0	0	0	0	0	0.000538598	0.000538598
2520	59	ENSG00000204866	IGFL2	1	ENSG00000065978	YBX1	YB1_pS102	2		1	0	0	0	0	1	0	0	0	0	0	0	0	0	0	0	0	-0.000522152	0.000522152	0	0	0	0	0	0	0.000522152	0.000522152
2827	44	ENSG00000255757	ENSG00000255757	1	ENSG00000120217	CD274	PD-L1	2		1	0	0	0	0	1	0	0	0	0	0	0	0	0	0	0	0	0.000434217	0.000434217	0	0	0	0	0	0	0.000434217	0.000434217
204	29	ENSG00000073737	DHRS9	1	ENSG00000168148	HIST3H3	Histone-H3	2		1	0	0	0	0	1	0	0	0	0	0	0	0	0	0	0	0	0.000425136	0.000425136	0	0	0	0	0	0	0.000425136	0.000425136
2582	19	ENSG00000215483	LINC00598	1	ENSG00000120875	DUSP4	DUSP4	2		1	0	0	0	0	1	0	0	0	0	0	0	0	0	0	0	0	-0.000407431	0.000407431	0	0	0	0	0	0	0.000407431	0.000407431
822	42	ENSG00000121900	TMEM54	1	ENSG00000106366	SERPINE1	PAI-1	2		1	0	0	0	0	1	0	0	0	0	0	0	0	0	0	0	0	0.00032851	0.00032851	0	0	0	0	0	0	0.00032851	0.00032851
621	50	ENSG00000111348	ARHGDIB	1	ENSG00000112096	SOD2	SOD2	2		1	0	0	0	0	1	0	0	0	0	0	0	0	0	0	0	0	-0.000178049	0.000178049	0	0	0	0	0	0	0.000178049	0.000178049
2263	20	ENSG00000184906	ENSG00000184906	1	ENSG00000146648	EGFR	EGFR	2		1	0	0	0	0	1	0	0	0	0	0	0	0	0	0	0	0	0.000171317	0.000171317	0	0	0	0	0	0	0.000171317	0.000171317
2850	16	ENSG00000258590	NBEAP1	1	ENSG00000152661	GJA1	Connexin-43	2		1	0	0	0	0	1	0	0	0	0	0	0	0	0	0	0	0	0.000156463	0.000156463	0	0	0	0	0	0	0.000156463	0.000156463
1623	48	ENSG00000160752	FDPS	1	ENSG00000137154	RPS6	S6_pS235_S236	2		1	0	0	0	0	1	0	0	0	0	0	0	0	0	0	0	0	0.000147612	0.000147612	0	0	0	0	0	0	0.000147612	0.000147612
1727	29	ENSG00000163995	ABLIM2	1	ENSG00000168148	HIST3H3	Histone-H3	2		1	0	0	0	0	1	0	0	0	0	0	0	0	0	0	0	0	0.000136207	0.000136207	0	0	0	0	0	0	0.000136207	0.000136207
2524	32	ENSG00000205220	PSMB10	1	ENSG00000125347	IRF1	IRF-1	2		1	0	0	0	0	1	0	0	0	0	0	0	0	0	0	0	0	0.000135423	0.000135423	0	0	0	0	0	0	0.000135423	0.000135423
3026	32	ENSG00000278910	BANCR	1	ENSG00000125347	IRF1	IRF-1	2		2	0	0	0	0	1	1	0	0	0	0	0	0	0	0	0	0	0.000107564	0.000107564	0.025142	0.025142	0	0	0	0	0.025142	0.0126248
2234	19	ENSG00000183853	KIRREL1	1	ENSG00000120875	DUSP4	DUSP4	2		1	0	0	0	0	1	0	0	0	0	0	0	0	0	0	0	0	7.76621e-05	7.76621e-05	0	0	0	0	0	0	7.76621e-05	7.76621e-05
2803	49	ENSG00000251630	ENSG00000251630	1	ENSG00000137154	RPS6	S6_pS240_S244	2		1	0	0	0	0	1	0	0	0	0	0	0	0	0	0	0	0	-6.72226e-05	6.72226e-05	0	0	0	0	0	0	6.72226e-05	6.72226e-05
2785	50	ENSG00000249971	ENSG00000249971	1	ENSG00000112096	SOD2	SOD2	2		1	0	0	0	0	1	0	0	0	0	0	0	0	0	0	0	0	-4.57854e-05	4.57854e-05	0	0	0	0	0	0	4.57854e-05	4.57854e-05
1632	17	ENSG00000161011	SQSTM1	1	ENSG00000134057	CCNB1	Cyclin-B1	2		1	0	0	0	0	1	0	0	0	0	0	0	0	0	0	0	0	-4.25328e-05	4.25328e-05	0	0	0	0	0	0	4.25328e-05	4.25328e-05
2464	5	ENSG00000198771	RCSD1	1	ENSG00000153094	BCL2L11	Bim	2		1	0	0	0	0	1	0	0	0	0	0	0	0	0	0	0	0	3.82866e-05	3.82866e-05	0	0	0	0	0	0	3.82866e-05	3.82866e-05
1646	48	ENSG00000162302	RPS6KA4	1	ENSG00000137154	RPS6	S6_pS235_S236	2		1	0	0	0	0	1	0	0	0	0	0	0	0	0	0	0	0	3.29181e-05	3.29181e-05	0	0	0	0	0	0	3.29181e-05	3.29181e-05
557	46	ENSG00000108452	ZNF29P	1	ENSG00000166851	PLK1	PLK1	2		1	0	0	0	0	1	0	0	0	0	0	0	0	0	0	0	0	2.28591e-05	2.28591e-05	0	0	0	0	0	0	2.28591e-05	2.28591e-05
2915	50	ENSG00000265415	ENSG00000265415	1	ENSG00000112096	SOD2	SOD2	2		1	0	0	0	0	1	0	0	0	0	0	0	0	0	0	0	0	-1.84939e-05	1.84939e-05	0	0	0	0	0	0	1.84939e-05	1.84939e-05
213	5	ENSG00000074696	HACD3	1	ENSG00000153094	BCL2L11	Bim	2		1	0	0	0	0	1	0	0	0	0	0	0	0	0	0	0	0	-1.70717e-05	1.70717e-05	0	0	0	0	0	0	1.70717e-05	1.70717e-05
3053	24	ENSG00000283149	ENSG00000283149	1	ENSG00000141736	ERBB2	HER2	2		1	0	0	0	0	1	0	0	0	0	0	0	0	0	0	0	0	-2.84814e-06	2.84814e-06	0	0	0	0	0	0	2.84814e-06	2.84814e-06
1705	56	ENSG00000163568	AIM2	1	ENSG00000261150	EPPK1	VHL-EPPK1	2		1	0	0	0	0	0	1	0	0	0	0	0	0	0	0	0	0	0	0	-0.378028	0.378028	0	0	0	0	0.378028	0.378028
1705	55	ENSG00000163568	AIM2	1	ENSG00000128052	KDR	VEGFR-2	2		1	0	0	0	0	0	1	0	0	0	0	0	0	0	0	0	0	0	0	-0.374915	0.374915	0	0	0	0	0.374915	0.374915
[truncated: 882 more rows]
