# Supplementary material for: MOBILE pipeline enables identification of context-specific networks and regulatory mechanisms
Source: Nat Commun. 2023 Jul 6;14:3991. doi: 10.1038/s41467-023-39729-2 (PMC10326020; doi:10.1038/s41467-023-39729-2)
Supplement: Supplementary file 5 — Supplementary Data 2 [file 41467_2023_39729_MOESM5_ESM.xlsx]

## Sheet: SupplementaryData2
ATAC_RNA1	ATAC_RNA2	ATAC_RNA3	ATAC_RNA4	ATAC_RNA5	ATAC_RNA6	ATAC_RNA7	ATAC_RNA8	ATAC_RNA9	ATAC_RNA10	ATAC_RNA11	ATAC_RNA12	ATAC_RNA13	ATAC_RNA14	ATAC_RNA15	ATAC_RNA16	ATAC_RNA17	ATAC_RNA18	ATAC_RNA19	ATAC_RNA20	ATAC_RNA21	ATAC_RNA22	ATAC_RNA23	ATAC_RNA24	ATAC_RNA25	ATAC_RNA26	ATAC_RNA27	ATAC_RNA28	ATAC_RNA29	ATAC_RNA30	ATAC_RNA31	ATAC_RNA32	ATAC_RNA33	ATAC_RNA34	ATAC_RNA35	ATAC_RNA36	ATAC_RNA37
740	3762	ENSG00000117394	SLC2A1	1	ENSG00000105141	CASP14	CASP14 _( 0 )	4	chr19_15049181_15049548	8	1	1	1	1	1	1	1	1	0.588637	0.588637	0.397276	0.397276	0.573649	0.573649	0.601653	0.601653	0.403684	0.403684	0.348781	0.348781	0.438038	0.438038	0.556316	0.556316	0.601653	0.488504
218	9192	ENSG00000075223	SEMA3C	1	ENSG00000172465	TCEAL1	TCEAL1 _( 11693 )	4	chrX_103640397_103640623	8	1	1	1	1	1	1	1	1	0.587962	0.587962	0.278256	0.278256	0.43703	0.43703	0.511185	0.511185	0.373873	0.373873	0.370693	0.370693	0.492592	0.492592	0.0804742	0.0804742	0.587962	0.391508
699	2628	ENSG00000115457	IGFBP2	1	ENSG00000126778	SIX1	SIX1 _( -28730 )	4	chr14_60686989_60687321	8	1	1	1	1	1	1	1	1	0.583966	0.583966	0.624137	0.624137	0.705133	0.705133	0.562874	0.562874	0.505975	0.505975	0.497126	0.497126	0.266664	0.266664	0.617217	0.617217	0.705133	0.545387
2602	8152	ENSG00000223544	ENSG00000223544	1	ENSG00000164816	DEFA5	DEFA5 _( -101878 )	4	chr8_7158612_7158994	8	1	1	1	1	1	1	1	1	-0.540506	0.540506	-0.421522	0.421522	-0.149073	0.149073	-0.511178	0.511178	-0.32648	0.32648	-0.22889	0.22889	-0.460358	0.460358	-0.521987	0.521987	0.540506	0.394999
1068	9037	ENSG00000134363	FST	1	ENSG00000073464	CLCN4	CLCN4 _( 214129 )	4	chrX_10371074_10371436	7	1	1	1	1	1	0	1	1	-0.539602	0.539602	-0.485465	0.485465	-0.568354	0.568354	-0.454542	0.454542	-0.353161	0.353161	0	0	-0.371691	0.371691	-0.129104	0.129104	0.568354	0.41456
2767	4303	ENSG00000244479	OR2A1-AS1	1	ENSG00000168702	LRP1B	LRP1B _( -86585 )	4	chr2_142218286_142218979	8	1	1	1	1	1	1	1	1	-0.537953	0.537953	-0.112486	0.112486	-0.36458	0.36458	-0.398892	0.398892	-0.545165	0.545165	-0.35759	0.35759	-0.567805	0.567805	-0.634729	0.634729	0.634729	0.4399
1907	7603	ENSG00000168610	STAT3	1	ENSG00000146457	WTAP	WTAP _( -46639 )	4	chr6_159678689_159678946	8	1	1	1	1	1	1	1	1	0.537019	0.537019	0.263378	0.263378	0.58866	0.58866	0.484848	0.484848	0.322964	0.322964	0.497044	0.497044	0.530952	0.530952	0.577166	0.577166	0.58866	0.475254
2603	1736	ENSG00000223573	TINCR	1	ENSG00000110777	POU2AF1	POU2AF1 _( 8885 )	4	chr11_111440715_111441096	8	1	1	1	1	1	1	1	1	0.532742	0.532742	0.382717	0.382717	0.549916	0.549916	0.437066	0.437066	0.506748	0.506748	0.437142	0.437142	0.416914	0.416914	0.50194	0.50194	0.549916	0.470648
411	7166	ENSG00000101188	NTSR1	1	ENSG00000214736	TOMM6	TOMM6 _( 27875 )	4	chr6_41815537_41815871	8	1	1	1	1	1	1	1	1	-0.527275	0.527275	-0.264668	0.264668	-0.433105	0.433105	-0.473323	0.473323	-0.474825	0.474825	-0.315651	0.315651	-0.3691	0.3691	-0.315188	0.315188	0.527275	0.396642
2694	4325	ENSG00000233250	ENSG00000233250	1	ENSG00000121989	ACVR2A	ACVR2A _( 19307 )	4	chr2_147863824_147864118	6	1	1	1	1	1	0	1	0	0.52474	0.52474	0.238847	0.238847	0.425662	0.425662	0.150527	0.150527	0.335147	0.335147	0	0	0.472081	0.472081	0	0	0.52474	0.357834
1244	1009	ENSG00000140044	JDP2	1	ENSG00000150093	ITGB1	ITGB1 _( -120514 )	4	chr10_33126306_33126683	8	1	1	1	1	1	1	1	1	-0.522168	0.522168	-0.297562	0.297562	-0.441074	0.441074	-0.460368	0.460368	-0.368682	0.368682	-0.0378999	0.0378999	-0.356173	0.356173	-0.373943	0.373943	0.522168	0.357234
886	6347	ENSG00000125637	PSD4	1	ENSG00000154556	SORBS2	SORBS2 _( 173817 )	4	chr4_185782587_185782835	8	1	1	1	1	1	1	1	1	0.521542	0.521542	0.357932	0.357932	0.449181	0.449181	0.507939	0.507939	0.376922	0.376922	0.456517	0.456517	0.473716	0.473716	0.414767	0.414767	0.521542	0.444814
2144	7789	ENSG00000178826	TMEM139	1	ENSG00000146674	IGFBP3	IGFBP3 _( -223148 )	4	chr7_46145022_46145739	7	1	0	1	1	1	1	1	1	0.520558	0.520558	0	0	0.473654	0.473654	0.501428	0.501428	0.308783	0.308783	0.221821	0.221821	0.493104	0.493104	0.0597048	0.0597048	0.520558	0.368436
1739	4236	ENSG00000164120	HPGD	1	ENSG00000125538	IL1B	IL1B _( 11774 )	4	chr2_112824076_112825129	8	1	1	1	1	1	1	1	1	-0.520388	0.520388	-0.349333	0.349333	-0.582665	0.582665	-0.387317	0.387317	-0.496745	0.496745	-0.372639	0.372639	-0.435077	0.435077	-0.461791	0.461791	0.582665	0.450744
2572	3216	ENSG00000214049	UCA1	1	ENSG00000124074	ENKD1	ENKD1 _( -16366 )	4	chr16_67683631_67684315	6	1	1	1	1	1	0	0	1	0.519963	0.519963	0.441365	0.441365	0.308187	0.308187	0.467279	0.467279	0.292628	0.292628	0	0	0	0	0.365619	0.365619	0.519963	0.399174
323	7978	ENSG00000091129	NRCAM	1	ENSG00000253276	CCDC71L	CCDC71L _( -18222 )	4	chr7_106679218_106679970	7	1	1	1	1	0	1	1	1	0.516133	0.516133	0.377854	0.377854	0.470824	0.470824	0.367792	0.367792	0	0	0.301944	0.301944	0.522995	0.522995	0.426352	0.426352	0.522995	0.42627
329	651	ENSG00000091651	ORC6	1	ENSG00000162630	B3GALT2	B3GALT2 _( -24560 )	4	chr1_193211214_193211925	7	1	1	0	1	1	1	1	1	0.515334	0.515334	0.30914	0.30914	0	0	0.0981062	0.0981062	0.0980222	0.0980222	0.438886	0.438886	0.160504	0.160504	0.614126	0.614126	0.614126	0.31916
2116	9248	ENSG00000177380	PPFIA3	1	ENSG00000183631	PRR32	PRR32 _( 210480 )	4	chrX_127030244_127030736	8	1	1	1	1	1	1	1	1	0.513728	0.513728	0.473425	0.473425	0.484403	0.484403	0.501815	0.501815	0.426492	0.426492	0.34013	0.34013	0.497092	0.497092	0.539362	0.539362	0.539362	0.472056
1777	3177	ENSG00000165474	GJB2	1	ENSG00000140718	FTO	FTO _( -11739 )	4	chr16_53689402_53689953	6	1	1	1	1	0	1	1	0	0.510751	0.510751	0.479443	0.479443	0.348236	0.348236	0.285825	0.285825	0	0	0.441952	0.441952	0.123551	0.123551	0	0	0.510751	0.36496
1692	5604	ENSG00000163362	INAVA	1	ENSG00000121858	TNFSF10	TNFSF10 _( 2659 )	4	chr3_172520554_172520848	8	1	1	1	1	1	1	1	1	0.509241	0.509241	0.525043	0.525043	0.466402	0.466402	0.43192	0.43192	0.512314	0.512314	0.337025	0.337025	0.374806	0.374806	0.419846	0.419846	0.525043	0.447075
2075	6301	ENSG00000175315	CST6	1	ENSG00000129116	PALLD	PALLD _( 121592 )	4	chr4_168618658_168619038	8	1	1	1	1	1	1	1	1	0.508808	0.508808	0.343796	0.343796	0.488349	0.488349	0.688997	0.688997	0.414115	0.414115	0.409294	0.409294	0.443773	0.443773	0.387212	0.387212	0.688997	0.460543
2978	6756	ENSG00000272979	ENSG00000272979	1	ENSG00000158985	CDC42SE2	CDC42SE2 _( -26818 )	4	chr5_131218277_131218675	7	1	0	1	1	1	1	1	1	0.507942	0.507942	0	0	0.390196	0.390196	0.106184	0.106184	0.28628	0.28628	0.352551	0.352551	0.252576	0.252576	0.537473	0.537473	0.537473	0.347601
1465	2333	ENSG00000151834	GABRA2	1	ENSG00000083642	PDS5B	PDS5B _( 148141 )	4	chr13_32734568_32734876	7	1	1	0	1	1	1	1	1	0.498765	0.498765	0.179366	0.179366	0	0	0.297845	0.297845	0.0875223	0.0875223	0.251889	0.251889	0.374854	0.374854	0.259096	0.259096	0.498765	0.278477
2337	473	ENSG00000187840	EIF4EBP1	1	ENSG00000116584	ARHGEF2	ARHGEF2 _( 6065 )	4	chr1_155983399_155984008	8	1	1	1	1	1	1	1	1	0.498764	0.498764	0.515068	0.515068	0.211583	0.211583	0.480141	0.480141	0.486644	0.486644	0.0932166	0.0932166	0.47234	0.47234	0.452106	0.452106	0.515068	0.401233
114	651	ENSG00000051180	RAD51	1	ENSG00000162630	B3GALT2	B3GALT2 _( -24560 )	4	chr1_193211214_193211925	8	1	1	1	1	1	1	1	1	0.495515	0.495515	0.105012	0.105012	0.446154	0.446154	0.227297	0.227297	0.0687528	0.0687528	0.147607	0.147607	0.267722	0.267722	0.360349	0.360349	0.495515	0.264801
2382	971	ENSG00000196208	GREB1	1	ENSG00000077327	SPAG6	SPAG6 _( 133781 )	4	chr10_22479226_22479676	8	1	1	1	1	1	1	1	1	0.491854	0.491854	0.294837	0.294837	0.408053	0.408053	0.416451	0.416451	0.495306	0.495306	0.192457	0.192457	0.361245	0.361245	0.362802	0.362802	0.495306	0.377876
1318	3685	ENSG00000143369	ECM1	1	ENSG00000141682	PMAIP1	PMAIP1 _( -37279 )	4	chr18_59862097_59862669	7	1	0	1	1	1	1	1	1	-0.491744	0.491744	0	0	-0.697484	0.697484	-0.502685	0.502685	-0.530114	0.530114	-0.373086	0.373086	-0.508368	0.508368	-0.546137	0.546137	0.697484	0.521374
2394	2164	ENSG00000196611	MMP1	1	ENSG00000012504	NR1H4	NR1H4 _( -28270 )	4	chr12_100445217_100445438	6	1	1	1	1	0	1	0	1	-0.491553	0.491553	-0.232971	0.232971	-0.403995	0.403995	-0.45812	0.45812	0	0	-0.108963	0.108963	0	0	-0.24985	0.24985	0.491553	0.324242
1256	9000	ENSG00000140465	CYP1A1	1	ENSG00000095321	CRAT	CRAT _( -10431 )	4	chr9_129121620_129121825	7	1	1	0	1	1	1	1	1	0.49113	0.49113	0.476232	0.476232	0	0	0.58737	0.58737	0.220684	0.220684	0.354734	0.354734	0.300159	0.300159	0.277956	0.277956	0.58737	0.386895
1747	6765	ENSG00000164308	ERAP2	1	ENSG00000125347	IRF1	IRF1 _( 14996 )	4	chr5_132475131_132475802	8	1	1	1	1	1	1	1	1	0.489458	0.489458	0.42824	0.42824	0.41995	0.41995	0.416778	0.416778	0.552784	0.552784	0.0413654	0.0413654	0.556743	0.556743	0.499419	0.499419	0.556743	0.425592
2472	669	ENSG00000198853	RUSC2	1	ENSG00000118200	CAMSAP2	CAMSAP2 _( -30307 )	4	chr1_200708697_200709251	8	1	1	1	1	1	1	1	1	0.484972	0.484972	0.511935	0.511935	0.300728	0.300728	0.255295	0.255295	0.447664	0.447664	0.405551	0.405551	0.253754	0.253754	0.0374696	0.0374696	0.511935	0.337171
192	5297	ENSG00000072110	ACTN1	1	ENSG00000163602	RYBP	RYBP _( -185503 )	4	chr3_72632124_72632463	8	1	1	1	1	1	1	1	1	0.482817	0.482817	0.390492	0.390492	0.132401	0.132401	0.619319	0.619319	0.342542	0.342542	0.285511	0.285511	0.2871	0.2871	0.427518	0.427518	0.619319	0.370962
518	9056	ENSG00000106078	COBL	1	ENSG00000205542	TMSB4X	TMSB4X _( 26063 )	4	chrX_13001171_13001448	8	1	1	1	1	1	1	1	1	-0.481808	0.481808	-0.318865	0.318865	-0.408992	0.408992	-0.22462	0.22462	-0.30915	0.30915	-0.464345	0.464345	-0.338588	0.338588	-0.37937	0.37937	0.481808	0.365717
332	1285	ENSG00000092068	SLC7A8	1	ENSG00000151893	CACUL1	CACUL1 _( 28736 )	4	chr10_118725979_118726513	8	1	1	1	1	1	1	1	1	0.481675	0.481675	0.455183	0.455183	0.461197	0.461197	0.50977	0.50977	0.547062	0.547062	0.651976	0.651976	0.0970658	0.0970658	0.205327	0.205327	0.651976	0.426157
723	6800	ENSG00000116661	FBXO2	1	ENSG00000120725	SIL1	SIL1 _( 4240 )	4	chr5_139288929_139289294	7	1	1	1	1	1	1	1	0	-0.480292	0.480292	-0.416265	0.416265	-0.290582	0.290582	-0.498015	0.498015	-0.179616	0.179616	-0.174132	0.174132	-0.229016	0.229016	0	0	0.498015	0.323988
1583	4236	ENSG00000158445	KCNB1	1	ENSG00000125538	IL1B	IL1B _( 11774 )	4	chr2_112824076_112825129	8	1	1	1	1	1	1	1	1	-0.478502	0.478502	-0.215786	0.215786	-0.443235	0.443235	-0.41835	0.41835	-0.451822	0.451822	-0.334281	0.334281	-0.414198	0.414198	-0.379433	0.379433	0.478502	0.391951
2119	6323	ENSG00000177469	CAVIN1	1	ENSG00000109586	GALNT7	GALNT7 _( -110547 )	4	chr4_173057511_173058206	8	1	1	1	1	1	1	1	1	0.478361	0.478361	0.32511	0.32511	0.386879	0.386879	0.102944	0.102944	0.204772	0.204772	0.306299	0.306299	0.614393	0.614393	0.152485	0.152485	0.614393	0.321405
1665	2103	ENSG00000162772	ATF3	1	ENSG00000182050	MGAT4C	MGAT4C _( -92825 )	4	chr12_86931823_86932176	7	1	1	1	1	1	0	1	1	-0.475187	0.475187	-0.44598	0.44598	-0.236719	0.236719	-0.411068	0.411068	-0.0626516	0.0626516	0	0	-0.414576	0.414576	-0.131928	0.131928	0.475187	0.311158
2239	9011	ENSG00000184014	DENND5A	1	ENSG00000122133	PAEP	PAEP _( -4911 )	4	chr9_135556630_135556845	8	1	1	1	1	1	1	1	1	0.47212	0.47212	0.0993321	0.0993321	0.196735	0.196735	0.45596	0.45596	0.219239	0.219239	0.270604	0.270604	0.288441	0.288441	0.25374	0.25374	0.47212	0.282021
1774	5485	ENSG00000165272	AQP3	1	ENSG00000073711	PPP2R3A	PPP2R3A _( 22077 )	4	chr3_135987750_135987911	8	1	1	1	1	1	1	1	1	0.470476	0.470476	0.47299	0.47299	0.30105	0.30105	0.476091	0.476091	0.400446	0.400446	0.367475	0.367475	0.461825	0.461825	0.30404	0.30404	0.476091	0.406799
3038	4844	ENSG00000280237	MIR4697HG	1	ENSG00000182463	TSHZ2	TSHZ2 _( -192994 )	4	chr20_52779056_52779413	8	1	1	1	1	1	1	1	1	0.468148	0.468148	0.0577294	0.0577294	0.451799	0.451799	0.356027	0.356027	0.670094	0.670094	0.145505	0.145505	0.313847	0.313847	0.141974	0.141974	0.670094	0.32564
2037	6956	ENSG00000173281	PPP1R3B	1	ENSG00000113645	WWC1	WWC1 _( 35303 )	4	chr5_168326954_168327540	7	1	1	1	1	0	1	1	1	0.467686	0.467686	0.188563	0.188563	0.552194	0.552194	0.482809	0.482809	0	0	0.50145	0.50145	0.374101	0.374101	0.42173	0.42173	0.552194	0.426933
2782	1790	ENSG00000249673	NOP14-AS1	1	ENSG00000196099	OR6M1	OR6M1 _( 7478 )	4	chr11_123798468_123798909	8	1	1	1	1	1	1	1	1	-0.467071	0.467071	-0.378207	0.378207	-0.307374	0.307374	-0.441299	0.441299	-0.423739	0.423739	-0.194105	0.194105	-0.441508	0.441508	-0.201909	0.201909	0.467071	0.356902
882	6560	ENSG00000125398	SOX9	1	ENSG00000164326	CARTPT	CARTPT _( 29151 )	4	chr5_71748314_71749133	6	1	1	1	1	0	0	1	1	0.465769	0.465769	0.327719	0.327719	0.324865	0.324865	0.413593	0.413593	0	0	0	0	0.0430291	0.0430291	0.454448	0.454448	0.465769	0.338237
453	2368	ENSG00000103187	COTL1	1	ENSG00000188342	GTF2F2	GTF2F2 _( 68769 )	4	chr13_45189284_45190345	8	1	1	1	1	1	1	1	1	0.463709	0.463709	0.213493	0.213493	0.42058	0.42058	0.459893	0.459893	0.369981	0.369981	0.0501588	0.0501588	0.330869	0.330869	0.517571	0.517571	0.517571	0.353282
2715	3069	ENSG00000235119	ENSG00000235119	1	ENSG00000127588	GNG13	GNG13 _( -45870 )	4	chr16_846603_847135	8	1	1	1	1	1	1	1	1	0.462772	0.462772	0.480426	0.480426	0.43907	0.43907	0.373044	0.373044	0.345464	0.345464	0.126566	0.126566	0.38925	0.38925	0.275063	0.275063	0.480426	0.361457
1248	1995	ENSG00000140284	SLC27A2	1	ENSG00000170426	SDR9C7	SDR9C7 _( 49627 )	4	chr12_56884329_56884778	8	1	1	1	1	1	1	1	1	-0.462624	0.462624	-0.154773	0.154773	-0.402841	0.402841	-0.493225	0.493225	-0.457411	0.457411	-0.280532	0.280532	-0.383105	0.383105	-0.405311	0.405311	0.493225	0.379978
2431	4436	ENSG00000197646	PDCD1LG2	1	ENSG00000079156	OSBPL6	OSBPL6 _( 102026 )	4	chr2_178296507_178297137	8	1	1	1	1	1	1	1	1	-0.462197	0.462197	-0.345641	0.345641	-0.519927	0.519927	-0.478071	0.478071	-0.306605	0.306605	-0.310264	0.310264	-0.333593	0.333593	-0.476218	0.476218	0.519927	0.404064
2570	4866	ENSG00000213928	IRF9	1	ENSG00000149657	LSM14B	LSM14B _( -6069 )	4	chr20_62115999_62116392	8	1	1	1	1	1	1	1	1	0.461035	0.461035	0.325418	0.325418	0.368879	0.368879	0.324259	0.324259	0.268324	0.268324	0.128298	0.128298	0.382979	0.382979	0.382237	0.382237	0.461035	0.330179
1180	1285	ENSG00000137834	SMAD6	1	ENSG00000151893	CACUL1	CACUL1 _( 28736 )	4	chr10_118725979_118726513	6	1	1	0	1	1	1	0	1	0.459487	0.459487	0.282338	0.282338	0	0	0.175222	0.175222	0.148731	0.148731	0.43322	0.43322	0	0	0.148016	0.148016	0.459487	0.274502
1380	2737	ENSG00000145819	ARHGAP26	1	ENSG00000119714	GPR68	GPR68 _( 32881 )	4	chr14_91220679_91221044	7	1	1	1	1	0	1	1	1	-0.454866	0.454866	-0.0632146	0.0632146	-0.303042	0.303042	-0.229118	0.229118	0	0	-0.285362	0.285362	-0.414157	0.414157	-0.142948	0.142948	0.454866	0.270387
2537	4164	ENSG00000206341	HLA-H	1	ENSG00000163121	NEURL3	NEURL3 _( 21467 )	4	chr2_96485886_96486642	5	1	0	0	1	1	0	1	1	0.452168	0.452168	0	0	0	0	0.278679	0.278679	0.156806	0.156806	0	0	0.415151	0.415151	0.296505	0.296505	0.452168	0.319862
1601	7294	ENSG00000159399	HK2	1	ENSG00000135338	LCA5	LCA5 _( 69132 )	4	chr6_79467936_79468326	7	1	1	1	1	1	1	1	0	-0.450642	0.450642	-0.361675	0.361675	-0.357442	0.357442	-0.239059	0.239059	-0.156522	0.156522	-0.320467	0.320467	-0.408413	0.408413	0	0	0.450642	0.327746
2344	6065	ENSG00000188100	FAM25A	1	ENSG00000168785	TSPAN5	TSPAN5 _( 166206 )	4	chr4_98491990_98492423	6	1	1	1	1	1	0	0	1	-0.449789	0.449789	-0.130653	0.130653	-0.203579	0.203579	-0.287552	0.287552	-0.0861948	0.0861948	0	0	0	0	-0.225485	0.225485	0.449789	0.230542
685	6560	ENSG00000115112	TFCP2L1	1	ENSG00000164326	CARTPT	CARTPT _( 29151 )	4	chr5_71748314_71749133	8	1	1	1	1	1	1	1	1	0.447835	0.447835	0.406101	0.406101	0.458167	0.458167	0.395131	0.395131	0.0711948	0.0711948	0.314036	0.314036	0.531139	0.531139	0.323705	0.323705	0.531139	0.368414
1437	971	ENSG00000149927	DOC2A	1	ENSG00000077327	SPAG6	SPAG6 _( 133781 )	4	chr10_22479226_22479676	6	1	1	1	0	1	0	1	1	0.447599	0.447599	0.0432529	0.0432529	0.378478	0.378478	0	0	0.215319	0.215319	0	0	0.348541	0.348541	0.301741	0.301741	0.447599	0.289155
520	4873	ENSG00000106105	GARS	1	ENSG00000274391	TPTE	TPTE _( 79052 )	4	chr21_10561790_10562074	7	1	1	1	1	1	0	1	1	-0.446571	0.446571	-0.282762	0.282762	-0.496361	0.496361	-0.458778	0.458778	-0.39452	0.39452	0	0	-0.438129	0.438129	-0.300872	0.300872	0.496361	0.402571
801	1155	ENSG00000120708	TGFBI	1	ENSG00000107771	CCSER2	CCSER2 _( 355721 )	4	chr10_84684279_84684599	6	1	0	1	1	1	1	1	0	0.446411	0.446411	0	0	0.0367714	0.0367714	0.218504	0.218504	0.275765	0.275765	0.18006	0.18006	0.27043	0.27043	0	0	0.446411	0.23799
2136	364	ENSG00000178397	FAM220A	1	ENSG00000085491	SLC25A24	SLC25A24 _( -14553 )	4	chr1_108214911_108215318	7	1	1	1	1	1	0	1	1	0.446225	0.446225	0.266404	0.266404	0.280137	0.280137	0.395514	0.395514	0.383853	0.383853	0	0	0.330716	0.330716	0.356374	0.356374	0.446225	0.351318
1239	7789	ENSG00000139725	RHOF	1	ENSG00000146674	IGFBP3	IGFBP3 _( -223148 )	4	chr7_46145022_46145739	6	1	0	1	1	0	1	1	1	0.444199	0.444199	0	0	0.338386	0.338386	0.347019	0.347019	0	0	0.0115992	0.0115992	0.392493	0.392493	0.0919492	0.0919492	0.444199	0.270941
2396	6956	ENSG00000196639	HRH1	1	ENSG00000113645	WWC1	WWC1 _( 35303 )	4	chr5_168326954_168327540	7	1	1	1	1	0	1	1	1	0.442878	0.442878	0.38866	0.38866	0.477153	0.477153	0.362277	0.362277	0	0	0.0988438	0.0988438	0.390359	0.390359	0.189323	0.189323	0.477153	0.335642
1461	3951	ENSG00000151651	ADAM8	1	ENSG00000138085	ATRAID	ATRAID _( -31177 )	4	chr2_27180542_27180850	7	1	1	1	1	0	1	1	1	0.4418	0.4418	0.331806	0.331806	0.2631	0.2631	0.4782	0.4782	0	0	0.0817562	0.0817562	0.349319	0.349319	0.136541	0.136541	0.4782	0.297503
1174	2497	ENSG00000137801	THBS1	1	ENSG00000229373	LINC00452	LINC00452 _( 8643 )	4	chr13_113896949_113897895	7	1	1	1	1	0	1	1	1	0.441454	0.441454	0.267295	0.267295	0.456394	0.456394	0.488752	0.488752	0	0	0.421315	0.421315	0.488548	0.488548	0.366452	0.366452	0.488752	0.418601
2387	7074	ENSG00000196428	TSC22D2	1	ENSG00000137198	GMPR	GMPR _( 78343 )	4	chr6_16316923_16317357	8	1	1	1	1	1	1	1	1	0.439647	0.439647	0.368743	0.368743	0.307866	0.307866	0.416144	0.416144	0.377151	0.377151	0.413709	0.413709	0.180045	0.180045	0.120904	0.120904	0.439647	0.328026
2955	4713	ENSG00000269893	SNHG8	1	ENSG00000101333	PLCB4	PLCB4 _( 145798 )	4	chr20_9214561_9215221	8	1	1	1	1	1	1	1	1	0.439018	0.439018	0.26344	0.26344	0.427238	0.427238	0.181829	0.181829	0.425528	0.425528	0.0175933	0.0175933	0.462903	0.462903	0.139001	0.139001	0.462903	0.294569
1688	6169	ENSG00000163346	PBXIP1	1	ENSG00000164073	MFSD8	MFSD8 _( -9193 )	4	chr4_127975227_127975578	7	1	1	1	1	1	0	1	1	-0.438765	0.438765	-0.256163	0.256163	-0.298634	0.298634	-0.225666	0.225666	-0.421627	0.421627	0	0	-0.0555347	0.0555347	-0.414775	0.414775	0.438765	0.301595
562	8919	ENSG00000108691	CCL2	1	ENSG00000136826	KLF4	KLF4 _( -492765 )	4	chr9_107983247_107983578	7	1	1	1	1	1	0	1	1	-0.438531	0.438531	-0.550908	0.550908	-0.429484	0.429484	-0.382327	0.382327	-0.357449	0.357449	0	0	-0.456146	0.456146	-0.0966044	0.0966044	0.550908	0.38735
673	7111	ENSG00000114315	HES1	1	ENSG00000112294	ALDH5A1	ALDH5A1 _( -36226 )	4	chr6_24458093_24458626	8	1	1	1	1	1	1	1	1	0.437651	0.437651	0.279875	0.279875	0.211709	0.211709	0.282977	0.282977	0.221957	0.221957	0.344549	0.344549	0.309147	0.309147	0.441158	0.441158	0.441158	0.316128
2720	971	ENSG00000235706	DICER1-AS1	1	ENSG00000077327	SPAG6	SPAG6 _( 133781 )	4	chr10_22479226_22479676	8	1	1	1	1	1	1	1	1	0.437597	0.437597	0.257732	0.257732	0.3599	0.3599	0.147011	0.147011	0.156065	0.156065	0.0698114	0.0698114	0.0377785	0.0377785	0.392956	0.392956	0.437597	0.232356
2063	8798	ENSG00000174808	BTC	1	ENSG00000165092	ALDH1A1	ALDH1A1 _( 92196 )	4	chr9_72987694_72988246	7	1	1	1	1	1	0	1	1	-0.437476	0.437476	-0.443839	0.443839	-0.467195	0.467195	-0.449293	0.449293	-0.356423	0.356423	0	0	-0.381918	0.381918	-0.270954	0.270954	0.467195	0.401014
2488	2787	ENSG00000203805	PLPP4	1	ENSG00000248905	FMN1	FMN1 _( 214700 )	4	chr15_32979768_32980033	8	1	1	1	1	1	1	1	1	0.436872	0.436872	0.467091	0.467091	0.447265	0.447265	0.381912	0.381912	0.406177	0.406177	0.315805	0.315805	0.0158882	0.0158882	0.287777	0.287777	0.467091	0.344849
2315	2830	ENSG00000186832	KRT16	1	ENSG00000168907	PLA2G4F	PLA2G4F _( 4084 )	4	chr15_42151936_42152552	8	1	1	1	1	1	1	1	1	0.435499	0.435499	0.471689	0.471689	0.20277	0.20277	0.554523	0.554523	0.465034	0.465034	0.574122	0.574122	0.386378	0.386378	0.337641	0.337641	0.574122	0.428457
1304	3853	ENSG00000143013	LMO4	1	ENSG00000131849	ZNF132	ZNF132 _( 11094 )	4	chr19_58428509_58429128	7	1	1	1	1	1	0	1	1	-0.435179	0.435179	-0.160958	0.160958	-0.492792	0.492792	-0.39887	0.39887	-0.372078	0.372078	0	0	-0.320182	0.320182	-0.32523	0.32523	0.492792	0.357899
925	8928	ENSG00000128052	KDR	1	ENSG00000148156	ACTL7B	ACTL7B _( 24799 )	4	chr9_108831944_108832168	8	1	1	1	1	1	1	1	1	-0.434533	0.434533	-0.189543	0.189543	-0.222985	0.222985	-0.214196	0.214196	-0.211661	0.211661	-0.167742	0.167742	-0.428369	0.428369	-0.39457	0.39457	0.434533	0.28295
1351	5231	ENSG00000144655	CSRNP1	1	ENSG00000157388	CACNA1D	CACNA1D _( -8033 )	4	chr3_53320737_53320930	7	1	0	1	1	1	1	1	1	-0.434077	0.434077	0	0	-0.0619117	0.0619117	-0.29082	0.29082	-0.410803	0.410803	-0.252082	0.252082	-0.266153	0.266153	-0.293401	0.293401	0.434077	0.287036
206	3027	ENSG00000073849	ST6GAL1	1	ENSG00000188095	MESP2	MESP2 _( 13818 )	4	chr15_89774409_89774943	8	1	1	1	1	1	1	1	1	0.433679	0.433679	0.290912	0.290912	0.430741	0.430741	0.252982	0.252982	0.489191	0.489191	0.322812	0.322812	0.36178	0.36178	0.606174	0.606174	0.606174	0.398534
3045	7162	ENSG00000281162	LINC01127	1	ENSG00000112212	TSPO2	TSPO2 _( -111622 )	4	chr6_40930473_40930932	6	1	1	1	1	0	1	1	0	0.433538	0.433538	0.333374	0.333374	0.30068	0.30068	0.391821	0.391821	0	0	0.0532517	0.0532517	0.363649	0.363649	0	0	0.433538	0.312719
1245	6663	ENSG00000140092	FBLN5	1	ENSG00000186952	TMEM232	TMEM232 _( -46079 )	4	chr5_110785035_110785704	8	1	1	1	1	1	1	1	1	-0.433224	0.433224	-0.100036	0.100036	-0.430172	0.430172	-0.396637	0.396637	-0.210576	0.210576	-0.30067	0.30067	-0.324799	0.324799	-0.11777	0.11777	0.433224	0.289236
2226	1490	ENSG00000183671	GPR1	1	ENSG00000148948	LRRC4C	LRRC4C _( 956691 )	4	chr11_40502664_40503082	8	1	1	1	1	1	1	1	1	0.432479	0.432479	0.423645	0.423645	0.455347	0.455347	0.386751	0.386751	0.372071	0.372071	0.188712	0.188712	0.268347	0.268347	0.184894	0.184894	0.455347	0.339031
1162	5352	ENSG00000137310	TCF19	1	ENSG00000057019	DCBLD2	DCBLD2 _( -53060 )	4	chr3_98954749_98955409	8	1	1	1	1	1	1	1	1	0.431692	0.431692	0.241217	0.241217	0.423715	0.423715	0.375164	0.375164	0.344243	0.344243	0.217338	0.217338	0.352476	0.352476	0.150658	0.150658	0.431692	0.317063
1794	3031	ENSG00000166002	SMCO4	1	ENSG00000197299	BLM	BLM _( 44675 )	4	chr15_90762002_90762504	8	1	1	1	1	1	1	1	1	-0.431243	0.431243	-0.484932	0.484932	-0.325368	0.325368	-0.275116	0.275116	-0.21842	0.21842	-0.20158	0.20158	-0.444071	0.444071	-0.464039	0.464039	0.484932	0.355596
2143	3492	ENSG00000178814	OPLAH	1	ENSG00000154265	ABCA5	ABCA5 _( 26580 )	4	chr17_69300225_69300664	6	1	1	1	1	1	0	1	0	0.429882	0.429882	0.46291	0.46291	0.396393	0.396393	0.173243	0.173243	0.212678	0.212678	0	0	0.332234	0.332234	0	0	0.46291	0.334557
2041	5566	ENSG00000173531	MST1	1	ENSG00000163590	PPM1L	PPM1L _( 41249 )	4	chr3_160796851_160797295	7	1	1	1	1	1	0	1	1	0.429449	0.429449	0.157533	0.157533	0.196448	0.196448	0.0812496	0.0812496	0.22338	0.22338	0	0	0.245133	0.245133	0.092497	0.092497	0.429449	0.20367
3002	97	ENSG00000274584	ENSG00000274584	1	ENSG00000134668	SPOCD1	SPOCD1 _( -15787 )	4	chr1_31831838_31832164	8	1	1	1	1	1	1	1	1	0.429389	0.429389	0.332305	0.332305	0.383465	0.383465	0.170758	0.170758	0.204116	0.204116	0.0888082	0.0888082	0.516099	0.516099	0.435212	0.435212	0.516099	0.320019
479	2403	ENSG00000104728	ARHGEF10	1	ENSG00000276644	DACH1	DACH1 _( -423933 )	4	chr13_72291125_72291603	6	1	0	0	1	1	1	1	1	0.428512	0.428512	0	0	0	0	0.329854	0.329854	0.182441	0.182441	0.275999	0.275999	0.251656	0.251656	0.480425	0.480425	0.480425	0.324814
2307	971	ENSG00000186481	ANKRD20A5P	1	ENSG00000077327	SPAG6	SPAG6 _( 133781 )	4	chr10_22479226_22479676	8	1	1	1	1	1	1	1	1	0.427651	0.427651	0.25175	0.25175	0.266302	0.266302	0.409902	0.409902	0.455218	0.455218	0.196251	0.196251	0.328586	0.328586	0.302393	0.302393	0.455218	0.329757
573	8337	ENSG00000108960	MMD	1	ENSG00000185728	YTHDF3	YTHDF3 _( 23527 )	4	chr8_63192080_63192484	8	1	1	1	1	1	1	1	1	0.427479	0.427479	0.497457	0.497457	0.490736	0.490736	0.500661	0.500661	0.249174	0.249174	0.29097	0.29097	0.372632	0.372632	0.429814	0.429814	0.500661	0.407365
446	971	ENSG00000102878	HSF4	1	ENSG00000077327	SPAG6	SPAG6 _( 133781 )	4	chr10_22479226_22479676	7	1	1	1	1	1	0	1	1	0.426935	0.426935	0.307704	0.307704	0.210945	0.210945	0.104855	0.104855	0.400367	0.400367	0	0	0.320182	0.320182	0.168275	0.168275	0.426935	0.277037
1090	766	ENSG00000135048	CEMIP2	1	ENSG00000118873	RAB3GAP2	RAB3GAP2 _( -52904 )	4	chr1_220325358_220325880	8	1	1	1	1	1	1	1	1	0.425811	0.425811	0.294761	0.294761	0.401166	0.401166	0.431451	0.431451	0.132712	0.132712	0.0752541	0.0752541	0.425134	0.425134	0.400731	0.400731	0.431451	0.323378
1819	3023	ENSG00000166582	CENPV	1	ENSG00000140522	RLBP1	RLBP1 _( -9071 )	4	chr15_89230822_89231395	7	1	1	1	1	1	1	1	0	0.424519	0.424519	0.505346	0.505346	0.289344	0.289344	0.402509	0.402509	0.192431	0.192431	0.0225567	0.0225567	0.297429	0.297429	0	0	0.505346	0.304876
941	1092	ENSG00000128641	MYO1B	1	ENSG00000150347	ARID5B	ARID5B _( 36341 )	4	chr10_61937641_61938423	7	1	0	1	1	1	1	1	1	0.424202	0.424202	0	0	0.502687	0.502687	0.366447	0.366447	0.222307	0.222307	0.180307	0.180307	0.204588	0.204588	0.00919452	0.00919452	0.502687	0.272819
760	5191	ENSG00000118508	RAB32	1	ENSG00000144647	POMGNT2	POMGNT2 _( -84553 )	4	chr3_43190629_43191225	8	1	1	1	1	1	1	1	1	0.423818	0.423818	0.43416	0.43416	0.066837	0.066837	0.327798	0.327798	0.361881	0.361881	0.345412	0.345412	0.20911	0.20911	0.285434	0.285434	0.43416	0.306806
2180	1948	ENSG00000180611	MB21D2	1	ENSG00000015153	YAF2	YAF2 _( 20260 )	4	chr12_42217763_42218089	8	1	1	1	1	1	1	1	1	0.423733	0.423733	0.200189	0.200189	0.251135	0.251135	0.365045	0.365045	0.0742392	0.0742392	0.182857	0.182857	0.247129	0.247129	0.279412	0.279412	0.423733	0.252967
2068	4236	ENSG00000175065	DSG4	1	ENSG00000125538	IL1B	IL1B _( 11774 )	4	chr2_112824076_112825129	8	1	1	1	1	1	1	1	1	-0.423711	0.423711	-0.143813	0.143813	-0.340324	0.340324	-0.373444	0.373444	-0.553176	0.553176	-0.0955906	0.0955906	-0.319205	0.319205	-0.424775	0.424775	0.553176	0.334255
1508	8955	ENSG00000154237	LRRK1	1	ENSG00000229314	ORM1	ORM1 _( -4953 )	4	chr9_114317797_114318103	8	1	1	1	1	1	1	1	1	-0.423604	0.423604	-0.410558	0.410558	-0.108528	0.108528	-0.339717	0.339717	-0.189154	0.189154	-0.037296	0.037296	-0.215361	0.215361	-0.139832	0.139832	0.423604	0.233006
333	8963	ENSG00000092295	TGM1	1	ENSG00000182752	PAPPA	PAPPA _( -28927 )	4	chr9_116124493_116124877	4	1	0	0	1	0	0	1	1	0.42326	0.42326	0	0	0	0	0.1392	0.1392	0	0	0	0	0.208092	0.208092	0.182912	0.182912	0.42326	0.238366
2858	742	ENSG00000258976	ENSG00000258976	1	ENSG00000143499	SMYD2	SMYD2 _( 123501 )	4	chr1_214404603_214405365	8	1	1	1	1	1	1	1	1	0.422356	0.422356	0.418332	0.418332	0.417196	0.417196	0.37851	0.37851	0.369488	0.369488	0.340449	0.340449	0.148422	0.148422	0.148492	0.148492	0.422356	0.330406
1105	6601	ENSG00000135443	KRT85	1	ENSG00000205464	ATP6AP1L	ATP6AP1L _( 143294 )	4	chr5_82422756_82423156	8	1	1	1	1	1	1	1	1	-0.422216	0.422216	-0.332685	0.332685	-0.48619	0.48619	-0.354592	0.354592	-0.143265	0.143265	-0.148605	0.148605	-0.372317	0.372317	-0.186273	0.186273	0.48619	0.305768
1799	3853	ENSG00000166123	GPT2	1	ENSG00000131849	ZNF132	ZNF132 _( 11094 )	4	chr19_58428509_58429128	6	1	0	1	1	1	0	1	1	-0.421914	0.421914	0	0	-0.435454	0.435454	-0.428347	0.428347	-0.413336	0.413336	0	0	-0.476722	0.476722	-0.327461	0.327461	0.476722	0.417206
1277	3824	ENSG00000141510	TP53	1	ENSG00000124466	LYPD3	LYPD3 _( -4620 )	4	chr19_43470280_43470555	8	1	1	1	1	1	1	1	1	-0.420032	0.420032	-0.318881	0.318881	-0.203806	0.203806	-0.351344	0.351344	-0.0780399	0.0780399	-0.353271	0.353271	-0.0797666	0.0797666	-0.0398317	0.0398317	0.420032	0.230622
3033	3794	ENSG00000279753	ENSG00000279753	1	ENSG00000176396	EID2	EID2 _( -3208 )	4	chr19_39543541_39543784	8	1	1	1	1	1	1	1	1	0.419913	0.419913	0.169707	0.169707	0.350001	0.350001	0.408909	0.408909	0.167274	0.167274	0.197439	0.197439	0.273219	0.273219	0.298642	0.298642	0.419913	0.285638
593	1167	ENSG00000109906	ZBTB16	1	ENSG00000184719	RNLS	RNLS _( 62312 )	4	chr10_88521701_88522218	8	1	1	1	1	1	1	1	1	0.419436	0.419436	0.15466	0.15466	0.412815	0.412815	0.375904	0.375904	0.272072	0.272072	0.231546	0.231546	0.335646	0.335646	0.35953	0.35953	0.419436	0.320201
2981	5156	ENSG00000273184	ENSG00000273184	1	ENSG00000144681	STAC	STAC _( -186512 )	4	chr3_36193525_36193832	5	1	1	1	1	0	1	0	0	0.419365	0.419365	0.414566	0.414566	0.284797	0.284797	0.0977269	0.0977269	0	0	0.17892	0.17892	0	0	0	0	0.419365	0.279075
639	6765	ENSG00000112139	MDGA1	1	ENSG00000125347	IRF1	IRF1 _( 14996 )	4	chr5_132475131_132475802	7	1	1	1	1	1	0	1	1	0.418297	0.418297	0.429272	0.429272	0.370724	0.370724	0.271484	0.271484	0.387089	0.387089	0	0	0.392829	0.392829	0.289539	0.289539	0.429272	0.365605
3001	520	ENSG00000274428	ENSG00000274428	1	ENSG00000143157	POGK	POGK _( -24340 )	4	chr1_166814729_166815107	8	1	1	1	1	1	1	1	1	0.418252	0.418252	0.375969	0.375969	0.210414	0.210414	0.485754	0.485754	0.213968	0.213968	0.377123	0.377123	0.0882603	0.0882603	0.245328	0.245328	0.485754	0.301883
281	1633	ENSG00000086570	FAT2	1	ENSG00000123892	RAB38	RAB38 _( 72481 )	4	chr11_88102426_88102986	8	1	1	1	1	1	1	1	1	0.417846	0.417846	0.139286	0.139286	0.397095	0.397095	0.422478	0.422478	0.0338383	0.0338383	0.419297	0.419297	0.281079	0.281079	0.332449	0.332449	0.422478	0.305421
906	111	ENSG00000126561	STAT5A	1	ENSG00000142920	AZIN2	AZIN2 _( 18138 )	4	chr1_33099242_33100274	8	1	1	1	1	1	1	1	1	-0.417552	0.417552	-0.339395	0.339395	-0.379106	0.379106	-0.389796	0.389796	-0.384775	0.384775	-0.275035	0.275035	-0.324743	0.324743	-0.368271	0.368271	0.417552	0.359834
2990	2157	ENSG00000273628	ENSG00000273628	1	ENSG00000120868	APAF1	APAF1 _( 126869 )	4	chr12_98772010_98772289	8	1	1	1	1	1	1	1	1	0.417411	0.417411	0.350343	0.350343	0.451975	0.451975	0.110399	0.110399	0.381468	0.381468	0.452501	0.452501	0.328022	0.328022	0.558113	0.558113	0.558113	0.381279
2197	6031	ENSG00000182022	CHST15	1	ENSG00000152595	MEPE	MEPE _( 13929 )	4	chr4_87835340_87835704	7	1	1	1	1	1	1	1	0	0.417226	0.417226	0.342314	0.342314	0.313876	0.313876	0.383671	0.383671	0.124008	0.124008	0.436844	0.436844	0.546849	0.546849	0	0	0.546849	0.366398
1464	6469	ENSG00000151726	ACSL1	1	ENSG00000112972	HMGCS1	HMGCS1 _( 31021 )	4	chr5_43281708_43282491	7	1	1	1	1	0	1	1	1	-0.416968	0.416968	-0.409383	0.409383	-0.273818	0.273818	-0.0909483	0.0909483	0	0	-0.164039	0.164039	-0.363816	0.363816	-0.396424	0.396424	0.416968	0.302199
2645	2895	ENSG00000228350	LINC02585	1	ENSG00000128849	CGNL1	CGNL1 _( -14830 )	4	chr15_57360854_57361137	8	1	1	1	1	1	1	1	1	-0.416402	0.416402	-0.331708	0.331708	-0.260381	0.260381	-0.280876	0.280876	-0.298198	0.298198	-0.253777	0.253777	-0.331673	0.331673	-0.398257	0.398257	0.416402	0.321409
1346	3268	ENSG00000144355	DLX1	1	ENSG00000140945	CDH13	CDH13 _( -938 )	4	chr16_82625430_82625865	7	1	1	1	1	0	1	1	1	0.416211	0.416211	0.471356	0.471356	0.273704	0.273704	0.202686	0.202686	0	0	0.3787	0.3787	0.22242	0.22242	0.17756	0.17756	0.471356	0.306091
2168	5566	ENSG00000179818	PCBP1-AS1	1	ENSG00000163590	PPM1L	PPM1L _( 41249 )	4	chr3_160796851_160797295	8	1	1	1	1	1	1	1	1	0.416166	0.416166	0.188531	0.188531	0.499628	0.499628	0.437594	0.437594	0.115406	0.115406	0.2243	0.2243	0.375764	0.375764	0.346445	0.346445	0.499628	0.325479
1183	2781	ENSG00000137880	GCHFR	1	ENSG00000075413	MARK3	MARK3 _( 62725 )	4	chr14_103448117_103448472	8	1	1	1	1	1	1	1	1	-0.415506	0.415506	-0.174078	0.174078	-0.384791	0.384791	-0.259285	0.259285	-0.343201	0.343201	-0.106553	0.106553	-0.685817	0.685817	-0.352274	0.352274	0.685817	0.340188
2353	971	ENSG00000188488	SERPINA5	1	ENSG00000077327	SPAG6	SPAG6 _( 133781 )	4	chr10_22479226_22479676	8	1	1	1	1	1	1	1	1	0.41506	0.41506	0.283337	0.283337	0.133506	0.133506	0.389451	0.389451	0.327445	0.327445	0.243946	0.243946	0.239733	0.239733	0.304888	0.304888	0.41506	0.292171
1004	7582	ENSG00000131473	ACLY	1	ENSG00000171217	CLDN20	CLDN20 _( -22043 )	4	chr6_155241765_155241970	8	1	1	1	1	1	1	1	1	-0.414076	0.414076	-0.287454	0.287454	-0.178491	0.178491	-0.41487	0.41487	-0.485105	0.485105	-0.170538	0.170538	-0.209555	0.209555	-0.325963	0.325963	0.485105	0.310757
2886	4225	ENSG00000261373	VPS9D1-AS1	1	ENSG00000186522	SEPT-X	SEPT-X _( 146817 )	4	chr2_109466973_109467389	5	1	1	0	1	1	0	1	0	-0.413869	0.413869	-0.36083	0.36083	0	0	-0.371183	0.371183	-0.465482	0.465482	0	0	-0.334017	0.334017	0	0	0.465482	0.389076
1764	3017	ENSG00000164741	DLC1	1	ENSG00000156222	SLC28A1	SLC28A1 _( 21445 )	4	chr15_84906099_84906373	8	1	1	1	1	1	1	1	1	-0.413797	0.413797	-0.31103	0.31103	-0.341386	0.341386	-0.189757	0.189757	-0.31389	0.31389	-0.279306	0.279306	-0.378413	0.378413	-0.250281	0.250281	0.413797	0.309732
671	5304	ENSG00000114251	WNT5A	1	ENSG00000163605	PPP4R2	PPP4R2 _( -5636 )	4	chr3_72990679_72991149	7	1	1	1	1	1	1	1	0	-0.413756	0.413756	-0.153115	0.153115	-0.385245	0.385245	-0.34688	0.34688	-0.462206	0.462206	-0.117539	0.117539	-0.289184	0.289184	0	0	0.462206	0.309704
2748	9000	ENSG00000241794	SPRR2A	1	ENSG00000095321	CRAT	CRAT _( -10431 )	4	chr9_129121620_129121825	5	1	1	0	1	0	1	0	1	0.411663	0.411663	0.305597	0.305597	0	0	0.389943	0.389943	0	0	0.0811419	0.0811419	0	0	0.0529334	0.0529334	0.411663	0.248256
1716	8574	ENSG00000163736	PPBP	1	ENSG00000172164	SNTB1	SNTB1 _( -290861 )	4	chr8_121104134_121104732	7	1	1	1	1	1	1	1	0	-0.411472	0.411472	-0.181996	0.181996	-0.40949	0.40949	-0.153504	0.153504	-0.259584	0.259584	-0.389705	0.389705	-0.063568	0.063568	0	0	0.411472	0.267045
938	2341	ENSG00000128567	PODXL	1	ENSG00000180440	SERTM1	SERTM1 _( -72419 )	4	chr13_36601121_36601493	5	1	1	0	1	1	1	0	0	-0.411202	0.411202	-0.354559	0.354559	0	0	-0.404865	0.404865	-0.434283	0.434283	-0.0114605	0.0114605	0	0	0	0	0.434283	0.323274
2764	4713	ENSG00000244270	RPL32P29	1	ENSG00000101333	PLCB4	PLCB4 _( 145798 )	4	chr20_9214561_9215221	6	1	1	1	1	1	0	1	0	0.41119	0.41119	0.334063	0.334063	0.24552	0.24552	0.332135	0.332135	0.268227	0.268227	0	0	0.3784	0.3784	0	0	0.41119	0.328256
1880	1538	ENSG00000167996	FTH1	1	ENSG00000167996	FTH1	FTH1 _( 3451 )	4	chr11_61961642_61964209	8	1	1	1	1	1	1	1	1	0.41056	0.41056	0.333987	0.333987	0.261801	0.261801	0.274696	0.274696	0.334243	0.334243	0.13682	0.13682	0.130342	0.130342	0.363662	0.363662	0.41056	0.280764
702	7129	ENSG00000115594	IL1R1	1	ENSG00000096654	ZNF184	ZNF184 _( -32312 )	4	chr6_27505430_27506363	7	1	0	1	1	1	1	1	1	-0.410113	0.410113	0	0	-0.46808	0.46808	-0.0445814	0.0445814	-0.315983	0.315983	-0.259034	0.259034	-0.481265	0.481265	-0.424499	0.424499	0.481265	0.343365
2136	122	ENSG00000178397	FAM220A	1	ENSG00000183317	EPHA10	EPHA10 _( 18050 )	4	chr1_37746764_37747083	7	1	1	1	1	1	0	1	1	-0.409806	0.409806	-0.235376	0.235376	-0.422526	0.422526	-0.469244	0.469244	-0.282906	0.282906	0	0	-0.322385	0.322385	-0.266333	0.266333	0.469244	0.344082
1423	724	ENSG00000148848	ADAM12	1	ENSG00000143473	KCNH1	KCNH1 _( 5556 )	4	chr1_211182783_211182977	7	1	1	1	1	1	0	1	1	-0.409795	0.409795	-0.277851	0.277851	-0.361145	0.361145	-0.221743	0.221743	-0.0379813	0.0379813	0	0	-0.0458038	0.0458038	-0.15733	0.15733	0.409795	0.21595
527	5374	ENSG00000106366	SERPINE1	1	ENSG00000170017	ALCAM	ALCAM _( -16589 )	4	chr3_105349858_105350320	6	1	1	0	1	1	1	1	0	0.409507	0.409507	0.322923	0.322923	0	0	0.37612	0.37612	0.227494	0.227494	0.102252	0.102252	0.13742	0.13742	0	0	0.409507	0.262619
1488	8308	ENSG00000153162	BMP6	1	ENSG00000187735	TCEA1	TCEA1 _( 43831 )	4	chr8_53978433_53978698	8	1	1	1	1	1	1	1	1	0.408446	0.408446	0.327768	0.327768	0.100347	0.100347	0.323756	0.323756	0.211666	0.211666	0.25115	0.25115	0.0827543	0.0827543	0.184868	0.184868	0.408446	0.236345
2736	3973	ENSG00000238832	ENSG00000238832	1	ENSG00000049323	LTBP1	LTBP1 _( 43681 )	4	chr2_32990653_32991013	4	1	0	1	0	0	0	1	1	-0.406989	0.406989	0	0	-0.201481	0.201481	0	0	0	0	0	0	-0.0912827	0.0912827	-0.0568248	0.0568248	0.406989	0.189144
1980	4310	ENSG00000170873	MTSS1	1	ENSG00000115919	KYNU	KYNU _( -45499 )	4	chr2_142831698_142831999	8	1	1	1	1	1	1	1	1	-0.406885	0.406885	-0.230975	0.230975	-0.208034	0.208034	-0.390777	0.390777	-0.43473	0.43473	-0.21718	0.21718	-0.365469	0.365469	-0.27954	0.27954	0.43473	0.316699
2465	428	ENSG00000198805	PNP	1	ENSG00000265972	TXNIP	TXNIP _( 5057 )	4	chr1_145990211_145991543	8	1	1	1	1	1	1	1	1	-0.406837	0.406837	-0.447522	0.447522	-0.0670776	0.0670776	-0.481538	0.481538	-0.405577	0.405577	-0.136504	0.136504	-0.543059	0.543059	-0.490991	0.490991	0.543059	0.372388
2135	3370	ENSG00000178372	CALML5	1	ENSG00000181481	RNF135	RNF135 _( -19212 )	4	chr17_30950542_30950989	7	1	1	1	1	1	1	1	0	0.406689	0.406689	0.348951	0.348951	0.256397	0.256397	0.428084	0.428084	0.244401	0.244401	0.355905	0.355905	0.19332	0.19332	0	0	0.428084	0.319107
1330	2781	ENSG00000143549	TPM3	1	ENSG00000075413	MARK3	MARK3 _( 62725 )	4	chr14_103448117_103448472	8	1	1	1	1	1	1	1	1	0.405537	0.405537	0.386672	0.386672	0.360435	0.360435	0.428395	0.428395	0.308751	0.308751	0.207047	0.207047	0.283697	0.283697	0.361338	0.361338	0.428395	0.342734
2432	459	ENSG00000197712	FAM114A1	1	ENSG00000159516	SPRR2G	SPRR2G _( -54 )	4	chr1_153150923_153151300	7	1	1	1	1	1	1	1	0	0.405163	0.405163	0.0539342	0.0539342	0.0926826	0.0926826	0.354887	0.354887	0.378163	0.378163	0.300315	0.300315	0.299132	0.299132	0	0	0.405163	0.269182
1893	2518	ENSG00000168310	IRF2	1	ENSG00000092054	MYH7	MYH7 _( -12062 )	4	chr14_23447780_23448169	8	1	1	1	1	1	1	1	1	0.404657	0.404657	0.32287	0.32287	0.403259	0.403259	0.325324	0.325324	0.261584	0.261584	0.0586356	0.0586356	0.362147	0.362147	0.242376	0.242376	0.404657	0.297607
2388	8546	ENSG00000196507	TCEAL3	1	ENSG00000164758	MED30	MED30 _( 290333 )	4	chr8_117811046_117811594	8	1	1	1	1	1	1	1	1	0.404133	0.404133	0.319901	0.319901	0.402672	0.402672	0.33099	0.33099	0.367531	0.367531	0.407393	0.407393	0.18323	0.18323	0.216418	0.216418	0.407393	0.329034
2548	3023	ENSG00000212232	SNORD17	1	ENSG00000140522	RLBP1	RLBP1 _( -9071 )	4	chr15_89230822_89231395	7	1	1	1	1	1	0	1	1	0.403959	0.403959	0.433043	0.433043	0.207684	0.207684	0.357888	0.357888	0.283035	0.283035	0	0	0.356398	0.356398	0.157027	0.157027	0.433043	0.314148
1286	7959	ENSG00000142089	IFITM3	1	ENSG00000257923	CUX1	CUX1 _( -47929 )	4	chr7_101767602_101767975	8	1	1	1	1	1	1	1	1	0.403845	0.403845	0.175834	0.175834	0.0063061	0.0063061	0.321565	0.321565	0.0623566	0.0623566	0.259636	0.259636	0.438775	0.438775	0.115092	0.115092	0.438775	0.222926
2185	80	ENSG00000181191	PJA1	1	ENSG00000175707	KDF1	KDF1 _( 19761 )	4	chr1_26940385_26940645	8	1	1	1	1	1	1	1	1	0.403772	0.403772	0.235779	0.235779	0.43063	0.43063	0.36841	0.36841	0.335284	0.335284	0.224213	0.224213	0.506518	0.506518	0.294235	0.294235	0.506518	0.349855
293	5485	ENSG00000088002	SULT2B1	1	ENSG00000073711	PPP2R3A	PPP2R3A _( 22077 )	4	chr3_135987750_135987911	8	1	1	1	1	1	1	1	1	0.403051	0.403051	0.0417969	0.0417969	0.304395	0.304395	0.279318	0.279318	0.145244	0.145244	0.0937831	0.0937831	0.338088	0.338088	0.487274	0.487274	0.487274	0.261619
920	1490	ENSG00000127946	HIP1	1	ENSG00000148948	LRRC4C	LRRC4C _( 956691 )	4	chr11_40502664_40503082	8	1	1	1	1	1	1	1	1	0.402732	0.402732	0.346642	0.346642	0.319632	0.319632	0.388836	0.388836	0.418947	0.418947	0.417371	0.417371	0.285545	0.285545	0.300549	0.300549	0.418947	0.360032
2688	5417	ENSG00000232702	ENSG00000232702	1	ENSG00000144852	NR1I2	NR1I2 _( 51535 )	4	chr3_119832019_119832364	5	1	1	0	0	0	1	1	1	-0.402483	0.402483	-0.154961	0.154961	0	0	0	0	0	0	-0.133551	0.133551	-0.378607	0.378607	-0.232148	0.232148	0.402483	0.26035
666	473	ENSG00000113739	STC2	1	ENSG00000116584	ARHGEF2	ARHGEF2 _( 6065 )	4	chr1_155983399_155984008	7	1	1	1	1	1	0	1	1	0.402104	0.402104	0.261881	0.261881	0.326245	0.326245	0.397309	0.397309	0.406797	0.406797	0	0	0.363569	0.363569	0.434878	0.434878	0.434878	0.370398
1687	8658	ENSG00000163331	DAPL1	1	ENSG00000173253	DMRT2	DMRT2 _( 412865 )	4	chr9_1462723_1462965	8	1	1	1	1	1	1	1	1	0.401306	0.401306	0.254952	0.254952	0.407187	0.407187	0.298835	0.298835	0.149856	0.149856	0.123669	0.123669	0.191075	0.191075	0.490073	0.490073	0.490073	0.289619
565	5305	ENSG00000108821	COL1A1	1	ENSG00000121440	PDZRN3	PDZRN3 _( -28951 )	4	chr3_73653891_73654327	8	1	1	1	1	1	1	1	1	0.400904	0.400904	0.151495	0.151495	0.445711	0.445711	0.481806	0.481806	0.155316	0.155316	0.391572	0.391572	0.382421	0.382421	0.150773	0.150773	0.481806	0.32
2706	1592	ENSG00000234442	ENSG00000234442	1	ENSG00000149262	INTS4	INTS4 _( 51739 )	4	chr11_77942603_77942939	8	1	1	1	1	1	1	1	1	-0.399717	0.399717	-0.461688	0.461688	-0.429027	0.429027	-0.410822	0.410822	-0.360697	0.360697	-0.308359	0.308359	-0.371136	0.371136	-0.286044	0.286044	0.461688	0.378436
2891	8207	ENSG00000261884	ENSG00000261884	1	ENSG00000147408	CSGALNACT1	CSGALNACT1 _( 193989 )	4	chr8_19563652_19564040	6	1	1	0	0	1	1	1	1	-0.398754	0.398754	-0.464295	0.464295	0	0	0	0	-0.373507	0.373507	-0.0501444	0.0501444	-0.308213	0.308213	-1.6188e-05	1.6188e-05	0.464295	0.265822
1575	3023	ENSG00000158089	GALNT14	1	ENSG00000140522	RLBP1	RLBP1 _( -9071 )	4	chr15_89230822_89231395	7	1	1	1	1	1	0	1	1	0.398748	0.398748	0.412517	0.412517	0.34216	0.34216	0.376188	0.376188	0.256675	0.256675	0	0	0.420504	0.420504	0.0637624	0.0637624	0.420504	0.324365
1210	2505	ENSG00000138623	SEMA7A	1	ENSG00000092199	HNRNPC	HNRNPC _( 24479 )	4	chr14_21244479_21245015	6	1	1	1	1	1	1	0	0	-0.398582	0.398582	-0.0372236	0.0372236	-0.155286	0.155286	-0.355096	0.355096	-0.090086	0.090086	-0.0845283	0.0845283	0	0	0	0	0.398582	0.1868
1058	923	ENSG00000134107	BHLHE40	1	ENSG00000181192	DHTKD1	DHTKD1 _( -1350 )	4	chr10_12067356_12067622	8	1	1	1	1	1	1	1	1	0.398523	0.398523	0.202301	0.202301	0.291117	0.291117	0.36685	0.36685	0.0239586	0.0239586	0.426654	0.426654	0.256305	0.256305	0.259001	0.259001	0.426654	0.278089
1225	8955	ENSG00000139178	C1RL	1	ENSG00000229314	ORM1	ORM1 _( -4953 )	4	chr9_114317797_114318103	8	1	1	1	1	1	1	1	1	0.398511	0.398511	0.292608	0.292608	0.478156	0.478156	0.361692	0.361692	0.315449	0.315449	0.0695486	0.0695486	0.504831	0.504831	0.392148	0.392148	0.504831	0.351618
1810	1934	ENSG00000166348	USP54	1	ENSG00000175548	ALG10B	ALG10B _( -1997369 )	4	chr12_36318690_36319209	7	1	0	1	1	1	1	1	1	0.398303	0.398303	0	0	0.198152	0.198152	0.401735	0.401735	0.10347	0.10347	0.450547	0.450547	0.240051	0.240051	0.145287	0.145287	0.450547	0.276792
2768	4164	ENSG00000244731	C4A	1	ENSG00000163121	NEURL3	NEURL3 _( 21467 )	4	chr2_96485886_96486642	6	1	1	0	1	1	0	1	1	0.398227	0.398227	0.28873	0.28873	0	0	0.302408	0.302408	0.174772	0.174772	0	0	0.279244	0.279244	0.127917	0.127917	0.398227	0.261883
2357	2111	ENSG00000188549	CCDC9B	1	ENSG00000049130	KITLG	KITLG _( -34709 )	4	chr12_88615560_88615978	7	1	1	1	1	1	0	1	1	0.397662	0.397662	0.32762	0.32762	0.443139	0.443139	0.436356	0.436356	0.302966	0.302966	0	0	0.270091	0.270091	0.177307	0.177307	0.443139	0.336449
2408	7261	ENSG00000196954	CASP4	1	ENSG00000188107	EYS	EYS _( -1065710 )	4	chr6_66772935_66773166	5	1	1	1	1	0	0	1	0	-0.397578	0.397578	-0.189035	0.189035	-0.425684	0.425684	-0.3621	0.3621	0	0	0	0	-0.487617	0.487617	0	0	0.487617	0.372403
2699	2428	ENSG00000233818	ENSG00000233818	1	ENSG00000136158	SPRY2	SPRY2 _( 26683 )	4	chr13_80313787_80314268	6	1	1	1	1	1	1	0	0	-0.397409	0.397409	-0.192466	0.192466	-0.166403	0.166403	-0.436721	0.436721	-0.192099	0.192099	-0.231127	0.231127	0	0	0	0	0.436721	0.269371
963	4059	ENSG00000129538	RNASE1	1	ENSG00000028116	VRK2	VRK2 _( -110669 )	4	chr2_57796720_57796960	8	1	1	1	1	1	1	1	1	0.397098	0.397098	0.238013	0.238013	0.3316	0.3316	0.37569	0.37569	0.237434	0.237434	0.0790985	0.0790985	0.500148	0.500148	0.540058	0.540058	0.540058	0.337392
2389	7666	ENSG00000196517	SLC6A9	1	ENSG00000005108	THSD7A	THSD7A _( 122641 )	4	chr7_11709193_11709557	6	1	1	0	1	1	0	1	1	-0.396725	0.396725	-0.314084	0.314084	0	0	-0.311951	0.311951	-0.310023	0.310023	0	0	-0.152794	0.152794	-0.330388	0.330388	0.396725	0.302661
398	3268	ENSG00000100739	BDKRB1	1	ENSG00000140945	CDH13	CDH13 _( -938 )	4	chr16_82625430_82625865	6	1	1	1	1	0	1	0	1	0.396352	0.396352	0.236904	0.236904	0.227761	0.227761	0.169363	0.169363	0	0	0.0525769	0.0525769	0	0	0.0625706	0.0625706	0.396352	0.190921
1266	7438	ENSG00000140853	NLRC5	1	ENSG00000146350	TBC1D32	TBC1D32 _( 86842 )	4	chr6_121247511_121247903	7	1	1	1	1	1	0	1	1	0.396236	0.396236	0.0401653	0.0401653	0.333781	0.333781	0.283792	0.283792	0.362576	0.362576	0	0	0.291253	0.291253	0.290086	0.290086	0.396236	0.285413
2967	3349	ENSG00000272114	ENSG00000272114	1	ENSG00000260458	KCNJ18	KCNJ18 _( 157943 )	4	chr17_21850466_21850853	6	1	1	1	1	1	0	0	1	-0.396206	0.396206	-0.364453	0.364453	-0.370417	0.370417	-0.163165	0.163165	-0.190005	0.190005	0	0	0	0	-0.00273348	0.00273348	0.396206	0.24783
1790	8877	ENSG00000165905	LARGE2	1	ENSG00000127084	FGD3	FGD3 _( 40760 )	4	chr9_92988211_92988824	7	1	1	1	1	0	1	1	1	0.394501	0.394501	0.115444	0.115444	0.115749	0.115749	0.504225	0.504225	0	0	0.31657	0.31657	0.190267	0.190267	0.106146	0.106146	0.504225	0.248986
2206	3699	ENSG00000182578	CSF1R	1	ENSG00000119537	KDSR	KDSR _( -9011 )	4	chr18_63376521_63377080	8	1	1	1	1	1	1	1	1	-0.394259	0.394259	-0.148066	0.148066	-0.319377	0.319377	-0.23193	0.23193	-0.233087	0.233087	-0.511768	0.511768	-0.388573	0.388573	-0.229245	0.229245	0.511768	0.307038
628	4064	ENSG00000111801	BTN3A3	1	ENSG00000162924	REL	REL _( 52569 )	4	chr2_60934090_60934629	7	1	1	1	1	1	0	1	1	0.394086	0.394086	0.479826	0.479826	0.365718	0.365718	0.251956	0.251956	0.0373854	0.0373854	0	0	0.337618	0.337618	0.371303	0.371303	0.479826	0.319699
1194	6169	ENSG00000138134	STAMBPL1	1	ENSG00000164073	MFSD8	MFSD8 _( -9193 )	4	chr4_127975227_127975578	8	1	1	1	1	1	1	1	1	0.393961	0.393961	0.200701	0.200701	0.409698	0.409698	0.33268	0.33268	0.263594	0.263594	0.386335	0.386335	0.286872	0.286872	0.35922	0.35922	0.409698	0.329133
2445	6663	ENSG00000198157	HMGN5	1	ENSG00000186952	TMEM232	TMEM232 _( -46079 )	4	chr5_110785035_110785704	5	1	0	1	1	1	0	1	0	0.39388	0.39388	0	0	0.454798	0.454798	0.347718	0.347718	0.31236	0.31236	0	0	0.478122	0.478122	0	0	0.478122	0.397376
1327	8699	ENSG00000143507	DUSP10	1	ENSG00000107186	MPDZ	MPDZ _( 168270 )	4	chr9_13110941_13111320	8	1	1	1	1	1	1	1	1	0.393765	0.393765	0.118714	0.118714	0.209921	0.209921	0.36443	0.36443	0.0540645	0.0540645	0.0160087	0.0160087	0.157386	0.157386	0.346835	0.346835	0.393765	0.207641
3056	2368	ENSG00000284644	ENSG00000284644	1	ENSG00000188342	GTF2F2	GTF2F2 _( 68769 )	4	chr13_45189284_45190345	8	1	1	1	1	1	1	1	1	-0.3936	0.3936	-0.301237	0.301237	-0.311017	0.311017	-0.256099	0.256099	-0.366963	0.366963	-0.424619	0.424619	-0.168044	0.168044	-0.357369	0.357369	0.424619	0.322368
2290	658	ENSG00000185745	IFIT1	1	ENSG00000143355	LHX9	LHX9 _( 118412 )	4	chr1_198030314_198031021	6	1	0	1	1	1	0	1	1	0.393204	0.393204	0	0	0.306857	0.306857	0.341609	0.341609	0.0004439	0.0004439	0	0	0.192927	0.192927	0.202493	0.202493	0.393204	0.239589
2930	1380	ENSG00000267121	ENSG00000267121	1	ENSG00000187079	TEAD1	TEAD1 _( 57195 )	4	chr11_12731786_12732117	8	1	1	1	1	1	1	1	1	-0.393012	0.393012	-0.0602697	0.0602697	-0.269583	0.269583	-0.518199	0.518199	-0.32149	0.32149	-0.0706123	0.0706123	-0.350775	0.350775	-0.151413	0.151413	0.518199	0.266919
2863	642	ENSG00000259153	ENSG00000259153	1	ENSG00000150681	RGS18	RGS18 _( -301935 )	4	chr1_191856253_191856522	8	1	1	1	1	1	1	1	1	0.392245	0.392245	0.365617	0.365617	0.49834	0.49834	0.354616	0.354616	0.34619	0.34619	0.472548	0.472548	0.31086	0.31086	0.25722	0.25722	0.49834	0.374705
2464	971	ENSG00000198771	RCSD1	1	ENSG00000077327	SPAG6	SPAG6 _( 133781 )	4	chr10_22479226_22479676	8	1	1	1	1	1	1	1	1	0.391727	0.391727	0.177264	0.177264	0.339551	0.339551	0.297792	0.297792	0.405995	0.405995	0.115519	0.115519	0.303055	0.303055	0.227739	0.227739	0.405995	0.28233
1977	4495	ENSG00000170779	CDCA4	1	ENSG00000128641	MYO1B	MYO1B _( -25290 )	4	chr2_191219252_191219895	4	1	1	1	0	1	0	0	0	0.391041	0.391041	0.226826	0.226826	0.118395	0.118395	0	0	0.259228	0.259228	0	0	0	0	0	0	0.391041	0.248872
1434	2060	ENSG00000149591	TAGLN	1	ENSG00000186908	ZDHHC17	ZDHHC17 _( -43186 )	4	chr12_76719358_76720402	7	1	1	1	1	1	1	1	0	0.390644	0.390644	0.0812395	0.0812395	0.382821	0.382821	0.345286	0.345286	0.317238	0.317238	0.38717	0.38717	0.0573532	0.0573532	0	0	0.390644	0.28025
2593	3023	ENSG00000221829	FANCG	1	ENSG00000140522	RLBP1	RLBP1 _( -9071 )	4	chr15_89230822_89231395	7	1	1	1	1	1	0	1	1	0.390392	0.390392	0.402299	0.402299	0.232305	0.232305	0.252327	0.252327	0.118918	0.118918	0	0	0.371885	0.371885	0.0892431	0.0892431	0.402299	0.265338
244	8699	ENSG00000078124	ACER3	1	ENSG00000107186	MPDZ	MPDZ _( 168270 )	4	chr9_13110941_13111320	7	1	1	1	1	0	1	1	1	-0.390008	0.390008	-0.274413	0.274413	-0.352866	0.352866	-0.155707	0.155707	0	0	-0.026792	0.026792	-0.386162	0.386162	-0.313964	0.313964	0.390008	0.271416
2621	971	ENSG00000224905	ENSG00000224905	1	ENSG00000077327	SPAG6	SPAG6 _( 133781 )	4	chr10_22479226_22479676	8	1	1	1	1	1	1	1	1	0.389977	0.389977	0.166696	0.166696	0.380173	0.380173	0.177129	0.177129	0.565983	0.565983	0.37793	0.37793	0.407529	0.407529	0.426774	0.426774	0.565983	0.361524
439	7838	ENSG00000102452	NALCN	1	ENSG00000106682	EIF4H	EIF4H _( -39468 )	4	chr7_74133490_74134777	7	1	1	1	1	1	0	1	1	-0.389767	0.389767	-0.0592812	0.0592812	-0.220961	0.220961	-0.0988239	0.0988239	-0.117908	0.117908	0	0	-0.236995	0.236995	-0.313705	0.313705	0.389767	0.205349
19	6949	ENSG00000006432	MAP3K9	1	ENSG00000038274	MAT2B	MAT2B _( 174061 )	4	chr5_163677175_163677461	8	1	1	1	1	1	1	1	1	-0.388313	0.388313	-0.404464	0.404464	-0.346153	0.346153	-0.340244	0.340244	-0.249354	0.249354	-0.248364	0.248364	-0.352194	0.352194	-0.304352	0.304352	0.404464	0.32918
249	1782	ENSG00000079215	SLC1A3	1	ENSG00000137642	SORL1	SORL1 _( 37548 )	4	chr11_121489751_121490202	8	1	1	1	1	1	1	1	1	-0.387634	0.387634	-0.299716	0.299716	-0.132392	0.132392	-0.302106	0.302106	-0.476607	0.476607	-0.455424	0.455424	-0.266256	0.266256	-0.491843	0.491843	0.491843	0.351497
1763	8501	ENSG00000164733	CTSB	1	ENSG00000164830	OXR1	OXR1 _( 15559 )	4	chr8_106285703_106286191	8	1	1	1	1	1	1	1	1	0.387556	0.387556	0.385658	0.385658	0.278275	0.278275	0.293536	0.293536	0.0556397	0.0556397	0.278581	0.278581	0.181131	0.181131	0.400042	0.400042	0.400042	0.282552
284	943	ENSG00000087074	PPP1R15A	1	ENSG00000165983	PTER	PTER _( -76643 )	4	chr10_16360018_16360300	4	1	0	1	1	0	0	1	0	-0.387315	0.387315	0	0	-0.29045	0.29045	-0.310143	0.310143	0	0	0	0	-0.334022	0.334022	0	0	0.387315	0.330483
1503	3023	ENSG00000154146	NRGN	1	ENSG00000140522	RLBP1	RLBP1 _( -9071 )	4	chr15_89230822_89231395	6	1	1	1	1	1	0	1	0	0.386781	0.386781	0.197553	0.197553	0.126203	0.126203	0.195395	0.195395	0.279569	0.279569	0	0	0.349211	0.349211	0	0	0.386781	0.255785
410	7294	ENSG00000101187	SLCO4A1	1	ENSG00000135338	LCA5	LCA5 _( 69132 )	4	chr6_79467936_79468326	6	1	1	1	1	1	0	1	0	-0.386198	0.386198	-0.253069	0.253069	-0.396553	0.396553	-0.359953	0.359953	-0.377727	0.377727	0	0	-0.374339	0.374339	0	0	0.396553	0.357973
1213	5558	ENSG00000138670	RASGEF1B	1	ENSG00000174891	RSRC1	RSRC1 _( -20048 )	4	chr3_158085450_158085807	8	1	1	1	1	1	1	1	1	0.386109	0.386109	0.287156	0.287156	0.254991	0.254991	0.207118	0.207118	0.31398	0.31398	0.34419	0.34419	0.276201	0.276201	0.298205	0.298205	0.386109	0.295994
2250	9092	ENSG00000184497	TMEM255B	1	ENSG00000102174	PHEX	PHEX _( 64680 )	4	chrX_22097121_22097797	7	1	1	1	1	1	0	1	1	-0.385882	0.385882	-0.368938	0.368938	-0.320397	0.320397	-0.483318	0.483318	-0.341799	0.341799	0	0	-0.166455	0.166455	-0.125751	0.125751	0.483318	0.31322
2174	2148	ENSG00000179967	PPP1R14BP3	1	ENSG00000111145	ELK3	ELK3 _( 53307 )	4	chr12_96247689_96248004	7	1	0	1	1	1	1	1	1	0.385391	0.385391	0	0	0.21431	0.21431	0.337113	0.337113	0.197623	0.197623	0.0467237	0.0467237	0.098044	0.098044	0.342737	0.342737	0.385391	0.231706
1371	2138	ENSG00000145476	CYP4V2	1	ENSG00000111142	METAP2	METAP2 _( -19170 )	4	chr12_95453786_95454350	7	1	1	1	1	1	0	1	1	0.385263	0.385263	0.159276	0.159276	0.280954	0.280954	0.458785	0.458785	0.318632	0.318632	0	0	0.355779	0.355779	0.29208	0.29208	0.458785	0.321538
247	5884	ENSG00000078804	TP53INP2	1	ENSG00000109182	CWH43	CWH43 _( 647696 )	4	chr4_49633943_49634533	7	1	1	1	1	1	1	1	0	0.384915	0.384915	0.131861	0.131861	0.373648	0.373648	0.296945	0.296945	0.330652	0.330652	0.296806	0.296806	0.355682	0.355682	0	0	0.384915	0.310073
1908	6504	ENSG00000168658	VWA3B	1	ENSG00000164283	ESM1	ESM1 _( 170911 )	4	chr5_54851538_54851760	7	1	1	1	1	1	0	1	1	-0.384836	0.384836	-0.43466	0.43466	-0.188682	0.188682	-0.16544	0.16544	-0.117793	0.117793	0	0	-0.30451	0.30451	-0.0539313	0.0539313	0.43466	0.235693
117	7963	ENSG00000052802	MSMO1	1	ENSG00000189056	RELN	RELN _( -15760 )	4	chr7_104005276_104005491	7	1	1	1	1	1	0	1	1	0.3847	0.3847	0.320166	0.320166	0.49342	0.49342	0.405207	0.405207	0.0336523	0.0336523	0	0	0.234215	0.234215	0.27158	0.27158	0.49342	0.306134
1442	7269	ENSG00000150630	VEGFC	1	ENSG00000119900	OGFRL1	OGFRL1 _( -3589 )	4	chr6_71284857_71285214	8	1	1	1	1	1	1	1	1	-0.38369	0.38369	-0.391641	0.391641	-0.296944	0.296944	-0.291541	0.291541	-0.31999	0.31999	-0.19519	0.19519	-0.267574	0.267574	-0.493933	0.493933	0.493933	0.330063
2447	5473	ENSG00000198246	SLC29A3	1	ENSG00000091527	CDV3	CDV3 _( -46064 )	4	chr3_133527275_133527666	6	1	1	1	1	0	1	0	1	0.383624	0.383624	0.360672	0.360672	0.357001	0.357001	0.359936	0.359936	0	0	0.0415216	0.0415216	0	0	0.214533	0.214533	0.383624	0.286215
545	5062	ENSG00000107821	KAZALD1	1	ENSG00000197548	ATG7	ATG7 _( 205265 )	4	chr3_11477574_11478083	6	1	1	1	1	0	0	1	1	-0.382877	0.382877	-0.215938	0.215938	-0.362756	0.362756	-0.324797	0.324797	0	0	0	0	-0.380426	0.380426	-0.313672	0.313672	0.382877	0.330078
451	3767	ENSG00000103064	SLC7A6	1	ENSG00000072954	TMEM38A	TMEM38A _( 15100 )	4	chr19_16676227_16676642	8	1	1	1	1	1	1	1	1	-0.38187	0.38187	-0.324016	0.324016	-0.313751	0.313751	-0.32579	0.32579	-0.192121	0.192121	-0.0865128	0.0865128	-0.403069	0.403069	-0.259262	0.259262	0.403069	0.285799
2979	2706	ENSG00000273038	ENSG00000273038	1	ENSG00000119699	TGFB3	TGFB3 _( -39900 )	4	chr14_76022891_76023333	7	1	1	1	1	1	1	1	0	0.381767	0.381767	0.233516	0.233516	0.269404	0.269404	0.129376	0.129376	0.0671898	0.0671898	0.193536	0.193536	0.301061	0.301061	0	0	0.381767	0.225121
1579	8593	ENSG00000158246	TENT5B	1	ENSG00000104537	ANXA13	ANXA13 _( 28444 )	4	chr8_123707919_123708963	8	1	1	1	1	1	1	1	1	-0.381602	0.381602	-0.323328	0.323328	-0.311796	0.311796	-0.37453	0.37453	-0.249791	0.249791	-0.181753	0.181753	-0.14593	0.14593	-0.260185	0.260185	0.381602	0.278614
15	5202	ENSG00000006025	ENSG00000006025	1	ENSG00000163814	CDCP1	CDCP1 _( 20368 )	4	chr3_45125671_45126054	5	1	1	1	1	0	0	1	0	0.381527	0.381527	0.298014	0.298014	0.13663	0.13663	0.252556	0.252556	0	0	0	0	0.200435	0.200435	0	0	0.381527	0.253832
1994	5352	ENSG00000171320	ESCO2	1	ENSG00000057019	DCBLD2	DCBLD2 _( -53060 )	4	chr3_98954749_98955409	7	1	0	1	1	1	1	1	1	0.381278	0.381278	0	0	0.372619	0.372619	0.314043	0.314043	0.215759	0.215759	0.0901167	0.0901167	0.400893	0.400893	0.315467	0.315467	0.400893	0.298596
870	4310	ENSG00000124466	LYPD3	1	ENSG00000115919	KYNU	KYNU _( -45499 )	4	chr2_142831698_142831999	8	1	1	1	1	1	1	1	1	-0.381209	0.381209	-0.133853	0.133853	-0.136184	0.136184	-0.220296	0.220296	-0.342709	0.342709	-0.0845311	0.0845311	-0.230314	0.230314	-0.447764	0.447764	0.447764	0.247107
2562	8955	ENSG00000213694	S1PR3	1	ENSG00000229314	ORM1	ORM1 _( -4953 )	4	chr9_114317797_114318103	7	1	1	1	1	1	0	1	1	-0.38098	0.38098	-0.139647	0.139647	-0.45069	0.45069	-0.38751	0.38751	-0.0800281	0.0800281	0	0	-0.427861	0.427861	-0.330595	0.330595	0.45069	0.313902
12	5566	ENSG00000005882	PDK2	1	ENSG00000163590	PPM1L	PPM1L _( 41249 )	4	chr3_160796851_160797295	8	1	1	1	1	1	1	1	1	0.380956	0.380956	0.319147	0.319147	0.52529	0.52529	0.223383	0.223383	0.328672	0.328672	0.130914	0.130914	0.579303	0.579303	0.287482	0.287482	0.579303	0.346893
1261	3023	ENSG00000140534	TICRR	1	ENSG00000140522	RLBP1	RLBP1 _( -9071 )	4	chr15_89230822_89231395	7	1	1	1	1	1	0	1	1	0.380854	0.380854	0.34951	0.34951	0.117382	0.117382	0.188884	0.188884	0.300425	0.300425	0	0	0.362104	0.362104	0.131633	0.131633	0.380854	0.261542
529	603	ENSG00000106462	EZH2	1	ENSG00000058085	LAMC2	LAMC2 _( 57128 )	4	chr1_183243366_183244053	8	1	1	1	1	1	1	1	1	-0.380299	0.380299	-0.0102978	0.0102978	-0.484416	0.484416	-0.372884	0.372884	-0.262075	0.262075	-0.149942	0.149942	-0.433392	0.433392	-0.140669	0.140669	0.484416	0.279247
1890	5566	ENSG00000168255	POLR2J3	1	ENSG00000163590	PPM1L	PPM1L _( 41249 )	4	chr3_160796851_160797295	8	1	1	1	1	1	1	1	1	0.380223	0.380223	0.190674	0.190674	0.453652	0.453652	0.332746	0.332746	0.346082	0.346082	0.163749	0.163749	0.34054	0.34054	0.324788	0.324788	0.453652	0.316557
1982	526	ENSG00000170955	CAVIN3	1	ENSG00000143147	GPR161	GPR161 _( 57352 )	4	chr1_168079795_168080315	7	1	0	1	1	1	1	1	1	0.379781	0.379781	0	0	0.479777	0.479777	0.367624	0.367624	0.323373	0.323373	0.392607	0.392607	0.372469	0.372469	0.21436	0.21436	0.479777	0.361427
3005	7920	ENSG00000274879	ENSG00000274879	1	ENSG00000004799	PDK4	PDK4 _( -34365 )	4	chr7_95630856_95631209	3	1	0	0	1	0	0	1	0	-0.379053	0.379053	0	0	0	0	-0.243489	0.243489	0	0	0	0	-0.162426	0.162426	0	0	0.379053	0.261656
1129	4751	ENSG00000136147	PHF11	1	ENSG00000088930	XRN2	XRN2 _( -39891 )	4	chr20_21263034_21263413	7	1	1	1	1	1	0	1	1	-0.377347	0.377347	-0.252543	0.252543	-0.307232	0.307232	-0.41451	0.41451	-0.129872	0.129872	0	0	-0.4281	0.4281	-0.291293	0.291293	0.4281	0.314414
845	2781	ENSG00000123374	CDK2	1	ENSG00000075413	MARK3	MARK3 _( 62725 )	4	chr14_103448117_103448472	3	1	0	0	0	0	0	1	1	0.377118	0.377118	0	0	0	0	0	0	0	0	0	0	0.0860736	0.0860736	0.293454	0.293454	0.377118	0.252215
478	7019	ENSG00000104626	ERI1	1	ENSG00000054598	FOXC1	FOXC1 _( 291684 )	4	chr6_1901656_1901889	7	1	1	1	1	1	0	1	1	-0.376301	0.376301	-0.135008	0.135008	-0.022271	0.022271	-0.367023	0.367023	-0.378736	0.378736	0	0	-0.351938	0.351938	-0.209298	0.209298	0.378736	0.262939
2430	3294	ENSG00000197641	SERPINB13	1	ENSG00000167740	CYB5D2	CYB5D2 _( 43938 )	4	chr17_4187106_4187605	7	1	1	1	1	0	1	1	1	0.376242	0.376242	0.308709	0.308709	0.161233	0.161233	0.288058	0.288058	0	0	0.190018	0.190018	0.157494	0.157494	0.149781	0.149781	0.376242	0.233076
544	7913	ENSG00000107738	VSIR	1	ENSG00000127995	CASD1	CASD1 _( 71430 )	4	chr7_94580649_94580941	6	1	1	1	1	1	0	1	0	0.376181	0.376181	0.0298735	0.0298735	0.391265	0.391265	0.387374	0.387374	0.250808	0.250808	0	0	0.349232	0.349232	0	0	0.391265	0.297456
503	907	ENSG00000105427	CNFN	1	ENSG00000187134	AKR1C1	AKR1C1 _( 20519 )	4	chr10_4983772_4984085	6	1	1	1	1	1	0	0	1	0.376167	0.376167	0.0814579	0.0814579	0.160675	0.160675	0.303519	0.303519	0.169676	0.169676	0	0	0	0	0.125596	0.125596	0.376167	0.202848
864	6956	ENSG00000124216	SNAI1	1	ENSG00000113645	WWC1	WWC1 _( 35303 )	4	chr5_168326954_168327540	6	1	1	1	1	0	1	0	1	0.376126	0.376126	0.448553	0.448553	0.12732	0.12732	0.260981	0.260981	0	0	0.156001	0.156001	0	0	0.422696	0.422696	0.448553	0.298613
866	7856	ENSG00000124226	RNF114	1	ENSG00000187391	MAGI2	MAGI2 _( -74917 )	4	chr7_79528491_79528819	7	1	1	1	1	1	0	1	1	-0.376075	0.376075	-0.386252	0.386252	-0.333381	0.333381	-0.421947	0.421947	-0.32634	0.32634	0	0	-0.337575	0.337575	-0.114925	0.114925	0.421947	0.328071
1269	603	ENSG00000140945	CDH13	1	ENSG00000058085	LAMC2	LAMC2 _( 57128 )	4	chr1_183243366_183244053	8	1	1	1	1	1	1	1	1	0.375893	0.375893	0.0254464	0.0254464	0.365334	0.365334	0.333331	0.333331	0.346528	0.346528	0.0448439	0.0448439	0.21031	0.21031	0.0887519	0.0887519	0.375893	0.223805
2745	8309	ENSG00000240710	ENSG00000240710	1	ENSG00000187735	TCEA1	TCEA1 _( 2627 )	4	chr8_54019680_54019902	7	1	1	1	1	1	0	1	1	0.375838	0.375838	0.347847	0.347847	0.392204	0.392204	0.419082	0.419082	0.319079	0.319079	0	0	0.409733	0.409733	0.32441	0.32441	0.419082	0.369742
101	5566	ENSG00000047346	FAM214A	1	ENSG00000163590	PPM1L	PPM1L _( 41249 )	4	chr3_160796851_160797295	8	1	1	1	1	1	1	1	1	0.375645	0.375645	0.332617	0.332617	0.362914	0.362914	0.296739	0.296739	0.285426	0.285426	0.000114142	0.000114142	0.568224	0.568224	0.253163	0.253163	0.568224	0.309355
14	7761	ENSG00000006016	CRLF1	1	ENSG00000086288	NME8	NME8 _( -52018 )	4	chr7_37796118_37796579	7	1	0	1	1	1	1	1	1	-0.375254	0.375254	0	0	-0.372592	0.372592	-0.31558	0.31558	-0.225094	0.225094	-0.271062	0.271062	-0.359152	0.359152	-0.29207	0.29207	0.375254	0.315829
146	1285	ENSG00000064195	ENSG00000064195	1	ENSG00000151893	CACUL1	CACUL1 _( 28736 )	4	chr10_118725979_118726513	7	1	1	1	1	1	1	0	1	0.374109	0.374109	0.0901666	0.0901666	0.261701	0.261701	0.139211	0.139211	0.485704	0.485704	0.277998	0.277998	0	0	0.223859	0.223859	0.485704	0.264678
2152	2992	ENSG00000179148	ALOXE3	1	ENSG00000169783	LINGO1	LINGO1 _( 72374 )	4	chr15_77748238_77748526	8	1	1	1	1	1	1	1	1	-0.374109	0.374109	-0.501278	0.501278	-0.33968	0.33968	-0.350355	0.350355	-0.373804	0.373804	-0.230108	0.230108	-0.389837	0.389837	-0.201093	0.201093	0.501278	0.345033
1941	651	ENSG00000169607	CKAP2L	1	ENSG00000162630	B3GALT2	B3GALT2 _( -24560 )	4	chr1_193211214_193211925	8	1	1	1	1	1	1	1	1	0.373939	0.373939	0.244247	0.244247	0.124786	0.124786	0.0726386	0.0726386	0.10427	0.10427	0.396054	0.396054	0.289924	0.289924	0.379063	0.379063	0.396054	0.248115
1916	3423	ENSG00000168874	ATOH8	1	ENSG00000064195	ENSG00000064195	ENSG00000064195 _( 6923 )	4	chr17_49987710_49988301	6	1	1	1	1	0	1	0	1	0.373683	0.373683	0.22561	0.22561	0.293758	0.293758	0.2	0.2	0	0	0.207685	0.207685	0	0	0.209177	0.209177	0.373683	0.251652
954	2227	ENSG00000129226	CD68	1	ENSG00000135111	TBX3	TBX3 _( -386133 )	4	chr12_115070297_115070674	8	1	1	1	1	1	1	1	1	0.373633	0.373633	0.402422	0.402422	0.232413	0.232413	0.396651	0.396651	0.322811	0.322811	0.308751	0.308751	0.414108	0.414108	0.355111	0.355111	0.414108	0.350738
1798	4903	ENSG00000166106	ADAMTS15	1	ENSG00000231068	KRTAP21-3	KRTAP21-3 _( 7940 )	4	chr21_30710468_30710837	6	1	1	1	1	1	0	0	1	0.373592	0.373592	0.164279	0.164279	0.236197	0.236197	0.037447	0.037447	0.186665	0.186665	0	0	0	0	0.164624	0.164624	0.373592	0.193801
832	3745	ENSG00000122861	PLAU	1	ENSG00000104880	ARHGEF18	ARHGEF18 _( -6229 )	4	chr19_7376048_7376605	8	1	1	1	1	1	1	1	1	0.373322	0.373322	0.179375	0.179375	0.339527	0.339527	0.392442	0.392442	0.37464	0.37464	0.328036	0.328036	0.187987	0.187987	0.129047	0.129047	0.392442	0.288047
840	651	ENSG00000123219	CENPK	1	ENSG00000162630	B3GALT2	B3GALT2 _( -24560 )	4	chr1_193211214_193211925	5	1	1	0	0	0	1	1	1	0.373238	0.373238	0.2149	0.2149	0	0	0	0	0	0	0.561125	0.561125	0.122925	0.122925	0.506998	0.506998	0.561125	0.355837
721	7187	ENSG00000116514	RNF19B	1	ENSG00000112782	CLIC5	CLIC5 _( 68534 )	4	chr6_46011192_46011814	8	1	1	1	1	1	1	1	1	0.373089	0.373089	0.34621	0.34621	0.230602	0.230602	0.397903	0.397903	0.472598	0.472598	0.301206	0.301206	0.315715	0.315715	0.29259	0.29259	0.472598	0.341239
1284	971	ENSG00000141750	STAC2	1	ENSG00000077327	SPAG6	SPAG6 _( 133781 )	4	chr10_22479226_22479676	6	1	0	1	1	1	0	1	1	0.37289	0.37289	0	0	0.182736	0.182736	0.100831	0.100831	0.211619	0.211619	0	0	0.282979	0.282979	0.0055495	0.0055495	0.37289	0.192767
2816	1736	ENSG00000254614	ENSG00000254614	1	ENSG00000110777	POU2AF1	POU2AF1 _( 8885 )	4	chr11_111440715_111441096	4	1	1	1	1	0	0	0	0	0.372574	0.372574	0.281048	0.281048	0.022154	0.022154	0.333433	0.333433	0	0	0	0	0	0	0	0	0.372574	0.252302
2139	6169	ENSG00000178573	MAF	1	ENSG00000164073	MFSD8	MFSD8 _( -9193 )	4	chr4_127975227_127975578	8	1	1	1	1	1	1	1	1	-0.371893	0.371893	-0.0149728	0.0149728	-0.411898	0.411898	-0.238841	0.238841	-0.385546	0.385546	-0.127975	0.127975	-0.393602	0.393602	-0.301477	0.301477	0.411898	0.280776
2957	4229	ENSG00000269926	DDIT4-AS1	1	ENSG00000153093	ACOXL	ACOXL _( 134456 )	4	chr2_110867029_110867533	8	1	1	1	1	1	1	1	1	-0.371793	0.371793	-0.390653	0.390653	-0.19275	0.19275	-0.252999	0.252999	-0.231751	0.231751	-0.163025	0.163025	-0.0115143	0.0115143	-0.161708	0.161708	0.390653	0.222024
111	4713	ENSG00000050426	LETMD1	1	ENSG00000101333	PLCB4	PLCB4 _( 145798 )	4	chr20_9214561_9215221	6	1	0	1	0	1	1	1	1	0.371696	0.371696	0	0	0.301774	0.301774	0	0	0.247595	0.247595	0.19749	0.19749	0.303674	0.303674	7.58266e-05	7.58266e-05	0.371696	0.237051
2709	5677	ENSG00000234664	HMGN2P5	1	ENSG00000180611	MB21D2	MB21D2 _( -22024 )	4	chr3_192940185_192940656	5	1	0	1	1	1	0	1	0	0.371419	0.371419	0	0	0.222221	0.222221	0.391415	0.391415	0.0644472	0.0644472	0	0	0.286258	0.286258	0	0	0.391415	0.267152
2295	971	ENSG00000185909	KLHDC8B	1	ENSG00000077327	SPAG6	SPAG6 _( 133781 )	4	chr10_22479226_22479676	7	1	1	1	1	1	1	0	1	0.371413	0.371413	0.279054	0.279054	0.150639	0.150639	0.379615	0.379615	0.338638	0.338638	0.20692	0.20692	0	0	0.378608	0.378608	0.379615	0.300698
687	971	ENSG00000115159	GPD2	1	ENSG00000077327	SPAG6	SPAG6 _( 133781 )	4	chr10_22479226_22479676	6	1	0	1	1	1	0	1	1	-0.370987	0.370987	0	0	-0.150728	0.150728	-0.0905468	0.0905468	-0.325692	0.325692	0	0	-0.0929376	0.0929376	-0.316316	0.316316	0.370987	0.224535
203	301	ENSG00000073605	GSDMB	1	ENSG00000117228	GBP1	GBP1 _( 18184 )	4	chr1_89046566_89047176	7	1	1	1	1	1	0	1	1	0.370913	0.370913	0.22937	0.22937	0.287266	0.287266	0.307986	0.307986	0.0834357	0.0834357	0	0	0.37876	0.37876	0.348243	0.348243	0.37876	0.286568
1923	6744	ENSG00000168994	PXDC1	1	ENSG00000113396	SLC27A6	SLC27A6 _( 13554 )	4	chr5_128551567_128551813	7	1	1	1	1	1	1	1	0	0.370794	0.370794	0.0795593	0.0795593	0.185739	0.185739	0.119668	0.119668	0.180479	0.180479	0.308543	0.308543	0.142513	0.142513	0	0	0.370794	0.198185
1664	211	ENSG00000162734	PEA15	1	ENSG00000162598	C1orf87	C1orf87 _( -97845 )	4	chr1_60171615_60172076	8	1	1	1	1	1	1	1	1	0.370378	0.370378	0.52313	0.52313	0.480505	0.480505	0.491774	0.491774	0.327895	0.327895	0.334497	0.334497	0.5454	0.5454	0.327609	0.327609	0.5454	0.425148
2910	4406	ENSG00000265052	RN7SL622P	1	ENSG00000198586	TLK1	TLK1 _( -13390 )	4	chr2_171244704_171245048	7	1	1	1	1	0	1	1	1	0.370284	0.370284	0.323334	0.323334	0.405128	0.405128	0.185414	0.185414	0	0	0.278971	0.278971	0.539075	0.539075	0.113812	0.113812	0.539075	0.316574
1467	5751	ENSG00000151883	PARP8	1	ENSG00000002549	LAP3	LAP3 _( -22217 )	4	chr4_17554645_17554975	7	1	1	1	1	1	0	1	1	0.370194	0.370194	0.0595643	0.0595643	0.298248	0.298248	0.356669	0.356669	0.235232	0.235232	0	0	0.437565	0.437565	0.305666	0.305666	0.437565	0.294734
581	6663	ENSG00000109255	NMU	1	ENSG00000186952	TMEM232	TMEM232 _( -46079 )	4	chr5_110785035_110785704	6	1	0	1	1	1	0	1	1	0.370148	0.370148	0	0	0.289526	0.289526	0.238831	0.238831	0.280004	0.280004	0	0	0.34414	0.34414	0.173391	0.173391	0.370148	0.282674
893	4856	ENSG00000125775	SDCBP2	1	ENSG00000019186	CYP24A1	CYP24A1 _( -11116 )	4	chr20_54185089_54185488	3	1	0	1	1	0	0	0	0	-0.370139	0.370139	0	0	-0.188129	0.188129	-0.40688	0.40688	0	0	0	0	0	0	0	0	0.40688	0.321716
538	971	ENSG00000106991	ENG	1	ENSG00000077327	SPAG6	SPAG6 _( 133781 )	4	chr10_22479226_22479676	8	1	1	1	1	1	1	1	1	-0.369831	0.369831	-0.179421	0.179421	-0.169211	0.169211	-0.35423	0.35423	-0.2221	0.2221	-0.155596	0.155596	-0.424435	0.424435	-0.0767851	0.0767851	0.424435	0.243951
466	2276	ENSG00000104140	RHOV	1	ENSG00000111432	FZD10	FZD10 _( 65337 )	4	chr12_130227796_130228018	8	1	1	1	1	1	1	1	1	0.369778	0.369778	0.286362	0.286362	0.229817	0.229817	0.00869333	0.00869333	0.0709086	0.0709086	0.121678	0.121678	0.0592371	0.0592371	0.32635	0.32635	0.369778	0.184103
1015	848	ENSG00000132182	NUP210	1	ENSG00000133019	CHRM3	CHRM3 _( -425905 )	4	chr1_238959999_238960660	7	1	0	1	1	1	1	1	1	0.369759	0.369759	0	0	0.376679	0.376679	0.345316	0.345316	0.243828	0.243828	0.0822578	0.0822578	0.272916	0.272916	0.414318	0.414318	0.414318	0.300725
2994	6414	ENSG00000274051	ENSG00000274051	1	ENSG00000082196	C1QTNF3	C1QTNF3 _( 48445 )	4	chr5_34196109_34196351	6	1	1	1	1	1	0	1	0	0.369526	0.369526	0.221228	0.221228	0.290469	0.290469	0.235088	0.235088	0.322292	0.322292	0	0	0.223986	0.223986	0	0	0.369526	0.277098
980	3611	ENSG00000130589	HELZ2	1	ENSG00000141428	C18orf21	C18orf21 _( 1816 )	4	chr18_35973899_35974066	6	1	1	1	1	1	0	1	0	0.369446	0.369446	0.244942	0.244942	0.129585	0.129585	0.292956	0.292956	0.342517	0.342517	0	0	0.302032	0.302032	0	0	0.369446	0.280246
596	7528	ENSG00000110013	SIAE	1	ENSG00000152818	UTRN	UTRN _( 512211 )	4	chr6_144797912_144798552	7	1	1	1	1	0	1	1	1	-0.3692	0.3692	-0.33894	0.33894	-0.274451	0.274451	-0.478022	0.478022	0	0	-0.0665424	0.0665424	-0.0760554	0.0760554	-0.386846	0.386846	0.478022	0.284294
2908	6672	ENSG00000264672	SEPT4-AS1	1	ENSG00000129595	EPB41L4A	EPB41L4A _( 72517 )	4	chr5_112346373_112346799	5	1	0	1	0	1	0	1	1	0.368973	0.368973	0	0	0.278805	0.278805	0	0	0.0397665	0.0397665	0	0	0.364677	0.364677	0.185299	0.185299	0.368973	0.247504
1176	651	ENSG00000137807	KIF23	1	ENSG00000162630	B3GALT2	B3GALT2 _( -24560 )	4	chr1_193211214_193211925	6	1	1	0	1	0	1	1	1	0.368926	0.368926	0.18333	0.18333	0	0	0.0656719	0.0656719	0	0	0.476309	0.476309	0.270181	0.270181	0.543654	0.543654	0.543654	0.318012
1090	1689	ENSG00000135048	CEMIP2	1	ENSG00000137673	MMP7	MMP7 _( 16481 )	4	chr11_102513834_102514272	7	1	1	1	1	1	0	1	1	-0.368525	0.368525	-0.234807	0.234807	-0.369012	0.369012	-0.345599	0.345599	-0.304493	0.304493	0	0	-0.352341	0.352341	-0.304619	0.304619	0.369012	0.325628
2897	2781	ENSG00000262580	ENSG00000262580	1	ENSG00000075413	MARK3	MARK3 _( 62725 )	4	chr14_103448117_103448472	8	1	1	1	1	1	1	1	1	-0.368197	0.368197	-0.25693	0.25693	-0.339707	0.339707	-0.290376	0.290376	-0.322317	0.322317	-0.112988	0.112988	-0.34465	0.34465	-0.276502	0.276502	0.368197	0.288958
796	6238	ENSG00000120539	MASTL	1	ENSG00000109654	TRIM2	TRIM2 _( 7448 )	4	chr4_153159790_153160123	8	1	1	1	1	1	1	1	1	0.368189	0.368189	0.408101	0.408101	0.121446	0.121446	0.329383	0.329383	0.357905	0.357905	0.395241	0.395241	0.273354	0.273354	0.309386	0.309386	0.408101	0.320376
2461	1977	ENSG00000198732	SMOC1	1	ENSG00000170465	KRT6C	KRT6C _( -9022 )	4	chr12_52482807_52483059	6	1	0	1	1	1	1	1	0	-0.367583	0.367583	0	0	-0.143801	0.143801	-0.353037	0.353037	-0.126195	0.126195	-0.300272	0.300272	-0.223925	0.223925	0	0	0.367583	0.252469
2867	4236	ENSG00000259712	ENSG00000259712	1	ENSG00000125538	IL1B	IL1B _( 11774 )	4	chr2_112824076_112825129	7	1	0	1	1	1	1	1	1	-0.3673	0.3673	0	0	-0.445532	0.445532	-0.0707325	0.0707325	-0.406297	0.406297	-0.190164	0.190164	-0.336804	0.336804	-0.0577085	0.0577085	0.445532	0.267791
2492	2368	ENSG00000203852	HIST2H3A	1	ENSG00000188342	GTF2F2	GTF2F2 _( 68769 )	4	chr13_45189284_45190345	5	1	0	1	0	1	0	1	1	-0.367229	0.367229	0	0	-0.224334	0.224334	0	0	-0.0496837	0.0496837	0	0	-0.411233	0.411233	-0.258378	0.258378	0.411233	0.262172
1449	375	ENSG00000151012	SLC7A11	1	ENSG00000143119	CD53	CD53 _( -100 )	4	chr1_110870820_110871088	5	1	1	1	1	0	0	1	0	-0.367126	0.367126	-0.228617	0.228617	-0.340114	0.340114	-0.377065	0.377065	0	0	0	0	-0.337735	0.337735	0	0	0.377065	0.330131
2489	2368	ENSG00000203811	HIST2H3C	1	ENSG00000188342	GTF2F2	GTF2F2 _( 68769 )	4	chr13_45189284_45190345	5	1	0	1	0	1	0	1	1	-0.366949	0.366949	0	0	-0.225264	0.225264	0	0	-0.0493456	0.0493456	0	0	-0.411205	0.411205	-0.255913	0.255913	0.411205	0.261735
3023	6545	ENSG00000278621	ENSG00000278621	1	ENSG00000112851	ERBIN	ERBIN _( -64218 )	4	chr5_65861879_65862257	7	1	1	1	1	1	1	0	1	0.366908	0.366908	0.0329058	0.0329058	0.179922	0.179922	0.39898	0.39898	0.0946892	0.0946892	0.0601119	0.0601119	0	0	0.366137	0.366137	0.39898	0.214236
2306	4310	ENSG00000186480	INSIG1	1	ENSG00000115919	KYNU	KYNU _( -45499 )	4	chr2_142831698_142831999	8	1	1	1	1	1	1	1	1	0.366896	0.366896	0.240883	0.240883	0.143536	0.143536	0.372984	0.372984	0.240025	0.240025	0.0369233	0.0369233	0.325885	0.325885	0.542034	0.542034	0.542034	0.283646
2412	3608	ENSG00000197142	ACSL5	1	ENSG00000166974	MAPRE2	MAPRE2 _( 52945 )	4	chr18_35029873_35030207	7	1	1	1	1	1	0	1	1	0.366881	0.366881	0.292894	0.292894	0.208885	0.208885	0.204177	0.204177	0.172971	0.172971	0	0	0.176768	0.176768	0.211858	0.211858	0.366881	0.23349
1928	5370	ENSG00000169242	EFNA1	1	ENSG00000170044	ZPLD1	ZPLD1 _( 83028 )	4	chr3_102182272_102182613	7	1	0	1	1	1	1	1	1	0.366383	0.366383	0	0	0.224842	0.224842	0.321248	0.321248	0.0667153	0.0667153	0.289518	0.289518	0.100434	0.100434	0.100029	0.100029	0.366383	0.209881
843	741	ENSG00000123353	ORMDL2	1	ENSG00000143499	SMYD2	SMYD2 _( 15858 )	4	chr1_214296960_214297473	8	1	1	1	1	1	1	1	1	0.366117	0.366117	0.0881554	0.0881554	0.307182	0.307182	0.348175	0.348175	0.270548	0.270548	0.245639	0.245639	0.266137	0.266137	0.233079	0.233079	0.366117	0.265629
1606	7913	ENSG00000159860	TCAF2P1	1	ENSG00000127995	CASD1	CASD1 _( 71430 )	4	chr7_94580649_94580941	5	1	0	1	1	1	0	1	0	-0.36579	0.36579	0	0	-0.310192	0.310192	-0.335781	0.335781	-0.122156	0.122156	0	0	-0.279622	0.279622	0	0	0.36579	0.282708
2644	9000	ENSG00000228314	CYP4F29P	1	ENSG00000095321	CRAT	CRAT _( -10431 )	4	chr9_129121620_129121825	8	1	1	1	1	1	1	1	1	0.365478	0.365478	0.261592	0.261592	0.000163358	0.000163358	0.222065	0.222065	0.255442	0.255442	0.273323	0.273323	0.347291	0.347291	0.256703	0.256703	0.365478	0.247757
1473	1079	ENSG00000152377	SPOCK1	1	ENSG00000151151	IPMK	IPMK _( 112195 )	4	chr10_58155314_58155739	7	1	1	1	1	1	1	1	0	-0.365442	0.365442	-0.0880943	0.0880943	-0.295964	0.295964	-0.301322	0.301322	-0.245427	0.245427	-0.244926	0.244926	-0.238489	0.238489	0	0	0.365442	0.254238
1375	6956	ENSG00000145623	OSMR	1	ENSG00000113645	WWC1	WWC1 _( 35303 )	4	chr5_168326954_168327540	7	1	1	1	1	0	1	1	1	0.365322	0.365322	0.351752	0.351752	0.283155	0.283155	0.412119	0.412119	0	0	0.193272	0.193272	0.427812	0.427812	0.273509	0.273509	0.427812	0.329563
286	6212	ENSG00000087128	TMPRSS11E	1	ENSG00000164164	OTUD4	OTUD4 _( -15142 )	4	chr4_145195303_145196016	7	1	0	1	1	1	1	1	1	-0.365071	0.365071	0	0	-0.304598	0.304598	-0.0410075	0.0410075	-0.436436	0.436436	-0.179638	0.179638	-0.228514	0.228514	-0.22785	0.22785	0.436436	0.254731
2089	7008	ENSG00000175920	DOK7	1	ENSG00000182613	OR2V2	OR2V2 _( 14556 )	4	chr5_181169499_181170333	7	1	1	1	1	1	1	0	1	0.364818	0.364818	0.247588	0.247588	0.151907	0.151907	0.485236	0.485236	0.0157351	0.0157351	0.0997107	0.0997107	0	0	0.0629878	0.0629878	0.485236	0.203998
2581	2781	ENSG00000215039	CD27-AS1	1	ENSG00000075413	MARK3	MARK3 _( 62725 )	4	chr14_103448117_103448472	8	1	1	1	1	1	1	1	1	-0.364625	0.364625	-0.059931	0.059931	-0.0190051	0.0190051	-0.267532	0.267532	-0.382244	0.382244	-0.0845101	0.0845101	-0.162465	0.162465	-0.198812	0.198812	0.382244	0.192391
903	3367	ENSG00000126368	NR1D1	1	ENSG00000160551	TAOK1	TAOK1 _( -6463 )	4	chr17_29383690_29384001	8	1	1	1	1	1	1	1	1	-0.364585	0.364585	-0.139698	0.139698	-0.238551	0.238551	-0.254655	0.254655	-0.366776	0.366776	-0.210326	0.210326	-0.435567	0.435567	-0.327905	0.327905	0.435567	0.292258
2654	2926	ENSG00000229487	ALG13-AS1	1	ENSG00000140416	TPM1	TPM1 _( 0 )	4	chr15_63042460_63042820	8	1	1	1	1	1	1	1	1	0.364287	0.364287	0.533208	0.533208	0.265354	0.265354	0.3619	0.3619	0.0196389	0.0196389	0.261108	0.261108	0.251237	0.251237	0.0324377	0.0324377	0.533208	0.261146
89	3794	ENSG00000038427	VCAN	1	ENSG00000176396	EID2	EID2 _( -3208 )	4	chr19_39543541_39543784	6	1	1	1	1	0	0	1	1	0.364199	0.364199	0.143506	0.143506	0.194039	0.194039	0.0680405	0.0680405	0	0	0	0	0.370187	0.370187	0.120332	0.120332	0.370187	0.210051
455	5202	ENSG00000103260	METRN	1	ENSG00000163814	CDCP1	CDCP1 _( 20368 )	4	chr3_45125671_45126054	8	1	1	1	1	1	1	1	1	0.363516	0.363516	0.286887	0.286887	0.316325	0.316325	0.290311	0.290311	0.0265146	0.0265146	0.0930572	0.0930572	0.208791	0.208791	0.268308	0.268308	0.363516	0.231714
1924	7978	ENSG00000169035	KLK7	1	ENSG00000253276	CCDC71L	CCDC71L _( -18222 )	4	chr7_106679218_106679970	7	1	1	1	1	1	0	1	1	-0.362901	0.362901	-0.277623	0.277623	-0.227276	0.227276	-0.33398	0.33398	-0.146347	0.146347	0	0	-0.0791982	0.0791982	-0.238362	0.238362	0.362901	0.237955
2539	6800	ENSG00000206538	VGLL3	1	ENSG00000120725	SIL1	SIL1 _( 4240 )	4	chr5_139288929_139289294	7	1	1	1	1	1	1	1	0	-0.362846	0.362846	-0.440604	0.440604	-0.355098	0.355098	-0.340475	0.340475	-0.153425	0.153425	-0.204455	0.204455	-0.0651936	0.0651936	0	0	0.440604	0.274585
1326	3007	ENSG00000143502	SUSD4	1	ENSG00000172349	IL16	IL16 _( 53272 )	4	chr15_81235872_81236399	8	1	1	1	1	1	1	1	1	0.362816	0.362816	0.377774	0.377774	0.411256	0.411256	0.335989	0.335989	0.208823	0.208823	0.396508	0.396508	0.288304	0.288304	0.172093	0.172093	0.411256	0.319196
2994	8880	ENSG00000274051	ENSG00000274051	1	ENSG00000158079	PTPDC1	PTPDC1 _( 53568 )	4	chr9_94084362_94084567	7	1	1	1	1	1	0	1	1	-0.362774	0.362774	-0.45251	0.45251	-0.280989	0.280989	-0.416743	0.416743	-0.315595	0.315595	0	0	-0.205161	0.205161	-0.136795	0.136795	0.45251	0.310081
697	7606	ENSG00000115414	FN1	1	ENSG00000112499	SLC22A2	SLC22A2 _( 39448 )	4	chr6_160237505_160238190	4	1	0	0	1	0	1	1	0	0.362563	0.362563	0	0	0	0	0.0617985	0.0617985	0	0	0.19891	0.19891	0.430937	0.430937	0	0	0.430937	0.263552
908	2978	ENSG00000126778	SIX1	1	ENSG00000140464	PML	PML _( 2305 )	4	chr15_73996978_73997318	7	1	1	1	1	1	0	1	1	0.362306	0.362306	0.244059	0.244059	0.34135	0.34135	0.314889	0.314889	0.384376	0.384376	0	0	0.248562	0.248562	0.127591	0.127591	0.384376	0.289019
1079	6238	ENSG00000134755	DSC2	1	ENSG00000109654	TRIM2	TRIM2 _( 7448 )	4	chr4_153159790_153160123	6	1	0	1	1	0	1	1	1	-0.362303	0.362303	0	0	-0.261325	0.261325	-0.334956	0.334956	0	0	-0.315734	0.315734	-0.2829	0.2829	-0.348117	0.348117	0.362303	0.317556
2173	1490	ENSG00000179913	B3GNT3	1	ENSG00000148948	LRRC4C	LRRC4C _( 956691 )	4	chr11_40502664_40503082	8	1	1	1	1	1	1	1	1	-0.362216	0.362216	-0.396938	0.396938	-0.292451	0.292451	-0.336293	0.336293	-0.350282	0.350282	-0.210964	0.210964	-0.386292	0.386292	-0.324147	0.324147	0.396938	0.332448
1945	837	ENSG00000169689	CENPX	1	ENSG00000119285	HEATR1	HEATR1 _( 35646 )	4	chr1_236568339_236568858	5	1	1	0	1	1	0	1	0	-0.362153	0.362153	-0.195233	0.195233	0	0	-0.38732	0.38732	-0.309544	0.309544	0	0	-0.2872	0.2872	0	0	0.38732	0.30829
1986	2913	ENSG00000171130	ATP6V0E2	1	ENSG00000140299	BNIP2	BNIP2 _( -14919 )	4	chr15_59704453_59704737	5	1	1	1	1	0	0	1	0	0.36195	0.36195	0.127699	0.127699	0.286018	0.286018	0.238747	0.238747	0	0	0	0	0.141304	0.141304	0	0	0.36195	0.231143
551	5566	ENSG00000108176	DNAJC12	1	ENSG00000163590	PPM1L	PPM1L _( 41249 )	4	chr3_160796851_160797295	3	1	0	1	1	0	0	0	0	0.361898	0.361898	0	0	0.474761	0.474761	0.000716048	0.000716048	0	0	0	0	0	0	0	0	0.474761	0.279125
1796	837	ENSG00000166046	TCP11L2	1	ENSG00000119285	HEATR1	HEATR1 _( 35646 )	4	chr1_236568339_236568858	7	1	1	1	1	1	0	1	1	0.361838	0.361838	0.373504	0.373504	0.383023	0.383023	0.415369	0.415369	0.313114	0.313114	0	0	0.394556	0.394556	0.334498	0.334498	0.415369	0.367986
128	2199	ENSG00000057704	TMCC3	1	ENSG00000174600	CMKLR1	CMKLR1 _( -47808 )	4	chr12_108387149_108387516	7	1	1	1	1	1	1	1	0	0.361813	0.361813	0.196473	0.196473	0.234696	0.234696	0.302184	0.302184	0.3276	0.3276	0.140347	0.140347	0.0783015	0.0783015	0	0	0.361813	0.234488
2242	6162	ENSG00000184207	PGP	1	ENSG00000164066	INTU	INTU _( -844408 )	4	chr4_126778414_126778863	7	1	1	1	1	1	0	1	1	0.361797	0.361797	0.223658	0.223658	0.177321	0.177321	0.263365	0.263365	0.359551	0.359551	0	0	0.295222	0.295222	0.276399	0.276399	0.361797	0.279616
367	1554	ENSG00000099994	SUSD2	1	ENSG00000110075	PPP6R3	PPP6R3 _( 81805 )	4	chr11_68542536_68542974	8	1	1	1	1	1	1	1	1	-0.361794	0.361794	-0.191642	0.191642	-0.511545	0.511545	-0.220531	0.220531	-0.226589	0.226589	-0.26652	0.26652	-0.274817	0.274817	-0.17433	0.17433	0.511545	0.278471
361	6342	ENSG00000099377	HSD3B7	1	ENSG00000185758	CLDN24	CLDN24 _( -26588 )	4	chr4_183349014_183349381	6	1	1	1	1	0	1	1	0	0.361708	0.361708	0.404307	0.404307	0.381695	0.381695	0.392052	0.392052	0	0	0.0853571	0.0853571	0.311101	0.311101	0	0	0.404307	0.322703
2756	8501	ENSG00000243313	RN7SL285P	1	ENSG00000164830	OXR1	OXR1 _( 15559 )	4	chr8_106285703_106286191	7	1	1	1	1	0	1	1	1	0.360935	0.360935	0.0676688	0.0676688	0.239768	0.239768	0.337306	0.337306	0	0	0.129204	0.129204	0.249771	0.249771	0.2131	0.2131	0.360935	0.228251
1073	161	ENSG00000134533	RERG	1	ENSG00000186377	CYP4X1	CYP4X1 _( -9823 )	4	chr1_47013134_47013745	7	1	1	0	1	1	1	1	1	0.360915	0.360915	0.14652	0.14652	0	0	0.229644	0.229644	0.167129	0.167129	0.0975951	0.0975951	0.0752687	0.0752687	0.492037	0.492037	0.492037	0.224159
1918	4236	ENSG00000168907	PLA2G4F	1	ENSG00000125538	IL1B	IL1B _( 11774 )	4	chr2_112824076_112825129	8	1	1	1	1	1	1	1	1	-0.36078	0.36078	-0.16429	0.16429	-0.333579	0.333579	-0.35568	0.35568	-0.536945	0.536945	-0.169493	0.169493	-0.362018	0.362018	-0.257982	0.257982	0.536945	0.317596
1293	6756	ENSG00000142627	EPHA2	1	ENSG00000158985	CDC42SE2	CDC42SE2 _( -26818 )	4	chr5_131218277_131218675	7	1	0	1	1	1	1	1	1	0.360758	0.360758	0	0	0.18453	0.18453	0.434597	0.434597	0.25434	0.25434	0.420479	0.420479	0.314156	0.314156	0.318575	0.318575	0.434597	0.326776
2617	6991	ENSG00000224371	ENSG00000224371	1	ENSG00000145920	CPLX2	CPLX2 _( 25343 )	4	chr5_175821653_175822712	7	1	1	1	1	1	0	1	1	-0.360673	0.360673	-0.238287	0.238287	-0.310413	0.310413	-0.334849	0.334849	-0.191714	0.191714	0	0	-0.228981	0.228981	-0.368957	0.368957	0.368957	0.290554
2328	310	ENSG00000187608	ISG15	1	ENSG00000154451	GBP5	GBP5 _( 0 )	4	chr1_89272438_89273315	7	1	1	1	1	1	0	1	1	0.360574	0.360574	0.278001	0.278001	0.319336	0.319336	0.285518	0.285518	0.520137	0.520137	0	0	0.161131	0.161131	0.281572	0.281572	0.520137	0.315181
2283	4947	ENSG00000185499	MUC1	1	ENSG00000142185	TRPM2	TRPM2 _( 2889 )	4	chr21_44353052_44353509	7	1	1	0	1	1	1	1	1	0.360515	0.360515	0.361837	0.361837	0	0	0.409402	0.409402	0.207357	0.207357	0.240085	0.240085	0.11267	0.11267	0.210946	0.210946	0.409402	0.27183
2735	4951	ENSG00000238390	ENSG00000238390	1	ENSG00000198062	POTEH	POTEH _( -356 )	4	chr22_15689352_15689670	4	1	1	1	0	0	0	1	0	0.360386	0.360386	0.165796	0.165796	0.376871	0.376871	0	0	0	0	0	0	0.0579871	0.0579871	0	0	0.376871	0.24026
590	2276	ENSG00000109819	PPARGC1A	1	ENSG00000111432	FZD10	FZD10 _( 65337 )	4	chr12_130227796_130228018	5	1	1	1	0	0	0	1	1	0.360006	0.360006	0.369588	0.369588	0.258067	0.258067	0	0	0	0	0	0	0.132632	0.132632	0.398762	0.398762	0.398762	0.303811
1703	1523	ENSG00000163564	PYHIN1	1	ENSG00000134817	APLNR	APLNR _( -36326 )	4	chr11_57273640_57273969	3	1	0	1	0	0	0	1	0	-0.359974	0.359974	0	0	-0.148112	0.148112	0	0	0	0	0	0	-0.264727	0.264727	0	0	0.359974	0.257604
183	2437	ENSG00000070759	TESK2	1	ENSG00000178235	SLITRK1	SLITRK1 _( -13803 )	4	chr13_83896196_83896588	3	1	1	0	1	0	0	0	0	-0.359967	0.359967	-0.000558293	0.000558293	0	0	-0.171479	0.171479	0	0	0	0	0	0	0	0	0.359967	0.177335
158	2319	ENSG00000065911	MTHFD2	1	ENSG00000122042	UBL3	UBL3 _( 98143 )	4	chr13_29752042_29752541	8	1	1	1	1	1	1	1	1	-0.359375	0.359375	-0.103701	0.103701	-0.457112	0.457112	-0.355615	0.355615	-0.237457	0.237457	-0.0297138	0.0297138	-0.377143	0.377143	-0.195626	0.195626	0.457112	0.264468
726	8525	ENSG00000116679	IVNS1ABP	1	ENSG00000164841	TMEM74	TMEM74 _( -95418 )	4	chr8_108883033_108883395	6	1	1	0	1	1	1	1	0	-0.359171	0.359171	-0.200009	0.200009	0	0	-0.397316	0.397316	-0.115924	0.115924	-0.212792	0.212792	-0.297687	0.297687	0	0	0.397316	0.263816
2559	5101	ENSG00000213551	DNAJC9	1	ENSG00000182247	UBE2E2	UBE2E2 _( 39080 )	4	chr3_23242100_23242555	7	1	1	1	1	1	0	1	1	0.358433	0.358433	0.135221	0.135221	0.1452	0.1452	0.117468	0.117468	0.168151	0.168151	0	0	0.0636137	0.0636137	0.129111	0.129111	0.358433	0.1596
939	6625	ENSG00000128578	STRIP2	1	ENSG00000175745	NR2F1	NR2F1 _( -245770 )	4	chr5_93336520_93337454	7	1	1	1	1	0	1	1	1	0.358234	0.358234	0.341505	0.341505	0.363183	0.363183	0.379998	0.379998	0	0	0.237637	0.237637	0.326545	0.326545	0.247448	0.247448	0.379998	0.322079
1123	4672	ENSG00000136010	ALDH1L2	1	ENSG00000125826	RBCK1	RBCK1 _( -6871 )	4	chr20_400053_400627	6	1	1	1	1	0	0	1	1	0.358177	0.358177	0.203629	0.203629	0.327979	0.327979	0.339027	0.339027	0	0	0	0	0.39096	0.39096	0.262897	0.262897	0.39096	0.313778
190	4481	ENSG00000071575	TRIB2	1	ENSG00000187699	C2orf88	C2orf88 _( -4281 )	4	chr2_189875051_189875346	8	1	1	1	1	1	1	1	1	0.358135	0.358135	0.333249	0.333249	0.381484	0.381484	0.369143	0.369143	0.327731	0.327731	0.152767	0.152767	0.28332	0.28332	0.348828	0.348828	0.381484	0.319332
1427	5094	ENSG00000149256	TENM4	1	ENSG00000163576	EFHB	EFHB _( 9231 )	4	chr3_19937502_19937794	8	1	1	1	1	1	1	1	1	0.357848	0.357848	0.263576	0.263576	0.316125	0.316125	0.242795	0.242795	0.111205	0.111205	0.257521	0.257521	0.183692	0.183692	0.220704	0.220704	0.357848	0.244183
2169	669	ENSG00000179820	MYADM	1	ENSG00000118200	CAMSAP2	CAMSAP2 _( -30307 )	4	chr1_200708697_200709251	7	1	1	1	1	1	1	1	0	0.357733	0.357733	0.234903	0.234903	0.275726	0.275726	0.265932	0.265932	0.183272	0.183272	0.0900018	0.0900018	0.212253	0.212253	0	0	0.357733	0.231403
2987	2781	ENSG00000273445	ENSG00000273445	1	ENSG00000075413	MARK3	MARK3 _( 62725 )	4	chr14_103448117_103448472	8	1	1	1	1	1	1	1	1	-0.357391	0.357391	-0.187136	0.187136	-0.326951	0.326951	-0.121472	0.121472	-0.276285	0.276285	-0.165804	0.165804	-0.329302	0.329302	-0.390869	0.390869	0.390869	0.269401
1201	5854	ENSG00000138190	EXOC6	1	ENSG00000163281	GNPDA2	GNPDA2 _( -393646 )	4	chr4_45120241_45120513	6	1	1	1	1	1	0	1	0	-0.357203	0.357203	-0.181352	0.181352	-0.308717	0.308717	-0.390083	0.390083	-0.24852	0.24852	0	0	-0.317964	0.317964	0	0	0.390083	0.30064
1074	8759	ENSG00000134548	SPX	1	ENSG00000106714	CNTNAP3	CNTNAP3 _( 272590 )	4	chr9_39014423_39015725	7	1	1	1	1	1	0	1	1	0.357075	0.357075	0.267182	0.267182	0.132266	0.132266	0.308025	0.308025	0.199224	0.199224	0	0	0.165539	0.165539	0.0769845	0.0769845	0.357075	0.215185
1081	3568	ENSG00000134762	DSC3	1	ENSG00000141446	ESCO1	ESCO1 _( 51995 )	4	chr18_21548424_21548889	7	1	1	1	1	1	0	1	1	0.356934	0.356934	0.0370736	0.0370736	0.317771	0.317771	0.212755	0.212755	0.25645	0.25645	0	0	0.438979	0.438979	0.130004	0.130004	0.438979	0.249995
2702	4939	ENSG00000234147	ENSG00000234147	1	ENSG00000183778	B3GALT5	B3GALT5 _( -31043 )	4	chr21_39525136_39525399	8	1	1	1	1	1	1	1	1	0.356756	0.356756	0.322505	0.322505	0.197266	0.197266	0.366548	0.366548	0.295596	0.295596	0.100031	0.100031	0.241153	0.241153	0.347618	0.347618	0.366548	0.278434
2437	3955	ENSG00000197903	HIST1H2BK	1	ENSG00000163798	SLC4A1AP	SLC4A1AP _( -10385 )	4	chr2_27652604_27653086	6	1	1	1	1	0	0	1	1	-0.356479	0.356479	-0.153353	0.153353	-0.528633	0.528633	-0.342438	0.342438	0	0	0	0	-0.13263	0.13263	-0.424222	0.424222	0.528633	0.322959
1652	3087	ENSG00000162511	LAPTM5	1	ENSG00000182831	C16orf72	C16orf72 _( 19106 )	4	chr16_9110754_9110949	7	1	1	1	0	1	1	1	1	-0.356334	0.356334	-0.0959409	0.0959409	-0.308024	0.308024	0	0	-0.270047	0.270047	-0.0690497	0.0690497	-0.227661	0.227661	-0.356363	0.356363	0.356363	0.240488
2254	3829	ENSG00000184574	LPAR5	1	ENSG00000124440	HIF3A	HIF3A _( -24767 )	4	chr19_46271605_46272279	6	1	1	1	1	1	1	0	0	0.356151	0.356151	0.142866	0.142866	0.338955	0.338955	0.168206	0.168206	0.166158	0.166158	0.111313	0.111313	0	0	0	0	0.356151	0.213942
792	1228	ENSG00000120327	PCDHB14	1	ENSG00000166272	WBP1L	WBP1L _( 28494 )	4	chr10_102772395_102772725	8	1	1	1	1	1	1	1	1	0.35573	0.35573	0.0118772	0.0118772	0.147988	0.147988	0.38496	0.38496	0.22646	0.22646	0.0648321	0.0648321	0.3006	0.3006	0.134062	0.134062	0.38496	0.203314
1259	6894	ENSG00000140519	RHCG	1	ENSG00000132911	NMUR2	NMUR2 _( -66516 )	4	chr5_152499884_152500160	7	1	1	1	0	1	1	1	1	0.355231	0.355231	0.33074	0.33074	0.132315	0.132315	0	0	0.13353	0.13353	0.0847572	0.0847572	0.131694	0.131694	0.397719	0.397719	0.397719	0.223712
1533	1817	ENSG00000155846	PPARGC1B	1	ENSG00000082805	ERC1	ERC1 _( -116095 )	4	chr12_873940_874414	6	1	1	1	1	0	1	1	0	0.35511	0.35511	0.225916	0.225916	0.315069	0.315069	0.0575793	0.0575793	0	0	0.0846778	0.0846778	0.0720417	0.0720417	0	0	0.35511	0.185066
1078	651	ENSG00000134690	CDCA8	1	ENSG00000162630	B3GALT2	B3GALT2 _( -24560 )	4	chr1_193211214_193211925	7	1	1	1	1	0	1	1	1	0.354648	0.354648	0.106075	0.106075	0.117581	0.117581	0.149453	0.149453	0	0	0.351969	0.351969	0.0168032	0.0168032	0.18581	0.18581	0.354648	0.183191
2187	4085	ENSG00000181381	DDX60L	1	ENSG00000143971	ETAA1	ETAA1 _( 51466 )	4	chr2_67448785_67449097	6	1	1	0	1	1	0	1	1	-0.354119	0.354119	-0.298291	0.298291	0	0	-0.392229	0.392229	-0.393323	0.393323	0	0	-0.152381	0.152381	-0.131861	0.131861	0.393323	0.287034
3053	6590	ENSG00000283149	ENSG00000283149	1	ENSG00000132837	DMGDH	DMGDH _( 6142 )	4	chr5_79229343_79229896	8	1	1	1	1	1	1	1	1	0.353869	0.353869	0.0794139	0.0794139	0.176379	0.176379	0.332541	0.332541	0.138213	0.138213	0.190836	0.190836	0.137648	0.137648	0.323528	0.323528	0.353869	0.216554
892	5335	ENSG00000125744	RTN2	1	ENSG00000178700	DHFR2	DHFR2 _( -161828 )	4	chr3_94225217_94225585	6	1	1	1	1	1	0	1	0	0.353849	0.353849	0.242594	0.242594	0.182817	0.182817	0.329108	0.329108	0.129318	0.129318	0	0	0.367246	0.367246	0	0	0.367246	0.267489
670	4064	ENSG00000114127	XRN1	1	ENSG00000162924	REL	REL _( 52569 )	4	chr2_60934090_60934629	6	1	0	1	1	1	0	1	1	0.353768	0.353768	0	0	0.259786	0.259786	0.169566	0.169566	0.115709	0.115709	0	0	0.0132203	0.0132203	0.104791	0.104791	0.353768	0.169474
1922	6765	ENSG00000168961	LGALS9	1	ENSG00000125347	IRF1	IRF1 _( 14996 )	4	chr5_132475131_132475802	7	1	1	1	1	1	0	1	1	0.353527	0.353527	0.365034	0.365034	0.284722	0.284722	0.231981	0.231981	0.336872	0.336872	0	0	0.289656	0.289656	0.2274	0.2274	0.365034	0.298456
1560	9259	ENSG00000157227	MMP14	1	ENSG00000076716	GPC4	GPC4 _( -192957 )	4	chrX_133608447_133608687	7	1	1	1	1	1	1	0	1	0.352864	0.352864	0.276908	0.276908	0.396299	0.396299	0.516636	0.516636	0.161379	0.161379	0.237157	0.237157	0	0	0.103789	0.103789	0.516636	0.292147
2728	3853	ENSG00000237541	HLA-DQA2	1	ENSG00000131849	ZNF132	ZNF132 _( 11094 )	4	chr19_58428509_58429128	7	1	1	1	1	1	0	1	1	-0.352717	0.352717	-0.236304	0.236304	-0.444546	0.444546	-0.312222	0.312222	-0.392453	0.392453	0	0	-0.312279	0.312279	-0.293678	0.293678	0.444546	0.334885
2269	2787	ENSG00000185070	FLRT2	1	ENSG00000248905	FMN1	FMN1 _( 214700 )	4	chr15_32979768_32980033	6	1	0	1	1	1	1	0	1	0.352703	0.352703	0	0	0.386921	0.386921	0.160157	0.160157	0.0368533	0.0368533	0.286009	0.286009	0	0	0.0581612	0.0581612	0.386921	0.213467
1950	802	ENSG00000169908	TM4SF1	1	ENSG00000215811	BTNL10	BTNL10 _( -45359 )	4	chr1_228557664_228558356	8	1	1	1	1	1	1	1	1	0.352607	0.352607	0.353731	0.353731	0.388404	0.388404	0.00446348	0.00446348	0.234232	0.234232	0.0306029	0.0306029	0.20121	0.20121	0.071788	0.071788	0.388404	0.20463
288	971	ENSG00000087258	GNAO1	1	ENSG00000077327	SPAG6	SPAG6 _( 133781 )	4	chr10_22479226_22479676	7	1	1	1	1	1	0	1	1	0.352528	0.352528	0.080792	0.080792	0.243451	0.243451	0.229259	0.229259	0.254917	0.254917	0	0	0.257465	0.257465	0.407375	0.407375	0.407375	0.260827
2446	1603	ENSG00000198208	RPS6KL1	1	ENSG00000149256	TENM4	TENM4 _( -642496 )	4	chr11_80083444_80084130	8	1	1	1	1	1	1	1	1	0.352354	0.352354	0.293528	0.293528	0.105969	0.105969	0.309787	0.309787	0.2606	0.2606	0.206313	0.206313	0.122493	0.122493	0.195897	0.195897	0.352354	0.230868
1540	6710	ENSG00000156265	MAP3K7CL	1	ENSG00000250803	ENSG00000250803	ENSG00000250803 _( -2093 )	4	chr5_122154905_122155275	6	1	0	1	1	1	0	1	1	0.352276	0.352276	0	0	0.270029	0.270029	0.281972	0.281972	0.413422	0.413422	0	0	0.0472444	0.0472444	0.0398259	0.0398259	0.413422	0.234128
1996	9000	ENSG00000171401	KRT13	1	ENSG00000095321	CRAT	CRAT _( -10431 )	4	chr9_129121620_129121825	8	1	1	1	1	1	1	1	1	0.352072	0.352072	0.480322	0.480322	0.11523	0.11523	0.3765	0.3765	0.159966	0.159966	0.299266	0.299266	0.240369	0.240369	0.338152	0.338152	0.480322	0.295235
393	2781	ENSG00000100558	PLEK2	1	ENSG00000075413	MARK3	MARK3 _( 62725 )	4	chr14_103448117_103448472	7	1	0	1	1	1	1	1	1	0.352014	0.352014	0	0	0.179027	0.179027	0.069371	0.069371	0.187902	0.187902	0.0724186	0.0724186	0.242241	0.242241	0.0539371	0.0539371	0.352014	0.165273
272	2980	ENSG00000084764	MAPRE3	1	ENSG00000179361	ARID3B	ARID3B _( -10915 )	4	chr15_74529961_74530262	7	1	1	1	1	1	1	1	0	-0.351699	0.351699	-0.188331	0.188331	-0.143651	0.143651	-0.400364	0.400364	-0.0768007	0.0768007	-0.0951023	0.0951023	-0.164359	0.164359	0	0	0.400364	0.202901
1797	6169	ENSG00000166068	SPRED1	1	ENSG00000164073	MFSD8	MFSD8 _( -9193 )	4	chr4_127975227_127975578	6	1	0	1	1	1	1	1	0	0.351549	0.351549	0	0	0.30026	0.30026	0.204863	0.204863	0.132521	0.132521	0.513811	0.513811	0.321375	0.321375	0	0	0.513811	0.304063
2538	4164	ENSG00000206503	HLA-A	1	ENSG00000163121	NEURL3	NEURL3 _( 21467 )	4	chr2_96485886_96486642	5	1	1	0	1	0	0	1	1	0.35147	0.35147	0.159927	0.159927	0	0	0.20326	0.20326	0	0	0	0	0.302098	0.302098	0.124231	0.124231	0.35147	0.228197
359	4699	ENSG00000099260	PALMD	1	ENSG00000125772	GPCPD1	GPCPD1 _( -57306 )	4	chr20_5668332_5669017	8	1	1	1	1	1	1	1	1	0.351081	0.351081	0.474118	0.474118	0.652138	0.652138	0.339947	0.339947	0.20278	0.20278	0.33696	0.33696	0.368602	0.368602	0.447994	0.447994	0.652138	0.396702
2895	8528	ENSG00000262302	ENSG00000262302	1	ENSG00000174417	TRHR	TRHR _( 31016 )	4	chr8_109117637_109118107	8	1	1	1	1	1	1	1	1	-0.350822	0.350822	-0.172426	0.172426	-0.293051	0.293051	-0.161313	0.161313	-0.360242	0.360242	-0.129253	0.129253	-0.225585	0.225585	-0.174126	0.174126	0.360242	0.233352
2599	80	ENSG00000222041	CYTOR	1	ENSG00000175707	KDF1	KDF1 _( 19761 )	4	chr1_26940385_26940645	6	1	1	1	0	1	0	1	1	0.350764	0.350764	0.275525	0.275525	0.120344	0.120344	0	0	0.394288	0.394288	0	0	0.0776918	0.0776918	0.113337	0.113337	0.394288	0.221992
463	5297	ENSG00000103966	EHD4	1	ENSG00000163602	RYBP	RYBP _( -185503 )	4	chr3_72632124_72632463	5	1	0	0	1	1	0	1	1	0.350491	0.350491	0	0	0	0	0.382863	0.382863	0.280754	0.280754	0	0	0.196262	0.196262	0.257279	0.257279	0.382863	0.29353
791	4203	ENSG00000120254	MTHFD1L	1	ENSG00000115604	IL18R1	IL18R1 _( 6292 )	4	chr2_102317821_102318003	8	1	1	1	1	1	1	1	1	0.350471	0.350471	0.134649	0.134649	0.302194	0.302194	0.13983	0.13983	0.268084	0.268084	0.0504509	0.0504509	0.313026	0.313026	0.260333	0.260333	0.350471	0.22738
522	6811	ENSG00000106211	HSPB1	1	ENSG00000243232	PCDHAC2	PCDHAC2 _( 6395 )	4	chr5_140972630_140973315	4	1	0	0	1	0	1	1	0	-0.350297	0.350297	0	0	0	0	-0.302216	0.302216	0	0	-0.307494	0.307494	-0.0555576	0.0555576	0	0	0.350297	0.253891
254	7582	ENSG00000079459	FDFT1	1	ENSG00000171217	CLDN20	CLDN20 _( -22043 )	4	chr6_155241765_155241970	8	1	1	1	1	1	1	1	1	-0.350045	0.350045	-0.318664	0.318664	-0.118769	0.118769	-0.343218	0.343218	-0.177971	0.177971	-0.0931901	0.0931901	-0.219745	0.219745	-0.119931	0.119931	0.350045	0.217692
1574	3256	ENSG00000158055	GRHL3	1	ENSG00000178573	MAF	MAF _( 134133 )	4	chr16_79466109_79466581	8	1	1	1	1	1	1	1	1	0.350041	0.350041	0.247478	0.247478	0.152675	0.152675	0.260001	0.260001	0.168789	0.168789	0.137733	0.137733	0.198696	0.198696	0.399707	0.399707	0.399707	0.23939
2071	3794	ENSG00000175183	CSRP2	1	ENSG00000176396	EID2	EID2 _( -3208 )	4	chr19_39543541_39543784	8	1	1	1	1	1	1	1	1	0.349972	0.349972	0.190865	0.190865	0.353042	0.353042	0.304051	0.304051	0.288154	0.288154	0.25074	0.25074	0.399674	0.399674	0.151074	0.151074	0.399674	0.285946
255	4083	ENSG00000079819	EPB41L2	1	ENSG00000198369	SPRED2	SPRED2 _( -122161 )	4	chr2_65554798_65555074	5	1	1	1	0	1	0	1	0	0.349913	0.349913	0.26183	0.26183	0.322471	0.322471	0	0	0.214545	0.214545	0	0	0.100356	0.100356	0	0	0.349913	0.249823
3005	7714	ENSG00000274879	ENSG00000274879	1	ENSG00000105928	GSDME	GSDME _( -20729 )	4	chr7_24778842_24779463	1	1	0	0	0	0	0	0	0	-0.349397	0.349397	0	0	0	0	0	0	0	0	0	0	0	0	0	0	0.349397	0.349397
2106	8693	ENSG00000176619	LMNB2	1	ENSG00000107165	TYRP1	TYRP1 _( -754067 )	4	chr9_11931097_11931372	7	1	1	1	0	1	1	1	1	0.349382	0.349382	0.113094	0.113094	0.51207	0.51207	0	0	0.142034	0.142034	0.0965873	0.0965873	0.217465	0.217465	0.04041	0.04041	0.51207	0.210149
1157	1233	ENSG00000137198	GMPR	1	ENSG00000065618	COL17A1	COL17A1 _( -4632 )	4	chr10_104090589_104091017	7	1	1	1	1	0	1	1	1	-0.349171	0.349171	-0.29809	0.29809	-0.189826	0.189826	-0.409671	0.409671	0	0	-0.28071	0.28071	-0.433437	0.433437	-0.291213	0.291213	0.433437	0.321731
1410	5884	ENSG00000148180	GSN	1	ENSG00000109182	CWH43	CWH43 _( 647696 )	4	chr4_49633943_49634533	6	1	1	1	1	1	0	1	0	0.34908	0.34908	0.319082	0.319082	0.461596	0.461596	0.283826	0.283826	0.201092	0.201092	0	0	0.229055	0.229055	0	0	0.461596	0.307288
1193	651	ENSG00000138092	CENPO	1	ENSG00000162630	B3GALT2	B3GALT2 _( -24560 )	4	chr1_193211214_193211925	8	1	1	1	1	1	1	1	1	0.34899	0.34899	0.411178	0.411178	0.498071	0.498071	0.313479	0.313479	0.303604	0.303604	0.594641	0.594641	0.516461	0.516461	0.448433	0.448433	0.594641	0.429357
2888	1490	ENSG00000261652	C15orf65	1	ENSG00000148948	LRRC4C	LRRC4C _( 956691 )	4	chr11_40502664_40503082	7	1	1	1	1	1	0	1	1	0.348943	0.348943	0.143874	0.143874	0.421979	0.421979	0.296621	0.296621	0.00498228	0.00498228	0	0	0.094497	0.094497	0.209285	0.209285	0.421979	0.217169
2560	5041	ENSG00000213626	LBH	1	ENSG00000170364	SETMAR	SETMAR _( -242534 )	4	chr3_4060025_4060770	7	1	1	1	1	1	1	1	0	0.348858	0.348858	0.301044	0.301044	0.299996	0.299996	0.289183	0.289183	0.490709	0.490709	0.0511372	0.0511372	0.194691	0.194691	0	0	0.490709	0.282231
1594	7281	ENSG00000159166	LAD1	1	ENSG00000135312	HTR1B	HTR1B _( 102279 )	4	chr6_77360988_77361494	8	1	1	1	1	1	1	1	1	-0.348518	0.348518	-0.1344	0.1344	-0.337735	0.337735	-0.0154177	0.0154177	-0.233345	0.233345	-0.211318	0.211318	-0.193155	0.193155	-0.184074	0.184074	0.348518	0.207245
1952	3373	ENSG00000169992	NLGN2	1	ENSG00000178691	SUZ12	SUZ12 _( -16742 )	4	chr17_31919930_31920276	7	1	1	1	1	1	0	1	1	-0.348448	0.348448	-0.171701	0.171701	-0.315897	0.315897	-0.30627	0.30627	-0.257787	0.257787	0	0	-0.372407	0.372407	-0.0178732	0.0178732	0.372407	0.255769
972	971	ENSG00000130164	LDLR	1	ENSG00000077327	SPAG6	SPAG6 _( 133781 )	4	chr10_22479226_22479676	8	1	1	1	1	1	1	1	1	-0.348119	0.348119	-0.0826853	0.0826853	-0.233811	0.233811	-0.192409	0.192409	-0.0961717	0.0961717	-0.138009	0.138009	-0.190792	0.190792	-0.159695	0.159695	0.348119	0.180211
131	4650	ENSG00000058404	CAMK2B	1	ENSG00000168918	INPP5D	INPP5D _( -10262 )	4	chr2_233049042_233049705	8	1	1	1	1	1	1	1	1	0.348029	0.348029	0.174744	0.174744	0.287861	0.287861	0.362465	0.362465	0.387743	0.387743	0.538745	0.538745	0.385583	0.385583	0.0844474	0.0844474	0.538745	0.321202
2402	7666	ENSG00000196754	S100A2	1	ENSG00000005108	THSD7A	THSD7A _( 122641 )	4	chr7_11709193_11709557	6	1	1	1	1	1	0	1	0	0.347906	0.347906	0.280647	0.280647	0.300838	0.300838	0.279015	0.279015	0.312946	0.312946	0	0	0.320316	0.320316	0	0	0.347906	0.306944
2255	8593	ENSG00000184584	TMEM173	1	ENSG00000104537	ANXA13	ANXA13 _( 28444 )	4	chr8_123707919_123708963	7	1	1	1	1	0	1	1	1	0.347474	0.347474	0.0894258	0.0894258	0.400591	0.400591	0.382808	0.382808	0	0	0.277162	0.277162	0.340208	0.340208	0.344275	0.344275	0.400591	0.311706
2418	6238	ENSG00000197275	RAD54B	1	ENSG00000109654	TRIM2	TRIM2 _( 7448 )	4	chr4_153159790_153160123	8	1	1	1	1	1	1	1	1	0.347399	0.347399	0.31644	0.31644	0.298517	0.298517	0.248306	0.248306	0.32391	0.32391	0.404731	0.404731	0.279295	0.279295	0.245368	0.245368	0.404731	0.307996
1952	6800	ENSG00000169992	NLGN2	1	ENSG00000120725	SIL1	SIL1 _( 4240 )	4	chr5_139288929_139289294	6	1	1	1	1	1	0	1	0	-0.347252	0.347252	-0.345864	0.345864	-0.256736	0.256736	-0.389623	0.389623	-0.159715	0.159715	0	0	-0.101717	0.101717	0	0	0.389623	0.266818
772	8593	ENSG00000119408	NEK6	1	ENSG00000104537	ANXA13	ANXA13 _( 28444 )	4	chr8_123707919_123708963	7	1	1	1	1	1	0	1	1	0.347107	0.347107	0.263972	0.263972	0.0758471	0.0758471	0.277468	0.277468	0.235777	0.235777	0	0	0.240023	0.240023	0.389487	0.389487	0.389487	0.261383
1143	5485	ENSG00000136689	IL1RN	1	ENSG00000073711	PPP2R3A	PPP2R3A _( 22077 )	4	chr3_135987750_135987911	8	1	1	1	1	1	1	1	1	0.347095	0.347095	0.297487	0.297487	0.28789	0.28789	0.378009	0.378009	0.0586457	0.0586457	0.284813	0.284813	0.350339	0.350339	0.166112	0.166112	0.378009	0.271299
2271	2830	ENSG00000185112	FAM43A	1	ENSG00000168907	PLA2G4F	PLA2G4F _( 4084 )	4	chr15_42151936_42152552	6	1	1	0	0	1	1	1	1	0.346995	0.346995	0.13395	0.13395	0	0	0	0	0.130373	0.130373	0.311121	0.311121	0.183397	0.183397	0.0768126	0.0768126	0.346995	0.197108
2949	4310	ENSG00000268942	CKS1BP3	1	ENSG00000115919	KYNU	KYNU _( -45499 )	4	chr2_142831698_142831999	7	1	0	1	1	1	1	1	1	0.346972	0.346972	0	0	0.21594	0.21594	0.146753	0.146753	0.252254	0.252254	0.322994	0.322994	0.347581	0.347581	0.149961	0.149961	0.347581	0.254636
2785	3525	ENSG00000249971	ENSG00000249971	1	ENSG00000101605	MYOM1	MYOM1 _( 64271 )	4	chr18_3155631_3155837	5	1	0	1	0	1	0	1	1	-0.346733	0.346733	0	0	-0.0517376	0.0517376	0	0	-0.501345	0.501345	0	0	-0.0956528	0.0956528	-0.18834	0.18834	0.501345	0.236762
472	3196	ENSG00000104419	NDRG1	1	ENSG00000070729	CNGB1	CNGB1 _( 50156 )	4	chr16_57920624_57920960	7	1	1	1	1	0	1	1	1	0.346618	0.346618	0.0276488	0.0276488	0.218219	0.218219	0.357716	0.357716	0	0	0.0644141	0.0644141	0.10412	0.10412	0.26074	0.26074	0.357716	0.197068
1932	8546	ENSG00000169252	ADRB2	1	ENSG00000164758	MED30	MED30 _( 290333 )	4	chr8_117811046_117811594	8	1	1	1	1	1	1	1	1	0.34652	0.34652	0.00672034	0.00672034	0.225639	0.225639	0.246956	0.246956	0.0688438	0.0688438	0.0779145	0.0779145	0.377151	0.377151	0.0773715	0.0773715	0.377151	0.178389
417	520	ENSG00000101335	MYL9	1	ENSG00000143157	POGK	POGK _( -24340 )	4	chr1_166814729_166815107	8	1	1	1	1	1	1	1	1	0.346373	0.346373	0.275993	0.275993	0.143895	0.143895	0.263867	0.263867	0.168121	0.168121	0.312979	0.312979	0.157905	0.157905	0.125856	0.125856	0.346373	0.224374
2399	3853	ENSG00000196735	HLA-DQA1	1	ENSG00000131849	ZNF132	ZNF132 _( 11094 )	4	chr19_58428509_58429128	7	1	1	1	1	1	0	1	1	-0.346326	0.346326	-0.246911	0.246911	-0.502161	0.502161	-0.376127	0.376127	-0.286109	0.286109	0	0	-0.408283	0.408283	-0.295897	0.295897	0.502161	0.351688
2707	491	ENSG00000234518	PTGES3P1	1	ENSG00000163568	AIM2	AIM2 _( 32679 )	4	chr1_159113704_159114417	7	1	1	1	1	1	0	1	1	0.346276	0.346276	0.183329	0.183329	0.186405	0.186405	0.341822	0.341822	0.112211	0.112211	0	0	0.341857	0.341857	0.340699	0.340699	0.346276	0.264657
1350	5884	ENSG00000144554	FANCD2	1	ENSG00000109182	CWH43	CWH43 _( 647696 )	4	chr4_49633943_49634533	7	1	1	1	1	1	1	1	0	-0.346243	0.346243	-0.467897	0.467897	-0.307423	0.307423	-0.277833	0.277833	-0.274937	0.274937	-0.143088	0.143088	-0.326891	0.326891	0	0	0.467897	0.30633
1931	6765	ENSG00000169248	CXCL11	1	ENSG00000125347	IRF1	IRF1 _( 14996 )	4	chr5_132475131_132475802	7	1	1	1	1	1	0	1	1	0.346161	0.346161	0.460348	0.460348	0.259558	0.259558	0.227267	0.227267	0.389738	0.389738	0	0	0.548157	0.548157	0.202272	0.202272	0.548157	0.347643
1593	8121	ENSG00000159147	DONSON	1	ENSG00000170279	C7orf33	C7orf33 _( -19686 )	4	chr7_148570710_148570879	7	1	1	1	1	0	1	1	1	0.346141	0.346141	0.456803	0.456803	0.413624	0.413624	0.244667	0.244667	0	0	0.062263	0.062263	0.242093	0.242093	0.0703877	0.0703877	0.456803	0.262283
2754	6229	ENSG00000243137	PSG4	1	ENSG00000170390	DCLK2	DCLK2 _( -70413 )	4	chr4_150007566_150007861	7	1	1	1	1	1	1	1	0	0.346137	0.346137	0.330858	0.330858	0.230532	0.230532	0.321158	0.321158	0.279705	0.279705	0.0695695	0.0695695	0.336154	0.336154	0	0	0.346137	0.273445
1034	7422	ENSG00000132965	ALOX5AP	1	ENSG00000173626	TRAPPC3L	TRAPPC3L _( -10398 )	4	chr6_116556008_116556378	6	1	0	0	1	1	1	1	1	0.346063	0.346063	0	0	0	0	0.149712	0.149712	0.0686904	0.0686904	0.00577193	0.00577193	0.225665	0.225665	0.309427	0.309427	0.346063	0.184221
2667	971	ENSG00000230965	SNX18P13	1	ENSG00000077327	SPAG6	SPAG6 _( 133781 )	4	chr10_22479226_22479676	7	1	1	1	1	1	0	1	1	0.345492	0.345492	0.154961	0.154961	0.109785	0.109785	0.0894035	0.0894035	0.11626	0.11626	0	0	0.304733	0.304733	0.433653	0.433653	0.433653	0.222041
1584	4410	ENSG00000158555	GDPD5	1	ENSG00000128708	HAT1	HAT1 _( -13976 )	4	chr2_171907961_171908472	7	1	1	1	1	1	1	1	0	-0.345462	0.345462	-0.238047	0.238047	-0.400194	0.400194	-0.284756	0.284756	-0.173698	0.173698	-0.104841	0.104841	-0.145354	0.145354	0	0	0.400194	0.241765
2003	262	ENSG00000171703	TCEA2	1	ENSG00000137968	SLC44A5	SLC44A5 _( 9913 )	4	chr1_75600758_75601203	6	1	1	0	1	0	1	1	1	-0.345014	0.345014	-0.0929279	0.0929279	0	0	-0.417439	0.417439	0	0	-0.162369	0.162369	-0.352719	0.352719	-0.249676	0.249676	0.417439	0.270024
789	6670	ENSG00000120162	MOB3B	1	ENSG00000164211	STARD4	STARD4 _( -195258 )	4	chr5_111707848_111708090	8	1	1	1	1	1	1	1	1	-0.344492	0.344492	-0.190596	0.190596	-0.317148	0.317148	-0.262208	0.262208	-0.319942	0.319942	-0.307715	0.307715	-0.289968	0.289968	-0.30286	0.30286	0.344492	0.291866
2601	5987	ENSG00000223485	LINC01615	1	ENSG00000138764	CCNG2	CCNG2 _( -8689 )	4	chr4_77148220_77148462	2	1	0	0	0	0	0	1	0	0.344446	0.344446	0	0	0	0	0	0	0	0	0	0	0.467532	0.467532	0	0	0.467532	0.405989
2087	2127	ENSG00000175874	CREG2	1	ENSG00000205057	CLLU1OS	CLLU1OS _( -17894 )	4	chr12_92446042_92446390	8	1	1	1	1	1	1	1	1	0.344272	0.344272	0.33807	0.33807	0.31487	0.31487	0.3562	0.3562	0.326227	0.326227	0.156436	0.156436	0.405444	0.405444	0.196883	0.196883	0.405444	0.3048
567	2781	ENSG00000108829	LRRC59	1	ENSG00000075413	MARK3	MARK3 _( 62725 )	4	chr14_103448117_103448472	8	1	1	1	1	1	1	1	1	0.344241	0.344241	0.343766	0.343766	0.38817	0.38817	0.50129	0.50129	0.350005	0.350005	0.0414292	0.0414292	0.162182	0.162182	0.320035	0.320035	0.50129	0.30639
1657	6238	ENSG00000162607	USP1	1	ENSG00000109654	TRIM2	TRIM2 _( 7448 )	4	chr4_153159790_153160123	8	1	1	1	1	1	1	1	1	0.34404	0.34404	0.110884	0.110884	0.273864	0.273864	0.306587	0.306587	0.319979	0.319979	0.28844	0.28844	0.298935	0.298935	0.273493	0.273493	0.34404	0.277028
2829	4831	ENSG00000256185	ENSG00000256185	1	ENSG00000149635	OCSTAMP	OCSTAMP _( 5186 )	4	chr20_46545140_46545388	4	1	0	1	0	1	0	0	1	-0.343807	0.343807	0	0	-0.32757	0.32757	0	0	-0.354883	0.354883	0	0	0	0	-0.383797	0.383797	0.383797	0.352514
2020	3087	ENSG00000172757	CFL1	1	ENSG00000182831	C16orf72	C16orf72 _( 19106 )	4	chr16_9110754_9110949	8	1	1	1	1	1	1	1	1	0.343644	0.343644	0.328629	0.328629	0.47753	0.47753	0.151109	0.151109	0.435083	0.435083	0.324326	0.324326	0.286353	0.286353	0.298731	0.298731	0.47753	0.330676
2646	473	ENSG00000228626	ENSG00000228626	1	ENSG00000116584	ARHGEF2	ARHGEF2 _( 6065 )	4	chr1_155983399_155984008	7	1	1	1	1	1	0	1	1	0.343421	0.343421	0.260906	0.260906	0.140132	0.140132	0.342266	0.342266	0.373387	0.373387	0	0	0.378869	0.378869	0.300478	0.300478	0.378869	0.305637
2441	3023	ENSG00000198056	PRIM1	1	ENSG00000140522	RLBP1	RLBP1 _( -9071 )	4	chr15_89230822_89231395	7	1	1	1	1	1	0	1	1	0.343402	0.343402	0.304375	0.304375	0.271081	0.271081	0.332566	0.332566	0.263444	0.263444	0	0	0.305105	0.305105	0.0659478	0.0659478	0.343402	0.269417
1326	2505	ENSG00000143502	SUSD4	1	ENSG00000092199	HNRNPC	HNRNPC _( 24479 )	4	chr14_21244479_21245015	7	1	1	1	1	1	1	1	0	-0.342898	0.342898	-0.263568	0.263568	-0.313969	0.313969	-0.377785	0.377785	-0.340684	0.340684	-0.275294	0.275294	-0.0579457	0.0579457	0	0	0.377785	0.281735
2698	971	ENSG00000233589	ENSG00000233589	1	ENSG00000077327	SPAG6	SPAG6 _( 133781 )	4	chr10_22479226_22479676	7	1	1	1	1	1	0	1	1	-0.342879	0.342879	-0.0899703	0.0899703	-0.355025	0.355025	-0.294343	0.294343	-0.325926	0.325926	0	0	-0.277839	0.277839	-0.127348	0.127348	0.355025	0.259047
378	5566	ENSG00000100271	TTLL1	1	ENSG00000163590	PPM1L	PPM1L _( 41249 )	4	chr3_160796851_160797295	8	1	1	1	1	1	1	1	1	0.342827	0.342827	0.0483392	0.0483392	0.193056	0.193056	0.096347	0.096347	0.265212	0.265212	0.209255	0.209255	0.287044	0.287044	0.285282	0.285282	0.342827	0.21592
1091	2978	ENSG00000135052	GOLM1	1	ENSG00000140464	PML	PML _( 2305 )	4	chr15_73996978_73997318	6	1	1	1	0	1	0	1	1	0.342754	0.342754	0.177301	0.177301	0.241398	0.241398	0	0	0.628614	0.628614	0	0	0.188465	0.188465	0.0806562	0.0806562	0.628614	0.276532
982	2649	ENSG00000130600	H19	1	ENSG00000126822	PLEKHG3	PLEKHG3 _( 18766 )	4	chr14_64722868_64723237	6	1	0	1	1	0	1	1	1	0.342616	0.342616	0	0	0.366598	0.366598	0.289718	0.289718	0	0	0.0520402	0.0520402	0.364333	0.364333	0.166253	0.166253	0.366598	0.263593
808	7162	ENSG00000120913	PDLIM2	1	ENSG00000112212	TSPO2	TSPO2 _( -111622 )	4	chr6_40930473_40930932	8	1	1	1	1	1	1	1	1	-0.342543	0.342543	-0.260274	0.260274	-0.305427	0.305427	-0.290663	0.290663	-0.284085	0.284085	-0.0625949	0.0625949	-0.11994	0.11994	-0.150679	0.150679	0.342543	0.227026
1849	3087	ENSG00000167460	TPM4	1	ENSG00000182831	C16orf72	C16orf72 _( 19106 )	4	chr16_9110754_9110949	7	1	0	1	1	1	1	1	1	0.342475	0.342475	0	0	0.200899	0.200899	0.277449	0.277449	0.167182	0.167182	0.0668834	0.0668834	0.19633	0.19633	0.250562	0.250562	0.342475	0.21454
581	2992	ENSG00000109255	NMU	1	ENSG00000169783	LINGO1	LINGO1 _( 72374 )	4	chr15_77748238_77748526	7	1	0	1	1	1	1	1	1	0.3424	0.3424	0	0	0.368325	0.368325	0.245421	0.245421	0.152691	0.152691	0.133693	0.133693	0.255599	0.255599	0.360946	0.360946	0.368325	0.265582
3007	3520	ENSG00000275234	ENSG00000275234	1	ENSG00000101574	METTL4	METTL4 _( 153203 )	4	chr18_2417766_2418306	6	1	1	1	1	0	0	1	1	-0.34239	0.34239	-0.243401	0.243401	-0.360491	0.360491	-0.0640684	0.0640684	0	0	0	0	-0.235758	0.235758	-0.0684393	0.0684393	0.360491	0.219091
2240	6956	ENSG00000184156	KCNQ3	1	ENSG00000113645	WWC1	WWC1 _( 35303 )	4	chr5_168326954_168327540	7	1	1	1	1	0	1	1	1	0.342265	0.342265	0.328341	0.328341	0.313229	0.313229	0.414945	0.414945	0	0	0.271938	0.271938	0.30614	0.30614	0.368329	0.368329	0.414945	0.335027
1430	195	ENSG00000149485	FADS1	1	ENSG00000203985	LDLRAD1	LDLRAD1 _( 29874 )	4	chr1_53987849_53988312	7	1	1	0	1	1	1	1	1	-0.342161	0.342161	-0.314826	0.314826	0	0	-0.387377	0.387377	-0.327342	0.327342	-0.309255	0.309255	-0.268601	0.268601	-0.235905	0.235905	0.387377	0.312209
2363	8919	ENSG00000188859	FAM78B	1	ENSG00000136826	KLF4	KLF4 _( -492765 )	4	chr9_107983247_107983578	8	1	1	1	1	1	1	1	1	-0.341963	0.341963	-0.417555	0.417555	-0.390407	0.390407	-0.37397	0.37397	-0.446983	0.446983	-0.035597	0.035597	-0.151724	0.151724	-0.331878	0.331878	0.446983	0.31126
1789	2781	ENSG00000165891	E2F7	1	ENSG00000075413	MARK3	MARK3 _( 62725 )	4	chr14_103448117_103448472	8	1	1	1	1	1	1	1	1	0.341854	0.341854	0.315903	0.315903	0.294137	0.294137	0.249108	0.249108	0.278934	0.278934	0.290985	0.290985	0.34782	0.34782	0.319962	0.319962	0.34782	0.304838
13	2265	ENSG00000005884	ITGA3	1	ENSG00000196498	NCOR2	NCOR2 _( -13702 )	4	chr12_124581291_124581669	6	1	0	1	1	0	1	1	1	0.341624	0.341624	0	0	0.248253	0.248253	0.214801	0.214801	0	0	0.13654	0.13654	0.284948	0.284948	0.196182	0.196182	0.341624	0.237058
2092	3087	ENSG00000176014	TUBB6	1	ENSG00000182831	C16orf72	C16orf72 _( 19106 )	4	chr16_9110754_9110949	8	1	1	1	1	1	1	1	1	0.341571	0.341571	0.335586	0.335586	0.429621	0.429621	0.188106	0.188106	0.225341	0.225341	0.298475	0.298475	0.338899	0.338899	0.362272	0.362272	0.429621	0.314984
1478	4246	ENSG00000152784	PRDM8	1	ENSG00000175497	DPP10	DPP10 _( -181758 )	4	chr2_114260086_114260541	8	1	1	1	1	1	1	1	1	-0.341548	0.341548	-0.332202	0.332202	-0.35899	0.35899	-0.161953	0.161953	-0.334999	0.334999	-0.205592	0.205592	-0.343468	0.343468	-0.276349	0.276349	0.35899	0.294388
278	3023	ENSG00000085999	RAD54L	1	ENSG00000140522	RLBP1	RLBP1 _( -9071 )	4	chr15_89230822_89231395	6	1	1	1	1	1	0	1	0	0.341221	0.341221	0.267948	0.267948	0.231943	0.231943	0.132866	0.132866	0.118051	0.118051	0	0	0.328558	0.328558	0	0	0.341221	0.236764
1510	8303	ENSG00000154274	C4orf19	1	ENSG00000082556	OPRK1	OPRK1 _( 99286 )	4	chr8_53152151_53152411	8	1	1	1	1	1	1	1	1	-0.340755	0.340755	-0.353201	0.353201	-0.294641	0.294641	-0.287302	0.287302	-0.0981706	0.0981706	-0.193332	0.193332	-0.094853	0.094853	-0.359213	0.359213	0.359213	0.252683
1984	6362	ENSG00000171056	SOX7	1	ENSG00000164151	ICE1	ICE1 _( 60940 )	4	chr5_5481604_5481893	7	1	1	1	1	0	1	1	1	-0.340502	0.340502	-0.388721	0.388721	-0.087233	0.087233	-0.363313	0.363313	0	0	-0.131589	0.131589	-0.145209	0.145209	-0.135947	0.135947	0.388721	0.227502
2113	838	ENSG00000177169	ULK1	1	ENSG00000119285	HEATR1	HEATR1 _( 28234 )	4	chr1_236575928_236576270	5	1	1	1	1	0	0	1	0	0.340316	0.340316	0.0998912	0.0998912	0.258127	0.258127	0.238473	0.238473	0	0	0	0	0.154804	0.154804	0	0	0.340316	0.218322
413	1283	ENSG00000101236	RNF24	1	ENSG00000107560	RAB11FIP2	RAB11FIP2 _( -7916 )	4	chr10_118054519_118054843	7	1	0	1	1	1	1	1	1	-0.340164	0.340164	0	0	-0.28542	0.28542	-0.368451	0.368451	-0.197761	0.197761	-0.176078	0.176078	-0.271147	0.271147	-0.417498	0.417498	0.417498	0.293788
1345	3023	ENSG00000144354	CDCA7	1	ENSG00000140522	RLBP1	RLBP1 _( -9071 )	4	chr15_89230822_89231395	7	1	1	1	1	1	0	1	1	0.340136	0.340136	0.262522	0.262522	0.0924438	0.0924438	0.230593	0.230593	0.224626	0.224626	0	0	0.341004	0.341004	0.0273556	0.0273556	0.341004	0.216954
872	3687	ENSG00000124731	TREM1	1	ENSG00000141682	PMAIP1	PMAIP1 _( 50280 )	4	chr18_59950228_59950564	6	1	1	1	1	0	1	1	0	0.340126	0.340126	0.035915	0.035915	0.253263	0.253263	0.308813	0.308813	0	0	0.243362	0.243362	0.194146	0.194146	0	0	0.340126	0.229271
397	4626	ENSG00000100644	HIF1A	1	ENSG00000168955	TM4SF20	TM4SF20 _( -16010 )	4	chr2_227395316_227396083	7	1	1	1	1	0	1	1	1	0.339827	0.339827	0.347561	0.347561	0.379282	0.379282	0.338516	0.338516	0	0	0.108929	0.108929	0.174765	0.174765	0.353304	0.353304	0.379282	0.291741
172	3318	ENSG00000068971	PPP2R5B	1	ENSG00000153976	HS3ST3A1	HS3ST3A1 _( 14004 )	4	chr17_13587440_13587923	4	1	1	0	1	1	0	0	0	0.33979	0.33979	0.239472	0.239472	0	0	0.273045	0.273045	0.0337053	0.0337053	0	0	0	0	0	0	0.33979	0.221503
353	301	ENSG00000096996	IL12RB1	1	ENSG00000117228	GBP1	GBP1 _( 18184 )	4	chr1_89046566_89047176	5	1	0	1	0	1	0	1	1	0.339691	0.339691	0	0	0.332066	0.332066	0	0	0.00686008	0.00686008	0	0	0.0687376	0.0687376	0.194667	0.194667	0.339691	0.188404
1181	6824	ENSG00000137868	STRA6	1	ENSG00000158497	HMHB1	HMHB1 _( 81482 )	4	chr5_143893643_143893962	7	1	1	1	1	0	1	1	1	0.339231	0.339231	0.0210383	0.0210383	0.359311	0.359311	0.355305	0.355305	0	0	0.145868	0.145868	0.264807	0.264807	0.0204929	0.0204929	0.359311	0.21515
531	3881	ENSG00000106560	GIMAP2	1	ENSG00000115756	HPCAL1	HPCAL1 _( 48146 )	4	chr2_10351035_10351522	8	1	1	1	1	1	1	1	1	0.338998	0.338998	0.191589	0.191589	0.376503	0.376503	0.285995	0.285995	0.284796	0.284796	0.0427669	0.0427669	0.215351	0.215351	0.276862	0.276862	0.376503	0.251608
470	7511	ENSG00000104312	RIPK2	1	ENSG00000203734	ECT2L	ECT2L _( 21940 )	4	chr6_138817866_138818261	6	1	1	1	1	1	0	0	1	-0.338841	0.338841	-0.328746	0.328746	-0.0388928	0.0388928	-0.323411	0.323411	-0.28047	0.28047	0	0	0	0	-0.128038	0.128038	0.338841	0.239733
739	1490	ENSG00000117318	ID3	1	ENSG00000148948	LRRC4C	LRRC4C _( 956691 )	4	chr11_40502664_40503082	7	1	1	1	1	0	1	1	1	0.338701	0.338701	0.453399	0.453399	0.0483434	0.0483434	0.410779	0.410779	0	0	0.0219675	0.0219675	0.266494	0.266494	0.281316	0.281316	0.453399	0.260143
1852	3023	ENSG00000167513	CDT1	1	ENSG00000140522	RLBP1	RLBP1 _( -9071 )	4	chr15_89230822_89231395	5	1	1	1	1	0	0	1	0	0.338652	0.338652	0.339713	0.339713	0.198954	0.198954	0.247765	0.247765	0	0	0	0	0.232096	0.232096	0	0	0.339713	0.271436
1144	6264	ENSG00000136717	BIN1	1	ENSG00000052795	FNIP2	FNIP2 _( 54420 )	4	chr4_158823558_158823881	7	1	1	1	1	0	1	1	1	-0.338627	0.338627	-0.203133	0.203133	-0.297706	0.297706	-0.379056	0.379056	0	0	-0.0768415	0.0768415	-0.0363563	0.0363563	-0.308096	0.308096	0.379056	0.234259
1832	6231	ENSG00000166845	C18orf54	1	ENSG00000170390	DCLK2	DCLK2 _( 224304 )	4	chr4_150302578_150302757	7	1	1	1	0	1	1	1	1	0.338419	0.338419	0.216273	0.216273	0.262272	0.262272	0	0	0.260683	0.260683	0.30881	0.30881	0.324406	0.324406	0.335722	0.335722	0.338419	0.292369
519	7320	ENSG00000106089	STX1A	1	ENSG00000135334	AKIRIN2	AKIRIN2 _( 19537 )	4	chr6_87682360_87682672	7	1	1	1	1	1	1	0	1	0.338357	0.338357	0.203	0.203	0.267604	0.267604	0.042119	0.042119	0.257082	0.257082	0.170196	0.170196	0	0	0.12142	0.12142	0.338357	0.199968
1469	5868	ENSG00000151967	SCHIP1	1	ENSG00000109182	CWH43	CWH43 _( 105450 )	4	chr4_49091697_49092430	2	1	1	0	0	0	0	0	0	0.338103	0.338103	0.159203	0.159203	0	0	0	0	0	0	0	0	0	0	0	0	0.338103	0.248653
761	563	ENSG00000118515	SGK1	1	ENSG00000120341	SEC16B	SEC16B _( 22801 )	4	chr1_177961091_177961502	6	1	1	1	1	1	1	0	0	-0.33754	0.33754	-0.0311508	0.0311508	-0.241673	0.241673	-0.343926	0.343926	-0.132415	0.132415	-0.243464	0.243464	0	0	0	0	0.343926	0.221695
2999	4831	ENSG00000274266	SNORA73A	1	ENSG00000149635	OCSTAMP	OCSTAMP _( 5186 )	4	chr20_46545140_46545388	4	1	0	1	0	1	0	1	0	0.337516	0.337516	0	0	0.286819	0.286819	0	0	0.522394	0.522394	0	0	0.33435	0.33435	0	0	0.522394	0.37027
2401	7638	ENSG00000196743	GM2A	1	ENSG00000112562	SMOC2	SMOC2 _( 86556 )	4	chr6_168527707_168528121	8	1	1	1	1	1	1	1	1	-0.337283	0.337283	-0.400997	0.400997	-0.361485	0.361485	-0.274481	0.274481	-0.120978	0.120978	-0.161664	0.161664	-0.248761	0.248761	-0.359485	0.359485	0.400997	0.283142
1253	837	ENSG00000140450	ARRDC4	1	ENSG00000119285	HEATR1	HEATR1 _( 35646 )	4	chr1_236568339_236568858	7	1	1	1	1	1	0	1	1	0.337082	0.337082	0.263875	0.263875	0.335709	0.335709	0.351987	0.351987	0.300094	0.300094	0	0	0.308765	0.308765	0.0865839	0.0865839	0.351987	0.283442
2657	372	ENSG00000229647	MYOSLID	1	ENSG00000184371	CSF1	CSF1 _( 17595 )	4	chr1_109927837_109928318	7	1	1	1	1	1	0	1	1	-0.337006	0.337006	-0.178662	0.178662	-0.219727	0.219727	-0.159883	0.159883	-0.198953	0.198953	0	0	-0.184823	0.184823	-0.0835278	0.0835278	0.337006	0.194655
36	8787	ENSG00000010438	PRSS3	1	ENSG00000083067	TRPM3	TRPM3 _( -67441 )	4	chr9_71514345_71514869	7	1	1	0	1	1	1	1	1	-0.336932	0.336932	-0.189748	0.189748	0	0	-0.0987629	0.0987629	-0.302507	0.302507	-0.157629	0.157629	-0.304802	0.304802	-0.161924	0.161924	0.336932	0.221758
442	155	ENSG00000102760	RGCC	1	ENSG00000117448	AKR1A1	AKR1A1 _( -5134 )	4	chr1_45545136_45545409	8	1	1	1	1	1	1	1	1	-0.336774	0.336774	-0.100716	0.100716	-0.313046	0.313046	-0.486973	0.486973	-0.290065	0.290065	-0.270145	0.270145	-0.228981	0.228981	-0.26205	0.26205	0.486973	0.286094
553	919	ENSG00000108352	RAPGEFL1	1	ENSG00000134463	ECHDC3	ECHDC3 _( 4700 )	4	chr10_11747066_11747498	7	1	1	1	0	1	1	1	1	0.336081	0.336081	0.26412	0.26412	0.157867	0.157867	0	0	0.245805	0.245805	0.316988	0.316988	0.324687	0.324687	0.243106	0.243106	0.336081	0.269808
1254	3416	ENSG00000140451	PIF1	1	ENSG00000178852	EFCAB13	EFCAB13 _( -9275 )	4	chr17_47313556_47314015	4	1	0	0	1	0	1	1	0	0.335792	0.335792	0	0	0	0	0.322917	0.322917	0	0	0.212623	0.212623	0.340406	0.340406	0	0	0.340406	0.302935
157	8234	ENSG00000065809	FAM107B	1	ENSG00000120899	PTK2B	PTK2B _( 40257 )	4	chr8_27351739_27352641	8	1	1	1	1	1	1	1	1	0.335645	0.335645	0.169588	0.169588	0.271485	0.271485	0.0683784	0.0683784	0.365734	0.365734	0.277765	0.277765	0.342433	0.342433	0.267884	0.267884	0.365734	0.262364
236	3701	ENSG00000077264	PAK3	1	ENSG00000206075	SERPINB5	SERPINB5 _( -18491 )	4	chr18_63458058_63458270	7	1	1	1	1	1	1	0	1	-0.335578	0.335578	-0.349712	0.349712	-0.257771	0.257771	-0.301172	0.301172	-0.0862717	0.0862717	-0.310706	0.310706	0	0	-0.00266834	0.00266834	0.349712	0.23484
1515	5173	ENSG00000154589	LY96	1	ENSG00000168329	CX3CR1	CX3CR1 _( -8443 )	4	chr3_39290178_39290618	4	1	0	1	0	0	1	1	0	0.335576	0.335576	0	0	0.205054	0.205054	0	0	0	0	0.117512	0.117512	0.0113953	0.0113953	0	0	0.335576	0.167384
678	971	ENSG00000114796	KLHL24	1	ENSG00000077327	SPAG6	SPAG6 _( 133781 )	4	chr10_22479226_22479676	7	1	0	1	1	1	1	1	1	0.335375	0.335375	0	0	0.263598	0.263598	0.285188	0.285188	0.24662	0.24662	0.075872	0.075872	0.29349	0.29349	0.0583584	0.0583584	0.335375	0.222643
2441	5884	ENSG00000198056	PRIM1	1	ENSG00000109182	CWH43	CWH43 _( 647696 )	4	chr4_49633943_49634533	6	1	1	1	1	1	0	1	0	-0.335375	0.335375	-0.269527	0.269527	-0.374715	0.374715	-0.258104	0.258104	-0.260728	0.260728	0	0	-0.303184	0.303184	0	0	0.374715	0.300272
2377	6625	ENSG00000196083	IL1RAP	1	ENSG00000175745	NR2F1	NR2F1 _( -245770 )	4	chr5_93336520_93337454	7	1	1	1	1	0	1	1	1	0.33537	0.33537	0.3143	0.3143	0.343308	0.343308	0.288931	0.288931	0	0	0.22522	0.22522	0.267456	0.267456	0.00922292	0.00922292	0.343308	0.25483
2117	3958	ENSG00000177409	SAMD9L	1	ENSG00000163803	PLB1	PLB1 _( 94968 )	4	chr2_28552113_28552731	6	1	1	0	1	1	0	1	1	0.335329	0.335329	0.202244	0.202244	0	0	0.254498	0.254498	0.388614	0.388614	0	0	0.252713	0.252713	0.213733	0.213733	0.388614	0.274522
1973	3687	ENSG00000170525	PFKFB3	1	ENSG00000141682	PMAIP1	PMAIP1 _( 50280 )	4	chr18_59950228_59950564	5	1	1	1	1	0	0	1	0	0.335185	0.335185	0.0836483	0.0836483	0.303159	0.303159	0.264134	0.264134	0	0	0	0	0.0602956	0.0602956	0	0	0.335185	0.209284
2711	4713	ENSG00000234741	GAS5	1	ENSG00000101333	PLCB4	PLCB4 _( 145798 )	4	chr20_9214561_9215221	8	1	1	1	1	1	1	1	1	0.335081	0.335081	0.216163	0.216163	0.313522	0.313522	0.305021	0.305021	0.264048	0.264048	0.188319	0.188319	0.276199	0.276199	0.352615	0.352615	0.352615	0.281371
2211	6194	ENSG00000182809	CRIP2	1	ENSG00000164136	IL15	IL15 _( 225116 )	4	chr4_141861715_141862063	7	1	1	1	1	1	0	1	1	-0.335022	0.335022	-0.183103	0.183103	-0.350925	0.350925	-0.419231	0.419231	-0.0790523	0.0790523	0	0	-0.322516	0.322516	-0.451666	0.451666	0.451666	0.305931
2458	4157	ENSG00000198682	PAPSS2	1	ENSG00000249884	RNF103-CHMP3	RNF103-CHMP3 _( -13830 )	4	chr2_86734952_86735246	7	1	0	1	1	1	1	1	1	0.334872	0.334872	0	0	0.330394	0.330394	0.289657	0.289657	0.282434	0.282434	0.106741	0.106741	0.000861833	0.000861833	0.00544938	0.00544938	0.334872	0.192916
2311	6169	ENSG00000186591	UBE2H	1	ENSG00000164073	MFSD8	MFSD8 _( -9193 )	4	chr4_127975227_127975578	5	1	1	0	1	1	0	1	0	-0.334749	0.334749	-0.101332	0.101332	0	0	-0.268261	0.268261	-0.287191	0.287191	0	0	-0.275023	0.275023	0	0	0.334749	0.253311
3021	6686	ENSG00000277948	ENSG00000277948	1	ENSG00000080709	KCNN2	KCNN2 _( 188185 )	4	chr5_114243730_114244055	6	1	1	1	1	0	0	1	1	-0.334619	0.334619	-0.100631	0.100631	-0.364064	0.364064	-0.148797	0.148797	0	0	0	0	-0.275836	0.275836	-0.0423562	0.0423562	0.364064	0.21105
1551	8928	ENSG00000156711	MAPK13	1	ENSG00000148156	ACTL7B	ACTL7B _( 24799 )	4	chr9_108831944_108832168	5	1	0	1	1	0	1	1	0	0.3346	0.3346	0	0	0.0801477	0.0801477	0.304606	0.304606	0	0	0.0721975	0.0721975	0.146874	0.146874	0	0	0.3346	0.187685
2616	4236	ENSG00000224308	LINC01527	1	ENSG00000125538	IL1B	IL1B _( 11774 )	4	chr2_112824076_112825129	8	1	1	1	1	1	1	1	1	-0.334592	0.334592	-0.176691	0.176691	-0.290365	0.290365	-0.178441	0.178441	-0.446994	0.446994	-0.11864	0.11864	-0.322498	0.322498	-0.176923	0.176923	0.446994	0.255643
1064	5030	ENSG00000134324	LPIN1	1	ENSG00000205593	DENND6B	DENND6B _( -2327 )	4	chr22_50329387_50329561	7	1	1	1	1	1	0	1	1	-0.334588	0.334588	-0.0421601	0.0421601	-0.0743322	0.0743322	-0.124046	0.124046	-0.266354	0.266354	0	0	-0.278686	0.278686	-0.303486	0.303486	0.334588	0.203379
2776	8542	ENSG00000248323	LUCAT1	1	ENSG00000164758	MED30	MED30 _( -160989 )	4	chr8_117359311_117359724	4	1	0	1	1	0	0	1	0	-0.33442	0.33442	0	0	-0.250809	0.250809	-0.325507	0.325507	0	0	0	0	-0.0360195	0.0360195	0	0	0.33442	0.236689
1956	5884	ENSG00000170175	CHRNB1	1	ENSG00000109182	CWH43	CWH43 _( 647696 )	4	chr4_49633943_49634533	7	1	1	1	1	1	1	1	0	0.334198	0.334198	0.293306	0.293306	0.349349	0.349349	0.427566	0.427566	0.213616	0.213616	0.279214	0.279214	0.255903	0.255903	0	0	0.427566	0.307593
694	1224	ENSG00000115339	GALNT3	1	ENSG00000171206	TRIM8	TRIM8 _( -12260 )	4	chr10_102629500_102630050	7	1	1	1	1	0	1	1	1	0.334194	0.334194	0.0517792	0.0517792	0.108085	0.108085	0.224957	0.224957	0	0	0.28147	0.28147	0.236213	0.236213	0.113843	0.113843	0.334194	0.192935
2695	1161	ENSG00000233270	SNRPEP4	1	ENSG00000184923	NUTM2A	NUTM2A _( -20218 )	4	chr10_87204672_87205230	4	1	1	1	0	1	0	0	0	-0.334135	0.334135	-0.0904703	0.0904703	-0.195838	0.195838	0	0	-0.202336	0.202336	0	0	0	0	0	0	0.334135	0.205695
2053	7531	ENSG00000174099	MSRB3	1	ENSG00000112425	EPM2A	EPM2A _( 664953 )	4	chr6_145070893_145071070	8	1	1	1	1	1	1	1	1	0.334026	0.334026	0.331086	0.331086	0.203006	0.203006	0.207553	0.207553	0.0227759	0.0227759	0.255796	0.255796	0.225034	0.225034	0.0958809	0.0958809	0.334026	0.209395
2726	6825	ENSG00000236673	ENSG00000236673	1	ENSG00000158497	HMHB1	HMHB1 _( 101053 )	4	chr5_143913214_143913844	3	1	0	1	1	0	0	0	0	0.33402	0.33402	0	0	0.282795	0.282795	0.363844	0.363844	0	0	0	0	0	0	0	0	0.363844	0.326886
2359	4185	ENSG00000188624	IGFL3	1	ENSG00000144218	AFF3	AFF3 _( 17656 )	4	chr2_100124895_100125083	8	1	1	1	1	1	1	1	1	-0.333617	0.333617	-0.221598	0.221598	-0.256438	0.256438	-0.301229	0.301229	-0.478932	0.478932	-0.256463	0.256463	-0.0278924	0.0278924	-0.0400129	0.0400129	0.478932	0.239523
2184	6668	ENSG00000181104	F2R	1	ENSG00000164211	STARD4	STARD4 _( -122993 )	4	chr5_111635583_111636239	7	1	1	1	1	0	1	1	1	0.333391	0.333391	0.320571	0.320571	0.541464	0.541464	0.490814	0.490814	0	0	0.320962	0.320962	0.238842	0.238842	0.215779	0.215779	0.541464	0.351689
761	848	ENSG00000118515	SGK1	1	ENSG00000133019	CHRM3	CHRM3 _( -425905 )	4	chr1_238959999_238960660	6	1	0	1	1	1	1	1	0	-0.332985	0.332985	0	0	-0.338399	0.338399	-0.296819	0.296819	-0.242615	0.242615	-0.238256	0.238256	-0.169625	0.169625	0	0	0.338399	0.269783
2243	4236	ENSG00000184226	PCDH9	1	ENSG00000125538	IL1B	IL1B _( 11774 )	4	chr2_112824076_112825129	7	1	0	1	1	1	1	1	1	-0.332886	0.332886	0	0	-0.306578	0.306578	-0.28427	0.28427	-0.195265	0.195265	-0.120456	0.120456	-0.179971	0.179971	-0.299184	0.299184	0.332886	0.245516
1690	5566	ENSG00000163354	DCST2	1	ENSG00000163590	PPM1L	PPM1L _( 41249 )	4	chr3_160796851_160797295	8	1	1	1	1	1	1	1	1	0.332782	0.332782	0.0995132	0.0995132	0.352251	0.352251	0.341067	0.341067	0.365807	0.365807	0.122063	0.122063	0.44661	0.44661	0.282216	0.282216	0.44661	0.292788
2170	5476	ENSG00000179826	MRGPRX3	1	ENSG00000174640	SLCO2A1	SLCO2A1 _( 17866 )	4	chr3_134034076_134034318	6	1	1	1	1	0	1	1	0	0.332571	0.332571	0.137912	0.137912	0.378994	0.378994	0.368521	0.368521	0	0	0.364384	0.364384	0.284958	0.284958	0	0	0.378994	0.311223
262	6317	ENSG00000081181	ARG2	1	ENSG00000056050	HPF1	HPF1 _( -33023 )	4	chr4_169790976_169791397	7	1	1	1	1	1	0	1	1	0.332369	0.332369	0.220134	0.220134	0.320264	0.320264	0.334216	0.334216	0.188494	0.188494	0	0	0.254371	0.254371	0.150514	0.150514	0.334216	0.257195
1436	1414	ENSG00000149798	CDC42EP2	1	ENSG00000255071	SAA2-SAA4	SAA2-SAA4 _( 0 )	4	chr11_18248635_18248908	4	1	0	1	0	0	0	1	1	-0.332164	0.332164	0	0	-0.307707	0.307707	0	0	0	0	0	0	-0.229676	0.229676	-0.240249	0.240249	0.332164	0.277449
1520	5352	ENSG00000154839	SKA1	1	ENSG00000057019	DCBLD2	DCBLD2 _( -53060 )	4	chr3_98954749_98955409	8	1	1	1	1	1	1	1	1	0.331813	0.331813	0.0994682	0.0994682	0.286163	0.286163	0.401566	0.401566	0.0982972	0.0982972	0.14934	0.14934	0.265987	0.265987	0.303312	0.303312	0.401566	0.241993
3034	7023	ENSG00000279882	ENSG00000279882	1	ENSG00000180822	PSMG4	PSMG4 _( 51761 )	4	chr6_3310655_3311117	5	1	1	1	1	1	0	0	0	-0.331799	0.331799	-0.286439	0.286439	-0.241143	0.241143	-0.269379	0.269379	-0.024552	0.024552	0	0	0	0	0	0	0.331799	0.230662
898	5884	ENSG00000125885	MCM8	1	ENSG00000109182	CWH43	CWH43 _( 647696 )	4	chr4_49633943_49634533	6	1	1	1	1	1	0	1	0	-0.331712	0.331712	-0.319843	0.319843	-0.292995	0.292995	-0.211155	0.211155	-0.0830132	0.0830132	0	0	-0.0870964	0.0870964	0	0	0.331712	0.220969
952	4194	ENSG00000129173	E2F8	1	ENSG00000115594	IL1R1	IL1R1 _( -22815 )	4	chr2_102041473_102041729	5	1	1	1	1	0	0	1	0	-0.331688	0.331688	-0.269317	0.269317	-0.154828	0.154828	-0.335712	0.335712	0	0	0	0	-0.332305	0.332305	0	0	0.335712	0.28477
1007	6264	ENSG00000131724	IL13RA1	1	ENSG00000052795	FNIP2	FNIP2 _( 54420 )	4	chr4_158823558_158823881	8	1	1	1	1	1	1	1	1	0.331236	0.331236	0.522592	0.522592	0.351079	0.351079	0.332228	0.332228	0.0256164	0.0256164	0.129153	0.129153	0.203817	0.203817	0.281749	0.281749	0.522592	0.272184
631	8922	ENSG00000111907	TPD52L1	1	ENSG00000148156	ACTL7B	ACTL7B _( 307456 )	4	chr9_108549264_108549511	5	1	1	1	1	1	0	0	0	0.3308	0.3308	0.203159	0.203159	0.245116	0.245116	0.340522	0.340522	0.366504	0.366504	0	0	0	0	0	0	0.366504	0.29722
390	7055	ENSG00000100504	PYGL	1	ENSG00000078401	EDN1	EDN1 _( 79327 )	4	chr6_12369690_12370118	7	1	1	1	1	0	1	1	1	0.330785	0.330785	0.0543798	0.0543798	0.266592	0.266592	0.107203	0.107203	0	0	0.0178819	0.0178819	0.272827	0.272827	0.167231	0.167231	0.330785	0.173843
2451	6560	ENSG00000198431	TXNRD1	1	ENSG00000164326	CARTPT	CARTPT _( 29151 )	4	chr5_71748314_71749133	4	1	1	1	1	0	0	0	0	0.330636	0.330636	0.370379	0.370379	0.22434	0.22434	0.40208	0.40208	0	0	0	0	0	0	0	0	0.40208	0.331859
1298	3961	ENSG00000142871	CCN1	1	ENSG00000115295	CLIP4	CLIP4 _( 365527 )	4	chr2_29463232_29463937	8	1	1	1	1	1	1	1	1	0.329761	0.329761	0.123294	0.123294	0.289483	0.289483	0.257625	0.257625	0.318594	0.318594	0.237175	0.237175	0.260693	0.260693	0.181297	0.181297	0.329761	0.24974
496	3567	ENSG00000105327	BBC3	1	ENSG00000141446	ESCO1	ESCO1 _( 167056 )	4	chr18_21433277_21433828	6	1	1	1	1	0	1	0	1	-0.32951	0.32951	-0.191455	0.191455	-0.218552	0.218552	-0.165942	0.165942	0	0	-0.236053	0.236053	0	0	-0.00476962	0.00476962	0.32951	0.191047
2933	4365	ENSG00000267203	SNRPGP4	1	ENSG00000136560	TANK	TANK _( 29954 )	4	chr2_161166862_161167367	5	1	1	1	0	1	0	0	1	-0.329315	0.329315	-0.258265	0.258265	-0.293055	0.293055	0	0	-0.246912	0.246912	0	0	0	0	-0.152734	0.152734	0.329315	0.256056
1500	8216	ENSG00000154102	C16orf74	1	ENSG00000173530	TNFRSF10D	TNFRSF10D _( -11216 )	4	chr8_23175246_23175624	7	1	1	1	1	1	1	1	0	0.329278	0.329278	0.196516	0.196516	0.252231	0.252231	0.175625	0.175625	0.218166	0.218166	0.151634	0.151634	0.244751	0.244751	0	0	0.329278	0.224029
2759	310	ENSG00000243753	HLA-L	1	ENSG00000154451	GBP5	GBP5 _( 0 )	4	chr1_89272438_89273315	7	1	1	1	1	1	0	1	1	0.32923	0.32923	0.389307	0.389307	0.247094	0.247094	0.146938	0.146938	0.197894	0.197894	0	0	0.16789	0.16789	0.296411	0.296411	0.389307	0.253538
1717	7166	ENSG00000163738	MTHFD2L	1	ENSG00000214736	TOMM6	TOMM6 _( 27875 )	4	chr6_41815537_41815871	8	1	1	1	1	1	1	1	1	-0.329135	0.329135	-0.260064	0.260064	-0.164267	0.164267	-0.29065	0.29065	-0.171618	0.171618	-0.0708807	0.0708807	-0.381949	0.381949	-0.106371	0.106371	0.381949	0.221867
2443	3087	ENSG00000198113	TOR4A	1	ENSG00000182831	C16orf72	C16orf72 _( 19106 )	4	chr16_9110754_9110949	8	1	1	1	1	1	1	1	1	0.329052	0.329052	0.207744	0.207744	0.315462	0.315462	0.278717	0.278717	0.245872	0.245872	0.117132	0.117132	0.175408	0.175408	0.190153	0.190153	0.329052	0.232443
78	4371	ENSG00000028137	TNFRSF1B	1	ENSG00000115271	GCA	GCA _( 9523 )	4	chr2_162328363_162328725	7	1	1	1	1	1	0	1	1	0.328959	0.328959	0.160889	0.160889	0.22525	0.22525	0.314335	0.314335	0.111452	0.111452	0	0	0.190366	0.190366	4.22851e-05	4.22851e-05	0.328959	0.190185
764	6238	ENSG00000118655	DCLRE1B	1	ENSG00000109654	TRIM2	TRIM2 _( 7448 )	4	chr4_153159790_153160123	7	1	0	1	1	1	1	1	1	0.328816	0.328816	0	0	0.065532	0.065532	0.170833	0.170833	0.192955	0.192955	0.335613	0.335613	0.0447582	0.0447582	0.0383437	0.0383437	0.335613	0.168122
1646	5483	ENSG00000162302	RPS6KA4	1	ENSG00000073711	PPP2R3A	PPP2R3A _( 4979 )	4	chr3_135970652_135971021	6	1	1	1	1	1	0	1	0	0.328679	0.328679	0.0270816	0.0270816	0.341852	0.341852	0.125775	0.125775	0.254406	0.254406	0	0	0.267919	0.267919	0	0	0.341852	0.224285
959	4450	ENSG00000129455	KLK8	1	ENSG00000061676	NCKAP1	NCKAP1 _( 85512 )	4	chr2_182953125_182953346	6	1	1	1	1	1	1	0	0	-0.328622	0.328622	-0.11504	0.11504	-0.264833	0.264833	-0.115916	0.115916	-0.153703	0.153703	-0.389158	0.389158	0	0	0	0	0.389158	0.227879
2065	5537	ENSG00000174950	CD164L2	1	ENSG00000114771	AADAC	AADAC _( 13855 )	4	chr3_151827892_151828121	7	1	1	0	1	1	1	1	1	-0.328477	0.328477	-0.180295	0.180295	0	0	-0.150505	0.150505	-0.213939	0.213939	-0.0385379	0.0385379	-0.224867	0.224867	-0.133694	0.133694	0.328477	0.181474
1911	1892	ENSG00000168685	IL7R	1	ENSG00000118308	LRMP	LRMP _( -5882 )	4	chr12_24997903_24998460	6	1	1	1	1	1	0	0	1	-0.328456	0.328456	-0.244824	0.244824	-0.237578	0.237578	-0.421107	0.421107	-0.0679706	0.0679706	0	0	0	0	-0.19507	0.19507	0.421107	0.249168
2545	971	ENSG00000210082	MT-RNR2	1	ENSG00000077327	SPAG6	SPAG6 _( 133781 )	4	chr10_22479226_22479676	4	1	1	0	0	1	0	1	0	0.328453	0.328453	0.363927	0.363927	0	0	0	0	0.380206	0.380206	0	0	0.000109912	0.000109912	0	0	0.380206	0.268174
1676	6765	ENSG00000163131	CTSS	1	ENSG00000125347	IRF1	IRF1 _( 14996 )	4	chr5_132475131_132475802	7	1	1	1	1	1	0	1	1	0.328189	0.328189	0.394485	0.394485	0.125111	0.125111	0.287956	0.287956	0.270416	0.270416	0	0	0.399381	0.399381	0.0938832	0.0938832	0.399381	0.271346
277	3023	ENSG00000085840	ORC1	1	ENSG00000140522	RLBP1	RLBP1 _( -9071 )	4	chr15_89230822_89231395	6	1	1	1	1	1	0	1	0	0.328007	0.328007	0.289986	0.289986	0.308871	0.308871	0.257094	0.257094	0.299961	0.299961	0	0	0.321001	0.321001	0	0	0.328007	0.30082
2192	2688	ENSG00000181652	ATG9B	1	ENSG00000100731	PCNX1	PCNX1 _( 152774 )	4	chr14_71060179_71060417	5	1	0	0	0	1	1	1	1	0.32794	0.32794	0	0	0	0	0	0	0.318912	0.318912	0.267411	0.267411	0.232451	0.232451	0.245197	0.245197	0.32794	0.278382
2679	1780	ENSG00000232295	ENSG00000232295	1	ENSG00000109929	SC5D	SC5D _( 6434 )	4	chr11_121298887_121299190	7	1	0	1	1	1	1	1	1	-0.327514	0.327514	0	0	-0.117108	0.117108	-0.15015	0.15015	-0.149902	0.149902	-0.02615	0.02615	-0.234143	0.234143	-0.383572	0.383572	0.383572	0.198363
1354	1474	ENSG00000144810	COL8A1	1	ENSG00000026508	CD44	CD44 _( 136548 )	4	chr11_35275418_35275626	7	1	1	1	1	1	0	1	1	-0.327434	0.327434	-0.323689	0.323689	-0.357085	0.357085	-0.0260645	0.0260645	-0.156744	0.156744	0	0	-0.317433	0.317433	-0.20016	0.20016	0.357085	0.244087
2924	5012	ENSG00000266553	RN7SL356P	1	ENSG00000100354	TNRC6B	TNRC6B _( 11088 )	4	chr22_40055905_40056290	7	1	1	1	1	1	1	1	0	-0.327423	0.327423	-0.33618	0.33618	-0.251676	0.251676	-0.369015	0.369015	-0.347658	0.347658	-0.160436	0.160436	-0.0939813	0.0939813	0	0	0.369015	0.269481
2614	2538	ENSG00000224259	LINC01133	1	ENSG00000151322	NPAS3	NPAS3 _( -213681 )	4	chr14_32720821_32721252	7	1	1	1	1	1	0	1	1	0.327302	0.327302	0.28694	0.28694	0.267717	0.267717	0.244189	0.244189	0.340284	0.340284	0	0	0.323901	0.323901	0.309491	0.309491	0.340284	0.299975
450	8121	ENSG00000103044	HAS3	1	ENSG00000170279	C7orf33	C7orf33 _( -19686 )	4	chr7_148570710_148570879	4	1	1	1	0	0	0	1	0	0.327231	0.327231	0.229915	0.229915	0.141729	0.141729	0	0	0	0	0	0	0.239894	0.239894	0	0	0.327231	0.234692
599	2738	ENSG00000110080	ST3GAL4	1	ENSG00000119714	GPR68	GPR68 _( 16448 )	4	chr14_91237152_91237477	7	1	1	1	1	1	1	0	1	-0.327003	0.327003	-0.183321	0.183321	-0.327977	0.327977	-0.15825	0.15825	-0.200095	0.200095	-0.0551325	0.0551325	0	0	-0.332939	0.332939	0.332939	0.226388
2871	1957	ENSG00000260170	ENSG00000260170	1	ENSG00000139209	SLC38A4	SLC38A4 _( 47225 )	4	chr12_46784945_46785183	2	1	0	0	0	0	0	0	1	-0.326909	0.326909	0	0	0	0	0	0	0	0	0	0	0	0	-0.0830787	0.0830787	0.326909	0.204994
2968	4497	ENSG00000272159	ENSG00000272159	1	ENSG00000128641	MYO1B	MYO1B _( 88668 )	4	chr2_191333853_191334466	3	1	0	1	0	0	0	1	0	0.326889	0.326889	0	0	0.172758	0.172758	0	0	0	0	0	0	0.191563	0.191563	0	0	0.326889	0.230403
1878	971	ENSG00000167964	RAB26	1	ENSG00000077327	SPAG6	SPAG6 _( 133781 )	4	chr10_22479226_22479676	7	1	1	1	1	1	0	1	1	0.326866	0.326866	0.0442426	0.0442426	0.367406	0.367406	0.100045	0.100045	0.359777	0.359777	0	0	0.20051	0.20051	0.092791	0.092791	0.367406	0.213091
1452	766	ENSG00000151136	BTBD11	1	ENSG00000118873	RAB3GAP2	RAB3GAP2 _( -52904 )	4	chr1_220325358_220325880	6	1	1	1	1	0	0	1	1	0.32677	0.32677	0.358609	0.358609	0.310212	0.310212	0.187453	0.187453	0	0	0	0	0.231783	0.231783	0.389242	0.389242	0.389242	0.300678
337	5715	ENSG00000092529	CAPN3	1	ENSG00000109625	CPZ	CPZ _( -43833 )	4	chr4_8534276_8534492	6	1	1	0	1	1	1	1	0	0.326626	0.326626	0.0854835	0.0854835	0	0	0.24004	0.24004	0.355248	0.355248	0.0143997	0.0143997	0.0660379	0.0660379	0	0	0.355248	0.181306
437	651	ENSG00000102384	CENPI	1	ENSG00000162630	B3GALT2	B3GALT2 _( -24560 )	4	chr1_193211214_193211925	7	1	0	1	1	1	1	1	1	0.3265	0.3265	0	0	0.40944	0.40944	0.297775	0.297775	0.471918	0.471918	0.522997	0.522997	0.258613	0.258613	0.162793	0.162793	0.522997	0.350005
730	5230	ENSG00000116741	RGS2	1	ENSG00000163933	RFT1	RFT1 _( 7271 )	4	chr3_53122897_53123191	6	1	1	1	1	0	1	1	0	0.32613	0.32613	0.174521	0.174521	0.351638	0.351638	0.311213	0.311213	0	0	0.020248	0.020248	0.119938	0.119938	0	0	0.351638	0.217281
1001	720	ENSG00000131459	GFPT2	1	ENSG00000123689	G0S2	G0S2 _( -1847 )	4	chr1_209672978_209673573	1	1	0	0	0	0	0	0	0	0.32596	0.32596	0	0	0	0	0	0	0	0	0	0	0	0	0	0	0.32596	0.32596
1740	4866	ENSG00000164136	IL15	1	ENSG00000149657	LSM14B	LSM14B _( -6069 )	4	chr20_62115999_62116392	8	1	1	1	1	1	1	1	1	0.325956	0.325956	0.0930023	0.0930023	0.0448064	0.0448064	0.142839	0.142839	0.263795	0.263795	0.205721	0.205721	0.246902	0.246902	0.13139	0.13139	0.325956	0.181801
1438	3776	ENSG00000149948	HMGA2	1	ENSG00000197372	ZNF675	ZNF675 _( 132182 )	4	chr19_23554520_23555038	4	1	0	1	0	0	0	1	1	0.325956	0.325956	0	0	0.143449	0.143449	0	0	0	0	0	0	0.467184	0.467184	0.260939	0.260939	0.467184	0.299382
1468	4926	ENSG00000151914	DST	1	ENSG00000159259	CHAF1B	CHAF1B _( 85923 )	4	chr21_36471301_36471737	5	1	1	1	0	1	1	0	0	-0.325843	0.325843	-0.0877222	0.0877222	-0.219546	0.219546	0	0	-0.219249	0.219249	-0.215205	0.215205	0	0	0	0	0.325843	0.213513
57	1604	ENSG00000019144	PHLDB1	1	ENSG00000149256	TENM4	TENM4 _( -655730 )	4	chr11_80096678_80097257	7	1	0	1	1	1	1	1	1	0.32578	0.32578	0	0	0.249686	0.249686	0.317398	0.317398	0.238354	0.238354	0.103315	0.103315	0.0626226	0.0626226	0.0343125	0.0343125	0.32578	0.19021
54	7928	ENSG00000014914	MTMR11	1	ENSG00000127922	SEM1	SEM1 _( -84182 )	4	chr7_96794073_96794329	4	1	0	0	0	0	1	1	1	-0.325749	0.325749	0	0	0	0	0	0	0	0	-0.0770161	0.0770161	-0.255642	0.255642	-0.407934	0.407934	0.407934	0.266585
485	4215	ENSG00000104880	ARHGEF18	1	ENSG00000144057	ST6GAL2	ST6GAL2 _( -103179 )	4	chr2_106990287_106990803	5	1	0	1	1	1	1	0	0	0.325629	0.325629	0	0	0.3382	0.3382	0.190515	0.190515	0.220069	0.220069	0.35534	0.35534	0	0	0	0	0.35534	0.285951
1742	4414	ENSG00000164171	ITGA2	1	ENSG00000152256	PDK1	PDK1 _( 84467 )	4	chr2_172639840_172640058	7	1	1	1	1	1	1	0	1	0.325522	0.325522	0.0926674	0.0926674	0.309366	0.309366	0.306274	0.306274	0.184201	0.184201	0.0697558	0.0697558	0	0	0.229902	0.229902	0.325522	0.216813
2633	4951	ENSG00000226699	ENSG00000226699	1	ENSG00000198062	POTEH	POTEH _( -356 )	4	chr22_15689352_15689670	4	1	1	1	0	0	0	1	0	0.325482	0.325482	0.254484	0.254484	0.349281	0.349281	0	0	0	0	0	0	0.102673	0.102673	0	0	0.349281	0.25798
550	2169	ENSG00000108175	ZMIZ1	1	ENSG00000017427	IGF1	IGF1 _( 26410 )	4	chr12_102455150_102455334	7	1	1	0	1	1	1	1	1	0.325148	0.325148	0.175837	0.175837	0	0	0.301449	0.301449	0.278795	0.278795	0.01434	0.01434	0.170563	0.170563	0.193239	0.193239	0.325148	0.208482
2005	475	ENSG00000171848	RRM2	1	ENSG00000132688	NES	NES _( -6747 )	4	chr1_156684144_156685026	4	1	0	1	0	1	0	1	0	0.325004	0.325004	0	0	0.084846	0.084846	0	0	0.360684	0.360684	0	0	0.133633	0.133633	0	0	0.360684	0.226042
2907	5495	ENSG00000264558	ENSG00000264558	1	ENSG00000163864	NMNAT3	NMNAT3 _( 42759 )	4	chr3_139634609_139635258	3	1	1	0	0	1	0	0	0	-0.32484	0.32484	-0.0645132	0.0645132	0	0	0	0	-0.389891	0.389891	0	0	0	0	0	0	0.389891	0.259748
2687	3853	ENSG00000232629	HLA-DQB2	1	ENSG00000131849	ZNF132	ZNF132 _( 11094 )	4	chr19_58428509_58429128	7	1	1	1	1	1	0	1	1	-0.324815	0.324815	-0.230847	0.230847	-0.367437	0.367437	-0.316365	0.316365	-0.333915	0.333915	0	0	-0.243824	0.243824	-0.29035	0.29035	0.367437	0.301079
2860	8955	ENSG00000259048	ENSG00000259048	1	ENSG00000229314	ORM1	ORM1 _( -4953 )	4	chr9_114317797_114318103	5	1	1	0	1	1	0	1	0	-0.324772	0.324772	-0.378291	0.378291	0	0	-0.198391	0.198391	-0.159053	0.159053	0	0	-0.070354	0.070354	0	0	0.378291	0.226172
2830	301	ENSG00000256262	USP30-AS1	1	ENSG00000117228	GBP1	GBP1 _( 18184 )	4	chr1_89046566_89047176	7	1	1	1	1	1	0	1	1	0.324697	0.324697	0.388286	0.388286	0.350155	0.350155	0.112318	0.112318	0.257204	0.257204	0	0	0.286751	0.286751	0.348787	0.348787	0.388286	0.295457
1827	1576	ENSG00000166801	FAM111A	1	ENSG00000171533	MAP6	MAP6 _( -21183 )	4	chr11_75690303_75690649	6	1	1	1	1	0	0	1	1	0.324616	0.324616	0.117442	0.117442	0.276587	0.276587	0.224028	0.224028	0	0	0	0	0.345122	0.345122	0.0544759	0.0544759	0.345122	0.223712
2789	3723	ENSG00000250328	ENSG00000250328	1	ENSG00000075336	TIMM21	TIMM21 _( 64875 )	4	chr18_74213386_74213869	7	1	0	1	1	1	1	1	1	0.324581	0.324581	0	0	0.138496	0.138496	0.228988	0.228988	0.297283	0.297283	0.244244	0.244244	0.318136	0.318136	0.191453	0.191453	0.324581	0.249026
1653	5953	ENSG00000162520	SYNC	1	ENSG00000169429	CXCL8	CXCL8 _( 12629 )	4	chr4_73753135_73753473	4	1	0	1	0	1	0	1	0	-0.324501	0.324501	0	0	-0.240921	0.240921	0	0	-0.0928539	0.0928539	0	0	-0.00778462	0.00778462	0	0	0.324501	0.166515
1898	7536	ENSG00000168404	MLKL	1	ENSG00000112425	EPM2A	EPM2A _( 21822 )	4	chr6_145713823_145714201	6	1	0	1	1	1	1	1	0	0.324491	0.324491	0	0	0.398343	0.398343	0.382032	0.382032	0.0846129	0.0846129	0.0115849	0.0115849	0.205912	0.205912	0	0	0.398343	0.234496
328	2469	ENSG00000091622	PITPNM3	1	ENSG00000198542	ITGBL1	ITGBL1 _( 238685 )	4	chr13_101691278_101691863	7	1	1	1	1	1	0	1	1	0.324298	0.324298	0.172522	0.172522	0.217421	0.217421	0.2341	0.2341	0.0690525	0.0690525	0	0	0.012666	0.012666	0.255802	0.255802	0.324298	0.183694
2509	6169	ENSG00000204580	DDR1	1	ENSG00000164073	MFSD8	MFSD8 _( -9193 )	4	chr4_127975227_127975578	8	1	1	1	1	1	1	1	1	-0.324202	0.324202	-0.0765672	0.0765672	-0.281624	0.281624	-0.437667	0.437667	-0.276779	0.276779	-0.0703441	0.0703441	-0.184827	0.184827	-0.187988	0.187988	0.437667	0.23
574	8791	ENSG00000109079	TNFAIP1	1	ENSG00000135048	CEMIP2	CEMIP2 _( 96859 )	4	chr9_71719388_71719831	8	1	1	1	1	1	1	1	1	-0.324187	0.324187	-0.357163	0.357163	-0.178556	0.178556	-0.344205	0.344205	-0.0781632	0.0781632	-0.142652	0.142652	-0.249235	0.249235	-0.315289	0.315289	0.357163	0.248681
855	5101	ENSG00000123737	EXOSC9	1	ENSG00000182247	UBE2E2	UBE2E2 _( 39080 )	4	chr3_23242100_23242555	3	1	0	0	1	1	0	0	0	0.324137	0.324137	0	0	0	0	0.126821	0.126821	0.293718	0.293718	0	0	0	0	0	0	0.324137	0.248225
1685	4526	ENSG00000163297	ANTXR2	1	ENSG00000196141	SPATS2L	SPATS2L _( 93041 )	4	chr2_200398922_200399367	8	1	1	1	1	1	1	1	1	0.323876	0.323876	0.166711	0.166711	0.236354	0.236354	0.232119	0.232119	0.197652	0.197652	0.151962	0.151962	0.283066	0.283066	0.2352	0.2352	0.323876	0.228368
1444	2851	ENSG00000150764	DIXDC1	1	ENSG00000137872	SEMA6D	SEMA6D _( -501858 )	4	chr15_46682034_46682243	6	1	1	1	1	1	1	0	0	0.323839	0.323839	0.341912	0.341912	0.344449	0.344449	0.384714	0.384714	0.0590484	0.0590484	0.330755	0.330755	0	0	0	0	0.384714	0.297453
636	4797	ENSG00000112033	PPARD	1	ENSG00000129988	LBP	LBP _( -19650 )	4	chr20_38326309_38326706	7	1	1	1	1	1	1	0	1	0.323806	0.323806	0.170114	0.170114	0.274676	0.274676	0.148803	0.148803	0.254865	0.254865	0.0585103	0.0585103	0	0	0.188069	0.188069	0.323806	0.202692
185	6238	ENSG00000070950	RAD18	1	ENSG00000109654	TRIM2	TRIM2 _( 7448 )	4	chr4_153159790_153160123	7	1	1	1	1	1	1	1	0	0.32335	0.32335	0.202624	0.202624	0.171454	0.171454	0.0854089	0.0854089	0.152045	0.152045	0.3526	0.3526	0.0954584	0.0954584	0	0	0.3526	0.197563
362	7404	ENSG00000099812	MISP	1	ENSG00000004809	SLC22A16	SLC22A16 _( -70786 )	4	chr6_110547427_110547931	5	1	1	1	1	0	0	1	0	0.323264	0.323264	0.0389552	0.0389552	0.176087	0.176087	0.310897	0.310897	0	0	0	0	0.0669936	0.0669936	0	0	0.323264	0.183239
223	4549	ENSG00000075618	FSCN1	1	ENSG00000116117	PARD3B	PARD3B _( 203551 )	4	chr2_204749344_204749544	5	1	0	1	0	0	1	1	1	0.323198	0.323198	0	0	0.0460455	0.0460455	0	0	0	0	0.00627524	0.00627524	0.151483	0.151483	0.242608	0.242608	0.323198	0.153922
1975	396	ENSG00000170558	CDH2	1	ENSG00000134259	NGF	NGF _( -88070 )	4	chr1_115426306_115426668	6	1	1	1	1	1	0	1	0	0.322871	0.322871	0.221225	0.221225	0.00230118	0.00230118	0.0083219	0.0083219	0.03658	0.03658	0	0	0.00019209	0.00019209	0	0	0.322871	0.0985818
1968	822	ENSG00000170425	ADORA2B	1	ENSG00000116991	SIPA1L2	SIPA1L2 _( -52008 )	4	chr1_232613566_232614373	7	1	1	1	1	1	0	1	1	0.322749	0.322749	0.182478	0.182478	0.249459	0.249459	0.314573	0.314573	0.278067	0.278067	0	0	0.248707	0.248707	0.256433	0.256433	0.322749	0.264638
957	3432	ENSG00000129422	MTUS1	1	ENSG00000227011	C17orf112	C17orf112 _( 413418 )	4	chr17_53398931_53399194	7	1	1	1	1	0	1	1	1	0.322702	0.322702	0.293836	0.293836	0.284413	0.284413	0.400181	0.400181	0	0	0.110455	0.110455	0.277921	0.277921	0.320838	0.320838	0.400181	0.287192
500	6245	ENSG00000105376	ICAM5	1	ENSG00000164114	MAP9	MAP9 _( 72011 )	4	chr4_155304318_155304959	8	1	1	1	1	1	1	1	1	0.32254	0.32254	0.400281	0.400281	0.283834	0.283834	0.549485	0.549485	0.011643	0.011643	0.226001	0.226001	0.047196	0.047196	0.340807	0.340807	0.549485	0.272723
2742	8928	ENSG00000240038	AMY2B	1	ENSG00000148156	ACTL7B	ACTL7B _( 24799 )	4	chr9_108831944_108832168	7	1	0	1	1	1	1	1	1	-0.322538	0.322538	0	0	-0.251137	0.251137	-0.19427	0.19427	-0.345934	0.345934	-0.251032	0.251032	-0.32534	0.32534	-0.0728233	0.0728233	0.345934	0.251868
1991	651	ENSG00000171241	SHCBP1	1	ENSG00000162630	B3GALT2	B3GALT2 _( -24560 )	4	chr1_193211214_193211925	7	1	1	1	0	1	1	1	1	0.322345	0.322345	0.326609	0.326609	0.190581	0.190581	0	0	0.0214023	0.0214023	0.491099	0.491099	0.426455	0.426455	0.385727	0.385727	0.491099	0.309174
1009	1497	ENSG00000131773	KHDRBS3	1	ENSG00000052850	ALX4	ALX4 _( -119953 )	4	chr11_44430119_44430599	5	1	0	1	1	0	1	1	0	0.32234	0.32234	0	0	0.148454	0.148454	0.265285	0.265285	0	0	0.205848	0.205848	0.248778	0.248778	0	0	0.32234	0.238141
3041	823	ENSG00000280416	ENSG00000280416	1	ENSG00000212916	MAP10	MAP10 _( -17359 )	4	chr1_232786906_232787533	8	1	1	1	1	1	1	1	1	0.322321	0.322321	0.335256	0.335256	0.269541	0.269541	0.346906	0.346906	0.50144	0.50144	0.250947	0.250947	0.292925	0.292925	0.272459	0.272459	0.50144	0.323974
2154	8990	ENSG00000179218	CALR	1	ENSG00000165219	GAPVD1	GAPVD1 _( 118561 )	4	chr9_125380355_125380743	7	1	1	1	1	1	0	1	1	0.322083	0.322083	0.222025	0.222025	0.228047	0.228047	0.184584	0.184584	0.137773	0.137773	0	0	0.296725	0.296725	0.120733	0.120733	0.322083	0.215996
1012	5623	ENSG00000132000	PODNL1	1	ENSG00000163728	TTC14	TTC14 _( 10254 )	4	chr3_180612384_180612644	6	1	1	1	1	0	1	1	0	-0.322029	0.322029	-0.145407	0.145407	-0.429517	0.429517	-0.288838	0.288838	0	0	-0.341123	0.341123	-0.506162	0.506162	0	0	0.506162	0.338846
3049	8955	ENSG00000282024	ENSG00000282024	1	ENSG00000229314	ORM1	ORM1 _( -4953 )	4	chr9_114317797_114318103	8	1	1	1	1	1	1	1	1	-0.321959	0.321959	-0.315914	0.315914	-0.000846558	0.000846558	-0.317056	0.317056	-0.0921444	0.0921444	-7.91559e-05	7.91559e-05	-0.104713	0.104713	-0.0857716	0.0857716	0.321959	0.154811
2151	3318	ENSG00000179111	HES7	1	ENSG00000153976	HS3ST3A1	HS3ST3A1 _( 14004 )	4	chr17_13587440_13587923	6	1	1	1	1	0	0	1	1	-0.321792	0.321792	-0.222832	0.222832	-0.167282	0.167282	-0.313407	0.313407	0	0	0	0	-0.112884	0.112884	-0.102736	0.102736	0.321792	0.206822
1188	5566	ENSG00000137968	SLC44A5	1	ENSG00000163590	PPM1L	PPM1L _( 41249 )	4	chr3_160796851_160797295	8	1	1	1	1	1	1	1	1	0.321783	0.321783	0.21489	0.21489	0.367918	0.367918	0.399703	0.399703	0.342281	0.342281	0.00938565	0.00938565	0.36033	0.36033	0.287636	0.287636	0.399703	0.287991
715	7731	ENSG00000116039	ATP6V1B1	1	ENSG00000146592	CREB5	CREB5 _( 119769 )	4	chr7_28419090_28419287	8	1	1	1	1	1	1	1	1	0.321732	0.321732	0.32382	0.32382	0.0421637	0.0421637	0.257443	0.257443	0.356421	0.356421	0.139059	0.139059	0.0510338	0.0510338	0.193169	0.193169	0.356421	0.210605
516	8789	ENSG00000106003	LFNG	1	ENSG00000135048	CEMIP2	CEMIP2 _( 138178 )	4	chr9_71677806_71678512	8	1	1	1	1	1	1	1	1	-0.321707	0.321707	-0.253837	0.253837	-0.347389	0.347389	-0.266376	0.266376	-0.223687	0.223687	-0.286323	0.286323	-0.283175	0.283175	-0.515787	0.515787	0.515787	0.312285
2729	651	ENSG00000237649	KIFC1	1	ENSG00000162630	B3GALT2	B3GALT2 _( -24560 )	4	chr1_193211214_193211925	5	1	0	1	0	0	1	1	1	0.321488	0.321488	0	0	0.212818	0.212818	0	0	0	0	0.35596	0.35596	0.0249025	0.0249025	0.402725	0.402725	0.402725	0.263579
2633	6057	ENSG00000226699	ENSG00000226699	1	ENSG00000138696	BMPR1B	BMPR1B _( 212530 )	4	chr4_94970498_94970860	1	1	0	0	0	0	0	0	0	-0.321357	0.321357	0	0	0	0	0	0	0	0	0	0	0	0	0	0	0.321357	0.321357
373	3373	ENSG00000100100	PIK3IP1	1	ENSG00000178691	SUZ12	SUZ12 _( -16742 )	4	chr17_31919930_31920276	5	1	1	1	1	0	0	1	0	-0.321332	0.321332	-0.109902	0.109902	-0.17467	0.17467	-0.0851532	0.0851532	0	0	0	0	-0.288173	0.288173	0	0	0.321332	0.195846
340	2395	ENSG00000092929	UNC13D	1	ENSG00000136099	PCDH8	PCDH8 _( -38385 )	4	chr13_52887026_52887443	7	1	1	1	0	1	1	1	1	-0.321252	0.321252	-0.153417	0.153417	-0.517584	0.517584	0	0	-0.209981	0.209981	-0.0121697	0.0121697	-0.199973	0.199973	-0.298943	0.298943	0.517584	0.24476
400	971	ENSG00000100767	PAPLN	1	ENSG00000077327	SPAG6	SPAG6 _( 133781 )	4	chr10_22479226_22479676	8	1	1	1	1	1	1	1	1	0.321123	0.321123	0.0678433	0.0678433	0.303601	0.303601	0.195581	0.195581	0.413176	0.413176	0.0836009	0.0836009	0.315232	0.315232	0.298672	0.298672	0.413176	0.249854
994	3771	ENSG00000131187	F12	1	ENSG00000171773	NXNL1	NXNL1 _( 1640 )	4	chr19_17459116_17459314	6	1	1	1	1	1	0	1	0	0.320804	0.320804	0.274067	0.274067	0.267384	0.267384	0.275386	0.275386	0.101809	0.101809	0	0	0.326497	0.326497	0	0	0.326497	0.260991
2680	6991	ENSG00000232316	LINC02518	1	ENSG00000145920	CPLX2	CPLX2 _( 25343 )	4	chr5_175821653_175822712	8	1	1	1	1	1	1	1	1	-0.320796	0.320796	-0.542688	0.542688	-0.1124	0.1124	-0.519396	0.519396	-0.396613	0.396613	-0.138739	0.138739	-0.17435	0.17435	-0.226294	0.226294	0.542688	0.303909
139	7658	ENSG00000060656	PTPRU	1	ENSG00000215018	COL28A1	COL28A1 _( 88746 )	4	chr7_7446502_7447107	3	1	0	0	1	1	0	0	0	0.320786	0.320786	0	0	0	0	0.256214	0.256214	0.413036	0.413036	0	0	0	0	0	0	0.413036	0.330012
2011	6443	ENSG00000172123	SLFN12	1	ENSG00000171495	MROH2B	MROH2B _( -26359 )	4	chr5_41097701_41098064	7	1	1	1	1	1	0	1	1	-0.320568	0.320568	-0.0573312	0.0573312	-0.253262	0.253262	-0.114248	0.114248	-0.291016	0.291016	0	0	-0.281911	0.281911	-0.173114	0.173114	0.320568	0.213064
2606	4194	ENSG00000223784	LINP1	1	ENSG00000115594	IL1R1	IL1R1 _( -22815 )	4	chr2_102041473_102041729	7	1	1	1	1	1	1	1	0	-0.320239	0.320239	-0.307036	0.307036	-0.276085	0.276085	-0.299138	0.299138	-0.0918786	0.0918786	-0.14905	0.14905	-0.241032	0.241032	0	0	0.320239	0.240637
2133	6169	ENSG00000178295	GEN1	1	ENSG00000164073	MFSD8	MFSD8 _( -9193 )	4	chr4_127975227_127975578	7	1	0	1	1	1	1	1	1	0.32021	0.32021	0	0	0.325709	0.325709	0.254574	0.254574	0.359051	0.359051	0.00663169	0.00663169	0.296811	0.296811	0.34424	0.34424	0.359051	0.272461
2890	6825	ENSG00000261780	LINC02582	1	ENSG00000158497	HMHB1	HMHB1 _( 101053 )	4	chr5_143913214_143913844	4	1	0	1	1	0	0	1	0	0.320155	0.320155	0	0	0.180954	0.180954	0.307218	0.307218	0	0	0	0	0.0377092	0.0377092	0	0	0.320155	0.211509
549	4310	ENSG00000108106	UBE2S	1	ENSG00000115919	KYNU	KYNU _( -45499 )	4	chr2_142831698_142831999	6	1	0	1	0	1	1	1	1	0.320135	0.320135	0	0	0.235688	0.235688	0	0	0.245722	0.245722	0.198547	0.198547	0.222722	0.222722	0.177675	0.177675	0.320135	0.233415
588	651	ENSG00000109685	NSD2	1	ENSG00000162630	B3GALT2	B3GALT2 _( -24560 )	4	chr1_193211214_193211925	5	1	0	0	0	1	1	1	1	0.31964	0.31964	0	0	0	0	0	0	0.0408117	0.0408117	0.339093	0.339093	0.0441748	0.0441748	0.313682	0.313682	0.339093	0.21148
2995	2195	ENSG00000274092	ENSG00000274092	1	ENSG00000151136	BTBD11	BTBD11 _( 66855 )	4	chr12_107385268_107386148	7	1	1	1	1	0	1	1	1	0.319551	0.319551	0.483715	0.483715	0.16996	0.16996	0.210298	0.210298	0	0	0.201901	0.201901	0.0878312	0.0878312	0.335556	0.335556	0.483715	0.258402
2190	4433	ENSG00000181617	FDCSP	1	ENSG00000079156	OSBPL6	OSBPL6 _( -30641 )	4	chr2_178163401_178163840	5	1	1	1	0	0	1	1	0	-0.319488	0.319488	-0.157361	0.157361	-0.343406	0.343406	0	0	0	0	-0.140571	0.140571	-0.121342	0.121342	0	0	0.343406	0.216434
335	6424	ENSG00000092445	TYRO3	1	ENSG00000168685	IL7R	IL7R _( -751 )	4	chr5_35851205_35851944	5	1	0	1	0	0	1	1	1	-0.319448	0.319448	0	0	-0.285107	0.285107	0	0	0	0	-0.191684	0.191684	-0.179176	0.179176	-0.0788986	0.0788986	0.319448	0.210863
1926	4585	ENSG00000169155	ZBTB43	1	ENSG00000188282	RUFY4	RUFY4 _( 4063 )	4	chr2_218039023_218039559	8	1	1	1	1	1	1	1	1	-0.319413	0.319413	-0.317855	0.317855	-0.088257	0.088257	-0.0340842	0.0340842	-0.186126	0.186126	-0.301439	0.301439	-0.370785	0.370785	-0.148218	0.148218	0.370785	0.220772
1942	5715	ENSG00000169660	HEXD	1	ENSG00000109625	CPZ	CPZ _( -43833 )	4	chr4_8534276_8534492	8	1	1	1	1	1	1	1	1	0.319233	0.319233	0.075557	0.075557	0.113014	0.113014	0.395144	0.395144	0.181334	0.181334	0.00873302	0.00873302	0.195521	0.195521	0.314113	0.314113	0.395144	0.200331
1086	3655	ENSG00000134871	COL4A2	1	ENSG00000134042	MRO	MRO _( 108137 )	4	chr18_50717057_50717265	7	1	1	1	1	1	1	1	0	0.318993	0.318993	0.0212176	0.0212176	0.156066	0.156066	0.0693988	0.0693988	0.342142	0.342142	0.228908	0.228908	0.280363	0.280363	0	0	0.342142	0.202441
2992	4500	ENSG00000273897	ENSG00000273897	1	ENSG00000173559	NABP1	NABP1 _( -19707 )	4	chr2_191658088_191658361	6	1	1	0	1	0	1	1	1	-0.318975	0.318975	-0.20232	0.20232	0	0	-0.182314	0.182314	0	0	-0.0057223	0.0057223	-0.139567	0.139567	-0.0582153	0.0582153	0.318975	0.151185
285	3890	ENSG00000087086	FTL	1	ENSG00000071575	TRIB2	TRIB2 _( -29809 )	4	chr2_12686833_12687080	6	1	1	1	1	1	0	0	1	-0.318506	0.318506	-0.278002	0.278002	-0.235285	0.235285	-0.090253	0.090253	-0.235006	0.235006	0	0	0	0	-0.081639	0.081639	0.318506	0.206449
1289	8955	ENSG00000142185	TRPM2	1	ENSG00000229314	ORM1	ORM1 _( -4953 )	4	chr9_114317797_114318103	7	1	1	1	1	1	0	1	1	-0.318449	0.318449	-0.158768	0.158768	-0.233138	0.233138	-0.186651	0.186651	-0.378158	0.378158	0	0	-0.239869	0.239869	-0.139364	0.139364	0.378158	0.236342
2945	4521	ENSG00000268465	ENSG00000268465	1	ENSG00000162971	TYW5	TYW5 _( -22274 )	4	chr2_199978010_199978348	8	1	1	1	1	1	1	1	1	-0.318286	0.318286	-0.203756	0.203756	-0.301515	0.301515	-0.191095	0.191095	-0.252086	0.252086	-0.292804	0.292804	-0.241311	0.241311	-0.322881	0.322881	0.322881	0.265467
44	5352	ENSG00000012048	BRCA1	1	ENSG00000057019	DCBLD2	DCBLD2 _( -53060 )	4	chr3_98954749_98955409	7	1	1	1	1	1	1	1	0	0.318245	0.318245	0.0300418	0.0300418	0.394129	0.394129	0.352135	0.352135	0.371957	0.371957	0.269436	0.269436	0.427617	0.427617	0	0	0.427617	0.30908
2778	7684	ENSG00000248538	ENSG00000248538	1	ENSG00000214960	ISPD	ISPD _( 55805 )	4	chr7_16365246_16365517	7	1	1	1	1	0	1	1	1	-0.318178	0.318178	-0.194004	0.194004	-0.348521	0.348521	-0.227998	0.227998	0	0	-0.245959	0.245959	-0.17404	0.17404	-0.219055	0.219055	0.348521	0.246822
1871	3085	ENSG00000167754	KLK5	1	ENSG00000153048	CARHSP1	CARHSP1 _( -9055 )	4	chr16_8878067_8879082	6	1	1	1	0	0	1	1	1	-0.318176	0.318176	-0.166233	0.166233	-0.375409	0.375409	0	0	0	0	-0.230544	0.230544	-0.25198	0.25198	-0.270896	0.270896	0.375409	0.268873
2758	8249	ENSG00000243649	CFB	1	ENSG00000157168	NRG1	NRG1 _( 171284 )	4	chr8_31810670_31811253	4	1	0	0	1	1	0	1	0	-0.31809	0.31809	0	0	0	0	-0.166269	0.166269	-0.0127848	0.0127848	0	0	-0.439749	0.439749	0	0	0.439749	0.234223
1826	9192	ENSG00000166780	C16orf45	1	ENSG00000172465	TCEAL1	TCEAL1 _( 11693 )	4	chrX_103640397_103640623	5	1	0	1	1	1	0	1	0	0.317976	0.317976	0	0	0.213848	0.213848	0.10123	0.10123	0.0944937	0.0944937	0	0	0.038174	0.038174	0	0	0.317976	0.153144
2585	94	ENSG00000216331	HIST1H1PS1	1	ENSG00000168528	SERINC2	SERINC2 _( 22191 )	4	chr1_31431756_31432188	3	1	0	0	0	1	0	0	1	-0.317939	0.317939	0	0	0	0	0	0	-0.26282	0.26282	0	0	0	0	-0.194773	0.194773	0.317939	0.258511
2805	1168	ENSG00000253276	CCDC71L	1	ENSG00000184719	RNLS	RNLS _( 42724 )	4	chr10_88541291_88541806	7	1	1	1	1	1	0	1	1	-0.317895	0.317895	-0.225215	0.225215	-0.358781	0.358781	-0.293706	0.293706	-0.155068	0.155068	0	0	-0.183112	0.183112	-0.10926	0.10926	0.358781	0.234719
1593	5101	ENSG00000159147	DONSON	1	ENSG00000182247	UBE2E2	UBE2E2 _( 39080 )	4	chr3_23242100_23242555	7	1	1	1	1	1	0	1	1	0.317564	0.317564	0.140933	0.140933	0.194975	0.194975	0.302278	0.302278	0.0254029	0.0254029	0	0	0.0978141	0.0978141	0.151459	0.151459	0.317564	0.175775
2117	6765	ENSG00000177409	SAMD9L	1	ENSG00000125347	IRF1	IRF1 _( 14996 )	4	chr5_132475131_132475802	6	1	1	0	1	1	0	1	1	0.317426	0.317426	0.274694	0.274694	0	0	0.214086	0.214086	0.309295	0.309295	0	0	0.354945	0.354945	0.110137	0.110137	0.354945	0.26343
2030	8541	ENSG00000173166	RAPH1	1	ENSG00000164756	SLC30A8	SLC30A8 _( 35707 )	4	chr8_116985980_116986740	6	1	0	1	1	0	1	1	1	0.317323	0.317323	0	0	0.350435	0.350435	0.354225	0.354225	0	0	0.277804	0.277804	0.190403	0.190403	0.164868	0.164868	0.354225	0.275843
458	8983	ENSG00000103569	AQP9	1	ENSG00000148204	CRB2	CRB2 _( -22695 )	4	chr9_123333175_123333475	8	1	1	1	1	1	1	1	1	-0.317313	0.317313	-0.21852	0.21852	-0.220151	0.220151	-0.27844	0.27844	-0.338448	0.338448	-0.291465	0.291465	-0.162207	0.162207	-0.353291	0.353291	0.353291	0.272479
137	7909	ENSG00000060491	OGFR	1	ENSG00000164692	COL1A2	COL1A2 _( -58360 )	4	chr7_94335586_94336201	6	1	1	1	0	1	0	1	1	-0.317208	0.317208	-0.128359	0.128359	-0.220728	0.220728	0	0	-0.00866663	0.00866663	0	0	-0.124255	0.124255	-0.581157	0.581157	0.581157	0.230062
915	5352	ENSG00000127564	PKMYT1	1	ENSG00000057019	DCBLD2	DCBLD2 _( -53060 )	4	chr3_98954749_98955409	8	1	1	1	1	1	1	1	1	0.317186	0.317186	0.223072	0.223072	0.485234	0.485234	0.45506	0.45506	0.371251	0.371251	0.177431	0.177431	0.412611	0.412611	0.315735	0.315735	0.485234	0.344698
644	1490	ENSG00000112561	TFEB	1	ENSG00000148948	LRRC4C	LRRC4C _( 956691 )	4	chr11_40502664_40503082	6	1	1	1	1	1	0	1	0	0.316921	0.316921	0.213265	0.213265	0.268335	0.268335	0.238126	0.238126	0.247142	0.247142	0	0	0.268225	0.268225	0	0	0.316921	0.258669
22	5884	ENSG00000006634	DBF4	1	ENSG00000109182	CWH43	CWH43 _( 647696 )	4	chr4_49633943_49634533	6	1	1	1	1	1	0	1	0	-0.316749	0.316749	-0.289817	0.289817	-0.342067	0.342067	-0.1876	0.1876	-0.173154	0.173154	0	0	-0.318623	0.318623	0	0	0.342067	0.271335
1818	13	ENSG00000166535	A2ML1	1	ENSG00000049239	H6PD	H6PD _( -5787 )	4	chr1_9228556_9228988	7	1	1	1	1	1	0	1	1	-0.316748	0.316748	-0.0178681	0.0178681	-0.303559	0.303559	-0.295697	0.295697	-0.176022	0.176022	0	0	-0.215146	0.215146	-0.313685	0.313685	0.316748	0.234104
1109	4310	ENSG00000135476	ESPL1	1	ENSG00000115919	KYNU	KYNU _( -45499 )	4	chr2_142831698_142831999	6	1	0	1	0	1	1	1	1	0.316597	0.316597	0	0	0.200345	0.200345	0	0	0.185479	0.185479	0.152627	0.152627	0.190505	0.190505	0.199512	0.199512	0.316597	0.207511
1135	7310	ENSG00000136244	IL6	1	ENSG00000135315	CEP162	CEP162 _( -24602 )	4	chr6_84252237_84252706	7	1	1	1	1	1	1	1	0	-0.316545	0.316545	-0.269333	0.269333	-0.430317	0.430317	-0.351785	0.351785	-0.373117	0.373117	-0.127097	0.127097	-0.246576	0.246576	0	0	0.430317	0.30211
1881	7258	ENSG00000168016	TRANK1	1	ENSG00000188107	EYS	EYS _( 83132 )	4	chr6_65623620_65624093	6	1	0	1	1	1	0	1	1	-0.316526	0.316526	0	0	-0.00071413	0.00071413	-0.0262975	0.0262975	-0.15142	0.15142	0	0	-0.154105	0.154105	-0.362913	0.362913	0.362913	0.168662
1909	1851	ENSG00000168672	FAM84B	1	ENSG00000111266	DUSP16	DUSP16 _( 51737 )	4	chr12_12510136_12510646	7	1	1	1	0	1	1	1	1	-0.31642	0.31642	-0.27553	0.27553	-0.151773	0.151773	0	0	-0.218111	0.218111	-0.304012	0.304012	-0.343467	0.343467	-0.270247	0.270247	0.343467	0.268509
881	2881	ENSG00000125354	SEPT-VI	1	ENSG00000197535	MYO5A	MYO5A _( 37227 )	4	chr15_52491513_52491823	7	1	0	1	1	1	1	1	1	-0.316349	0.316349	0	0	-0.316047	0.316047	-0.313903	0.313903	-0.300142	0.300142	-0.23178	0.23178	-0.266187	0.266187	-0.0940331	0.0940331	0.316349	0.262634
1993	7080	ENSG00000171310	CHST11	1	ENSG00000112186	CAP2	CAP2 _( 24428 )	4	chr6_17417644_17418645	5	1	1	1	0	1	1	0	0	0.31632	0.31632	0.105159	0.105159	0.198985	0.198985	0	0	0.0757052	0.0757052	0.366361	0.366361	0	0	0	0	0.366361	0.212506
241	2220	ENSG00000078081	LAMP3	1	ENSG00000111335	OAS2	OAS2 _( 0 )	4	chr12_112977975_112978935	6	1	1	1	1	1	0	1	0	0.316083	0.316083	0.195268	0.195268	0.316868	0.316868	0.289498	0.289498	0.317228	0.317228	0	0	0.358564	0.358564	0	0	0.358564	0.298918
2514	64	ENSG00000204622	HLA-J	1	ENSG00000204219	TCEA3	TCEA3 _( 22154 )	4	chr1_23402290_23402586	7	1	1	1	1	1	0	1	1	0.31603	0.31603	0.276507	0.276507	0.288754	0.288754	0.340615	0.340615	0.236775	0.236775	0	0	0.115874	0.115874	0.290655	0.290655	0.340615	0.266459
2696	3373	ENSG00000233369	GTF2IP4	1	ENSG00000178691	SUZ12	SUZ12 _( -16742 )	4	chr17_31919930_31920276	8	1	1	1	1	1	1	1	1	-0.31601	0.31601	-0.207139	0.207139	-0.324526	0.324526	-0.355715	0.355715	-0.328778	0.328778	-0.0880136	0.0880136	-0.364959	0.364959	-0.000217466	0.000217466	0.364959	0.24817
1655	94	ENSG00000162576	MXRA8	1	ENSG00000168528	SERINC2	SERINC2 _( 22191 )	4	chr1_31431756_31432188	7	1	1	1	1	1	1	1	0	-0.315767	0.315767	-0.0420716	0.0420716	-0.0767284	0.0767284	-0.310244	0.310244	-0.29686	0.29686	-0.106008	0.106008	-0.238883	0.238883	0	0	0.315767	0.19808
2463	6185	ENSG00000198736	MSRB1	1	ENSG00000196782	MAML3	MAML3 _( -26336 )	4	chr4_140180520_140180891	8	1	1	1	1	1	1	1	1	-0.315733	0.315733	-0.184376	0.184376	-0.161169	0.161169	-0.163279	0.163279	-0.116393	0.116393	-0.01465	0.01465	-0.353103	0.353103	-0.138993	0.138993	0.353103	0.180962
2383	1351	ENSG00000196220	SRGAP3	1	ENSG00000170743	SYT9	SYT9 _( 109415 )	4	chr11_7348193_7348855	5	1	1	0	1	0	1	1	0	0.3156	0.3156	0.318384	0.318384	0	0	0.236295	0.236295	0	0	0.151114	0.151114	0.0806516	0.0806516	0	0	0.318384	0.220409
1051	4601	ENSG00000133661	SFTPD	1	ENSG00000116106	EPHA4	EPHA4 _( -99153 )	4	chr2_221673355_221673532	7	1	0	1	1	1	1	1	1	-0.315523	0.315523	0	0	-0.294504	0.294504	-0.213387	0.213387	-0.0358985	0.0358985	-0.249176	0.249176	-0.0467186	0.0467186	-0.259325	0.259325	0.315523	0.202076
464	8658	ENSG00000104055	TGM5	1	ENSG00000173253	DMRT2	DMRT2 _( 412865 )	4	chr9_1462723_1462965	8	1	1	1	1	1	1	1	1	0.315472	0.315472	0.488323	0.488323	0.282869	0.282869	0.302177	0.302177	0.399134	0.399134	0.390198	0.390198	0.216436	0.216436	0.295027	0.295027	0.488323	0.336204
602	5953	ENSG00000110195	FOLR1	1	ENSG00000169429	CXCL8	CXCL8 _( 12629 )	4	chr4_73753135_73753473	6	1	0	1	1	1	1	1	0	-0.315304	0.315304	0	0	-0.340612	0.340612	-0.377949	0.377949	-0.172033	0.172033	-0.0591573	0.0591573	-0.384505	0.384505	0	0	0.384505	0.274927
1935	2313	ENSG00000169435	RASSF6	1	ENSG00000132963	POMP	POMP _( -61130 )	4	chr13_28597611_28597974	7	1	1	1	0	1	1	1	1	0.315257	0.315257	0.039452	0.039452	0.28115	0.28115	0	0	0.0155812	0.0155812	0.164317	0.164317	0.0504589	0.0504589	0.260623	0.260623	0.315257	0.160977
1847	5566	ENSG00000167291	TBC1D16	1	ENSG00000163590	PPM1L	PPM1L _( 41249 )	4	chr3_160796851_160797295	8	1	1	1	1	1	1	1	1	0.315252	0.315252	0.161802	0.161802	0.327063	0.327063	0.170813	0.170813	0.288301	0.288301	0.160697	0.160697	0.206625	0.206625	0.375599	0.375599	0.375599	0.250769
260	1780	ENSG00000080986	NDC80	1	ENSG00000109929	SC5D	SC5D _( 6434 )	4	chr11_121298887_121299190	6	1	0	1	1	1	1	1	0	0.315207	0.315207	0	0	0.389559	0.389559	0.208039	0.208039	0.079673	0.079673	0.192532	0.192532	0.289173	0.289173	0	0	0.389559	0.245697
2569	5218	ENSG00000213906	LTB4R2	1	ENSG00000164054	SHISA5	SHISA5 _( 11764 )	4	chr3_48492371_48493062	6	1	1	1	1	0	0	1	1	0.315198	0.315198	0.282506	0.282506	0.283593	0.283593	0.292079	0.292079	0	0	0	0	0.380487	0.380487	0.32137	0.32137	0.380487	0.312539
1032	4704	ENSG00000132854	KANK4	1	ENSG00000125845	BMP2	BMP2 _( 242756 )	4	chr20_7010420_7011130	8	1	1	1	1	1	1	1	1	-0.315129	0.315129	-0.0657219	0.0657219	-0.339588	0.339588	-0.230457	0.230457	-0.262522	0.262522	-0.161363	0.161363	-0.181648	0.181648	-0.115896	0.115896	0.339588	0.20904
779	3023	ENSG00000119801	YPEL5	1	ENSG00000140522	RLBP1	RLBP1 _( -9071 )	4	chr15_89230822_89231395	5	1	1	0	1	1	0	1	0	-0.314593	0.314593	-0.237062	0.237062	0	0	-0.280075	0.280075	-0.298641	0.298641	0	0	-0.192483	0.192483	0	0	0.314593	0.264571
1404	1449	ENSG00000147689	FAM83A	1	ENSG00000135378	PRRG4	PRRG4 _( -11958 )	4	chr11_32817358_32817985	6	1	1	1	1	0	0	1	1	0.314588	0.314588	0.0710163	0.0710163	0.194471	0.194471	0.252108	0.252108	0	0	0	0	0.0732577	0.0732577	0.0520318	0.0520318	0.314588	0.159579
45	1956	ENSG00000012822	CALCOCO1	1	ENSG00000139209	SLC38A4	SLC38A4 _( 214856 )	4	chr12_46617208_46617552	8	1	1	1	1	1	1	1	1	0.314518	0.314518	0.231015	0.231015	0.185288	0.185288	0.339064	0.339064	0.0800483	0.0800483	0.212169	0.212169	0.213418	0.213418	0.0400069	0.0400069	0.339064	0.201941
1565	8528	ENSG00000157514	TSC22D3	1	ENSG00000174417	TRHR	TRHR _( 31016 )	4	chr8_109117637_109118107	8	1	1	1	1	1	1	1	1	-0.314498	0.314498	-0.423888	0.423888	-0.320728	0.320728	-0.12177	0.12177	-0.340053	0.340053	-0.0623605	0.0623605	-0.550882	0.550882	-0.416259	0.416259	0.550882	0.318805
551	6035	ENSG00000108176	DNAJC12	1	ENSG00000180346	TIGD2	TIGD2 _( 59175 )	4	chr4_89171992_89172271	3	1	0	1	0	0	0	1	0	0.314418	0.314418	0	0	0.202084	0.202084	0	0	0	0	0	0	0.199167	0.199167	0	0	0.314418	0.238557
1221	3646	ENSG00000138821	SLC39A8	1	ENSG00000184828	ZBTB7C	ZBTB7C _( 53581 )	4	chr18_48356854_48357171	8	1	1	1	1	1	1	1	1	-0.314265	0.314265	-0.188945	0.188945	-0.376403	0.376403	-0.384627	0.384627	-0.0795964	0.0795964	-0.326856	0.326856	-0.381291	0.381291	-0.172916	0.172916	0.384627	0.278112
2894	8928	ENSG00000262188	LINC01978	1	ENSG00000148156	ACTL7B	ACTL7B _( 24799 )	4	chr9_108831944_108832168	3	1	0	0	0	1	0	0	1	-0.314096	0.314096	0	0	0	0	0	0	-0.0221692	0.0221692	0	0	0	0	-0.0428869	0.0428869	0.314096	0.126384
1632	8693	ENSG00000161011	SQSTM1	1	ENSG00000107165	TYRP1	TYRP1 _( -754067 )	4	chr9_11931097_11931372	6	1	0	1	1	1	1	1	0	-0.313973	0.313973	0	0	-0.356702	0.356702	-0.207999	0.207999	-0.108713	0.108713	-0.0717807	0.0717807	-0.122864	0.122864	0	0	0.356702	0.197005
2302	3448	ENSG00000186197	EDARADD	1	ENSG00000108960	MMD	MMD _( -73276 )	4	chr17_55495268_55495614	8	1	1	1	1	1	1	1	1	-0.313849	0.313849	-0.0901843	0.0901843	-0.342188	0.342188	-0.286343	0.286343	-0.227666	0.227666	-0.145056	0.145056	-0.203497	0.203497	-0.0925446	0.0925446	0.342188	0.212666
2547	5352	ENSG00000211459	MT-RNR1	1	ENSG00000057019	DCBLD2	DCBLD2 _( -53060 )	4	chr3_98954749_98955409	7	1	1	1	1	1	0	1	1	-0.31384	0.31384	-0.185513	0.185513	-0.248937	0.248937	-0.245835	0.245835	-0.290504	0.290504	0	0	-0.320208	0.320208	-0.0746096	0.0746096	0.320208	0.239921
100	6511	ENSG00000046653	GPM6B	1	ENSG00000225940	C5orf67	C5orf67 _( -25488 )	4	chr5_56631720_56632303	6	1	1	0	1	1	0	1	1	0.313511	0.313511	0.153388	0.153388	0	0	0.242027	0.242027	0.193395	0.193395	0	0	0.169887	0.169887	0.304367	0.304367	0.313511	0.229429
2918	971	ENSG00000265787	CYP4F35P	1	ENSG00000077327	SPAG6	SPAG6 _( 133781 )	4	chr10_22479226_22479676	7	1	1	1	1	1	0	1	1	0.313459	0.313459	0.0329392	0.0329392	0.126001	0.126001	0.164514	0.164514	0.36942	0.36942	0	0	0.336922	0.336922	0.300934	0.300934	0.36942	0.234884
1900	919	ENSG00000168447	SCNN1B	1	ENSG00000134463	ECHDC3	ECHDC3 _( 4700 )	4	chr10_11747066_11747498	4	1	0	0	1	1	0	1	0	0.313217	0.313217	0	0	0	0	0.2778	0.2778	0.127505	0.127505	0	0	0.23084	0.23084	0	0	0.313217	0.237341
2332	2053	ENSG00000187720	THSD4	1	ENSG00000139289	PHLDA1	PHLDA1 _( 182621 )	4	chr12_75850631_75851311	6	1	0	1	1	0	1	1	1	0.313143	0.313143	0	0	0.250466	0.250466	0.33066	0.33066	0	0	0.0863856	0.0863856	0.239976	0.239976	0.207901	0.207901	0.33066	0.238089
55	5598	ENSG00000016402	IL20RA	1	ENSG00000154310	TNIK	TNIK _( -155027 )	4	chr3_171615435_171616031	6	1	1	1	1	0	0	1	1	0.312942	0.312942	0.449622	0.449622	0.265266	0.265266	0.313847	0.313847	0	0	0	0	0.347159	0.347159	0.202489	0.202489	0.449622	0.315221
737	2138	ENSG00000117228	GBP1	1	ENSG00000111142	METAP2	METAP2 _( -19170 )	4	chr12_95453786_95454350	7	1	1	1	1	1	0	1	1	0.312864	0.312864	0.025697	0.025697	0.305713	0.305713	0.167126	0.167126	0.186464	0.186464	0	0	0.254871	0.254871	0.22609	0.22609	0.312864	0.211261
1317	6417	ENSG00000143367	TUFT1	1	ENSG00000039560	RAI14	RAI14 _( -121636 )	4	chr5_34534096_34534601	7	1	0	1	1	1	1	1	1	0.312834	0.312834	0	0	0.448862	0.448862	0.240523	0.240523	0.272442	0.272442	0.292555	0.292555	0.368293	0.368293	0.0706673	0.0706673	0.448862	0.286597
2033	7034	ENSG00000173210	ABLIM3	1	ENSG00000124782	RREB1	RREB1 _( -227822 )	4	chr6_6878888_6879775	7	1	1	1	1	0	1	1	1	-0.312752	0.312752	-0.139971	0.139971	-0.247607	0.247607	-0.318978	0.318978	0	0	-0.202186	0.202186	-0.174182	0.174182	-0.30796	0.30796	0.318978	0.243377
818	1152	ENSG00000121552	CSTA	1	ENSG00000185737	NRG3	NRG3 _( -299982 )	4	chr10_81574950_81575332	7	1	1	1	0	1	1	1	1	0.312745	0.312745	0.270165	0.270165	0.121187	0.121187	0	0	0.446909	0.446909	0.0203737	0.0203737	0.330139	0.330139	0.229999	0.229999	0.446909	0.24736
1614	8309	ENSG00000160200	CBS	1	ENSG00000187735	TCEA1	TCEA1 _( 2627 )	4	chr8_54019680_54019902	7	1	1	1	1	1	0	1	1	0.312648	0.312648	0.325204	0.325204	0.307553	0.307553	0.288198	0.288198	0.126374	0.126374	0	0	0.207523	0.207523	0.210511	0.210511	0.325204	0.254002
2826	462	ENSG00000255730	ENSG00000255730	1	ENSG00000143546	S100A8	S100A8 _( 5817 )	4	chr1_153384837_153385371	6	1	1	0	1	0	1	1	1	0.312534	0.312534	0.0217086	0.0217086	0	0	0.233835	0.233835	0	0	0.309	0.309	0.289136	0.289136	0.0713083	0.0713083	0.312534	0.206254
1014	5580	ENSG00000132109	TRIM21	1	ENSG00000114200	BCHE	BCHE _( -18008 )	4	chr3_165855480_165856070	6	1	1	1	0	1	0	1	1	-0.31242	0.31242	-0.166661	0.166661	-0.059939	0.059939	0	0	-0.20995	0.20995	0	0	-0.0525162	0.0525162	-0.535077	0.535077	0.535077	0.222761
150	971	ENSG00000064886	CHI3L2	1	ENSG00000077327	SPAG6	SPAG6 _( 133781 )	4	chr10_22479226_22479676	5	1	0	1	1	1	0	0	1	0.312326	0.312326	0	0	0.164155	0.164155	0.11659	0.11659	0.111594	0.111594	0	0	0	0	0.0759436	0.0759436	0.312326	0.156122
1113	3611	ENSG00000135604	STX11	1	ENSG00000141428	C18orf21	C18orf21 _( 1816 )	4	chr18_35973899_35974066	6	1	1	1	1	0	0	1	1	0.312265	0.312265	0.00862488	0.00862488	0.1576	0.1576	0.041348	0.041348	0	0	0	0	0.152407	0.152407	0.020045	0.020045	0.312265	0.115382
619	7536	ENSG00000111331	OAS3	1	ENSG00000112425	EPM2A	EPM2A _( 21822 )	4	chr6_145713823_145714201	6	1	0	1	1	1	0	1	1	0.312181	0.312181	0	0	0.312955	0.312955	0.259401	0.259401	0.383689	0.383689	0	0	0.283088	0.283088	0.00313787	0.00313787	0.383689	0.259075
2614	2077	ENSG00000224259	LINC01133	1	ENSG00000139220	PPFIA2	PPFIA2 _( -51641 )	4	chr12_81811194_81811417	8	1	1	1	1	1	1	1	1	-0.312021	0.312021	-0.221825	0.221825	-0.359516	0.359516	-0.203269	0.203269	-0.17835	0.17835	-0.0389995	0.0389995	-0.312602	0.312602	-0.135784	0.135784	0.359516	0.220296
1222	4624	ENSG00000138829	FBN2	1	ENSG00000168955	TM4SF20	TM4SF20 _( 7973 )	4	chr2_227370783_227371333	6	1	1	0	1	0	1	1	1	0.311961	0.311961	0.263394	0.263394	0	0	0.410721	0.410721	0	0	0.361608	0.361608	0.190699	0.190699	0.185044	0.185044	0.410721	0.287238
2321	6744	ENSG00000187037	GPR141	1	ENSG00000113396	SLC27A6	SLC27A6 _( 13554 )	4	chr5_128551567_128551813	7	1	0	1	1	1	1	1	1	-0.311959	0.311959	0	0	-0.198779	0.198779	-0.246121	0.246121	-0.258466	0.258466	-0.0330035	0.0330035	-0.342832	0.342832	-0.179164	0.179164	0.342832	0.224332
2540	4325	ENSG00000206828	ENSG00000206828	1	ENSG00000121989	ACVR2A	ACVR2A _( 19307 )	4	chr2_147863824_147864118	5	1	1	1	0	1	0	1	0	0.311948	0.311948	0.0722249	0.0722249	0.206205	0.206205	0	0	0.0471952	0.0471952	0	0	0.396132	0.396132	0	0	0.396132	0.206741
2379	462	ENSG00000196136	SERPINA3	1	ENSG00000143546	S100A8	S100A8 _( 5817 )	4	chr1_153384837_153385371	7	1	1	1	1	0	1	1	1	0.31187	0.31187	0.265874	0.265874	0.0371421	0.0371421	0.254829	0.254829	0	0	0.295783	0.295783	0.0183014	0.0183014	0.0284334	0.0284334	0.31187	0.173176
664	7055	ENSG00000113645	WWC1	1	ENSG00000078401	EDN1	EDN1 _( 79327 )	4	chr6_12369690_12370118	7	1	1	1	1	0	1	1	1	0.311723	0.311723	0.179419	0.179419	0.176933	0.176933	0.278833	0.278833	0	0	0.15631	0.15631	0.343662	0.343662	0.342833	0.342833	0.343662	0.255673
1814	5352	ENSG00000166451	CENPN	1	ENSG00000057019	DCBLD2	DCBLD2 _( -53060 )	4	chr3_98954749_98955409	6	1	1	1	1	0	0	1	1	0.311698	0.311698	0.101663	0.101663	0.339788	0.339788	0.301911	0.301911	0	0	0	0	0.278662	0.278662	0.0202552	0.0202552	0.339788	0.225663
1391	5544	ENSG00000146733	PSPH	1	ENSG00000169860	P2RY1	P2RY1 _( 22446 )	4	chr3_152857139_152857367	6	1	0	1	1	1	0	1	1	-0.311327	0.311327	0	0	-0.264629	0.264629	-0.286723	0.286723	-0.0228178	0.0228178	0	0	-0.14785	0.14785	-0.184456	0.184456	0.311327	0.202967
2814	9077	ENSG00000254470	AP5B1	1	ENSG00000169906	S100G	S100G _( 8225 )	4	chrX_16658383_16658588	7	1	1	0	1	1	1	1	1	-0.311311	0.311311	-0.00919653	0.00919653	0	0	-0.107419	0.107419	-0.00195002	0.00195002	-0.123936	0.123936	-0.23462	0.23462	-0.165649	0.165649	0.311311	0.136297
1095	4164	ENSG00000135114	OASL	1	ENSG00000163121	NEURL3	NEURL3 _( 21467 )	4	chr2_96485886_96486642	6	1	0	1	1	1	0	1	1	0.311309	0.311309	0	0	0.288389	0.288389	0.304206	0.304206	0.234522	0.234522	0	0	0.0995137	0.0995137	0.399076	0.399076	0.399076	0.272836
175	8201	ENSG00000069812	HES2	1	ENSG00000156006	NAT2	NAT2 _( 101419 )	4	chr8_18492664_18493010	6	1	1	0	1	1	1	1	0	-0.311172	0.311172	-0.0774544	0.0774544	0	0	-0.235396	0.235396	-0.218235	0.218235	-0.154417	0.154417	-0.248771	0.248771	0	0	0.311172	0.207574
1644	2589	ENSG00000162069	BICDL2	1	ENSG00000087302	RTRAF	RTRAF _( 13770 )	4	chr14_52003245_52003630	8	1	1	1	1	1	1	1	1	0.310731	0.310731	0.421899	0.421899	0.210001	0.210001	0.222575	0.222575	0.135121	0.135121	0.434141	0.434141	0.0285674	0.0285674	0.316928	0.316928	0.434141	0.259995
649	1867	ENSG00000112964	GHR	1	ENSG00000188991	SLC15A5	SLC15A5 _( 11076 )	4	chr12_16266167_16266609	8	1	1	1	1	1	1	1	1	0.310727	0.310727	0.198518	0.198518	0.120334	0.120334	0.15816	0.15816	0.32447	0.32447	0.101505	0.101505	0.318521	0.318521	0.227718	0.227718	0.32447	0.219994
654	971	ENSG00000113108	APBB3	1	ENSG00000077327	SPAG6	SPAG6 _( 133781 )	4	chr10_22479226_22479676	7	1	1	1	1	1	0	1	1	0.310727	0.310727	0.144162	0.144162	0.379174	0.379174	0.156633	0.156633	0.322237	0.322237	0	0	0.0931671	0.0931671	0.182837	0.182837	0.379174	0.226991
195	5884	ENSG00000072501	SMC1A	1	ENSG00000109182	CWH43	CWH43 _( 647696 )	4	chr4_49633943_49634533	6	1	1	1	1	1	0	1	0	-0.310297	0.310297	-0.447338	0.447338	-0.275636	0.275636	-0.238768	0.238768	-0.180532	0.180532	0	0	-0.206145	0.206145	0	0	0.447338	0.276453
41	2064	ENSG00000011422	PLAUR	1	ENSG00000165891	E2F7	E2F7 _( -85419 )	4	chr12_77150999_77151312	8	1	1	1	1	1	1	1	1	0.310292	0.310292	0.293563	0.293563	0.203029	0.203029	0.337194	0.337194	0.212375	0.212375	0.139111	0.139111	0.200524	0.200524	0.189732	0.189732	0.337194	0.235727
795	8356	ENSG00000120526	NUDCD1	1	ENSG00000147596	PRDM14	PRDM14 _( -85449 )	4	chr8_70157142_70157715	5	1	1	1	1	1	0	0	0	-0.310133	0.310133	-0.365999	0.365999	-0.187438	0.187438	-0.475743	0.475743	-0.0975292	0.0975292	0	0	0	0	0	0	0.475743	0.287368
803	5869	ENSG00000120738	EGR1	1	ENSG00000109182	CWH43	CWH43 _( 110538 )	4	chr4_49096785_49097335	6	1	0	1	1	1	0	1	1	-0.309967	0.309967	0	0	-0.40494	0.40494	-0.153002	0.153002	-0.364362	0.364362	0	0	-0.243921	0.243921	-0.193904	0.193904	0.40494	0.278349
338	1031	ENSG00000092621	PHGDH	1	ENSG00000150201	FXYD4	FXYD4 _( 9163 )	4	chr10_43380805_43381405	6	1	0	1	1	1	0	1	1	0.309933	0.309933	0	0	0.29437	0.29437	0.199486	0.199486	0.116007	0.116007	0	0	0.176361	0.176361	0.279082	0.279082	0.309933	0.229206
2270	4310	ENSG00000185100	ADSSL1	1	ENSG00000115919	KYNU	KYNU _( -45499 )	4	chr2_142831698_142831999	8	1	1	1	1	1	1	1	1	-0.309889	0.309889	-0.153589	0.153589	-0.198244	0.198244	-0.282129	0.282129	-0.147732	0.147732	-0.154358	0.154358	-0.235791	0.235791	-0.168266	0.168266	0.309889	0.20625
2219	3136	ENSG00000183137	CEP57L1	1	ENSG00000155592	ZKSCAN2	ZKSCAN2 _( -21637 )	4	chr16_25279568_25280001	4	1	1	0	1	1	0	0	0	-0.309863	0.309863	-0.0980958	0.0980958	0	0	-0.158523	0.158523	-0.011623	0.011623	0	0	0	0	0	0	0.309863	0.144526
2373	970	ENSG00000189306	RRP7A	1	ENSG00000148444	COMMD3	COMMD3 _( -7320 )	4	chr10_22308470_22308654	5	1	0	1	1	1	0	1	0	0.309686	0.309686	0	0	0.323381	0.323381	0.209679	0.209679	0.163872	0.163872	0	0	0.208425	0.208425	0	0	0.323381	0.243009
1292	4794	ENSG00000142583	SLC2A5	1	ENSG00000132792	CTNNBL1	CTNNBL1 _( -6204 )	4	chr20_37687188_37687751	5	1	0	1	1	1	1	0	0	-0.309643	0.309643	0	0	-0.176299	0.176299	-0.0325285	0.0325285	-0.0540775	0.0540775	-0.0360257	0.0360257	0	0	0	0	0.309643	0.121715
1060	3416	ENSG00000134222	PSRC1	1	ENSG00000178852	EFCAB13	EFCAB13 _( -9275 )	4	chr17_47313556_47314015	5	1	0	0	1	0	1	1	1	0.309034	0.309034	0	0	0	0	0.0245261	0.0245261	0	0	0.358714	0.358714	0.15721	0.15721	0.0131407	0.0131407	0.358714	0.172525
346	3474	ENSG00000095383	TBC1D2	1	ENSG00000008283	CYB561	CYB561 _( 160412 )	4	chr17_63285473_63285966	6	1	1	1	1	0	0	1	1	0.308988	0.308988	0.589307	0.589307	0.0189229	0.0189229	0.352862	0.352862	0	0	0	0	0.0125681	0.0125681	0.173093	0.173093	0.589307	0.242623
2479	8174	ENSG00000198959	TGM2	1	ENSG00000164743	C8orf48	C8orf48 _( -169220 )	4	chr8_13397449_13397623	7	1	1	1	1	1	1	1	0	-0.308874	0.308874	-0.292801	0.292801	-0.19164	0.19164	-0.332924	0.332924	-0.222257	0.222257	-0.125448	0.125448	-0.13098	0.13098	0	0	0.332924	0.229275
2409	6077	ENSG00000197006	METTL9	1	ENSG00000070190	DAPP1	DAPP1 _( -65107 )	4	chr4_99751155_99751726	6	1	1	1	1	0	1	0	1	0.308827	0.308827	0.513443	0.513443	0.210541	0.210541	0.23641	0.23641	0	0	0.0974704	0.0974704	0	0	0.358537	0.358537	0.513443	0.287538
2372	5651	ENSG00000189221	MAOA	1	ENSG00000188001	TPRG1	TPRG1 _( -113533 )	4	chr3_188832862_188833681	7	1	1	1	1	0	1	1	1	0.308545	0.308545	0.421188	0.421188	0.322634	0.322634	0.316476	0.316476	0	0	0.23694	0.23694	0.0213255	0.0213255	0.0936962	0.0936962	0.421188	0.245829
2221	4164	ENSG00000183347	GBP6	1	ENSG00000163121	NEURL3	NEURL3 _( 21467 )	4	chr2_96485886_96486642	6	1	1	1	1	1	0	0	1	0.308393	0.308393	0.171753	0.171753	0.295023	0.295023	0.425308	0.425308	0.514098	0.514098	0	0	0	0	0.243849	0.243849	0.514098	0.326404
939	6847	ENSG00000128578	STRIP2	1	ENSG00000156463	SH3RF2	SH3RF2 _( -32366 )	4	chr5_145903911_145904213	8	1	1	1	1	1	1	1	1	0.30824	0.30824	0.200192	0.200192	0.268253	0.268253	0.281991	0.281991	0.00310196	0.00310196	0.223442	0.223442	0.276067	0.276067	0.265505	0.265505	0.30824	0.228349
1364	283	ENSG00000145284	SCD5	1	ENSG00000117114	ADGRL2	ADGRL2 _( -298660 )	4	chr1_81007066_81007500	7	1	1	1	1	1	1	1	0	0.308223	0.308223	0.295869	0.295869	0.259503	0.259503	0.207945	0.207945	0.0181955	0.0181955	0.257838	0.257838	0.20029	0.20029	0	0	0.308223	0.221123
3043	6807	ENSG00000280693	SH3PXD2A-AS1	1	ENSG00000113068	PFDN1	PFDN1 _( -8816 )	4	chr5_140311937_140312694	8	1	1	1	1	1	1	1	1	0.308195	0.308195	0.278943	0.278943	0.240075	0.240075	0.340021	0.340021	0.435136	0.435136	0.430717	0.430717	0.215575	0.215575	0.0700451	0.0700451	0.435136	0.289838
135	8231	ENSG00000059378	PARP12	1	ENSG00000015592	STMN4	STMN4 _( -24054 )	4	chr8_27282474_27282767	5	1	1	0	1	1	0	1	0	-0.30817	0.30817	-0.207706	0.207706	0	0	-0.344732	0.344732	-0.280284	0.280284	0	0	-0.369859	0.369859	0	0	0.369859	0.30215
1723	6374	ENSG00000163915	IGF2BP2-AS1	1	ENSG00000169862	CTNND2	CTNND2 _( -42410 )	4	chr5_11946453_11946695	5	1	1	0	1	0	0	1	1	0.308151	0.308151	0.104945	0.104945	0	0	0.199268	0.199268	0	0	0	0	0.116814	0.116814	0.573178	0.573178	0.573178	0.260471
159	8468	ENSG00000065923	SLC9A7	1	ENSG00000164920	OSR2	OSR2 _( 25459 )	4	chr8_98969862_98970249	6	1	0	1	1	1	0	1	1	0.30811	0.30811	0	0	0.129882	0.129882	0.301917	0.301917	0.123384	0.123384	0	0	0.100313	0.100313	0.111111	0.111111	0.30811	0.179119
541	3958	ENSG00000107201	DDX58	1	ENSG00000163803	PLB1	PLB1 _( 94968 )	4	chr2_28552113_28552731	7	1	1	1	1	1	0	1	1	0.308099	0.308099	0.134797	0.134797	0.23657	0.23657	0.263634	0.263634	0.386032	0.386032	0	0	0.280525	0.280525	0.167925	0.167925	0.386032	0.25394
1291	582	ENSG00000142279	WTIP	1	ENSG00000116260	QSOX1	QSOX1 _( -2989 )	4	chr1_180151202_180151845	7	1	1	1	1	1	0	1	1	0.307901	0.307901	0.157931	0.157931	0.280738	0.280738	0.234737	0.234737	0.257458	0.257458	0	0	0.262093	0.262093	0.320321	0.320321	0.320321	0.260168
1825	7883	ENSG00000166750	SLFN5	1	ENSG00000157240	FZD1	FZD1 _( -128255 )	4	chr7_91135755_91136109	8	1	1	1	1	1	1	1	1	-0.307749	0.307749	-0.234568	0.234568	-0.121179	0.121179	-0.253108	0.253108	-0.360982	0.360982	-0.225863	0.225863	-0.137959	0.137959	-0.244767	0.244767	0.360982	0.235772
2788	6241	ENSG00000250305	TRMT9B	1	ENSG00000171564	FGB	FGB _( -1671 )	4	chr4_154560633_154561285	4	1	0	1	0	0	0	1	1	-0.307739	0.307739	0	0	-0.228206	0.228206	0	0	0	0	0	0	-0.221583	0.221583	-0.175198	0.175198	0.307739	0.233182
2085	3516	ENSG00000175793	SFN	1	ENSG00000079134	THOC1	THOC1 _( -55126 )	4	chr18_323176_323617	7	1	1	1	1	0	1	1	1	-0.307678	0.307678	-0.297275	0.297275	-0.205495	0.205495	-0.132189	0.132189	0	0	-0.201926	0.201926	-0.263976	0.263976	-0.359979	0.359979	0.359979	0.252645
1512	3118	ENSG00000154319	FAM167A	1	ENSG00000103319	EEF2K	EEF2K _( -52874 )	4	chr16_22153149_22153408	8	1	1	1	1	1	1	1	1	-0.307607	0.307607	-0.275618	0.275618	-0.12962	0.12962	-0.256426	0.256426	-0.165952	0.165952	-0.279637	0.279637	-0.16834	0.16834	-0.0501968	0.0501968	0.307607	0.204175
3025	7306	ENSG00000278763	FAM27B	1	ENSG00000146250	PRSS35	PRSS35 _( -31683 )	4	chr6_83480381_83480855	6	1	1	0	1	1	0	1	1	0.307545	0.307545	0.217555	0.217555	0	0	0.373981	0.373981	0.180143	0.180143	0	0	0.307083	0.307083	0.0581704	0.0581704	0.373981	0.240746
2120	1613	ENSG00000177494	ZBED2	1	ENSG00000150672	DLG2	DLG2 _( 540737 )	4	chr11_85086784_85087185	6	1	1	1	1	0	1	0	1	0.307405	0.307405	0.0270284	0.0270284	0.0373987	0.0373987	0.146335	0.146335	0	0	0.00266691	0.00266691	0	0	0.368808	0.368808	0.368808	0.148274
128	1873	ENSG00000057704	TMCC3	1	ENSG00000139151	PLCZ1	PLCZ1 _( 146394 )	4	chr12_18591254_18591706	6	1	1	0	1	1	1	0	1	0.307368	0.307368	0.267834	0.267834	0	0	0.366456	0.366456	0.0759382	0.0759382	0.0258025	0.0258025	0	0	0.0515902	0.0515902	0.366456	0.182498
2954	3699	ENSG00000269729	ENSG00000269729	1	ENSG00000119537	KDSR	KDSR _( -9011 )	4	chr18_63376521_63377080	7	1	0	1	1	1	1	1	1	-0.307365	0.307365	0	0	-0.304143	0.304143	-0.320305	0.320305	-0.146544	0.146544	-0.276283	0.276283	-0.267386	0.267386	-0.262822	0.262822	0.320305	0.269264
1303	8532	ENSG00000142973	CYP4B1	1	ENSG00000164794	KCNV1	KCNV1 _( -334914 )	4	chr8_110310761_110311385	8	1	1	1	1	1	1	1	1	-0.307344	0.307344	-0.207552	0.207552	-0.236837	0.236837	-0.0788113	0.0788113	-0.305555	0.305555	-0.171809	0.171809	-0.177448	0.177448	-0.446027	0.446027	0.446027	0.241423
1417	4189	ENSG00000148498	PARD3	1	ENSG00000170485	NPAS2	NPAS2 _( -75105 )	4	chr2_100744714_100745047	5	1	0	1	0	1	0	1	1	0.307258	0.307258	0	0	0.0411895	0.0411895	0	0	0.277243	0.277243	0	0	0.25957	0.25957	0.0349796	0.0349796	0.307258	0.184048
1149	5815	ENSG00000136854	STXBP1	1	ENSG00000169851	PCDH7	PCDH7 _( 146600 )	4	chr4_30867015_30867265	7	1	1	1	1	0	1	1	1	0.307112	0.307112	0.258135	0.258135	0.257446	0.257446	0.327794	0.327794	0	0	0.204809	0.204809	0.364709	0.364709	0.215902	0.215902	0.364709	0.276558
2650	8697	ENSG00000228873	ENSG00000228873	1	ENSG00000107186	MPDZ	MPDZ _( 202652 )	4	chr9_13076586_13076938	6	1	1	1	0	1	1	0	1	0.307111	0.307111	0.197301	0.197301	0.22246	0.22246	0	0	0.324144	0.324144	0.398194	0.398194	0	0	0.120063	0.120063	0.398194	0.261545
2691	8955	ENSG00000232973	CYP1B1-AS1	1	ENSG00000229314	ORM1	ORM1 _( -4953 )	4	chr9_114317797_114318103	6	1	1	0	1	1	0	1	1	-0.307052	0.307052	-0.395528	0.395528	0	0	-0.209452	0.209452	-0.136515	0.136515	0	0	-0.0730445	0.0730445	-0.0296022	0.0296022	0.395528	0.191866
1654	548	ENSG00000162545	CAMK2N1	1	ENSG00000120337	TNFSF18	TNFSF18 _( 146917 )	4	chr1_172903507_172904046	7	1	0	1	1	1	1	1	1	0.307039	0.307039	0	0	0.217346	0.217346	0.358953	0.358953	0.0400133	0.0400133	0.172747	0.172747	0.255847	0.255847	0.170188	0.170188	0.358953	0.217447
3050	612	ENSG00000282785	ENSG00000282785	1	ENSG00000198860	TSEN15	TSEN15 _( 58625 )	4	chr1_184110276_184110558	6	1	0	1	1	1	0	1	1	-0.306944	0.306944	0	0	-0.149146	0.149146	-0.391015	0.391015	-0.243782	0.243782	0	0	-0.0864943	0.0864943	-0.108819	0.108819	0.391015	0.214367
1595	5290	ENSG00000159167	STC1	1	ENSG00000114541	FRMD4B	FRMD4B _( -4851 )	4	chr3_69547434_69547950	6	1	1	1	1	0	0	1	1	-0.306907	0.306907	-0.195822	0.195822	-0.292024	0.292024	-0.278922	0.278922	0	0	0	0	-8.86804e-05	8.86804e-05	-0.10439	0.10439	0.306907	0.196359
424	2017	ENSG00000101773	RBBP8	1	ENSG00000174206	C12orf66	C12orf66 _( 119551 )	4	chr12_64102429_64102745	8	1	1	1	1	1	1	1	1	0.306904	0.306904	0.199605	0.199605	0.588403	0.588403	0.297745	0.297745	0.216194	0.216194	0.188816	0.188816	0.352554	0.352554	0.297404	0.297404	0.588403	0.305953
1103	2415	ENSG00000135414	GDF11	1	ENSG00000178695	KCTD12	KCTD12 _( 370067 )	4	chr13_76516125_76516323	6	1	1	1	1	1	0	0	1	0.306887	0.306887	0.371782	0.371782	7.70186e-05	7.70186e-05	0.242954	0.242954	0.217675	0.217675	0	0	0	0	0.214536	0.214536	0.371782	0.225652
239	2980	ENSG00000077942	FBLN1	1	ENSG00000179361	ARID3B	ARID3B _( -10915 )	4	chr15_74529961_74530262	6	1	1	1	1	0	1	1	0	-0.306851	0.306851	-0.0506145	0.0506145	-0.245603	0.245603	-0.274119	0.274119	0	0	-0.024507	0.024507	-0.0581061	0.0581061	0	0	0.306851	0.159967
1249	4950	ENSG00000140297	GCNT3	1	ENSG00000160310	PRMT2	PRMT2 _( 63125 )	4	chr21_46698292_46699478	6	1	0	1	0	1	1	1	1	0.306743	0.306743	0	0	0.380579	0.380579	0	0	0.266872	0.266872	0.105445	0.105445	0.211583	0.211583	0.228897	0.228897	0.380579	0.25002
1604	4236	ENSG00000159527	PGLYRP3	1	ENSG00000125538	IL1B	IL1B _( 11774 )	4	chr2_112824076_112825129	6	1	0	1	1	1	0	1	1	-0.306593	0.306593	0	0	-0.2625	0.2625	-0.21784	0.21784	-0.279595	0.279595	0	0	-0.351309	0.351309	-0.283769	0.283769	0.351309	0.283601
1270	548	ENSG00000141068	KSR1	1	ENSG00000120337	TNFSF18	TNFSF18 _( 146917 )	4	chr1_172903507_172904046	4	1	0	1	1	0	0	0	1	-0.306538	0.306538	0	0	-0.0564961	0.0564961	-0.170221	0.170221	0	0	0	0	0	0	-0.105602	0.105602	0.306538	0.159714
743	9053	ENSG00000117519	CNN3	1	ENSG00000169933	FRMPD4	FRMPD4 _( 233594 )	4	chrX_12372060_12372657	6	1	1	1	1	1	0	1	0	0.306533	0.306533	0.0737849	0.0737849	0.385202	0.385202	0.191392	0.191392	0.264012	0.264012	0	0	0.144205	0.144205	0	0	0.385202	0.227521
1285	5726	ENSG00000142046	TMEM91	1	ENSG00000109667	SLC2A9	SLC2A9 _( 5593 )	4	chr4_10049012_10049343	6	1	0	1	1	0	1	1	1	-0.30637	0.30637	0	0	-0.286582	0.286582	-0.085286	0.085286	0	0	-0.172362	0.172362	-0.289164	0.289164	-0.0132572	0.0132572	0.30637	0.19217
375	3957	ENSG00000100162	CENPM	1	ENSG00000243147	MRPL33	MRPL33 _( -9005 )	4	chr2_27762274_27762712	7	1	0	1	1	1	1	1	1	0.306359	0.306359	0	0	0.218821	0.218821	0.0711528	0.0711528	0.337239	0.337239	0.000585132	0.000585132	0.357976	0.357976	0.0178973	0.0178973	0.357976	0.187147
1163	6759	ENSG00000137331	IER3	1	ENSG00000158987	RAPGEF6	RAPGEF6 _( 186180 )	4	chr5_131610138_131610803	7	1	1	1	1	1	1	1	0	0.306274	0.306274	0.00204532	0.00204532	0.137315	0.137315	0.211132	0.211132	0.244092	0.244092	0.343189	0.343189	0.170363	0.170363	0	0	0.343189	0.202059
2483	4543	ENSG00000203706	SERTAD4-AS1	1	ENSG00000163599	CTLA4	CTLA4 _( -62734 )	4	chr2_203804162_203805037	5	1	1	1	1	0	1	0	0	0.306246	0.306246	0.0900299	0.0900299	0.0497528	0.0497528	0.2401	0.2401	0	0	0.158179	0.158179	0	0	0	0	0.306246	0.168862
1366	8860	ENSG00000145335	SNCA	1	ENSG00000196730	DAPK1	DAPK1 _( -32459 )	4	chr9_87464011_87464769	5	1	1	0	1	0	0	1	1	-0.306202	0.306202	-6.12058e-06	6.12058e-06	0	0	-0.034476	0.034476	0	0	0	0	-0.221462	0.221462	-0.178719	0.178719	0.306202	0.148173
1946	5687	ENSG00000169715	MT1E	1	ENSG00000075711	DLG1	DLG1 _( -52975 )	4	chr3_197352275_197352687	6	1	0	1	1	1	1	1	0	-0.305729	0.305729	0	0	-0.150883	0.150883	-0.364146	0.364146	-0.120487	0.120487	-0.281861	0.281861	-0.0769316	0.0769316	0	0	0.364146	0.216673
153	9297	ENSG00000065054	SLC9A3R2	1	ENSG00000203923	SPANXN1	SPANXN1 _( -531214 )	4	chrX_144715421_144715614	8	1	1	1	1	1	1	1	1	0.305557	0.305557	0.155474	0.155474	0.193848	0.193848	0.397592	0.397592	0.29314	0.29314	0.165037	0.165037	0.0273355	0.0273355	0.140204	0.140204	0.397592	0.209773
1545	7174	ENSG00000156414	TDRD9	1	ENSG00000172426	RSPH9	RSPH9 _( 20362 )	4	chr6_43665408_43665654	8	1	1	1	1	1	1	1	1	-0.30538	0.30538	-0.0131216	0.0131216	-0.316528	0.316528	-0.265085	0.265085	-0.225196	0.225196	-0.214788	0.214788	-0.254562	0.254562	-0.0823627	0.0823627	0.316528	0.209628
2121	2161	ENSG00000177508	IRX3	1	ENSG00000185046	ANKS1B	ANKS1B _( 29462 )	4	chr12_99954525_99955192	8	1	1	1	1	1	1	1	1	0.305343	0.305343	0.108153	0.108153	0.125784	0.125784	0.247999	0.247999	0.0760678	0.0760678	0.171213	0.171213	0.257736	0.257736	0.0836896	0.0836896	0.305343	0.171998
2260	1029	ENSG00000184731	FAM110C	1	ENSG00000165733	BMS1	BMS1 _( 18211 )	4	chr10_42801012_42801520	4	1	0	0	1	1	1	0	0	0.305235	0.305235	0	0	0	0	0.177258	0.177258	0.251011	0.251011	0.0267543	0.0267543	0	0	0	0	0.305235	0.190065
2996	9016	ENSG00000274210	ENSG00000274210	1	ENSG00000062096	ARSF	ARSF _( 78061 )	4	chrX_3119532_3119819	4	1	0	0	1	1	1	0	0	-0.30523	0.30523	0	0	0	0	-0.452469	0.452469	-0.0229064	0.0229064	-0.258814	0.258814	0	0	0	0	0.452469	0.259855
2504	7343	ENSG00000204427	ABHD16A	1	ENSG00000135333	EPHA7	EPHA7 _( -365547 )	4	chr6_93785094_93785813	5	1	1	1	1	0	0	1	0	0.305214	0.305214	0.0281944	0.0281944	0.13836	0.13836	0.192685	0.192685	0	0	0	0	0.165176	0.165176	0	0	0.305214	0.165926
2651	8208	ENSG00000228960	OR2A9P	1	ENSG00000147408	CSGALNACT1	CSGALNACT1 _( 139517 )	4	chr8_19618139_19618512	6	1	0	1	1	1	0	1	1	-0.305169	0.305169	0	0	-0.218785	0.218785	-0.148132	0.148132	-0.123324	0.123324	0	0	-0.365031	0.365031	-0.330537	0.330537	0.365031	0.248496
2450	8731	ENSG00000198417	MT1F	1	ENSG00000147896	IFNK	IFNK _( -82421 )	4	chr9_27441506_27441893	8	1	1	1	1	1	1	1	1	0.30491	0.30491	0.292764	0.292764	0.222338	0.222338	0.292703	0.292703	0.105948	0.105948	0.31236	0.31236	0.29782	0.29782	0.178491	0.178491	0.31236	0.250917
81	3895	ENSG00000030110	BAK1	1	ENSG00000162981	FAM84A	FAM84A _( -75076 )	4	chr2_14557203_14557610	8	1	1	1	1	1	1	1	1	-0.304895	0.304895	-0.119445	0.119445	-0.0820767	0.0820767	-0.276101	0.276101	-0.327021	0.327021	-0.1615	0.1615	-0.2833	0.2833	-0.229853	0.229853	0.327021	0.223024
2244	6576	ENSG00000184254	ALDH1A3	1	ENSG00000152359	POC5	POC5 _( -173167 )	4	chr5_75890648_75890995	6	1	1	1	1	0	0	1	1	0.304849	0.304849	0.0136944	0.0136944	0.114377	0.114377	0.192248	0.192248	0	0	0	0	0.0951073	0.0951073	0.000989495	0.000989495	0.304849	0.120211
91	3845	ENSG00000039560	RAI14	1	ENSG00000105497	ZNF175	ZNF175 _( 1664 )	4	chr19_51572962_51573325	5	1	0	1	0	0	1	1	1	0.304823	0.304823	0	0	0.358937	0.358937	0	0	0	0	0.0628222	0.0628222	0.00509528	0.00509528	0.000688835	0.000688835	0.358937	0.146473
1384	971	ENSG00000146233	CYP39A1	1	ENSG00000077327	SPAG6	SPAG6 _( 133781 )	4	chr10_22479226_22479676	8	1	1	1	1	1	1	1	1	0.304819	0.304819	0.335576	0.335576	0.228693	0.228693	0.179446	0.179446	0.35806	0.35806	0.196745	0.196745	0.227748	0.227748	0.207407	0.207407	0.35806	0.254812
202	6917	ENSG00000073331	ALPK1	1	ENSG00000231989	PPP1R2B	PPP1R2B _( -447738 )	4	chr5_156402240_156402800	7	1	1	1	1	0	1	1	1	0.304567	0.304567	0.218723	0.218723	0.305999	0.305999	0.213658	0.213658	0	0	0.266325	0.266325	0.227161	0.227161	0.27595	0.27595	0.305999	0.258912
933	8706	ENSG00000128342	LIF	1	ENSG00000155158	TTC39B	TTC39B _( 84651 )	4	chr9_15222377_15222709	7	1	0	1	1	1	1	1	1	-0.304486	0.304486	0	0	-0.171508	0.171508	-0.141272	0.141272	-0.212953	0.212953	-0.282197	0.282197	-0.0648249	0.0648249	-0.162364	0.162364	0.304486	0.191372
1386	651	ENSG00000146410	MTFR2	1	ENSG00000162630	B3GALT2	B3GALT2 _( -24560 )	4	chr1_193211214_193211925	4	1	0	0	0	0	1	1	1	0.304151	0.304151	0	0	0	0	0	0	0	0	0.192628	0.192628	0.18921	0.18921	0.524785	0.524785	0.524785	0.302693
1279	7196	ENSG00000141574	SECTM1	1	ENSG00000153292	ADGRF1	ADGRF1 _( -10945 )	4	chr6_47053308_47053547	7	1	1	1	1	1	1	1	0	0.304064	0.304064	0.443646	0.443646	0.139162	0.139162	0.259956	0.259956	0.170194	0.170194	0.00249142	0.00249142	0.224862	0.224862	0	0	0.443646	0.220625
959	3198	ENSG00000129455	KLK8	1	ENSG00000103034	NDRG4	NDRG4 _( -13590 )	4	chr16_58448960_58449256	6	1	1	1	1	1	1	0	0	0.303933	0.303933	0.338637	0.338637	0.113924	0.113924	0.369186	0.369186	0.132583	0.132583	0.286083	0.286083	0	0	0	0	0.369186	0.257391
1625	167	ENSG00000160862	AZGP1	1	ENSG00000269113	TRABD2B	TRABD2B _( 32912 )	4	chr1_47963470_47963983	4	1	0	1	0	0	0	1	1	0.303926	0.303926	0	0	0.218	0.218	0	0	0	0	0	0	0.0341565	0.0341565	0.147019	0.147019	0.303926	0.175775
2478	7422	ENSG00000198910	L1CAM	1	ENSG00000173626	TRAPPC3L	TRAPPC3L _( -10398 )	4	chr6_116556008_116556378	8	1	1	1	1	1	1	1	1	0.303905	0.303905	0.0244996	0.0244996	0.0421927	0.0421927	0.354327	0.354327	0.126993	0.126993	0.144033	0.144033	0.296302	0.296302	0.174081	0.174081	0.354327	0.183292
1887	997	ENSG00000168140	VASN	1	ENSG00000107968	MAP3K8	MAP3K8 _( 60331 )	4	chr10_30494268_30494486	5	1	1	0	1	0	0	1	1	0.303882	0.303882	0.136529	0.136529	0	0	0.234786	0.234786	0	0	0	0	0.308683	0.308683	0.0644546	0.0644546	0.308683	0.209667
46	2298	ENSG00000013364	MVP	1	ENSG00000132932	ATP8A2	ATP8A2 _( 101925 )	4	chr13_25473996_25474279	3	1	1	0	0	0	1	0	0	-0.303772	0.303772	-0.256753	0.256753	0	0	0	0	0	0	-0.251007	0.251007	0	0	0	0	0.303772	0.270511
613	1490	ENSG00000111012	CYP27B1	1	ENSG00000148948	LRRC4C	LRRC4C _( 956691 )	4	chr11_40502664_40503082	8	1	1	1	1	1	1	1	1	-0.303716	0.303716	-0.223439	0.223439	-0.27391	0.27391	-0.326364	0.326364	-0.355571	0.355571	-0.222721	0.222721	-0.296476	0.296476	-0.153472	0.153472	0.355571	0.269459
775	4429	ENSG00000119681	LTBP2	1	ENSG00000116044	NFE2L2	NFE2L2 _( -37141 )	4	chr2_177429838_177430296	8	1	1	1	1	1	1	1	1	0.303694	0.303694	0.280557	0.280557	0.186152	0.186152	0.157295	0.157295	0.505147	0.505147	0.256323	0.256323	0.187836	0.187836	0.33096	0.33096	0.505147	0.275996
103	5305	ENSG00000047936	ROS1	1	ENSG00000121440	PDZRN3	PDZRN3 _( -28951 )	4	chr3_73653891_73654327	8	1	1	1	1	1	1	1	1	0.303677	0.303677	0.14597	0.14597	0.354417	0.354417	0.478471	0.478471	0.222662	0.222662	0.029321	0.029321	0.102826	0.102826	0.0393353	0.0393353	0.478471	0.209585
2007	3771	ENSG00000171992	SYNPO	1	ENSG00000171773	NXNL1	NXNL1 _( 1640 )	4	chr19_17459116_17459314	4	1	1	0	1	1	0	0	0	-0.303677	0.303677	-0.138912	0.138912	0	0	-0.25137	0.25137	-0.102147	0.102147	0	0	0	0	0	0	0.303677	0.199027
1372	1736	ENSG00000145545	SRD5A1	1	ENSG00000110777	POU2AF1	POU2AF1 _( 8885 )	4	chr11_111440715_111441096	8	1	1	1	1	1	1	1	1	0.303505	0.303505	0.246914	0.246914	0.261266	0.261266	0.381362	0.381362	0.261151	0.261151	0.31284	0.31284	0.248508	0.248508	0.326291	0.326291	0.381362	0.29273
797	5996	ENSG00000120594	PLXDC2	1	ENSG00000138759	FRAS1	FRAS1 _( 162764 )	4	chr4_78220334_78220549	7	1	1	1	1	1	0	1	1	0.30347	0.30347	0.168996	0.168996	0.361436	0.361436	0.222772	0.222772	0.300049	0.300049	0	0	0.0976338	0.0976338	0.223462	0.223462	0.361436	0.239689
1382	452	ENSG00000146072	TNFRSF21	1	ENSG00000185962	LCE3A	LCE3A _( -3609 )	4	chr1_152626712_152627149	8	1	1	1	1	1	1	1	1	0.303395	0.303395	0.270853	0.270853	0.140973	0.140973	0.185206	0.185206	0.148559	0.148559	0.216831	0.216831	0.158989	0.158989	0.0582328	0.0582328	0.303395	0.18538
2980	4010	ENSG00000273096	ENSG00000273096	1	ENSG00000162881	OXER1	OXER1 _( 8838 )	4	chr2_42755214_42755423	6	1	1	0	1	1	1	1	0	-0.303377	0.303377	-0.0980901	0.0980901	0	0	-0.207645	0.207645	-0.178689	0.178689	-0.285891	0.285891	-0.225662	0.225662	0	0	0.303377	0.216559
2501	1567	ENSG00000204389	HSPA1A	1	ENSG00000175581	MRPL48	MRPL48 _( -2694 )	4	chr11_73784427_73784622	7	1	1	1	1	1	0	1	1	-0.303278	0.303278	-0.161412	0.161412	-0.259846	0.259846	-0.300848	0.300848	-0.22403	0.22403	0	0	-0.25623	0.25623	-0.0124417	0.0124417	0.303278	0.21687
627	8091	ENSG00000111799	COL12A1	1	ENSG00000157703	SVOPL	SVOPL _( 97180 )	4	chr7_138603800_138604172	7	1	1	1	1	0	1	1	1	0.303205	0.303205	0.28765	0.28765	0.275072	0.275072	0.294256	0.294256	0	0	0.091184	0.091184	0.359025	0.359025	0.159628	0.159628	0.359025	0.25286
705	6027	ENSG00000115641	FHL2	1	ENSG00000145283	SLC10A6	SLC10A6 _( 7595 )	4	chr4_86841041_86841668	6	1	0	1	1	0	1	1	1	0.302665	0.302665	0	0	0.100832	0.100832	0.279781	0.279781	0	0	0.313018	0.313018	0.0518371	0.0518371	0.187032	0.187032	0.313018	0.205861
21	9215	ENSG00000006534	ALDH3B1	1	ENSG00000101938	CHRDL1	CHRDL1 _( 104091 )	4	chrX_110691374_110691728	6	1	1	1	0	1	0	1	1	-0.302519	0.302519	-0.248541	0.248541	-0.313783	0.313783	0	0	-0.0422819	0.0422819	0	0	-0.309071	0.309071	-0.162919	0.162919	0.313783	0.229853
826	3957	ENSG00000122483	CCDC18	1	ENSG00000243147	MRPL33	MRPL33 _( -9005 )	4	chr2_27762274_27762712	5	1	0	1	0	1	1	1	0	0.302477	0.302477	0	0	0.173521	0.173521	0	0	0.257448	0.257448	0.00439149	0.00439149	0.146645	0.146645	0	0	0.302477	0.176897
1455	6169	ENSG00000151287	TEX30	1	ENSG00000164073	MFSD8	MFSD8 _( -9193 )	4	chr4_127975227_127975578	8	1	1	1	1	1	1	1	1	0.302378	0.302378	0.0916128	0.0916128	0.0823016	0.0823016	0.468225	0.468225	0.342782	0.342782	0.116108	0.116108	0.149707	0.149707	0.19038	0.19038	0.468225	0.217937
2517	7001	ENSG00000204644	ZFP57	1	ENSG00000169131	ZNF354A	ZNF354A _( -10252 )	4	chr5_178740954_178741424	6	1	1	1	1	0	1	1	0	0.302336	0.302336	0.317625	0.317625	0.377441	0.377441	0.470196	0.470196	0	0	0.35887	0.35887	0.523454	0.523454	0	0	0.523454	0.391654
560	5463	ENSG00000108669	CYTH1	1	ENSG00000114686	MRPL3	MRPL3 _( -231992 )	4	chr3_131734975_131735412	7	1	1	0	1	1	1	1	1	0.302245	0.302245	0.320309	0.320309	0	0	0.171128	0.171128	0.304635	0.304635	0.239554	0.239554	0.157949	0.157949	0.114846	0.114846	0.320309	0.230095
1419	2377	ENSG00000148671	ADIRF	1	ENSG00000152207	CYSLTR2	CYSLTR2 _( 55528 )	4	chr13_48709239_48709632	8	1	1	1	1	1	1	1	1	-0.302217	0.302217	-0.171326	0.171326	-0.283979	0.283979	-0.304528	0.304528	-0.0369981	0.0369981	-0.167	0.167	-0.185213	0.185213	-0.0861794	0.0861794	0.304528	0.19218
1509	8344	ENSG00000154262	ABCA6	1	ENSG00000066855	MTFR1	MTFR1 _( 32005 )	4	chr8_65676739_65677050	8	1	1	1	1	1	1	1	1	0.302193	0.302193	0.363609	0.363609	0.453093	0.453093	0.214246	0.214246	0.106549	0.106549	0.0728251	0.0728251	0.0996039	0.0996039	0.255489	0.255489	0.453093	0.233451
1072	7919	ENSG00000134531	EMP1	1	ENSG00000004799	PDK4	PDK4 _( -2617 )	4	chr7_95599108_95599632	6	1	1	1	1	0	0	1	1	0.302084	0.302084	0.33834	0.33834	0.193898	0.193898	0.292381	0.292381	0	0	0	0	0.169972	0.169972	0.0970428	0.0970428	0.33834	0.232286
2322	7019	ENSG00000187091	PLCD1	1	ENSG00000054598	FOXC1	FOXC1 _( 291684 )	4	chr6_1901656_1901889	5	1	1	0	1	0	1	1	0	0.302026	0.302026	0.0626284	0.0626284	0	0	0.223676	0.223676	0	0	0.000676865	0.000676865	0.30937	0.30937	0	0	0.30937	0.179675
810	4488	ENSG00000121039	RDH10	1	ENSG00000138386	NAB1	NAB1 _( -53164 )	4	chr2_190592964_190593582	7	1	0	1	1	1	1	1	1	-0.301887	0.301887	0	0	-0.22663	0.22663	-0.225479	0.225479	-0.317055	0.317055	-0.0959216	0.0959216	-0.105111	0.105111	-0.215472	0.215472	0.317055	0.212508
2917	1258	ENSG00000265752	ENSG00000265752	1	ENSG00000119927	GPAM	GPAM _( -3582 )	4	chr10_112218959_112219260	7	1	1	1	1	1	1	1	0	0.301862	0.301862	0.350176	0.350176	0.32404	0.32404	0.180689	0.180689	0.0561599	0.0561599	0.141513	0.141513	0.0453795	0.0453795	0	0	0.350176	0.199974
2384	8208	ENSG00000196230	TUBB	1	ENSG00000147408	CSGALNACT1	CSGALNACT1 _( 139517 )	4	chr8_19618139_19618512	7	1	0	1	1	1	1	1	1	0.301567	0.301567	0	0	0.234954	0.234954	0.128869	0.128869	0.0115489	0.0115489	0.132189	0.132189	0.247917	0.247917	0.320673	0.320673	0.320673	0.196817
2397	4555	ENSG00000196684	HSH2D	1	ENSG00000118257	NRP2	NRP2 _( 27212 )	4	chr2_205709202_205709627	8	1	1	1	1	1	1	1	1	0.301492	0.301492	0.0277659	0.0277659	0.187054	0.187054	0.3033	0.3033	0.218718	0.218718	0.250067	0.250067	0.331125	0.331125	0.00331217	0.00331217	0.331125	0.202854
2142	7933	ENSG00000178776	C5orf46	1	ENSG00000006377	DLX6	DLX6 _( -55467 )	4	chr7_96949807_96950081	7	1	0	1	1	1	1	1	1	0.301448	0.301448	0	0	0.0581634	0.0581634	0.354567	0.354567	0.0908021	0.0908021	0.180445	0.180445	0.299678	0.299678	0.0316303	0.0316303	0.354567	0.188105
780	944	ENSG00000119866	BCL11A	1	ENSG00000165983	PTER	PTER _( -55255 )	4	chr10_16381033_16381688	8	1	1	1	1	1	1	1	1	-0.301389	0.301389	-0.42603	0.42603	-0.369065	0.369065	-0.314713	0.314713	-0.207755	0.207755	-0.0321259	0.0321259	-0.144486	0.144486	-0.271962	0.271962	0.42603	0.258441
414	473	ENSG00000101255	TRIB3	1	ENSG00000116584	ARHGEF2	ARHGEF2 _( 6065 )	4	chr1_155983399_155984008	6	1	0	1	1	1	0	1	1	0.301309	0.301309	0	0	0.188835	0.188835	0.387049	0.387049	0.194336	0.194336	0	0	0.265175	0.265175	0.59032	0.59032	0.59032	0.321171
221	3709	ENSG00000075420	FNDC3B	1	ENSG00000071991	CDH19	CDH19 _( -188423 )	4	chr18_66792561_66792771	6	1	1	1	0	1	1	1	0	0.301308	0.301308	0.182965	0.182965	0.145931	0.145931	0	0	0.203782	0.203782	0.180083	0.180083	0.041643	0.041643	0	0	0.301308	0.175952
1498	1603	ENSG00000153904	DDAH1	1	ENSG00000149256	TENM4	TENM4 _( -642496 )	4	chr11_80083444_80084130	7	1	0	1	1	1	1	1	1	0.301247	0.301247	0	0	0.105658	0.105658	0.28214	0.28214	0.263045	0.263045	0.210062	0.210062	0.436471	0.436471	0.0784262	0.0784262	0.436471	0.239579
2785	8152	ENSG00000249971	ENSG00000249971	1	ENSG00000164816	DEFA5	DEFA5 _( -101878 )	4	chr8_7158612_7158994	6	1	1	0	1	1	0	1	1	0.301162	0.301162	0.268432	0.268432	0	0	0.275971	0.275971	0.57059	0.57059	0	0	0.153585	0.153585	0.0655516	0.0655516	0.57059	0.272549
1050	6169	ENSG00000133657	ATP13A3	1	ENSG00000164073	MFSD8	MFSD8 _( -9193 )	4	chr4_127975227_127975578	6	1	0	1	1	1	1	1	0	0.30116	0.30116	0	0	0.313903	0.313903	0.0724118	0.0724118	0.509328	0.509328	0.0571077	0.0571077	0.208249	0.208249	0	0	0.509328	0.243693
2973	8769	ENSG00000272540	ENSG00000272540	1	ENSG00000274349	ZNF658	ZNF658 _( -36582 )	4	chr9_66819473_66819844	6	1	1	1	1	1	0	1	0	0.300965	0.300965	0.218805	0.218805	0.352699	0.352699	0.197724	0.197724	0.28387	0.28387	0	0	0.272921	0.272921	0	0	0.352699	0.271164
2875	462	ENSG00000260552	ENSG00000260552	1	ENSG00000143546	S100A8	S100A8 _( 5817 )	4	chr1_153384837_153385371	4	1	0	1	1	0	1	0	0	0.300924	0.300924	0	0	0.299905	0.299905	0.1988	0.1988	0	0	0.272884	0.272884	0	0	0	0	0.300924	0.268128
630	2142	ENSG00000111885	MAN1A1	1	ENSG00000074527	NTN4	NTN4 _( 57543 )	4	chr12_95733105_95733609	7	1	1	1	1	1	0	1	1	-0.300804	0.300804	-0.210667	0.210667	-0.409504	0.409504	-0.354269	0.354269	-0.272756	0.272756	0	0	-0.221679	0.221679	-0.0478839	0.0478839	0.409504	0.259652
1035	8824	ENSG00000133030	MPRIP	1	ENSG00000196781	TLE1	TLE1 _( 276790 )	4	chr9_81412038_81412515	6	1	1	0	1	1	1	0	1	0.3008	0.3008	0.133701	0.133701	0	0	0.0175228	0.0175228	0.0931028	0.0931028	0.148107	0.148107	0	0	0.232352	0.232352	0.3008	0.154264
2573	1009	ENSG00000214110	LDHAP4	1	ENSG00000150093	ITGB1	ITGB1 _( -120514 )	4	chr10_33126306_33126683	6	1	1	1	1	1	0	1	0	0.300764	0.300764	0.0882389	0.0882389	0.210236	0.210236	0.227563	0.227563	0.0713178	0.0713178	0	0	0.220943	0.220943	0	0	0.300764	0.18651
96	50	ENSG00000041357	PSMA4	1	ENSG00000169914	OTUD3	OTUD3 _( 1702 )	4	chr1_19884215_19884720	7	1	1	1	1	1	0	1	1	0.300709	0.300709	0.09753	0.09753	0.192721	0.192721	0.243289	0.243289	0.172847	0.172847	0	0	0.207143	0.207143	0.195228	0.195228	0.300709	0.201352
2899	9161	ENSG00000263212	ENSG00000263212	1	ENSG00000196767	POU3F4	POU3F4 _( -815761 )	4	chrX_82692294_82692500	5	1	1	0	0	1	1	0	1	0.300648	0.300648	0.390963	0.390963	0	0	0	0	0.311485	0.311485	0.0780823	0.0780823	0	0	0.0645315	0.0645315	0.390963	0.229142
2371	3087	ENSG00000189159	JPT1	1	ENSG00000182831	C16orf72	C16orf72 _( 19106 )	4	chr16_9110754_9110949	7	1	1	1	0	1	1	1	1	0.300367	0.300367	0.198467	0.198467	0.320802	0.320802	0	0	0.330081	0.330081	0.175776	0.175776	0.203848	0.203848	0.21205	0.21205	0.330081	0.24877
1776	5304	ENSG00000165434	PGM2L1	1	ENSG00000163605	PPP4R2	PPP4R2 _( -5636 )	4	chr3_72990679_72991149	5	1	0	1	1	1	0	1	0	-0.300263	0.300263	0	0	-0.0808018	0.0808018	-0.273817	0.273817	-0.0830049	0.0830049	0	0	-0.0378664	0.0378664	0	0	0.300263	0.155151
830	669	ENSG00000122678	POLM	1	ENSG00000118200	CAMSAP2	CAMSAP2 _( -30307 )	4	chr1_200708697_200709251	6	1	1	0	1	1	0	1	1	0.300168	0.300168	0.107063	0.107063	0	0	0.219842	0.219842	0.186266	0.186266	0	0	0.23063	0.23063	0.0438149	0.0438149	0.300168	0.181297
2943	7670	ENSG00000268434	ENSG00000268434	1	ENSG00000006747	SCIN	SCIN _( -42121 )	4	chr7_12527658_12528456	3	1	0	1	0	0	0	1	0	-0.30014	0.30014	0	0	-0.171896	0.171896	0	0	0	0	0	0	-0.0727217	0.0727217	0	0	0.30014	0.181586
1343	8400	ENSG00000144118	RALB	1	ENSG00000164684	ZNF704	ZNF704 _( -59482 )	4	chr8_80934263_80934442	7	1	1	1	1	1	0	1	1	-0.300124	0.300124	-0.276022	0.276022	-0.282394	0.282394	-0.373058	0.373058	-0.418645	0.418645	0	0	-0.283378	0.283378	-0.0657242	0.0657242	0.418645	0.285621
3018	7342	ENSG00000276980	ENSG00000276980	1	ENSG00000135333	EPHA7	EPHA7 _( -148891 )	4	chr6_93568438_93568696	8	1	1	1	1	1	1	1	1	0.300041	0.300041	0.36341	0.36341	0.226136	0.226136	0.179809	0.179809	0.148611	0.148611	0.215254	0.215254	0.112795	0.112795	0.326324	0.326324	0.36341	0.234047
1313	7196	ENSG00000143226	FCGR2A	1	ENSG00000153292	ADGRF1	ADGRF1 _( -10945 )	4	chr6_47053308_47053547	5	1	0	1	0	1	0	1	1	0.299994	0.299994	0	0	0.00890538	0.00890538	0	0	0.0678251	0.0678251	0	0	0.237822	0.237822	0.129163	0.129163	0.299994	0.148742
1430	8656	ENSG00000149485	FADS1	1	ENSG00000173253	DMRT2	DMRT2 _( 316526 )	4	chr9_1366384_1366657	6	1	0	0	1	1	1	1	1	-0.299817	0.299817	0	0	0	0	-0.341388	0.341388	-0.363911	0.363911	-0.216686	0.216686	-0.210955	0.210955	-0.249425	0.249425	0.363911	0.280364
1320	7173	ENSG00000143384	MCL1	1	ENSG00000171467	ZNF318	ZNF318 _( -13727 )	4	chr6_43383205_43384093	4	1	0	1	1	0	0	0	1	0.299715	0.299715	0	0	0.235404	0.235404	0.311202	0.311202	0	0	0	0	0	0	0.255236	0.255236	0.311202	0.275389
2101	9000	ENSG00000176387	HSD11B2	1	ENSG00000095321	CRAT	CRAT _( -10431 )	4	chr9_129121620_129121825	6	1	1	0	1	0	1	1	1	0.299625	0.299625	0.123341	0.123341	0	0	0.140036	0.140036	0	0	0.0976104	0.0976104	0.315867	0.315867	0.0905403	0.0905403	0.315867	0.177837
572	4433	ENSG00000108950	FAM20A	1	ENSG00000079156	OSBPL6	OSBPL6 _( -30641 )	4	chr2_178163401_178163840	5	1	1	1	0	0	1	1	0	-0.299414	0.299414	-0.149884	0.149884	-0.162922	0.162922	0	0	0	0	-0.0131599	0.0131599	-0.0253648	0.0253648	0	0	0.299414	0.130149
36	6190	ENSG00000010438	PRSS3	1	ENSG00000164136	IL15	IL15 _( 94897 )	4	chr4_141731496_141731724	5	1	0	1	0	0	1	1	1	0.299411	0.299411	0	0	0.122172	0.122172	0	0	0	0	0.0563951	0.0563951	0.258097	0.258097	0.170336	0.170336	0.299411	0.181282
874	6898	ENSG00000124813	RUNX2	1	ENSG00000155511	GRIA1	GRIA1 _( -116671 )	4	chr5_153372578_153372944	8	1	1	1	1	1	1	1	1	-0.299299	0.299299	-0.0982046	0.0982046	-0.31189	0.31189	-0.109901	0.109901	-0.101953	0.101953	-0.14585	0.14585	-0.306276	0.306276	-0.174158	0.174158	0.31189	0.193442
2289	6231	ENSG00000185697	MYBL1	1	ENSG00000170390	DCLK2	DCLK2 _( 224304 )	4	chr4_150302578_150302757	8	1	1	1	1	1	1	1	1	0.2992	0.2992	0.296179	0.296179	0.0302228	0.0302228	0.289868	0.289868	0.252429	0.252429	0.182006	0.182006	0.251002	0.251002	0.214127	0.214127	0.2992	0.226879
1558	2368	ENSG00000157193	LRP8	1	ENSG00000188342	GTF2F2	GTF2F2 _( 68769 )	4	chr13_45189284_45190345	6	1	0	1	0	1	1	1	1	0.299	0.299	0	0	0.333382	0.333382	0	0	0.0687085	0.0687085	0.211818	0.211818	0.195596	0.195596	0.329646	0.329646	0.333382	0.239692
2081	6490	ENSG00000175505	CLCF1	1	ENSG00000164172	MOCS2	MOCS2 _( -155019 )	4	chr5_53265082_53265377	7	1	1	1	1	1	0	1	1	0.298683	0.298683	0.037205	0.037205	0.27719	0.27719	0.184397	0.184397	0.0497338	0.0497338	0	0	0.2631	0.2631	0.273099	0.273099	0.298683	0.19763
1373	604	ENSG00000145555	MYO10	1	ENSG00000058085	LAMC2	LAMC2 _( 65076 )	4	chr1_183251314_183253092	7	1	1	1	1	0	1	1	1	0.29859	0.29859	0.128194	0.128194	0.0872105	0.0872105	0.00560372	0.00560372	0	0	0.141683	0.141683	0.214419	0.214419	0.118726	0.118726	0.29859	0.142061
1271	5114	ENSG00000141401	IMPA2	1	ENSG00000077097	TOP2B	TOP2B _( 351290 )	4	chr3_25313400_25313617	8	1	1	1	1	1	1	1	1	0.298518	0.298518	0.394911	0.394911	0.168206	0.168206	0.260132	0.260132	0.280625	0.280625	0.193593	0.193593	0.271628	0.271628	0.143318	0.143318	0.394911	0.251366
2458	5869	ENSG00000198682	PAPSS2	1	ENSG00000109182	CWH43	CWH43 _( 110538 )	4	chr4_49096785_49097335	6	1	0	1	1	1	0	1	1	0.298495	0.298495	0	0	0.180844	0.180844	0.202717	0.202717	0.167522	0.167522	0	0	0.0647845	0.0647845	0.0449185	0.0449185	0.298495	0.15988
1448	5123	ENSG00000150990	DHX37	1	ENSG00000163508	EOMES	EOMES _( 114785 )	4	chr3_27607398_27607926	5	1	1	1	1	0	0	1	0	0.298283	0.298283	0.238573	0.238573	0.156726	0.156726	0.246952	0.246952	0	0	0	0	0.0349408	0.0349408	0	0	0.298283	0.195095
2365	7893	ENSG00000189001	SBSN	1	ENSG00000234545	FAM133B	FAM133B _( 22502 )	4	chr7_92567462_92567892	8	1	1	1	1	1	1	1	1	0.298089	0.298089	0.202645	0.202645	0.308858	0.308858	0.265227	0.265227	0.110642	0.110642	0.256255	0.256255	0.317493	0.317493	1.74048e-05	1.74048e-05	0.317493	0.219903
3060	3634	ENSG00000285417	ENSG00000285417	1	ENSG00000132874	SLC14A2	SLC14A2 _( -53364 )	4	chr18_45159258_45159631	7	1	1	1	1	1	1	0	1	-0.29789	0.29789	-0.244162	0.244162	-0.0467716	0.0467716	-0.202145	0.202145	-0.180612	0.180612	-0.0587538	0.0587538	0	0	-0.0285413	0.0285413	0.29789	0.151268
1387	5312	ENSG00000146592	CREB5	1	ENSG00000206538	VGLL3	VGLL3 _( 102964 )	4	chr3_86887774_86888155	8	1	1	1	1	1	1	1	1	0.297512	0.297512	0.494824	0.494824	0.193388	0.193388	0.22129	0.22129	0.0520266	0.0520266	0.230018	0.230018	0.335489	0.335489	0.00164877	0.00164877	0.494824	0.228274
1011	6761	ENSG00000131979	GCH1	1	ENSG00000217128	FNIP1	FNIP1 _( -57006 )	4	chr5_131854069_131854563	7	1	1	1	1	1	1	1	0	0.297506	0.297506	0.194031	0.194031	0.186526	0.186526	0.305279	0.305279	0.0844285	0.0844285	0.211834	0.211834	0.251393	0.251393	0	0	0.305279	0.218714
534	84	ENSG00000106631	MYL7	1	ENSG00000000938	FGR	FGR _( 9817 )	4	chr1_27625245_27625460	6	1	1	1	1	1	0	1	0	-0.297445	0.297445	-0.134027	0.134027	-0.303092	0.303092	-0.168096	0.168096	-0.221233	0.221233	0	0	-0.0229357	0.0229357	0	0	0.303092	0.191138
899	3722	ENSG00000125968	ID1	1	ENSG00000075336	TIMM21	TIMM21 _( 36358 )	4	chr18_74184869_74185214	4	1	1	1	1	0	0	0	0	-0.297383	0.297383	-1.51739e-05	1.51739e-05	-0.151818	0.151818	-0.0935355	0.0935355	0	0	0	0	0	0	0	0	0.297383	0.135688
99	6533	ENSG00000042832	TG	1	ENSG00000145642	SHISAL2B	SHISAL2B _( -70483 )	4	chr5_64619634_64619825	7	1	1	1	1	1	0	1	1	0.297371	0.297371	0.0928141	0.0928141	0.279365	0.279365	0.172687	0.172687	0.0536042	0.0536042	0	0	0.135512	0.135512	0.33001	0.33001	0.33001	0.194481
2253	4630	ENSG00000184564	SLITRK6	1	ENSG00000153823	PID1	PID1 _( -49196 )	4	chr2_229320481_229320859	7	1	1	1	1	0	1	1	1	0.297342	0.297342	0.119759	0.119759	0.200516	0.200516	0.285287	0.285287	0	0	0.121691	0.121691	0.280349	0.280349	0.00472023	0.00472023	0.297342	0.187095
1536	740	ENSG00000155918	RAET1L	1	ENSG00000143499	SMYD2	SMYD2 _( -63995 )	4	chr1_214216816_214217107	4	1	1	1	0	0	1	0	0	0.297117	0.297117	0.275482	0.275482	0.237408	0.237408	0	0	0	0	0.123251	0.123251	0	0	0	0	0.297117	0.233314
1755	5861	ENSG00000164543	STK17A	1	ENSG00000170516	COX7B2	COX7B2 _( -24490 )	4	chr4_46933725_46933973	6	1	0	1	1	1	1	0	1	0.297078	0.297078	0	0	0.00260995	0.00260995	0.194107	0.194107	0.244338	0.244338	0.111412	0.111412	0	0	0.0213084	0.0213084	0.297078	0.145142
1147	7055	ENSG00000136826	KLF4	1	ENSG00000078401	EDN1	EDN1 _( 79327 )	4	chr6_12369690_12370118	8	1	1	1	1	1	1	1	1	-0.297074	0.297074	-0.192372	0.192372	-0.293593	0.293593	-0.377992	0.377992	-0.162225	0.162225	-0.307101	0.307101	-0.261417	0.261417	-0.12815	0.12815	0.377992	0.252491
2648	3023	ENSG00000228716	DHFR	1	ENSG00000140522	RLBP1	RLBP1 _( -9071 )	4	chr15_89230822_89231395	6	1	1	1	1	1	0	1	0	0.296732	0.296732	0.153499	0.153499	0.10422	0.10422	0.240677	0.240677	0.174564	0.174564	0	0	0.273497	0.273497	0	0	0.296732	0.207198
2493	8827	ENSG00000204103	MAFB	1	ENSG00000196781	TLE1	TLE1 _( 35727 )	4	chr9_81653211_81653578	8	1	1	1	1	1	1	1	1	-0.296559	0.296559	-0.31826	0.31826	-0.314969	0.314969	-0.282866	0.282866	-0.213729	0.213729	-0.161106	0.161106	-0.25774	0.25774	-0.25	0.25	0.31826	0.261904
642	1736	ENSG00000112378	PERP	1	ENSG00000110777	POU2AF1	POU2AF1 _( 8885 )	4	chr11_111440715_111441096	7	1	1	0	1	1	1	1	1	0.296512	0.296512	0.27805	0.27805	0	0	0.399518	0.399518	0.212697	0.212697	0.291368	0.291368	0.22532	0.22532	0.230626	0.230626	0.399518	0.276299
76	1481	ENSG00000027697	IFNGR1	1	ENSG00000166326	TRIM44	TRIM44 _( 133742 )	4	chr11_35796547_35797101	6	1	1	1	0	1	1	1	0	-0.296344	0.296344	-0.194902	0.194902	-0.312065	0.312065	0	0	-0.0854219	0.0854219	-0.0596578	0.0596578	-0.242243	0.242243	0	0	0.312065	0.198439
1525	428	ENSG00000155158	TTC39B	1	ENSG00000265972	TXNIP	TXNIP _( 5057 )	4	chr1_145990211_145991543	8	1	1	1	1	1	1	1	1	0.296291	0.296291	0.250143	0.250143	0.23416	0.23416	0.263677	0.263677	0.29846	0.29846	0.0737975	0.0737975	0.344357	0.344357	0.349842	0.349842	0.349842	0.263841
2822	4579	ENSG00000255071	SAA2-SAA4	1	ENSG00000138363	ATIC	ATIC _( -13681 )	4	chr2_215297804_215298136	8	1	1	1	1	1	1	1	1	-0.296201	0.296201	-0.0778396	0.0778396	-0.26193	0.26193	-0.0671607	0.0671607	-0.0109751	0.0109751	-0.332078	0.332078	-0.226834	0.226834	-0.0669821	0.0669821	0.332078	0.1675
30	7523	ENSG00000009790	TRAF3IP3	1	ENSG00000135604	STX11	STX11 _( -5218 )	4	chr6_144144842_144145308	4	1	1	0	0	1	1	0	0	-0.296135	0.296135	-0.305644	0.305644	0	0	0	0	-0.352831	0.352831	-0.288795	0.288795	0	0	0	0	0.352831	0.310851
2976	3056	ENSG00000272894	ENSG00000272894	1	ENSG00000183475	ASB7	ASB7 _( -5274 )	4	chr15_100596687_100597260	6	1	1	1	1	0	1	1	0	-0.296063	0.296063	-0.0320949	0.0320949	-0.264815	0.264815	-0.320999	0.320999	0	0	-0.267351	0.267351	-0.158552	0.158552	0	0	0.320999	0.223312
1161	5666	ENSG00000137309	HMGA1	1	ENSG00000205835	GMNC	GMNC _( -98537 )	4	chr3_190990966_190991161	5	1	1	0	1	0	0	1	1	-0.295905	0.295905	-0.179613	0.179613	0	0	-0.243197	0.243197	0	0	0	0	-0.212908	0.212908	-0.0942172	0.0942172	0.295905	0.205168
1839	3367	ENSG00000167074	TEF	1	ENSG00000160551	TAOK1	TAOK1 _( -6463 )	4	chr17_29383690_29384001	8	1	1	1	1	1	1	1	1	-0.295893	0.295893	-0.134486	0.134486	-0.331871	0.331871	-0.359019	0.359019	-0.240652	0.240652	-0.172813	0.172813	-0.272399	0.272399	-0.421195	0.421195	0.421195	0.278541
591	7933	ENSG00000109846	CRYAB	1	ENSG00000006377	DLX6	DLX6 _( -55467 )	4	chr7_96949807_96950081	4	1	0	1	1	0	1	0	0	0.295884	0.295884	0	0	0.112182	0.112182	0.220586	0.220586	0	0	0.059517	0.059517	0	0	0	0	0.295884	0.172042
306	3023	ENSG00000089280	FUS	1	ENSG00000140522	RLBP1	RLBP1 _( -9071 )	4	chr15_89230822_89231395	6	1	1	1	1	1	0	1	0	0.29583	0.29583	0.290001	0.290001	0.215831	0.215831	0.294481	0.294481	0.270202	0.270202	0	0	0.205445	0.205445	0	0	0.29583	0.261965
1081	7099	ENSG00000134762	DSC3	1	ENSG00000124766	SOX4	SOX4 _( -34973 )	4	chr6_21556924_21557795	6	1	1	1	1	1	0	1	0	0.295816	0.295816	0.208317	0.208317	0.262093	0.262093	0.130046	0.130046	0.112768	0.112768	0	0	0.152392	0.152392	0	0	0.295816	0.193572
3062	6259	ENSG00000285517	ENSG00000285517	1	ENSG00000171503	ETFDH	ETFDH _( -131071 )	4	chr4_158540203_158541054	6	1	0	1	1	1	0	1	1	0.295759	0.295759	0	0	0.302497	0.302497	0.172829	0.172829	0.257393	0.257393	0	0	0.0192838	0.0192838	0.279186	0.279186	0.302497	0.221158
2364	9083	ENSG00000188906	LRRK2	1	ENSG00000180815	MAP3K15	MAP3K15 _( -39636 )	4	chrX_19554897_19555123	6	1	0	1	1	1	0	1	1	-0.295714	0.295714	0	0	-0.238566	0.238566	-0.0468655	0.0468655	-0.169056	0.169056	0	0	-0.203534	0.203534	-0.325752	0.325752	0.325752	0.213248
693	4855	ENSG00000115290	GRB14	1	ENSG00000019186	CYP24A1	CYP24A1 _( 24493 )	4	chr20_54148923_54149480	5	1	0	1	1	0	0	1	1	0.295589	0.295589	0	0	0.246277	0.246277	0.328473	0.328473	0	0	0	0	0.168291	0.168291	0.0697368	0.0697368	0.328473	0.221673
1446	1167	ENSG00000150907	FOXO1	1	ENSG00000184719	RNLS	RNLS _( 62312 )	4	chr10_88521701_88522218	6	1	0	1	0	1	1	1	1	0.29545	0.29545	0	0	0.0828716	0.0828716	0	0	0.216578	0.216578	0.0124081	0.0124081	0.227122	0.227122	0.236774	0.236774	0.29545	0.178534
1182	1931	ENSG00000137872	SEMA6D	1	ENSG00000139133	ALG10	ALG10 _( 1592521 )	4	chr12_35614802_35615120	6	1	0	1	1	1	0	1	1	0.295354	0.295354	0	0	0.0998679	0.0998679	0.291559	0.291559	0.176075	0.176075	0	0	0.182771	0.182771	0.212991	0.212991	0.295354	0.20977
2716	1097	ENSG00000235162	C12orf75	1	ENSG00000150347	ARID5B	ARID5B _( 125121 )	4	chr10_62026421_62026800	5	1	0	1	0	0	1	1	1	0.295311	0.295311	0	0	0.356906	0.356906	0	0	0	0	0.0987442	0.0987442	0.324014	0.324014	0.0456847	0.0456847	0.356906	0.224132
2521	1449	ENSG00000204949	FAM83A-AS1	1	ENSG00000135378	PRRG4	PRRG4 _( -11958 )	4	chr11_32817358_32817985	6	1	1	1	1	0	1	1	0	0.295134	0.295134	0.114853	0.114853	0.311394	0.311394	0.240699	0.240699	0	0	0.168561	0.168561	0.205987	0.205987	0	0	0.311394	0.222771
2067	475	ENSG00000175063	UBE2C	1	ENSG00000132688	NES	NES _( -6747 )	4	chr1_156684144_156685026	3	1	0	1	0	1	0	0	0	0.295094	0.295094	0	0	0.150953	0.150953	0	0	0.0920339	0.0920339	0	0	0	0	0	0	0.295094	0.17936
848	8208	ENSG00000123416	TUBA1B	1	ENSG00000147408	CSGALNACT1	CSGALNACT1 _( 139517 )	4	chr8_19618139_19618512	6	1	0	1	1	0	1	1	1	0.29506	0.29506	0	0	0.0849356	0.0849356	0.0696975	0.0696975	0	0	0.0502973	0.0502973	0.243395	0.243395	0.114897	0.114897	0.29506	0.143047
1979	6196	ENSG00000170835	CEL	1	ENSG00000164136	IL15	IL15 _( 400214 )	4	chr4_142036813_142037398	6	1	0	1	1	1	0	1	1	-0.295007	0.295007	0	0	-0.184065	0.184065	-0.0829149	0.0829149	-0.22767	0.22767	0	0	-0.142427	0.142427	-0.252036	0.252036	0.295007	0.197353
1471	9297	ENSG00000152137	HSPB8	1	ENSG00000203923	SPANXN1	SPANXN1 _( -531214 )	4	chrX_144715421_144715614	7	1	1	1	1	0	1	1	1	0.294993	0.294993	0.115963	0.115963	0.163678	0.163678	0.186922	0.186922	0	0	0.172682	0.172682	0.248793	0.248793	0.085897	0.085897	0.294993	0.181275
1971	8035	ENSG00000170465	KRT6C	1	ENSG00000188050	RNF133	RNF133 _( 70110 )	4	chr7_122628544_122629046	7	1	1	1	1	1	1	0	1	0.29496	0.29496	0.185446	0.185446	0.336572	0.336572	0.483191	0.483191	0.252638	0.252638	0.130352	0.130352	0	0	0.0315992	0.0315992	0.483191	0.244965
675	2697	ENSG00000114423	CBLB	1	ENSG00000170348	TMED10	TMED10 _( -28946 )	4	chr14_75205577_75205884	7	1	1	1	1	1	1	0	1	-0.294933	0.294933	-0.164345	0.164345	-0.112995	0.112995	-0.566578	0.566578	-0.16465	0.16465	-0.263702	0.263702	0	0	-0.26127	0.26127	0.566578	0.26121
2638	4188	ENSG00000227076	ENSG00000227076	1	ENSG00000170485	NPAS2	NPAS2 _( -76972 )	4	chr2_100742315_100743180	7	1	1	1	1	1	1	1	0	0.294795	0.294795	0.314441	0.314441	0.212024	0.212024	0.295162	0.295162	0.1098	0.1098	0.263293	0.263293	0.280545	0.280545	0	0	0.314441	0.252866
640	3559	ENSG00000112186	CAP2	1	ENSG00000175322	ZNF519	ZNF519 _( 26913 )	4	chr18_14104980_14105577	7	1	1	1	1	1	0	1	1	0.294706	0.294706	0.153673	0.153673	0.128666	0.128666	0.169032	0.169032	0.216525	0.216525	0	0	0.226604	0.226604	0.0871507	0.0871507	0.294706	0.182337
513	6169	ENSG00000105856	HBP1	1	ENSG00000164073	MFSD8	MFSD8 _( -9193 )	4	chr4_127975227_127975578	8	1	1	1	1	1	1	1	1	-0.294682	0.294682	-0.192509	0.192509	-0.145618	0.145618	-0.293588	0.293588	-0.220085	0.220085	-0.123915	0.123915	-0.278747	0.278747	-0.179716	0.179716	0.294682	0.216107
885	1490	ENSG00000125538	IL1B	1	ENSG00000148948	LRRC4C	LRRC4C _( 956691 )	4	chr11_40502664_40503082	5	1	1	1	1	1	0	0	0	-0.294676	0.294676	-0.215788	0.215788	-0.222359	0.222359	-0.0875382	0.0875382	-0.0573615	0.0573615	0	0	0	0	0	0	0.294676	0.175545
2837	3650	ENSG00000257084	MIR200CHG	1	ENSG00000101670	LIPG	LIPG _( 69451 )	4	chr18_49630150_49630851	7	1	0	1	1	1	1	1	1	0.294672	0.294672	0	0	0.233829	0.233829	0.208483	0.208483	0.0955955	0.0955955	0.221483	0.221483	0.285262	0.285262	0.148941	0.148941	0.294672	0.212609
468	4236	ENSG00000104228	TRIM35	1	ENSG00000125538	IL1B	IL1B _( 11774 )	4	chr2_112824076_112825129	7	1	0	1	1	1	1	1	1	-0.294578	0.294578	0	0	-0.227774	0.227774	-0.243739	0.243739	-0.129261	0.129261	-0.218634	0.218634	-0.299852	0.299852	-0.324531	0.324531	0.324531	0.248339
2944	7294	ENSG00000268460	ENSG00000268460	1	ENSG00000135338	LCA5	LCA5 _( 69132 )	4	chr6_79467936_79468326	4	1	1	1	1	0	0	0	0	0.294558	0.294558	0.135964	0.135964	0.201674	0.201674	0.209719	0.209719	0	0	0	0	0	0	0	0	0.294558	0.210478
415	6432	ENSG00000101311	FERMT1	1	ENSG00000164190	NIPBL	NIPBL _( 105372 )	4	chr5_36982131_36982472	7	1	0	1	1	1	1	1	1	0.294535	0.294535	0	0	0.172338	0.172338	0.0580417	0.0580417	0.0216403	0.0216403	0.000107025	0.000107025	0.157521	0.157521	0.227417	0.227417	0.294535	0.133086
2648	5884	ENSG00000228716	DHFR	1	ENSG00000109182	CWH43	CWH43 _( 647696 )	4	chr4_49633943_49634533	6	1	1	1	1	1	0	1	0	-0.294529	0.294529	-0.235457	0.235457	-0.39577	0.39577	-0.233107	0.233107	-0.171955	0.171955	0	0	-0.298798	0.298798	0	0	0.39577	0.271603
1356	8308	ENSG00000144834	TAGLN3	1	ENSG00000187735	TCEA1	TCEA1 _( 43831 )	4	chr8_53978433_53978698	7	1	1	1	1	1	1	0	1	0.294525	0.294525	0.252093	0.252093	0.228817	0.228817	0.395066	0.395066	0.193731	0.193731	0.304961	0.304961	0	0	0.183304	0.183304	0.395066	0.264642
1383	6169	ENSG00000146143	PRIM2	1	ENSG00000164073	MFSD8	MFSD8 _( -9193 )	4	chr4_127975227_127975578	8	1	1	1	1	1	1	1	1	0.294257	0.294257	0.0211324	0.0211324	0.317762	0.317762	0.286838	0.286838	0.228959	0.228959	0.139609	0.139609	0.272034	0.272034	0.261769	0.261769	0.317762	0.227795
2167	4527	ENSG00000179750	APOBEC3B	1	ENSG00000163535	SGO2	SGO2 _( -77523 )	4	chr2_200432321_200432485	8	1	1	1	1	1	1	1	1	0.294248	0.294248	0.202494	0.202494	0.226602	0.226602	0.194462	0.194462	0.267376	0.267376	0.210559	0.210559	0.127954	0.127954	0.0972705	0.0972705	0.294248	0.202621
629	5809	ENSG00000111859	NEDD9	1	ENSG00000163394	CCKAR	CCKAR _( 163311 )	4	chr4_26326816_26327151	7	1	1	1	1	1	1	1	0	0.294226	0.294226	0.0469219	0.0469219	0.270843	0.270843	0.265046	0.265046	0.329075	0.329075	0.138597	0.138597	0.127711	0.127711	0	0	0.329075	0.210346
257	837	ENSG00000080824	HSP90AA1	1	ENSG00000119285	HEATR1	HEATR1 _( 35646 )	4	chr1_236568339_236568858	7	1	1	1	1	1	0	1	1	-0.293953	0.293953	-0.290018	0.290018	-0.0998357	0.0998357	-0.157442	0.157442	-0.0832917	0.0832917	0	0	-0.299118	0.299118	-0.103465	0.103465	0.299118	0.189589
556	4454	ENSG00000108448	TRIM16L	1	ENSG00000163002	NUP35	NUP35 _( 373318 )	4	chr2_183490831_183491432	7	1	0	1	1	1	1	1	1	0.29371	0.29371	0	0	0.317326	0.317326	0.130318	0.130318	0.0625972	0.0625972	0.0773689	0.0773689	0.337078	0.337078	0.238122	0.238122	0.337078	0.208074
1432	3903	ENSG00000149527	PLCH2	1	ENSG00000197872	FAM49A	FAM49A _( -186433 )	4	chr2_16852764_16853324	4	1	0	0	1	0	0	1	1	0.293709	0.293709	0	0	0	0	0.0485015	0.0485015	0	0	0	0	0.00889788	0.00889788	0.0841868	0.0841868	0.293709	0.108824
817	4164	ENSG00000121380	BCL2L14	1	ENSG00000163121	NEURL3	NEURL3 _( 21467 )	4	chr2_96485886_96486642	5	1	0	0	1	1	0	1	1	0.293697	0.293697	0	0	0	0	0.213723	0.213723	0.0389389	0.0389389	0	0	0.256746	0.256746	0.0604517	0.0604517	0.293697	0.172711
1158	8739	ENSG00000137266	SLC22A23	1	ENSG00000174482	LINGO2	LINGO2 _( -87790 )	4	chr9_28758076_28758660	6	1	1	1	1	1	0	1	0	0.293601	0.293601	0.258861	0.258861	0.344612	0.344612	0.311768	0.311768	0.124828	0.124828	0	0	0.290669	0.290669	0	0	0.344612	0.270723
1456	7019	ENSG00000151364	KCTD14	1	ENSG00000054598	FOXC1	FOXC1 _( 291684 )	4	chr6_1901656_1901889	8	1	1	1	1	1	1	1	1	-0.293598	0.293598	-0.238747	0.238747	-0.343614	0.343614	-0.245086	0.245086	-0.161579	0.161579	-0.233737	0.233737	-0.262703	0.262703	-0.258356	0.258356	0.343614	0.254677
1781	7919	ENSG00000165548	TMEM63C	1	ENSG00000004799	PDK4	PDK4 _( -2617 )	4	chr7_95599108_95599632	7	1	1	1	1	0	1	1	1	0.293515	0.293515	0.441347	0.441347	0.299887	0.299887	0.362579	0.362579	0	0	0.19073	0.19073	0.101363	0.101363	0.0881203	0.0881203	0.441347	0.253934
1030	8309	ENSG00000132837	DMGDH	1	ENSG00000187735	TCEA1	TCEA1 _( 2627 )	4	chr8_54019680_54019902	7	1	1	1	1	1	0	1	1	0.293508	0.293508	0.227954	0.227954	0.259485	0.259485	0.32217	0.32217	0.259093	0.259093	0	0	0.335857	0.335857	0.253694	0.253694	0.335857	0.278823
1761	9248	ENSG00000164654	MIOS	1	ENSG00000183631	PRR32	PRR32 _( 210480 )	4	chrX_127030244_127030736	8	1	1	1	1	1	1	1	1	0.293421	0.293421	0.288535	0.288535	0.0699813	0.0699813	0.470389	0.470389	0.369743	0.369743	0.174498	0.174498	0.35318	0.35318	0.311961	0.311961	0.470389	0.291463
483	5884	ENSG00000104856	RELB	1	ENSG00000109182	CWH43	CWH43 _( 647696 )	4	chr4_49633943_49634533	6	1	1	1	1	1	0	1	0	0.293311	0.293311	0.148435	0.148435	0.411195	0.411195	0.131009	0.131009	0.310362	0.310362	0	0	0.287499	0.287499	0	0	0.411195	0.263635
858	7812	ENSG00000123977	DAW1	1	ENSG00000146648	EGFR	EGFR _( 33039 )	4	chr7_55052060_55052404	7	1	1	1	1	1	1	1	0	0.293053	0.293053	0.243342	0.243342	0.29381	0.29381	0.211523	0.211523	0.0490187	0.0490187	0.263592	0.263592	0.307989	0.307989	0	0	0.307989	0.237476
805	6478	ENSG00000120833	SOCS2	1	ENSG00000151883	PARP8	PARP8 _( -84893 )	4	chr5_50580502_50581006	7	1	1	1	1	0	1	1	1	0.292938	0.292938	0.289615	0.289615	0.012361	0.012361	0.232178	0.232178	0	0	0.0767892	0.0767892	0.319415	0.319415	0.103219	0.103219	0.319415	0.189502
1891	8064	ENSG00000168268	NT5DC2	1	ENSG00000155530	LRGUK	LRGUK _( 57500 )	4	chr7_134184799_134185055	7	1	1	1	1	1	0	1	1	0.292847	0.292847	0.264692	0.264692	0.0980906	0.0980906	0.249481	0.249481	0.106676	0.106676	0	0	0.319285	0.319285	0.25508	0.25508	0.319285	0.226593
1003	2781	ENSG00000131470	PSMC3IP	1	ENSG00000075413	MARK3	MARK3 _( 62725 )	4	chr14_103448117_103448472	7	1	1	1	1	1	0	1	1	0.292803	0.292803	0.0222953	0.0222953	0.173955	0.173955	0.0506715	0.0506715	0.0678322	0.0678322	0	0	0.269182	0.269182	0.595051	0.595051	0.595051	0.210256
1834	5884	ENSG00000166881	NEMP1	1	ENSG00000109182	CWH43	CWH43 _( 647696 )	4	chr4_49633943_49634533	6	1	1	1	1	1	0	1	0	-0.29278	0.29278	-0.292643	0.292643	-0.355807	0.355807	-0.24217	0.24217	-0.0899014	0.0899014	0	0	-0.154717	0.154717	0	0	0.355807	0.238003
2895	3753	ENSG00000262302	ENSG00000262302	1	ENSG00000167772	ANGPTL4	ANGPTL4 _( 11597 )	4	chr19_8374896_8376667	8	1	1	1	1	1	1	1	1	-0.292566	0.292566	-0.185807	0.185807	-0.283828	0.283828	-0.0925015	0.0925015	-0.171387	0.171387	-0.13769	0.13769	-0.136767	0.136767	-2.04445e-05	2.04445e-05	0.292566	0.162571
1300	651	ENSG00000142945	KIF2C	1	ENSG00000162630	B3GALT2	B3GALT2 _( -24560 )	4	chr1_193211214_193211925	3	1	0	0	0	0	1	0	1	0.2925	0.2925	0	0	0	0	0	0	0	0	0.139442	0.139442	0	0	0.191034	0.191034	0.2925	0.207659
686	6744	ENSG00000115129	TP53I3	1	ENSG00000113396	SLC27A6	SLC27A6 _( 13554 )	4	chr5_128551567_128551813	8	1	1	1	1	1	1	1	1	0.292252	0.292252	0.0613241	0.0613241	0.180279	0.180279	0.220177	0.220177	0.213606	0.213606	0.215151	0.215151	0.276245	0.276245	0.163675	0.163675	0.292252	0.202839
2655	3966	ENSG00000229512	ENSG00000229512	1	ENSG00000171094	ALK	ALK _( 76323 )	4	chr2_29844903_29845243	6	1	1	1	0	1	0	1	1	-0.292147	0.292147	-0.296605	0.296605	-0.288871	0.288871	0	0	-0.286295	0.286295	0	0	-0.249472	0.249472	-0.256827	0.256827	0.296605	0.27837
855	6238	ENSG00000123737	EXOSC9	1	ENSG00000109654	TRIM2	TRIM2 _( 7448 )	4	chr4_153159790_153160123	4	1	0	0	1	1	1	0	0	0.292131	0.292131	0	0	0	0	0.12791	0.12791	0.247914	0.247914	0.308092	0.308092	0	0	0	0	0.308092	0.244011
1748	4788	ENSG00000164342	TLR3	1	ENSG00000101084	RAB5IF	RAB5IF _( -9772 )	4	chr20_36595779_36595962	4	1	1	1	1	0	0	0	0	0.292107	0.292107	0.0894991	0.0894991	0.360154	0.360154	0.0321724	0.0321724	0	0	0	0	0	0	0	0	0.360154	0.193483
2291	3528	ENSG00000185803	SLC52A2	1	ENSG00000082397	EPB41L3	EPB41L3 _( 166017 )	4	chr18_5464346_5464683	7	1	1	1	1	1	0	1	1	-0.292043	0.292043	-0.240695	0.240695	-0.274879	0.274879	-0.184536	0.184536	-0.126345	0.126345	0	0	-0.199829	0.199829	-0.0895112	0.0895112	0.292043	0.20112
2325	462	ENSG00000187193	MT1X	1	ENSG00000143546	S100A8	S100A8 _( 5817 )	4	chr1_153384837_153385371	7	1	1	1	1	0	1	1	1	0.292011	0.292011	0.239833	0.239833	0.0501769	0.0501769	0.253465	0.253465	0	0	0.319369	0.319369	0.305193	0.305193	0.121605	0.121605	0.319369	0.225951
2090	837	ENSG00000175938	ORAI3	1	ENSG00000119285	HEATR1	HEATR1 _( 35646 )	4	chr1_236568339_236568858	7	1	1	1	1	1	0	1	1	0.291963	0.291963	0.255765	0.255765	0.114088	0.114088	0.320135	0.320135	0.286733	0.286733	0	0	0.239812	0.239812	0.00423168	0.00423168	0.320135	0.216104
2937	1435	ENSG00000267436	ENSG00000267436	1	ENSG00000109881	CCDC34	CCDC34 _( 62365 )	4	chr11_27300957_27301503	3	1	0	1	1	0	0	0	0	-0.291678	0.291678	0	0	-0.219801	0.219801	-0.174404	0.174404	0	0	0	0	0	0	0	0	0.291678	0.228627
1906	5373	ENSG00000168528	SERINC2	1	ENSG00000170017	ALCAM	ALCAM _( -91436 )	4	chr3_105274670_105275473	5	1	0	1	1	0	0	1	1	0.291631	0.291631	0	0	0.214807	0.214807	0.236773	0.236773	0	0	0	0	0.204585	0.204585	0.362707	0.362707	0.362707	0.262101
2410	5097	ENSG00000197043	ANXA6	1	ENSG00000129810	SGO1	SGO1 _( -388522 )	4	chr3_20574814_20575482	7	1	1	1	1	1	1	1	0	0.291623	0.291623	0.174972	0.174972	0.159777	0.159777	0.0570755	0.0570755	0.31575	0.31575	0.195146	0.195146	0.0891349	0.0891349	0	0	0.31575	0.183354
1537	7304	ENSG00000155962	CLIC2	1	ENSG00000013375	PGM3	PGM3 _( -115169 )	4	chr6_83309105_83309605	6	1	1	1	1	1	0	0	1	-0.291519	0.291519	-0.341747	0.341747	-0.297894	0.297894	-0.0671276	0.0671276	-0.0933592	0.0933592	0	0	0	0	-0.210434	0.210434	0.341747	0.217014
2486	651	ENSG00000203760	CENPW	1	ENSG00000162630	B3GALT2	B3GALT2 _( -24560 )	4	chr1_193211214_193211925	6	1	0	1	0	1	1	1	1	0.291517	0.291517	0	0	0.338258	0.338258	0	0	0.0375288	0.0375288	0.136517	0.136517	0.312007	0.312007	0.111155	0.111155	0.338258	0.204497
2118	4713	ENSG00000177410	ZFAS1	1	ENSG00000101333	PLCB4	PLCB4 _( 145798 )	4	chr20_9214561_9215221	6	1	1	1	1	1	0	1	0	0.29151	0.29151	0.257531	0.257531	0.289221	0.289221	0.360627	0.360627	0.241096	0.241096	0	0	0.253536	0.253536	0	0	0.360627	0.282254
1524	9248	ENSG00000155066	PROM2	1	ENSG00000183631	PRR32	PRR32 _( 210480 )	4	chrX_127030244_127030736	7	1	0	1	1	1	1	1	1	0.291399	0.291399	0	0	0.0423133	0.0423133	0.283085	0.283085	0.250114	0.250114	0.0948025	0.0948025	0.275944	0.275944	0.0793254	0.0793254	0.291399	0.18814
1705	8978	ENSG00000163568	AIM2	1	ENSG00000175764	TTLL11	TTLL11 _( 117451 )	4	chr9_121975882_121976155	7	1	1	1	1	1	0	1	1	0.29126	0.29126	0.0101831	0.0101831	0.206256	0.206256	0.378574	0.378574	0.145471	0.145471	0	0	0.238409	0.238409	0.157854	0.157854	0.378574	0.204001
2428	1815	ENSG00000197614	MFAP5	1	ENSG00000139044	B4GALNT3	B4GALNT3 _( 27453 )	4	chr12_487817_488180	7	1	1	1	1	1	1	1	0	-0.291252	0.291252	-0.152456	0.152456	-0.349765	0.349765	-0.539069	0.539069	-0.142142	0.142142	-0.288017	0.288017	-0.296819	0.296819	0	0	0.539069	0.294217
458	2558	ENSG00000103569	AQP9	1	ENSG00000139874	SSTR1	SSTR1 _( -98861 )	4	chr14_38108695_38109138	7	1	1	1	1	1	1	0	1	0.291134	0.291134	0.329046	0.329046	0.130778	0.130778	0.254194	0.254194	0.285322	0.285322	0.242354	0.242354	0	0	0.15355	0.15355	0.329046	0.240911
1876	2519	ENSG00000167900	TK1	1	ENSG00000255526	NEDD8-MDP1	NEDD8-MDP1 _( 7217 )	4	chr14_24224469_24225138	5	1	0	0	1	0	1	1	1	0.291091	0.291091	0	0	0	0	0.371164	0.371164	0	0	0.0937521	0.0937521	0.289212	0.289212	0.282346	0.282346	0.371164	0.265513
2358	3957	ENSG00000188610	FAM72B	1	ENSG00000243147	MRPL33	MRPL33 _( -9005 )	4	chr2_27762274_27762712	7	1	1	1	1	0	1	1	1	0.29104	0.29104	0.121704	0.121704	0.176194	0.176194	0.258727	0.258727	0	0	0.226559	0.226559	0.26204	0.26204	0.244347	0.244347	0.29104	0.225802
495	8669	ENSG00000105289	TJP3	1	ENSG00000106993	CDC37L1	CDC37L1 _( 24454 )	4	chr9_4704013_4704596	8	1	1	1	1	1	1	1	1	-0.291025	0.291025	-0.00952012	0.00952012	-0.314478	0.314478	-0.00915232	0.00915232	-0.249564	0.249564	-0.37258	0.37258	-0.269996	0.269996	-0.194391	0.194391	0.37258	0.213838
1502	6374	ENSG00000154133	ROBO4	1	ENSG00000169862	CTNND2	CTNND2 _( -42410 )	4	chr5_11946453_11946695	7	1	1	1	1	1	0	1	1	0.290953	0.290953	0.133213	0.133213	0.395984	0.395984	0.237616	0.237616	0.00687332	0.00687332	0	0	0.13369	0.13369	0.081885	0.081885	0.395984	0.182888
16	4629	ENSG00000006042	TMEM98	1	ENSG00000153820	SPHKAP	SPHKAP _( 86835 )	4	chr2_228094426_228094810	7	1	1	0	1	1	1	1	1	0.29094	0.29094	0.0533347	0.0533347	0	0	0.083995	0.083995	0.277046	0.277046	0.310312	0.310312	0.228171	0.228171	0.0137004	0.0137004	0.310312	0.179643
2440	6500	ENSG00000198053	SIRPA	1	ENSG00000164258	NDUFS4	NDUFS4 _( 82924 )	4	chr5_53643557_53643802	6	1	1	1	1	1	0	1	0	0.290914	0.290914	0.00392981	0.00392981	0.0870694	0.0870694	0.0421751	0.0421751	0.178319	0.178319	0	0	0.0882699	0.0882699	0	0	0.290914	0.115113
2555	3416	ENSG00000213347	MXD3	1	ENSG00000178852	EFCAB13	EFCAB13 _( -9275 )	4	chr17_47313556_47314015	2	1	0	0	1	0	0	0	0	0.290833	0.290833	0	0	0	0	0.232926	0.232926	0	0	0	0	0	0	0	0	0.290833	0.26188
693	1498	ENSG00000115290	GRB14	1	ENSG00000085117	CD82	CD82 _( -33678 )	4	chr11_44530244_44530749	7	1	1	1	1	1	0	1	1	-0.290829	0.290829	-0.0764746	0.0764746	-0.182256	0.182256	-0.227654	0.227654	-0.0851649	0.0851649	0	0	-0.168306	0.168306	-0.146324	0.146324	0.290829	0.168144
2794	4048	ENSG00000250615	ENSG00000250615	1	ENSG00000068878	PSME4	PSME4 _( -110664 )	4	chr2_54081504_54082097	7	1	0	1	1	1	1	1	1	-0.290476	0.290476	0	0	-0.151089	0.151089	-0.182529	0.182529	-0.225715	0.225715	-0.0112896	0.0112896	-0.166455	0.166455	-0.0893444	0.0893444	0.290476	0.159557
441	5043	ENSG00000102743	SLC25A15	1	ENSG00000150995	ITPR1	ITPR1 _( 13800 )	4	chr3_4507145_4507414	6	1	1	1	1	1	0	1	0	-0.2903	0.2903	-0.134577	0.134577	-0.0858225	0.0858225	-0.261377	0.261377	-0.230667	0.230667	0	0	-0.175382	0.175382	0	0	0.2903	0.196354
2245	6583	ENSG00000184292	TACSTD2	1	ENSG00000171530	TBCA	TBCA _( 91008 )	4	chr5_77777595_77777772	7	1	1	0	1	1	1	1	1	-0.290218	0.290218	-0.155502	0.155502	0	0	-0.0029104	0.0029104	-0.102404	0.102404	-0.103799	0.103799	-0.180855	0.180855	-0.0609168	0.0609168	0.290218	0.128087
2165	8747	ENSG00000179604	CDC42EP4	1	ENSG00000278889	OR2S2	OR2S2 _( -38387 )	4	chr9_35996541_35997368	7	1	1	1	1	1	0	1	1	-0.290163	0.290163	-0.16526	0.16526	-0.289401	0.289401	-0.282693	0.282693	-0.208514	0.208514	0	0	-0.268668	0.268668	-0.209346	0.209346	0.290163	0.244864
2421	2942	ENSG00000197375	SLC22A5	1	ENSG00000103671	TRIP4	TRIP4 _( 42441 )	4	chr15_64430189_64430658	7	1	1	1	1	1	1	1	0	-0.290086	0.290086	-0.0151082	0.0151082	-0.0738582	0.0738582	-0.129345	0.129345	-0.0937207	0.0937207	-0.545213	0.545213	-0.0806647	0.0806647	0	0	0.545213	0.175428
912	971	ENSG00000127415	IDUA	1	ENSG00000077327	SPAG6	SPAG6 _( 133781 )	4	chr10_22479226_22479676	6	1	1	0	0	1	1	1	1	0.290044	0.290044	0.195482	0.195482	0	0	0	0	0.0141344	0.0141344	0.065704	0.065704	0.0954026	0.0954026	0.1072	0.1072	0.290044	0.127995
1381	6262	ENSG00000145824	CXCL14	1	ENSG00000052795	FNIP2	FNIP2 _( 23823 )	4	chr4_158792961_158793454	6	1	0	1	1	1	0	1	1	-0.290042	0.290042	0	0	-0.293558	0.293558	-0.0889998	0.0889998	-0.23787	0.23787	0	0	-0.194621	0.194621	-0.0372461	0.0372461	0.293558	0.190389
665	3023	ENSG00000113657	DPYSL3	1	ENSG00000140522	RLBP1	RLBP1 _( -9071 )	4	chr15_89230822_89231395	7	1	1	1	1	1	0	1	1	0.290021	0.290021	0.336836	0.336836	0.330734	0.330734	0.301115	0.301115	0.223869	0.223869	0	0	0.315411	0.315411	0.162908	0.162908	0.336836	0.280128
2449	6756	ENSG00000198369	SPRED2	1	ENSG00000158985	CDC42SE2	CDC42SE2 _( -26818 )	4	chr5_131218277_131218675	6	1	0	1	0	1	1	1	1	0.289987	0.289987	0	0	0.194697	0.194697	0	0	0.0456627	0.0456627	0.386502	0.386502	0.148792	0.148792	0.340224	0.340224	0.386502	0.234311
240	1497	ENSG00000078018	MAP2	1	ENSG00000052850	ALX4	ALX4 _( -119953 )	4	chr11_44430119_44430599	6	1	1	1	0	1	1	1	0	-0.289928	0.289928	-0.219095	0.219095	-0.34651	0.34651	0	0	-0.0477358	0.0477358	-0.298627	0.298627	-0.204659	0.204659	0	0	0.34651	0.234426
1685	2222	ENSG00000163297	ANTXR2	1	ENSG00000089116	LHX5	LHX5 _( -65486 )	4	chr12_113537558_113537987	8	1	1	1	1	1	1	1	1	0.289923	0.289923	0.162876	0.162876	0.246289	0.246289	0.225599	0.225599	0.0668852	0.0668852	0.241344	0.241344	0.242945	0.242945	0.309691	0.309691	0.309691	0.223194
1328	6500	ENSG00000143515	ATP8B2	1	ENSG00000164258	NDUFS4	NDUFS4 _( 82924 )	4	chr5_53643557_53643802	4	1	1	1	1	0	0	0	0	0.289753	0.289753	0.158543	0.158543	0.050036	0.050036	0.127793	0.127793	0	0	0	0	0	0	0	0	0.289753	0.156531
321	2697	ENSG00000090924	PLEKHG2	1	ENSG00000170348	TMED10	TMED10 _( -28946 )	4	chr14_75205577_75205884	6	1	1	0	1	1	0	1	1	0.289737	0.289737	0.10276	0.10276	0	0	0.260774	0.260774	0.274911	0.274911	0	0	3.87432e-05	3.87432e-05	0.226681	0.226681	0.289737	0.192483
2914	327	ENSG00000265257	ENSG00000265257	1	ENSG00000162676	GFI1	GFI1 _( -136475 )	4	chr1_92623351_92623612	6	1	1	1	1	0	1	1	0	-0.289677	0.289677	-0.297806	0.297806	-0.204358	0.204358	-0.0364875	0.0364875	0	0	-0.233811	0.233811	-0.149208	0.149208	0	0	0.297806	0.201891
2742	971	ENSG00000240038	AMY2B	1	ENSG00000077327	SPAG6	SPAG6 _( 133781 )	4	chr10_22479226_22479676	8	1	1	1	1	1	1	1	1	0.289541	0.289541	0.252425	0.252425	0.237788	0.237788	0.290197	0.290197	0.108163	0.108163	0.28847	0.28847	0.243389	0.243389	0.353454	0.353454	0.353454	0.257928
2331	2274	ENSG00000187689	AMTN	1	ENSG00000151952	TMEM132D	TMEM132D _( 16244 )	4	chr12_129887023_129887422	4	1	1	0	1	0	1	0	0	0.289536	0.289536	2.68904e-05	2.68904e-05	0	0	0.343618	0.343618	0	0	0.0506618	0.0506618	0	0	0	0	0.343618	0.170961
842	2972	ENSG00000123342	MMP19	1	ENSG00000278570	NR2E3	NR2E3 _( -290481 )	4	chr15_71501441_71502157	6	1	1	1	1	0	1	1	0	-0.289528	0.289528	-0.593528	0.593528	-0.40486	0.40486	-0.145064	0.145064	0	0	-0.134547	0.134547	-0.357338	0.357338	0	0	0.593528	0.320811
908	3605	ENSG00000126778	SIX1	1	ENSG00000141431	ASXL3	ASXL3 _( 234071 )	4	chr18_33812304_33812514	6	1	1	1	1	1	0	1	0	-0.2895	0.2895	-0.209711	0.209711	-0.277168	0.277168	-0.370548	0.370548	-0.262913	0.262913	0	0	-0.388547	0.388547	0	0	0.388547	0.299731
2158	9000	ENSG00000179388	EGR3	1	ENSG00000095321	CRAT	CRAT _( -10431 )	4	chr9_129121620_129121825	6	1	1	0	1	0	1	1	1	0.289428	0.289428	0.389178	0.389178	0	0	0.145129	0.145129	0	0	0.0752878	0.0752878	0.0905352	0.0905352	0.13319	0.13319	0.389178	0.187125
312	5759	ENSG00000090013	BLVRB	1	ENSG00000178177	LCORL	LCORL _( -353636 )	4	chr4_18375512_18375947	5	1	1	0	1	1	0	1	0	0.289368	0.289368	0.302941	0.302941	0	0	0.165008	0.165008	0.173379	0.173379	0	0	0.349113	0.349113	0	0	0.349113	0.255962
2558	2364	ENSG00000213412	HNRNPA1P33	1	ENSG00000120675	DNAJC15	DNAJC15 _( 64938 )	4	chr13_43088141_43088455	8	1	1	1	1	1	1	1	1	-0.289367	0.289367	-0.281535	0.281535	-0.0773202	0.0773202	-0.271733	0.271733	-0.344088	0.344088	-0.18455	0.18455	-0.183941	0.183941	-0.177794	0.177794	0.344088	0.226291
2932	2628	ENSG00000267143	ENSG00000267143	1	ENSG00000126778	SIX1	SIX1 _( -28730 )	4	chr14_60686989_60687321	5	1	1	1	0	1	1	0	0	0.289336	0.289336	0.256547	0.256547	0.401833	0.401833	0	0	0.270187	0.270187	0.00943278	0.00943278	0	0	0	0	0.401833	0.245467
621	3023	ENSG00000111348	ARHGDIB	1	ENSG00000140522	RLBP1	RLBP1 _( -9071 )	4	chr15_89230822_89231395	7	1	1	1	1	1	0	1	1	0.289265	0.289265	0.140025	0.140025	0.197077	0.197077	0.126114	0.126114	0.157077	0.157077	0	0	0.228536	0.228536	0.362699	0.362699	0.362699	0.214399
2776	8683	ENSG00000248323	LUCAT1	1	ENSG00000137040	RANBP6	RANBP6 _( -61172 )	4	chr9_6076797_6077315	6	1	1	1	1	0	1	1	0	0.289261	0.289261	0.00154692	0.00154692	0.155885	0.155885	0.291173	0.291173	0	0	0.160018	0.160018	0.278423	0.278423	0	0	0.291173	0.196051
2312	848	ENSG00000186594	MIR22HG	1	ENSG00000133019	CHRM3	CHRM3 _( -425905 )	4	chr1_238959999_238960660	6	1	0	1	1	1	0	1	1	-0.289201	0.289201	0	0	-0.202165	0.202165	-0.0603611	0.0603611	-0.300084	0.300084	0	0	-0.0206903	0.0206903	-0.055784	0.055784	0.300084	0.154714
2094	4398	ENSG00000176058	TPRN	1	ENSG00000081479	LRP2	LRP2 _( -2336 )	4	chr2_169365021_169365306	8	1	1	1	1	1	1	1	1	0.289068	0.289068	0.0941274	0.0941274	0.28051	0.28051	0.340747	0.340747	0.250575	0.250575	0.070544	0.070544	0.22244	0.22244	0.316951	0.316951	0.340747	0.23312
180	6297	ENSG00000070540	WIPI1	1	ENSG00000129116	PALLD	PALLD _( 6903 )	4	chr4_168503969_168504336	7	1	1	1	1	1	1	1	0	-0.289037	0.289037	-0.275373	0.275373	-0.33134	0.33134	-0.367745	0.367745	-0.117583	0.117583	-0.135696	0.135696	-0.358607	0.358607	0	0	0.367745	0.267912
2335	7780	ENSG00000187837	HIST1H1C	1	ENSG00000058404	CAMK2B	CAMK2B _( -44100 )	4	chr7_44378677_44379240	7	1	1	1	1	1	1	0	1	-0.289024	0.289024	-0.0861501	0.0861501	-0.0737388	0.0737388	-0.260788	0.260788	-0.110201	0.110201	-0.201265	0.201265	0	0	-0.449367	0.449367	0.449367	0.210076
3016	8528	ENSG00000276851	ENSG00000276851	1	ENSG00000174417	TRHR	TRHR _( 31016 )	4	chr8_109117637_109118107	2	1	0	0	0	1	0	0	0	0.288978	0.288978	0	0	0	0	0	0	0.254237	0.254237	0	0	0	0	0	0	0.288978	0.271607
2309	2830	ENSG00000186529	CYP4F3	1	ENSG00000168907	PLA2G4F	PLA2G4F _( 4084 )	4	chr15_42151936_42152552	8	1	1	1	1	1	1	1	1	0.288878	0.288878	0.426494	0.426494	0.426934	0.426934	0.344683	0.344683	0.4114	0.4114	0.319727	0.319727	0.392011	0.392011	0.21106	0.21106	0.426934	0.352648
2765	7641	ENSG00000244274	DBNDD2	1	ENSG00000186340	THBS2	THBS2 _( -155956 )	4	chr6_169410000_169410224	7	1	1	1	1	0	1	1	1	0.288872	0.288872	0.249315	0.249315	0.00594046	0.00594046	0.365948	0.365948	0	0	0.17289	0.17289	0.194713	0.194713	0.195596	0.195596	0.365948	0.210468
2854	301	ENSG00000258733	LINC02328	1	ENSG00000117228	GBP1	GBP1 _( 18184 )	4	chr1_89046566_89047176	7	1	1	1	1	1	0	1	1	0.288819	0.288819	0.212145	0.212145	0.142015	0.142015	0.0393882	0.0393882	0.281501	0.281501	0	0	0.161823	0.161823	0.150849	0.150849	0.288819	0.182363
1479	9011	ENSG00000152818	UTRN	1	ENSG00000122133	PAEP	PAEP _( -4911 )	4	chr9_135556630_135556845	5	1	0	1	0	1	1	1	0	0.288745	0.288745	0	0	0.104515	0.104515	0	0	0.040473	0.040473	0.0319593	0.0319593	0.195633	0.195633	0	0	0.288745	0.132265
625	5884	ENSG00000111602	TIMELESS	1	ENSG00000109182	CWH43	CWH43 _( 647696 )	4	chr4_49633943_49634533	6	1	1	1	1	1	0	1	0	-0.288697	0.288697	-0.324899	0.324899	-0.296054	0.296054	-0.186686	0.186686	-0.159926	0.159926	0	0	-0.206666	0.206666	0	0	0.324899	0.243821
1453	2776	ENSG00000151150	ANK3	1	ENSG00000089902	RCOR1	RCOR1 _( 82805 )	4	chr14_102675466_102675800	7	1	0	1	1	1	1	1	1	-0.288617	0.288617	0	0	-0.283338	0.283338	-0.264679	0.264679	-0.231911	0.231911	-0.0852527	0.0852527	-0.236871	0.236871	-0.139771	0.139771	0.288617	0.218634
370	2368	ENSG00000100065	CARD10	1	ENSG00000188342	GTF2F2	GTF2F2 _( 68769 )	4	chr13_45189284_45190345	6	1	1	1	0	1	1	0	1	0.288558	0.288558	0.0750749	0.0750749	0.362311	0.362311	0	0	0.108102	0.108102	0.0211045	0.0211045	0	0	0.348651	0.348651	0.362311	0.200634
1840	5095	ENSG00000167105	TMEM92	1	ENSG00000114166	KAT2B	KAT2B _( 27152 )	4	chr3_20067175_20067604	5	1	0	1	1	0	0	1	1	-0.288539	0.288539	0	0	-0.00772594	0.00772594	-0.0706398	0.0706398	0	0	0	0	-0.181246	0.181246	-0.111091	0.111091	0.288539	0.131848
2305	575	ENSG00000186470	BTN3A2	1	ENSG00000116218	NPHS2	NPHS2 _( 48633 )	4	chr1_179526745_179527319	6	1	1	1	1	1	0	1	0	0.288529	0.288529	0.337954	0.337954	0.103211	0.103211	0.155142	0.155142	0.0755652	0.0755652	0	0	0.236576	0.236576	0	0	0.337954	0.199496
2375	2870	ENSG00000189377	CXCL17	1	ENSG00000140284	SLC27A2	SLC27A2 _( -238376 )	4	chr15_49943543_49943820	7	1	1	1	1	1	0	1	1	0.288501	0.288501	0.296655	0.296655	0.273758	0.273758	0.138517	0.138517	0.179307	0.179307	0	0	0.128123	0.128123	0.178967	0.178967	0.296655	0.211975
763	7152	ENSG00000118596	SLC16A7	1	ENSG00000124721	DNAH8	DNAH8 _( 61122 )	4	chr6_38776463_38776842	8	1	1	1	1	1	1	1	1	-0.288434	0.288434	-0.160863	0.160863	-0.292079	0.292079	-0.280613	0.280613	-0.167502	0.167502	-0.0264842	0.0264842	-0.323231	0.323231	-0.162973	0.162973	0.323231	0.212772
1759	3935	ENSG00000164626	KCNK5	1	ENSG00000198399	ITSN2	ITSN2 _( 25870 )	4	chr2_24334206_24334844	4	1	1	1	0	0	0	0	1	0.288321	0.288321	0.056079	0.056079	0.229677	0.229677	0	0	0	0	0	0	0	0	0.0512162	0.0512162	0.288321	0.156323
1379	1587	ENSG00000145817	YIPF5	1	ENSG00000178795	GDPD4	GDPD4 _( 33366 )	4	chr11_77268010_77268321	4	1	1	0	0	1	1	0	0	0.288256	0.288256	0.338744	0.338744	0	0	0	0	0.185511	0.185511	0.110177	0.110177	0	0	0	0	0.338744	0.230672
2310	8020	ENSG00000186577	SMIM29	1	ENSG00000106034	CPED1	CPED1 _( 95974 )	4	chr7_121084651_121085336	6	1	1	1	0	1	0	1	1	0.288151	0.288151	0.206461	0.206461	0.202308	0.202308	0	0	0.12124	0.12124	0	0	0.341369	0.341369	0.328307	0.328307	0.341369	0.247973
2272	3038	ENSG00000185186	LINC00313	1	ENSG00000182175	RGMA	RGMA _( -79777 )	4	chr15_93168981_93169219	3	1	0	1	0	0	0	1	0	0.28806	0.28806	0	0	0.266106	0.266106	0	0	0	0	0	0	0.0521178	0.0521178	0	0	0.28806	0.202095
1605	7712	ENSG00000159842	ABR	1	ENSG00000105928	GSDME	GSDME _( 67326 )	4	chr7_24690304_24690787	7	1	1	0	1	1	1	1	1	-0.288051	0.288051	-0.11746	0.11746	0	0	-0.0718486	0.0718486	-0.110312	0.110312	-0.0107737	0.0107737	-0.00524982	0.00524982	-0.0246047	0.0246047	0.288051	0.0897571
2291	1102	ENSG00000185803	SLC52A2	1	ENSG00000138311	ZNF365	ZNF365 _( 47883 )	4	chr10_62422075_62422551	8	1	1	1	1	1	1	1	1	0.287748	0.287748	0.199175	0.199175	0.332997	0.332997	0.291707	0.291707	0.183759	0.183759	0.291913	0.291913	0.252481	0.252481	0.148696	0.148696	0.332997	0.24856
1169	3594	ENSG00000137648	TMPRSS4	1	ENSG00000134762	DSC3	DSC3 _( 277311 )	4	chr18_30765290_30765504	6	1	1	1	1	0	1	1	0	0.287643	0.287643	0.269746	0.269746	0.183493	0.183493	0.044216	0.044216	0	0	0.0615125	0.0615125	0.152032	0.152032	0	0	0.287643	0.16644
545	4365	ENSG00000107821	KAZALD1	1	ENSG00000136560	TANK	TANK _( 29954 )	4	chr2_161166862_161167367	8	1	1	1	1	1	1	1	1	-0.28762	0.28762	-0.362888	0.362888	-0.294077	0.294077	-0.177385	0.177385	-0.171252	0.171252	-0.00985658	0.00985658	-0.280248	0.280248	-0.265402	0.265402	0.362888	0.231091
1179	8171	ENSG00000137831	UACA	1	ENSG00000250305	TRMT9B	TRMT9B _( 213698 )	4	chr8_13159340_13159737	5	1	0	1	1	0	0	1	1	-0.287542	0.287542	0	0	-0.119068	0.119068	-0.228603	0.228603	0	0	0	0	-0.0429998	0.0429998	-0.178159	0.178159	0.287542	0.171274
2633	7379	ENSG00000226699	ENSG00000226699	1	ENSG00000057657	PRDM1	PRDM1 _( -165959 )	4	chr6_105920155_105920361	2	1	1	0	0	0	0	0	0	-0.287497	0.287497	-0.142258	0.142258	0	0	0	0	0	0	0	0	0	0	0	0	0.287497	0.214878
491	4271	ENSG00000105141	CASP14	1	ENSG00000155052	CNTNAP5	CNTNAP5 _( 609367 )	4	chr2_124634654_124635225	6	1	1	1	1	0	0	1	1	0.287473	0.287473	0.127658	0.127658	0.164932	0.164932	0.0147583	0.0147583	0	0	0	0	0.392375	0.392375	0.176435	0.176435	0.392375	0.193939
2439	8565	ENSG00000198018	ENTPD7	1	ENSG00000136960	ENPP2	ENPP2 _( 94101 )	4	chr8_119578992_119579352	8	1	1	1	1	1	1	1	1	0.28737	0.28737	0.214962	0.214962	0.479331	0.479331	0.411263	0.411263	0.170245	0.170245	0.201707	0.201707	0.362844	0.362844	0.245946	0.245946	0.479331	0.296708
597	8454	ENSG00000110031	LPXN	1	ENSG00000104324	CPQ	CPQ _( 198279 )	4	chr8_96843506_96843892	6	1	1	1	1	1	0	1	0	0.28732	0.28732	0.372473	0.372473	0.202644	0.202644	0.351732	0.351732	0.126273	0.126273	0	0	0.468812	0.468812	0	0	0.468812	0.301542
326	8955	ENSG00000091490	SEL1L3	1	ENSG00000229314	ORM1	ORM1 _( -4953 )	4	chr9_114317797_114318103	5	1	1	0	1	0	0	1	1	0.287304	0.287304	0.099472	0.099472	0	0	0.380831	0.380831	0	0	0	0	0.302293	0.302293	0.104477	0.104477	0.380831	0.234875
357	7480	ENSG00000099204	ABLIM1	1	ENSG00000256162	SMLR1	SMLR1 _( 68898 )	4	chr6_130896304_130896827	6	1	1	1	1	1	0	0	1	0.2873	0.2873	0.198969	0.198969	0.174656	0.174656	0.314253	0.314253	0.271149	0.271149	0	0	0	0	0.0412954	0.0412954	0.314253	0.214604
656	6765	ENSG00000113263	ITK	1	ENSG00000125347	IRF1	IRF1 _( 14996 )	4	chr5_132475131_132475802	7	1	1	1	1	1	0	1	1	0.28726	0.28726	0.400847	0.400847	0.218646	0.218646	0.193049	0.193049	0.302317	0.302317	0	0	0.513649	0.513649	0.176702	0.176702	0.513649	0.298924
1597	39	ENSG00000159208	CIART	1	ENSG00000117118	SDHB	SDHB _( -9424 )	4	chr1_17063594_17063910	6	1	0	1	1	1	0	1	1	-0.287251	0.287251	0	0	-0.286095	0.286095	-0.227807	0.227807	-0.115937	0.115937	0	0	-0.217213	0.217213	-0.290301	0.290301	0.290301	0.237434
1806	3916	ENSG00000166272	WBP1L	1	ENSG00000055917	PUM2	PUM2 _( 62794 )	4	chr2_20288809_20289440	7	1	1	1	1	0	1	1	1	-0.287244	0.287244	-0.0246601	0.0246601	-0.231044	0.231044	-0.0714191	0.0714191	0	0	-0.309523	0.309523	-0.114153	0.114153	-0.274123	0.274123	0.309523	0.187452
607	64	ENSG00000110492	MDK	1	ENSG00000204219	TCEA3	TCEA3 _( 22154 )	4	chr1_23402290_23402586	5	1	0	0	1	1	0	1	1	0.287193	0.287193	0	0	0	0	0.273418	0.273418	0.220873	0.220873	0	0	0.201665	0.201665	0.19286	0.19286	0.287193	0.235202
1207	1987	ENSG00000138378	STAT4	1	ENSG00000170439	METTL7B	METTL7B _( -4346 )	4	chr12_55676620_55677200	7	1	1	1	1	0	1	1	1	0.287167	0.287167	0.273948	0.273948	0.361431	0.361431	0.247396	0.247396	0	0	0.145815	0.145815	0.255745	0.255745	0.207342	0.207342	0.361431	0.254121
926	1567	ENSG00000128165	ADM2	1	ENSG00000175581	MRPL48	MRPL48 _( -2694 )	4	chr11_73784427_73784622	7	1	1	1	1	1	0	1	1	0.287065	0.287065	0.0903252	0.0903252	0.157092	0.157092	0.302092	0.302092	0.323814	0.323814	0	0	0.11307	0.11307	0.09028	0.09028	0.323814	0.19482
1983	6265	ENSG00000170989	S1PR1	1	ENSG00000052795	FNIP2	FNIP2 _( 65183 )	4	chr4_158834321_158834789	8	1	1	1	1	1	1	1	1	0.287041	0.287041	0.286651	0.286651	0.17203	0.17203	0.182435	0.182435	0.14253	0.14253	0.106073	0.106073	0.431682	0.431682	0.259873	0.259873	0.431682	0.233539
509	7173	ENSG00000105643	ARRDC2	1	ENSG00000171467	ZNF318	ZNF318 _( -13727 )	4	chr6_43383205_43384093	7	1	1	1	1	1	0	1	1	-0.287003	0.287003	-0.000567639	0.000567639	-0.342297	0.342297	-0.181409	0.181409	-0.243897	0.243897	0	0	-0.0643886	0.0643886	-0.262868	0.262868	0.342297	0.19749
1795	9192	ENSG00000166016	ABTB2	1	ENSG00000172465	TCEAL1	TCEAL1 _( 11693 )	4	chrX_103640397_103640623	5	1	1	1	1	1	0	0	0	0.286993	0.286993	0.0440467	0.0440467	0.233352	0.233352	0.314363	0.314363	0.0740479	0.0740479	0	0	0	0	0	0	0.314363	0.19056
1489	3966	ENSG00000153291	SLC25A27	1	ENSG00000171094	ALK	ALK _( 76323 )	4	chr2_29844903_29845243	7	1	1	1	1	1	0	1	1	-0.286904	0.286904	-0.212732	0.212732	-0.254415	0.254415	-0.0222061	0.0222061	-0.323216	0.323216	0	0	-0.23383	0.23383	-0.236707	0.236707	0.323216	0.224287
121	3374	ENSG00000054654	SYNE2	1	ENSG00000176658	MYO1D	MYO1D _( 99348 )	4	chr17_32777298_32777829	6	1	0	1	1	0	1	1	1	-0.286886	0.286886	0	0	-0.371981	0.371981	-0.177603	0.177603	0	0	-0.142807	0.142807	-0.0859335	0.0859335	-0.215991	0.215991	0.371981	0.213534
973	8385	ENSG00000130193	THEM6	1	ENSG00000104432	IL7	IL7 _( -273447 )	4	chr8_79078970_79079429	5	1	1	0	1	0	0	1	1	-0.286878	0.286878	-0.16444	0.16444	0	0	-0.0636126	0.0636126	0	0	0	0	-0.312893	0.312893	-0.139469	0.139469	0.312893	0.193459
2025	7582	ENSG00000172893	DHCR7	1	ENSG00000171217	CLDN20	CLDN20 _( -22043 )	4	chr6_155241765_155241970	8	1	1	1	1	1	1	1	1	-0.286765	0.286765	-0.411923	0.411923	-0.179869	0.179869	-0.348458	0.348458	-0.325834	0.325834	-0.194595	0.194595	-0.247143	0.247143	-0.210306	0.210306	0.411923	0.275612
2047	5285	ENSG00000173762	CD7	1	ENSG00000172340	SUCLG2	SUCLG2 _( 164323 )	4	chr3_67489765_67490291	6	1	1	1	0	1	0	1	1	0.286731	0.286731	0.438355	0.438355	0.217231	0.217231	0	0	0.0795891	0.0795891	0	0	0.323878	0.323878	8.978e-05	8.978e-05	0.438355	0.224313
2205	8208	ENSG00000182481	KPNA2	1	ENSG00000147408	CSGALNACT1	CSGALNACT1 _( 139517 )	4	chr8_19618139_19618512	6	1	0	1	0	1	1	1	1	0.286575	0.286575	0	0	0.0740163	0.0740163	0	0	0.0323497	0.0323497	0.0857077	0.0857077	0.116437	0.116437	0.0199288	0.0199288	0.286575	0.102502
1917	3023	ENSG00000168899	VAMP5	1	ENSG00000140522	RLBP1	RLBP1 _( -9071 )	4	chr15_89230822_89231395	8	1	1	1	1	1	1	1	1	-0.286566	0.286566	-0.154326	0.154326	-0.204649	0.204649	-0.198717	0.198717	-0.0572905	0.0572905	-0.0655035	0.0655035	-0.200463	0.200463	-0.0102534	0.0102534	0.286566	0.147221
1531	6679	ENSG00000155792	DEPTOR	1	ENSG00000212122	TSSK1B	TSSK1B _( 178129 )	4	chr5_113256453_113256902	7	1	0	1	1	1	1	1	1	0.286481	0.286481	0	0	0.167641	0.167641	0.226592	0.226592	0.113057	0.113057	0.223025	0.223025	0.034344	0.034344	0.14488	0.14488	0.286481	0.17086
2292	5305	ENSG00000185862	EVI2B	1	ENSG00000121440	PDZRN3	PDZRN3 _( -28951 )	4	chr3_73653891_73654327	6	1	0	1	1	1	1	1	0	-0.286472	0.286472	0	0	-0.220507	0.220507	-0.17615	0.17615	-0.0862083	0.0862083	-0.215213	0.215213	-0.336958	0.336958	0	0	0.336958	0.220251
664	6847	ENSG00000113645	WWC1	1	ENSG00000156463	SH3RF2	SH3RF2 _( -32366 )	4	chr5_145903911_145904213	7	1	1	1	1	0	1	1	1	0.286425	0.286425	0.283164	0.283164	0.208239	0.208239	0.27666	0.27666	0	0	0.211885	0.211885	0.262222	0.262222	0.303905	0.303905	0.303905	0.261786
709	2651	ENSG00000115758	ODC1	1	ENSG00000125952	MAX	MAX _( -54093 )	4	chr14_65156788_65157296	6	1	0	1	1	1	1	1	0	-0.286275	0.286275	0	0	-0.2156	0.2156	-0.285006	0.285006	-0.254384	0.254384	-0.0419569	0.0419569	-0.0988153	0.0988153	0	0	0.286275	0.197006
1733	5352	ENSG00000164078	MST1R	1	ENSG00000057019	DCBLD2	DCBLD2 _( -53060 )	4	chr3_98954749_98955409	7	1	1	1	1	1	0	1	1	0.28623	0.28623	0.00595036	0.00595036	0.160767	0.160767	0.314569	0.314569	0.0279845	0.0279845	0	0	0.314326	0.314326	0.190989	0.190989	0.314569	0.185831
2416	4624	ENSG00000197249	SERPINA1	1	ENSG00000168955	TM4SF20	TM4SF20 _( 7973 )	4	chr2_227370783_227371333	6	1	1	1	0	0	1	1	1	0.286211	0.286211	0.216063	0.216063	0.370374	0.370374	0	0	0	0	0.0718698	0.0718698	0.114471	0.114471	0.313129	0.313129	0.370374	0.228686
3026	6765	ENSG00000278910	BANCR	1	ENSG00000125347	IRF1	IRF1 _( 14996 )	4	chr5_132475131_132475802	7	1	1	1	1	1	0	1	1	0.286204	0.286204	0.363184	0.363184	0.0744533	0.0744533	0.219531	0.219531	0.179293	0.179293	0	0	0.36035	0.36035	0.0359688	0.0359688	0.363184	0.216998
1361	1897	ENSG00000145220	LYAR	1	ENSG00000123095	BHLHE41	BHLHE41 _( -348162 )	4	chr12_26473289_26473502	8	1	1	1	1	1	1	1	1	0.286198	0.286198	0.21623	0.21623	0.211809	0.211809	0.292572	0.292572	0.309429	0.309429	0.00377335	0.00377335	0.211561	0.211561	0.000136656	0.000136656	0.309429	0.191464
1134	1780	ENSG00000136235	GPNMB	1	ENSG00000109929	SC5D	SC5D _( 6434 )	4	chr11_121298887_121299190	7	1	0	1	1	1	1	1	1	-0.286151	0.286151	0	0	-0.277765	0.277765	-0.199159	0.199159	-0.260205	0.260205	-0.186188	0.186188	-0.194919	0.194919	-0.21932	0.21932	0.286151	0.231958
2578	837	ENSG00000214860	EVPLL	1	ENSG00000119285	HEATR1	HEATR1 _( 35646 )	4	chr1_236568339_236568858	6	1	1	1	1	1	0	1	0	0.286012	0.286012	0.178931	0.178931	0.24906	0.24906	0.278747	0.278747	0.407425	0.407425	0	0	0.210522	0.210522	0	0	0.407425	0.268449
447	7332	ENSG00000102879	CORO1A	1	ENSG00000135355	GJA10	GJA10 _( 92200 )	4	chr6_89986669_89986944	5	1	1	1	1	0	0	1	0	0.285998	0.285998	0.0592382	0.0592382	0.29545	0.29545	0.200526	0.200526	0	0	0	0	0.204742	0.204742	0	0	0.29545	0.209191
981	5231	ENSG00000130598	TNNI2	1	ENSG00000157388	CACNA1D	CACNA1D _( -8033 )	4	chr3_53320737_53320930	8	1	1	1	1	1	1	1	1	0.285833	0.285833	0.0777211	0.0777211	0.0815342	0.0815342	0.326406	0.326406	0.192121	0.192121	0.301996	0.301996	0.250658	0.250658	0.311486	0.311486	0.326406	0.228469
416	7921	ENSG00000101333	PLCB4	1	ENSG00000158560	DYNC1I1	DYNC1I1 _( 86941 )	4	chr7_95859447_95859939	2	1	0	0	0	0	0	1	0	0.285797	0.285797	0	0	0	0	0	0	0	0	0	0	0.0252139	0.0252139	0	0	0.285797	0.155506
554	5304	ENSG00000108379	WNT3	1	ENSG00000163605	PPP4R2	PPP4R2 _( -5636 )	4	chr3_72990679_72991149	7	1	1	1	1	1	1	1	0	-0.285763	0.285763	-0.116988	0.116988	-0.11789	0.11789	-0.340133	0.340133	-0.592391	0.592391	-0.110189	0.110189	-0.200386	0.200386	0	0	0.592391	0.251963
159	5070	ENSG00000065923	SLC9A7	1	ENSG00000131389	SLC6A6	SLC6A6 _( 60218 )	4	chr3_14462794_14462998	3	1	0	1	1	0	0	0	0	0.285643	0.285643	0	0	0.00105847	0.00105847	0.283788	0.283788	0	0	0	0	0	0	0	0	0.285643	0.190163
989	8064	ENSG00000130881	LRP3	1	ENSG00000155530	LRGUK	LRGUK _( 57500 )	4	chr7_134184799_134185055	7	1	1	1	1	1	0	1	1	0.285581	0.285581	0.201482	0.201482	0.291376	0.291376	0.329386	0.329386	0.242902	0.242902	0	0	0.308034	0.308034	0.513053	0.513053	0.513053	0.310259
2786	4874	ENSG00000250015	ENSG00000250015	1	ENSG00000274391	TPTE	TPTE _( 209955 )	4	chr21_10692693_10693079	7	1	1	1	0	1	1	1	1	0.285522	0.285522	0.116852	0.116852	0.0403356	0.0403356	0	0	0.167464	0.167464	0.146847	0.146847	0.11911	0.11911	0.0903202	0.0903202	0.285522	0.138064
747	4310	ENSG00000117632	STMN1	1	ENSG00000115919	KYNU	KYNU _( -45499 )	4	chr2_142831698_142831999	7	1	1	1	1	1	1	1	0	0.2854	0.2854	0.242538	0.242538	0.12531	0.12531	0.000211463	0.000211463	0.247931	0.247931	0.178469	0.178469	0.188134	0.188134	0	0	0.2854	0.181142
1936	3887	ENSG00000169469	SPRR1B	1	ENSG00000134324	LPIN1	LPIN1 _( 23665 )	4	chr2_11701260_11701510	8	1	1	1	1	1	1	1	1	0.285366	0.285366	0.234267	0.234267	0.313209	0.313209	0.259348	0.259348	0.196684	0.196684	0.0396337	0.0396337	0.268313	0.268313	0.22483	0.22483	0.313209	0.227706
482	6508	ENSG00000104760	FGL1	1	ENSG00000164512	ANKRD55	ANKRD55 _( 66042 )	4	chr5_56166801_56167317	7	1	1	1	1	0	1	1	1	0.285141	0.285141	0.323687	0.323687	0.26559	0.26559	0.314414	0.314414	0	0	0.302489	0.302489	0.244066	0.244066	0.242487	0.242487	0.323687	0.282553
68	7705	ENSG00000025434	NR1H3	1	ENSG00000169193	CCDC126	CCDC126 _( 24922 )	4	chr7_23622301_23622773	6	1	0	1	1	1	1	0	1	0.285121	0.285121	0	0	0.108194	0.108194	2.26716e-05	2.26716e-05	0.132434	0.132434	0.167381	0.167381	0	0	0.173007	0.173007	0.285121	0.14436
2193	2049	ENSG00000181804	SLC9A9	1	ENSG00000111615	KRR1	KRR1 _( -148568 )	4	chr12_75660204_75661124	7	1	1	1	1	0	1	1	1	-0.285075	0.285075	-0.112668	0.112668	-0.320687	0.320687	-0.157601	0.157601	0	0	-0.126524	0.126524	-0.226572	0.226572	-0.248	0.248	0.320687	0.211018
1750	9192	ENSG00000164430	CGAS	1	ENSG00000172465	TCEAL1	TCEAL1 _( 11693 )	4	chrX_103640397_103640623	6	1	0	1	1	1	0	1	1	-0.284932	0.284932	0	0	-0.191106	0.191106	-0.0978248	0.0978248	-0.0373433	0.0373433	0	0	-0.229249	0.229249	-0.11113	0.11113	0.284932	0.158598
1344	8977	ENSG00000144136	SLC20A1	1	ENSG00000175764	TTLL11	TTLL11 _( 134698 )	4	chr9_121958624_121958908	6	1	1	0	1	1	1	1	0	0.284822	0.284822	0.31298	0.31298	0	0	0.184339	0.184339	0.140564	0.140564	0.261688	0.261688	0.264386	0.264386	0	0	0.31298	0.241463
1172	5323	ENSG00000137752	CASP1	1	ENSG00000163320	CGGBP1	CGGBP1 _( -45987 )	4	chr3_88195872_88196166	6	1	1	1	1	0	0	1	1	0.284733	0.284733	0.112424	0.112424	0.155883	0.155883	0.138445	0.138445	0	0	0	0	0.333372	0.333372	0.166265	0.166265	0.333372	0.19852
2697	2781	ENSG00000233532	LINC00460	1	ENSG00000075413	MARK3	MARK3 _( 62725 )	4	chr14_103448117_103448472	8	1	1	1	1	1	1	1	1	0.284728	0.284728	0.0946544	0.0946544	0.0441378	0.0441378	0.148555	0.148555	0.450418	0.450418	0.104906	0.104906	0.280686	0.280686	0.349152	0.349152	0.450418	0.219655
2261	7603	ENSG00000184792	OSBP2	1	ENSG00000146457	WTAP	WTAP _( -46639 )	4	chr6_159678689_159678946	8	1	1	1	1	1	1	1	1	-0.284553	0.284553	-0.133191	0.133191	-0.320216	0.320216	-0.289333	0.289333	-0.162462	0.162462	-0.0648796	0.0648796	-0.27864	0.27864	-0.146288	0.146288	0.320216	0.209945
224	3087	ENSG00000075624	ACTB	1	ENSG00000182831	C16orf72	C16orf72 _( 19106 )	4	chr16_9110754_9110949	8	1	1	1	1	1	1	1	1	0.284512	0.284512	0.132973	0.132973	0.390782	0.390782	0.0761918	0.0761918	0.230576	0.230576	0.177398	0.177398	0.174393	0.174393	0.249446	0.249446	0.390782	0.214534
2734	143	ENSG00000238266	LINC00707	1	ENSG00000065978	YBX1	YBX1 _( 7468 )	4	chr1_42689895_42690155	7	1	0	1	1	1	1	1	1	0.284511	0.284511	0	0	0.0778781	0.0778781	0.289588	0.289588	0.0434314	0.0434314	0.292887	0.292887	0.0128848	0.0128848	0.168326	0.168326	0.292887	0.167072
2202	1287	ENSG00000182179	UBA7	1	ENSG00000188613	NANOS1	NANOS1 _( -89683 )	4	chr10_118939355_118940033	7	1	1	0	1	1	1	1	1	0.284498	0.284498	0.18914	0.18914	0	0	0.168682	0.168682	0.164434	0.164434	0.179608	0.179608	0.238835	0.238835	0.278563	0.278563	0.284498	0.214823
1096	1241	ENSG00000135124	P2RX4	1	ENSG00000108039	XPNPEP1	XPNPEP1 _( 335841 )	4	chr10_109587434_109587712	6	1	1	1	1	1	0	1	0	-0.284434	0.284434	-0.311145	0.311145	-0.160491	0.160491	-0.229194	0.229194	-0.200371	0.200371	0	0	-0.281731	0.281731	0	0	0.311145	0.244561
1250	6169	ENSG00000140398	NEIL1	1	ENSG00000164073	MFSD8	MFSD8 _( -9193 )	4	chr4_127975227_127975578	5	1	1	1	1	0	0	1	0	-0.284279	0.284279	-0.0879618	0.0879618	-0.219261	0.219261	-0.00473154	0.00473154	0	0	0	0	-0.218927	0.218927	0	0	0.284279	0.163032
1650	6031	ENSG00000162493	PDPN	1	ENSG00000152595	MEPE	MEPE _( 13929 )	4	chr4_87835340_87835704	8	1	1	1	1	1	1	1	1	0.284194	0.284194	0.171663	0.171663	0.559659	0.559659	0.385551	0.385551	0.16096	0.16096	0.123082	0.123082	0.338436	0.338436	0.0446272	0.0446272	0.559659	0.258522
2883	9143	ENSG00000261068	ENSG00000261068	1	ENSG00000158639	PAGE5	PAGE5 _( -17971 )	4	chrX_55201718_55202384	7	1	1	1	0	1	1	1	1	0.284025	0.284025	0.325441	0.325441	0.0299966	0.0299966	0	0	0.311765	0.311765	0.126963	0.126963	0.145459	0.145459	0.0887598	0.0887598	0.325441	0.187487
2820	2836	ENSG00000254859	ENSG00000254859	1	ENSG00000128881	TTBK2	TTBK2 _( 74763 )	4	chr15_42845684_42846046	8	1	1	1	1	1	1	1	1	-0.283978	0.283978	-0.0618414	0.0618414	-0.158521	0.158521	-0.142933	0.142933	-0.0615418	0.0615418	-0.26093	0.26093	-0.120437	0.120437	-0.353547	0.353547	0.353547	0.180466
2518	6155	ENSG00000204767	INSYN2B	1	ENSG00000164056	SPRY1	SPRY1 _( 24851 )	4	chr4_123421646_123422017	5	1	1	1	1	1	0	0	0	0.283545	0.283545	0.172903	0.172903	0.275232	0.275232	0.298562	0.298562	0.225369	0.225369	0	0	0	0	0	0	0.298562	0.251122
1230	3087	ENSG00000139278	GLIPR1	1	ENSG00000182831	C16orf72	C16orf72 _( 19106 )	4	chr16_9110754_9110949	8	1	1	1	1	1	1	1	1	0.283542	0.283542	0.00246499	0.00246499	0.0955083	0.0955083	0.161927	0.161927	0.261629	0.261629	0.241366	0.241366	0.237058	0.237058	0.281614	0.281614	0.283542	0.195639
971	8643	ENSG00000130066	SAT1	1	ENSG00000196150	ZNF250	ZNF250 _( 22828 )	4	chr8_144878521_144879340	8	1	1	1	1	1	1	1	1	0.283512	0.283512	0.233999	0.233999	0.169875	0.169875	0.201474	0.201474	0.380696	0.380696	0.186864	0.186864	0.0758895	0.0758895	0.383604	0.383604	0.383604	0.239489
3017	7393	ENSG00000276925	ENSG00000276925	1	ENSG00000080546	SESN1	SESN1 _( 44462 )	4	chr6_109050150_109050357	4	1	0	1	0	0	0	1	1	0.283373	0.283373	0	0	0.278809	0.278809	0	0	0	0	0	0	0.161431	0.161431	0.202678	0.202678	0.283373	0.231573
2874	475	ENSG00000260549	MT1L	1	ENSG00000132688	NES	NES _( -6747 )	4	chr1_156684144_156685026	7	1	0	1	1	1	1	1	1	0.283349	0.283349	0	0	0.0287989	0.0287989	0.0262034	0.0262034	0.368409	0.368409	0.139015	0.139015	0.0989181	0.0989181	0.192755	0.192755	0.368409	0.162493
1010	8877	ENSG00000131885	KRT17P1	1	ENSG00000127084	FGD3	FGD3 _( 40760 )	4	chr9_92988211_92988824	5	1	0	1	1	1	1	0	0	0.283161	0.283161	0	0	0.372139	0.372139	0.499466	0.499466	0.10187	0.10187	0.154987	0.154987	0	0	0	0	0.499466	0.282325
2813	1897	ENSG00000254166	CASC19	1	ENSG00000123095	BHLHE41	BHLHE41 _( -348162 )	4	chr12_26473289_26473502	8	1	1	1	1	1	1	1	1	0.283086	0.283086	0.159093	0.159093	0.281508	0.281508	0.282501	0.282501	0.304476	0.304476	0.170628	0.170628	0.125271	0.125271	0.0588729	0.0588729	0.304476	0.208179
2156	3559	ENSG00000179242	CDH4	1	ENSG00000175322	ZNF519	ZNF519 _( 26913 )	4	chr18_14104980_14105577	7	1	1	0	1	1	1	1	1	0.28301	0.28301	0.428642	0.428642	0	0	0.407353	0.407353	0.075177	0.075177	0.122622	0.122622	0.248866	0.248866	0.130604	0.130604	0.428642	0.242325
2304	2681	ENSG00000186395	KRT10	1	ENSG00000100650	SRSF5	SRSF5 _( 28914 )	4	chr14_69755814_69756032	8	1	1	1	1	1	1	1	1	0.282978	0.282978	0.121864	0.121864	0.161557	0.161557	0.076194	0.076194	0.222406	0.222406	0.00507607	0.00507607	0.208119	0.208119	0.252429	0.252429	0.282978	0.166328
1782	8693	ENSG00000165704	HPRT1	1	ENSG00000107165	TYRP1	TYRP1 _( -754067 )	4	chr9_11931097_11931372	5	1	0	1	0	1	1	1	0	0.282912	0.282912	0	0	0.48258	0.48258	0	0	0.184729	0.184729	0.0294681	0.0294681	0.0169023	0.0169023	0	0	0.48258	0.199318
619	6332	ENSG00000111331	OAS3	1	ENSG00000129128	SPCS3	SPCS3 _( 15558 )	4	chr4_176335522_176335891	6	1	0	1	1	1	0	1	1	0.282874	0.282874	0	0	0.281749	0.281749	0.142816	0.142816	0.253694	0.253694	0	0	0.344874	0.344874	0.000149359	0.000149359	0.344874	0.217693
828	2220	ENSG00000122643	NT5C3A	1	ENSG00000111335	OAS2	OAS2 _( 0 )	4	chr12_112977975_112978935	6	1	1	1	1	1	0	0	1	0.282873	0.282873	0.197794	0.197794	0.235253	0.235253	0.122446	0.122446	0.181614	0.181614	0	0	0	0	0.146343	0.146343	0.282873	0.194387
1316	4557	ENSG00000143365	RORC	1	ENSG00000114948	ADAM23	ADAM23 _( 38678 )	4	chr2_206482217_206482392	4	1	0	0	0	1	0	1	1	0.28267	0.28267	0	0	0	0	0	0	0.0118081	0.0118081	0	0	0.0278117	0.0278117	0.329297	0.329297	0.329297	0.162897
1000	8452	ENSG00000131386	GALNT15	1	ENSG00000104324	CPQ	CPQ _( -26723 )	4	chr8_96618242_96618504	7	1	1	1	1	0	1	1	1	0.282642	0.282642	0.169088	0.169088	0.253738	0.253738	0.489981	0.489981	0	0	0.48788	0.48788	0.31596	0.31596	0.261499	0.261499	0.489981	0.32297
644	7019	ENSG00000112561	TFEB	1	ENSG00000054598	FOXC1	FOXC1 _( 291684 )	4	chr6_1901656_1901889	7	1	1	1	1	1	0	1	1	0.282635	0.282635	0.191074	0.191074	0.184741	0.184741	0.217983	0.217983	0.260113	0.260113	0	0	0.236202	0.236202	0.211583	0.211583	0.282635	0.226333
1383	5137	ENSG00000146143	PRIM2	1	ENSG00000153551	CMTM7	CMTM7 _( 51665 )	4	chr3_32443336_32443828	8	1	1	1	1	1	1	1	1	0.282558	0.282558	0.100608	0.100608	0.194156	0.194156	0.254165	0.254165	0.158203	0.158203	0.193604	0.193604	0.296801	0.296801	0.163453	0.163453	0.296801	0.205444
2859	2680	ENSG00000259040	BLOC1S5-TXNDC5	1	ENSG00000100650	SRSF5	SRSF5 _( 14204 )	4	chr14_69741104_69741372	3	1	1	0	1	0	0	0	0	0.282522	0.282522	0.230972	0.230972	0	0	0.229283	0.229283	0	0	0	0	0	0	0	0	0.282522	0.247592
1382	918	ENSG00000146072	TNFRSF21	1	ENSG00000148429	USP6NL	USP6NL _( 6347 )	4	chr10_11604906_11605407	7	1	1	1	1	1	1	1	0	-0.28245	0.28245	-0.159753	0.159753	-0.263471	0.263471	-0.29398	0.29398	-0.369176	0.369176	-0.229644	0.229644	-0.0956182	0.0956182	0	0	0.369176	0.242013
617	5352	ENSG00000111247	RAD51AP1	1	ENSG00000057019	DCBLD2	DCBLD2 _( -53060 )	4	chr3_98954749_98955409	6	1	0	1	1	1	0	1	1	0.28243	0.28243	0	0	0.288076	0.288076	0.249793	0.249793	0.244658	0.244658	0	0	0.279683	0.279683	0.0751218	0.0751218	0.288076	0.236627
530	8656	ENSG00000106537	TSPAN13	1	ENSG00000173253	DMRT2	DMRT2 _( 316526 )	4	chr9_1366384_1366657	7	1	0	1	1	1	1	1	1	-0.282277	0.282277	0	0	-0.0720739	0.0720739	-0.260293	0.260293	-0.0459958	0.0459958	-0.14203	0.14203	-0.219729	0.219729	-0.167272	0.167272	0.282277	0.169953
2273	8689	ENSG00000185201	IFITM2	1	ENSG00000107077	KDM4C	KDM4C _( 205583 )	4	chr9_6922078_6922560	7	1	1	1	1	0	1	1	1	0.282227	0.282227	0.272408	0.272408	0.353457	0.353457	0.409709	0.409709	0	0	0.0898299	0.0898299	0.175626	0.175626	0.233312	0.233312	0.409709	0.25951
570	9301	ENSG00000108854	SMURF2	1	ENSG00000203923	SPANXN1	SPANXN1 _( -243629 )	4	chrX_145002501_145003199	8	1	1	1	1	1	1	1	1	0.28216	0.28216	0.240868	0.240868	0.167301	0.167301	0.206247	0.206247	0.00768643	0.00768643	0.00886752	0.00886752	0.300889	0.300889	0.200647	0.200647	0.300889	0.176833
2433	2712	ENSG00000197747	S100A10	1	ENSG00000100593	ISM2	ISM2 _( 12082 )	4	chr14_77486200_77486768	6	1	0	1	1	1	1	1	0	0.282081	0.282081	0	0	0.0627992	0.0627992	0.249053	0.249053	0.233756	0.233756	0.298635	0.298635	0.291213	0.291213	0	0	0.298635	0.236256
1282	2355	ENSG00000141682	PMAIP1	1	ENSG00000102763	VWA8	VWA8 _( -1932 )	4	chr13_41963052_41963289	6	1	1	1	1	1	0	0	1	-0.282066	0.282066	-0.0523288	0.0523288	-0.123393	0.123393	-0.354936	0.354936	-0.25975	0.25975	0	0	0	0	-0.00218197	0.00218197	0.354936	0.179109
2726	971	ENSG00000236673	ENSG00000236673	1	ENSG00000077327	SPAG6	SPAG6 _( 133781 )	4	chr10_22479226_22479676	4	1	0	1	1	1	0	0	0	-0.282046	0.282046	0	0	-0.192413	0.192413	-0.198576	0.198576	-0.21308	0.21308	0	0	0	0	0	0	0.282046	0.221529
2923	5809	ENSG00000266479	ENSG00000266479	1	ENSG00000163394	CCKAR	CCKAR _( 163311 )	4	chr4_26326816_26327151	7	1	1	1	1	1	1	1	0	0.281966	0.281966	0.144742	0.144742	0.216444	0.216444	0.290896	0.290896	0.0348104	0.0348104	0.0792028	0.0792028	0.0102877	0.0102877	0	0	0.290896	0.151193
2408	2764	ENSG00000196954	CASP4	1	ENSG00000205476	CCDC85C	CCDC85C _( 41853 )	4	chr14_99561782_99562173	5	1	1	1	1	0	0	1	0	0.28192	0.28192	0.24576	0.24576	0.268406	0.268406	0.361103	0.361103	0	0	0	0	0.287971	0.287971	0	0	0.361103	0.289032
2781	7352	ENSG00000249641	HOXC13-AS	1	ENSG00000152034	MCHR2	MCHR2 _( -93759 )	4	chr6_100088006_100088342	7	1	1	1	1	1	0	1	1	0.281811	0.281811	0.267389	0.267389	0.273963	0.273963	0.271309	0.271309	0.139331	0.139331	0	0	0.156631	0.156631	0.0306645	0.0306645	0.281811	0.203014
911	1312	ENSG00000127129	EDN2	1	ENSG00000019995	ZRANB1	ZRANB1 _( -35048 )	4	chr10_124906744_124907075	7	1	1	1	1	0	1	1	1	-0.281519	0.281519	-0.15664	0.15664	-0.0166959	0.0166959	-0.480139	0.480139	0	0	-0.0655754	0.0655754	-0.219846	0.219846	-0.07048	0.07048	0.480139	0.184414
1085	3111	ENSG00000134830	C5AR2	1	ENSG00000261210	CLEC19A	CLEC19A _( -48782 )	4	chr16_19236672_19236957	4	1	0	1	1	0	0	0	1	0.281515	0.281515	0	0	0.1423	0.1423	0.190727	0.190727	0	0	0	0	0	0	0.131757	0.131757	0.281515	0.186575
2958	1088	ENSG00000269927	ENSG00000269927	1	ENSG00000183346	CABCOCO1	CABCOCO1 _( -30412 )	4	chr10_61632312_61632549	7	1	1	1	1	1	0	1	1	-0.281301	0.281301	-0.281321	0.281321	-0.322507	0.322507	-0.237888	0.237888	-0.0622258	0.0622258	0	0	-0.201671	0.201671	-0.401925	0.401925	0.401925	0.255549
2023	971	ENSG00000172824	CES4A	1	ENSG00000077327	SPAG6	SPAG6 _( 133781 )	4	chr10_22479226_22479676	6	1	0	0	1	1	1	1	1	0.281276	0.281276	0	0	0	0	0.0460217	0.0460217	0.290046	0.290046	0.0632396	0.0632396	0.113342	0.113342	0.196396	0.196396	0.290046	0.165053
893	7736	ENSG00000125775	SDCBP2	1	ENSG00000255690	TRIL	TRIL _( 189374 )	4	chr7_28768612_28768918	4	1	1	0	1	0	0	1	0	0.281126	0.281126	0.198577	0.198577	0	0	0.103042	0.103042	0	0	0	0	0.282129	0.282129	0	0	0.282129	0.216218
402	4672	ENSG00000100889	PCK2	1	ENSG00000125826	RBCK1	RBCK1 _( -6871 )	4	chr20_400053_400627	6	1	1	1	1	1	0	1	0	0.280986	0.280986	0.26268	0.26268	0.399087	0.399087	0.340406	0.340406	0.145974	0.145974	0	0	0.329897	0.329897	0	0	0.399087	0.293172
1209	7196	ENSG00000138496	PARP9	1	ENSG00000153292	ADGRF1	ADGRF1 _( -10945 )	4	chr6_47053308_47053547	7	1	1	1	1	1	0	1	1	0.28095	0.28095	0.0305772	0.0305772	0.0627823	0.0627823	0.163353	0.163353	0.159678	0.159678	0	0	0.148513	0.148513	0.256478	0.256478	0.28095	0.157476
271	2490	ENSG00000084731	KIF3C	1	ENSG00000187498	COL4A1	COL4A1 _( -15937 )	4	chr13_110323170_110323586	8	1	1	1	1	1	1	1	1	0.280652	0.280652	0.244351	0.244351	0.307834	0.307834	0.312332	0.312332	0.219313	0.219313	0.248021	0.248021	0.319537	0.319537	0.0665914	0.0665914	0.319537	0.249829
454	8514	ENSG00000103253	HAGHL	1	ENSG00000147655	RSPO2	RSPO2 _( 207021 )	4	chr8_107876214_107876627	8	1	1	1	1	1	1	1	1	-0.28053	0.28053	-0.0130697	0.0130697	-0.244068	0.244068	-0.104845	0.104845	-0.280327	0.280327	-0.317842	0.317842	-0.337233	0.337233	-0.258405	0.258405	0.337233	0.22954
1257	8612	ENSG00000140481	CCDC33	1	ENSG00000132294	EFR3A	EFR3A _( -52324 )	4	chr8_131851210_131851764	6	1	1	1	1	0	1	1	0	0.28052	0.28052	0.221401	0.221401	0.0662363	0.0662363	0.243811	0.243811	0	0	0.27727	0.27727	0.199354	0.199354	0	0	0.28052	0.214765
1934	3113	ENSG00000169429	CXCL8	1	ENSG00000006007	GDE1	GDE1 _( 8084 )	4	chr16_19513746_19514061	7	1	0	1	1	1	1	1	1	-0.280508	0.280508	0	0	-0.396754	0.396754	-0.480473	0.480473	-0.138221	0.138221	-0.300847	0.300847	-0.301276	0.301276	-0.0914137	0.0914137	0.480473	0.284213
1947	6600	ENSG00000169851	PCDH7	1	ENSG00000186468	RPS23	RPS23 _( 55441 )	4	chr5_82222737_82223136	6	1	1	1	1	0	1	1	0	-0.280428	0.280428	-0.259821	0.259821	-0.207221	0.207221	-0.113556	0.113556	0	0	-4.4375e-05	4.4375e-05	-0.0986697	0.0986697	0	0	0.280428	0.159957
2661	794	ENSG00000230397	SPTLC1P1	1	ENSG00000143815	LBR	LBR _( -69711 )	4	chr1_225498636_225498942	6	1	1	1	1	1	0	1	0	-0.280187	0.280187	-0.28936	0.28936	-0.214655	0.214655	-0.25576	0.25576	-0.349425	0.349425	0	0	-0.325428	0.325428	0	0	0.349425	0.285802
1402	5566	ENSG00000147655	RSPO2	1	ENSG00000163590	PPM1L	PPM1L _( 41249 )	4	chr3_160796851_160797295	6	1	0	1	0	1	1	1	1	0.280088	0.280088	0	0	0.270412	0.270412	0	0	0.259261	0.259261	0.102237	0.102237	0.29856	0.29856	0.107482	0.107482	0.29856	0.219673
1851	7582	ENSG00000167508	MVD	1	ENSG00000171217	CLDN20	CLDN20 _( -22043 )	4	chr6_155241765_155241970	8	1	1	1	1	1	1	1	1	-0.280056	0.280056	-0.212055	0.212055	-0.133887	0.133887	-0.315876	0.315876	-0.364245	0.364245	-0.160434	0.160434	-0.215098	0.215098	-0.264504	0.264504	0.364245	0.243269
1079	886	ENSG00000134755	DSC2	1	ENSG00000162852	CNST	CNST _( 21225 )	4	chr1_246587669_246587896	7	1	1	1	1	0	1	1	1	-0.280049	0.280049	-0.0480283	0.0480283	-0.192349	0.192349	-0.255451	0.255451	0	0	-0.192139	0.192139	-0.163209	0.163209	-0.115288	0.115288	0.280049	0.178073
1367	1613	ENSG00000145349	CAMK2D	1	ENSG00000150672	DLG2	DLG2 _( 540737 )	4	chr11_85086784_85087185	7	1	0	1	1	1	1	1	1	-0.280045	0.280045	0	0	-0.081387	0.081387	-0.0395758	0.0395758	-0.203645	0.203645	-0.324337	0.324337	-0.123232	0.123232	-0.14485	0.14485	0.324337	0.17101
1443	4626	ENSG00000150687	PRSS23	1	ENSG00000168955	TM4SF20	TM4SF20 _( -16010 )	4	chr2_227395316_227396083	6	1	1	1	1	0	0	1	1	0.280025	0.280025	0.0986541	0.0986541	0.237603	0.237603	0.281864	0.281864	0	0	0	0	0.264921	0.264921	0.461411	0.461411	0.461411	0.270746
371	3023	ENSG00000100092	SH3BP1	1	ENSG00000140522	RLBP1	RLBP1 _( -9071 )	4	chr15_89230822_89231395	7	1	1	1	1	1	0	1	1	0.28001	0.28001	0.265364	0.265364	0.0930362	0.0930362	0.2659	0.2659	0.173124	0.173124	0	0	0.191684	0.191684	0.00239485	0.00239485	0.28001	0.181645
2084	603	ENSG00000175643	RMI2	1	ENSG00000058085	LAMC2	LAMC2 _( 57128 )	4	chr1_183243366_183244053	5	1	0	1	1	0	1	1	0	-0.279977	0.279977	0	0	-0.312583	0.312583	-0.220887	0.220887	0	0	-0.124129	0.124129	-0.182641	0.182641	0	0	0.312583	0.224044
1892	5305	ENSG00000168306	ACOX2	1	ENSG00000121440	PDZRN3	PDZRN3 _( -28951 )	4	chr3_73653891_73654327	8	1	1	1	1	1	1	1	1	-0.279832	0.279832	-0.211574	0.211574	-0.27493	0.27493	-0.374284	0.374284	-0.407158	0.407158	-0.305561	0.305561	-0.329896	0.329896	-0.0959099	0.0959099	0.407158	0.284893
2171	4236	ENSG00000179846	NKPD1	1	ENSG00000125538	IL1B	IL1B _( 11774 )	4	chr2_112824076_112825129	8	1	1	1	1	1	1	1	1	-0.279783	0.279783	-0.178737	0.178737	-0.0402915	0.0402915	-0.157157	0.157157	-0.353153	0.353153	-0.182763	0.182763	-0.215169	0.215169	-0.334051	0.334051	0.353153	0.217638
501	6744	ENSG00000105404	RABAC1	1	ENSG00000113396	SLC27A6	SLC27A6 _( 13554 )	4	chr5_128551567_128551813	6	1	0	1	1	1	1	1	0	0.279633	0.279633	0	0	0.210086	0.210086	0.191123	0.191123	0.322235	0.322235	0.15957	0.15957	0.269769	0.269769	0	0	0.322235	0.238736
1377	428	ENSG00000145687	SSBP2	1	ENSG00000265972	TXNIP	TXNIP _( 5057 )	4	chr1_145990211_145991543	8	1	1	1	1	1	1	1	1	0.279609	0.279609	0.380331	0.380331	0.338078	0.338078	0.194875	0.194875	0.220634	0.220634	0.113241	0.113241	0.077476	0.077476	0.257089	0.257089	0.380331	0.232667
2321	997	ENSG00000187037	GPR141	1	ENSG00000107968	MAP3K8	MAP3K8 _( 60331 )	4	chr10_30494268_30494486	5	1	1	0	1	1	0	0	1	-0.279578	0.279578	-0.0118074	0.0118074	0	0	-0.201424	0.201424	-0.151994	0.151994	0	0	0	0	-0.0989351	0.0989351	0.279578	0.148748
260	5137	ENSG00000080986	NDC80	1	ENSG00000153551	CMTM7	CMTM7 _( 51665 )	4	chr3_32443336_32443828	7	1	1	1	1	1	0	1	1	0.279523	0.279523	0.15468	0.15468	0.0373058	0.0373058	0.28955	0.28955	0.255856	0.255856	0	0	0.265753	0.265753	0.0426113	0.0426113	0.28955	0.189326
2529	3037	ENSG00000205420	KRT6A	1	ENSG00000182175	RGMA	RGMA _( -63629 )	4	chr15_93152833_93153474	6	1	1	0	1	0	1	1	1	-0.279514	0.279514	-0.289278	0.289278	0	0	-0.258499	0.258499	0	0	-0.00813813	0.00813813	-0.444903	0.444903	-0.217076	0.217076	0.444903	0.249568
37	5318	ENSG00000010810	FYN	1	ENSG00000064835	POU1F1	POU1F1 _( -160403 )	4	chr3_87436990_87437427	7	1	1	1	1	1	0	1	1	0.279441	0.279441	0.254973	0.254973	0.525147	0.525147	0.216827	0.216827	0.239608	0.239608	0	0	0.164668	0.164668	0.192735	0.192735	0.525147	0.267628
1237	4168	ENSG00000139629	GALNT6	1	ENSG00000168758	SEMA4C	SEMA4C _( -20798 )	4	chr2_96891555_96892112	5	1	0	1	1	1	1	0	0	0.279373	0.279373	0	0	0.0645242	0.0645242	0.155125	0.155125	0.211682	0.211682	0.261433	0.261433	0	0	0	0	0.279373	0.194428
8	2591	ENSG00000004660	CAMKK1	1	ENSG00000087303	NID2	NID2 _( -7132 )	4	chr14_52076360_52076724	7	1	0	1	1	1	1	1	1	0.279367	0.279367	0	0	0.20138	0.20138	0.03497	0.03497	0.0408907	0.0408907	0.104161	0.104161	0.284909	0.284909	0.294701	0.294701	0.294701	0.177197
302	3284	ENSG00000089101	CFAP61	1	ENSG00000177946	CENPBD1	CENPBD1 _( -21988 )	4	chr16_89994820_89996044	5	1	0	1	0	1	0	1	1	0.279367	0.279367	0	0	0.284993	0.284993	0	0	0.18953	0.18953	0	0	0.316555	0.316555	0.107749	0.107749	0.316555	0.235639
423	1224	ENSG00000101670	LIPG	1	ENSG00000171206	TRIM8	TRIM8 _( -12260 )	4	chr10_102629500_102630050	3	1	0	1	0	0	0	1	0	0.279245	0.279245	0	0	0.178451	0.178451	0	0	0	0	0	0	0.414835	0.414835	0	0	0.414835	0.290843
822	8779	ENSG00000121900	TMEM54	1	ENSG00000198887	SMC5	SMC5 _( 65974 )	4	chr9_70324936_70325238	7	1	1	1	1	0	1	1	1	0.279185	0.279185	0.121164	0.121164	0.120994	0.120994	0.0146131	0.0146131	0	0	0.0352122	0.0352122	0.0983173	0.0983173	0.137868	0.137868	0.279185	0.115336
1548	1695	ENSG00000156475	PPP2R2B	1	ENSG00000187240	DYNC2H1	DYNC2H1 _( 286111 )	4	chr11_103395521_103395957	6	1	1	1	1	1	0	1	0	0.279182	0.279182	0.0741027	0.0741027	0.257218	0.257218	0.342445	0.342445	0.0455351	0.0455351	0	0	0.181303	0.181303	0	0	0.342445	0.196631
1820	2903	ENSG00000166589	CDH16	1	ENSG00000103569	AQP9	AQP9 _( 75852 )	4	chr15_58214021_58214251	8	1	1	1	1	1	1	1	1	0.279181	0.279181	0.139509	0.139509	0.0348612	0.0348612	0.175012	0.175012	0.171276	0.171276	0.00132141	0.00132141	0.0714252	0.0714252	0.259127	0.259127	0.279181	0.141464
579	9200	ENSG00000109107	ALDOC	1	ENSG00000268629	TEX13A	TEX13A _( 102635 )	4	chrX_105117711_105118039	6	1	1	1	1	0	0	1	1	0.279079	0.279079	0.300824	0.300824	0.0732971	0.0732971	0.176072	0.176072	0	0	0	0	0.161979	0.161979	0.0679432	0.0679432	0.300824	0.176532
947	6238	ENSG00000128944	KNSTRN	1	ENSG00000109654	TRIM2	TRIM2 _( 7448 )	4	chr4_153159790_153160123	8	1	1	1	1	1	1	1	1	0.279068	0.279068	0.393832	0.393832	0.185019	0.185019	0.217447	0.217447	0.173782	0.173782	0.192613	0.192613	0.0685305	0.0685305	0.113249	0.113249	0.393832	0.202943
1514	907	ENSG00000154556	SORBS2	1	ENSG00000187134	AKR1C1	AKR1C1 _( 20519 )	4	chr10_4983772_4984085	8	1	1	1	1	1	1	1	1	0.279042	0.279042	0.244167	0.244167	0.252966	0.252966	0.390193	0.390193	0.124087	0.124087	0.212163	0.212163	0.340756	0.340756	0.232282	0.232282	0.390193	0.259457
2798	2520	ENSG00000251201	TMED7-TICAM2	1	ENSG00000092295	TGM1	TGM1 _( 0 )	4	chr14_24263809_24264992	7	1	0	1	1	1	1	1	1	-0.27889	0.27889	0	0	-0.199698	0.199698	-0.224792	0.224792	-0.13039	0.13039	-0.141937	0.141937	-0.104871	0.104871	-0.0487778	0.0487778	0.27889	0.161337
1009	997	ENSG00000131773	KHDRBS3	1	ENSG00000107968	MAP3K8	MAP3K8 _( 60331 )	4	chr10_30494268_30494486	4	1	0	0	1	0	0	1	1	-0.278686	0.278686	0	0	0	0	-0.321846	0.321846	0	0	0	0	-0.247339	0.247339	-0.184626	0.184626	0.321846	0.258124
2690	837	ENSG00000232859	LYRM9	1	ENSG00000119285	HEATR1	HEATR1 _( 35646 )	4	chr1_236568339_236568858	7	1	1	1	1	1	0	1	1	0.27866	0.27866	0.1748	0.1748	0.0681891	0.0681891	0.406472	0.406472	0.237194	0.237194	0	0	0.252761	0.252761	0.0672518	0.0672518	0.406472	0.21219
961	5101	ENSG00000129514	FOXA1	1	ENSG00000182247	UBE2E2	UBE2E2 _( 39080 )	4	chr3_23242100_23242555	6	1	1	1	1	1	0	1	0	0.278636	0.278636	0.284849	0.284849	0.0907787	0.0907787	0.312971	0.312971	0.421325	0.421325	0	0	0.160185	0.160185	0	0	0.421325	0.258124
147	9121	ENSG00000064205	CCN5	1	ENSG00000188937	NYX	NYX _( 7925 )	4	chrX_41455359_41455648	6	1	1	1	1	0	0	1	1	0.278635	0.278635	0.0727239	0.0727239	0.0225324	0.0225324	0.463454	0.463454	0	0	0	0	0.114284	0.114284	0.154891	0.154891	0.463454	0.18442
1908	687	ENSG00000168658	VWA3B	1	ENSG00000184144	CNTN2	CNTN2 _( -38178 )	4	chr1_205004433_205004759	5	1	1	0	1	1	0	1	0	0.278603	0.278603	0.307214	0.307214	0	0	0.10915	0.10915	0.0903514	0.0903514	0	0	0.161182	0.161182	0	0	0.307214	0.1893
2997	5352	ENSG00000274238	ENSG00000274238	1	ENSG00000057019	DCBLD2	DCBLD2 _( -53060 )	4	chr3_98954749_98955409	7	1	0	1	1	1	1	1	1	-0.278591	0.278591	0	0	-0.324219	0.324219	-0.288662	0.288662	-0.288906	0.288906	-0.00951494	0.00951494	-0.154308	0.154308	-0.0134763	0.0134763	0.324219	0.193954
1912	4094	ENSG00000168758	SEMA4C	1	ENSG00000163217	BMP10	BMP10 _( 24970 )	4	chr2_68846164_68846547	5	1	0	1	1	1	0	1	0	-0.278542	0.278542	0	0	-0.185279	0.185279	-0.202037	0.202037	-0.00927728	0.00927728	0	0	-0.0903235	0.0903235	0	0	0.278542	0.153092
2424	4702	ENSG00000197448	GSTK1	1	ENSG00000125845	BMP2	BMP2 _( 173156 )	4	chr20_6940820_6941109	8	1	1	1	1	1	1	1	1	0.278479	0.278479	0.288758	0.288758	0.124542	0.124542	0.174878	0.174878	0.000380528	0.000380528	0.176284	0.176284	0.304058	0.304058	0.200708	0.200708	0.304058	0.193511
313	6169	ENSG00000090238	YPEL3	1	ENSG00000164073	MFSD8	MFSD8 _( -9193 )	4	chr4_127975227_127975578	8	1	1	1	1	1	1	1	1	-0.278434	0.278434	-0.0762653	0.0762653	-0.352247	0.352247	-0.25225	0.25225	-0.290312	0.290312	-0.100135	0.100135	-0.203954	0.203954	-0.284549	0.284549	0.352247	0.229768
2869	8669	ENSG00000259840	ENSG00000259840	1	ENSG00000106993	CDC37L1	CDC37L1 _( 24454 )	4	chr9_4704013_4704596	7	1	1	1	0	1	1	1	1	-0.278206	0.278206	-0.4348	0.4348	-0.280636	0.280636	0	0	-0.223902	0.223902	-0.277607	0.277607	-0.136421	0.136421	-0.185539	0.185539	0.4348	0.259587
1693	6909	ENSG00000163399	ATP1A1	1	ENSG00000170624	SGCD	SGCD _( -355802 )	4	chr5_155514079_155514542	8	1	1	1	1	1	1	1	1	-0.277975	0.277975	-0.0275212	0.0275212	-0.270839	0.270839	-0.0808163	0.0808163	-0.151206	0.151206	-0.225038	0.225038	-0.0984705	0.0984705	-0.0918996	0.0918996	0.277975	0.152971
1823	5371	ENSG00000166710	B2M	1	ENSG00000170044	ZPLD1	ZPLD1 _( 93428 )	4	chr3_102192672_102192876	8	1	1	1	1	1	1	1	1	-0.277955	0.277955	-0.288723	0.288723	-0.507957	0.507957	-0.225316	0.225316	-0.280503	0.280503	-0.000996274	0.000996274	-0.401189	0.401189	-0.346707	0.346707	0.507957	0.291168
400	2837	ENSG00000100767	PAPLN	1	ENSG00000128881	TTBK2	TTBK2 _( 29825 )	4	chr15_42890332_42890984	6	1	0	1	0	1	1	1	1	-0.277809	0.277809	0	0	-0.203563	0.203563	0	0	-0.00129431	0.00129431	-0.192535	0.192535	-0.289509	0.289509	-0.23031	0.23031	0.289509	0.19917
2210	1665	ENSG00000182795	C1orf116	1	ENSG00000149212	SESN3	SESN3 _( -34095 )	4	chr11_95266636_95266892	3	1	0	0	1	0	0	1	0	0.277743	0.277743	0	0	0	0	0.00243728	0.00243728	0	0	0	0	0.179522	0.179522	0	0	0.277743	0.153234
2040	1232	ENSG00000173530	TNFRSF10D	1	ENSG00000065613	SLK	SLK _( 22629 )	4	chr10_103989830_103990400	6	1	0	1	1	1	0	1	1	-0.277717	0.277717	0	0	-0.184181	0.184181	-0.119007	0.119007	-0.0615635	0.0615635	0	0	-0.161189	0.161189	-0.354892	0.354892	0.354892	0.193091
140	4847	ENSG00000062282	DGAT2	1	ENSG00000182463	TSHZ2	TSHZ2 _( -23533 )	4	chr20_52948600_52948874	4	1	1	0	1	1	0	0	0	0.277577	0.277577	0.150556	0.150556	0	0	0.223843	0.223843	0.145276	0.145276	0	0	0	0	0	0	0.277577	0.199313
996	4646	ENSG00000131236	CAP1	1	ENSG00000156966	B3GNT7	B3GNT7 _( -8621 )	4	chr2_231386367_231386922	6	1	1	0	1	1	0	1	1	0.277557	0.277557	0.502992	0.502992	0	0	0.104139	0.104139	0.110255	0.110255	0	0	0.222366	0.222366	0.146775	0.146775	0.502992	0.227347
1726	7095	ENSG00000163993	S100P	1	ENSG00000112242	E2F3	E2F3 _( -59931 )	4	chr6_20341639_20341975	8	1	1	1	1	1	1	1	1	0.277441	0.277441	0.405798	0.405798	0.0410661	0.0410661	0.298297	0.298297	0.0836045	0.0836045	0.129971	0.129971	0.280088	0.280088	0.0119683	0.0119683	0.405798	0.191029
2533	4083	ENSG00000205744	DENND1C	1	ENSG00000198369	SPRED2	SPRED2 _( -122161 )	4	chr2_65554798_65555074	4	1	1	0	0	1	0	0	1	-0.277414	0.277414	-0.287795	0.287795	0	0	0	0	-0.232384	0.232384	0	0	0	0	-0.353358	0.353358	0.353358	0.287738
2285	837	ENSG00000185567	AHNAK2	1	ENSG00000119285	HEATR1	HEATR1 _( 35646 )	4	chr1_236568339_236568858	4	1	0	0	1	1	0	1	0	0.277367	0.277367	0	0	0	0	0.327464	0.327464	0.204316	0.204316	0	0	0.0233548	0.0233548	0	0	0.327464	0.208125
1544	4340	ENSG00000156313	RPGR	1	ENSG00000177519	RPRM	RPRM _( -64818 )	4	chr2_153543626_153544053	7	1	1	1	1	0	1	1	1	0.277206	0.277206	0.125136	0.125136	0.219312	0.219312	0.345778	0.345778	0	0	0.219213	0.219213	0.0579008	0.0579008	0.196678	0.196678	0.345778	0.205889
2622	337	ENSG00000225138	SLC9A3-AS1	1	ENSG00000117569	PTBP2	PTBP2 _( -37402 )	4	chr1_96683990_96684263	5	1	0	1	1	1	0	0	1	0.277155	0.277155	0	0	0.410069	0.410069	0.14765	0.14765	0.0928901	0.0928901	0	0	0	0	0.147205	0.147205	0.410069	0.214994
2585	4889	ENSG00000216331	HIST1H1PS1	1	ENSG00000154654	NCAM2	NCAM2 _( 249234 )	4	chr21_21247549_21247812	2	1	0	0	0	0	0	0	1	-0.277135	0.277135	0	0	0	0	0	0	0	0	0	0	0	0	-0.0253671	0.0253671	0.277135	0.151251
3035	3023	ENSG00000280018	ENSG00000280018	1	ENSG00000140522	RLBP1	RLBP1 _( -9071 )	4	chr15_89230822_89231395	5	1	1	1	1	0	0	1	0	0.277114	0.277114	0.239851	0.239851	0.059584	0.059584	0.184868	0.184868	0	0	0	0	0.275985	0.275985	0	0	0.277114	0.20748
390	3794	ENSG00000100504	PYGL	1	ENSG00000176396	EID2	EID2 _( -3208 )	4	chr19_39543541_39543784	7	1	1	1	1	1	0	1	1	0.277111	0.277111	0.000906835	0.000906835	0.251601	0.251601	0.14066	0.14066	0.314321	0.314321	0	0	0.188064	0.188064	0.331011	0.331011	0.331011	0.214811
2199	2349	ENSG00000182158	CREB3L2	1	ENSG00000133110	POSTN	POSTN _( -18280 )	4	chr13_37617124_37617654	5	1	0	1	1	1	0	1	0	0.277104	0.277104	0	0	0.181144	0.181144	0.176461	0.176461	0.289065	0.289065	0	0	0.126693	0.126693	0	0	0.289065	0.210093
582	4495	ENSG00000109321	AREG	1	ENSG00000128641	MYO1B	MYO1B _( -25290 )	4	chr2_191219252_191219895	7	1	1	1	0	1	1	1	1	0.277097	0.277097	0.182719	0.182719	0.0708461	0.0708461	0	0	0.355853	0.355853	0.0982508	0.0982508	0.12916	0.12916	0.103655	0.103655	0.355853	0.17394
1859	327	ENSG00000167601	AXL	1	ENSG00000162676	GFI1	GFI1 _( -136475 )	4	chr1_92623351_92623612	7	1	1	1	1	1	1	1	0	0.277056	0.277056	0.123068	0.123068	0.123779	0.123779	0.25582	0.25582	0.118391	0.118391	0.220293	0.220293	0.238872	0.238872	0	0	0.277056	0.193897
1566	1310	ENSG00000157551	KCNJ15	1	ENSG00000182022	CHST15	CHST15 _( -118236 )	4	chr10_124211843_124212438	6	1	1	1	1	0	1	0	1	0.276962	0.276962	0.127472	0.127472	0.163864	0.163864	0.256148	0.256148	0	0	0.184414	0.184414	0	0	0.18024	0.18024	0.276962	0.198183
2002	4806	ENSG00000171621	SPSB1	1	ENSG00000198900	TOP1	TOP1 _( -20028 )	4	chr20_41008376_41008790	7	1	1	1	1	1	0	1	1	-0.276941	0.276941	-0.0465125	0.0465125	-0.0447058	0.0447058	-0.249736	0.249736	-0.00410558	0.00410558	0	0	-0.338458	0.338458	-0.0118506	0.0118506	0.338458	0.138901
274	8170	ENSG00000085117	CD82	1	ENSG00000250305	TRMT9B	TRMT9B _( 93915 )	4	chr8_13039557_13039914	7	1	1	1	1	1	1	1	0	-0.276928	0.276928	-0.308392	0.308392	-0.360498	0.360498	-0.236159	0.236159	-0.00471457	0.00471457	-0.122161	0.122161	-0.189456	0.189456	0	0	0.360498	0.214044
661	8384	ENSG00000113504	SLC12A7	1	ENSG00000104432	IL7	IL7 _( -15509 )	4	chr8_78821032_78821456	6	1	1	1	1	1	0	1	0	0.276825	0.276825	0.106597	0.106597	0.225129	0.225129	0.261846	0.261846	0.119887	0.119887	0	0	0.266253	0.266253	0	0	0.276825	0.209423
1138	1117	ENSG00000136436	CALCOCO2	1	ENSG00000183230	CTNNA3	CTNNA3 _( 82681 )	4	chr10_67612950_67613488	8	1	1	1	1	1	1	1	1	-0.276796	0.276796	-0.461852	0.461852	-0.173409	0.173409	-0.346166	0.346166	-0.234103	0.234103	-0.0210996	0.0210996	-0.251423	0.251423	-0.0542384	0.0542384	0.461852	0.227386
1154	2757	ENSG00000137124	ALDH1B1	1	ENSG00000168398	BDKRB2	BDKRB2 _( -5620 )	4	chr14_96198601_96199059	6	1	1	1	1	0	0	1	1	-0.276794	0.276794	-0.0318153	0.0318153	-0.0484701	0.0484701	-0.299541	0.299541	0	0	0	0	-0.226061	0.226061	-0.220333	0.220333	0.299541	0.183836
2928	4980	ENSG00000267062	ENSG00000267062	1	ENSG00000187860	CCDC157	CCDC157 _( -8683 )	4	chr22_30347516_30347952	7	1	1	1	0	1	1	1	1	0.276675	0.276675	0.0225444	0.0225444	0.0814527	0.0814527	0	0	0.075908	0.075908	0.167475	0.167475	0.317836	0.317836	0.186706	0.186706	0.317836	0.161228
277	5884	ENSG00000085840	ORC1	1	ENSG00000109182	CWH43	CWH43 _( 647696 )	4	chr4_49633943_49634533	6	1	1	1	1	1	0	1	0	-0.276674	0.276674	-0.418243	0.418243	-0.240701	0.240701	-0.240513	0.240513	-0.231702	0.231702	0	0	-0.217081	0.217081	0	0	0.418243	0.270819
913	5101	ENSG00000127423	AUNIP	1	ENSG00000182247	UBE2E2	UBE2E2 _( 39080 )	4	chr3_23242100_23242555	7	1	1	1	1	1	0	1	1	0.276601	0.276601	0.0342652	0.0342652	0.211273	0.211273	0.0849154	0.0849154	0.354446	0.354446	0	0	0.0651412	0.0651412	0.211108	0.211108	0.354446	0.176821
2751	8754	ENSG00000242265	PEG10	1	ENSG00000107338	SHB	SHB _( -115080 )	4	chr9_38184291_38184477	4	1	1	0	1	0	0	1	0	0.276502	0.276502	0.0812232	0.0812232	0	0	0.241888	0.241888	0	0	0	0	0.14112	0.14112	0	0	0.276502	0.185183
2347	2994	ENSG00000188293	IGFL1	1	ENSG00000183476	SH2D7	SH2D7 _( 10573 )	4	chr15_78088381_78088611	5	1	1	0	1	1	0	1	0	0.276247	0.276247	0.0783616	0.0783616	0	0	0.245279	0.245279	0.121657	0.121657	0	0	0.189145	0.189145	0	0	0.276247	0.182138
2234	8609	ENSG00000183853	KIRREL1	1	ENSG00000155897	ADCY8	ADCY8 _( 135476 )	4	chr8_130906688_130906950	3	1	0	1	0	0	0	1	0	0.276221	0.276221	0	0	0.0772498	0.0772498	0	0	0	0	0	0	0.155808	0.155808	0	0	0.276221	0.16976
1542	1138	ENSG00000156298	TSPAN7	1	ENSG00000035403	VCL	VCL _( -11789 )	4	chr10_73983222_73983404	6	1	0	1	1	1	0	1	1	0.276194	0.276194	0	0	0.227062	0.227062	0.230088	0.230088	0.145501	0.145501	0	0	0.22441	0.22441	0.119696	0.119696	0.276194	0.203825
1667	325	ENSG00000162840	MT2P1	1	ENSG00000122484	RPAP2	RPAP2 _( -39308 )	4	chr1_92259424_92259657	6	1	1	1	1	1	0	1	0	0.276125	0.276125	0.241815	0.241815	0.247789	0.247789	0.202954	0.202954	0.0314579	0.0314579	0	0	0.209004	0.209004	0	0	0.276125	0.201524
1128	5137	ENSG00000136122	BORA	1	ENSG00000153551	CMTM7	CMTM7 _( 51665 )	4	chr3_32443336_32443828	8	1	1	1	1	1	1	1	1	0.276121	0.276121	0.0950576	0.0950576	0.17842	0.17842	0.307599	0.307599	0.256448	0.256448	0.268199	0.268199	0.337367	0.337367	0.324613	0.324613	0.337367	0.255478
2012	8238	ENSG00000172159	FRMD3	1	ENSG00000168081	PNOC	PNOC _( 57803 )	4	chr8_28374789_28375084	3	1	1	0	0	1	0	0	0	-0.276073	0.276073	-0.141573	0.141573	0	0	0	0	-0.0999959	0.0999959	0	0	0	0	0	0	0.276073	0.172547
1305	6020	ENSG00000143061	IGSF3	1	ENSG00000163625	WDFY3	WDFY3 _( -141223 )	4	chr4_85107614_85108016	6	1	1	1	1	0	1	1	0	0.276028	0.276028	0.330538	0.330538	0.107132	0.107132	0.139167	0.139167	0	0	0.178486	0.178486	0.0935628	0.0935628	0	0	0.330538	0.187486
1048	4129	ENSG00000133466	C1QTNF6	1	ENSG00000115353	TACR1	TACR1 _( -48765 )	4	chr2_75248465_75248884	6	1	0	1	1	1	0	1	1	-0.276013	0.276013	0	0	-0.329083	0.329083	-0.153627	0.153627	-0.178952	0.178952	0	0	-0.298162	0.298162	-0.287689	0.287689	0.329083	0.253921
826	8693	ENSG00000122483	CCDC18	1	ENSG00000107165	TYRP1	TYRP1 _( -754067 )	4	chr9_11931097_11931372	4	1	0	1	0	1	0	1	0	0.275985	0.275985	0	0	0.183283	0.183283	0	0	0.20255	0.20255	0	0	0.194745	0.194745	0	0	0.275985	0.214141
2577	4236	ENSG00000214822	KRT16P3	1	ENSG00000125538	IL1B	IL1B _( 11774 )	4	chr2_112824076_112825129	7	1	0	1	1	1	1	1	1	-0.275866	0.275866	0	0	-0.178624	0.178624	-0.0414923	0.0414923	-0.329766	0.329766	-0.0725741	0.0725741	-0.289413	0.289413	-0.224654	0.224654	0.329766	0.20177
2841	1426	ENSG00000257453	ENSG00000257453	1	ENSG00000134343	ANO3	ANO3 _( 42046 )	4	chr11_26231169_26231689	8	1	1	1	1	1	1	1	1	0.275708	0.275708	0.334353	0.334353	0.354987	0.354987	0.260827	0.260827	0.308763	0.308763	0.227834	0.227834	0.194778	0.194778	0.0188079	0.0188079	0.354987	0.247007
748	6991	ENSG00000117640	MTFR1L	1	ENSG00000145920	CPLX2	CPLX2 _( 25343 )	4	chr5_175821653_175822712	7	1	1	0	1	1	1	1	1	-0.275615	0.275615	-0.198076	0.198076	0	0	-0.111088	0.111088	-0.234328	0.234328	-0.100689	0.100689	-0.0529106	0.0529106	-0.12899	0.12899	0.275615	0.157385
1753	8814	ENSG00000164509	IL31RA	1	ENSG00000156052	GNAQ	GNAQ _( -57752 )	4	chr9_78089210_78089542	6	1	1	1	1	0	1	1	0	-0.275528	0.275528	-0.27681	0.27681	-0.218681	0.218681	-0.113284	0.113284	0	0	-0.0214175	0.0214175	-0.0114627	0.0114627	0	0	0.27681	0.152864
1480	3669	ENSG00000152894	PTPRK	1	ENSG00000081923	ATP8B1	ATP8B1 _( -82650 )	4	chr18_57885965_57886248	5	1	0	1	1	1	0	1	0	-0.275517	0.275517	0	0	-0.220868	0.220868	-0.247927	0.247927	-0.0790823	0.0790823	0	0	-0.252815	0.252815	0	0	0.275517	0.215242
924	4795	ENSG00000128045	RASL11B	1	ENSG00000198959	TGM2	TGM2 _( 48480 )	4	chr20_38117571_38118098	7	1	1	1	1	1	1	1	0	-0.275378	0.275378	-0.0981823	0.0981823	-0.338094	0.338094	-0.262006	0.262006	-0.335356	0.335356	-0.306587	0.306587	-0.21863	0.21863	0	0	0.338094	0.262033
2804	5519	ENSG00000253203	GUSBP3	1	ENSG00000181744	DIPK2A	DIPK2A _( 1012814 )	4	chr3_144984612_144984837	5	1	0	1	1	1	1	0	0	-0.275318	0.275318	0	0	-0.203188	0.203188	-0.0584099	0.0584099	-0.0881716	0.0881716	-0.247115	0.247115	0	0	0	0	0.275318	0.174441
1061	8221	ENSG00000134243	SORT1	1	ENSG00000159167	STC1	STC1 _( 23740 )	4	chr8_23830661_23831067	4	1	0	0	1	1	1	0	0	-0.275131	0.275131	0	0	0	0	-0.0516159	0.0516159	-0.00964332	0.00964332	-0.0204887	0.0204887	0	0	0	0	0.275131	0.0892199
839	3605	ENSG00000123146	ADGRE5	1	ENSG00000141431	ASXL3	ASXL3 _( 234071 )	4	chr18_33812304_33812514	7	1	1	1	1	1	0	1	1	-0.275001	0.275001	-0.0856366	0.0856366	-0.284762	0.284762	-0.404128	0.404128	-0.0350253	0.0350253	0	0	-0.308566	0.308566	-0.256648	0.256648	0.404128	0.235681
2467	81	ENSG00000198816	ZNF358	1	ENSG00000090020	SLC9A1	SLC9A1 _( -12311 )	4	chr1_27179292_27179720	4	1	0	1	1	0	0	1	0	0.274861	0.274861	0	0	0.0575905	0.0575905	0.224812	0.224812	0	0	0	0	0.285582	0.285582	0	0	0.285582	0.210711
497	3669	ENSG00000105339	DENND3	1	ENSG00000081923	ATP8B1	ATP8B1 _( -82650 )	4	chr18_57885965_57886248	8	1	1	1	1	1	1	1	1	-0.274762	0.274762	-0.12009	0.12009	-0.171755	0.171755	-0.282221	0.282221	-0.0579749	0.0579749	-0.142679	0.142679	-0.14377	0.14377	-0.038835	0.038835	0.282221	0.154011
877	4549	ENSG00000125148	MT2A	1	ENSG00000116117	PARD3B	PARD3B _( 203551 )	4	chr2_204749344_204749544	4	1	0	0	0	0	1	1	1	0.274602	0.274602	0	0	0	0	0	0	0	0	0.208966	0.208966	7.39807e-05	7.39807e-05	0.0849122	0.0849122	0.274602	0.142138
2256	7025	ENSG00000184602	SNN	1	ENSG00000137266	SLC22A23	SLC22A23 _( -49683 )	4	chr6_3506705_3507335	4	1	0	1	1	0	0	1	0	0.274457	0.274457	0	0	0.283021	0.283021	0.257778	0.257778	0	0	0	0	0.152069	0.152069	0	0	0.283021	0.241831
2656	4308	ENSG00000229644	NAMPTP1	1	ENSG00000115919	KYNU	KYNU _( -234312 )	4	chr2_142642595_142643186	7	1	1	1	1	0	1	1	1	0.274438	0.274438	0.110396	0.110396	0.0277102	0.0277102	0.261324	0.261324	0	0	0.162115	0.162115	0.25228	0.25228	0.229132	0.229132	0.274438	0.188199
2403	6765	ENSG00000196776	CD47	1	ENSG00000125347	IRF1	IRF1 _( 14996 )	4	chr5_132475131_132475802	7	1	1	1	1	1	0	1	1	0.27442	0.27442	0.347159	0.347159	0.134745	0.134745	0.21761	0.21761	0.320198	0.320198	0	0	0.219358	0.219358	0.158058	0.158058	0.347159	0.238792
2438	7019	ENSG00000197905	TEAD4	1	ENSG00000054598	FOXC1	FOXC1 _( 291684 )	4	chr6_1901656_1901889	7	1	1	1	1	1	0	1	1	-0.274377	0.274377	-0.127368	0.127368	-0.0248347	0.0248347	-0.246965	0.246965	-0.0905549	0.0905549	0	0	-0.175167	0.175167	-0.0495865	0.0495865	0.274377	0.141265
811	56	ENSG00000121060	TRIM25	1	ENSG00000127483	HP1BP3	HP1BP3 _( -85599 )	4	chr1_20872922_20873537	7	1	1	1	1	1	1	1	0	0.27422	0.27422	0.223106	0.223106	0.39115	0.39115	0.192335	0.192335	0.0362966	0.0362966	0.227456	0.227456	0.117068	0.117068	0	0	0.39115	0.208805
753	475	ENSG00000118193	KIF14	1	ENSG00000132688	NES	NES _( -6747 )	4	chr1_156684144_156685026	3	1	0	1	1	0	0	0	0	0.274205	0.274205	0	0	0.0391183	0.0391183	0.133024	0.133024	0	0	0	0	0	0	0	0	0.274205	0.148782
989	4654	ENSG00000130881	LRP3	1	ENSG00000072080	SPP2	SPP2 _( -17809 )	4	chr2_234032285_234032870	3	1	1	0	1	0	0	0	0	0.274172	0.274172	0.125211	0.125211	0	0	0.168476	0.168476	0	0	0	0	0	0	0	0	0.274172	0.189286
2568	8739	ENSG00000213903	LTB4R	1	ENSG00000174482	LINGO2	LINGO2 _( -87790 )	4	chr9_28758076_28758660	8	1	1	1	1	1	1	1	1	0.27416	0.27416	0.271168	0.271168	0.337692	0.337692	0.116996	0.116996	0.0307309	0.0307309	0.210914	0.210914	0.184096	0.184096	0.378172	0.378172	0.378172	0.225491
1137	2942	ENSG00000136379	ABHD17C	1	ENSG00000103671	TRIP4	TRIP4 _( 42441 )	4	chr15_64430189_64430658	6	1	0	1	1	1	1	1	0	0.274155	0.274155	0	0	0.181233	0.181233	0.408145	0.408145	0.103522	0.103522	0.0353067	0.0353067	0.0716467	0.0716467	0	0	0.408145	0.179002
292	9000	ENSG00000087842	PIR	1	ENSG00000095321	CRAT	CRAT _( -10431 )	4	chr9_129121620_129121825	8	1	1	1	1	1	1	1	1	0.274133	0.274133	0.172012	0.172012	0.196876	0.196876	0.317509	0.317509	0.0218881	0.0218881	0.212576	0.212576	0.153087	0.153087	0.289918	0.289918	0.317509	0.20475
935	7153	ENSG00000128422	KRT17	1	ENSG00000164626	KCNK5	KCNK5 _( -34259 )	4	chr6_39263709_39263924	7	1	1	0	1	1	1	1	1	0.274113	0.274113	0.157306	0.157306	0	0	0.25026	0.25026	0.0992893	0.0992893	0.288296	0.288296	0.0372945	0.0372945	0.258647	0.258647	0.288296	0.195029
2600	8800	ENSG00000222414	RNU2-59P	1	ENSG00000135046	ANXA1	ANXA1 _( 20052 )	4	chr9_73171809_73173126	6	1	1	1	0	0	1	1	1	0.274062	0.274062	0.197899	0.197899	0.0419061	0.0419061	0	0	0	0	0.226389	0.226389	0.0361701	0.0361701	0.195012	0.195012	0.274062	0.161906
2741	8782	ENSG00000239911	PRKAG2-AS1	1	ENSG00000119138	KLF9	KLF9 _( -64440 )	4	chr9_70479064_70479471	6	1	1	1	1	1	0	1	0	0.273859	0.273859	0.157978	0.157978	0.0745912	0.0745912	0.0643692	0.0643692	0.00059065	0.00059065	0	0	0.119421	0.119421	0	0	0.273859	0.115135
1497	2730	ENSG00000153885	KCTD15	1	ENSG00000053254	FOXN3	FOXN3 _( 121115 )	4	chr14_89833180_89833544	6	1	1	1	1	0	1	1	0	-0.273796	0.273796	-0.020339	0.020339	-0.170639	0.170639	-0.179256	0.179256	0	0	-0.018674	0.018674	-0.14294	0.14294	0	0	0.273796	0.134274
1319	6977	ENSG00000143382	ADAMTSL4	1	ENSG00000185662	SMIM23	SMIM23 _( 91816 )	4	chr5_171874248_171874589	6	1	1	1	1	0	0	1	1	0.273795	0.273795	0.245498	0.245498	0.263867	0.263867	0.236678	0.236678	0	0	0	0	0.233294	0.233294	0.0173046	0.0173046	0.273795	0.211739
1483	4654	ENSG00000153029	MR1	1	ENSG00000072080	SPP2	SPP2 _( -17809 )	4	chr2_234032285_234032870	6	1	0	1	1	1	1	0	1	-0.27378	0.27378	0	0	-0.03872	0.03872	-0.3499	0.3499	-0.27076	0.27076	-0.0386331	0.0386331	0	0	-0.0194545	0.0194545	0.3499	0.165208
2959	1981	ENSG00000269946	MIRLET7A1HG	1	ENSG00000170374	ENSG00000170374	ENSG00000170374 _( -3539 )	4	chr12_53348854_53349082	5	1	0	1	1	1	0	0	1	0.273714	0.273714	0	0	0.0777721	0.0777721	0.31028	0.31028	0.106136	0.106136	0	0	0	0	0.145806	0.145806	0.31028	0.182742
1067	4579	ENSG00000134339	SAA2	1	ENSG00000138363	ATIC	ATIC _( -13681 )	4	chr2_215297804_215298136	6	1	1	0	1	0	1	1	1	-0.273679	0.273679	-0.0846258	0.0846258	0	0	-0.123225	0.123225	0	0	-0.350445	0.350445	-0.18774	0.18774	-0.2398	0.2398	0.350445	0.209919
1892	848	ENSG00000168306	ACOX2	1	ENSG00000133019	CHRM3	CHRM3 _( -425905 )	4	chr1_238959999_238960660	6	1	0	1	1	1	1	1	0	0.273658	0.273658	0	0	0.0905259	0.0905259	0.219941	0.219941	0.163413	0.163413	0.349438	0.349438	0.264511	0.264511	0	0	0.349438	0.226914
1755	4616	ENSG00000164543	STK17A	1	ENSG00000124019	FAM124B	FAM124B _( -77677 )	4	chr2_224479762_224480042	5	1	0	1	1	1	1	0	0	0.27365	0.27365	0	0	0.129149	0.129149	0.0491987	0.0491987	0.00191005	0.00191005	0.169961	0.169961	0	0	0	0	0.27365	0.124774
2633	8761	ENSG00000226699	ENSG00000226699	1	ENSG00000276040	SPATA31A7	SPATA31A7 _( -387792 )	4	chr9_60526022_60526582	5	1	1	1	1	1	0	0	0	-0.273643	0.273643	-0.0470765	0.0470765	-0.210349	0.210349	-0.0495502	0.0495502	-0.145647	0.145647	0	0	0	0	0	0	0.273643	0.145253
1187	6766	ENSG00000137965	IFI44	1	ENSG00000125347	IRF1	IRF1 _( 8620 )	4	chr5_132477414_132482178	6	1	0	1	1	1	0	1	1	0.273517	0.273517	0	0	0.0744152	0.0744152	0.101351	0.101351	0.321935	0.321935	0	0	0.242008	0.242008	0.0124571	0.0124571	0.321935	0.170947
2775	1538	ENSG00000248098	BCKDHA	1	ENSG00000167996	FTH1	FTH1 _( 3451 )	4	chr11_61961642_61964209	6	1	0	1	1	1	0	1	1	0.273481	0.273481	0	0	0.0624929	0.0624929	0.248987	0.248987	0.0804792	0.0804792	0	0	0.340775	0.340775	0.104784	0.104784	0.340775	0.185167
1725	4582	ENSG00000163975	MELTF	1	ENSG00000144583	MARCH-IV	MARCH-IV _( 54902 )	4	chr2_216316655_216317125	7	1	1	1	1	0	1	1	1	0.273415	0.273415	0.237726	0.237726	0.21374	0.21374	0.139136	0.139136	0	0	0.117526	0.117526	0.166597	0.166597	0.105171	0.105171	0.273415	0.179045
2340	579	ENSG00000187957	DNER	1	ENSG00000135837	CEP350	CEP350 _( -22540 )	4	chr1_179931766_179932198	8	1	1	1	1	1	1	1	1	0.273395	0.273395	0.12109	0.12109	0.0571192	0.0571192	0.045721	0.045721	0.267494	0.267494	0.0242046	0.0242046	0.336245	0.336245	0.151383	0.151383	0.336245	0.159582
321	971	ENSG00000090924	PLEKHG2	1	ENSG00000077327	SPAG6	SPAG6 _( 133781 )	4	chr10_22479226_22479676	7	1	1	1	1	1	1	0	1	-0.273376	0.273376	-0.33553	0.33553	-0.0456058	0.0456058	-0.3313	0.3313	-0.124852	0.124852	-0.0890474	0.0890474	0	0	-0.33751	0.33751	0.33751	0.219603
405	4598	ENSG00000100985	MMP9	1	ENSG00000116106	EPHA4	EPHA4 _( 56212 )	4	chr2_221517362_221517990	5	1	1	1	1	1	0	0	0	0.27336	0.27336	0.108921	0.108921	0.280526	0.280526	0.223959	0.223959	0.0941614	0.0941614	0	0	0	0	0	0	0.280526	0.196186
59	4555	ENSG00000019549	SNAI2	1	ENSG00000118257	NRP2	NRP2 _( 27212 )	4	chr2_205709202_205709627	7	1	0	1	1	1	1	1	1	-0.273358	0.273358	0	0	-0.0955362	0.0955362	-0.291819	0.291819	-0.121248	0.121248	-0.417028	0.417028	-0.263748	0.263748	-0.114771	0.114771	0.417028	0.225358
586	7536	ENSG00000109667	SLC2A9	1	ENSG00000112425	EPM2A	EPM2A _( 21822 )	4	chr6_145713823_145714201	7	1	1	1	1	1	1	1	0	0.273325	0.273325	0.0432742	0.0432742	0.141611	0.141611	0.260926	0.260926	0.365003	0.365003	0.103384	0.103384	0.152957	0.152957	0	0	0.365003	0.191497
343	651	ENSG00000094804	CDC6	1	ENSG00000162630	B3GALT2	B3GALT2 _( -24560 )	4	chr1_193211214_193211925	7	1	1	1	0	1	1	1	1	0.273261	0.273261	0.125392	0.125392	0.227666	0.227666	0	0	0.108966	0.108966	0.385219	0.385219	0.11678	0.11678	0.298261	0.298261	0.385219	0.219363
1766	906	ENSG00000164825	DEFB1	1	ENSG00000187134	AKR1C1	AKR1C1 _( 18751 )	4	chr10_4982004_4983086	8	1	1	1	1	1	1	1	1	0.273258	0.273258	0.241236	0.241236	0.357129	0.357129	0.386471	0.386471	0.0978654	0.0978654	0.124862	0.124862	0.201179	0.201179	0.0557682	0.0557682	0.386471	0.217221
1736	5305	ENSG00000164105	SAP30	1	ENSG00000121440	PDZRN3	PDZRN3 _( -28951 )	4	chr3_73653891_73654327	7	1	1	1	1	0	1	1	1	-0.273137	0.273137	-0.0542794	0.0542794	-0.107259	0.107259	-0.422079	0.422079	0	0	-0.179627	0.179627	-0.332072	0.332072	-0.0162003	0.0162003	0.422079	0.197808
1643	8693	ENSG00000162063	CCNF	1	ENSG00000107165	TYRP1	TYRP1 _( -754067 )	4	chr9_11931097_11931372	8	1	1	1	1	1	1	1	1	0.272925	0.272925	0.0866915	0.0866915	0.378779	0.378779	0.178624	0.178624	0.0895583	0.0895583	0.163945	0.163945	0.209706	0.209706	0.0253759	0.0253759	0.378779	0.175701
2777	6035	ENSG00000248429	FAM198B-AS1	1	ENSG00000180346	TIGD2	TIGD2 _( 59175 )	4	chr4_89171992_89172271	7	1	1	1	1	1	0	1	1	0.272923	0.272923	0.0253389	0.0253389	0.103996	0.103996	0.111649	0.111649	0.401955	0.401955	0	0	0.0386133	0.0386133	0.106127	0.106127	0.401955	0.151515
1829	3743	ENSG00000166825	ANPEP	1	ENSG00000174898	CATSPERD	CATSPERD _( 17789 )	4	chr19_5738466_5738776	8	1	1	1	1	1	1	1	1	-0.272806	0.272806	-0.318258	0.318258	-0.218658	0.218658	-0.0935822	0.0935822	-0.149665	0.149665	-0.195305	0.195305	-0.105849	0.105849	-0.272167	0.272167	0.318258	0.203286
2150	316	ENSG00000179046	TRIML2	1	ENSG00000122482	ZNF644	ZNF644 _( 6551 )	4	chr1_91015420_91015721	5	1	0	1	1	1	0	0	1	0.272762	0.272762	0	0	0.205675	0.205675	0.0610976	0.0610976	0.242511	0.242511	0	0	0	0	0.0908661	0.0908661	0.272762	0.174582
1609	6563	ENSG00000160014	CALM3	1	ENSG00000178175	ZNF366	ZNF366 _( 72460 )	4	chr5_72434904_72435267	5	1	1	1	1	0	1	0	0	-0.272702	0.272702	-0.104999	0.104999	-0.0849227	0.0849227	-0.06911	0.06911	0	0	-0.0631137	0.0631137	0	0	0	0	0.272702	0.11897
1428	9121	ENSG00000149257	SERPINH1	1	ENSG00000188937	NYX	NYX _( 7925 )	4	chrX_41455359_41455648	6	1	0	1	1	1	0	1	1	-0.272677	0.272677	0	0	-0.260462	0.260462	-0.167988	0.167988	-0.108197	0.108197	0	0	-0.290254	0.290254	-0.168265	0.168265	0.290254	0.211307
969	8564	ENSG00000129932	DOHH	1	ENSG00000136999	CCN3	CCN3 _( 120588 )	4	chr8_119536894_119537129	3	1	1	1	0	0	0	0	0	0.272606	0.272606	0.152135	0.152135	5.70201e-05	5.70201e-05	0	0	0	0	0	0	0	0	0	0	0.272606	0.141599
1960	2681	ENSG00000170323	FABP4	1	ENSG00000100650	SRSF5	SRSF5 _( 28914 )	4	chr14_69755814_69756032	6	1	1	0	1	1	1	0	1	0.272605	0.272605	0.06741	0.06741	0	0	0.00479853	0.00479853	0.289774	0.289774	0.102374	0.102374	0	0	0.197969	0.197969	0.289774	0.155822
3012	5352	ENSG00000276043	UHRF1	1	ENSG00000057019	DCBLD2	DCBLD2 _( -53060 )	4	chr3_98954749_98955409	8	1	1	1	1	1	1	1	1	0.272565	0.272565	0.0614849	0.0614849	0.413004	0.413004	0.302067	0.302067	0.301385	0.301385	0.273287	0.273287	0.233641	0.233641	0.140435	0.140435	0.413004	0.249734
2983	2757	ENSG00000273272	ENSG00000273272	1	ENSG00000168398	BDKRB2	BDKRB2 _( -5620 )	4	chr14_96198601_96199059	8	1	1	1	1	1	1	1	1	0.272493	0.272493	0.0846405	0.0846405	0.00815036	0.00815036	0.116261	0.116261	0.147474	0.147474	0.0476812	0.0476812	0.0739643	0.0739643	0.0764236	0.0764236	0.272493	0.103386
871	2365	ENSG00000124508	BTN2A2	1	ENSG00000120658	ENOX1	ENOX1 _( 121722 )	4	chr13_43664541_43665186	7	1	1	1	1	1	1	1	0	0.272417	0.272417	0.329001	0.329001	0.167198	0.167198	0.174128	0.174128	0.0648718	0.0648718	0.0717571	0.0717571	0.159709	0.159709	0	0	0.329001	0.177012
493	6169	ENSG00000105204	DYRK1B	1	ENSG00000164073	MFSD8	MFSD8 _( -9193 )	4	chr4_127975227_127975578	8	1	1	1	1	1	1	1	1	-0.272406	0.272406	-0.169834	0.169834	-0.276314	0.276314	-0.193012	0.193012	-0.216721	0.216721	-0.071587	0.071587	-0.409027	0.409027	-0.184138	0.184138	0.409027	0.22413
626	8693	ENSG00000111665	CDCA3	1	ENSG00000107165	TYRP1	TYRP1 _( -754067 )	4	chr9_11931097_11931372	4	1	0	1	0	1	0	1	0	0.272372	0.272372	0	0	0.241688	0.241688	0	0	0.0194361	0.0194361	0	0	0.188717	0.188717	0	0	0.272372	0.180553
679	6212	ENSG00000114812	VIPR1	1	ENSG00000164164	OTUD4	OTUD4 _( -15142 )	4	chr4_145195303_145196016	6	1	0	1	1	1	0	1	1	-0.272352	0.272352	0	0	-0.322441	0.322441	-0.0844241	0.0844241	-0.150558	0.150558	0	0	-0.221105	0.221105	-0.0785528	0.0785528	0.322441	0.188239
2074	8121	ENSG00000175305	CCNE2	1	ENSG00000170279	C7orf33	C7orf33 _( -19686 )	4	chr7_148570710_148570879	6	1	1	1	1	0	0	1	1	0.272234	0.272234	0.306686	0.306686	0.308901	0.308901	0.243987	0.243987	0	0	0	0	0.250436	0.250436	0.0296005	0.0296005	0.308901	0.235307
2301	4310	ENSG00000186193	SAPCD2	1	ENSG00000115919	KYNU	KYNU _( -45499 )	4	chr2_142831698_142831999	3	1	0	0	1	0	0	1	0	0.272131	0.272131	0	0	0	0	0.0364003	0.0364003	0	0	0	0	0.0890788	0.0890788	0	0	0.272131	0.132537
60	3958	ENSG00000019582	CD74	1	ENSG00000163803	PLB1	PLB1 _( 94968 )	4	chr2_28552113_28552731	5	1	1	0	1	1	0	0	1	0.27209	0.27209	0.152071	0.152071	0	0	0.0931578	0.0931578	0.341967	0.341967	0	0	0	0	0.323974	0.323974	0.341967	0.236652
2518	3858	ENSG00000204767	INSYN2B	1	ENSG00000035115	SH3YL1	SH3YL1 _( 101614 )	4	chr2_162758_163252	7	1	1	1	1	1	1	0	1	0.272004	0.272004	0.32993	0.32993	0.210082	0.210082	0.254611	0.254611	0.176632	0.176632	0.0165758	0.0165758	0	0	0.0738001	0.0738001	0.32993	0.190519
722	5566	ENSG00000116574	RHOU	1	ENSG00000163590	PPM1L	PPM1L _( 41249 )	4	chr3_160796851_160797295	8	1	1	1	1	1	1	1	1	0.27195	0.27195	0.129163	0.129163	0.230132	0.230132	0.161835	0.161835	0.124713	0.124713	0.115887	0.115887	0.520595	0.520595	0.311682	0.311682	0.520595	0.233245
1431	3023	ENSG00000149503	INCENP	1	ENSG00000140522	RLBP1	RLBP1 _( -9071 )	4	chr15_89230822_89231395	6	1	1	1	1	1	0	1	0	0.27184	0.27184	0.257877	0.257877	0.174674	0.174674	0.0373892	0.0373892	0.115591	0.115591	0	0	0.316501	0.316501	0	0	0.316501	0.195645
2761	971	ENSG00000244122	UGT1A7	1	ENSG00000077327	SPAG6	SPAG6 _( 133781 )	4	chr10_22479226_22479676	7	1	0	1	1	1	1	1	1	0.271812	0.271812	0	0	0.236528	0.236528	0.226477	0.226477	0.310999	0.310999	0.451705	0.451705	0.258734	0.258734	0.215373	0.215373	0.451705	0.281661
1732	6948	ENSG00000164056	SPRY1	1	ENSG00000038274	MAT2B	MAT2B _( 156769 )	4	chr5_163659883_163660131	4	1	1	0	1	0	0	1	0	0.271809	0.271809	0.179529	0.179529	0	0	0.227372	0.227372	0	0	0	0	0.150954	0.150954	0	0	0.271809	0.207416
2129	5715	ENSG00000177989	ODF3B	1	ENSG00000109625	CPZ	CPZ _( -43833 )	4	chr4_8534276_8534492	6	1	1	1	1	0	0	1	1	0.271702	0.271702	0.264064	0.264064	0.307378	0.307378	0.204461	0.204461	0	0	0	0	0.0721129	0.0721129	0.136583	0.136583	0.307378	0.209384
690	5304	ENSG00000115226	FNDC4	1	ENSG00000163605	PPP4R2	PPP4R2 _( -5636 )	4	chr3_72990679_72991149	7	1	1	1	1	1	1	1	0	-0.271683	0.271683	-0.167572	0.167572	-0.255254	0.255254	-0.231566	0.231566	-0.377593	0.377593	-0.0491515	0.0491515	-0.14963	0.14963	0	0	0.377593	0.214636
2717	7910	ENSG00000235333	PVRIG2P	1	ENSG00000164692	COL1A2	COL1A2 _( -25779 )	4	chr7_94368410_94368782	7	1	1	1	1	1	1	0	1	0.271674	0.271674	0.139623	0.139623	0.147741	0.147741	0.175489	0.175489	0.0522859	0.0522859	0.0625662	0.0625662	0	0	0.0430914	0.0430914	0.271674	0.127496
1948	3863	ENSG00000169871	TRIM56	1	ENSG00000130508	PXDN	PXDN _( 112351 )	4	chr2_1631800_1632501	6	1	0	1	1	1	0	1	1	-0.271636	0.271636	0	0	-0.100795	0.100795	-0.0110389	0.0110389	-0.0545125	0.0545125	0	0	-0.326328	0.326328	-0.18321	0.18321	0.326328	0.15792
2925	3243	ENSG00000266970	ENSG00000266970	1	ENSG00000283755	CPHXL	CPHXL _( -249781 )	4	chr16_75976223_75976579	6	1	1	1	1	0	0	1	1	0.271551	0.271551	0.176732	0.176732	0.455538	0.455538	0.156651	0.156651	0	0	0	0	0.270486	0.270486	0.155373	0.155373	0.455538	0.247722
1497	5305	ENSG00000153885	KCTD15	1	ENSG00000121440	PDZRN3	PDZRN3 _( -28951 )	4	chr3_73653891_73654327	8	1	1	1	1	1	1	1	1	-0.271546	0.271546	-0.119064	0.119064	-0.292334	0.292334	-0.359286	0.359286	-0.11172	0.11172	-0.0603182	0.0603182	-0.219401	0.219401	-0.0835919	0.0835919	0.359286	0.189657
2553	5401	ENSG00000213190	MLLT11	1	ENSG00000091972	CD200	CD200 _( 33331 )	4	chr3_112365678_112366081	7	1	1	1	1	1	1	1	0	0.271534	0.271534	0.0332811	0.0332811	0.111491	0.111491	0.137525	0.137525	0.0342239	0.0342239	0.0355235	0.0355235	0.110118	0.110118	0	0	0.271534	0.104814
243	8052	ENSG00000078114	NEBL	1	ENSG00000106459	NRF1	NRF1 _( -15062 )	4	chr7_129596362_129596652	8	1	1	1	1	1	1	1	1	-0.271496	0.271496	-0.273181	0.273181	-0.239442	0.239442	-0.220901	0.220901	-0.00605165	0.00605165	-0.10735	0.10735	-0.284299	0.284299	-0.287209	0.287209	0.287209	0.211241
765	6489	ENSG00000118689	FOXO3	1	ENSG00000164172	MOCS2	MOCS2 _( -101614 )	4	chr5_53211677_53212139	5	1	0	1	1	0	0	1	1	-0.271282	0.271282	0	0	-0.0361469	0.0361469	-0.238934	0.238934	0	0	0	0	-0.313036	0.313036	-0.240436	0.240436	0.313036	0.219967
334	3762	ENSG00000092421	SEMA6A	1	ENSG00000105141	CASP14	CASP14 _( 0 )	4	chr19_15049181_15049548	8	1	1	1	1	1	1	1	1	0.271269	0.271269	0.277993	0.277993	0.323055	0.323055	0.139963	0.139963	0.140918	0.140918	0.151528	0.151528	0.20393	0.20393	0.0869965	0.0869965	0.323055	0.199457
1192	3472	ENSG00000138061	CYP1B1	1	ENSG00000187013	C17orf82	C17orf82 _( 15129 )	4	chr17_61426880_61427257	5	1	1	0	1	0	0	1	1	-0.271254	0.271254	-0.0941976	0.0941976	0	0	-0.102542	0.102542	0	0	0	0	-0.218763	0.218763	-0.149022	0.149022	0.271254	0.167156
1170	2837	ENSG00000137673	MMP7	1	ENSG00000128881	TTBK2	TTBK2 _( 29825 )	4	chr15_42890332_42890984	6	1	0	1	1	0	1	1	1	-0.271226	0.271226	0	0	-0.241529	0.241529	-0.157675	0.157675	0	0	-0.186969	0.186969	-0.282494	0.282494	-0.281926	0.281926	0.282494	0.23697
92	3370	ENSG00000039987	BEST2	1	ENSG00000181481	RNF135	RNF135 _( -19212 )	4	chr17_30950542_30950989	6	1	1	1	1	0	1	1	0	0.271212	0.271212	0.122588	0.122588	0.147623	0.147623	0.316142	0.316142	0	0	0.256624	0.256624	0.0625885	0.0625885	0	0	0.316142	0.19613
962	766	ENSG00000129521	EGLN3	1	ENSG00000118873	RAB3GAP2	RAB3GAP2 _( -52904 )	4	chr1_220325358_220325880	7	1	1	1	1	0	1	1	1	0.271099	0.271099	0.159764	0.159764	0.162842	0.162842	0.317852	0.317852	0	0	0.127132	0.127132	0.184182	0.184182	0.0911742	0.0911742	0.317852	0.187721
1532	4896	ENSG00000155816	FMN2	1	ENSG00000154736	ADAMTS5	ADAMTS5 _( -145417 )	4	chr21_27111930_27112509	3	1	0	1	0	0	0	0	1	0.271058	0.271058	0	0	0.134849	0.134849	0	0	0	0	0	0	0	0	0.0959533	0.0959533	0.271058	0.167287
831	3284	ENSG00000122691	TWIST1	1	ENSG00000177946	CENPBD1	CENPBD1 _( -21988 )	4	chr16_89994820_89996044	6	1	0	1	0	1	1	1	1	0.27102	0.27102	0	0	0.107575	0.107575	0	0	0.202096	0.202096	0.180723	0.180723	0.170331	0.170331	0.0210452	0.0210452	0.27102	0.158798
435	826	ENSG00000102316	MAGED2	1	ENSG00000135778	NTPCR	NTPCR _( 156809 )	4	chr1_233107414_233107963	7	1	1	1	1	1	1	1	0	0.271002	0.271002	0.0297369	0.0297369	0.206668	0.206668	0.300287	0.300287	0.067126	0.067126	0.020555	0.020555	0.278723	0.278723	0	0	0.300287	0.167728
2882	5101	ENSG00000261061	ENSG00000261061	1	ENSG00000182247	UBE2E2	UBE2E2 _( 39080 )	4	chr3_23242100_23242555	4	1	1	0	1	1	0	0	0	0.27096	0.27096	0.100126	0.100126	0	0	0.0674516	0.0674516	0.0807785	0.0807785	0	0	0	0	0	0	0.27096	0.129829
1056	8627	ENSG00000134013	LOXL2	1	ENSG00000131773	KHDRBS3	KHDRBS3 _( 144528 )	4	chr8_135601985_135602209	7	1	1	1	1	0	1	1	1	0.270923	0.270923	0.142445	0.142445	0.296611	0.296611	0.370461	0.370461	0	0	0.358036	0.358036	0.223307	0.223307	0.0589085	0.0589085	0.370461	0.245813
856	7034	ENSG00000123892	RAB38	1	ENSG00000124782	RREB1	RREB1 _( -227822 )	4	chr6_6878888_6879775	5	1	0	1	1	0	1	1	0	0.270903	0.270903	0	0	0.224882	0.224882	0.131013	0.131013	0	0	0.124156	0.124156	0.303511	0.303511	0	0	0.303511	0.210893
2084	4310	ENSG00000175643	RMI2	1	ENSG00000115919	KYNU	KYNU _( -45499 )	4	chr2_142831698_142831999	7	1	0	1	1	1	1	1	1	0.270871	0.270871	0	0	0.363425	0.363425	0.338927	0.338927	0.142917	0.142917	0.247993	0.247993	0.323799	0.323799	0.228942	0.228942	0.363425	0.273839
2436	9079	ENSG00000197872	FAM49A	1	ENSG00000086712	TXLNG	TXLNG _( 36339 )	4	chrX_16822766_16823261	6	1	1	1	1	1	0	1	0	-0.270807	0.270807	-0.219664	0.219664	-0.223825	0.223825	-0.139932	0.139932	-0.334995	0.334995	0	0	-0.11422	0.11422	0	0	0.334995	0.21724
2807	7162	ENSG00000253368	TRNP1	1	ENSG00000112212	TSPO2	TSPO2 _( -111622 )	4	chr6_40930473_40930932	6	1	1	1	1	0	0	1	1	-0.270672	0.270672	-0.300272	0.300272	-0.237638	0.237638	-0.187847	0.187847	0	0	0	0	-0.114043	0.114043	-0.00979298	0.00979298	0.300272	0.186711
900	8977	ENSG00000126215	XRCC3	1	ENSG00000175764	TTLL11	TTLL11 _( 134698 )	4	chr9_121958624_121958908	7	1	1	1	1	0	1	1	1	0.270632	0.270632	0.11033	0.11033	0.0933015	0.0933015	0.301547	0.301547	0	0	0.215108	0.215108	0.126273	0.126273	0.127811	0.127811	0.301547	0.177857
2701	3069	ENSG00000233929	MT1XP1	1	ENSG00000127588	GNG13	GNG13 _( -45870 )	4	chr16_846603_847135	6	1	1	1	1	1	0	1	0	0.270432	0.270432	0.0975047	0.0975047	0.123084	0.123084	0.157185	0.157185	0.150606	0.150606	0	0	0.343875	0.343875	0	0	0.343875	0.190448
387	1232	ENSG00000100422	CERK	1	ENSG00000065613	SLK	SLK _( 22629 )	4	chr10_103989830_103990400	7	1	1	1	1	1	0	1	1	-0.270354	0.270354	-0.0114372	0.0114372	-0.24696	0.24696	-0.169703	0.169703	-0.159116	0.159116	0	0	-0.180865	0.180865	-0.22834	0.22834	0.270354	0.180968
105	7841	ENSG00000049192	ADAMTS6	1	ENSG00000263001	GTF2I	GTF2I _( -29350 )	4	chr7_74628055_74628317	5	1	1	0	1	1	0	1	0	-0.270242	0.270242	-0.308121	0.308121	0	0	-0.217958	0.217958	-0.133234	0.133234	0	0	-0.103789	0.103789	0	0	0.308121	0.206669
526	8064	ENSG00000106348	IMPDH1	1	ENSG00000155530	LRGUK	LRGUK _( 57500 )	4	chr7_134184799_134185055	6	1	1	1	1	0	0	1	1	0.270241	0.270241	0.252946	0.252946	0.188125	0.188125	0.255254	0.255254	0	0	0	0	0.329305	0.329305	0.040963	0.040963	0.329305	0.222806
39	6027	ENSG00000011105	TSPAN9	1	ENSG00000145283	SLC10A6	SLC10A6 _( 7595 )	4	chr4_86841041_86841668	6	1	0	1	1	0	1	1	1	0.27016	0.27016	0	0	0.100551	0.100551	0.127343	0.127343	0	0	7.70776e-06	7.70776e-06	0.0231388	0.0231388	0.16554	0.16554	0.27016	0.114457
371	1406	ENSG00000100092	SH3BP1	1	ENSG00000110693	SOX6	SOX6 _( -101262 )	4	chr11_16839905_16840167	7	1	1	1	1	1	1	1	0	0.269959	0.269959	0.220178	0.220178	0.20633	0.20633	0.197947	0.197947	0.254728	0.254728	3.39832e-05	3.39832e-05	0.189243	0.189243	0	0	0.269959	0.191203
879	3100	ENSG00000125266	EFNB2	1	ENSG00000048462	TNFRSF17	TNFRSF17 _( -8800 )	4	chr16_11955771_11956307	6	1	1	1	0	1	0	1	1	0.269931	0.269931	0.235437	0.235437	0.257921	0.257921	0	0	0.0855399	0.0855399	0	0	0.244437	0.244437	0.193229	0.193229	0.269931	0.214416
1007	2339	ENSG00000131724	IL13RA1	1	ENSG00000250709	CCDC169-SOHLH2	CCDC169-SOHLH2 _( -15351 )	4	chr13_36313193_36313901	8	1	1	1	1	1	1	1	1	0.269905	0.269905	0.0771971	0.0771971	0.223675	0.223675	0.196264	0.196264	0.219304	0.219304	0.344258	0.344258	0.160432	0.160432	0.2278	0.2278	0.344258	0.214854
9	5297	ENSG00000004799	PDK4	1	ENSG00000163602	RYBP	RYBP _( -185503 )	4	chr3_72632124_72632463	4	1	0	0	1	0	1	0	1	-0.269835	0.269835	0	0	0	0	-0.140329	0.140329	0	0	-0.103091	0.103091	0	0	-0.0648462	0.0648462	0.269835	0.144525
820	8815	ENSG00000121858	TNFSF10	1	ENSG00000135069	PSAT1	PSAT1 _( 109826 )	4	chr9_78406969_78407381	7	1	1	1	1	1	0	1	1	0.26982	0.26982	0.153037	0.153037	0.158846	0.158846	0.415244	0.415244	0.181428	0.181428	0	0	0.139589	0.139589	0.193271	0.193271	0.415244	0.215891
1001	8582	ENSG00000131459	GFPT2	1	ENSG00000178764	ZHX2	ZHX2 _( 70172 )	4	chr8_122851566_122851841	3	1	0	0	0	0	1	0	1	0.269656	0.269656	0	0	0	0	0	0	0	0	0.180673	0.180673	0	0	8.51031e-05	8.51031e-05	0.269656	0.150138
1308	7302	ENSG00000143127	ITGA10	1	ENSG00000118420	UBE3D	UBE3D _( 187917 )	4	chr6_82877238_82877924	6	1	1	1	1	0	0	1	1	0.269571	0.269571	0.236032	0.236032	2.35613e-05	2.35613e-05	0.129515	0.129515	0	0	0	0	0.293257	0.293257	0.0912652	0.0912652	0.293257	0.169944
481	5884	ENSG00000104738	MCM4	1	ENSG00000109182	CWH43	CWH43 _( 647696 )	4	chr4_49633943_49634533	7	1	1	1	1	1	1	1	0	-0.26957	0.26957	-0.33883	0.33883	-0.293224	0.293224	-0.123079	0.123079	-0.125468	0.125468	-0.000147644	0.000147644	-0.214144	0.214144	0	0	0.33883	0.194923
212	4188	ENSG00000074590	NUAK1	1	ENSG00000170485	NPAS2	NPAS2 _( -76972 )	4	chr2_100742315_100743180	6	1	1	1	1	0	1	1	0	0.269533	0.269533	0.0899782	0.0899782	0.0373222	0.0373222	0.0419428	0.0419428	0	0	0.311931	0.311931	0.0284836	0.0284836	0	0	0.311931	0.129865
2598	3179	ENSG00000222032	ENSG00000222032	1	ENSG00000176842	IRX5	IRX5 _( 21351 )	4	chr16_54952213_54952519	4	1	0	0	1	0	0	1	1	0.269441	0.269441	0	0	0	0	0.197421	0.197421	0	0	0	0	0.000752915	0.000752915	0.507073	0.507073	0.507073	0.243672
2821	6169	ENSG00000254860	TMEM9B-AS1	1	ENSG00000164073	MFSD8	MFSD8 _( -9193 )	4	chr4_127975227_127975578	4	1	1	1	0	0	0	1	0	-0.269285	0.269285	-0.0560427	0.0560427	-0.226566	0.226566	0	0	0	0	0	0	-0.00330311	0.00330311	0	0	0.269285	0.138799
1920	6432	ENSG00000168918	INPP5D	1	ENSG00000164190	NIPBL	NIPBL _( 105372 )	4	chr5_36982131_36982472	5	1	0	1	1	0	1	0	1	-0.269265	0.269265	0	0	-0.000291124	0.000291124	-0.000268795	0.000268795	0	0	-0.238092	0.238092	0	0	-0.112754	0.112754	0.269265	0.124134
2844	8208	ENSG00000258017	ENSG00000258017	1	ENSG00000147408	CSGALNACT1	CSGALNACT1 _( 139517 )	4	chr8_19618139_19618512	6	1	0	1	1	0	1	1	1	0.269238	0.269238	0	0	0.0906115	0.0906115	0.0652151	0.0652151	0	0	0.0886206	0.0886206	0.299828	0.299828	0.00414855	0.00414855	0.299828	0.136277
2579	3853	ENSG00000214872	SMTNL1	1	ENSG00000131849	ZNF132	ZNF132 _( 11094 )	4	chr19_58428509_58429128	7	1	1	1	1	1	0	1	1	-0.26918	0.26918	-0.178532	0.178532	-0.33725	0.33725	-0.315798	0.315798	-0.283774	0.283774	0	0	-0.168642	0.168642	-0.255458	0.255458	0.33725	0.258376
2275	4175	ENSG00000185338	SOCS1	1	ENSG00000040933	INPP4A	INPP4A _( -5766 )	4	chr2_98438843_98439088	7	1	1	1	1	1	0	1	1	0.269163	0.269163	0.233782	0.233782	0.0217867	0.0217867	0.471005	0.471005	0.0846084	0.0846084	0	0	0.267141	0.267141	0.382738	0.382738	0.471005	0.247175
2343	5234	ENSG00000188089	PLA2G4E	1	ENSG00000016391	CHDH	CHDH _( 96594 )	4	chr3_53749566_53749796	7	1	1	1	1	0	1	1	1	0.268971	0.268971	0.223893	0.223893	0.0769023	0.0769023	0.325285	0.325285	0	0	0.357561	0.357561	0.266522	0.266522	0.199639	0.199639	0.357561	0.245539
2342	7880	ENSG00000188042	ARL4C	1	ENSG00000058091	CDK14	CDK14 _( 189266 )	4	chr7_90655690_90655904	7	1	0	1	1	1	1	1	1	0.268959	0.268959	0	0	0.177825	0.177825	0.233855	0.233855	0.233777	0.233777	0.178172	0.178172	0.0343783	0.0343783	0.0818521	0.0818521	0.268959	0.172688
2723	886	ENSG00000236060	HSPB1P1	1	ENSG00000162852	CNST	CNST _( 21225 )	4	chr1_246587669_246587896	7	1	1	1	1	0	1	1	1	-0.268903	0.268903	-0.229221	0.229221	-0.195916	0.195916	-0.208527	0.208527	0	0	-0.117869	0.117869	-0.0945849	0.0945849	-0.0266876	0.0266876	0.268903	0.163101
170	6194	ENSG00000068366	ACSL4	1	ENSG00000164136	IL15	IL15 _( 225116 )	4	chr4_141861715_141862063	8	1	1	1	1	1	1	1	1	0.268823	0.268823	0.169704	0.169704	0.174689	0.174689	0.230366	0.230366	0.0253237	0.0253237	0.127327	0.127327	0.0977695	0.0977695	0.231825	0.231825	0.268823	0.165729
1054	1035	ENSG00000133816	MICAL2	1	ENSG00000187783	TMEM72	TMEM72 _( -207541 )	4	chr10_44703430_44703659	7	1	1	1	1	0	1	1	1	0.268818	0.268818	0.265263	0.265263	0.263417	0.263417	0.339954	0.339954	0	0	0.413857	0.413857	0.243891	0.243891	0.200191	0.200191	0.413857	0.285056
2962	4008	ENSG00000270806	C17orf50	1	ENSG00000162878	PKDCC	PKDCC _( 36091 )	4	chr2_42084111_42084556	6	1	1	1	1	1	0	1	0	0.268818	0.268818	0.0390327	0.0390327	0.314898	0.314898	0.0919599	0.0919599	0.290762	0.290762	0	0	0.145525	0.145525	0	0	0.314898	0.191832
129	320	ENSG00000058085	LAMC2	1	ENSG00000097046	CDC7	CDC7 _( 134897 )	4	chr1_91635790_91636110	7	1	0	1	1	1	1	1	1	0.268733	0.268733	0	0	0.097303	0.097303	0.00243324	0.00243324	0.0023676	0.0023676	0.00721225	0.00721225	0.16709	0.16709	0.218663	0.218663	0.268733	0.109115
461	428	ENSG00000103855	CD276	1	ENSG00000265972	TXNIP	TXNIP _( 5057 )	4	chr1_145990211_145991543	7	1	1	1	1	1	0	1	1	-0.268728	0.268728	-0.175563	0.175563	-0.08659	0.08659	-0.345009	0.345009	-0.272178	0.272178	0	0	-0.162787	0.162787	-0.228377	0.228377	0.345009	0.21989
1100	3279	ENSG00000135318	NT5E	1	ENSG00000103196	CRISPLD2	CRISPLD2 _( 61760 )	4	chr16_84881744_84881977	5	1	0	1	1	1	0	0	1	0.268621	0.268621	0	0	0.209247	0.209247	0.466936	0.466936	0.216824	0.216824	0	0	0	0	0.28962	0.28962	0.466936	0.29025
1049	5352	ENSG00000133639	BTG1	1	ENSG00000057019	DCBLD2	DCBLD2 _( -53060 )	4	chr3_98954749_98955409	5	1	1	1	1	0	0	0	1	-0.268587	0.268587	-0.102597	0.102597	-0.105832	0.105832	-0.193901	0.193901	0	0	0	0	0	0	-0.241858	0.241858	0.268587	0.182555
2162	5566	ENSG00000179523	EIF3J-DT	1	ENSG00000163590	PPM1L	PPM1L _( 41249 )	4	chr3_160796851_160797295	6	1	0	1	1	1	0	1	1	0.268419	0.268419	0	0	0.322627	0.322627	0.223046	0.223046	0.217187	0.217187	0	0	0.0664357	0.0664357	0.10664	0.10664	0.322627	0.200726
2404	8380	ENSG00000196843	ARID5A	1	ENSG00000164749	HNF4G	HNF4G _( 299445 )	4	chr8_75707359_75707764	6	1	1	0	1	1	0	1	1	0.268397	0.268397	0.0161812	0.0161812	0	0	0.0981163	0.0981163	0.0459399	0.0459399	0	0	0.133566	0.133566	0.0729211	0.0729211	0.268397	0.105854
2580	8928	ENSG00000215018	COL28A1	1	ENSG00000148156	ACTL7B	ACTL7B _( 24799 )	4	chr9_108831944_108832168	5	1	0	1	0	0	1	1	1	-0.268294	0.268294	0	0	-0.223297	0.223297	0	0	0	0	-0.0727352	0.0727352	-0.0492535	0.0492535	-0.266525	0.266525	0.268294	0.176021
1213	2975	ENSG00000138670	RASGEF1B	1	ENSG00000067141	NEO1	NEO1 _( -35597 )	4	chr15_73015659_73016113	7	1	1	0	1	1	1	1	1	-0.268249	0.268249	-0.151085	0.151085	0	0	-0.318065	0.318065	-0.12722	0.12722	-0.00894738	0.00894738	-0.240581	0.240581	-0.1296	0.1296	0.318065	0.177678
2540	7266	ENSG00000206828	ENSG00000206828	1	ENSG00000082293	COL19A1	COL19A1 _( -75156 )	4	chr6_69791096_69791415	3	1	1	1	0	0	0	0	0	-0.268153	0.268153	-0.108377	0.108377	-0.110621	0.110621	0	0	0	0	0	0	0	0	0	0	0.268153	0.162383
1937	6560	ENSG00000169474	SPRR1A	1	ENSG00000164326	CARTPT	CARTPT _( 29151 )	4	chr5_71748314_71749133	3	1	0	1	0	0	0	0	1	0.268098	0.268098	0	0	0.156202	0.156202	0	0	0	0	0	0	0	0	0.000348441	0.000348441	0.268098	0.14155
1674	235	ENSG00000163053	SLC16A14	1	ENSG00000152760	TCTEX1D1	TCTEX1D1 _( -20703 )	4	chr1_66731578_66731756	7	1	1	1	1	1	0	1	1	-0.268094	0.268094	-0.31677	0.31677	-0.0977276	0.0977276	-0.192274	0.192274	-0.254297	0.254297	0	0	-0.159455	0.159455	-0.0525187	0.0525187	0.31677	0.191591
1504	7789	ENSG00000154153	RETREG1	1	ENSG00000146674	IGFBP3	IGFBP3 _( -223148 )	4	chr7_46145022_46145739	1	1	0	0	0	0	0	0	0	0.268038	0.268038	0	0	0	0	0	0	0	0	0	0	0	0	0	0	0.268038	0.268038
2853	7196	ENSG00000258713	C20orf141	1	ENSG00000153292	ADGRF1	ADGRF1 _( -10945 )	4	chr6_47053308_47053547	6	1	1	0	1	1	0	1	1	0.267952	0.267952	0.0455554	0.0455554	0	0	0.0224365	0.0224365	0.257489	0.257489	0	0	0.187749	0.187749	0.0928225	0.0928225	0.267952	0.145667
3040	6833	ENSG00000280331	ENSG00000280331	1	ENSG00000183775	KCTD16	KCTD16 _( 442024 )	4	chr5_144612856_144613408	7	1	1	0	1	1	1	1	1	-0.267934	0.267934	-0.181399	0.181399	0	0	-0.0799509	0.0799509	-0.0686643	0.0686643	-0.0242366	0.0242366	-0.17705	0.17705	-0.111996	0.111996	0.267934	0.130176
225	3713	ENSG00000075643	MOCOS	1	ENSG00000176225	RTTN	RTTN _( 72508 )	4	chr18_70132910_70133437	7	1	1	1	1	0	1	1	1	-0.267923	0.267923	-0.190495	0.190495	-0.349467	0.349467	-0.376701	0.376701	0	0	-0.336921	0.336921	-0.266951	0.266951	-0.299833	0.299833	0.376701	0.298327
264	6200	ENSG00000082074	FYB1	1	ENSG00000109452	INPP4B	INPP4B _( 232447 )	4	chr4_142614760_142614985	5	1	0	1	1	0	1	1	0	-0.267861	0.267861	0	0	-0.223675	0.223675	-0.0788093	0.0788093	0	0	-0.222366	0.222366	-0.129057	0.129057	0	0	0.267861	0.184354
223	428	ENSG00000075618	FSCN1	1	ENSG00000265972	TXNIP	TXNIP _( 5057 )	4	chr1_145990211_145991543	7	1	1	0	1	1	1	1	1	-0.267842	0.267842	-0.00440848	0.00440848	0	0	-0.0944621	0.0944621	-0.131767	0.131767	-0.0237829	0.0237829	-0.14385	0.14385	-0.145228	0.145228	0.267842	0.115906
423	3087	ENSG00000101670	LIPG	1	ENSG00000182831	C16orf72	C16orf72 _( 19106 )	4	chr16_9110754_9110949	7	1	0	1	1	1	1	1	1	0.267692	0.267692	0	0	0.329691	0.329691	0.0146449	0.0146449	0.18614	0.18614	0.165371	0.165371	0.160332	0.160332	0.188735	0.188735	0.329691	0.187515
510	8955	ENSG00000105825	TFPI2	1	ENSG00000229314	ORM1	ORM1 _( -4953 )	4	chr9_114317797_114318103	3	1	1	1	0	0	0	0	0	-0.267671	0.267671	-0.206367	0.206367	-0.0232522	0.0232522	0	0	0	0	0	0	0	0	0	0	0.267671	0.165763
198	7801	ENSG00000072786	STK10	1	ENSG00000106070	GRB10	GRB10 _( -31506 )	4	chr7_50824968_50825257	7	1	1	1	1	0	1	1	1	0.267649	0.267649	0.00852764	0.00852764	0.248096	0.248096	0.215685	0.215685	0	0	0.0288857	0.0288857	0.324959	0.324959	0.181264	0.181264	0.324959	0.182152
1530	3115	ENSG00000155366	RHOC	1	ENSG00000188215	DCUN1D3	DCUN1D3 _( -18351 )	4	chr16_20918735_20919242	8	1	1	1	1	1	1	1	1	-0.267569	0.267569	-0.232706	0.232706	-0.231441	0.231441	-0.0140571	0.0140571	-0.110675	0.110675	-0.105236	0.105236	-0.150775	0.150775	-0.0593007	0.0593007	0.267569	0.14647
1268	7009	ENSG00000140931	CMTM3	1	ENSG00000112679	DUSP22	DUSP22 _( 46569 )	4	chr6_338199_338520	6	1	1	1	1	1	0	1	0	-0.267521	0.267521	-0.128794	0.128794	-0.0759445	0.0759445	-0.205195	0.205195	-0.328781	0.328781	0	0	-0.315551	0.315551	0	0	0.328781	0.220298
964	837	ENSG00000129595	EPB41L4A	1	ENSG00000119285	HEATR1	HEATR1 _( 35646 )	4	chr1_236568339_236568858	6	1	1	0	1	1	0	1	1	0.267503	0.267503	0.137465	0.137465	0	0	0.237497	0.237497	0.149064	0.149064	0	0	0.119133	0.119133	0.0737643	0.0737643	0.267503	0.164071
2165	3732	ENSG00000179604	CDC42EP4	1	ENSG00000166573	GALR1	GALR1 _( 309896 )	4	chr18_77560445_77561176	7	1	0	1	1	1	1	1	1	-0.267491	0.267491	0	0	-0.245754	0.245754	-0.0355241	0.0355241	-0.0242571	0.0242571	-0.245877	0.245877	-0.273827	0.273827	-0.258256	0.258256	0.273827	0.192998
2361	8121	ENSG00000188747	NOXA1	1	ENSG00000170279	C7orf33	C7orf33 _( -19686 )	4	chr7_148570710_148570879	6	1	1	1	1	1	0	1	0	-0.267488	0.267488	-0.2801	0.2801	-0.222917	0.222917	-0.0133874	0.0133874	-0.16846	0.16846	0	0	-0.128889	0.128889	0	0	0.2801	0.180207
2561	5818	ENSG00000213648	SULT1A4	1	ENSG00000154274	C4orf19	C4orf19 _( 18083 )	4	chr4_37472024_37472213	6	1	1	1	1	0	1	1	0	-0.26747	0.26747	-0.287497	0.287497	-0.268365	0.268365	-0.193858	0.193858	0	0	-0.158617	0.158617	-0.0190216	0.0190216	0	0	0.287497	0.199138
1848	3023	ENSG00000167325	RRM1	1	ENSG00000140522	RLBP1	RLBP1 _( -9071 )	4	chr15_89230822_89231395	6	1	1	1	1	1	0	1	0	0.267399	0.267399	0.35261	0.35261	0.0699156	0.0699156	0.139345	0.139345	0.203537	0.203537	0	0	0.304071	0.304071	0	0	0.35261	0.222813
389	3023	ENSG00000100479	POLE2	1	ENSG00000140522	RLBP1	RLBP1 _( -9071 )	4	chr15_89230822_89231395	6	1	1	1	1	1	0	1	0	0.267381	0.267381	0.239818	0.239818	0.146318	0.146318	0.144778	0.144778	0.223636	0.223636	0	0	0.294382	0.294382	0	0	0.294382	0.219386
42	651	ENSG00000011426	ANLN	1	ENSG00000162630	B3GALT2	B3GALT2 _( -24560 )	4	chr1_193211214_193211925	4	1	0	1	0	0	0	1	1	0.267375	0.267375	0	0	0.207958	0.207958	0	0	0	0	0	0	0.0137007	0.0137007	0.0474843	0.0474843	0.267375	0.134129
2961	6744	ENSG00000270504	ENSG00000270504	1	ENSG00000113396	SLC27A6	SLC27A6 _( 13554 )	4	chr5_128551567_128551813	6	1	0	1	1	1	1	1	0	0.267367	0.267367	0	0	0.227172	0.227172	0.336388	0.336388	0.300386	0.300386	0.0502333	0.0502333	0.329846	0.329846	0	0	0.336388	0.251899
122	7750	ENSG00000054967	RELT	1	ENSG00000122507	BBS9	BBS9 _( 303686 )	4	chr7_33432930_33433109	6	1	1	0	1	1	0	1	1	0.267366	0.267366	0.288701	0.288701	0	0	0.214128	0.214128	0.0406245	0.0406245	0	0	0.424133	0.424133	0.204026	0.204026	0.424133	0.23983
755	3416	ENSG00000118257	NRP2	1	ENSG00000178852	EFCAB13	EFCAB13 _( -9275 )	4	chr17_47313556_47314015	4	1	0	1	1	0	1	0	0	0.267347	0.267347	0	0	0.135739	0.135739	0.276851	0.276851	0	0	0.191764	0.191764	0	0	0	0	0.276851	0.217925
724	8626	ENSG00000116663	FBXO6	1	ENSG00000131773	KHDRBS3	KHDRBS3 _( 138335 )	4	chr8_135595792_135596359	6	1	0	1	1	1	0	1	1	0.267323	0.267323	0	0	0.183769	0.183769	0.0522203	0.0522203	0.066533	0.066533	0	0	0.216126	0.216126	0.205417	0.205417	0.267323	0.165231
2413	4050	ENSG00000197182	MIRLET7BHG	1	ENSG00000214595	EML6	EML6 _( 4852 )	4	chr2_54728517_54729266	3	1	0	1	0	0	0	1	0	-0.2673	0.2673	0	0	-0.351335	0.351335	0	0	0	0	0	0	-0.164754	0.164754	0	0	0.351335	0.26113
985	1703	ENSG00000130768	SMPDL3B	1	ENSG00000204397	CARD16	CARD16 _( 0 )	4	chr11_105101104_105101664	5	1	0	0	1	1	0	1	1	0.267296	0.267296	0	0	0	0	0.318116	0.318116	0.12399	0.12399	0	0	0.26006	0.26006	0.270209	0.270209	0.318116	0.247934
1082	8745	ENSG00000134775	FHOD3	1	ENSG00000137094	DNAJB5	DNAJB5 _( 12015 )	4	chr9_35001656_35002364	4	1	0	0	0	1	1	0	1	0.267255	0.267255	0	0	0	0	0	0	0.526199	0.526199	0.102428	0.102428	0	0	0.346638	0.346638	0.526199	0.31063
1543	8188	ENSG00000156299	TIAM1	1	ENSG00000038945	MSR1	MSR1 _( -64695 )	4	chr8_16632057_16632549	5	1	1	1	1	1	0	0	0	-0.267216	0.267216	-0.00748307	0.00748307	-0.214388	0.214388	-0.295847	0.295847	-0.00781823	0.00781823	0	0	0	0	0	0	0.295847	0.15855
1967	2688	ENSG00000170423	KRT78	1	ENSG00000100731	PCNX1	PCNX1 _( 152774 )	4	chr14_71060179_71060417	8	1	1	1	1	1	1	1	1	0.267183	0.267183	0.12536	0.12536	0.144995	0.144995	0.25167	0.25167	0.275131	0.275131	0.130399	0.130399	0.159194	0.159194	0.299178	0.299178	0.299178	0.206639
2964	1206	ENSG00000271447	MMP28	1	ENSG00000138131	LOXL4	LOXL4 _( -46303 )	4	chr10_98314553_98315116	5	1	1	0	1	0	0	1	1	0.26708	0.26708	0.0675732	0.0675732	0	0	0.0868249	0.0868249	0	0	0	0	0.221526	0.221526	0.0673934	0.0673934	0.26708	0.14208
720	6662	ENSG00000116285	ERRFI1	1	ENSG00000186952	TMEM232	TMEM232 _( -30388 )	4	chr5_110769344_110769573	6	1	1	1	1	1	0	1	0	0.267025	0.267025	0.170888	0.170888	0.176254	0.176254	0.129729	0.129729	0.31093	0.31093	0	0	0.00640058	0.00640058	0	0	0.31093	0.176871
1043	6282	ENSG00000133313	CNDP2	1	ENSG00000038295	TLL1	TLL1 _( 99398 )	4	chr4_165972656_165973269	5	1	1	1	1	0	0	1	0	-0.266995	0.266995	-0.188272	0.188272	-0.199149	0.199149	-0.120456	0.120456	0	0	0	0	-0.221149	0.221149	0	0	0.266995	0.199204
2793	4626	ENSG00000250548	LINC01303	1	ENSG00000168955	TM4SF20	TM4SF20 _( -16010 )	4	chr2_227395316_227396083	7	1	1	1	1	0	1	1	1	0.266962	0.266962	0.245285	0.245285	0.30454	0.30454	0.248798	0.248798	0	0	0.18238	0.18238	0.110573	0.110573	0.121894	0.121894	0.30454	0.21149
1623	7582	ENSG00000160752	FDPS	1	ENSG00000171217	CLDN20	CLDN20 _( -22043 )	4	chr6_155241765_155241970	8	1	1	1	1	1	1	1	1	-0.266871	0.266871	-0.153713	0.153713	-0.070028	0.070028	-0.228077	0.228077	-0.287983	0.287983	-0.0929932	0.0929932	-0.146438	0.146438	-0.0629798	0.0629798	0.287983	0.163635
850	1780	ENSG00000123485	HJURP	1	ENSG00000109929	SC5D	SC5D _( 6434 )	4	chr11_121298887_121299190	5	1	0	1	0	0	1	1	1	0.266832	0.266832	0	0	0.397887	0.397887	0	0	0	0	0.17286	0.17286	0.184949	0.184949	0.0743106	0.0743106	0.397887	0.219368
1148	1689	ENSG00000136830	FAM129B	1	ENSG00000137673	MMP7	MMP7 _( 16481 )	4	chr11_102513834_102514272	7	1	1	1	1	1	0	1	1	-0.266701	0.266701	-0.254988	0.254988	-0.408664	0.408664	-0.152933	0.152933	-0.0203379	0.0203379	0	0	-0.261893	0.261893	-0.249271	0.249271	0.408664	0.230684
1363	4625	ENSG00000145283	SLC10A6	1	ENSG00000168955	TM4SF20	TM4SF20 _( -7343 )	4	chr2_227386649_227386912	7	1	1	1	1	0	1	1	1	0.26668	0.26668	0.0605062	0.0605062	0.317624	0.317624	0.305972	0.305972	0	0	0.00530359	0.00530359	0.17024	0.17024	0.207354	0.207354	0.317624	0.190526
2425	1490	ENSG00000197457	STMN3	1	ENSG00000148948	LRRC4C	LRRC4C _( 956691 )	4	chr11_40502664_40503082	6	1	1	1	1	0	0	1	1	-0.266679	0.266679	-0.0990852	0.0990852	-0.00065363	0.00065363	-0.195671	0.195671	0	0	0	0	-0.172011	0.172011	-0.0765271	0.0765271	0.266679	0.135104
1076	3421	ENSG00000134668	SPOCD1	1	ENSG00000121073	SLC35B1	SLC35B1 _( -30743 )	4	chr17_49739757_49739948	6	1	1	1	1	1	0	1	0	-0.2666	0.2666	-0.181973	0.181973	-0.22766	0.22766	-0.181984	0.181984	-0.0711678	0.0711678	0	0	-0.176847	0.176847	0	0	0.2666	0.184372
2237	7768	ENSG00000183963	SMTN	1	ENSG00000006451	RALA	RALA _( -1933 )	4	chr7_39621373_39621550	8	1	1	1	1	1	1	1	1	0.266442	0.266442	0.0170161	0.0170161	0.120313	0.120313	0.378843	0.378843	0.227055	0.227055	0.161089	0.161089	0.0211663	0.0211663	0.147377	0.147377	0.378843	0.167413
677	837	ENSG00000114737	CISH	1	ENSG00000119285	HEATR1	HEATR1 _( 35646 )	4	chr1_236568339_236568858	4	1	0	0	1	1	0	1	0	-0.266302	0.266302	0	0	0	0	-0.143268	0.143268	-0.260858	0.260858	0	0	-0.162898	0.162898	0	0	0.266302	0.208331
1622	1138	ENSG00000160712	IL6R	1	ENSG00000035403	VCL	VCL _( -11789 )	4	chr10_73983222_73983404	4	1	0	1	1	0	0	1	0	0.266177	0.266177	0	0	0.0274793	0.0274793	0.188161	0.188161	0	0	0	0	0.0615805	0.0615805	0	0	0.266177	0.135849
2010	3594	ENSG00000172059	KLF11	1	ENSG00000134762	DSC3	DSC3 _( 277311 )	4	chr18_30765290_30765504	6	1	1	1	1	0	0	1	1	0.266137	0.266137	0.140365	0.140365	0.209775	0.209775	0.125499	0.125499	0	0	0	0	0.25495	0.25495	0.143374	0.143374	0.266137	0.190017
374	7019	ENSG00000100147	CCDC134	1	ENSG00000054598	FOXC1	FOXC1 _( 291684 )	4	chr6_1901656_1901889	7	1	1	0	1	1	1	1	1	-0.266119	0.266119	-0.0249974	0.0249974	0	0	-0.288022	0.288022	-0.349587	0.349587	-0.0253875	0.0253875	-0.237006	0.237006	-0.166371	0.166371	0.349587	0.193927
447	9142	ENSG00000102879	CORO1A	1	ENSG00000184083	FAM120C	FAM120C _( 11402 )	4	chrX_54171568_54171879	8	1	1	1	1	1	1	1	1	-0.265931	0.265931	-0.119963	0.119963	-0.104005	0.104005	-0.227564	0.227564	-0.0316864	0.0316864	-1.16574e-05	1.16574e-05	-0.0851207	0.0851207	-0.00164566	0.00164566	0.265931	0.104491
1215	7203	ENSG00000138678	GPAT3	1	ENSG00000244694	PTCHD4	PTCHD4 _( 115773 )	4	chr6_47952441_47952916	3	1	0	0	0	0	1	1	0	0.265901	0.265901	0	0	0	0	0	0	0	0	0.0264757	0.0264757	0.205546	0.205546	0	0	0.265901	0.165974
1801	3764	ENSG00000166147	ENSG00000166147	1	ENSG00000171954	CYP4F22	CYP4F22 _( 24268 )	4	chr19_15532761_15533464	6	1	1	1	1	1	0	1	0	-0.265809	0.265809	-0.39997	0.39997	-0.245402	0.245402	-0.236009	0.236009	-0.232203	0.232203	0	0	-0.195166	0.195166	0	0	0.39997	0.262427
575	3023	ENSG00000109084	TMEM97	1	ENSG00000140522	RLBP1	RLBP1 _( -9071 )	4	chr15_89230822_89231395	4	1	1	0	1	0	0	1	0	0.265612	0.265612	0.299281	0.299281	0	0	0.100948	0.100948	0	0	0	0	0.221132	0.221132	0	0	0.299281	0.221743
1145	6231	ENSG00000136811	ODF2	1	ENSG00000170390	DCLK2	DCLK2 _( 224304 )	4	chr4_150302578_150302757	6	1	1	0	0	1	1	1	1	0.265548	0.265548	0.133381	0.133381	0	0	0	0	0.115113	0.115113	0.150249	0.150249	0.286291	0.286291	0.0623385	0.0623385	0.286291	0.16882
1208	4215	ENSG00000138448	ITGAV	1	ENSG00000144057	ST6GAL2	ST6GAL2 _( -103179 )	4	chr2_106990287_106990803	7	1	1	1	1	1	1	1	0	0.265509	0.265509	0.250651	0.250651	0.259724	0.259724	0.335824	0.335824	0.0501641	0.0501641	0.0617963	0.0617963	0.19323	0.19323	0	0	0.335824	0.202414
3009	7824	ENSG00000275708	MIR3648-1	1	ENSG00000196715	VKORC1L1	VKORC1L1 _( -45481 )	4	chr7_65827412_65827685	7	1	0	1	1	1	1	1	1	-0.265504	0.265504	0	0	-0.258472	0.258472	-0.306648	0.306648	-0.016759	0.016759	-0.293541	0.293541	-0.125039	0.125039	-0.155713	0.155713	0.306648	0.203097
1358	2786	ENSG00000145040	UCN2	1	ENSG00000259772	ENSG00000259772	ENSG00000259772 _( -226495 )	4	chr15_31457333_31457881	7	1	1	1	1	1	1	0	1	0.265493	0.265493	0.260517	0.260517	0.203356	0.203356	0.266647	0.266647	0.123806	0.123806	0.0888121	0.0888121	0	0	0.318115	0.318115	0.318115	0.218107
533	530	ENSG00000106617	PRKAG2	1	ENSG00000117479	SLC19A2	SLC19A2 _( -31506 )	4	chr1_169517509_169518113	6	1	1	0	1	1	1	0	1	0.265483	0.265483	0.313568	0.313568	0	0	0.13027	0.13027	8.81164e-05	8.81164e-05	0.12052	0.12052	0	0	0.149534	0.149534	0.313568	0.163244
2201	6322	ENSG00000182175	RGMA	1	ENSG00000109586	GALNT7	GALNT7 _( -127830 )	4	chr4_173040323_173040923	7	1	1	1	0	1	1	1	1	-0.265445	0.265445	-0.12237	0.12237	-0.133272	0.133272	0	0	-0.0146958	0.0146958	-0.254627	0.254627	-0.0956698	0.0956698	-0.140965	0.140965	0.265445	0.146721
368	5949	ENSG00000099998	GGT5	1	ENSG00000156140	ADAMTS3	ADAMTS3 _( 82066 )	4	chr4_72487097_72487320	6	1	0	1	1	1	1	1	0	-0.265375	0.265375	0	0	-0.170824	0.170824	-0.24707	0.24707	-0.0289909	0.0289909	-0.13999	0.13999	-0.174153	0.174153	0	0	0.265375	0.171067
1211	6820	ENSG00000138642	HERC6	1	ENSG00000145819	ARHGAP26	ARHGAP26 _( 47392 )	4	chr5_142817769_142818349	6	1	1	0	1	1	0	1	1	0.265316	0.265316	0.206973	0.206973	0	0	0.0190328	0.0190328	0.110148	0.110148	0	0	0.343562	0.343562	0.0275414	0.0275414	0.343562	0.162095
566	7536	ENSG00000108828	VAT1	1	ENSG00000112425	EPM2A	EPM2A _( 21822 )	4	chr6_145713823_145714201	5	1	0	1	0	1	0	1	1	-0.265288	0.265288	0	0	-0.216094	0.216094	0	0	-0.0866761	0.0866761	0	0	-0.109748	0.109748	-0.0586676	0.0586676	0.265288	0.147295
2153	2291	ENSG00000179178	TMEM125	1	ENSG00000102683	SGCG	SGCG _( -110999 )	4	chr13_23069653_23069953	5	1	1	1	0	0	0	1	1	-0.26528	0.26528	-0.169504	0.169504	-0.273595	0.273595	0	0	0	0	0	0	-0.0360236	0.0360236	-0.0884385	0.0884385	0.273595	0.166568
1165	1037	ENSG00000137440	FGFBP1	1	ENSG00000107551	RASSF4	RASSF4 _( -23457 )	4	chr10_44935580_44935950	4	1	1	0	1	1	0	0	0	-0.265273	0.265273	-0.0875926	0.0875926	0	0	-0.242572	0.242572	-0.119699	0.119699	0	0	0	0	0	0	0.265273	0.178784
1885	9002	ENSG00000168077	SCARA3	1	ENSG00000187239	FNBP1	FNBP1 _( 26216 )	4	chr9_130016717_130016978	6	1	0	1	0	1	1	1	1	0.26524	0.26524	0	0	0.0316196	0.0316196	0	0	0.012101	0.012101	0.0341098	0.0341098	0.410059	0.410059	0.189659	0.189659	0.410059	0.157131
713	4314	ENSG00000115919	KYNU	1	ENSG00000075884	ARHGAP15	ARHGAP15 _( -34120 )	4	chr2_143056743_143057242	5	1	0	1	1	0	1	1	0	0.265188	0.265188	0	0	0.352056	0.352056	0.319513	0.319513	0	0	0.0923789	0.0923789	0.269605	0.269605	0	0	0.352056	0.259748
1521	6583	ENSG00000154856	APCDD1	1	ENSG00000171530	TBCA	TBCA _( 91008 )	4	chr5_77777595_77777772	7	1	1	1	1	1	1	1	0	-0.265133	0.265133	-0.0465548	0.0465548	-0.336626	0.336626	-0.0969896	0.0969896	-0.0946026	0.0946026	-0.219694	0.219694	-0.455543	0.455543	0	0	0.455543	0.216449
2788	4488	ENSG00000250305	TRMT9B	1	ENSG00000138386	NAB1	NAB1 _( -53164 )	4	chr2_190592964_190593582	5	1	0	1	0	1	0	1	1	-0.264942	0.264942	0	0	-0.223408	0.223408	0	0	-0.168312	0.168312	0	0	-0.34317	0.34317	-0.126721	0.126721	0.34317	0.225311
2735	2992	ENSG00000238390	ENSG00000238390	1	ENSG00000169783	LINGO1	LINGO1 _( 72374 )	4	chr15_77748238_77748526	3	1	0	1	1	0	0	0	0	0.264925	0.264925	0	0	0.299473	0.299473	0.0696653	0.0696653	0	0	0	0	0	0	0	0	0.299473	0.211355
5	8798	ENSG00000002549	LAP3	1	ENSG00000165092	ALDH1A1	ALDH1A1 _( 92196 )	4	chr9_72987694_72988246	7	1	1	1	1	1	0	1	1	-0.2649	0.2649	-0.0648106	0.0648106	-0.186268	0.186268	-0.173448	0.173448	-0.155748	0.155748	0	0	-0.233244	0.233244	-0.0430072	0.0430072	0.2649	0.160204
2509	1736	ENSG00000204580	DDR1	1	ENSG00000110777	POU2AF1	POU2AF1 _( 8885 )	4	chr11_111440715_111441096	6	1	1	1	1	0	1	0	1	0.264882	0.264882	0.358534	0.358534	0.0901487	0.0901487	0.033205	0.033205	0	0	0.224542	0.224542	0	0	0.32558	0.32558	0.358534	0.216149
2391	3957	ENSG00000196550	FAM72A	1	ENSG00000243147	MRPL33	MRPL33 _( -9005 )	4	chr2_27762274_27762712	5	1	0	1	1	0	0	1	1	0.264868	0.264868	0	0	0.193226	0.193226	0.351164	0.351164	0	0	0	0	0.291996	0.291996	0.344686	0.344686	0.351164	0.289188
385	2668	ENSG00000100345	MYH9	1	ENSG00000072110	ACTN1	ACTN1 _( 86647 )	4	chr14_68892404_68892793	4	1	0	1	1	1	0	0	0	0.264775	0.264775	0	0	0.105415	0.105415	0.0372581	0.0372581	0.00429103	0.00429103	0	0	0	0	0	0	0.264775	0.102935
369	6639	ENSG00000100033	PRODH	1	ENSG00000164307	ERAP1	ERAP1 _( 92762 )	4	chr5_96714930_96715338	6	1	1	1	0	1	0	1	1	0.264756	0.264756	0.0985979	0.0985979	0.157626	0.157626	0	0	0.0266894	0.0266894	0	0	0.197641	0.197641	0.237274	0.237274	0.264756	0.163764
1306	6993	ENSG00000143119	CD53	1	ENSG00000051596	THOC3	THOC3 _( 74162 )	4	chr5_175960000_175960518	4	1	1	1	0	0	0	1	0	-0.264744	0.264744	-0.253886	0.253886	-0.144903	0.144903	0	0	0	0	0	0	-0.0645029	0.0645029	0	0	0.264744	0.182009
1124	1467	ENSG00000136048	DRAM1	1	ENSG00000135373	EHF	EHF _( 135715 )	4	chr11_34756808_34757641	5	1	0	1	1	1	0	1	0	-0.264723	0.264723	0	0	-0.136817	0.136817	-0.226738	0.226738	-0.464325	0.464325	0	0	-0.0573543	0.0573543	0	0	0.464325	0.229992
2906	7824	ENSG00000264462	MIR3648-2	1	ENSG00000196715	VKORC1L1	VKORC1L1 _( -45481 )	4	chr7_65827412_65827685	6	1	0	1	1	1	1	1	0	-0.264649	0.264649	0	0	-0.260145	0.260145	-0.307125	0.307125	-0.0167228	0.0167228	-0.291798	0.291798	-0.125366	0.125366	0	0	0.307125	0.210968
1545	5352	ENSG00000156414	TDRD9	1	ENSG00000057019	DCBLD2	DCBLD2 _( -53060 )	4	chr3_98954749_98955409	3	1	0	1	0	0	0	1	0	-0.264627	0.264627	0	0	-0.179102	0.179102	0	0	0	0	0	0	-0.134819	0.134819	0	0	0.264627	0.192849
1313	2870	ENSG00000143226	FCGR2A	1	ENSG00000140284	SLC27A2	SLC27A2 _( -238376 )	4	chr15_49943543_49943820	7	1	1	1	1	1	0	1	1	0.264546	0.264546	0.334852	0.334852	0.121524	0.121524	0.245334	0.245334	0.319699	0.319699	0	0	0.189939	0.189939	0.210582	0.210582	0.334852	0.240925
2230	6231	ENSG00000183763	TRAIP	1	ENSG00000170390	DCLK2	DCLK2 _( 224304 )	4	chr4_150302578_150302757	6	1	1	1	0	1	1	1	0	0.264536	0.264536	0.0817692	0.0817692	0.144996	0.144996	0	0	0.118444	0.118444	0.143626	0.143626	0.308936	0.308936	0	0	0.308936	0.177051
646	8693	ENSG00000112742	TTK	1	ENSG00000107165	TYRP1	TYRP1 _( -754067 )	4	chr9_11931097_11931372	4	1	0	1	0	1	0	1	0	0.264523	0.264523	0	0	0.12492	0.12492	0	0	0.126144	0.126144	0	0	0.141977	0.141977	0	0	0.264523	0.164391
1868	8619	ENSG00000167711	SERPINF2	1	ENSG00000253117	OC90	OC90 _( -5527 )	4	chr8_132091182_132091738	5	1	1	0	1	0	1	1	0	0.264511	0.264511	0.21956	0.21956	0	0	0.342108	0.342108	0	0	0.0320365	0.0320365	0.310144	0.310144	0	0	0.342108	0.233672
799	697	ENSG00000120693	SMAD9	1	ENSG00000266028	SRGAP2	SRGAP2 _( -5926 )	4	chr1_206196750_206197419	6	1	0	1	1	1	0	1	1	0.264434	0.264434	0	0	0.239118	0.239118	0.128125	0.128125	0.201454	0.201454	0	0	0.208215	0.208215	0.120817	0.120817	0.264434	0.193694
907	300	ENSG00000126709	IFI6	1	ENSG00000117226	GBP3	GBP3 _( -20970 )	4	chr1_89043864_89044258	5	1	0	1	1	1	0	0	1	0.264417	0.264417	0	0	0.0350524	0.0350524	0.231111	0.231111	0.0566412	0.0566412	0	0	0	0	0.120169	0.120169	0.264417	0.141478
1291	1224	ENSG00000142279	WTIP	1	ENSG00000171206	TRIM8	TRIM8 _( -12260 )	4	chr10_102629500_102630050	6	1	0	1	1	0	1	1	1	0.264416	0.264416	0	0	0.220974	0.220974	0.207697	0.207697	0	0	0.264688	0.264688	0.112307	0.112307	0.179937	0.179937	0.264688	0.208336
672	1435	ENSG00000114270	COL7A1	1	ENSG00000109881	CCDC34	CCDC34 _( 62365 )	4	chr11_27300957_27301503	5	1	1	1	1	1	0	0	0	-0.264387	0.264387	-0.0685063	0.0685063	-0.226038	0.226038	-0.202694	0.202694	-0.250671	0.250671	0	0	0	0	0	0	0.264387	0.202459
406	3621	ENSG00000100994	PYGB	1	ENSG00000101489	CELF4	CELF4 _( 112742 )	4	chr18_37453112_37453295	6	1	0	1	1	0	1	1	1	-0.264274	0.264274	0	0	-0.295188	0.295188	-0.278156	0.278156	0	0	-0.066627	0.066627	-0.26969	0.26969	-0.161741	0.161741	0.295188	0.222613
2429	3887	ENSG00000197632	SERPINB2	1	ENSG00000134324	LPIN1	LPIN1 _( 23665 )	4	chr2_11701260_11701510	8	1	1	1	1	1	1	1	1	0.264152	0.264152	0.159893	0.159893	0.102794	0.102794	0.207961	0.207961	0.0712066	0.0712066	0.132194	0.132194	0.233155	0.233155	0.0456471	0.0456471	0.264152	0.152125
1334	6710	ENSG00000143797	MBOAT2	1	ENSG00000250803	ENSG00000250803	ENSG00000250803 _( -2093 )	4	chr5_122154905_122155275	7	1	0	1	1	1	1	1	1	0.264088	0.264088	0	0	0.205093	0.205093	0.378447	0.378447	0.0657484	0.0657484	0.137027	0.137027	0.33893	0.33893	0.325985	0.325985	0.378447	0.245045
1557	837	ENSG00000157168	NRG1	1	ENSG00000119285	HEATR1	HEATR1 _( 35646 )	4	chr1_236568339_236568858	6	1	1	1	1	1	0	1	0	-0.26407	0.26407	-0.103726	0.103726	-0.00111439	0.00111439	-0.208626	0.208626	-0.428586	0.428586	0	0	-0.25255	0.25255	0	0	0.428586	0.209779
1278	5778	ENSG00000141524	TMC6	1	ENSG00000281758	KCNIP4	KCNIP4 _( -80866 )	4	chr4_22029665_22030511	5	1	1	1	0	1	1	0	0	-0.264061	0.264061	-0.245253	0.245253	-0.380475	0.380475	0	0	-0.0702636	0.0702636	-0.0932477	0.0932477	0	0	0	0	0.380475	0.21066
2773	4445	ENSG00000247287	ENSG00000247287	1	ENSG00000115252	PDE1A	PDE1A _( 223057 )	4	chr2_182299694_182300135	7	1	1	1	1	1	0	1	1	0.264055	0.264055	0.107632	0.107632	0.208221	0.208221	0.223602	0.223602	0.232979	0.232979	0	0	0.0876102	0.0876102	0.118237	0.118237	0.264055	0.177477
998	5566	ENSG00000131370	SH3BP5	1	ENSG00000163590	PPM1L	PPM1L _( 41249 )	4	chr3_160796851_160797295	6	1	1	1	0	1	0	1	1	0.263844	0.263844	0.10315	0.10315	0.360606	0.360606	0	0	0.101921	0.101921	0	0	0.211407	0.211407	0.270398	0.270398	0.360606	0.218554
937	3853	ENSG00000128564	VGF	1	ENSG00000131849	ZNF132	ZNF132 _( 11094 )	4	chr19_58428509_58429128	6	1	1	1	1	1	0	0	1	-0.263833	0.263833	-0.183842	0.183842	-0.196932	0.196932	-0.344342	0.344342	-0.0805363	0.0805363	0	0	0	0	-0.2192	0.2192	0.344342	0.214781
440	6879	ENSG00000102524	TNFSF13B	1	ENSG00000019582	CD74	CD74 _( 0 )	4	chr5_150412594_150413406	6	1	1	1	1	1	0	1	0	0.263815	0.263815	0.186992	0.186992	0.159915	0.159915	0.045694	0.045694	0.0258293	0.0258293	0	0	0.208239	0.208239	0	0	0.263815	0.148414
2134	1736	ENSG00000178363	CALML3	1	ENSG00000110777	POU2AF1	POU2AF1 _( 8885 )	4	chr11_111440715_111441096	7	1	1	1	1	1	1	0	1	0.263783	0.263783	0.343431	0.343431	0.158672	0.158672	0.0858387	0.0858387	0.166597	0.166597	0.264048	0.264048	0	0	0.141401	0.141401	0.343431	0.203396
1965	1999	ENSG00000170412	GPRC5C	1	ENSG00000139263	LRIG3	LRIG3 _( 32061 )	4	chr12_58888165_58888461	4	1	1	1	1	0	0	0	0	0.263764	0.263764	0.117943	0.117943	0.220136	0.220136	0.491467	0.491467	0	0	0	0	0	0	0	0	0.491467	0.273328
1352	6765	ENSG00000144712	CAND2	1	ENSG00000125347	IRF1	IRF1 _( 14996 )	4	chr5_132475131_132475802	7	1	1	1	1	1	0	1	1	0.26374	0.26374	0.232909	0.232909	0.211264	0.211264	0.13583	0.13583	0.198826	0.198826	0	0	0.387456	0.387456	0.315726	0.315726	0.387456	0.249393
1310	5639	ENSG00000143153	ATP1B1	1	ENSG00000058866	DGKG	DGKG _( -18272 )	4	chr3_186380509_186380915	2	1	0	0	0	0	0	1	0	0.26368	0.26368	0	0	0	0	0	0	0	0	0	0	0.240306	0.240306	0	0	0.26368	0.251993
1616	3559	ENSG00000160209	PDXK	1	ENSG00000175322	ZNF519	ZNF519 _( 26913 )	4	chr18_14104980_14105577	8	1	1	1	1	1	1	1	1	0.263593	0.263593	0.134235	0.134235	0.174036	0.174036	0.299814	0.299814	0.272398	0.272398	0.21141	0.21141	0.233219	0.233219	0.183653	0.183653	0.299814	0.221545
2655	6888	ENSG00000229512	ENSG00000229512	1	ENSG00000145901	TNIP1	TNIP1 _( -11104 )	4	chr5_151104681_151104990	7	1	1	1	1	1	0	1	1	0.263579	0.263579	0.256873	0.256873	0.253989	0.253989	0.0181406	0.0181406	0.0631857	0.0631857	0	0	0.319805	0.319805	0.404924	0.404924	0.404924	0.225785
2132	4083	ENSG00000178202	KDELC2	1	ENSG00000198369	SPRED2	SPRED2 _( -122161 )	4	chr2_65554798_65555074	5	1	1	1	0	1	0	1	0	0.263563	0.263563	0.0842025	0.0842025	0.281646	0.281646	0	0	0.404475	0.404475	0	0	0.213962	0.213962	0	0	0.404475	0.24957
68	66	ENSG00000025434	NR1H3	1	ENSG00000188822	CNR2	CNR2 _( 15835 )	4	chr1_23897121_23897527	8	1	1	1	1	1	1	1	1	0.263493	0.263493	0.0826791	0.0826791	0.238647	0.238647	0.0712886	0.0712886	0.318982	0.318982	0.288678	0.288678	0.196002	0.196002	0.245988	0.245988	0.318982	0.21322
2016	8571	ENSG00000172331	BPGM	1	ENSG00000172167	MTBP	MTBP _( -6954 )	4	chr8_120438026_120438446	4	1	1	1	1	0	0	0	0	-0.263461	0.263461	-0.0916729	0.0916729	-0.00645882	0.00645882	-0.306238	0.306238	0	0	0	0	0	0	0	0	0.306238	0.166958
2476	6800	ENSG00000198900	TOP1	1	ENSG00000120725	SIL1	SIL1 _( 4240 )	4	chr5_139288929_139289294	4	1	1	1	1	0	0	0	0	0.263413	0.263413	0.491748	0.491748	0.0744299	0.0744299	0.20545	0.20545	0	0	0	0	0	0	0	0	0.491748	0.25876
1549	2624	ENSG00000156521	TYSND1	1	ENSG00000131951	LRRC9	LRRC9 _( 77714 )	4	chr14_59997427_59997849	5	1	1	0	1	1	0	0	1	0.263409	0.263409	0.207865	0.207865	0	0	0.208355	0.208355	0.205891	0.205891	0	0	0	0	0.111513	0.111513	0.263409	0.199407
598	6728	ENSG00000110047	EHD1	1	ENSG00000155324	GRAMD2B	GRAMD2B _( 85364 )	4	chr5_126445496_126446033	5	1	0	1	1	0	0	1	1	0.263409	0.263409	0	0	0.00140808	0.00140808	0.297454	0.297454	0	0	0	0	0.176246	0.176246	0.0443677	0.0443677	0.297454	0.156577
1019	3896	ENSG00000132432	SEC61G	1	ENSG00000162981	FAM84A	FAM84A _( 362127 )	4	chr2_14994813_14995021	5	1	0	0	1	1	0	1	1	0.263403	0.263403	0	0	0	0	0.0113601	0.0113601	0.220975	0.220975	0	0	0.00677626	0.00677626	0.142412	0.142412	0.263403	0.128985
1882	5641	ENSG00000168032	ENTPD3	1	ENSG00000073849	ST6GAL1	ST6GAL1 _( 69481 )	4	chr3_186999966_187000169	6	1	1	1	1	0	1	0	1	-0.263279	0.263279	-0.213268	0.213268	-0.22258	0.22258	-0.195524	0.195524	0	0	-0.19011	0.19011	0	0	-0.103075	0.103075	0.263279	0.197973
668	6184	ENSG00000113916	BCL6	1	ENSG00000085871	MGST2	MGST2 _( -24231 )	4	chr4_139641017_139641537	5	1	0	1	1	0	1	1	0	-0.263175	0.263175	0	0	-0.056927	0.056927	-0.209463	0.209463	0	0	-0.227018	0.227018	-0.0160713	0.0160713	0	0	0.263175	0.154531
2652	8330	ENSG00000229372	SZT2-AS1	1	ENSG00000198363	ASPH	ASPH _( 316236 )	4	chr8_61398225_61398404	7	1	1	1	1	1	1	1	0	0.263054	0.263054	0.0986261	0.0986261	0.0927477	0.0927477	0.217819	0.217819	0.283971	0.283971	0.255106	0.255106	0.0664082	0.0664082	0	0	0.283971	0.182533
2362	8501	ENSG00000188766	SPRED3	1	ENSG00000164830	OXR1	OXR1 _( 15559 )	4	chr8_106285703_106286191	3	1	0	1	1	0	0	0	0	0.262974	0.262974	0	0	0.285945	0.285945	0.201028	0.201028	0	0	0	0	0	0	0	0	0.285945	0.249982
149	1194	ENSG00000064692	SNCAIP	1	ENSG00000173124	ACSM6	ACSM6 _( 27034 )	4	chr10_95221234_95221488	6	1	1	1	1	0	0	1	1	-0.262942	0.262942	-0.163532	0.163532	-0.266323	0.266323	-0.27813	0.27813	0	0	0	0	-0.207194	0.207194	-0.215792	0.215792	0.27813	0.232319
871	2433	ENSG00000124508	BTN2A2	1	ENSG00000178235	SLITRK1	SLITRK1 _( 976974 )	4	chr13_82905203_82905419	8	1	1	1	1	1	1	1	1	-0.262915	0.262915	-0.126475	0.126475	-0.229834	0.229834	-0.245122	0.245122	-0.00885589	0.00885589	-0.342739	0.342739	-0.273998	0.273998	-0.019933	0.019933	0.342739	0.188734
976	5981	ENSG00000130303	BST2	1	ENSG00000169248	CXCL11	CXCL11 _( -42079 )	4	chr4_76083494_76083887	6	1	0	1	1	1	0	1	1	0.262687	0.262687	0	0	0.261142	0.261142	0.111341	0.111341	0.0453071	0.0453071	0	0	0.304269	0.304269	0.0716613	0.0716613	0.304269	0.176068
1516	2195	ENSG00000154639	CXADR	1	ENSG00000151136	BTBD11	BTBD11 _( 66855 )	4	chr12_107385268_107386148	3	1	0	1	0	0	0	1	0	0.262636	0.262636	0	0	0.002938	0.002938	0	0	0	0	0	0	0.0685347	0.0685347	0	0	0.262636	0.11137
1959	8693	ENSG00000170312	CDK1	1	ENSG00000107165	TYRP1	TYRP1 _( -754067 )	4	chr9_11931097_11931372	4	1	0	1	0	1	0	1	0	0.262524	0.262524	0	0	0.27209	0.27209	0	0	0.149153	0.149153	0	0	0.186555	0.186555	0	0	0.27209	0.21758
3011	3912	ENSG00000276026	ENSG00000276026	1	ENSG00000185013	NT5C1B	NT5C1B _( -181716 )	4	chr2_18771288_18771487	5	1	1	0	0	1	1	1	0	-0.262345	0.262345	-0.243355	0.243355	0	0	0	0	-0.217115	0.217115	-0.0900064	0.0900064	-0.0285248	0.0285248	0	0	0.262345	0.168269
282	1099	ENSG00000086696	HSD17B2	1	ENSG00000182010	RTKN2	RTKN2 _( 174382 )	4	chr10_62093880_62094325	6	1	1	1	1	1	0	1	0	-0.262308	0.262308	-0.173792	0.173792	-0.150048	0.150048	-0.144737	0.144737	-0.323302	0.323302	0	0	-0.184955	0.184955	0	0	0.323302	0.206524
1523	3416	ENSG00000154920	EME1	1	ENSG00000178852	EFCAB13	EFCAB13 _( -9275 )	4	chr17_47313556_47314015	5	1	0	0	1	0	1	1	1	0.262305	0.262305	0	0	0	0	0.301877	0.301877	0	0	0.382471	0.382471	0.308728	0.308728	0.108514	0.108514	0.382471	0.272779
347	8607	ENSG00000095585	BLNK	1	ENSG00000155897	ADCY8	ADCY8 _( 238320 )	4	chr8_130803397_130804106	8	1	1	1	1	1	1	1	1	-0.262289	0.262289	-0.1502	0.1502	-0.191786	0.191786	-0.227327	0.227327	-0.0562981	0.0562981	-0.159539	0.159539	-0.449808	0.449808	-0.11001	0.11001	0.449808	0.200907
1556	837	ENSG00000157111	TMEM171	1	ENSG00000119285	HEATR1	HEATR1 _( 35646 )	4	chr1_236568339_236568858	5	1	0	0	1	1	0	1	1	-0.262254	0.262254	0	0	0	0	-0.25176	0.25176	-0.314528	0.314528	0	0	-0.179262	0.179262	-0.0962621	0.0962621	0.314528	0.220813
1577	971	ENSG00000158125	XDH	1	ENSG00000077327	SPAG6	SPAG6 _( 133781 )	4	chr10_22479226_22479676	4	1	0	1	0	0	0	1	1	-0.262185	0.262185	0	0	-0.107281	0.107281	0	0	0	0	0	0	-0.0150129	0.0150129	-0.158159	0.158159	0.262185	0.13566
1311	2781	ENSG00000143162	CREG1	1	ENSG00000075413	MARK3	MARK3 _( 62725 )	4	chr14_103448117_103448472	8	1	1	1	1	1	1	1	1	-0.262161	0.262161	-0.110271	0.110271	-0.295457	0.295457	-0.107652	0.107652	-0.126026	0.126026	-0.0806921	0.0806921	-0.189772	0.189772	-0.248316	0.248316	0.295457	0.177543
1212	4310	ENSG00000138658	ZGRF1	1	ENSG00000115919	KYNU	KYNU _( -45499 )	4	chr2_142831698_142831999	8	1	1	1	1	1	1	1	1	0.262115	0.262115	0.169297	0.169297	0.260743	0.260743	0.0595729	0.0595729	0.167445	0.167445	0.143752	0.143752	0.189205	0.189205	0.134808	0.134808	0.262115	0.173367
1587	7750	ENSG00000158715	SLC45A3	1	ENSG00000122507	BBS9	BBS9 _( 303686 )	4	chr7_33432930_33433109	7	1	1	1	1	1	0	1	1	0.262109	0.262109	0.114573	0.114573	0.217226	0.217226	0.163982	0.163982	0.28631	0.28631	0	0	0.106388	0.106388	0.280616	0.280616	0.28631	0.204458
970	971	ENSG00000130005	GAMT	1	ENSG00000077327	SPAG6	SPAG6 _( 133781 )	4	chr10_22479226_22479676	8	1	1	1	1	1	1	1	1	0.261976	0.261976	0.0612032	0.0612032	0.306581	0.306581	0.10935	0.10935	0.140856	0.140856	0.106704	0.106704	0.150304	0.150304	0.11697	0.11697	0.306581	0.156743
187	4018	ENSG00000071242	RPS6KA2	1	ENSG00000138079	SLC3A1	SLC3A1 _( 64523 )	4	chr2_44233374_44233695	7	1	1	1	1	1	0	1	1	0.261878	0.261878	0.0226598	0.0226598	0.148863	0.148863	0.242507	0.242507	0.217929	0.217929	0	0	0.331461	0.331461	0.0224709	0.0224709	0.331461	0.178253
387	2220	ENSG00000100422	CERK	1	ENSG00000111335	OAS2	OAS2 _( 0 )	4	chr12_112977975_112978935	7	1	1	1	1	1	0	1	1	-0.261841	0.261841	-0.0515517	0.0515517	-0.354551	0.354551	-0.377541	0.377541	-0.254056	0.254056	0	0	-0.0970234	0.0970234	-0.125543	0.125543	0.377541	0.217444
2167	8643	ENSG00000179750	APOBEC3B	1	ENSG00000196150	ZNF250	ZNF250 _( 22828 )	4	chr8_144878521_144879340	7	1	1	1	1	1	1	0	1	-0.261833	0.261833	-0.288037	0.288037	-0.203696	0.203696	-0.341522	0.341522	-0.10862	0.10862	-0.10409	0.10409	0	0	-0.168531	0.168531	0.341522	0.210904
2035	4738	ENSG00000173262	SLC2A14	1	ENSG00000125846	ZNF133	ZNF133 _( -8735 )	4	chr20_18279312_18279548	6	1	0	1	1	1	1	1	0	-0.261677	0.261677	0	0	-0.11552	0.11552	-0.275824	0.275824	-0.0642323	0.0642323	-0.347206	0.347206	-0.37675	0.37675	0	0	0.37675	0.240201
294	8699	ENSG00000088280	ASAP3	1	ENSG00000107186	MPDZ	MPDZ _( 168270 )	4	chr9_13110941_13111320	8	1	1	1	1	1	1	1	1	0.261651	0.261651	0.144245	0.144245	0.223136	0.223136	0.217411	0.217411	0.185793	0.185793	0.183838	0.183838	0.130851	0.130851	0.267841	0.267841	0.267841	0.201846
558	971	ENSG00000108518	PFN1	1	ENSG00000077327	SPAG6	SPAG6 _( 133781 )	4	chr10_22479226_22479676	8	1	1	1	1	1	1	1	1	-0.261614	0.261614	-0.272731	0.272731	-0.103514	0.103514	-0.130247	0.130247	-0.219146	0.219146	-0.295568	0.295568	-0.26024	0.26024	-0.397308	0.397308	0.397308	0.242546
170	8789	ENSG00000068366	ACSL4	1	ENSG00000135048	CEMIP2	CEMIP2 _( 138178 )	4	chr9_71677806_71678512	7	1	1	1	1	1	0	1	1	0.261589	0.261589	0.398675	0.398675	0.355938	0.355938	0.234127	0.234127	0.142391	0.142391	0	0	0.351571	0.351571	0.1274	0.1274	0.398675	0.267385
1861	4429	ENSG00000167653	PSCA	1	ENSG00000116044	NFE2L2	NFE2L2 _( -37141 )	4	chr2_177429838_177430296	6	1	1	1	0	1	1	1	0	-0.261584	0.261584	-0.000153196	0.000153196	-0.188404	0.188404	0	0	-0.159175	0.159175	-0.14507	0.14507	-0.109793	0.109793	0	0	0.261584	0.14403
677	7913	ENSG00000114737	CISH	1	ENSG00000127995	CASD1	CASD1 _( 71430 )	4	chr7_94580649_94580941	7	1	1	1	1	1	0	1	1	-0.261571	0.261571	-0.21298	0.21298	-0.410622	0.410622	-0.21622	0.21622	-0.245444	0.245444	0	0	-0.277666	0.277666	-0.0948781	0.0948781	0.410622	0.245626
1872	2764	ENSG00000167767	KRT80	1	ENSG00000205476	CCDC85C	CCDC85C _( 41853 )	4	chr14_99561782_99562173	4	1	1	1	0	1	0	0	0	-0.261479	0.261479	-0.131312	0.131312	-0.295327	0.295327	0	0	-0.144191	0.144191	0	0	0	0	0	0	0.295327	0.208077
1492	2368	ENSG00000153391	INO80C	1	ENSG00000188342	GTF2F2	GTF2F2 _( 68769 )	4	chr13_45189284_45190345	6	1	1	1	1	0	0	1	1	0.261468	0.261468	0.460717	0.460717	0.153538	0.153538	0.465641	0.465641	0	0	0	0	0.175078	0.175078	0.436856	0.436856	0.465641	0.32555
1428	9083	ENSG00000149257	SERPINH1	1	ENSG00000180815	MAP3K15	MAP3K15 _( -39636 )	4	chrX_19554897_19555123	6	1	0	1	1	1	0	1	1	0.26145	0.26145	0	0	0.094479	0.094479	0.0120072	0.0120072	0.220517	0.220517	0	0	0.134336	0.134336	0.174641	0.174641	0.26145	0.149572
2636	1986	ENSG00000226964	RHEBP2	1	ENSG00000135426	TESPA1	TESPA1 _( 51027 )	4	chr12_54933392_54933719	7	1	1	1	1	0	1	1	1	-0.261428	0.261428	-0.0370584	0.0370584	-0.111006	0.111006	-0.422591	0.422591	0	0	-0.0734222	0.0734222	-0.117446	0.117446	-0.159374	0.159374	0.422591	0.168904
497	1009	ENSG00000105339	DENND3	1	ENSG00000150093	ITGB1	ITGB1 _( -120514 )	4	chr10_33126306_33126683	5	1	1	1	1	0	0	1	0	-0.261407	0.261407	-0.134713	0.134713	-0.21675	0.21675	-0.259971	0.259971	0	0	0	0	-0.432172	0.432172	0	0	0.432172	0.261003
552	4008	ENSG00000108342	CSF3	1	ENSG00000162878	PKDCC	PKDCC _( 36091 )	4	chr2_42084111_42084556	4	1	0	1	0	0	1	0	1	-0.261394	0.261394	0	0	-0.0724953	0.0724953	0	0	0	0	-0.0751417	0.0751417	0	0	-0.00421948	0.00421948	0.261394	0.103313
1411	8501	ENSG00000148344	PTGES	1	ENSG00000164830	OXR1	OXR1 _( 15559 )	4	chr8_106285703_106286191	4	1	1	1	0	0	0	0	1	-0.261371	0.261371	-0.216441	0.216441	-0.158904	0.158904	0	0	0	0	0	0	0	0	-0.431904	0.431904	0.431904	0.267155
2370	4441	ENSG00000189143	CLDN4	1	ENSG00000170035	UBE2E3	UBE2E3 _( 32134 )	4	chr2_180999382_180999823	5	1	1	0	1	0	1	0	1	-0.26136	0.26136	-0.209009	0.209009	0	0	-0.0768032	0.0768032	0	0	-0.137683	0.137683	0	0	-0.105887	0.105887	0.26136	0.158149
1709	7374	ENSG00000163637	PRICKLE2	1	ENSG00000085377	PREP	PREP _( -323909 )	4	chr6_105726993_105727701	7	1	1	1	1	0	1	1	1	0.261336	0.261336	0.427853	0.427853	0.245459	0.245459	0.230083	0.230083	0	0	0.27561	0.27561	0.181756	0.181756	0.0867323	0.0867323	0.427853	0.244118
1232	1934	ENSG00000139318	DUSP6	1	ENSG00000175548	ALG10B	ALG10B _( -1997369 )	4	chr12_36318690_36319209	8	1	1	1	1	1	1	1	1	-0.261334	0.261334	-0.111484	0.111484	-0.225963	0.225963	-0.25942	0.25942	-0.196549	0.196549	-0.120591	0.120591	-0.247316	0.247316	-0.290311	0.290311	0.290311	0.214121
2856	5677	ENSG00000258818	RNASE4	1	ENSG00000180611	MB21D2	MB21D2 _( -22024 )	4	chr3_192940185_192940656	6	1	1	1	1	0	0	1	1	-0.261306	0.261306	-0.0544789	0.0544789	-0.300672	0.300672	-0.197923	0.197923	0	0	0	0	-0.0914068	0.0914068	-0.227473	0.227473	0.300672	0.188877
1563	5043	ENSG00000157470	FAM81A	1	ENSG00000150995	ITPR1	ITPR1 _( 13800 )	4	chr3_4507145_4507414	5	1	1	1	0	1	0	1	0	-0.261286	0.261286	-0.16286	0.16286	-0.229115	0.229115	0	0	-0.339592	0.339592	0	0	-0.221275	0.221275	0	0	0.339592	0.242826
165	3958	ENSG00000067066	SP100	1	ENSG00000163803	PLB1	PLB1 _( 94968 )	4	chr2_28552113_28552731	5	1	1	0	1	1	0	1	0	0.261249	0.261249	0.28184	0.28184	0	0	0.145201	0.145201	0.266002	0.266002	0	0	0.272508	0.272508	0	0	0.28184	0.24536
2711	6679	ENSG00000234741	GAS5	1	ENSG00000212122	TSSK1B	TSSK1B _( 178129 )	4	chr5_113256453_113256902	8	1	1	1	1	1	1	1	1	0.261042	0.261042	0.125841	0.125841	0.265855	0.265855	0.122016	0.122016	0.176962	0.176962	0.275818	0.275818	0.274673	0.274673	0.170896	0.170896	0.275818	0.209138
2843	3070	ENSG00000257622	ENSG00000257622	1	ENSG00000127588	GNG13	GNG13 _( -57595 )	4	chr16_858328_859228	5	1	1	1	1	0	0	1	0	-0.261035	0.261035	-0.186839	0.186839	-0.0298486	0.0298486	-0.0582849	0.0582849	0	0	0	0	-0.225568	0.225568	0	0	0.261035	0.152315
1536	33	ENSG00000155918	RAET1L	1	ENSG00000116809	ZBTB17	ZBTB17 _( -9549 )	4	chr1_15985681_15986072	7	1	1	1	1	1	1	1	0	-0.261012	0.261012	-0.0984696	0.0984696	-0.260781	0.260781	-0.082195	0.082195	-0.0819857	0.0819857	-0.161976	0.161976	-0.114153	0.114153	0	0	0.261012	0.15151
2803	4549	ENSG00000251630	ENSG00000251630	1	ENSG00000116117	PARD3B	PARD3B _( 203551 )	4	chr2_204749344_204749544	5	1	0	1	0	0	1	1	1	-0.260951	0.260951	0	0	-0.221824	0.221824	0	0	0	0	-0.223609	0.223609	-0.217122	0.217122	-0.321794	0.321794	0.321794	0.24906
1325	6238	ENSG00000143498	TAF1A	1	ENSG00000109654	TRIM2	TRIM2 _( 7448 )	4	chr4_153159790_153160123	6	1	1	0	1	1	1	1	0	0.26089	0.26089	0.10875	0.10875	0	0	0.181333	0.181333	0.189401	0.189401	0.204844	0.204844	0.0784266	0.0784266	0	0	0.26089	0.170607
2225	2260	ENSG00000183655	KLHL25	1	ENSG00000168778	TCTN2	TCTN2 _( -9040 )	4	chr12_123661454_123662073	4	1	0	0	1	1	0	1	0	-0.260883	0.260883	0	0	0	0	-0.273479	0.273479	-0.247059	0.247059	0	0	-0.235674	0.235674	0	0	0.273479	0.254274
163	2552	ENSG00000066697	MSANTD3	1	ENSG00000165410	CFL2	CFL2 _( -66462 )	4	chr14_34781285_34781775	8	1	1	1	1	1	1	1	1	0.26079	0.26079	0.130868	0.130868	0.428619	0.428619	0.000748331	0.000748331	0.25677	0.25677	0.0582523	0.0582523	0.1827	0.1827	0.0292087	0.0292087	0.428619	0.168494
1976	455	ENSG00000170581	STAT2	1	ENSG00000163206	SMCP	SMCP _( 2511 )	4	chr1_152880828_152881261	5	1	1	1	1	0	0	1	0	0.260769	0.260769	0.0978258	0.0978258	0.00252605	0.00252605	0.283677	0.283677	0	0	0	0	0.136919	0.136919	0	0	0.283677	0.156343
2422	971	ENSG00000197405	C5AR1	1	ENSG00000077327	SPAG6	SPAG6 _( 133781 )	4	chr10_22479226_22479676	6	1	1	0	0	1	1	1	1	0.260703	0.260703	0.153869	0.153869	0	0	0	0	0.191989	0.191989	0.257525	0.257525	0.01581	0.01581	0.163952	0.163952	0.260703	0.173975
2774	4390	ENSG00000247993	FOXD1-AS1	1	ENSG00000136546	SCN7A	SCN7A _( -99152 )	4	chr2_166593478_166593869	6	1	1	1	1	0	0	1	1	0.260607	0.260607	0.136583	0.136583	0.0202269	0.0202269	0.0405033	0.0405033	0	0	0	0	0.202874	0.202874	0.00572964	0.00572964	0.260607	0.111087
918	4460	ENSG00000127824	TUBA4A	1	ENSG00000188738	FSIP2	FSIP2 _( -304761 )	4	chr2_185433946_185434134	7	1	1	1	1	1	0	1	1	0.260603	0.260603	0.141531	0.141531	0.102356	0.102356	0.277935	0.277935	0.113182	0.113182	0	0	0.16282	0.16282	0.308346	0.308346	0.308346	0.195253
1132	4310	ENSG00000136159	NUDT15	1	ENSG00000115919	KYNU	KYNU _( -45499 )	4	chr2_142831698_142831999	6	1	0	1	0	1	1	1	1	0.260586	0.260586	0	0	0.0546689	0.0546689	0	0	0.155344	0.155344	0.136216	0.136216	0.213857	0.213857	0.0847473	0.0847473	0.260586	0.150903
1927	6169	ENSG00000169231	THBS3	1	ENSG00000164073	MFSD8	MFSD8 _( -9193 )	4	chr4_127975227_127975578	7	1	1	1	1	1	0	1	1	-0.260567	0.260567	-0.029321	0.029321	-0.221678	0.221678	-0.20478	0.20478	-0.0272675	0.0272675	0	0	-0.227945	0.227945	-0.164613	0.164613	0.260567	0.16231
428	590	ENSG00000101955	SRPX	1	ENSG00000179930	ZNF648	ZNF648 _( 92934 )	4	chr1_181968325_181968778	6	1	1	1	1	0	0	1	1	0.260496	0.260496	0.356151	0.356151	0.163484	0.163484	0.316196	0.316196	0	0	0	0	0.246085	0.246085	0.141059	0.141059	0.356151	0.247245
118	5052	ENSG00000053747	LAMA3	1	ENSG00000071282	LMCD1	LMCD1 _( -11180 )	4	chr3_8490057_8490527	7	1	1	1	1	1	1	1	0	0.260496	0.260496	0.284431	0.284431	0.328053	0.328053	0.324909	0.324909	0.262157	0.262157	0.114823	0.114823	0.114317	0.114317	0	0	0.328053	0.241312
2485	591	ENSG00000203722	RAET1G	1	ENSG00000179930	ZNF648	ZNF648 _( -39677 )	4	chr1_182101389_182101832	5	1	1	1	1	0	1	0	0	0.260496	0.260496	0.210808	0.210808	0.134345	0.134345	0.226517	0.226517	0	0	0.142514	0.142514	0	0	0	0	0.260496	0.194936
563	4132	ENSG00000108771	DHX58	1	ENSG00000115363	EVA1A	EVA1A _( -3549 )	4	chr2_75573271_75573941	7	1	1	1	1	1	0	1	1	-0.260424	0.260424	-0.236519	0.236519	-0.232023	0.232023	-0.106229	0.106229	-0.0554981	0.0554981	0	0	-0.226612	0.226612	-0.0280652	0.0280652	0.260424	0.163624
468	9248	ENSG00000104228	TRIM35	1	ENSG00000183631	PRR32	PRR32 _( 210480 )	4	chrX_127030244_127030736	5	1	1	1	0	1	0	1	0	0.260411	0.260411	0.155324	0.155324	0.283842	0.283842	0	0	0.265414	0.265414	0	0	0.0735625	0.0735625	0	0	0.283842	0.207711
1930	7045	ENSG00000169247	SH3TC2	1	ENSG00000111859	NEDD9	NEDD9 _( 31579 )	4	chr6_11350227_11350769	7	1	1	1	1	1	1	1	0	-0.260357	0.260357	-0.498097	0.498097	-0.103291	0.103291	-0.337898	0.337898	-0.199726	0.199726	-0.0595271	0.0595271	-0.176898	0.176898	0	0	0.498097	0.233685
145	4101	ENSG00000064042	LIMCH1	1	ENSG00000169564	PCBP1	PCBP1 _( -18041 )	4	chr2_70069020_70069413	2	1	1	0	0	0	0	0	0	-0.26026	0.26026	-0.106072	0.106072	0	0	0	0	0	0	0	0	0	0	0	0	0.26026	0.183166
1116	7750	ENSG00000135723	FHOD1	1	ENSG00000122507	BBS9	BBS9 _( 303686 )	4	chr7_33432930_33433109	7	1	1	1	1	1	0	1	1	0.260203	0.260203	0.235684	0.235684	0.307506	0.307506	0.32008	0.32008	0.135848	0.135848	0	0	0.159274	0.159274	0.0982945	0.0982945	0.32008	0.216699
2689	461	ENSG00000232774	ENSG00000232774	1	ENSG00000163220	S100A9	S100A9 _( 3108 )	4	chr1_153360962_153361470	7	1	1	1	1	0	1	1	1	0.2602	0.2602	0.132127	0.132127	0.303753	0.303753	0.0564853	0.0564853	0	0	0.0386414	0.0386414	0.301845	0.301845	0.220838	0.220838	0.303753	0.187699
246	8868	ENSG00000078401	EDN1	1	ENSG00000148082	SHC3	SHC3 _( 39763 )	4	chr9_89138471_89139004	7	1	1	1	1	1	1	1	0	0.260181	0.260181	0.0934813	0.0934813	0.188932	0.188932	0.11303	0.11303	0.164548	0.164548	0.133422	0.133422	0.398702	0.398702	0	0	0.398702	0.193185
1571	8384	ENSG00000157873	TNFRSF14	1	ENSG00000104432	IL7	IL7 _( -15509 )	4	chr8_78821032_78821456	7	1	1	1	1	1	0	1	1	0.260157	0.260157	0.14254	0.14254	0.33548	0.33548	0.222228	0.222228	0.124388	0.124388	0	0	0.241098	0.241098	0.286385	0.286385	0.33548	0.230325
532	4856	ENSG00000106565	TMEM176B	1	ENSG00000019186	CYP24A1	CYP24A1 _( -11116 )	4	chr20_54185089_54185488	7	1	1	1	1	1	0	1	1	-0.260058	0.260058	-0.22124	0.22124	-0.0468333	0.0468333	-0.180324	0.180324	-0.0114005	0.0114005	0	0	-0.00837601	0.00837601	-0.130007	0.130007	0.260058	0.122606
2096	838	ENSG00000176148	TCP11L1	1	ENSG00000119285	HEATR1	HEATR1 _( 28234 )	4	chr1_236575928_236576270	4	1	0	1	1	0	0	1	0	0.259993	0.259993	0	0	0.241607	0.241607	0.104556	0.104556	0	0	0	0	0.22834	0.22834	0	0	0.259993	0.208624
2007	1897	ENSG00000171992	SYNPO	1	ENSG00000123095	BHLHE41	BHLHE41 _( -348162 )	4	chr12_26473289_26473502	4	1	1	0	1	0	0	1	0	-0.259919	0.259919	-0.218483	0.218483	0	0	-0.374235	0.374235	0	0	0	0	-0.0417633	0.0417633	0	0	0.374235	0.2236
2881	6800	ENSG00000261040	WFDC21P	1	ENSG00000120725	SIL1	SIL1 _( 4240 )	4	chr5_139288929_139289294	4	1	1	0	1	0	0	0	1	-0.259889	0.259889	-0.390759	0.390759	0	0	-0.156371	0.156371	0	0	0	0	0	0	-0.0169456	0.0169456	0.390759	0.205991
2070	4646	ENSG00000175166	PSMD2	1	ENSG00000156966	B3GNT7	B3GNT7 _( -8621 )	4	chr2_231386367_231386922	5	1	1	1	1	0	0	1	0	0.259869	0.259869	0.093151	0.093151	0.33398	0.33398	0.107287	0.107287	0	0	0	0	0.13179	0.13179	0	0	0.33398	0.185215
2672	4161	ENSG00000231574	LINC02015	1	ENSG00000144029	MRPS5	MRPS5 _( 42851 )	4	chr2_95106048_95106583	5	1	1	0	1	1	0	1	0	0.259831	0.259831	0.0906976	0.0906976	0	0	0.334443	0.334443	0.141506	0.141506	0	0	0.0395961	0.0395961	0	0	0.334443	0.173215
1490	4950	ENSG00000153292	ADGRF1	1	ENSG00000160310	PRMT2	PRMT2 _( 63125 )	4	chr21_46698292_46699478	6	1	0	1	0	1	1	1	1	0.259813	0.259813	0	0	0.212074	0.212074	0	0	0.101699	0.101699	0.0959318	0.0959318	0.257391	0.257391	0.160167	0.160167	0.259813	0.181179
2449	8977	ENSG00000198369	SPRED2	1	ENSG00000175764	TTLL11	TTLL11 _( 134698 )	4	chr9_121958624_121958908	5	1	0	1	1	0	1	1	0	0.259811	0.259811	0	0	0.157674	0.157674	0.143273	0.143273	0	0	0.14192	0.14192	0.196294	0.196294	0	0	0.259811	0.179795
633	5030	ENSG00000111913	RIPOR2	1	ENSG00000205593	DENND6B	DENND6B _( -2327 )	4	chr22_50329387_50329561	7	1	1	1	0	1	1	1	1	-0.259762	0.259762	-0.217952	0.217952	-0.0977078	0.0977078	0	0	-0.30822	0.30822	-0.227897	0.227897	-0.230572	0.230572	-0.252499	0.252499	0.30822	0.227801
1414	5485	ENSG00000148426	PROSER2	1	ENSG00000073711	PPP2R3A	PPP2R3A _( 22077 )	4	chr3_135987750_135987911	8	1	1	1	1	1	1	1	1	-0.259761	0.259761	-0.156335	0.156335	-0.116082	0.116082	-0.0713477	0.0713477	-0.108313	0.108313	-0.0670834	0.0670834	-0.162756	0.162756	-0.232199	0.232199	0.259761	0.146735
1538	837	ENSG00000156136	DCK	1	ENSG00000119285	HEATR1	HEATR1 _( 35646 )	4	chr1_236568339_236568858	5	1	1	0	1	1	0	1	0	-0.25973	0.25973	-0.237843	0.237843	0	0	-0.237188	0.237188	-0.114467	0.114467	0	0	-0.156905	0.156905	0	0	0.25973	0.201227
1828	7761	ENSG00000166803	PCLAF	1	ENSG00000086288	NME8	NME8 _( -52018 )	4	chr7_37796118_37796579	7	1	0	1	1	1	1	1	1	0.259717	0.259717	0	0	0.0515096	0.0515096	0.193968	0.193968	0.00890971	0.00890971	0.0291523	0.0291523	0.221617	0.221617	0.155588	0.155588	0.259717	0.131495
1101	5402	ENSG00000135362	PRR5L	1	ENSG00000091972	CD200	CD200 _( 58673 )	4	chr3_112391020_112391872	6	1	1	1	1	1	0	1	0	0.259687	0.259687	0.237092	0.237092	0.154511	0.154511	0.120924	0.120924	0.350344	0.350344	0	0	0.0693904	0.0693904	0	0	0.350344	0.198658
2474	9192	ENSG00000198892	SHISA4	1	ENSG00000172465	TCEAL1	TCEAL1 _( 11693 )	4	chrX_103640397_103640623	6	1	0	1	1	1	1	1	0	0.259677	0.259677	0	0	0.225069	0.225069	0.239395	0.239395	0.153937	0.153937	0.2023	0.2023	0.29721	0.29721	0	0	0.29721	0.229598
2454	8693	ENSG00000198554	WDHD1	1	ENSG00000107165	TYRP1	TYRP1 _( -754067 )	4	chr9_11931097_11931372	6	1	0	1	1	1	1	1	0	0.25946	0.25946	0	0	0.442215	0.442215	0.0756035	0.0756035	0.180715	0.180715	0.188138	0.188138	0.0856137	0.0856137	0	0	0.442215	0.205291
2225	660	ENSG00000183655	KLHL25	1	ENSG00000151414	NEK7	NEK7 _( 42221 )	4	chr1_198199184_198199410	5	1	0	1	1	1	0	1	0	0.259311	0.259311	0	0	0.243589	0.243589	0.268788	0.268788	0.248787	0.248787	0	0	0.107862	0.107862	0	0	0.268788	0.225667
2753	5813	ENSG00000243056	EIF4EBP3	1	ENSG00000169851	PCDH7	PCDH7 _( -646806 )	4	chr4_30073046_30073609	8	1	1	1	1	1	1	1	1	0.259309	0.259309	0.062828	0.062828	0.308692	0.308692	0.194741	0.194741	0.129271	0.129271	0.0853447	0.0853447	0.192367	0.192367	0.293536	0.293536	0.308692	0.190761
2882	6238	ENSG00000261061	ENSG00000261061	1	ENSG00000109654	TRIM2	TRIM2 _( 7448 )	4	chr4_153159790_153160123	7	1	0	1	1	1	1	1	1	0.259301	0.259301	0	0	0.00924566	0.00924566	0.0725648	0.0725648	0.132012	0.132012	0.185864	0.185864	0.0513779	0.0513779	0.00162709	0.00162709	0.259301	0.101713
1384	4585	ENSG00000146233	CYP39A1	1	ENSG00000188282	RUFY4	RUFY4 _( 4063 )	4	chr2_218039023_218039559	7	1	1	1	1	1	0	1	1	-0.259296	0.259296	-0.211296	0.211296	-0.245942	0.245942	-0.0124098	0.0124098	-0.123192	0.123192	0	0	-0.204311	0.204311	-0.134076	0.134076	0.259296	0.170075
1896	6766	ENSG00000168394	TAP1	1	ENSG00000125347	IRF1	IRF1 _( 8620 )	4	chr5_132477414_132482178	6	1	1	1	1	1	0	0	1	0.259217	0.259217	0.119503	0.119503	0.00588982	0.00588982	0.0823105	0.0823105	0.2238	0.2238	0	0	0	0	0.407235	0.407235	0.407235	0.182993
2200	3650	ENSG00000182165	TP53TG1	1	ENSG00000101670	LIPG	LIPG _( 69451 )	4	chr18_49630150_49630851	6	1	0	1	1	1	1	0	1	0.259136	0.259136	0	0	0.175487	0.175487	0.11392	0.11392	0.244051	0.244051	0.0300423	0.0300423	0	0	0.249185	0.249185	0.259136	0.178637
2892	8384	ENSG00000261971	MMP25-AS1	1	ENSG00000104432	IL7	IL7 _( -15509 )	4	chr8_78821032_78821456	6	1	1	1	1	0	0	1	1	0.259088	0.259088	0.25024	0.25024	0.218663	0.218663	0.227249	0.227249	0	0	0	0	0.189636	0.189636	0.193101	0.193101	0.259088	0.222996
1683	3849	ENSG00000163235	TGFA	1	ENSG00000063245	EPN1	EPN1 _( 4436 )	4	chr19_55679662_55679920	5	1	1	1	1	0	1	0	0	0.259078	0.259078	0.13192	0.13192	0.0544636	0.0544636	0.156218	0.156218	0	0	0.350899	0.350899	0	0	0	0	0.350899	0.190516
2700	4956	ENSG00000233901	LINC01503	1	ENSG00000215193	PEX26	PEX26 _( -6753 )	4	chr22_18070688_18071167	7	1	0	1	1	1	1	1	1	0.258994	0.258994	0	0	0.186373	0.186373	0.292066	0.292066	0.115719	0.115719	0.210104	0.210104	0.258365	0.258365	0.00402423	0.00402423	0.292066	0.189378
348	9246	ENSG00000095739	BAMBI	1	ENSG00000101972	STAG2	STAG2 _( -36619 )	4	chrX_123923099_123923593	7	1	0	1	1	1	1	1	1	0.258942	0.258942	0	0	0.240924	0.240924	0.0808224	0.0808224	0.231176	0.231176	0.209294	0.209294	0.0734365	0.0734365	0.0979321	0.0979321	0.258942	0.170361
2808	971	ENSG00000253549	CA3-AS1	1	ENSG00000077327	SPAG6	SPAG6 _( 133781 )	4	chr10_22479226_22479676	8	1	1	1	1	1	1	1	1	0.258889	0.258889	0.115653	0.115653	0.0538478	0.0538478	0.148249	0.148249	0.343784	0.343784	0.176919	0.176919	0.177406	0.177406	0.206665	0.206665	0.343784	0.185177
125	8955	ENSG00000057019	DCBLD2	1	ENSG00000229314	ORM1	ORM1 _( -4953 )	4	chr9_114317797_114318103	6	1	1	1	1	0	0	1	1	-0.25872	0.25872	-0.29792	0.29792	-0.227898	0.227898	-0.312381	0.312381	0	0	0	0	-0.343274	0.343274	-0.185592	0.185592	0.343274	0.270964
1	8693	ENSG00000000460	C1orf112	1	ENSG00000107165	TYRP1	TYRP1 _( -754067 )	4	chr9_11931097_11931372	5	1	0	1	0	1	0	1	1	0.258688	0.258688	0	0	0.401518	0.401518	0	0	0.280533	0.280533	0	0	0.0623079	0.0623079	0.0088751	0.0088751	0.401518	0.202385
1969	462	ENSG00000170442	KRT86	1	ENSG00000143546	S100A8	S100A8 _( 5817 )	4	chr1_153384837_153385371	5	1	0	0	1	0	1	1	1	-0.258667	0.258667	0	0	0	0	-0.255646	0.255646	0	0	-0.441	0.441	-0.013058	0.013058	-0.0787339	0.0787339	0.441	0.209421
929	428	ENSG00000128245	YWHAH	1	ENSG00000265972	TXNIP	TXNIP _( 5057 )	4	chr1_145990211_145991543	7	1	1	1	1	1	0	1	1	-0.258654	0.258654	-0.192316	0.192316	-0.232106	0.232106	-0.313632	0.313632	-0.273057	0.273057	0	0	-0.117816	0.117816	-0.102971	0.102971	0.313632	0.212936
320	651	ENSG00000090889	KIF4A	1	ENSG00000162630	B3GALT2	B3GALT2 _( -24560 )	4	chr1_193211214_193211925	5	1	0	1	0	0	1	1	1	0.258596	0.258596	0	0	0.172574	0.172574	0	0	0	0	0.144424	0.144424	0.0562134	0.0562134	0.21735	0.21735	0.258596	0.169832
1552	8693	ENSG00000156802	ATAD2	1	ENSG00000107165	TYRP1	TYRP1 _( -754067 )	4	chr9_11931097_11931372	7	1	1	1	1	1	1	1	0	0.258593	0.258593	0.066519	0.066519	0.243026	0.243026	0.109508	0.109508	0.243592	0.243592	0.219635	0.219635	0.196862	0.196862	0	0	0.258593	0.191105
2444	8699	ENSG00000198142	SOWAHC	1	ENSG00000107186	MPDZ	MPDZ _( 168270 )	4	chr9_13110941_13111320	7	1	1	1	1	0	1	1	1	-0.258564	0.258564	-0.0469118	0.0469118	-0.105869	0.105869	-9.67521e-05	9.67521e-05	0	0	-0.00172837	0.00172837	-0.173419	0.173419	-0.25657	0.25657	0.258564	0.120451
860	7510	ENSG00000124102	PI3	1	ENSG00000254440	PBOV1	PBOV1 _( -89788 )	4	chr6_138308279_138308658	6	1	1	1	1	0	1	1	0	0.258539	0.258539	0.221381	0.221381	0.343691	0.343691	0.0702354	0.0702354	0	0	0.243638	0.243638	0.0451992	0.0451992	0	0	0.343691	0.197114
3005	538	ENSG00000274879	ENSG00000274879	1	ENSG00000117533	VAMP4	VAMP4 _( 11734 )	4	chr1_171729893_171730513	2	1	0	1	0	0	0	0	0	-0.258484	0.258484	0	0	-0.0687685	0.0687685	0	0	0	0	0	0	0	0	0	0	0.258484	0.163626
1877	5566	ENSG00000167920	TMEM99	1	ENSG00000163590	PPM1L	PPM1L _( 41249 )	4	chr3_160796851_160797295	8	1	1	1	1	1	1	1	1	0.258318	0.258318	0.000667624	0.000667624	0.22771	0.22771	0.18421	0.18421	0.251759	0.251759	0.169534	0.169534	0.175477	0.175477	0.234601	0.234601	0.258318	0.187785
2457	2781	ENSG00000198668	CALM1	1	ENSG00000075413	MARK3	MARK3 _( 62725 )	4	chr14_103448117_103448472	8	1	1	1	1	1	1	1	1	0.25825	0.25825	0.131432	0.131432	0.274764	0.274764	0.440651	0.440651	0.0744686	0.0744686	0.237879	0.237879	0.285899	0.285899	0.195969	0.195969	0.440651	0.237414
3055	1452	ENSG00000283992	SLURP2	1	ENSG00000176102	CSTF3	CSTF3 _( -45098 )	4	chr11_33207469_33207897	7	1	1	1	1	0	1	1	1	0.258164	0.258164	0.265483	0.265483	0.278066	0.278066	0.217234	0.217234	0	0	0.15152	0.15152	0.142949	0.142949	0.338387	0.338387	0.338387	0.235972
144	8798	ENSG00000064012	CASP8	1	ENSG00000165092	ALDH1A1	ALDH1A1 _( 92196 )	4	chr9_72987694_72988246	5	1	0	1	1	1	0	1	0	-0.258083	0.258083	0	0	-0.265267	0.265267	-0.141098	0.141098	-0.339639	0.339639	0	0	-0.090545	0.090545	0	0	0.339639	0.218927
2972	997	ENSG00000272482	ENSG00000272482	1	ENSG00000107968	MAP3K8	MAP3K8 _( 60331 )	4	chr10_30494268_30494486	4	1	0	0	1	1	0	0	1	0.257915	0.257915	0	0	0	0	0.241108	0.241108	0.18488	0.18488	0	0	0	0	0.275029	0.275029	0.275029	0.239733
419	5840	ENSG00000101384	JAG1	1	ENSG00000163694	RBM47	RBM47 _( -52805 )	4	chr4_40683680_40683987	8	1	1	1	1	1	1	1	1	0.257878	0.257878	0.100662	0.100662	0.175181	0.175181	0.209495	0.209495	0.0664211	0.0664211	0.0536065	0.0536065	0.246271	0.246271	0.219055	0.219055	0.257878	0.166071
896	1780	ENSG00000125845	BMP2	1	ENSG00000109929	SC5D	SC5D _( 6434 )	4	chr11_121298887_121299190	4	1	0	1	0	1	0	1	0	-0.257827	0.257827	0	0	-0.347108	0.347108	0	0	-0.209129	0.209129	0	0	-0.240068	0.240068	0	0	0.347108	0.263533
2596	6766	ENSG00000221963	APOL6	1	ENSG00000125347	IRF1	IRF1 _( 8620 )	4	chr5_132477414_132482178	7	1	1	1	1	1	0	1	1	0.2578	0.2578	0.19446	0.19446	0.0852985	0.0852985	0.203458	0.203458	0.237428	0.237428	0	0	0.114165	0.114165	0.314961	0.314961	0.314961	0.201081
2415	7380	ENSG00000197191	CYSRT1	1	ENSG00000057657	PRDM1	PRDM1 _( -22500 )	4	chr6_106063465_106063820	7	1	0	1	1	1	1	1	1	-0.257733	0.257733	0	0	-0.445273	0.445273	-0.0952055	0.0952055	-0.151539	0.151539	-0.141344	0.141344	-0.228829	0.228829	-0.209681	0.209681	0.445273	0.218515
1767	3301	ENSG00000164898	FMC1	1	ENSG00000129195	PIMREG	PIMREG _( 43733 )	4	chr17_6488148_6488335	6	1	1	1	0	1	0	1	1	-0.257706	0.257706	-0.00583997	0.00583997	-0.132933	0.132933	0	0	-0.190977	0.190977	0	0	-0.0570236	0.0570236	-0.231316	0.231316	0.257706	0.145966
2401	8606	ENSG00000196743	GM2A	1	ENSG00000153317	ASAP1	ASAP1 _( -205812 )	4	chr8_130649472_130650091	7	1	1	1	1	0	1	1	1	-0.257647	0.257647	-0.17501	0.17501	-0.206072	0.206072	-0.147687	0.147687	0	0	-0.18779	0.18779	-0.388232	0.388232	-0.204487	0.204487	0.388232	0.223846
2356	7846	ENSG00000188522	FAM83G	1	ENSG00000127946	HIP1	HIP1 _( 3723 )	4	chr7_75734713_75735239	6	1	1	1	0	0	1	1	1	0.257523	0.257523	0.203781	0.203781	0.0934681	0.0934681	0	0	0	0	0.109451	0.109451	0.193369	0.193369	0.0744922	0.0744922	0.257523	0.155347
143	3955	ENSG00000063180	CA11	1	ENSG00000163798	SLC4A1AP	SLC4A1AP _( -10385 )	4	chr2_27652604_27653086	7	1	1	1	1	0	1	1	1	-0.257498	0.257498	-0.288086	0.288086	-0.254894	0.254894	-0.0477539	0.0477539	0	0	-0.0883826	0.0883826	-0.247873	0.247873	-0.199307	0.199307	0.288086	0.197685
2349	3277	ENSG00000188313	PLSCR1	1	ENSG00000103196	CRISPLD2	CRISPLD2 _( -8720 )	4	chr16_84810632_84811264	4	1	0	1	1	0	0	1	0	0.257427	0.257427	0	0	0.0319711	0.0319711	0.093775	0.093775	0	0	0	0	0.052853	0.052853	0	0	0.257427	0.109006
1683	6374	ENSG00000163235	TGFA	1	ENSG00000169862	CTNND2	CTNND2 _( -42410 )	4	chr5_11946453_11946695	8	1	1	1	1	1	1	1	1	0.257396	0.257396	0.211118	0.211118	0.320666	0.320666	0.140145	0.140145	0.276535	0.276535	0.173408	0.173408	0.185519	0.185519	0.033486	0.033486	0.320666	0.199784
643	4549	ENSG00000112559	MDFI	1	ENSG00000116117	PARD3B	PARD3B _( 203551 )	4	chr2_204749344_204749544	6	1	0	1	1	0	1	1	1	0.257395	0.257395	0	0	0.111124	0.111124	0.0723304	0.0723304	0	0	0.136594	0.136594	0.348767	0.348767	0.468236	0.468236	0.468236	0.232408
31	6879	ENSG00000010030	ETV7	1	ENSG00000019582	CD74	CD74 _( 0 )	4	chr5_150412594_150413406	6	1	1	1	1	1	0	0	1	0.257393	0.257393	0.0752618	0.0752618	0.083311	0.083311	0.123006	0.123006	0.220843	0.220843	0	0	0	0	0.164853	0.164853	0.257393	0.154111
460	4804	ENSG00000103811	CTSH	1	ENSG00000198900	TOP1	TOP1 _( -49393 )	4	chr20_40978878_40979425	5	1	0	1	1	1	0	0	1	0.257389	0.257389	0	0	0.160652	0.160652	0.275342	0.275342	0.110329	0.110329	0	0	0	0	0.125346	0.125346	0.275342	0.185812
782	1780	ENSG00000119900	OGFRL1	1	ENSG00000109929	SC5D	SC5D _( 6434 )	4	chr11_121298887_121299190	6	1	0	1	1	1	0	1	1	-0.257375	0.257375	0	0	-0.104573	0.104573	-0.220111	0.220111	-0.267234	0.267234	0	0	-0.208242	0.208242	-0.0785735	0.0785735	0.267234	0.189351
2501	941	ENSG00000204389	HSPA1A	1	ENSG00000148481	MINDY3	MINDY3 _( -240125 )	4	chr10_16100645_16100889	7	1	1	1	1	1	1	1	0	-0.257357	0.257357	-0.172029	0.172029	-0.242259	0.242259	-0.240263	0.240263	-0.290211	0.290211	-0.00148191	0.00148191	-0.206725	0.206725	0	0	0.290211	0.201475
2970	2142	ENSG00000272398	CD24	1	ENSG00000074527	NTN4	NTN4 _( 57543 )	4	chr12_95733105_95733609	6	1	0	1	1	1	0	1	1	0.257341	0.257341	0	0	0.1292	0.1292	0.00137785	0.00137785	0.000205327	0.000205327	0	0	5.33629e-05	5.33629e-05	0.238867	0.238867	0.257341	0.104507
662	3669	ENSG00000113578	FGF1	1	ENSG00000081923	ATP8B1	ATP8B1 _( -82650 )	4	chr18_57885965_57886248	6	1	1	1	1	1	0	1	0	-0.257336	0.257336	-3.62939e-05	3.62939e-05	-0.180756	0.180756	-0.197746	0.197746	-0.0530154	0.0530154	0	0	-0.136877	0.136877	0	0	0.257336	0.137628
2348	5884	ENSG00000188312	CENPP	1	ENSG00000109182	CWH43	CWH43 _( 647696 )	4	chr4_49633943_49634533	6	1	1	1	1	1	0	1	0	-0.257298	0.257298	-0.294704	0.294704	-0.422088	0.422088	-0.296604	0.296604	-0.07779	0.07779	0	0	-0.25398	0.25398	0	0	0.422088	0.267077
2540	6752	ENSG00000206828	ENSG00000206828	1	ENSG00000198108	CHSY3	CHSY3 _( 200860 )	4	chr5_130105332_130105591	2	1	0	0	0	0	1	0	0	0.257131	0.257131	0	0	0	0	0	0	0	0	0.0695417	0.0695417	0	0	0	0	0.257131	0.163336
3037	301	ENSG00000280153	ENSG00000280153	1	ENSG00000117228	GBP1	GBP1 _( 18184 )	4	chr1_89046566_89047176	6	1	0	1	1	1	0	1	1	0.257005	0.257005	0	0	0.191972	0.191972	0.162853	0.162853	0.116494	0.116494	0	0	0.07025	0.07025	0.103418	0.103418	0.257005	0.150332
1047	971	ENSG00000133460	SLC2A11	1	ENSG00000077327	SPAG6	SPAG6 _( 133781 )	4	chr10_22479226_22479676	7	1	1	1	0	1	1	1	1	0.256933	0.256933	0.00645668	0.00645668	0.443855	0.443855	0	0	0.285841	0.285841	0.134454	0.134454	0.283241	0.283241	0.00273332	0.00273332	0.443855	0.201931
1659	8815	ENSG00000162645	GBP2	1	ENSG00000135069	PSAT1	PSAT1 _( 109826 )	4	chr9_78406969_78407381	6	1	1	0	1	1	0	1	1	0.256932	0.256932	0.0601198	0.0601198	0	0	0.321178	0.321178	0.283235	0.283235	0	0	0.168018	0.168018	0.174379	0.174379	0.321178	0.210644
1746	6078	ENSG00000164307	ERAP1	1	ENSG00000145358	DDIT4L	DDIT4L _( -49183 )	4	chr4_100239965_100240448	5	1	1	0	1	0	1	1	0	0.256832	0.256832	0.189304	0.189304	0	0	0.168443	0.168443	0	0	0.214288	0.214288	0.160252	0.160252	0	0	0.256832	0.197824
758	7556	ENSG00000118402	ELOVL4	1	ENSG00000111962	UST	UST _( -23417 )	4	chr6_148723475_148723911	6	1	1	1	1	0	1	1	0	0.256743	0.256743	0.213954	0.213954	0.1688	0.1688	0.525794	0.525794	0	0	0.100853	0.100853	0.202109	0.202109	0	0	0.525794	0.244709
180	3111	ENSG00000070540	WIPI1	1	ENSG00000261210	CLEC19A	CLEC19A _( -48782 )	4	chr16_19236672_19236957	2	1	0	0	1	0	0	0	0	0.256704	0.256704	0	0	0	0	0.151091	0.151091	0	0	0	0	0	0	0	0	0.256704	0.203898
1988	1159	ENSG00000171223	JUNB	1	ENSG00000107779	BMPR1A	BMPR1A _( 94789 )	4	chr10_86851390_86851684	7	1	1	1	1	1	1	1	0	0.256704	0.256704	0.202166	0.202166	0.255282	0.255282	0.213317	0.213317	0.235094	0.235094	0.50116	0.50116	0.203232	0.203232	0	0	0.50116	0.266708
1986	1229	ENSG00000171130	ATP6V0E2	1	ENSG00000148795	CYP17A1	CYP17A1 _( 33978 )	4	chr10_102803237_102803555	8	1	1	1	1	1	1	1	1	-0.256649	0.256649	-0.0184134	0.0184134	-0.0311961	0.0311961	-0.216059	0.216059	-0.18608	0.18608	-0.0701012	0.0701012	-0.166917	0.166917	-0.329132	0.329132	0.329132	0.159318
1160	865	ENSG00000137285	TUBB2B	1	ENSG00000182901	RGS7	RGS7 _( 91469 )	4	chr1_241265307_241265761	8	1	1	1	1	1	1	1	1	0.256642	0.256642	0.446344	0.446344	0.204507	0.204507	0.0995478	0.0995478	0.0477137	0.0477137	0.0758255	0.0758255	0.0985658	0.0985658	0.0714846	0.0714846	0.446344	0.162579
73	4333	ENSG00000026036	RTEL1-TNFRSF6B	1	ENSG00000183091	NEB	NEB _( 3911 )	4	chr2_151730344_151730576	7	1	1	1	1	0	1	1	1	-0.256637	0.256637	-0.125296	0.125296	-0.295894	0.295894	-0.251874	0.251874	0	0	-0.215721	0.215721	-0.258503	0.258503	-0.0312159	0.0312159	0.295894	0.20502
1608	2121	ENSG00000159884	CCDC107	1	ENSG00000139329	LUM	LUM _( -15697 )	4	chr12_91127528_91128125	8	1	1	1	1	1	1	1	1	0.256553	0.256553	0.00444495	0.00444495	0.139179	0.139179	0.201085	0.201085	0.237502	0.237502	0.0792771	0.0792771	0.298217	0.298217	0.13642	0.13642	0.298217	0.169085
2459	5234	ENSG00000198719	DLL1	1	ENSG00000016391	CHDH	CHDH _( 96594 )	4	chr3_53749566_53749796	7	1	1	1	1	0	1	1	1	0.256502	0.256502	0.138975	0.138975	0.163092	0.163092	0.138486	0.138486	0	0	0.207203	0.207203	0.140938	0.140938	0.235252	0.235252	0.256502	0.182921
1606	3713	ENSG00000159860	TCAF2P1	1	ENSG00000176225	RTTN	RTTN _( 72508 )	4	chr18_70132910_70133437	6	1	1	1	1	0	1	1	0	-0.256471	0.256471	-0.127245	0.127245	-0.176323	0.176323	-0.282537	0.282537	0	0	-0.305131	0.305131	-0.16218	0.16218	0	0	0.305131	0.218314
1022	7641	ENSG00000132589	FLOT2	1	ENSG00000186340	THBS2	THBS2 _( -155956 )	4	chr6_169410000_169410224	7	1	1	1	1	0	1	1	1	0.256466	0.256466	0.076264	0.076264	0.293529	0.293529	0.210314	0.210314	0	0	0.18656	0.18656	0.0305298	0.0305298	0.181598	0.181598	0.293529	0.176466
2738	971	ENSG00000239282	CASTOR1	1	ENSG00000077327	SPAG6	SPAG6 _( 133781 )	4	chr10_22479226_22479676	7	1	1	1	1	1	1	0	1	0.256447	0.256447	0.149334	0.149334	0.102252	0.102252	0.0254735	0.0254735	0.240414	0.240414	0.0912776	0.0912776	0	0	0.277197	0.277197	0.277197	0.163199
2320	1736	ENSG00000187017	ESPN	1	ENSG00000110777	POU2AF1	POU2AF1 _( 8885 )	4	chr11_111440715_111441096	8	1	1	1	1	1	1	1	1	0.256377	0.256377	0.141555	0.141555	0.336531	0.336531	0.233244	0.233244	0.41785	0.41785	0.275412	0.275412	0.247098	0.247098	0.230758	0.230758	0.41785	0.267353
2588	1300	ENSG00000218052	ADAMTS7P4	1	ENSG00000066468	FGFR2	FGFR2 _( -20526 )	4	chr10_121618984_121619692	7	1	1	1	1	1	1	1	0	0.256375	0.256375	0.159291	0.159291	0.263026	0.263026	0.444563	0.444563	0.281576	0.281576	0.0703871	0.0703871	0.000162273	0.000162273	0	0	0.444563	0.210769
1283	8820	ENSG00000141738	GRB7	1	ENSG00000196781	TLE1	TLE1 _( 814647 )	4	chr9_80874307_80874658	7	1	1	1	1	0	1	1	1	-0.256356	0.256356	-0.437346	0.437346	-0.183437	0.183437	-0.280167	0.280167	0	0	-0.31521	0.31521	-0.326507	0.326507	-0.219989	0.219989	0.437346	0.28843
2474	6466	ENSG00000198892	SHISA4	1	ENSG00000177721	ANXA2R	ANXA2R _( 46922 )	4	chr5_42993228_42993423	6	1	1	1	1	0	0	1	1	-0.256295	0.256295	-0.0546314	0.0546314	-0.131997	0.131997	-0.128643	0.128643	0	0	0	0	-0.177075	0.177075	-0.0838585	0.0838585	0.256295	0.13875
2952	8667	ENSG00000269706	ENSG00000269706	1	ENSG00000107249	GLIS3	GLIS3 _( 122476 )	4	chr9_4225313_4225916	4	1	1	0	1	0	1	0	0	0.256246	0.256246	0.26184	0.26184	0	0	0.0715603	0.0715603	0	0	0.194501	0.194501	0	0	0	0	0.26184	0.196037
233	3709	ENSG00000076706	ENSG00000076706	1	ENSG00000071991	CDH19	CDH19 _( -188423 )	4	chr18_66792561_66792771	7	1	1	1	0	1	1	1	1	0.256226	0.256226	0.33404	0.33404	0.185273	0.185273	0	0	0.279177	0.279177	0.127224	0.127224	0.245264	0.245264	0.040048	0.040048	0.33404	0.209607
2346	802	ENSG00000188257	PLA2G2A	1	ENSG00000215811	BTNL10	BTNL10 _( -45359 )	4	chr1_228557664_228558356	5	1	1	1	0	1	0	1	0	0.256156	0.256156	0.313955	0.313955	0.204016	0.204016	0	0	0.205117	0.205117	0	0	0.213843	0.213843	0	0	0.313955	0.238617
620	6765	ENSG00000111335	OAS2	1	ENSG00000125347	IRF1	IRF1 _( 14996 )	4	chr5_132475131_132475802	7	1	1	1	1	1	0	1	1	0.256134	0.256134	0.276268	0.276268	0.0842371	0.0842371	0.177552	0.177552	0.292976	0.292976	0	0	0.318557	0.318557	0.0630984	0.0630984	0.318557	0.209832
1673	903	ENSG00000163050	COQ8A	1	ENSG00000067082	KLF6	KLF6 _( 1155 )	4	chr10_3783890_3784126	7	1	1	1	1	1	0	1	1	0.256094	0.256094	0.00673464	0.00673464	0.178423	0.178423	0.240809	0.240809	0.290791	0.290791	0	0	0.136648	0.136648	0.0664967	0.0664967	0.290791	0.167999
2744	8309	ENSG00000240219	ENSG00000240219	1	ENSG00000187735	TCEA1	TCEA1 _( 2627 )	4	chr8_54019680_54019902	7	1	1	1	1	1	0	1	1	0.256094	0.256094	0.255203	0.255203	0.380386	0.380386	0.379323	0.379323	0.270024	0.270024	0	0	0.349811	0.349811	0.276588	0.276588	0.380386	0.309633
1529	3931	ENSG00000155363	MOV10	1	ENSG00000119778	ATAD2B	ATAD2B _( 137396 )	4	chr2_23788873_23789718	7	1	1	1	1	1	0	1	1	-0.256069	0.256069	-0.0835548	0.0835548	-0.272773	0.272773	-0.0157997	0.0157997	-0.0503029	0.0503029	0	0	-0.0983043	0.0983043	-0.0853036	0.0853036	0.272773	0.123158
624	7019	ENSG00000111581	NUP107	1	ENSG00000054598	FOXC1	FOXC1 _( 291684 )	4	chr6_1901656_1901889	3	1	0	1	0	0	0	1	0	-0.255944	0.255944	0	0	-0.108767	0.108767	0	0	0	0	0	0	-0.213841	0.213841	0	0	0.255944	0.192851
2754	84	ENSG00000243137	PSG4	1	ENSG00000000938	FGR	FGR _( 9817 )	4	chr1_27625245_27625460	6	1	1	1	1	1	0	1	0	-0.255868	0.255868	-0.265281	0.265281	-0.147178	0.147178	-0.265537	0.265537	-0.234455	0.234455	0	0	-0.228507	0.228507	0	0	0.265537	0.232804
299	8669	ENSG00000088836	SLC4A11	1	ENSG00000106993	CDC37L1	CDC37L1 _( 24454 )	4	chr9_4704013_4704596	7	1	1	1	0	1	1	1	1	-0.255864	0.255864	-0.137629	0.137629	-0.0816575	0.0816575	0	0	-0.2277	0.2277	-0.187087	0.187087	-0.204113	0.204113	-0.200388	0.200388	0.255864	0.18492
1706	2781	ENSG00000163577	EIF5A2	1	ENSG00000075413	MARK3	MARK3 _( 62725 )	4	chr14_103448117_103448472	7	1	1	1	1	1	0	1	1	0.255807	0.255807	0.111333	0.111333	0.247719	0.247719	0.25139	0.25139	0.00890999	0.00890999	0	0	0.313148	0.313148	0.434917	0.434917	0.434917	0.231889
200	5884	ENSG00000073111	MCM2	1	ENSG00000109182	CWH43	CWH43 _( 647696 )	4	chr4_49633943_49634533	6	1	1	1	1	1	0	1	0	-0.255791	0.255791	-0.213288	0.213288	-0.231689	0.231689	-0.136743	0.136743	-0.182353	0.182353	0	0	-0.157921	0.157921	0	0	0.255791	0.196297
2875	1513	ENSG00000260552	ENSG00000260552	1	ENSG00000165917	RAPSN	RAPSN _( -46120 )	4	chr11_47495298_47495786	8	1	1	1	1	1	1	1	1	0.255786	0.255786	0.124348	0.124348	0.257878	0.257878	0.00169463	0.00169463	0.0349897	0.0349897	0.0272652	0.0272652	0.0683742	0.0683742	0.0785347	0.0785347	0.257878	0.106109
2413	5393	ENSG00000197182	MIRLET7BHG	1	ENSG00000177494	ZBED2	ZBED2 _( -22721 )	4	chr3_111618164_111618493	6	1	0	1	1	0	1	1	1	-0.255783	0.255783	0	0	-0.0872849	0.0872849	-0.100366	0.100366	0	0	-0.0130493	0.0130493	-0.305217	0.305217	-0.283266	0.283266	0.305217	0.174161
1662	7606	ENSG00000162723	SLAMF9	1	ENSG00000112499	SLC22A2	SLC22A2 _( 39448 )	4	chr6_160237505_160238190	5	1	1	1	0	1	1	0	0	0.255675	0.255675	0.179205	0.179205	0.117181	0.117181	0	0	0.174651	0.174651	0.000657129	0.000657129	0	0	0	0	0.255675	0.145474
1940	7789	ENSG00000169583	CLIC3	1	ENSG00000146674	IGFBP3	IGFBP3 _( -223148 )	4	chr7_46145022_46145739	5	1	0	1	1	0	1	1	0	0.255549	0.255549	0	0	0.411729	0.411729	0.243706	0.243706	0	0	0.189167	0.189167	0.197661	0.197661	0	0	0.411729	0.259562
259	4844	ENSG00000080854	IGSF9B	1	ENSG00000182463	TSHZ2	TSHZ2 _( -192994 )	4	chr20_52779056_52779413	5	1	0	1	1	1	1	0	0	0.255524	0.255524	0	0	0.0885777	0.0885777	0.242592	0.242592	0.197555	0.197555	0.143462	0.143462	0	0	0	0	0.255524	0.185542
2510	8225	ENSG00000204592	HLA-E	1	ENSG00000277586	NEFL	NEFL _( -6309 )	4	chr8_24963419_24963905	6	1	1	0	1	1	0	1	1	0.255438	0.255438	0.200262	0.200262	0	0	0.250061	0.250061	0.0658983	0.0658983	0	0	0.182129	0.182129	0.113555	0.113555	0.255438	0.177891
2497	2220	ENSG00000204264	PSMB8	1	ENSG00000111335	OAS2	OAS2 _( 0 )	4	chr12_112977975_112978935	6	1	1	1	1	1	0	1	0	0.255403	0.255403	0.152883	0.152883	0.27018	0.27018	0.0345258	0.0345258	0.268657	0.268657	0	0	0.000148501	0.000148501	0	0	0.27018	0.163633
2143	971	ENSG00000178814	OPLAH	1	ENSG00000077327	SPAG6	SPAG6 _( 133781 )	4	chr10_22479226_22479676	5	1	1	1	0	1	0	1	0	0.255308	0.255308	0.185478	0.185478	0.205543	0.205543	0	0	0.145236	0.145236	0	0	0.127822	0.127822	0	0	0.255308	0.183877
2489	6328	ENSG00000203811	HIST2H3C	1	ENSG00000145451	GLRA3	GLRA3 _( 147086 )	4	chr4_174681799_174682228	4	1	0	1	0	0	0	1	1	-0.255253	0.255253	0	0	-0.244369	0.244369	0	0	0	0	0	0	-0.197793	0.197793	-0.161487	0.161487	0.255253	0.214725
996	5791	ENSG00000131236	CAP1	1	ENSG00000109819	PPARGC1A	PPARGC1A _( -95746 )	4	chr4_23999835_24000181	6	1	1	0	1	1	0	1	1	0.255252	0.255252	0.206126	0.206126	0	0	0.156412	0.156412	0.108072	0.108072	0	0	0.272196	0.272196	0.225375	0.225375	0.272196	0.203906
637	5406	ENSG00000112096	SOD2	1	ENSG00000091986	CCDC80	CCDC80 _( -3864 )	4	chr3_112653311_112654924	8	1	1	1	1	1	1	1	1	-0.255224	0.255224	-0.0636506	0.0636506	-0.346398	0.346398	-0.146365	0.146365	-0.0292616	0.0292616	-0.0510146	0.0510146	-0.0670987	0.0670987	-0.11935	0.11935	0.346398	0.134795
2049	4064	ENSG00000173821	ENSG00000173821	1	ENSG00000162924	REL	REL _( 52569 )	4	chr2_60934090_60934629	7	1	1	1	1	1	0	1	1	0.255223	0.255223	0.123339	0.123339	0.279263	0.279263	0.149518	0.149518	0.103776	0.103776	0	0	0.338276	0.338276	0.0434093	0.0434093	0.338276	0.184686
2492	6328	ENSG00000203852	HIST2H3A	1	ENSG00000145451	GLRA3	GLRA3 _( 147086 )	4	chr4_174681799_174682228	4	1	0	1	0	0	0	1	1	-0.255162	0.255162	0	0	-0.244597	0.244597	0	0	0	0	0	0	-0.197863	0.197863	-0.163171	0.163171	0.255162	0.215198
1310	9192	ENSG00000143153	ATP1B1	1	ENSG00000172465	TCEAL1	TCEAL1 _( 11693 )	4	chrX_103640397_103640623	5	1	0	1	1	1	0	1	0	0.254985	0.254985	0	0	0.420806	0.420806	0.168332	0.168332	0.0227157	0.0227157	0	0	0.18937	0.18937	0	0	0.420806	0.211242
50	4375	ENSG00000013588	GPRC5A	1	ENSG00000182263	FIGN	FIGN _( 108827 )	4	chr2_163626344_163627185	7	1	1	1	1	1	0	1	1	0.254936	0.254936	0.00133374	0.00133374	0.276085	0.276085	0.00385388	0.00385388	0.178381	0.178381	0	0	0.111482	0.111482	0.0041603	0.0041603	0.276085	0.118605
2575	471	ENSG00000214357	NEURL1B	1	ENSG00000163374	YY1AP1	YY1AP1 _( -22544 )	4	chr1_155711544_155712087	4	1	1	1	1	0	0	0	0	-0.254879	0.254879	-0.169295	0.169295	-0.341355	0.341355	-0.138903	0.138903	0	0	0	0	0	0	0	0	0.341355	0.226108
1855	1576	ENSG00000167550	RHEBL1	1	ENSG00000171533	MAP6	MAP6 _( -21183 )	4	chr11_75690303_75690649	3	1	0	1	0	0	0	1	0	0.254845	0.254845	0	0	0.255175	0.255175	0	0	0	0	0	0	0.295608	0.295608	0	0	0.295608	0.268543
1846	8669	ENSG00000167183	PRR15L	1	ENSG00000106993	CDC37L1	CDC37L1 _( 24454 )	4	chr9_4704013_4704596	7	1	1	1	0	1	1	1	1	-0.25484	0.25484	-0.2636	0.2636	-0.299052	0.299052	0	0	-0.183239	0.183239	-0.0827266	0.0827266	-0.0442784	0.0442784	-0.202885	0.202885	0.299052	0.190089
2288	4152	ENSG00000185666	SYN3	1	ENSG00000115523	GNLY	GNLY _( 27832 )	4	chr2_85713007_85713783	8	1	1	1	1	1	1	1	1	0.254762	0.254762	0.0379006	0.0379006	0.326951	0.326951	0.277719	0.277719	0.123739	0.123739	0.105575	0.105575	0.223171	0.223171	0.154795	0.154795	0.326951	0.188077
154	2806	ENSG00000065060	UHRF1BP1	1	ENSG00000134138	MEIS2	MEIS2 _( -103610 )	4	chr15_37204909_37205590	6	1	1	1	1	0	0	1	1	0.254725	0.254725	1.90809e-06	1.90809e-06	0.124041	0.124041	0.236446	0.236446	0	0	0	0	0.000930161	0.000930161	0.134084	0.134084	0.254725	0.125038
2182	1538	ENSG00000180638	SLC47A2	1	ENSG00000167996	FTH1	FTH1 _( 3451 )	4	chr11_61961642_61964209	3	1	1	0	0	0	0	0	1	0.254718	0.254718	0.115799	0.115799	0	0	0	0	0	0	0	0	0	0	0.331295	0.331295	0.331295	0.233937
1008	7761	ENSG00000131747	TOP2A	1	ENSG00000086288	NME8	NME8 _( -52018 )	4	chr7_37796118_37796579	6	1	0	1	1	1	0	1	1	0.254713	0.254713	0	0	0.137102	0.137102	0.102505	0.102505	0.0727911	0.0727911	0	0	0.247875	0.247875	0.240559	0.240559	0.254713	0.175924
2385	5280	ENSG00000196352	CD55	1	ENSG00000144741	SLC25A26	SLC25A26 _( 41726 )	4	chr3_66175336_66175664	4	1	1	1	0	0	0	0	1	0.254709	0.254709	0.268576	0.268576	0.19948	0.19948	0	0	0	0	0	0	0	0	0.0981256	0.0981256	0.268576	0.205223
688	651	ENSG00000115163	CENPA	1	ENSG00000162630	B3GALT2	B3GALT2 _( -24560 )	4	chr1_193211214_193211925	5	1	0	1	0	0	1	1	1	0.254678	0.254678	0	0	0.11159	0.11159	0	0	0	0	0.221804	0.221804	0.0113287	0.0113287	0.204545	0.204545	0.254678	0.160789
1628	4555	ENSG00000160932	LY6E	1	ENSG00000118257	NRP2	NRP2 _( 27212 )	4	chr2_205709202_205709627	6	1	0	1	1	1	0	1	1	0.2546	0.2546	0	0	0.294473	0.294473	0.0349405	0.0349405	0.173523	0.173523	0	0	0.286023	0.286023	0.0113875	0.0113875	0.294473	0.175824
2207	1736	ENSG00000182580	EPHB3	1	ENSG00000110777	POU2AF1	POU2AF1 _( 8885 )	4	chr11_111440715_111441096	6	1	1	1	1	0	1	1	0	0.254548	0.254548	0.217505	0.217505	0.134063	0.134063	0.134807	0.134807	0	0	0.214823	0.214823	0.15301	0.15301	0	0	0.254548	0.184793
2480	4203	ENSG00000200087	SNORA73B	1	ENSG00000115604	IL18R1	IL18R1 _( 6292 )	4	chr2_102317821_102318003	7	1	1	1	0	1	1	1	1	0.254532	0.254532	0.202619	0.202619	0.178773	0.178773	0	0	0.209481	0.209481	0.250124	0.250124	0.242889	0.242889	0.0923084	0.0923084	0.254532	0.204389
1901	6769	ENSG00000168453	HR	1	ENSG00000072364	AFF4	AFF4 _( -8378 )	4	chr5_132972012_132972471	8	1	1	1	1	1	1	1	1	-0.254508	0.254508	-0.403647	0.403647	-0.264258	0.264258	-0.247969	0.247969	-0.190658	0.190658	-0.0935606	0.0935606	-0.11131	0.11131	-0.132973	0.132973	0.403647	0.21236
901	6811	ENSG00000126246	IGFLR1	1	ENSG00000243232	PCDHAC2	PCDHAC2 _( 6395 )	4	chr5_140972630_140973315	6	1	0	1	1	1	0	1	1	0.254493	0.254493	0	0	0.184913	0.184913	0.125653	0.125653	0.104231	0.104231	0	0	0.104745	0.104745	0.29541	0.29541	0.29541	0.178241
1867	6198	ENSG00000167705	RILP	1	ENSG00000109452	INPP4B	INPP4B _( 334783 )	4	chr4_142512111_142512649	7	1	1	1	1	1	1	0	1	-0.254447	0.254447	-0.0289527	0.0289527	-0.17997	0.17997	-0.261306	0.261306	-0.223239	0.223239	-0.09545	0.09545	0	0	-0.107103	0.107103	0.261306	0.164353
1358	6997	ENSG00000145040	UCN2	1	ENSG00000113761	ZNF346	ZNF346 _( 24792 )	4	chr5_177047488_177047902	4	1	0	1	1	1	0	0	0	-0.254422	0.254422	0	0	-0.125371	0.125371	-0.279469	0.279469	-0.0656552	0.0656552	0	0	0	0	0	0	0.279469	0.181229
1633	8385	ENSG00000161267	BDH1	1	ENSG00000104432	IL7	IL7 _( -273447 )	4	chr8_79078970_79079429	7	1	1	1	1	1	0	1	1	-0.254368	0.254368	-0.350012	0.350012	-0.205045	0.205045	-0.189618	0.189618	-0.0675055	0.0675055	0	0	-0.156882	0.156882	-0.155328	0.155328	0.350012	0.196965
1185	6056	ENSG00000137959	IFI44L	1	ENSG00000163110	PDLIM5	PDLIM5 _( 115911 )	4	chr4_94567768_94568105	6	1	1	1	1	1	0	1	0	0.254341	0.254341	0.0206077	0.0206077	0.0542237	0.0542237	0.259194	0.259194	0.113806	0.113806	0	0	0.056408	0.056408	0	0	0.259194	0.12643
465	4310	ENSG00000104081	BMF	1	ENSG00000115919	KYNU	KYNU _( -45499 )	4	chr2_142831698_142831999	6	1	0	1	1	1	0	1	1	-0.254263	0.254263	0	0	-0.0788927	0.0788927	-0.135951	0.135951	-0.0521401	0.0521401	0	0	-0.124729	0.124729	-0.164764	0.164764	0.254263	0.135123
2519	8926	ENSG00000204839	MROH6	1	ENSG00000148156	ACTL7B	ACTL7B _( 246547 )	4	chr9_108609266_108610420	4	1	0	0	0	1	1	0	1	-0.254197	0.254197	0	0	0	0	0	0	-0.00452619	0.00452619	-0.00310799	0.00310799	0	0	-0.0888045	0.0888045	0.254197	0.087659
1752	2368	ENSG00000164463	CREBRF	1	ENSG00000188342	GTF2F2	GTF2F2 _( 68769 )	4	chr13_45189284_45190345	6	1	1	1	1	1	0	0	1	-0.254182	0.254182	-0.253336	0.253336	-0.182545	0.182545	-0.18798	0.18798	-0.147438	0.147438	0	0	0	0	-0.294596	0.294596	0.294596	0.220013
2604	5806	ENSG00000223749	MIR503HG	1	ENSG00000168214	RBPJ	RBPJ _( 13234 )	4	chr4_26176689_26177315	5	1	0	0	1	1	1	1	0	0.254157	0.254157	0	0	0	0	0.247803	0.247803	0.122541	0.122541	0.0179948	0.0179948	0.342105	0.342105	0	0	0.342105	0.19692
24	205	ENSG00000007384	RHBDF1	1	ENSG00000021852	C8B	C8B _( -295350 )	4	chr1_57261490_57261808	6	1	1	1	1	0	1	1	0	0.254153	0.254153	0.142484	0.142484	0.0522114	0.0522114	0.374047	0.374047	0	0	0.460931	0.460931	0.0257832	0.0257832	0	0	0.460931	0.218268
3031	1567	ENSG00000279322	ENSG00000279322	1	ENSG00000175581	MRPL48	MRPL48 _( -2694 )	4	chr11_73784427_73784622	4	1	1	0	0	0	1	1	0	-0.254129	0.254129	-0.218832	0.218832	0	0	0	0	0	0	-0.159355	0.159355	-0.218185	0.218185	0	0	0.254129	0.212625
1513	4164	ENSG00000154451	GBP5	1	ENSG00000163121	NEURL3	NEURL3 _( 21467 )	4	chr2_96485886_96486642	6	1	1	0	1	1	0	1	1	0.254102	0.254102	0.156071	0.156071	0	0	0.0239625	0.0239625	5.71944e-06	5.71944e-06	0	0	0.243254	0.243254	0.000103751	0.000103751	0.254102	0.112916
[truncated: 200,564+ more rows]
