# Supplementary material for: MOBILE pipeline enables identification of context-specific networks and regulatory mechanisms
Source: Nat Commun. 2023 Jul 6;14:3991. doi: 10.1038/s41467-023-39729-2 (PMC10326020; doi:10.1038/s41467-023-39729-2)
Supplement: Supplementary file 6 — Supplementary Data 3 [file 41467_2023_39729_MOESM6_ESM.xlsx]

## Sheet: FULL_mgt01_filt
A2ML1	1.27842e-09
A4GALT	1.81144e-09
AACS	1.66385e-10
AADAC	1.0467e-09
AADAT	1.50419e-09
AAK1	3.58028e-11
AARS	1.56039e-09
AASS	1.28702e-10
ABCA1	1.87692e-10
ABCA12	1.24165e-09
ABCA13	6.99556e-11
ABCA5	8.12504e-10
ABCA6	1.30023e-09
ABCA8	8.99867e-11
ABCA9	2.22538e-10
ABCB5	1.15153e-09
ABCB6	1.23203e-09
ABCC2	1.25826e-09
ABCC3	1.38714e-09
ABCC9	1.70143e-10
ABCD1	1.20041e-09
ABCE1	2.77804e-10
ABCG1	1.45301e-09
ABCG5	1.49805e-09
ABHD16A	1.21931e-09
ABHD17C	1.3745e-09
ABHD2	7.77765e-11
ABHD4	1.38608e-09
ABHD5	1.25621e-09
ABI3BP	2.62093e-09
ABL2	4.77492e-11
ABLIM1	1.21797e-09
ABLIM2	2.9106e-09
ABLIM3	1.2915e-09
ABR	1.20431e-09
ABRA	2.29027e-09
ABRAXAS1	1.48335e-10
ABT1	1.11642e-10
ABTB1	4.5684e-11
ABTB2	1.32694e-09
ACAA2	8.98681e-11
ACAN	5.52672e-10
ACAP2	3.62299e-10
ACAT1	5.28785e-11
ACAT2	1.34585e-09
ACE2	2.32211e-09
ACER3	9.15819e-09
ACHE	6.47164e-10
ACKR3	2.66953e-09
ACKR4	1.79131e-09
ACLY	1.54615e-09
ACO1	1.53206e-10
ACOD1	2.75073e-09
ACOT11	1.32625e-09
ACOT7	1.27549e-09
ACOT9	1.2418e-09
ACOX2	4.72313e-09
ACOX3	6.94952e-11
ACOXL	5.1849e-10
ACP2	1.20805e-09
ACP5	1.22486e-09
ACPP	1.24724e-09
ACSF2	1.32929e-09
ACSL1	1.2386e-09
ACSL3	4.35012e-10
ACSL4	1.92722e-09
ACSL5	1.73689e-09
ACSM4	2.74971e-10
ACSM6	1.02754e-09
ACTB	2.38452e-09
ACTBL2	1.09916e-10
ACTG1	1.23628e-09
ACTL7B	6.71667e-09
ACTN1	1.8314e-09
ACTN2	3.48633e-10
ACTR3	4.82724e-10
ACTRT1	3.89861e-10
ACVR1	2.10788e-11
ACVR2A	1.79366e-09
ADAM10	4.85456e-11
ADAM11	1.67615e-10
ADAM12	1.5515e-09
ADAM17	1.49162e-10
ADAM19	1.55736e-09
ADAM23	3.25409e-09
ADAM30	7.61514e-11
ADAM8	1.42939e-09
ADAMTS1	1.28207e-09
ADAMTS15	1.30424e-09
ADAMTS17	2.44397e-10
ADAMTS18	1.76491e-11
ADAMTS19	2.52311e-10
ADAMTS20	2.1795e-11
ADAMTS3	1.36206e-09
ADAMTS5	9.67256e-10
ADAMTS6	1.80427e-09
ADAMTS7P4	1.22365e-09
ADAMTS9	2.32216e-09
ADAMTSL1	1.53763e-10
ADAMTSL3	1.86047e-10
ADAMTSL4	1.25248e-09
ADAR	1.18293e-09
ADARB2	3.91458e-10
ADCK2	2.19946e-10
ADCY3	1.00368e-09
ADCY7	1.44657e-09
ADCY8	1.03993e-09
ADGB	1.97946e-11
ADGRA2	1.33296e-09
ADGRA3	1.83655e-09
ADGRB3	1.39157e-09
ADGRE2	1.46192e-09
ADGRE5	1.24917e-09
ADGRF1	8.72257e-09
ADGRF4	1.42217e-09
ADGRF5	3.02285e-10
ADGRG1	1.77346e-09
ADGRG4	2.53001e-10
ADGRG6	2.80139e-10
ADGRG7	2.93411e-11
ADGRL2	2.53744e-09
ADGRL3	1.52316e-10
ADGRL4	4.93962e-10
ADH1A	4.36204e-10
ADH1B	1.55153e-09
ADH5	1.96389e-10
ADH7	1.15677e-10
ADIPOQ	9.79116e-11
ADIRF	1.26965e-09
ADM	1.11326e-09
ADM2	1.5066e-09
ADO	9.15989e-11
ADORA1	9.3611e-11
ADORA2B	1.3721e-09
ADPRH	1.42197e-11
ADRA1B	6.45632e-10
ADRA1D	7.19364e-10
ADRA2A	2.30685e-10
ADRB2	1.40833e-09
ADSSL1	1.31144e-09
ADTRP	1.09445e-09
AEBP2	2.76343e-10
AFAP1L1	1.31296e-09
AFAP1L2	1.29315e-09
AFF3	1.17836e-09
AFF4	8.25018e-10
AGAP1	9.77705e-11
AGAP4	1.55261e-10
AGAP6	3.91293e-09
AGAP9	1.80215e-11
AGFG2	2.21022e-09
AGRP	5.80787e-10
AGTR1	1.30004e-10
AGTR2	2.21139e-10
AGTRAP	4.28283e-10
AGXT2	2.4572e-11
AHCY	1.77553e-10
AHCYL2	7.2762e-10
AHNAK2	1.57985e-09
AIM2	3.11865e-09
AIMP1	7.77007e-11
AIPL1	4.0997e-10
AK2	1.87082e-10
AK4	4.1126e-10
AK9	8.02239e-11
AKAP1	6.83299e-10
AKAP12	1.25028e-09
AKAP2	1.25507e-09
AKAP4	8.56973e-10
AKAP5	5.05703e-10
AKAP6	5.98279e-10
AKAP9	1.21285e-10
AKIP1	1.4014e-09
AKIRIN2	8.13814e-10
AKR1A1	1.22552e-09
AKR1B10	1.23659e-09
AKR1B15	1.6631e-09
AKR1C1	5.95983e-09
AKR1C2	1.30952e-09
AKR1C3	1.34967e-09
AKR1E2	6.21066e-12
ALAS1	2.87489e-11
ALCAM	1.88202e-09
ALDH1A1	6.09092e-09
ALDH1A2	1.5008e-09
ALDH1A3	1.45334e-09
ALDH1B1	1.53673e-09
ALDH1L2	1.8861e-09
ALDH2	3.6173e-10
ALDH3A1	1.36396e-09
ALDH3A2	1.90251e-09
ALDH3B1	1.33371e-09
ALDH3B2	1.2715e-09
ALDH5A1	5.19803e-10
ALDH6A1	1.30846e-09
ALDH7A1	2.76131e-10
ALDH8A1	1.80877e-09
ALDOC	1.10868e-09
ALG10	3.18044e-09
ALG10B	3.11199e-09
ALG13	9.21925e-10
ALG13-AS1	1.64367e-09
ALK	8.74966e-09
ALOX12B	1.34498e-09
ALOX15B	1.26379e-09
ALOX5AP	1.56379e-09
ALOXE3	8.66019e-10
ALPK1	1.57532e-09
ALPK2	2.64465e-10
ALPL	4.17105e-10
ALPP	1.24115e-09
ALX1	5.50883e-11
ALX4	1.49468e-09
ALYREF	1.36124e-09
AMACR	1.93512e-10
AMBN	3.74718e-10
AMD1	1.16303e-09
AMELX	2.0134e-09
AMER3	7.41467e-10
AMIGO2	1.37523e-09
AMMECR1	1.6178e-10
AMN	1.7492e-10
AMOT	1.69633e-10
AMOTL1	2.87226e-10
AMOTL2	1.43064e-09
AMPH	1.3344e-10
AMTN	1.29312e-09
AMY2B	1.25347e-09
ANAPC1	4.75656e-10
ANAPC4	2.90344e-11
ANG	1.34666e-09
ANGPT1	3.03392e-09
ANGPT2	1.62635e-10
ANGPTL2	1.29827e-10
ANGPTL4	2.48127e-09
ANK1	2.16709e-10
ANK2	1.35895e-09
ANK3	1.2311e-09
ANKEF1	1.55872e-10
ANKRD2	1.36223e-09
ANKRD20A5P	1.24579e-09
ANKRD28	2.69296e-10
ANKRD30A	2.75031e-10
ANKRD30BL	6.29971e-10
ANKRD31	8.90778e-10
ANKRD36	1.24704e-09
ANKRD36C	5.79423e-10
ANKRD46	1.8491e-10
ANKRD50	4.29727e-10
ANKRD55	2.37053e-09
ANKRD62	2.03612e-11
ANKRD65	1.2762e-09
ANKRD7	1.00453e-09
ANKS1B	3.19225e-09
ANKS3	8.87497e-11
ANLN	1.35737e-09
ANO10	3.42338e-09
ANO2	2.35732e-11
ANO3	1.97167e-09
ANO4	1.21793e-09
ANOS1	1.14947e-10
ANP32C	5.29925e-10
ANP32E	1.38397e-09
ANPEP	1.22313e-09
ANTXR2	4.91203e-09
ANXA1	3.25661e-09
ANXA10	1.09469e-09
ANXA13	3.73011e-09
ANXA2	3.22938e-10
ANXA2R	3.08418e-09
ANXA3	1.35806e-09
ANXA5	1.68034e-09
ANXA6	1.21122e-09
ANXA8	1.35829e-09
ANXA8L1	1.47265e-09
AOAH	1.28586e-09
AOC1	2.16673e-10
AOX1	1.48699e-09
AP1B1	2.7266e-11
AP1G1	1.46671e-10
AP1S2	2.10008e-11
AP1S3	1.41967e-09
AP2S1	1.45053e-09
AP3B1	9.85973e-11
AP3M2	5.57712e-10
AP5B1	1.37905e-09
APAF1	1.07814e-09
APBB1IP	3.86984e-10
APBB2	2.27174e-09
APBB3	1.31362e-09
APCDD1	1.38933e-09
APCS	1.58593e-10
APELA	2.34703e-09
APLNR	1.11472e-09
APOA1	1.51412e-10
APOBEC1	1.06236e-10
APOBEC3A	1.19415e-09
APOBEC3B	1.45398e-09
APOBEC3G	1.25225e-09
APOBEC4	2.86411e-10
APOL1	1.21409e-09
APOL2	1.19394e-09
APOL3	2.29836e-09
APOL4	1.20185e-09
APOL6	1.17736e-09
AQP10	3.20022e-11
AQP3	1.2207e-09
AQP9	9.7352e-09
AREG	2.6412e-09
ARF4	1.21388e-09
ARG2	1.51581e-09
ARHGAP11A	1.32295e-09
ARHGAP11B	1.41693e-09
ARHGAP12	6.57208e-12
ARHGAP15	1.85949e-09
ARHGAP18	4.20791e-10
ARHGAP20	7.82423e-10
ARHGAP22	1.98706e-09
ARHGAP26	2.6942e-09
ARHGAP29	1.86187e-09
ARHGAP42	2.88776e-10
ARHGAP6	3.7462e-10
ARHGAP8	3.03049e-10
ARHGDIB	1.24347e-09
ARHGEF10	1.23574e-09
ARHGEF12	3.54534e-10
ARHGEF18	2.66369e-09
ARHGEF2	3.51135e-09
ARHGEF28	6.88428e-10
ARHGEF37	1.37316e-09
ARHGEF39	1.3515e-09
ARHGEF4	1.23045e-09
ARHGEF40	1.37347e-09
ARID3B	1.82509e-09
ARID5A	1.28098e-09
ARID5B	5.05234e-09
ARL14EPL	6.40389e-10
ARL3	1.72742e-09
ARL4A	1.372e-09
ARL4C	1.67345e-09
ARL4D	1.67635e-09
ARL6	2.20212e-09
ARL8B	2.096e-10
ARMC2	2.70735e-10
ARMC4	9.49019e-10
ARMH2	8.22642e-10
ARNT2	8.73437e-10
ARNTL	1.55258e-09
ARNTL2	1.28526e-09
ARPC1B	1.43732e-10
ARPC5L	4.18295e-11
ARPP21	2.13104e-09
ARRDC2	1.72644e-09
ARRDC3	1.54437e-09
ARRDC4	1.21191e-09
ARSF	8.20009e-10
ARSI	1.45589e-09
ARSJ	9.05421e-10
ART3	1.20304e-09
ARV1	2.59434e-10
ARX	9.42525e-11
ASAH2	7.59895e-10
ASAP1	1.1914e-09
ASAP2	3.40381e-10
ASAP3	1.3051e-09
ASB10	2.89096e-11
ASB4	4.64163e-10
ASB7	1.6751e-09
ASB9	6.24979e-11
ASCC1	3.16782e-09
ASCC3	1.22116e-09
ASF1A	4.51128e-10
ASF1B	1.34887e-09
ASIP	3.1203e-09
ASL	2.54048e-10
ASNS	1.56959e-09
ASPG	1.29427e-09
ASPH	1.31906e-09
ASPHD2	1.22645e-09
ASPM	1.43222e-09
ASPN	6.16702e-11
ASPRV1	2.61449e-10
ASS1	1.20992e-09
ASXL1	2.86817e-10
ASXL2	4.25937e-10
ASXL3	3.7696e-09
ASZ1	4.86825e-11
ATAD2	1.31316e-09
ATAD2B	7.12728e-10
ATAD3B	1.33793e-09
ATAD5	1.01561e-09
ATCAY	1.48191e-10
ATF3	1.25703e-09
ATF7IP	2.61108e-09
ATG10	1.07872e-10
ATG13	2.79115e-11
ATG14	4.75478e-10
ATG16L1	9.72976e-11
ATG3	1.65279e-10
ATG5	2.33739e-10
ATG7	3.96303e-09
ATG9B	1.31506e-09
ATIC	1.6087e-09
ATOH1	2.73932e-10
ATOH8	1.25753e-09
ATP10B	1.64143e-09
ATP10D	6.51863e-10
ATP13A2	6.40772e-10
ATP13A3	1.41689e-09
ATP1A1	1.23039e-09
ATP1B1	1.48769e-09
ATP1B3	1.70198e-11
ATP2A2	5.90024e-10
ATP2B4	1.40915e-09
ATP2C1	7.08952e-10
ATP5PF	7.46299e-11
ATP6AP1L	3.69291e-09
ATP6V0A4	1.22384e-09
ATP6V0C	2.12151e-10
ATP6V0D1	4.43072e-10
ATP6V0E2	1.63169e-09
ATP6V1B1	2.55593e-09
ATP6V1H	8.60756e-10
ATP7B	2.12538e-10
ATP8A1	5.21838e-10
ATP8A2	1.84831e-09
ATP8B1	2.60114e-09
ATP8B2	1.32369e-09
ATRAID	9.68756e-10
ATRNL1	6.08717e-10
ATXN1	3.6381e-10
ATXN7L1	1.22849e-10
AUH	1.36973e-10
AUNIP	1.35736e-09
AURKA	1.33319e-09
AURKB	1.33939e-09
AVPI1	1.44505e-09
AXIN2	3.40817e-10
AXL	3.01448e-09
AZGP1	1.26803e-09
AZIN2	1.07819e-09
B2M	1.17373e-09
B3GALNT1	1.71693e-09
B3GALT2	1.70083e-08
B3GALT5	7.24508e-10
B3GLCT	1.31553e-10
B3GNT2	1.70804e-09
B3GNT3	1.3576e-09
B3GNT7	1.10285e-09
B3GNT8	1.28663e-09
B4GALNT1	1.21241e-09
B4GALNT3	1.29818e-09
B4GALT5	1.56805e-10
B4GALT6	1.54294e-09
BACH1	1.26998e-09
BACH2	8.55385e-10
BAG1	1.23075e-09
BAGE2	1.42196e-09
BAIAP2L1	9.75929e-11
BAK1	1.20313e-09
BAMBI	1.26299e-09
BANCR	1.1998e-09
BARD1	1.7301e-09
BARX2	4.68965e-10
BASP1	1.31651e-09
BATF	1.23726e-10
BATF2	1.21187e-09
BATF3	1.31706e-09
BAZ2A	7.28475e-11
BBC3	1.27254e-09
BBIP1P1	1.39535e-09
BBOX1	1.32221e-09
BBS12	3.50777e-10
BBS9	3.74365e-09
BBX	9.74313e-10
BCAN	1.2659e-09
BCAP29	1.26554e-09
BCAR3	1.34376e-09
BCAS3	2.78096e-11
BCHE	1.82972e-09
BCKDHA	1.2394e-09
BCKDHB	2.86852e-10
BCL10	4.57185e-10
BCL11A	1.47123e-09
BCL2L1	1.38933e-09
BCL2L11	2.46823e-09
BCL2L12	1.28917e-09
BCL2L14	1.34501e-09
BCL3	1.34e-09
BCL6	1.44679e-09
BCL9L	1.86655e-10
BDH1	1.29888e-09
BDKRB1	1.2826e-09
BDKRB2	3.94657e-09
BDNF	4.72001e-10
BECN2	6.59395e-11
BEND3	9.30487e-11
BEND5	2.21969e-10
BEST2	1.3023e-09
BET1	3.89732e-09
BEX3	1.72676e-10
BEX4	1.60676e-10
BHLHE40	1.21298e-09
BHLHE41	2.21983e-08
BICDL1	1.23471e-09
BICDL2	1.23091e-09
BICRAL	2.80353e-11
BIN1	1.34709e-09
BIRC2	3.82585e-10
BIRC3	1.36786e-09
BIRC5	1.35207e-09
BISPR	1.21229e-09
BLACAT1	1.52075e-09
BLK	1.25291e-11
BLM	2.30009e-09
BLNK	1.52367e-09
BLOC1S2	3.82404e-10
BLOC1S3	1.92431e-10
BLOC1S5-TXNDC5	1.72779e-09
BLVRB	1.32305e-09
BMF	1.45662e-09
BMP1	1.40009e-10
BMP10	1.80756e-09
BMP2	3.24229e-09
BMP4	6.7396e-10
BMP5	2.70973e-10
BMP6	1.37397e-09
BMPR1A	6.42558e-10
BMPR1B	4.51098e-09
BMS1	8.45739e-10
BMT2	1.04951e-10
BMX	1.40743e-09
BNC1	1.5354e-10
BNIP2	9.6205e-10
BNIP3	1.5057e-09
BOD1L1	8.36694e-11
BOD1L2	5.03459e-10
BOLA3	5.93595e-10
BORA	1.31983e-09
BPGM	2.03112e-09
BPTF	2.46194e-10
BRCA1	1.36993e-09
BRCA2	1.44669e-09
BRI3BP	1.35044e-09
BRINP2	6.46898e-11
BRINP3	2.61224e-09
BRIP1	1.32509e-09
BRWD3	1.39394e-10
BSN	3.05197e-10
BSND	2.62761e-10
BSPH1	4.73796e-10
BST2	1.3262e-09
BTAF1	1.52705e-09
BTBD11	8.01241e-09
BTBD3	8.07432e-10
BTBD9	4.00634e-10
BTC	1.22738e-09
BTG1	1.28998e-09
BTG2	1.25788e-09
BTLA	1.44754e-10
BTN2A2	1.48437e-09
BTN3A1	1.19705e-09
BTN3A2	1.19655e-09
BTN3A3	1.17843e-09
BTNL10	1.22991e-09
BTNL3	5.88988e-10
BUB1	1.3873e-09
BUB1B	1.4806e-09
BZW1	3.08163e-11
C10orf113	1.60964e-10
C10orf90	9.57243e-11
C10orf99	1.34454e-09
C11orf24	1.37892e-09
C11orf42	3.64259e-10
C11orf54	1.29645e-09
C11orf58	1.37543e-09
C11orf87	2.09886e-11
C11orf91	1.3025e-09
C12orf40	4.38794e-10
C12orf54	1.24361e-09
C12orf66	1.25629e-09
C12orf74	3.07858e-10
C12orf75	1.22462e-09
C14orf177	6.23663e-12
C14orf39	7.78871e-11
C15orf39	9.39789e-11
C15orf41	2.85061e-10
C15orf48	9.24373e-10
C15orf53	1.12965e-09
C15orf62	5.54855e-10
C15orf65	1.33449e-09
C16orf45	1.20867e-09
C16orf72	1.29765e-08
C16orf74	1.2888e-09
C17orf112	2.12497e-09
C17orf50	1.26902e-09
C17orf51	1.32023e-09
C17orf64	2.49089e-11
C17orf82	3.91094e-10
C17orf97	5.65635e-10
C18orf21	3.82204e-09
C18orf25	1.6156e-10
C18orf54	1.74127e-09
C19orf66	1.21088e-09
C1D	3.51489e-10
C1GALT1	1.61937e-10
C1GALT1C1L	2.20986e-10
C1QTNF3	8.26818e-10
C1QTNF6	1.25688e-09
C1QTNF7	2.55417e-10
C1R	1.31293e-09
C1RL	1.26706e-09
C1S	1.22817e-09
C1orf105	6.04665e-10
C1orf112	1.34534e-09
C1orf116	1.36021e-09
C1orf146	2.33884e-10
C1orf21	7.21364e-09
C1orf210	1.27185e-09
C1orf43	8.19712e-09
C1orf87	1.54784e-09
C2	1.19426e-09
C20orf141	1.2052e-09
C20orf203	3.19827e-10
C2orf74	4.7813e-10
C2orf81	1.04157e-09
C2orf83	1.50818e-10
C2orf88	5.6106e-10
C3	1.24298e-09
C3orf62	1.9389e-10
C3orf67	2.22461e-09
C3orf79	2.80463e-10
C3orf80	1.91425e-11
C4A	1.18301e-09
C4B	1.18311e-09
C4BPA	1.23561e-10
C4orf19	2.2631e-09
C4orf36	1.34674e-09
C4orf46	1.24208e-09
C4orf54	3.33626e-10
C5AR1	1.42613e-09
C5AR2	1.35609e-09
C5orf30	2.11571e-10
C5orf38	1.2422e-09
C5orf46	1.50437e-09
C5orf56	1.18196e-09
C5orf58	3.98577e-10
C5orf63	1.06122e-11
C5orf67	7.43007e-10
C6	6.33428e-10
C6orf118	1.28272e-09
C6orf203	4.01706e-11
C6orf223	1.80004e-10
C6orf48	1.27265e-09
C6orf99	2.6162e-10
C7orf33	1.09174e-08
C7orf65	1.60522e-10
C7orf71	2.66366e-10
C8B	1.08912e-09
C8orf48	1.38814e-09
C8orf82	1.31527e-09
C8orf87	5.73627e-10
C9	1.0324e-10
C9orf129	7.87162e-11
C9orf135	7.27952e-10
C9orf153	3.02902e-10
C9orf170	4.81881e-11
C9orf3	1.26557e-09
C9orf57	2.20023e-10
C9orf66	1.10879e-10
C9orf72	1.4842e-10
C9orf85	4.97696e-11
C9orf92	1.04024e-09
CA10	1.36293e-09
CA11	1.2729e-09
CA12	1.25872e-09
CA2	1.25884e-09
CA3-AS1	1.26808e-09
CA8	2.87102e-10
CA9	1.33519e-09
CAB39L	9.92439e-10
CABCOCO1	1.36718e-09
CABIN1	1.14438e-10
CACFD1	1.41781e-09
CACHD1	4.80375e-10
CACNA1A	1.50815e-09
CACNA1D	1.12232e-09
CACNA1H	6.04223e-10
CACNA2D1	7.60018e-10
CACNA2D3	2.24531e-09
CACNB2	2.39167e-10
CACNG1	2.8616e-10
CACNG3	9.39184e-11
CACNG8	2.14719e-10
CACUL1	2.61682e-09
CACYBP	9.51389e-10
CADPS	1.12835e-10
CALB1	2.76386e-10
CALCB	7.85522e-11
CALCOCO1	1.29759e-09
CALCOCO2	1.20727e-09
CALCRL	1.216e-09
CALD1	1.17895e-10
CALHM2	1.35398e-09
CALHM6	4.71453e-10
CALM1	1.26483e-09
CALM2	1.35368e-09
CALM3	1.10812e-09
CALML3	1.31737e-09
CALML5	1.39157e-09
CALN1	3.56913e-10
CALR	1.26346e-09
CALR3	7.88092e-11
CALU	1.20907e-09
CAMK1G	1.4205e-10
CAMK2B	1.81019e-09
CAMK2D	2.96793e-09
CAMK2N1	1.2844e-09
CAMKK1	1.25381e-09
CAMLG	1.25481e-09
CAMSAP2	2.06368e-09
CAMTA1	1.07198e-09
CAND2	1.23091e-09
CAP1	1.75902e-09
CAP2	1.99188e-09
CAPN11	2.21293e-11
CAPN15	1.76147e-09
CAPN2	1.2508e-09
CAPN3	1.24405e-09
CAPN6	4.05458e-10
CAPRIN1	3.08753e-10
CAPRIN2	1.33632e-09
CAPZA1	1.81843e-10
CAPZA2	2.61464e-10
CAPZB	2.6754e-10
CARD10	1.26728e-09
CARD11	1.75475e-10
CARD16	2.28423e-09
CARD17	1.22731e-09
CARD18	5.47184e-10
CARHSP1	5.12322e-09
CARTPT	2.24509e-09
CASC1	1.72094e-10
CASC19	1.42313e-09
CASD1	6.24184e-09
CASP1	1.308e-09
CASP10	1.23517e-09
CASP12	6.20028e-10
CASP14	6.73532e-09
CASP1P2	1.34467e-09
CASP4	1.24773e-09
CASP7	2.54512e-09
CASP8	1.26377e-09
CASTOR1	1.29816e-09
CATSPERD	4.92026e-10
CAV1	1.96879e-09
CAVIN1	1.21223e-09
CAVIN2	1.8984e-09
CAVIN3	1.21536e-09
CAVIN4	3.56912e-10
CBLB	1.48231e-09
CBLL2	2.76331e-10
CBLN2	1.27777e-10
CBR3	1.25449e-09
CBR4	5.55611e-10
CBS	1.39903e-09
CBX3	7.74057e-11
CBX4	1.27349e-09
CC2D2A	6.62771e-10
CCBE1	3.16903e-09
CCDC102B	3.43488e-10
CCDC107	1.26623e-09
CCDC121	2.81802e-11
CCDC126	3.76237e-10
CCDC134	1.37654e-09
CCDC14	2.66508e-10
CCDC140	1.25777e-10
CCDC144A	8.58882e-11
CCDC144NL	1.69946e-09
CCDC148	1.06989e-09
CCDC150	1.59873e-09
CCDC152	1.03004e-09
CCDC157	6.64443e-10
CCDC169-SOHLH2	9.7231e-10
CCDC174	8.11884e-10
CCDC177	4.02471e-10
CCDC178	4.8113e-10
CCDC18	1.27872e-09
CCDC181	2.67567e-10
CCDC192	1.77737e-10
CCDC196	1.39614e-09
CCDC200	1.605e-10
CCDC33	1.61461e-09
CCDC34	1.15371e-09
CCDC50	1.01098e-10
CCDC54	7.67658e-10
CCDC59	1.07234e-10
CCDC68	1.29696e-09
CCDC69	1.3269e-09
CCDC71L	5.15785e-09
CCDC73	1.27731e-09
CCDC80	1.6275e-09
CCDC85C	1.67613e-09
CCDC88A	4.75481e-10
CCDC90B	1.44543e-09
CCDC9B	1.26042e-09
CCIN	8.66979e-11
CCKAR	1.97268e-09
CCL17	9.41958e-11
CCL2	1.31267e-09
CCL20	2.02158e-09
CCL21	2.43639e-10
CCL26	2.42046e-10
CCN1	1.63868e-09
CCN2	1.25289e-09
CCN3	1.60692e-09
CCN5	1.29209e-09
CCNA1	1.76081e-09
CCNA2	1.43782e-09
CCNB1	2.60075e-09
CCNB2	1.37164e-09
CCND1	1.3839e-09
CCNE1	1.18055e-09
CCNE2	1.35617e-09
CCNF	1.28473e-09
CCNG1	5.28634e-11
CCNG2	1.84128e-09
CCNI	4.28665e-10
CCNJL	1.25044e-09
CCNL1	1.18048e-10
CCPG1	1.43487e-09
CCR1	2.52521e-11
CCR3	2.39955e-09
CCR8	3.01207e-10
CCSAP	1.57665e-10
CCSER1	1.68221e-09
CCSER2	9.49855e-10
CCT4	7.62194e-10
CCZ1B	2.01409e-10
CD14	1.22379e-09
CD164L2	1.27339e-09
CD177	3.2692e-10
CD180	7.12299e-10
CD200	1.81124e-09
CD226	7.00036e-11
CD24	1.30183e-09
CD247	1.89029e-11
CD27-AS1	1.28534e-09
CD274	2.51141e-09
CD276	1.24342e-09
CD2AP	2.21123e-10
CD300E	3.80518e-10
CD36	1.5888e-09
CD3EAP	1.32038e-09
CD40	1.18846e-09
CD40LG	1.21526e-09
CD44	3.12299e-09
CD46	6.5006e-11
CD47	1.57323e-09
CD53	5.1529e-09
CD55	1.48697e-09
CD59	1.24436e-09
CD5L	9.84144e-10
CD68	1.48891e-09
CD7	1.1755e-09
CD74	5.9022e-09
CD82	2.41465e-09
CD83	3.52932e-10
CD8B	9.89762e-11
CD8B2	9.66682e-11
CD9	1.3072e-09
CD96	4.4079e-10
CD99L2	7.70526e-10
CDA	1.27519e-09
CDAN1	2.29519e-10
CDC123	2.51475e-10
CDC14C	1.12197e-09
CDC20	1.38751e-09
CDC25A	1.40215e-09
CDC25B	1.33006e-09
CDC25C	1.34822e-09
CDC37L1	4.98096e-09
CDC42BPG	1.28056e-09
CDC42EP2	1.83345e-09
CDC42EP3	9.3896e-10
CDC42EP4	1.24304e-09
CDC42SE2	4.9599e-09
CDC45	2.24466e-09
CDC5L	1.15015e-09
CDC6	1.31435e-09
CDC7	2.04744e-09
CDCA2	1.36596e-09
CDCA3	1.3978e-09
CDCA4	1.60339e-09
CDCA5	1.34328e-09
CDCA7	8.61562e-10
CDCA7L	1.21778e-10
CDCA8	1.30489e-09
CDCP1	6.79508e-09
CDH1	1.84127e-09
CDH11	9.16098e-10
CDH12	6.55735e-10
CDH13	3.41579e-09
CDH16	1.3712e-09
CDH17	1.37716e-10
CDH19	1.49922e-09
CDH2	1.68222e-09
CDH20	9.06606e-10
CDH22	1.31616e-10
CDH3	2.23035e-10
CDH4	1.24421e-09
CDH6	1.71839e-09
CDH8	4.89528e-10
CDH9	1.91569e-09
CDK1	2.39646e-09
CDK13	1.52052e-10
CDK14	1.70342e-09
CDK15	5.50798e-11
CDK18	1.27096e-09
CDK2	1.3383e-09
CDK5RAP1	1.93961e-09
CDK5RAP2	1.99495e-09
CDKAL1	4.07615e-10
CDKN1C	1.25642e-09
CDKN2B	2.84701e-09
CDKN2D	1.24645e-09
CDKN3	2.41986e-09
CDR1	2.31929e-10
CDR2L	1.33389e-09
CDRT15	1.76343e-10
CDSN	1.39123e-09
CDT1	1.34885e-09
CDV3	9.13613e-10
CDYL	2.01374e-10
CEACAM1	1.23618e-09
CEACAM6	1.47497e-10
CEBPD	1.58935e-09
CEBPE	9.2359e-10
CEBPG	2.33458e-11
CECR2	1.02658e-11
CEL	1.25445e-09
CELA1	4.12078e-10
CELA2A	1.11757e-10
CELF4	1.23041e-09
CELSR1	3.03866e-10
CELSR2	1.22858e-09
CEMIP2	3.56946e-09
CENPA	2.54188e-09
CENPBD1	3.88897e-09
CENPE	1.32842e-09
CENPF	1.33972e-09
CENPH	1.37869e-09
CENPI	1.26736e-09
CENPJ	1.4733e-09
CENPK	1.5398e-09
CENPL	1.33014e-09
CENPM	1.81322e-09
CENPN	1.32457e-09
CENPO	1.30747e-09
CENPP	1.73827e-09
CENPS-CORT	1.14386e-09
CENPU	1.32788e-09
CENPV	1.3356e-09
CENPW	2.70971e-09
CENPX	1.45226e-09
CEP120	1.82667e-09
CEP126	2.00437e-10
CEP128	5.97873e-11
CEP152	8.20603e-11
CEP162	1.56733e-09
CEP192	4.14617e-10
CEP350	4.08857e-09
CEP55	1.19927e-09
CEP57L1	1.28881e-09
CEP63	8.65765e-11
CEP72	1.54489e-10
CEP78	1.34373e-09
CERCAM	1.36782e-09
CERK	1.21855e-09
CERS4	2.95035e-09
CES1	1.28609e-09
CES1P1	1.35109e-09
CES1P2	1.34084e-09
CES2	1.25365e-09
CES4A	1.27986e-09
CFAP126	7.06221e-10
CFAP299	1.98287e-10
CFAP54	5.79897e-10
CFAP58	8.68185e-12
CFAP61	1.34042e-09
CFB	1.22617e-09
CFDP1	3.29316e-10
CFH	1.19346e-09
CFI	1.25769e-09
CFL1	1.2745e-09
CFL2	6.58664e-10
CGAS	1.34202e-09
CGB5	1.47989e-09
CGB8	1.28015e-09
CGGBP1	3.90593e-09
CGNL1	1.24985e-09
CGRRF1	2.38989e-10
CHAC1	2.02976e-09
CHAC2	1.44869e-09
CHAF1A	1.38187e-09
CHAF1B	2.68532e-09
CHCHD10	1.23621e-09
CHD1	1.32535e-09
CHD6	1.87444e-10
CHD9	2.15471e-10
CHDH	2.85306e-09
CHEK2	2.65519e-09
CHI3L1	1.263e-09
CHI3L2	1.44424e-09
CHIT1	6.81112e-11
CHKA	1.05669e-09
CHL1	7.3489e-10
CHM	3.58773e-11
CHMP2B	2.50341e-10
CHN1	1.28603e-09
CHODL	3.11037e-10
CHORDC1	1.13545e-09
CHP2	5.6138e-11
CHRD	1.66178e-09
CHRDL1	1.19022e-09
CHRM3	4.13473e-09
CHRM5	2.70048e-09
CHRNA1	2.76044e-10
CHRNA3	9.93088e-11
CHRNA5	1.10893e-09
CHRNA6	5.96122e-10
CHRNA9	1.26279e-09
CHRNB1	1.39952e-09
CHRNB4	1.75879e-10
CHST11	1.34389e-09
CHST14	1.61214e-10
CHST15	2.17114e-09
CHST2	1.67241e-09
CHST7	1.22858e-10
CHST9	4.80971e-11
CHSY1	8.50229e-10
CHSY3	1.52529e-09
CHTF18	1.87203e-09
CIART	1.2919e-09
CIDEB	1.27821e-09
CIITA	1.48826e-09
CIP2A	1.85706e-09
CIPC	1.53385e-09
CISH	1.34178e-09
CIT	1.8435e-09
CITED2	1.21746e-09
CITED4	1.32998e-09
CKAP2	1.25417e-09
CKAP2L	1.29987e-09
CKB	1.2701e-09
CKLF	1.32911e-09
CKMT2	9.01754e-10
CKS1B	1.35389e-09
CKS1BP3	1.29547e-09
CKS2	1.43916e-09
CLASP1	3.97588e-10
CLCA2	1.24081e-09
CLCA4	1.28451e-09
CLCF1	1.29735e-09
CLCN4	3.0614e-09
CLDN1	1.12579e-09
CLDN16	2.2855e-10
CLDN20	3.9973e-09
CLDN23	4.37016e-11
CLDN24	1.13099e-09
CLDN34	6.01476e-10
CLDN4	1.34439e-09
CLDN7	2.67605e-09
CLDND1	8.56085e-11
CLEC12B	1.24768e-09
CLEC14A	1.06886e-09
CLEC16A	9.95299e-10
CLEC19A	2.76974e-09
CLEC2B	1.31566e-09
CLEC2D	7.2616e-11
CLEC5A	4.71144e-11
CLEC9A	8.70027e-10
CLIC1	1.23247e-09
CLIC2	1.39647e-09
CLIC3	6.87882e-10
CLIC4	4.16728e-10
CLIC5	1.94769e-09
CLINT1	7.87357e-10
CLIP2	7.84414e-10
CLIP4	1.50246e-09
CLLU1OS	1.55264e-09
CLMN	1.35072e-09
CLMP	1.4952e-09
CLNK	4.68478e-10
CLNS1A	4.57343e-10
CLRN3	3.77054e-10
CLSPN	1.3739e-09
CLTCL1	2.10938e-10
CLU	1.36489e-09
CLUAP1	1.66316e-09
CLVS2	2.81741e-10
CMAHP	1.2501e-09
CMBL	4.80723e-10
CMIP	4.61966e-10
CMKLR1	5.74584e-10
CMPK2	1.20139e-09
CMSS1	1.93381e-11
CMTM3	1.23086e-09
CMTM4	4.48244e-10
CMTM7	6.60426e-09
CNBD1	3.25649e-10
CNBD2	1.79156e-10
CNBP	3.39373e-10
CNDP1	5.51711e-10
CNDP2	1.22582e-09
CNEP1R1	1.12872e-10
CNFN	1.29015e-09
CNGB1	8.79782e-10
CNGB3	9.56647e-10
CNKSR2	2.48878e-10
CNN2	1.28229e-09
CNN3	1.26658e-09
CNNM4	5.157e-11
CNOT10	3.87806e-10
CNOT6L	2.50177e-10
CNOT7	2.23523e-10
CNR2	3.38286e-09
CNST	3.45403e-09
CNTD2	1.3525e-09
CNTLN	1.20916e-10
CNTN2	2.02746e-09
CNTN5	2.09147e-10
CNTN6	2.16528e-09
CNTNAP1	1.25204e-09
CNTNAP3	3.1232e-09
CNTNAP3B	1.68491e-10
CNTNAP4	7.90798e-11
CNTNAP5	3.95254e-09
CNTRL	6.95817e-12
COA7	3.71434e-10
COBL	3.10507e-09
COL11A1	2.12043e-10
COL12A1	1.35796e-09
COL15A1	9.39402e-11
COL17A1	1.75281e-09
COL19A1	1.08712e-09
COL1A1	1.42663e-09
COL1A2	1.01252e-09
COL21A1	2.2732e-09
COL25A1	2.04266e-11
COL27A1	1.37544e-09
COL28A1	1.80342e-09
COL2A1	1.27705e-09
COL4A1	1.56525e-09
COL4A2	1.47295e-09
COL4A2-AS2	1.16585e-10
COL4A3BP	3.64564e-10
COL4A5	4.49598e-10
COL4A6	1.89129e-10
COL5A2	7.96226e-10
COL6A1	1.32031e-09
COL6A3	1.28084e-09
COL7A1	1.42197e-09
COL8A1	1.27882e-09
COL8A2	4.32244e-10
COLEC10	2.44274e-10
COMMD3	2.33438e-09
COMMD8	1.20899e-10
COPB1	3.5172e-10
COPG2	1.53061e-10
COPRS	3.33345e-11
COPS6	4.4076e-10
COPS8	7.69471e-12
COQ2	2.11178e-11
COQ8A	1.21174e-09
CORO1A	1.24304e-09
CORO2B	1.46598e-09
CORO6	1.53156e-09
CORT	2.31198e-11
COTL1	1.21694e-09
COX6A2	6.81697e-10
COX6C	1.5679e-10
COX7A1	9.81846e-11
COX7A2L	2.72512e-10
COX7B2	1.36502e-09
COX7C	4.31734e-10
CP	1.68151e-10
CPA4	1.3507e-09
CPA6	6.89502e-10
CPB2	2.17032e-10
CPE	1.20677e-09
CPEB2	4.62375e-10
CPEB3	1.84438e-10
CPED1	7.33747e-10
CPHXL	2.68226e-09
CPLANE1	1.11539e-10
CPLANE2	1.40453e-09
CPLX2	3.13054e-09
CPM	1.93322e-10
CPNE2	1.33572e-09
CPNE4	3.24481e-10
CPNE8	3.89406e-10
CPOX	3.35462e-10
CPQ	1.22851e-09
CPSF6	1.43539e-11
CPXM1	2.40588e-10
CPZ	2.61109e-09
CRABP2	1.33938e-09
CRAT	8.63163e-09
CRB1	4.90258e-10
CRB2	1.1587e-09
CRCT1	1.38563e-09
CREB3	1.20845e-09
CREB3L2	1.23533e-09
CREB5	3.26253e-09
CREBRF	1.23637e-09
CREG1	1.23808e-09
CREG2	1.43479e-09
CRH	7.11056e-10
CRIM1	2.89239e-09
CRIP2	1.35565e-09
CRISPLD1	6.21011e-11
CRISPLD2	2.40902e-09
CRLF1	2.01245e-09
CRNKL1	2.82274e-10
CRTAM	3.7334e-10
CRTC3	2.05613e-10
CRY1	2.00256e-09
CRYAB	1.36314e-09
CRYBB1	5.15422e-11
CRYBG2	1.31648e-09
CSAG3	1.20246e-09
CSDE1	4.46919e-10
CSE1L	1.34897e-09
CSF1	2.92798e-09
CSF1R	1.27551e-09
CSF3	1.32123e-09
CSF3R	4.38785e-10
CSGALNACT1	1.80778e-08
CSMD1	1.06612e-09
CSMD3	1.77392e-10
CSNK1A1L	3.819e-10
CSNK1G1	5.40918e-10
CSPG5	3.05936e-10
CSRNP1	1.52108e-09
CSRP1	1.30515e-09
CSRP2	1.56487e-09
CST6	1.30598e-09
CST9L	9.73715e-11
CSTA	1.22357e-09
CSTB	5.86672e-11
CSTF2T	6.63352e-10
CSTF3	2.28383e-09
CT47B1	1.51558e-11
CT83	3.72245e-10
CTAGE1	3.32005e-10
CTCFL	2.79359e-10
CTH	1.08182e-09
CTIF	1.97703e-10
CTLA4	8.48952e-10
CTNNA3	4.81996e-10
CTNNAL1	1.55599e-09
CTNNB1	4.18248e-10
CTNNBIP1	9.93901e-12
CTNNBL1	2.10384e-09
CTNND2	1.8411e-09
CTPS1	1.18139e-09
CTSB	1.38799e-09
CTSC	1.72112e-09
CTSD	1.25305e-09
CTSF	1.24585e-09
CTSH	1.24082e-09
CTSL	1.36495e-09
CTSO	1.5007e-09
CTSS	1.20393e-09
CTSV	1.3171e-09
CTTNBP2	4.66091e-10
CTTNBP2NL	8.82236e-10
CTXN2	3.22753e-10
CTXN3	5.3072e-10
CUEDC1	3.45011e-10
CUTC	1.03997e-10
CUX1	2.83791e-09
CWC15	5.58195e-10
CWC22	3.31647e-10
CWC27	2.3893e-10
CWH43	4.9003e-08
CX3CR1	3.98566e-10
CXADR	1.32291e-09
CXCL1	1.26183e-09
CXCL10	1.52796e-09
CXCL11	1.602e-09
CXCL12	5.47832e-10
CXCL13	1.09852e-10
CXCL14	1.34429e-09
CXCL16	1.33712e-09
CXCL17	1.24419e-09
CXCL2	1.62994e-09
CXCL3	1.60095e-09
CXCL6	6.28208e-10
CXCL8	7.05721e-09
CXCL9	1.27189e-09
CXCR1	1.31124e-09
CXCR4	8.45257e-09
CXorf21	6.97944e-11
CYB561	1.8502e-09
CYB5D2	1.88969e-09
CYB5R2	2.44854e-09
CYBRD1	1.36513e-09
CYFIP2	2.21758e-09
CYLC2	1.77273e-10
CYLD	1.31778e-09
CYP17A1	6.12672e-10
CYP1A1	1.70639e-09
CYP1B1	1.27319e-09
CYP1B1-AS1	1.27174e-09
CYP21A2	1.25167e-09
CYP24A1	1.80999e-09
CYP26B1	2.7858e-09
CYP27B1	1.33113e-09
CYP2B6	7.99848e-10
CYP2U1	2.1589e-10
CYP39A1	1.22911e-09
CYP3A4	8.48218e-11
CYP3A5	1.31517e-09
CYP4B1	1.42609e-09
CYP4F11	1.27873e-09
CYP4F12	1.27126e-09
CYP4F22	1.06528e-09
CYP4F29P	1.26697e-09
CYP4F3	1.24457e-09
CYP4F35P	1.2515e-09
CYP4V2	1.24337e-09
CYP4X1	1.49872e-09
CYP51A1	1.40519e-09
CYP7A1	9.39467e-10
CYP7B1	4.88471e-10
CYSLTR2	7.33227e-10
CYSRT1	1.49867e-09
CYTH1	1.2227e-09
CYTL1	1.29901e-09
CYTOR	1.2407e-09
D2HGDH	1.26157e-09
DAAM1	2.63685e-09
DAB1	7.49988e-10
DAB2	1.25789e-09
DAB2IP	8.53946e-11
DACH1	1.33541e-09
DACT2	1.11602e-09
DANCR	1.2945e-09
DAOA	2.642e-10
DAP	3.7857e-11
DAP3	5.15318e-10
DAPK1	4.67322e-10
DAPK2	2.83958e-09
DAPK3	1.22599e-09
DAPL1	1.30915e-09
DAPP1	2.48177e-09
DAW1	1.21202e-09
DBF4	1.42122e-09
DBF4B	1.33351e-09
DBNDD2	1.39601e-09
DBP	1.23858e-09
DCAF4L2	3.89422e-10
DCAF5	1.2361e-09
DCAF8L2	5.1904e-10
DCAKD	1.7838e-09
DCBLD2	2.10632e-08
DCC	6.11219e-11
DCDC1	2.176e-10
DCK	1.37191e-09
DCLK2	2.03404e-08
DCLK3	9.64546e-12
DCLRE1B	1.43926e-09
DCN	2.99251e-09
DCP1A	3.19579e-10
DCP2	4.41168e-10
DCST1-AS1	1.33933e-09
DCST2	1.26868e-09
DCSTAMP	1.30336e-10
DCT	1.38248e-09
DCTN4	3.33752e-10
DCTN6	2.89609e-11
DCUN1D3	5.55281e-10
DCUN1D5	3.6073e-10
DDAH1	1.68415e-09
DDAH2	1.62507e-09
DDI1	1.35124e-11
DDI2	1.29952e-10
DDIAS	1.37437e-09
DDIT3	1.04824e-09
DDIT4	1.4657e-09
DDIT4-AS1	1.24022e-09
DDIT4L	6.15415e-10
DDO	3.09255e-11
DDR1	1.32449e-09
DDR2	4.59072e-10
DDX10	3.42257e-09
DDX11	1.14104e-09
DDX18	9.31137e-10
DDX39A	1.26142e-09
DDX3X	1.35555e-09
DDX53	1.26853e-09
DDX58	2.59562e-09
DDX60	1.26343e-09
DDX60L	2.50372e-09
DECR1	7.40164e-12
DEFA5	1.04907e-09
DEFB1	1.69075e-09
DEFB110	2.04559e-10
DEFB112	6.2572e-10
DEFB115	5.54967e-09
DEFB129	9.82257e-11
DEFB131A	5.64516e-10
DEFB131B	1.98807e-09
DEK	5.96342e-11
DENND1A	1.59211e-09
DENND1C	1.45106e-09
DENND2D	1.10778e-10
DENND3	1.43434e-09
DENND4A	4.83469e-11
DENND5A	1.47768e-09
DENND6B	3.12775e-09
DEPDC1	1.31936e-09
DEPDC1B	1.29882e-09
DEPTOR	1.2436e-09
DERA	9.14399e-11
DESI1	1.15479e-10
DEXI	1.3371e-09
DGAT2	1.38418e-09
DGKG	2.2651e-09
DGKI	3.34312e-09
DGLUCY	1.24805e-09
DGUOK	1.32371e-10
DHCR24	1.34948e-10
DHCR7	1.34155e-09
DHFR	1.41324e-09
DHFR2	1.15175e-09
DHRS12	6.43558e-10
DHRS13	1.46215e-09
DHRS2	1.1845e-09
DHRS3	1.37753e-09
DHRS7	2.52195e-10
DHRS7B	1.59507e-11
DHRS9	2.21986e-09
DHTKD1	9.8317e-10
DHX15	1.00075e-10
DHX35	2.37503e-10
DHX37	7.73086e-10
DHX57	4.28247e-11
DHX58	1.19095e-09
DIAPH2	1.74194e-10
DIAPH3	1.50378e-09
DICER1	1.47152e-10
DICER1-AS1	1.28632e-09
DIO2	1.64456e-09
DIP2A	6.6381e-10
DIPK2A	2.7198e-09
DIRC1	6.19984e-10
DIS3L2	8.48997e-11
DISP1	6.0562e-10
DIXDC1	1.30124e-09
DKK1	1.30762e-09
DKK2	1.04263e-10
DLC1	1.53651e-09
DLG1	6.92069e-10
DLG2	1.76434e-09
DLG5	1.30131e-09
DLGAP5	1.41216e-09
DLL1	1.24389e-09
DLX1	1.26269e-09
DLX2	1.31061e-09
DLX4	6.16468e-11
DLX6	2.54555e-09
DMAC1	3.68239e-10
DMBT1	1.41748e-09
DMGDH	1.36937e-09
DMRT1	1.42475e-10
DMRT2	5.0945e-09
DMRTA2	9.89853e-10
DMXL2	1.1502e-10
DNA2	1.23213e-09
DNAAF2	4.80409e-11
DNAH12	3.04133e-11
DNAH14	6.98609e-11
DNAH5	3.43219e-09
DNAH6	5.42346e-10
DNAH8	1.78221e-09
DNAI2	3.15301e-10
DNAJA1	1.29926e-09
DNAJB2	1.48816e-09
DNAJB5	1.59108e-09
DNAJC1	1.2389e-10
DNAJC12	1.28232e-09
DNAJC15	6.15607e-10
DNAJC19	2.04715e-10
DNAJC3	5.90959e-11
DNAJC4	1.31538e-09
DNAJC5B	3.30896e-10
DNAJC6	4.42287e-10
DNAJC9	1.33284e-09
DNER	1.39249e-09
DNMT1	1.36757e-09
DNMT3A	3.75195e-09
DOC2A	1.25913e-09
DOCK1	3.22961e-10
DOCK10	1.7803e-09
DOCK2	1.25398e-09
DOCK4	4.791e-10
DOCK5	4.82686e-10
DOCK9	2.0419e-10
DOHH	1.46711e-09
DOK4	1.3612e-09
DOK7	1.48915e-09
DONSON	1.32196e-09
DOP1B	1.28081e-09
DPH6	6.40765e-10
DPP10	4.0566e-10
DPP4	4.55729e-10
DPP8	9.6348e-11
DPY19L4	7.22997e-12
DPYD	1.24711e-09
DPYS	3.38241e-10
DPYSL3	1.44026e-09
DQX1	1.27316e-09
DRAM1	1.25146e-09
DRAP1	1.62316e-09
DRC3	2.84888e-09
DRD1	5.09369e-10
DRGX	8.76523e-11
DROSHA	3.0797e-10
DSC1	1.24076e-09
DSC2	1.37868e-09
DSC3	4.03509e-09
DSCC1	1.36522e-09
DSG1	2.36832e-10
DSG3	1.24353e-09
DSG4	1.2512e-09
DSN1	1.38063e-09
DSP	1.3165e-09
DST	1.40661e-09
DTHD1	3.14828e-10
DTL	1.38847e-09
DTNB	7.64927e-10
DTNBP1	2.98658e-10
DTWD1	4.66588e-11
DTWD2	1.36229e-10
DTX3L	1.20609e-09
DTYMK	1.38955e-09
DUOXA1	1.65107e-09
DUSP10	1.37665e-09
DUSP16	3.75816e-10
DUSP2	1.37881e-09
DUSP21	4.59213e-11
DUSP22	8.34104e-10
DUSP23	1.36902e-09
DUSP4	3.62275e-09
DUSP5	1.47102e-09
DUSP6	1.35399e-09
DUSP7	1.24465e-10
DUSP8	1.58562e-09
DUT	6.1289e-10
DYNC1I1	8.04025e-10
DYNC2H1	1.35782e-09
DYNLRB2	2.06088e-09
DYRK1B	1.39715e-09
DYRK4	1.20421e-09
DYSF	6.08397e-11
E2F1	1.34177e-09
E2F3	7.73788e-10
E2F6	1.98422e-09
E2F7	1.87866e-09
E2F8	1.34383e-09
EAF1	1.03079e-10
EBAG9	3.15828e-10
EBF1	3.95498e-10
EBP	1.26353e-09
EBPL	5.68203e-10
ECE1	1.27174e-10
ECHDC1	1.47284e-10
ECHDC3	1.41914e-09
ECM1	1.28864e-09
ECM2	5.88273e-10
ECPAS	7.15794e-12
ECSCR	2.68504e-09
ECT2	1.34215e-09
ECT2L	5.22647e-10
EDA2R	7.97779e-10
EDAR	1.04565e-09
EDARADD	1.23705e-09
EDEM3	1.70652e-10
EDN1	3.6234e-09
EDN2	1.43115e-09
EDNRA	1.14938e-09
EEA1	6.41027e-10
EED	2.90607e-11
EEF2K	1.80272e-09
EEPD1	9.13371e-11
EFCAB12	5.45928e-10
EFCAB13	1.03146e-08
EFEMP1	1.67525e-09
EFHB	1.33853e-09
EFHC1	5.17875e-10
EFL1	3.53384e-10
EFNA1	1.82974e-09
EFNA3	1.28818e-09
EFNA5	1.74788e-10
EFNB2	1.24981e-09
EFNB3	1.26657e-09
EFR3A	1.87642e-09
EFR3B	2.83076e-11
EGFR	1.87646e-09
EGLN3	2.70471e-09
EGR1	2.32009e-09
EGR2	1.61718e-10
EGR3	1.29727e-09
EHD1	1.2646e-09
EHD4	1.26908e-09
EHF	2.14903e-09
EID2	4.22563e-09
EID3	1.56402e-10
EIF1B	2.31975e-10
EIF2A	1.02949e-09
EIF2AK2	1.48971e-09
EIF2AK3	2.04602e-09
EIF3E	2.16772e-10
EIF3J-DT	1.28028e-09
EIF3M	3.00411e-11
EIF4A2	1.25223e-09
EIF4A3	1.34432e-10
EIF4B	1.22878e-09
EIF4E	1.09886e-09
EIF4EBP1	1.40714e-09
EIF4EBP3	1.43467e-09
EIF4G3	5.48608e-10
EIF4H	1.53944e-09
EIF5A2	1.27467e-09
ELAVL4	4.77484e-10
ELF2	8.04097e-10
ELF3	1.50564e-09
ELF3-AS1	1.26225e-09
ELFN2	1.41424e-09
ELK3	7.26093e-10
ELL2	1.33592e-09
ELL3	1.22218e-09
ELMO1	6.423e-11
ELN	1.32522e-11
ELOVL4	1.2261e-09
ELOVL5	1.16157e-09
ELOVL6	8.93011e-10
ELOVL7	2.93728e-10
EMB	6.51253e-10
EMCN	3.67531e-10
EME1	1.3681e-09
EML1	1.28179e-09
EML6	7.69825e-10
EMP1	1.31377e-09
EMP3	1.7212e-09
EMX2	2.17603e-10
ENC1	2.01986e-09
ENG	1.24114e-09
ENKD1	1.30075e-09
ENKUR	1.29361e-09
ENOX1	3.23552e-10
ENPP2	1.07474e-09
ENPP5	1.24335e-11
ENTHD1	2.29171e-10
ENTPD2	1.35335e-09
ENTPD3	3.4037e-09
ENTPD4	2.22636e-11
ENTPD7	1.22812e-09
EOMES	1.0169e-09
EPAS1	1.44738e-09
EPB41L1	1.31003e-09
EPB41L2	1.48424e-09
EPB41L3	7.82124e-10
EPB41L4A	2.50379e-09
EPB41L4A-AS1	1.20219e-09
EPB41L4B	2.4314e-10
EPB41L5	1.10628e-10
EPC2	7.40666e-10
EPCAM	1.61122e-09
EPGN	1.40901e-09
EPHA10	2.44718e-09
EPHA2	1.25316e-09
EPHA3	2.52761e-09
EPHA4	6.39916e-09
EPHA6	7.45585e-10
EPHA7	2.29429e-09
EPHB1	9.70276e-11
EPHB2	1.23395e-09
EPHB3	1.29376e-09
EPHB6	1.34601e-09
EPHX1	1.26733e-09
EPHX2	1.25156e-09
EPHX4	1.35426e-09
EPM2A	9.34281e-09
EPN1	3.99459e-10
EPN3	1.28293e-09
EPOP	9.69662e-10
EPPK1	2.90088e-09
EPRS	1.04519e-10
EPS8	1.75039e-09
EPS8L3	1.9197e-10
EPSTI1	2.4292e-10
EPYC	9.68762e-11
ERAP1	3.32012e-09
ERAP2	1.18795e-09
ERBB3	2.89169e-09
ERBB4	9.4597e-10
ERBIN	1.05678e-09
ERC1	1.34704e-09
ERCC2	1.4388e-10
ERCC6L	1.3423e-09
ERCC6L2	3.07928e-10
EREG	1.49002e-09
ERG28	1.40552e-10
ERGIC3	4.98323e-10
ERI1	1.32503e-09
ERICH3	1.60581e-10
ERLIN1	4.63463e-10
ERMAP	1.71316e-09
ERMN	2.23171e-10
ERMP1	1.1741e-10
ERN1	8.85526e-11
ERO1A	8.30407e-10
ERRFI1	1.33905e-09
ERVFRD-1	6.52475e-11
ERVMER34-1	5.23348e-10
ESCO1	1.92264e-09
ESCO2	1.36276e-09
ESM1	2.41464e-09
ESPL1	1.30426e-09
ESPN	1.25421e-09
ESR2	2.40733e-09
ESRG	1.29083e-09
ESRRB	3.79796e-10
ESX1	7.71166e-10
ETAA1	2.77774e-09
ETFDH	1.39393e-09
ETNK1	3.14032e-11
ETNK2	1.49696e-09
ETNPPL	4.44517e-10
ETS1	1.25357e-09
ETS2	1.50047e-09
ETV1	2.84991e-09
ETV3	1.97665e-10
ETV4	2.67154e-09
ETV5	1.41942e-09
ETV6	2.44388e-10
ETV7	1.19472e-09
EVA1A	7.6206e-09
EVA1C	3.56299e-11
EVC2	1.95896e-10
EVI2A	1.44879e-09
EVI2B	1.37315e-09
EVI5	5.21433e-10
EVI5L	1.87737e-10
EVL	3.71616e-10
EVPLL	1.09927e-09
EXO1	1.38003e-09
EXOC3	4.16062e-10
EXOC3L1	1.2951e-09
EXOC3L2	2.61775e-10
EXOC6	1.59264e-09
EXOC6B	3.43257e-10
EXOSC5	1.23402e-09
EXOSC8	1.5414e-09
EXOSC9	1.39189e-09
EXPH5	1.09977e-10
EXT1	1.35839e-09
EYA1	1.9881e-09
EYA3	2.60843e-10
EYA4	1.37583e-10
EYS	6.65692e-09
EZH2	1.29951e-09
F11	1.72564e-10
F12	1.36708e-09
F13A1	1.4218e-09
F2R	1.26449e-09
F3	1.90459e-09
F5	1.25222e-09
FABP4	1.32451e-09
FABP5	1.09478e-09
FABP6	2.82929e-11
FABP7	1.3176e-10
FADD	4.12315e-10
FADS1	1.29598e-09
FADS2	1.40212e-09
FADS3	1.06244e-09
FAM102A	1.34192e-09
FAM104A	2.17652e-10
FAM107B	2.26932e-09
FAM110C	1.67197e-09
FAM111A	1.3728e-09
FAM111B	1.43093e-09
FAM114A1	1.21857e-09
FAM117B	2.21851e-09
FAM118A	1.62452e-10
FAM120AOS	8.56782e-11
FAM120C	7.64055e-10
FAM124A	1.44897e-10
FAM124B	3.79962e-09
FAM129B	1.35653e-09
FAM131C	4.44931e-10
FAM133A	4.37332e-10
FAM133B	1.73234e-09
FAM13A	1.08394e-09
FAM160A1	3.98311e-10
FAM163A	3.97021e-10
FAM167A	1.71282e-09
FAM167B	1.18621e-09
FAM168B	3.55418e-10
FAM171A1	1.21791e-09
FAM172A	2.35809e-10
FAM180A	9.96434e-11
FAM183A	1.10594e-10
FAM186A	3.68971e-10
FAM193B	2.22974e-10
FAM198B-AS1	1.26049e-09
FAM19A1	4.9542e-11
FAM19A2	1.01133e-09
FAM204A	3.60614e-11
FAM20A	1.98977e-09
FAM20B	3.22753e-11
FAM20C	1.26045e-09
FAM214A	3.21683e-09
FAM214B	1.46586e-09
FAM216B	2.49317e-10
FAM220A	1.48564e-09
FAM222A	1.17049e-10
FAM228A	2.98883e-10
FAM237A	6.64837e-11
FAM241A	1.74263e-09
FAM241B	1.38682e-09
FAM25A	1.42447e-09
FAM25C	7.25256e-10
FAM25G	1.54613e-10
FAM27B	1.95853e-09
FAM3C	1.26657e-09
FAM3D	3.43206e-10
FAM43A	1.26328e-09
FAM45A	1.34366e-10
FAM47B	1.64998e-10
FAM49A	4.06279e-09
FAM50B	4.74832e-09
FAM53C	6.28623e-10
FAM71A	1.83121e-10
FAM71C	1.262e-10
FAM71D	2.58224e-11
FAM71F2	2.25433e-10
FAM72A	1.70679e-09
FAM72B	1.57425e-09
FAM72C	1.41989e-09
FAM72D	1.85176e-09
FAM78B	1.66289e-09
FAM81A	1.45197e-09
FAM83A	1.26549e-09
FAM83A-AS1	1.24246e-09
FAM83B	4.48938e-10
FAM83C	8.27092e-11
FAM83D	1.87071e-09
FAM83E	1.31358e-09
FAM83G	1.33395e-09
FAM84A	5.85234e-09
FAM84B	1.34733e-09
FAM92A	4.66138e-10
FAM98B	3.5272e-10
FAM9C	3.95572e-10
FANCA	1.34861e-09
FANCB	1.52254e-09
FANCD2	1.44562e-09
FANCD2OS	4.2832e-10
FANCG	1.36711e-09
FANCI	1.39592e-09
FANK1	1.30505e-10
FAP	1.30484e-09
FAR2	1.01432e-09
FARP1	1.00315e-09
FASLG	7.13585e-10
FAT2	1.21052e-09
FAT3	9.25754e-10
FAXDC2	1.41128e-09
FBLIM1	1.28619e-09
FBLN1	1.31027e-09
FBLN5	1.45451e-09
FBLN7	5.75426e-10
FBN2	1.8724e-09
FBN3	1.81329e-10
FBRSL1	2.93829e-10
FBXL16	1.37357e-09
FBXL17	3.27096e-10
FBXL5	1.91117e-10
FBXO15	2.46879e-09
FBXO2	1.36478e-09
FBXO28	1.18561e-10
FBXO31	1.82608e-10
FBXO32	1.56534e-09
FBXO33	1.44395e-09
FBXO4	7.60568e-10
FBXO5	1.43412e-09
FBXO6	1.21538e-09
FBXW10	1.13669e-09
FBXW11	6.22598e-10
FBXW4	2.15075e-10
FCGR2A	1.86496e-09
FCRL1	3.95737e-10
FCRL6	8.58201e-12
FDCSP	1.88913e-09
FDFT1	1.45051e-09
FDPS	1.36008e-09
FDX1	2.05916e-10
FECH	2.12148e-09
FEM1C	2.65817e-10
FEN1	1.44054e-09
FER	1.86307e-10
FER1L6	9.28448e-11
FERMT1	1.28018e-09
FERMT2	2.40052e-10
FEZ2	4.53836e-10
FGB	1.95059e-09
FGD2	2.92901e-10
FGD3	1.32106e-09
FGD4	3.51641e-11
FGD5	2.05548e-10
FGD6	1.29464e-09
FGF1	1.91481e-09
FGF12	2.9717e-10
FGF13	2.00104e-09
FGF18	2.41527e-10
FGF2	1.29943e-09
FGF20	1.28549e-10
FGF5	1.22697e-09
FGF6	1.6217e-10
FGF7	3.11531e-11
FGF9	5.96453e-10
FGFBP1	1.36395e-09
FGFR1	4.90999e-11
FGFR2	1.14909e-09
FGFR3	1.58063e-09
FGGY	2.08758e-11
FGL1	2.08703e-09
FGL2	1.34412e-10
FGR	2.77996e-09
FHAD1	2.39797e-10
FHL2	3.25875e-09
FHOD1	1.30399e-09
FHOD3	1.55342e-09
FIBCD1	3.76725e-10
FIBIN	1.34703e-10
FICD	7.45809e-11
FIGN	2.72011e-09
FIGNL1	1.3073e-09
FILIP1	5.63634e-10
FJX1	1.78325e-09
FKBP1A	7.61749e-11
FKBP5	1.2215e-09
FKBP9P1	1.01626e-09
FLI1	1.32269e-09
FLNA	1.21259e-09
FLNB	1.23358e-09
FLOT2	1.40183e-09
FLRT2	1.29692e-09
FLRT3	1.43736e-09
FLT1	2.20897e-10
FLT3LG	1.19149e-09
FLVCR2	1.28288e-09
FMC1	1.26728e-09
FMN1	1.25059e-09
FMN2	2.10661e-09
FMNL1	1.29398e-09
FMNL2	1.38924e-09
FMO3	3.09746e-11
FN1	1.24029e-09
FNBP1	1.02445e-09
FNDC1	7.74656e-10
FNDC3A	1.30939e-09
FNDC3B	1.78157e-09
FNDC4	1.20714e-09
FNIP1	1.22227e-09
FNIP2	7.03115e-09
FOLR1	1.32197e-09
FOLR3	1.39455e-09
FOS	2.02292e-09
FOSL1	1.35659e-09
FOSL2	1.39125e-09
FOXA1	1.50424e-09
FOXB1	8.12092e-11
FOXC1	1.10244e-08
FOXC2-AS1	1.27767e-09
FOXD1-AS1	1.26505e-09
FOXD2	2.72579e-11
FOXD4L5	6.54887e-11
FOXG1-AS1	1.2486e-09
FOXJ2	2.87257e-11
FOXJ3	3.69084e-11
FOXK2	1.53524e-10
FOXL1	1.16312e-10
FOXM1	2.52928e-09
FOXN1	1.43642e-09
[truncated: 4,183 more rows]

## Sheet: PBSdept_mgt01_filt
A2ML1	6.89379e-10
A4GALT	6.94388e-10
AACS	1.18949e-10
AADAC	4.97972e-10
AADAT	8.89305e-10
AAK1	1.11778e-10
AARS	7.38024e-10
AASDH	6.21688e-11
AASS	6.43512e-11
ABCA1	1.38978e-10
ABCA12	5.31206e-10
ABCA5	5.03925e-10
ABCA6	3.13255e-10
ABCA8	4.49933e-11
ABCA9	1.00288e-10
ABCB5	5.96647e-10
ABCB6	8.31678e-10
ABCB7	3.00095e-11
ABCC2	8.82011e-10
ABCC3	1.27245e-09
ABCD1	3.45439e-10
ABCE1	3.34106e-10
ABCG1	7.32141e-10
ABCG2	2.14166e-10
ABCG5	5.2034e-10
ABHD16A	5.49198e-10
ABHD17C	7.81588e-10
ABHD2	3.88882e-11
ABHD4	4.40366e-10
ABHD5	1.03026e-09
ABHD6	1.49929e-10
ABI3BP	1.4084e-09
ABL2	7.39969e-11
ABLIM1	1.44167e-10
ABLIM2	1.09914e-09
ABLIM3	7.32845e-10
ABR	4.18417e-10
ABRA	9.33977e-10
ABRAXAS1	7.41678e-11
ABT1	4.03024e-10
ABTB1	2.2842e-11
ABTB2	9.75555e-10
ACAA2	1.09902e-10
ACAN	4.65655e-10
ACAP2	1.42523e-10
ACAT1	2.23752e-11
ACAT2	7.26019e-10
ACE2	8.19441e-10
ACER3	3.26373e-09
ACHE	3.70716e-10
ACKR3	1.62203e-09
ACKR4	9.83602e-10
ACLY	4.54858e-10
ACO1	9.38806e-11
ACOD1	8.94533e-10
ACOT11	4.84397e-10
ACOT7	1.26306e-09
ACOT9	8.4498e-10
ACOX2	1.98992e-09
ACOX3	5.94022e-11
ACOXL	1.87642e-10
ACP2	2.26356e-10
ACP5	7.06478e-10
ACPP	2.36846e-10
ACSF2	7.26719e-10
ACSL1	3.13521e-10
ACSL3	3.38235e-10
ACSL4	7.37988e-10
ACSL5	5.42349e-10
ACSM4	8.30558e-11
ACSM6	5.04594e-10
ACTB	1.14247e-09
ACTBL2	1.10172e-10
ACTG1	9.39199e-10
ACTL7B	3.15861e-09
ACTN1	1.71277e-09
ACTN2	1.00939e-10
ACTR3	2.72113e-10
ACTRT1	3.25836e-10
ACVR1	1.47472e-11
ACVR2A	7.70876e-10
ADAM10	1.35083e-10
ADAM11	1.2602e-10
ADAM12	6.43926e-10
ADAM17	7.45808e-11
ADAM19	5.53472e-10
ADAM23	1.05203e-09
ADAM30	3.80757e-11
ADAM8	2.42177e-10
ADAMTS1	4.50811e-10
ADAMTS15	9.59621e-10
ADAMTS16	3.05378e-10
ADAMTS17	1.92992e-10
ADAMTS18	1.2482e-10
ADAMTS19	1.1649e-10
ADAMTS20	3.49812e-10
ADAMTS3	1.33136e-09
ADAMTS5	4.25286e-10
ADAMTS6	8.5276e-10
ADAMTS7P4	7.1439e-10
ADAMTS9	7.28606e-10
ADAMTSL1	5.57375e-11
ADAMTSL3	1.37857e-10
ADAMTSL4	1.24745e-10
ADAR	3.39366e-10
ADARB2	7.79854e-10
ADCK2	2.37674e-10
ADCY1	1.05091e-10
ADCY3	4.92319e-10
ADCY7	6.25966e-10
ADCY8	4.61629e-10
ADD2	1.19551e-10
ADGRA2	1.90939e-09
ADGRA3	8.70833e-10
ADGRB3	7.08728e-10
ADGRE2	7.41439e-10
ADGRE5	6.6328e-10
ADGRF1	3.22529e-09
ADGRF4	1.32503e-09
ADGRF5	1.27266e-10
ADGRG1	1.3676e-09
ADGRG4	1.43561e-10
ADGRG6	2.10906e-10
ADGRG7	6.5359e-11
ADGRL2	1.84932e-09
ADGRL3	1.07358e-10
ADGRL4	4.66606e-10
ADH1A	1.66931e-10
ADH1B	1.78802e-09
ADH5	1.9089e-10
ADH7	3.44006e-10
ADIRF	3.02836e-10
ADM	1.11438e-09
ADM2	7.33438e-10
ADO	7.15607e-11
ADORA1	8.04977e-11
ADORA2B	6.2221e-10
ADRA1B	1.90793e-10
ADRA1D	2.89332e-10
ADRA2A	6.30324e-10
ADRB2	1.13203e-09
ADSSL1	6.69685e-10
ADTRP	2.32577e-09
AEBP2	3.88437e-10
AFAP1L1	5.37843e-10
AFAP1L2	4.86444e-10
AFF2	9.04512e-12
AFF3	1.34719e-10
AFF4	3.34301e-10
AGAP1	4.88853e-11
AGAP4	5.55773e-11
AGAP6	3.64833e-09
AGAP9	1.10419e-10
AGFG2	9.8113e-10
AGRP	3.00003e-10
AGTR1	1.08472e-10
AGTR2	2.7414e-10
AGTRAP	2.06898e-10
AGXT2	1.2286e-11
AHCY	8.87763e-11
AHCYL2	1.82175e-10
AHNAK2	8.26838e-10
AIM2	1.67237e-09
AIPL1	3.82123e-10
AK4	2.19096e-10
AK9	1.42212e-10
AKAP1	5.70142e-10
AKAP11	1.30578e-10
AKAP12	8.38207e-10
AKAP2	1.00892e-09
AKAP4	3.27878e-10
AKAP5	2.48848e-09
AKAP6	6.38391e-10
AKAP7	1.12404e-10
AKAP9	2.17901e-11
AKIP1	3.7471e-10
AKIRIN2	8.83211e-10
AKR1A1	3.91359e-10
AKR1B10	9.46197e-10
AKR1B15	1.37373e-09
AKR1C1	2.38196e-09
AKR1C2	7.72731e-10
AKR1C3	1.10065e-09
AKR1E2	2.61748e-10
ALAS1	1.43744e-11
ALCAM	9.75636e-10
ALDH1A1	1.03132e-09
ALDH1A2	1.13247e-09
ALDH1A3	1.01413e-09
ALDH1B1	1.18946e-09
ALDH1L2	5.16072e-10
ALDH2	1.54081e-10
ALDH3A1	1.12309e-09
ALDH3A2	7.32928e-10
ALDH3B1	5.72174e-10
ALDH3B2	1.10233e-09
ALDH5A1	5.47904e-10
ALDH6A1	5.14999e-10
ALDH7A1	3.51336e-11
ALDH8A1	6.4818e-10
ALDOC	2.02255e-10
ALG10	6.65482e-09
ALG10B	1.71497e-09
ALG13	8.09979e-11
ALG13-AS1	7.04627e-10
ALG1L	5.42973e-10
ALK	2.38832e-09
ALKBH3	9.50119e-12
ALOX12B	1.02176e-09
ALOX15B	3.00761e-10
ALOX5AP	1.26104e-09
ALOXE3	5.49139e-10
ALPK1	3.60987e-10
ALPK2	1.16156e-10
ALPL	2.96848e-10
ALPP	1.94157e-10
ALX1	2.03151e-10
ALX4	7.50503e-10
ALYREF	3.01515e-10
AMACR	7.99366e-11
AMBN	5.54293e-11
AMD1	8.11286e-10
AMELX	1.87464e-09
AMER3	3.38005e-10
AMIGO2	6.6005e-10
AMMECR1	5.78369e-11
AMN	1.00749e-10
AMOT	1.85358e-10
AMOTL1	1.15128e-10
AMOTL2	6.54135e-10
AMPD3	7.17841e-11
AMPH	6.672e-11
AMTN	7.45513e-10
AMY2B	8.90553e-10
ANAPC1	7.84665e-11
ANAPC10	9.72108e-12
ANAPC4	2.66429e-11
ANG	5.88154e-10
ANGPT1	1.82287e-09
ANGPT2	1.68737e-10
ANGPTL2	3.71551e-11
ANGPTL4	1.32536e-09
ANK1	9.64183e-11
ANK2	1.07894e-09
ANK3	1.12921e-09
ANKEF1	1.71562e-10
ANKFY1	1.65299e-10
ANKRD2	5.33388e-10
ANKRD20A5P	2.83119e-10
ANKRD28	1.2944e-10
ANKRD30A	7.70713e-10
ANKRD30BL	5.33076e-10
ANKRD31	4.33904e-10
ANKRD36	7.23788e-10
ANKRD36C	2.21794e-10
ANKRD46	4.27538e-11
ANKRD50	1.69846e-10
ANKRD55	1.16232e-09
ANKRD62	1.01806e-11
ANKRD65	8.96424e-10
ANKRD7	5.04625e-10
ANKS1B	2.15117e-09
ANKS3	4.43748e-11
ANLN	1.16648e-09
ANO10	3.08194e-09
ANO2	1.17866e-11
ANO3	9.17168e-10
ANO4	4.39423e-10
ANOS1	1.92934e-10
ANP32C	1.02905e-10
ANP32E	6.93958e-10
ANPEP	1.99752e-10
ANTXR2	2.20382e-09
ANXA1	1.99703e-09
ANXA10	8.22876e-10
ANXA13	1.26176e-09
ANXA2	2.46076e-10
ANXA2R	1.31511e-09
ANXA3	9.82392e-10
ANXA5	9.27956e-10
ANXA6	4.73742e-10
ANXA8	7.08807e-10
ANXA8L1	8.37774e-10
AOAH	6.75937e-10
AOC1	2.02012e-10
AOX1	8.07493e-10
AP1G1	2.13437e-10
AP1S2	5.50247e-11
AP1S3	8.80847e-10
AP2S1	9.04147e-10
AP3B1	1.71167e-10
AP3M2	4.09284e-10
AP5B1	7.30579e-10
APAF1	3.80401e-10
APBB1IP	1.44487e-10
APBB2	9.03593e-10
APBB3	3.6696e-10
APCDD1	1.09945e-09
APCS	7.92965e-11
APELA	3.32117e-10
APH1B	5.44575e-11
APLNR	9.0786e-10
APOBEC1	5.31179e-11
APOBEC3A	5.04829e-10
APOBEC3B	2.84612e-10
APOBEC3G	6.06343e-10
APOBEC4	2.84031e-11
APOL1	7.69387e-10
APOL2	6.17767e-11
APOL3	8.74415e-10
APOL4	6.93325e-10
APOL6	3.77184e-10
APP	4.69558e-10
AQP10	5.68525e-11
AQP3	1.02948e-10
AQP9	2.83032e-09
AREG	8.32013e-10
ARF4	5.40348e-10
ARG2	9.14192e-10
ARHGAP11A	1.04272e-09
ARHGAP11B	9.91531e-10
ARHGAP12	9.68826e-11
ARHGAP15	1.47527e-09
ARHGAP18	3.05976e-10
ARHGAP20	5.47726e-10
ARHGAP22	1.33651e-09
ARHGAP26	1.0383e-09
ARHGAP29	8.48737e-10
ARHGAP42	1.69918e-10
ARHGAP6	8.0593e-11
ARHGAP8	7.55623e-11
ARHGDIB	5.05693e-10
ARHGEF10	1.20436e-09
ARHGEF11	1.81143e-09
ARHGEF12	1.82025e-10
ARHGEF18	9.98687e-10
ARHGEF2	5.02155e-10
ARHGEF28	3.71782e-10
ARHGEF37	5.43921e-10
ARHGEF39	6.73933e-10
ARHGEF4	5.95308e-10
ARHGEF40	1.09295e-09
ARID1A	1.81611e-11
ARID3B	6.79934e-10
ARID5A	7.99676e-10
ARID5B	2.67012e-09
ARL14EPL	1.66345e-10
ARL3	3.70822e-10
ARL4A	5.07904e-10
ARL4C	1.36158e-09
ARL4D	1.0606e-09
ARL5B	7.20734e-11
ARL6	3.72211e-10
ARL8B	9.19772e-11
ARMC3	3.95204e-11
ARMC4	4.48201e-10
ARMH2	2.61921e-10
ARNT2	5.74907e-10
ARNTL	7.7961e-10
ARNTL2	9.38193e-10
ARPC1B	5.81733e-11
ARPC5L	2.09148e-11
ARPP21	9.56439e-10
ARRDC2	1.14883e-09
ARRDC3	1.29298e-09
ARRDC4	3.81142e-10
ARSF	3.07771e-10
ARSI	1.50161e-09
ARSJ	2.42004e-10
ART3	4.12124e-10
ARV1	9.31617e-11
ARX	4.71262e-11
ASAH2	3.61068e-10
ASAH2B	5.57825e-11
ASAP1	4.97052e-10
ASAP2	2.95799e-10
ASAP3	3.62849e-10
ASB10	1.58817e-10
ASB4	1.07183e-10
ASB7	7.3249e-10
ASB9	1.8004e-10
ASCC1	1.36749e-09
ASCC3	6.52257e-10
ASF1A	2.3923e-10
ASF1B	9.23799e-10
ASGR2	8.38069e-12
ASIP	1.4065e-09
ASL	1.27024e-10
ASNS	5.59974e-10
ASPG	6.17292e-10
ASPH	3.03111e-10
ASPHD2	4.10089e-10
ASPM	9.65158e-10
ASPN	3.08351e-11
ASPRV1	1.30725e-10
ASS1	5.33199e-10
ASXL2	4.59251e-10
ASXL3	1.11114e-09
ASZ1	6.56494e-11
ATAD2	4.64124e-10
ATAD2B	2.76424e-10
ATAD3B	6.52437e-10
ATAD5	3.1425e-10
ATCAY	8.21742e-11
ATF3	3.6064e-10
ATF7IP	1.05011e-09
ATG10	5.39359e-11
ATG14	3.70345e-10
ATG16L1	4.49712e-11
ATG3	7.9204e-11
ATG5	1.16869e-10
ATG7	2.25866e-09
ATG9B	8.76038e-10
ATIC	3.35683e-10
ATOH1	2.7371e-10
ATOH8	5.38361e-10
ATP10B	1.13928e-09
ATP10D	3.29504e-10
ATP13A2	4.50804e-10
ATP13A3	9.11142e-10
ATP1A1	3.24072e-10
ATP1B1	1.12378e-09
ATP1B3	8.50992e-12
ATP2A2	1.29857e-10
ATP2B4	9.02196e-10
ATP2C1	2.55836e-10
ATP5MC3	7.75239e-11
ATP5PF	4.5487e-11
ATP6AP1L	1.47686e-09
ATP6AP2	4.56106e-10
ATP6V0A4	6.78239e-10
ATP6V0C	3.1006e-10
ATP6V0D1	3.35221e-10
ATP6V0E2	9.0404e-10
ATP6V1B1	9.66333e-10
ATP6V1H	1.83282e-10
ATP7B	1.25495e-10
ATP8A1	2.57224e-10
ATP8A2	5.70556e-10
ATP8B1	9.87539e-10
ATP8B2	6.13336e-10
ATPAF2	6.73855e-11
ATRAID	3.6164e-11
ATRNL1	1.8248e-10
ATXN1	1.81905e-10
ATXN7L1	1.40691e-10
AUH	2.44283e-10
AUNIP	9.65713e-10
AURKA	1.09496e-09
AURKB	9.81232e-10
AVPI1	7.51142e-10
AXIN2	6.52212e-11
AXL	1.0922e-09
AZGP1	7.4431e-10
AZIN1	2.84032e-11
AZIN2	3.04585e-10
B2M	2.43993e-10
B3GALNT1	4.01039e-10
B3GALT2	6.06345e-09
B3GALT5	2.70067e-10
B3GLCT	9.51829e-11
B3GNT2	1.07563e-09
B3GNT3	5.16351e-10
B3GNT5	7.73773e-11
B3GNT7	8.38322e-10
B3GNT8	7.3426e-10
B4GALNT1	3.53677e-10
B4GALNT3	3.31665e-10
B4GALT5	5.67727e-11
B4GALT6	5.54126e-10
BACH1	7.11852e-10
BACH2	7.13473e-10
BAG1	7.23937e-10
BAGE2	1.696e-09
BAIAP2L1	2.66136e-10
BAK1	6.61883e-10
BAMBI	8.90951e-10
BANCR	5.33207e-10
BARD1	1.18002e-09
BARX2	4.71219e-10
BASP1	4.67712e-10
BATF	1.89869e-10
BATF2	6.76022e-10
BATF3	7.95407e-10
BAZ2A	5.14675e-11
BBC3	6.68552e-10
BBIP1P1	7.70027e-10
BBOX1	7.25832e-10
BBS12	2.02773e-10
BBS9	1.22406e-09
BBX	4.41313e-10
BCAN	6.506e-10
BCAP29	1.03059e-09
BCAR1	4.08458e-10
BCAR3	6.46663e-10
BCAS3	1.39048e-11
BCAT1	3.61082e-10
BCHE	1.36677e-09
BCKDHA	1.03659e-09
BCKDHB	1.25674e-10
BCL10	3.05402e-11
BCL11A	9.93944e-10
BCL2L1	9.38911e-10
BCL2L11	1.1236e-09
BCL2L12	3.79831e-10
BCL2L13	4.91904e-11
BCL2L14	7.56401e-10
BCL3	6.78329e-11
BCL6	9.97867e-10
BCL9L	1.03457e-10
BDH1	3.11905e-10
BDH2	1.32946e-10
BDKRB1	6.97024e-10
BDKRB2	1.43285e-09
BDNF	1.98913e-10
BECN2	3.29698e-11
BEND3	1.33232e-11
BEND5	8.19598e-11
BEST2	5.73743e-10
BET1	3.17386e-09
BEX3	2.75833e-11
BEX4	5.62763e-11
BHLHA9	1.72641e-10
BHLHE40	4.80213e-10
BHLHE41	9.0781e-09
BICDL1	5.21476e-10
BICDL2	3.10825e-10
BICRAL	1.40176e-11
BIN1	7.10318e-10
BIRC2	2.08657e-10
BIRC3	6.6684e-10
BIRC5	1.35614e-09
BISPR	3.6547e-10
BLACAT1	6.77656e-10
BLID	1.46952e-10
BLK	3.2096e-11
BLM	8.78521e-10
BLNK	4.34681e-10
BLOC1S2	3.28933e-10
BLOC1S3	9.62154e-11
BLOC1S5-TXNDC5	8.79802e-10
BLVRB	6.72414e-10
BMF	1.01708e-09
BMP10	5.44549e-10
BMP2	2.09281e-09
BMP4	1.6376e-10
BMP5	4.39069e-10
BMP6	7.08076e-10
BMPER	1.80846e-11
BMPR1A	1.49122e-10
BMPR1B	1.72442e-09
BMS1	3.05149e-10
BMT2	5.24753e-11
BMX	6.87299e-10
BNC2	4.23e-11
BNIP2	3.02043e-10
BNIP3	7.65374e-10
BNIP3L	1.65709e-10
BOD1L1	6.60602e-11
BOD1L2	2.43805e-10
BOLA3	2.96798e-10
BORA	5.82662e-10
BPGM	1.34223e-09
BPTF	3.39401e-10
BRCA1	7.89756e-10
BRCA2	8.16781e-10
BRI3BP	7.97815e-10
BRINP2	8.80682e-11
BRINP3	2.18666e-09
BRIP1	5.06428e-10
BRPF3	1.13215e-11
BRWD3	3.52234e-10
BSN	4.64025e-10
BSND	1.3138e-10
BSPH1	4.66008e-10
BST2	7.36101e-10
BTAF1	6.36779e-10
BTBD11	2.81199e-09
BTBD3	4.6146e-10
BTBD9	3.32752e-10
BTC	4.10963e-10
BTG1	5.83379e-10
BTG2	4.94672e-10
BTLA	1.32573e-10
BTN2A2	6.04334e-10
BTN3A1	5.80495e-10
BTN3A2	4.53092e-10
BTN3A3	4.00194e-10
BTNL10	3.38426e-10
BTNL3	2.10979e-09
BUB1	1.19086e-09
BUB1B	1.32404e-09
BZW1	2.46833e-11
C10orf113	7.93942e-11
C10orf90	1.94625e-10
C10orf99	9.63836e-10
C11orf24	1.14873e-09
C11orf42	2.14878e-10
C11orf54	5.39046e-10
C11orf58	5.06522e-10
C11orf87	5.88232e-11
C11orf91	7.99148e-10
C12orf40	2.60899e-10
C12orf42	1.32588e-10
C12orf54	7.86552e-10
C12orf56	1.21796e-11
C12orf66	3.77239e-10
C12orf74	1.79078e-10
C12orf75	1.20611e-09
C14orf177	5.37543e-11
C14orf39	1.22155e-10
C15orf39	4.69895e-11
C15orf41	7.88209e-11
C15orf48	8.87375e-10
C15orf53	6.69412e-10
C15orf62	2.81611e-10
C15orf65	9.81235e-10
C16orf45	1.19343e-09
C16orf72	4.14779e-09
C16orf74	9.01961e-10
C17orf112	7.09896e-10
C17orf50	5.78334e-10
C17orf51	6.86393e-10
C17orf64	1.24545e-11
C17orf82	6.69334e-12
C17orf97	5.27213e-10
C18orf21	1.28849e-09
C18orf25	1.05143e-10
C18orf54	9.39347e-10
C19orf66	3.95456e-10
C1D	1.32491e-10
C1GALT1	8.09687e-11
C1QTNF3	4.67931e-10
C1QTNF6	9.99558e-10
C1QTNF7	1.26532e-10
C1R	6.0995e-10
C1RL	6.04843e-10
C1S	4.25488e-10
C1orf105	1.02595e-10
C1orf112	6.64563e-10
C1orf116	7.33303e-10
C1orf146	2.67763e-10
C1orf21	3.55682e-09
C1orf210	5.30891e-10
C1orf43	4.89247e-09
C1orf87	5.19671e-10
C2	3.58486e-10
C20orf141	4.21803e-10
C20orf203	8.50855e-10
C2orf16	2.73683e-11
C2orf74	2.37992e-10
C2orf81	8.05753e-10
C2orf83	1.4519e-10
C2orf88	1.08378e-10
C3	2.37292e-10
C3orf62	1.45764e-10
C3orf67	2.80431e-09
C3orf79	3.91911e-10
C3orf80	9.57126e-12
C4A	1.76768e-10
C4B	4.7612e-10
C4BPA	4.76168e-11
C4orf19	7.62497e-10
C4orf36	6.56553e-10
C4orf46	6.60451e-10
C4orf54	1.61525e-10
C5AR1	9.80495e-10
C5AR2	1.25152e-09
C5orf30	4.31958e-10
C5orf38	4.87284e-10
C5orf46	1.21791e-09
C5orf56	6.92663e-10
C5orf58	4.02108e-10
C5orf67	1.01853e-10
C6	1.83521e-10
C6orf118	2.11046e-09
C6orf203	6.90363e-11
C6orf223	4.89597e-11
C6orf48	4.56484e-10
C6orf99	1.51546e-10
C7	1.33782e-10
C7orf33	7.57185e-09
C7orf71	2.11142e-10
C8B	9.91181e-11
C8orf48	6.69329e-10
C8orf82	9.70142e-10
C8orf87	2.155e-10
C9	2.16947e-10
C9orf129	3.93581e-11
C9orf135	4.69052e-10
C9orf153	5.934e-10
C9orf170	2.4094e-11
C9orf3	6.85322e-10
C9orf57	2.2948e-10
C9orf66	2.83099e-10
C9orf72	8.81489e-11
C9orf92	8.58945e-10
CA10	6.22186e-10
CA11	3.10405e-10
CA12	8.18271e-10
CA2	3.59008e-10
CA3-AS1	7.41306e-10
CA8	1.3814e-10
CA9	7.42657e-10
CAB39L	1.86675e-10
CABCOCO1	1.12407e-09
CABIN1	1.76035e-10
CACFD1	6.71725e-10
CACHD1	7.95771e-10
CACNA1A	8.30302e-10
CACNA1D	3.91414e-10
CACNA1H	2.86012e-10
CACNA1I	1.21855e-10
CACNA2D1	3.95899e-10
CACNA2D3	1.05788e-09
CACNB2	2.85251e-10
CACNG1	1.4308e-10
CACNG3	4.69592e-11
CACNG8	1.28074e-10
CACUL1	7.84263e-10
CACYBP	7.10773e-10
CADPS	2.7098e-10
CALB1	2.41709e-10
CALCB	5.55823e-10
CALCOCO1	4.46206e-10
CALCOCO2	7.43477e-10
CALCRL	6.11672e-10
CALD1	1.01814e-10
CALHM2	6.142e-10
CALHM6	3.33972e-10
CALM1	8.50094e-10
CALM2	5.34442e-10
CALM3	3.90463e-10
CALML3	4.72616e-10
CALML5	8.06544e-10
CALN1	3.15675e-10
CALR	2.50102e-10
CALR3	2.47771e-10
CALU	4.24554e-10
CAMK1G	9.76384e-11
CAMK2B	1.03251e-09
CAMK2D	1.89841e-09
CAMK2N1	6.93723e-10
CAMKK1	1.14444e-09
CAMLG	7.54687e-10
CAMSAP2	1.8785e-10
CAMTA1	5.3599e-10
CAND2	4.10553e-10
CAP1	5.27074e-10
CAP2	7.1125e-10
CAPN11	7.39566e-10
CAPN15	7.7704e-10
CAPN2	5.97253e-10
CAPN3	8.84914e-10
CAPN6	4.52401e-10
CAPRIN1	3.50369e-10
CAPRIN2	5.49224e-10
CAPZA1	2.29894e-10
CAPZA2	2.44522e-11
CAPZB	1.4325e-10
CARD10	3.83835e-10
CARD11	7.85155e-11
CARD16	1.40155e-09
CARD17	6.28713e-10
CARD18	5.41492e-09
CARHSP1	1.79435e-09
CARTPT	4.55252e-10
CASC1	8.60467e-11
CASC19	6.77433e-10
CASD1	2.04269e-09
CASP1	9.67907e-10
CASP10	5.61848e-10
CASP12	2.68085e-10
CASP14	2.77513e-09
CASP1P2	8.32807e-10
CASP4	4.99446e-10
CASP7	1.81878e-09
CASP8	8.03626e-10
CASTOR1	6.74234e-10
CATSPER3	3.94965e-10
CATSPERD	6.37247e-10
CAV1	5.15034e-10
CAV2	3.57876e-11
CAVIN1	5.73352e-10
CAVIN2	8.58563e-10
CAVIN3	1.03101e-09
CAVIN4	3.58285e-10
CBLB	8.52593e-10
CBLL2	8.35212e-11
CBLN2	6.38887e-11
CBR3	4.45027e-10
CBR4	1.20317e-09
CBS	2.87495e-10
CBX3	1.85669e-11
CBX4	4.52722e-10
CC2D2A	2.12301e-10
CCBE1	1.45288e-09
CCDC102B	2.13768e-10
CCDC107	5.52982e-10
CCDC121	1.40901e-11
CCDC126	1.88118e-10
CCDC134	5.39472e-10
CCDC14	7.23426e-11
CCDC140	7.18432e-11
CCDC144A	1.07019e-10
CCDC144NL	3.22675e-10
CCDC148	5.69815e-10
CCDC150	8.73556e-10
CCDC152	4.12346e-10
CCDC157	2.1831e-10
CCDC169-SOHLH2	3.56191e-10
CCDC174	5.79187e-10
CCDC177	3.13979e-10
CCDC178	2.57558e-10
CCDC18	8.59397e-10
CCDC181	1.12921e-10
CCDC192	1.69129e-10
CCDC196	5.62497e-10
CCDC198	2.23661e-11
CCDC200	8.02498e-11
CCDC33	6.27636e-10
CCDC34	4.84131e-10
CCDC54	4.72956e-10
CCDC59	4.44497e-11
CCDC68	5.9937e-10
CCDC69	4.23149e-10
CCDC71L	2.18824e-09
CCDC73	5.37202e-10
CCDC80	9.9463e-10
CCDC83	1.60947e-10
CCDC85C	1.06926e-09
CCDC88A	1.87518e-10
CCDC88C	1.97154e-11
CCDC90B	9.35324e-10
CCDC9B	5.91487e-10
CCIN	7.52881e-11
CCKAR	4.06613e-10
CCL17	1.39611e-10
CCL2	2.98562e-10
CCL20	9.11422e-10
CCL21	1.2182e-10
CCL26	1.21023e-10
CCN1	8.97259e-10
CCN2	5.49359e-10
CCN3	2.14622e-09
CCN5	7.89247e-10
CCNA1	9.90751e-10
CCNA2	1.16803e-09
CCNB1	1.77044e-09
CCNB2	1.11659e-09
CCND1	1.03514e-09
CCNE1	3.01538e-10
CCNE2	4.15178e-10
CCNF	7.34332e-10
CCNG1	6.50873e-11
CCNG2	1.63087e-09
CCNI	2.8478e-10
CCNJL	1.14878e-10
CCNL1	4.3864e-11
CCPG1	8.76897e-10
CCR1	1.90089e-11
CCR3	6.86646e-10
CCR4	7.07076e-11
CCR7	1.83653e-11
CCR8	8.78343e-11
CCSAP	7.88324e-11
CCSER1	1.2262e-09
CCSER2	4.74927e-10
CCT4	1.94298e-10
CCT6B	7.90258e-12
CCZ1B	1.79122e-10
CD14	5.97306e-10
CD164L2	4.84091e-10
CD177	1.28075e-10
CD180	1.61219e-10
CD200	1.50147e-09
CD226	2.61672e-10
CD24	1.06544e-09
CD247	3.61077e-11
CD27-AS1	6.79102e-10
CD274	1.45629e-09
CD276	8.36574e-10
CD2AP	9.28292e-11
CD300E	1.90259e-10
CD36	1.29473e-09
CD38	6.36058e-12
CD3EAP	1.09799e-09
CD40	6.17827e-10
CD40LG	4.72311e-10
CD44	1.72616e-09
CD46	3.2503e-11
CD47	1.01945e-09
CD53	2.16191e-09
CD55	6.58074e-10
CD59	5.87387e-10
CD5L	1.38816e-10
CD68	7.28744e-10
CD7	3.26428e-10
CD74	2.08012e-09
CD82	8.25576e-10
CD83	1.8338e-10
CD8B	4.94881e-11
CD8B2	7.48705e-11
CD9	8.05152e-10
CD96	2.17078e-10
CD99L2	3.1678e-10
CDA	1.10203e-09
CDAN1	2.02867e-11
CDC123	6.95259e-11
CDC14C	4.01186e-10
CDC20	1.28554e-09
CDC25A	5.80269e-10
CDC25B	1.221e-09
CDC25C	9.53738e-10
CDC37L1	2.22145e-09
CDC42BPG	6.78872e-10
CDC42EP2	8.5265e-10
CDC42EP3	3.6657e-10
CDC42EP4	4.69706e-10
CDC42SE2	2.58907e-09
CDC45	1.33746e-09
CDC5L	3.64102e-10
CDC6	5.23839e-10
CDC7	1.00886e-09
CDCA2	1.15446e-09
CDCA3	1.1728e-09
CDCA4	5.44041e-10
CDCA5	7.39253e-10
CDCA7	3.69614e-10
CDCA7L	1.37818e-10
CDCA8	9.48826e-10
CDCP1	2.21553e-09
CDH1	6.8661e-10
CDH11	7.63342e-10
CDH12	6.38213e-10
CDH13	9.98944e-10
CDH16	5.26037e-10
CDH17	2.48559e-10
CDH19	8.00356e-10
CDH2	5.85225e-10
CDH20	3.35149e-10
CDH22	5.80868e-11
CDH3	1.58369e-10
CDH4	1.9892e-10
CDH6	2.54851e-09
CDH8	3.27708e-11
CDH9	7.19451e-10
CDK1	2.47517e-09
CDK13	9.83061e-11
CDK14	1.2807e-09
CDK18	3.31336e-10
CDK2	8.7368e-10
CDK20	8.18672e-12
CDK5RAP1	1.226e-09
CDK5RAP2	9.70688e-10
CDKAL1	1.59944e-10
CDKN1C	4.62205e-10
CDKN2B	1.10999e-09
CDKN2D	6.53926e-10
CDKN3	2.25021e-09
CDR1	3.03587e-10
CDR2L	5.07848e-10
CDRT15	4.02473e-11
CDSN	1.11691e-09
CDT1	5.88493e-10
CDV3	3.19763e-10
CDYL	4.8231e-10
CEACAM1	5.48298e-10
CEACAM6	1.09831e-10
CEBPD	1.35715e-09
CEBPE	4.22461e-10
CEBPG	5.63216e-11
CEL	1.00055e-09
CELA1	1.09029e-10
CELA2A	1.53262e-10
CELF4	5.20734e-10
CELSR1	2.09784e-11
CELSR2	5.1773e-10
CEMIP2	1.24224e-09
CENPA	1.38029e-09
CENPBD1	1.94883e-09
CENPE	1.34797e-09
CENPF	1.06755e-09
CENPH	6.91046e-10
CENPI	1.17503e-09
CENPJ	7.84349e-10
CENPK	6.50772e-10
CENPL	3.6311e-10
CENPM	1.60749e-09
CENPN	6.12941e-10
CENPO	7.36635e-10
CENPP	7.18789e-10
CENPS-CORT	8.08551e-10
CENPU	8.70448e-10
CENPV	7.0016e-10
CENPW	2.57433e-09
CENPX	1.18233e-09
CEP120	7.34973e-10
CEP126	2.77604e-11
CEP128	2.98937e-11
CEP152	3.77415e-11
CEP162	4.34522e-10
CEP192	3.16363e-09
CEP350	1.58053e-09
CEP55	1.22436e-09
CEP57L1	6.58228e-10
CEP63	7.95855e-11
CEP72	9.7576e-11
CEP78	9.09621e-10
CERCAM	2.59285e-10
CERK	6.78584e-10
CERS4	1.16718e-09
CERS6	1.59905e-10
CES1	9.58332e-10
CES1P1	5.56583e-10
CES1P2	3.13538e-10
CES2	2.74381e-10
CES4A	1.34243e-09
CFAP126	2.48447e-10
CFAP299	3.30522e-10
CFAP300	2.73908e-11
CFAP54	6.21914e-10
CFAP61	1.20834e-09
CFB	7.56917e-10
CFDP1	1.84575e-10
CFH	4.4316e-10
CFHR3	9.11973e-11
CFI	4.02012e-10
CFL1	7.07079e-10
CFL2	5.84553e-10
CGAS	1.242e-09
CGB5	2.57358e-10
CGB8	2.97517e-10
CGGBP1	1.09656e-09
CGNL1	2.52035e-10
CGRRF1	1.58475e-10
CHAC1	6.81051e-10
CHAC2	7.20822e-10
CHAF1A	9.38001e-10
CHAF1B	1.54721e-09
CHCHD10	8.86522e-10
CHD1	8.8211e-10
CHD6	1.5945e-10
CHD7	8.81401e-12
CHD9	1.19859e-10
CHDH	7.62351e-10
CHEK2	1.62808e-09
CHI3L1	3.69609e-10
CHI3L2	1.16951e-09
CHIC2	1.81476e-10
CHIT1	3.40556e-11
CHKA	6.80677e-10
CHL1	1.12589e-09
CHM	2.95996e-10
CHMP2B	1.64841e-10
CHN1	8.70038e-10
CHODL	1.82503e-10
CHORDC1	6.60236e-10
CHP2	1.19666e-11
CHRD	8.81162e-10
CHRDL1	3.76859e-10
CHRM3	1.87849e-09
CHRM5	1.45071e-09
CHRNA1	2.45647e-10
CHRNA3	4.96544e-11
CHRNA5	9.62918e-10
CHRNA6	2.38034e-10
CHRNA9	2.68501e-10
CHRNB1	2.94877e-10
CHRNB4	8.79393e-11
CHST11	8.37892e-10
CHST14	1.06108e-10
CHST15	9.43944e-10
CHST2	1.02898e-09
CHST7	1.74994e-10
CHST9	1.33858e-10
CHSY1	4.5959e-10
CHSY3	1.03478e-09
CHTF18	7.36867e-10
CIART	1.38972e-09
CIDEB	9.64136e-10
CIITA	8.00929e-10
CIP2A	1.35574e-09
CIPC	1.26204e-09
CISH	8.94868e-10
CIT	1.11401e-09
CITED2	1.21376e-09
CITED4	8.38494e-10
CKAP2	7.36577e-10
CKAP2L	8.83615e-10
CKB	3.41186e-10
CKLF	1.20009e-09
CKMT2	3.10377e-10
CKS1B	6.33295e-10
CKS1BP3	5.37303e-10
CKS2	1.12967e-09
CLASP1	1.87235e-10
CLCA2	4.10964e-10
CLCA4	1.10953e-09
CLCF1	6.63985e-10
CLCN4	7.72414e-10
CLDN1	8.33664e-10
CLDN16	1.34496e-10
CLDN17	3.04611e-11
CLDN20	5.37618e-10
CLDN23	1.1194e-10
CLDN24	8.71151e-10
CLDN34	1.59117e-10
CLDN4	3.47694e-10
CLDN7	1.29577e-09
CLDND1	4.28043e-11
CLEC12B	4.17039e-10
CLEC14A	6.762e-10
CLEC16A	9.96056e-10
CLEC19A	1.10446e-09
CLEC2B	7.35503e-10
CLEC2D	3.6308e-11
CLEC3B	1.17217e-10
CLEC9A	3.17169e-10
CLIC1	6.7135e-10
CLIC2	3.16428e-10
CLIC3	7.55078e-10
CLIC4	3.92661e-10
CLIC5	4.66414e-10
CLINT1	5.84374e-10
CLIP2	6.50567e-10
CLIP4	4.50041e-10
CLLU1OS	5.82059e-10
CLMN	6.55277e-10
CLMP	9.52857e-10
CLNK	1.09728e-10
CLNS1A	3.2775e-10
CLOCK	3.68147e-10
CLRN3	1.62642e-10
CLSPN	4.20077e-10
CLTCL1	1.80426e-10
CLU	6.48093e-10
CLUAP1	1.04027e-09
CLVS2	4.31715e-10
CMAHP	4.15831e-10
CMBL	1.55277e-10
CMIP	9.15339e-11
CMKLR1	1.41472e-10
CMPK2	7.07155e-10
CMTM3	6.45462e-10
CMTM4	7.82395e-11
CMTM7	3.34523e-09
CMTM8	7.37118e-12
CNBD1	7.40056e-11
CNBD2	1.06438e-10
CNBP	3.4662e-10
CNDP1	4.91087e-10
CNDP2	8.50664e-10
CNEP1R1	1.33163e-10
CNFN	1.02425e-09
CNGB1	1.6755e-10
CNGB3	5.71245e-10
CNKSR2	2.34615e-10
CNN2	8.13609e-10
CNN3	4.00916e-10
CNNM4	9.39729e-11
CNOT10	2.90379e-10
CNOT6L	8.55639e-11
CNOT7	1.43984e-10
CNR1	5.64219e-11
CNR2	1.37491e-09
CNST	1.30435e-09
CNTD2	9.3816e-10
CNTLN	1.46751e-10
CNTN2	6.72089e-10
CNTN5	3.11659e-11
CNTN6	1.33427e-09
CNTNAP1	5.96964e-10
CNTNAP3	6.74608e-10
CNTNAP3B	8.42455e-11
CNTNAP4	5.32865e-11
CNTNAP5	1.92789e-09
COA7	1.31887e-10
COBL	1.47505e-09
COL11A1	2.49861e-10
COL12A1	4.8519e-10
COL15A1	1.82637e-10
COL17A1	5.89936e-10
COL19A1	4.1734e-10
COL1A1	5.66316e-10
COL1A2	3.77204e-10
COL21A1	1.08641e-09
COL25A1	1.02133e-11
COL27A1	6.29381e-10
COL28A1	1.12255e-09
COL2A1	9.57166e-10
COL4A1	8.77492e-10
COL4A2	1.26933e-09
COL4A2-AS2	4.34688e-10
COL4A3BP	1.46331e-10
COL4A5	1.23568e-10
COL4A6	9.45645e-11
COL5A2	2.03385e-10
COL6A1	9.73411e-10
COL6A3	5.03247e-10
COL7A1	7.41025e-10
COL8A1	2.61465e-10
COL8A2	2.58308e-10
COLEC10	2.6036e-10
COLGALT1	1.14252e-10
COMMD3	1.27671e-09
COMMD8	1.29215e-10
COPB1	1.17047e-10
COPRS	2.78215e-11
COPS6	5.87881e-10
COPS8	7.06863e-12
COQ2	1.05589e-11
COQ8A	7.13596e-10
CORO1A	5.96588e-10
CORO2B	8.12656e-10
CORO6	1.09481e-09
CORT	1.15599e-11
COTL1	7.6263e-10
COX20	2.13588e-11
COX6A2	1.90117e-10
COX6C	6.95742e-10
COX7A1	2.36284e-10
COX7A2L	1.97445e-10
COX7B2	4.83442e-10
CPA4	5.51031e-10
CPA6	2.52195e-10
CPB2	1.08516e-10
CPE	6.53295e-10
CPEB2	2.83546e-10
CPEB3	1.12774e-10
CPED1	2.55081e-10
CPHXL	2.61397e-10
CPLANE2	4.08486e-10
CPLX2	9.14923e-10
CPM	4.03523e-11
CPNE2	1.10938e-09
CPNE4	1.07994e-10
CPNE8	4.2345e-10
CPO	9.91342e-10
CPOX	1.72925e-11
CPQ	7.2165e-10
CPSF3	1.31043e-10
CPSF6	7.17694e-12
CPXM1	3.01623e-10
CPZ	4.76336e-10
CRABP2	6.45112e-10
CRAT	1.272e-09
CRB1	1.61558e-10
CRB2	2.95862e-10
CRCT1	1.03623e-09
CREB3	3.19897e-10
CREB3L2	9.66592e-10
CREB5	1.81793e-09
CREBRF	6.88681e-10
CREG1	6.57662e-10
CREG2	7.00869e-10
CREM	5.38535e-11
CRH	3.04556e-10
CRIM1	1.42841e-09
CRIP2	6.73343e-10
CRISPLD2	1.32341e-09
CRLF1	1.6631e-09
CRNKL1	1.97262e-10
CRTAM	1.05238e-10
CRTC3	1.0569e-10
CRY1	1.1112e-09
CRYAB	1.10254e-09
CRYBB1	1.78761e-10
CRYBG2	5.20877e-10
CSAG3	5.39509e-10
CSDE1	1.11433e-10
CSE1L	1.349e-09
CSF1	1.525e-09
CSF1R	6.3835e-10
CSF3	1.06973e-09
CSF3R	5.53297e-10
CSGALNACT1	1.1977e-08
CSMD1	6.96437e-10
CSMD3	3.31665e-10
CSNK1A1L	2.39038e-10
CSNK1G1	3.50385e-10
CSNK2A3	9.90763e-11
CSPG5	4.45065e-10
CSRNP1	1.14649e-09
CSRNP3	4.78158e-10
CSRP1	7.26746e-10
CSRP2	5.2192e-10
CST6	5.5703e-10
CST9L	1.63878e-10
CSTA	4.06658e-10
CSTB	7.44042e-12
CSTF2T	9.61167e-10
CSTF3	6.17536e-10
CT47B1	1.06233e-10
CT83	5.53384e-10
CTAGE1	8.43971e-11
CTCFL	1.25224e-10
CTH	2.50658e-09
CTIF	1.33703e-10
CTLA4	2.61222e-10
CTNNA3	1.22629e-10
CTNNAL1	7.09324e-10
CTNNB1	4.77991e-10
CTNNBL1	1.07023e-09
CTNND2	7.10977e-10
CTPS1	5.38694e-10
CTSB	3.2606e-10
CTSC	5.72941e-10
CTSD	7.86804e-10
CTSF	1.04384e-09
CTSH	1.03715e-09
CTSL	9.6361e-10
CTSO	4.93164e-10
CTSS	4.71816e-10
CTSV	9.7674e-10
CTTNBP2	2.30922e-10
CTTNBP2NL	3.77872e-10
CTXN2	1.61377e-10
CTXN3	1.67648e-10
CUEDC1	1.10529e-10
CUTC	1.35455e-11
CUX1	1.0153e-09
CWC15	2.22015e-11
CWC22	9.03723e-10
CWC27	1.34839e-10
CWH43	1.60684e-08
CX3CR1	5.28352e-10
CXADR	7.78105e-10
CXCL1	4.03319e-10
CXCL10	9.17128e-10
CXCL11	1.15059e-09
CXCL12	1.84229e-10
CXCL13	2.12801e-10
CXCL14	1.44538e-09
CXCL16	5.42194e-10
CXCL17	6.21756e-10
CXCL2	1.01773e-09
CXCL3	4.49885e-10
CXCL6	3.30148e-10
CXCL8	3.5617e-09
CXCL9	8.61179e-10
CXCR1	1.46678e-10
CXCR4	4.35536e-09
CXXC4	8.52331e-11
CXorf21	7.22396e-11
CYB561	1.03529e-09
CYB5D2	7.0518e-10
CYB5R2	1.13977e-09
CYBRD1	4.91141e-10
CYFIP2	1.45965e-09
CYLC2	1.10729e-10
CYLD	1.14954e-09
CYP17A1	1.69478e-10
CYP1A1	3.45611e-10
CYP1B1	5.0584e-10
CYP1B1-AS1	1.98542e-10
CYP21A2	3.04315e-10
CYP24A1	1.85701e-09
CYP26B1	3.73033e-09
CYP27B1	3.15543e-10
CYP2B6	1.88168e-10
CYP2U1	9.0158e-10
CYP39A1	1.56433e-10
CYP3A4	1.36151e-11
CYP3A43	1.30693e-10
CYP3A5	1.34211e-09
CYP4B1	1.23529e-09
CYP4F11	5.95755e-10
CYP4F12	5.36446e-10
CYP4F22	1.95278e-10
CYP4F29P	5.06397e-10
CYP4F3	3.78461e-10
CYP4F35P	6.27749e-10
CYP4V2	7.81912e-10
CYP4X1	4.15406e-10
CYP51A1	7.65264e-10
CYP7A1	6.40675e-10
CYP7B1	1.31471e-10
CYSLTR2	1.0921e-10
CYSRT1	1.21801e-09
CYTH1	1.8105e-10
CYTL1	8.06589e-10
CYTOR	6.38371e-10
D2HGDH	8.90245e-10
DAAM1	1.65236e-09
DAB1	4.63885e-10
DAB2	5.23187e-10
DAB2IP	1.89174e-10
DACH1	6.8575e-10
DACH2	8.07009e-11
DACT2	4.31368e-10
DANCR	2.36708e-10
DAOA	6.04125e-10
DAP	1.89285e-11
DAP3	1.42104e-09
DAPK1	1.54545e-10
DAPK2	8.39366e-10
DAPK3	7.67577e-10
DAPL1	8.82589e-10
DAPP1	4.57406e-10
DAW1	4.4231e-10
DBF4	7.63152e-10
DBF4B	5.50716e-10
DBNDD2	6.99647e-10
DBP	1.07585e-09
DCAF4L2	2.20596e-10
DCAF5	1.49859e-10
DCAF8L2	2.54145e-10
DCAKD	8.33581e-10
DCBLD2	7.59138e-09
DCC	4.243e-11
DCDC1	5.59635e-10
DCK	4.93724e-10
DCLK2	6.29274e-09
DCLK3	9.70715e-12
DCLRE1B	7.88057e-10
DCN	1.5937e-09
DCP1A	7.40009e-11
DCP2	5.23515e-10
DCST1-AS1	8.74684e-10
DCST2	9.216e-10
DCSTAMP	2.33912e-10
DCT	7.80141e-10
DCTN4	1.93885e-10
DCTN6	2.69991e-11
DCUN1D3	6.58762e-11
DCUN1D5	3.88314e-11
DDAH1	8.04617e-10
DDAH2	8.57073e-10
DDI1	5.48123e-11
DDI2	2.73964e-10
DDIAS	5.47141e-10
DDIT3	5.81055e-10
DDIT4	6.10518e-10
DDIT4-AS1	2.79073e-10
DDIT4L	6.46628e-11
DDO	1.54627e-11
DDR1	4.40216e-10
DDX10	1.29458e-09
DDX11	1.24289e-09
DDX18	4.74647e-10
DDX39A	3.49667e-10
DDX3X	5.88948e-10
DDX53	5.5801e-10
DDX58	1.20147e-09
DDX60	1.58975e-10
DDX60L	1.32591e-09
DEFA5	6.51517e-11
DEFB1	4.45038e-10
DEFB110	2.29837e-10
DEFB112	5.70964e-10
DEFB115	3.7117e-09
DEFB129	6.5295e-11
DEFB131A	3.03657e-10
DEFB131B	1.28765e-09
DENND1A	1.12936e-09
DENND1C	4.81536e-10
DENND2D	5.5389e-11
DENND3	6.36654e-10
DENND4A	2.41734e-11
DENND5A	9.45616e-10
DENND6B	1.16876e-09
DEPDC1	9.34894e-10
DEPDC1B	9.74041e-10
DEPTOR	1.04331e-09
DERA	1.17098e-10
DESI1	1.63319e-10
DEXI	4.48094e-10
DGAT2	1.04398e-09
DGKG	6.88431e-10
DGKI	1.67084e-09
DGLUCY	1.07786e-09
DHCR24	8.72964e-11
DHCR7	8.76954e-10
DHFR	7.73924e-10
DHFR2	3.80371e-10
DHRS12	5.89776e-10
DHRS13	1.12294e-09
DHRS2	5.08141e-10
DHRS3	6.31656e-10
DHRS7B	7.97532e-12
DHRS9	1.96436e-09
DHTKD1	2.26379e-10
DHX15	5.96409e-11
DHX35	3.48252e-11
DHX37	2.31223e-10
DHX57	1.02663e-10
DHX58	2.46652e-10
DIAPH2	8.70968e-11
DIAPH3	6.36174e-10
DICER1	1.31276e-10
DICER1-AS1	5.44323e-10
DIO2	7.35719e-10
DIP2A	2.45758e-10
DIPK2A	1.90474e-09
DIRC1	6.79998e-10
DIS3L2	4.47528e-10
DISP1	4.25283e-10
DIXDC1	6.68429e-10
DKK1	6.92824e-10
DLAT	6.56235e-11
DLC1	1.00704e-09
DLG1	7.33008e-10
DLG2	8.20758e-10
DLG5	8.18738e-10
DLGAP5	1.08835e-09
DLL1	3.91643e-10
DLX1	3.89912e-10
DLX2	2.45218e-10
DLX4	1.18753e-10
DLX6	1.59964e-09
DMAC1	3.34325e-11
DMBT1	9.67069e-10
DMGDH	3.55081e-10
DMRT1	1.07409e-11
DMRT2	2.89392e-09
DMRTA2	4.86317e-10
DMXL2	5.75098e-11
DNA2	4.79975e-10
DNAAF2	2.40204e-11
DNAH1	2.94159e-11
DNAH12	4.08733e-11
DNAH14	4.76032e-11
DNAH5	1.93691e-09
DNAH6	2.4695e-10
DNAH8	9.403e-10
DNAH9	3.02161e-11
DNAI2	3.7368e-10
DNAJA1	3.54124e-10
DNAJB2	9.30501e-10
DNAJB5	1.11153e-09
DNAJC1	6.19451e-11
DNAJC12	1.12432e-09
DNAJC19	3.7914e-11
DNAJC3	6.96527e-11
DNAJC4	1.88316e-10
DNAJC5B	1.34652e-10
DNAJC6	4.16407e-10
DNAJC9	5.10892e-10
DNER	1.15832e-09
DNMT1	7.20905e-10
DNMT3A	1.95409e-09
DOC2A	9.86954e-10
DOCK1	5.25881e-10
DOCK10	1.1422e-09
DOCK11	2.23004e-10
DOCK2	9.29625e-10
DOCK4	4.3471e-10
DOCK5	1.53232e-10
DOCK9	1.3909e-10
DOHH	5.23652e-10
DOK4	2.8706e-10
DOK7	4.77156e-10
DONSON	4.19501e-10
DOP1A	1.97865e-10
DOP1B	3.55664e-10
DPF1	8.32441e-11
DPH6	1.9514e-10
DPP4	2.68099e-10
DPP8	4.48743e-11
DPYD	1.37772e-10
DPYS	1.16162e-10
DPYSL3	7.08801e-10
DQX1	9.55001e-10
DRAM1	9.77755e-10
DRAP1	6.74597e-10
DRC1	1.09205e-10
DRC3	1.40876e-09
DRD1	2.09287e-10
DRGX	4.38261e-11
DROSHA	8.24068e-11
DRP2	1.8189e-10
DSC1	6.26374e-10
DSC2	7.31453e-10
DSC3	2.00665e-09
DSCC1	8.11019e-10
DSG3	5.91168e-10
DSG4	6.58887e-10
DSN1	6.03986e-10
DSP	9.60327e-10
DST	6.21735e-10
DTHD1	8.49206e-11
DTL	6.68805e-10
DTNB	4.44852e-10
DTNBP1	1.84204e-10
DTWD1	2.21675e-10
DTX3L	4.76367e-10
DTYMK	7.82594e-10
DUOXA1	6.28699e-10
DUSP10	9.91017e-10
DUSP16	3.37324e-11
DUSP2	1.90367e-10
DUSP21	3.50879e-11
DUSP22	5.02874e-10
DUSP23	1.14745e-09
DUSP4	2.78494e-09
DUSP5	5.87541e-10
DUSP6	1.14533e-09
DUSP7	1.06703e-11
DUSP8	9.01854e-10
DUT	1.52428e-10
DYNC1I1	4.00533e-10
DYNC1I2	1.09198e-11
DYNC2H1	6.78502e-10
DYNLRB2	9.56216e-10
DYRK1A	5.31652e-11
DYRK1B	5.45503e-10
DYRK4	4.22443e-10
DYSF	5.60796e-10
E2F1	4.58919e-10
E2F3	9.6177e-11
E2F6	1.21814e-09
E2F7	3.56678e-10
E2F8	3.80957e-10
EAF1	5.858e-10
EBF1	5.33156e-10
EBP	6.33323e-10
EBPL	1.8884e-10
ECE1	8.69986e-11
ECHDC1	1.27362e-10
ECHDC3	6.4472e-10
ECM1	1.23431e-09
ECM2	3.50927e-10
ECPAS	2.07681e-11
ECSCR	9.77233e-10
ECT2	6.99031e-10
ECT2L	4.63795e-11
EDA2R	3.36652e-10
EDAR	2.40461e-10
EDARADD	7.17808e-10
EDDM13	7.76829e-11
EDEM3	2.04692e-10
EDN1	1.13857e-09
EDN2	8.52419e-10
EDNRA	3.82965e-09
EEA1	3.62955e-10
EED	1.45303e-11
EEF2K	1.21381e-09
EEPD1	4.56685e-11
EFCAB1	1.22542e-11
EFCAB12	3.18397e-10
EFCAB13	4.70262e-09
EFEMP1	8.33026e-10
EFHB	8.71239e-10
EFHC1	4.75307e-10
EFL1	1.76692e-10
EFNA1	7.34251e-10
EFNA3	9.62946e-10
EFNA5	2.137e-10
EFNB2	2.67129e-10
EFNB3	1.00592e-09
EFR3A	8.4697e-10
EFR3B	1.00924e-11
EGFR	7.01644e-10
EGLN3	2.10096e-09
EGR1	2.2532e-09
EGR2	2.83239e-10
EGR3	7.04155e-10
EHD1	9.46864e-10
EHD4	1.22502e-09
EHF	1.68945e-09
EID2	8.48448e-10
EID3	1.12408e-10
EIF1B	1.2617e-09
EIF2A	7.44788e-10
EIF2AK2	7.43336e-10
EIF2AK3	9.59288e-10
EIF3E	1.83464e-10
EIF3J-DT	9.76194e-10
EIF3M	6.17937e-11
EIF4A2	1.12037e-09
EIF4A3	9.113e-11
EIF4B	7.28204e-10
EIF4E	5.56579e-10
EIF4EBP1	4.49245e-10
EIF4EBP3	7.42207e-10
EIF4G3	3.64185e-10
EIF4H	4.72985e-10
EIF5A2	5.69485e-10
ELAVL4	7.1803e-10
ELF2	2.33471e-10
ELF3	8.17076e-10
ELF3-AS1	1.23091e-09
ELFN2	9.42536e-10
ELK3	5.10902e-10
ELL2	1.21962e-09
ELL3	1.97735e-10
ELMO1	2.48997e-10
ELN	1.0439e-10
ELOA2	4.20808e-11
ELOVL4	7.14186e-10
ELOVL5	8.4159e-10
ELOVL6	3.98312e-10
ELOVL7	1.42963e-10
EMB	5.08675e-09
EMCN	2.03686e-10
EME1	1.00378e-09
EML1	1.04407e-09
EML6	7.79517e-10
EMP1	4.96761e-10
EMP3	8.91489e-10
EMX2	3.81752e-11
EN1	2.29437e-10
ENC1	1.16753e-09
ENG	1.36069e-09
ENKD1	2.91877e-10
ENKUR	2.31958e-10
ENOX1	1.19486e-10
ENPP2	1.01271e-10
ENPP5	2.22758e-10
ENTHD1	1.0738e-10
ENTPD2	8.01453e-10
ENTPD3	1.3005e-09
ENTPD4	1.11318e-11
ENTPD7	2.42553e-10
EOMES	8.39387e-10
EP300	1.76437e-10
EPAS1	4.11848e-10
EPB41L1	1.08794e-09
EPB41L2	7.94105e-10
EPB41L3	9.94609e-12
EPB41L4A	1.17438e-09
EPB41L4A-AS1	5.73749e-10
EPB41L4B	4.36497e-11
EPB41L5	1.27279e-10
EPC2	3.6242e-10
EPCAM	8.56779e-10
EPGN	1.1233e-09
EPHA10	1.23238e-09
EPHA2	1.17571e-09
EPHA3	2.17534e-09
EPHA4	4.23636e-09
EPHA6	4.06281e-10
EPHA7	1.45192e-09
EPHB1	4.85138e-11
EPHB2	7.4901e-10
EPHB3	3.22977e-10
EPHB6	1.21675e-09
EPHX1	1.19933e-09
EPHX2	6.85888e-10
EPHX4	3.78493e-10
EPM2A	4.04634e-09
EPN1	5.27576e-11
EPN3	8.40606e-10
EPOP	4.30826e-10
EPPK1	1.68472e-09
EPRS	5.22597e-11
EPS8	1.01331e-09
EPS8L3	3.25796e-11
EPSTI1	1.2146e-10
EPYC	1.06915e-10
ERAP1	2.05266e-09
ERAP2	3.04899e-10
ERBB3	1.05894e-09
ERBB4	3.27364e-10
ERBIN	3.99428e-09
ERC1	5.4349e-10
ERCC2	7.19401e-11
ERCC6	7.07929e-11
ERCC6L	4.81807e-10
ERCC6L2	1.00923e-10
EREG	1.0303e-09
ERG28	1.02079e-10
ERGIC3	1.86996e-10
ERI1	4.19098e-10
ERICH3	9.22971e-11
ERLIN1	8.22839e-10
ERMAP	6.21418e-10
ERMN	9.85301e-11
ERN1	6.03499e-11
ERO1A	5.13171e-10
ERRFI1	3.25391e-10
ERVFRD-1	3.26237e-11
ERVMER34-1	1.9043e-10
ESCO1	1.16391e-09
ESCO2	9.93465e-10
ESM1	8.1214e-10
ESPL1	4.93981e-10
ESPN	2.72389e-10
ESR2	1.39275e-09
ESRG	6.2631e-10
ESRRB	9.50377e-12
ESX1	2.85911e-10
ETAA1	1.78386e-09
ETFDH	9.21906e-10
ETNK1	7.18003e-11
ETNK2	9.02339e-10
ETNPPL	2.21957e-10
ETS1	5.97472e-10
ETS2	9.39287e-10
ETV1	2.14603e-09
ETV3	9.88323e-11
ETV4	1.51371e-09
ETV5	1.39205e-09
ETV6	1.94964e-10
ETV7	5.33392e-10
EVA1A	1.97589e-09
EVA1C	1.78149e-11
EVC2	2.60808e-10
EVI2A	5.76547e-10
EVI2B	8.49203e-10
EVI5	8.40624e-10
EVI5L	1.20817e-10
EVL	2.35808e-10
EVPLL	2.83976e-10
EXO1	9.76466e-10
EXOC3	2.515e-10
EXOC3L1	5.32144e-10
EXOC3L2	2.43298e-11
EXOC6	9.57613e-10
EXOC6B	4.46649e-10
EXOSC5	5.05937e-10
EXOSC8	1.13339e-09
EXOSC9	1.0087e-09
EXPH5	3.63337e-10
EXT1	1.18396e-09
EXTL1	5.7553e-11
EYA1	1.07215e-09
EYA3	6.87753e-10
EYA4	1.37616e-11
EYS	3.51802e-09
EZH2	1.00627e-09
F11	8.6282e-11
F12	3.56737e-10
F13A1	7.90616e-10
F2R	2.94546e-10
F2RL1	2.78441e-10
F3	8.55407e-10
F5	5.03553e-10
FABP4	9.11743e-10
FABP5	7.82685e-10
FABP6	5.13983e-11
FABP7	2.28346e-10
FADD	1.09188e-10
FADS1	7.66855e-10
FADS2	9.66317e-10
FADS3	4.40958e-10
FAM102A	9.25227e-10
FAM104A	3.0571e-11
FAM107B	7.925e-10
FAM110B	4.20918e-11
FAM110C	1.23076e-09
FAM111A	5.77144e-10
FAM111B	6.71363e-10
FAM114A1	6.61467e-10
FAM117B	8.20312e-10
FAM118A	2.66559e-11
FAM120C	2.89934e-11
FAM124A	1.14595e-10
FAM124B	1.87266e-09
FAM129B	5.5115e-10
FAM131C	1.53845e-10
FAM133A	2.13234e-10
FAM133B	4.70218e-10
FAM13A	3.11124e-10
FAM160A1	1.01022e-10
FAM163A	9.7411e-11
FAM167A	8.55056e-10
FAM167B	8.73721e-10
FAM168B	2.49782e-10
FAM170A	1.29771e-10
FAM171A1	5.73169e-10
FAM172A	1.02876e-10
FAM180A	4.98217e-11
FAM183A	8.6541e-12
FAM186A	7.41075e-11
FAM189A2	2.8204e-10
FAM193B	3.94871e-11
FAM198B-AS1	7.85305e-10
FAM19A2	6.09972e-10
FAM204A	6.71613e-11
FAM20A	1.31479e-09
FAM20B	2.71103e-11
FAM20C	2.91365e-10
FAM214A	1.4777e-09
FAM214B	5.72748e-10
FAM216B	2.74888e-10
FAM220A	6.7491e-10
FAM222A	5.85244e-11
FAM228A	3.52103e-10
FAM237A	3.32418e-11
FAM241A	1.4846e-09
FAM241B	9.46874e-10
FAM25A	9.57565e-10
FAM25C	5.10579e-10
FAM25G	7.42341e-11
FAM27B	7.37904e-10
FAM3C	6.63383e-10
FAM3D	2.81568e-10
FAM43A	7.20532e-10
FAM45A	6.7183e-11
FAM47B	5.71386e-10
FAM49A	1.70503e-09
FAM50B	9.7297e-10
FAM53C	1.70973e-10
FAM71A	4.47162e-10
FAM71C	8.41394e-11
FAM71D	1.39125e-10
FAM71F2	9.03965e-11
FAM72A	1.40706e-09
FAM72B	9.92525e-10
FAM72C	6.19509e-10
FAM72D	1.35533e-09
FAM78B	4.34551e-10
FAM81A	7.42617e-10
FAM83A	4.98162e-10
FAM83A-AS1	2.29729e-10
FAM83B	2.36596e-10
FAM83C	2.09887e-10
FAM83D	1.03338e-09
FAM83E	8.11747e-10
FAM83G	6.20242e-10
FAM84A	2.46357e-09
FAM84B	9.32267e-10
FAM86B2	1.48266e-10
FAM92A	2.90976e-10
FAM98B	1.18801e-10
FAM9C	2.48969e-10
FANCA	6.96793e-10
FANCB	7.01586e-10
FANCD2	6.27636e-10
FANCD2OS	2.47085e-10
FANCG	4.51717e-10
FANCI	5.23046e-10
FANK1	8.22223e-11
FAP	8.09908e-10
FAR2	6.30781e-10
FARP1	6.59541e-10
FASLG	2.11487e-10
FAT2	6.31531e-10
FAT3	6.76004e-10
FAXC	3.53097e-10
FAXDC2	8.14052e-10
FBLIM1	7.66883e-10
FBLN1	8.69206e-10
FBLN5	1.12405e-09
FBLN7	2.87713e-10
FBN2	3.90401e-10
FBN3	2.72721e-10
FBRSL1	6.44122e-11
FBXL16	6.74017e-10
FBXL17	7.09444e-11
FBXL5	3.20481e-11
FBXO11	7.92873e-11
FBXO15	3.208e-09
FBXO2	6.5009e-10
FBXO28	1.82922e-10
FBXO31	2.3717e-10
FBXO32	7.74524e-10
FBXO33	6.51888e-10
FBXO4	7.23396e-10
FBXO5	6.78779e-10
FBXO6	9.7615e-10
FBXW10	7.12721e-10
FBXW11	4.43199e-10
FBXW4	2.34299e-10
FCGR2A	7.24135e-10
FCRL1	4.05573e-10
FCRL2	1.64486e-11
FCRL6	1.91052e-11
FDCSP	5.68135e-10
FDFT1	8.28851e-10
FDPS	5.09205e-10
FDX1	1.27312e-10
FECH	8.87163e-10
FEM1C	1.58481e-10
FEN1	6.55201e-10
FER1L6	1.51156e-10
FERMT1	6.03917e-10
FERMT2	1.15369e-10
FEZ2	3.4725e-10
FEZF2	4.53932e-11
FGB	1.34108e-09
FGD2	6.73165e-10
FGD3	3.60378e-10
FGD4	2.83639e-11
FGD5	2.4516e-10
FGD6	1.57914e-10
FGF1	9.01489e-10
FGF12	1.44465e-10
FGF13	1.62436e-09
FGF16	9.37942e-12
FGF18	1.15858e-10
FGF2	2.23063e-10
FGF20	1.43288e-10
FGF5	1.6256e-10
FGF6	8.94685e-11
FGF7	3.34588e-11
FGF9	1.41166e-09
FGFBP1	7.89094e-10
FGFR1	2.45499e-11
FGFR2	5.69043e-10
FGFR3	8.26851e-10
FGGY	1.18658e-10
FGL1	4.46883e-10
FGL2	6.72061e-11
FGR	2.24879e-10
FHAD1	2.02847e-10
FHL2	2.52468e-09
FHOD1	3.81302e-10
[truncated: 4,389 more rows]

## Sheet: EGFdept_mgt01_filt
A2ML1	4.36825e-10
A4GALT	4.56861e-10
AACS	8.26341e-11
AADAC	5.65932e-10
AADAT	4.84773e-10
AAK1	1.79014e-11
AARS	3.2344e-10
ABCA1	1.4335e-10
ABCA12	1.93391e-10
ABCA13	2.0313e-10
ABCA5	3.97755e-10
ABCA6	6.70669e-10
ABCA8	8.00252e-11
ABCA9	1.29522e-10
ABCB5	2.83421e-10
ABCB6	3.9183e-10
ABCC2	6.40852e-10
ABCC3	3.86194e-10
ABCD1	3.85418e-10
ABCE1	1.38902e-10
ABCG1	3.50335e-10
ABCG2	4.54033e-11
ABCG5	2.59318e-10
ABHD16A	5.13258e-10
ABHD17C	4.91276e-10
ABHD2	3.88882e-11
ABHD4	3.62907e-10
ABHD5	5.73345e-10
ABHD6	4.72926e-11
ABI3BP	1.11925e-09
ABLIM1	8.11476e-10
ABLIM2	1.28689e-09
ABLIM3	2.59738e-10
ABR	5.38862e-10
ABRA	4.56943e-10
ABRAXAS1	7.24559e-12
ABT1	5.58208e-11
ABTB1	5.39819e-11
ABTB2	3.39166e-10
ACAN	2.94405e-10
ACAP2	2.21883e-11
ACAT1	2.23752e-11
ACAT2	9.27776e-10
ACE2	8.94542e-10
ACER3	4.1001e-09
ACHE	1.98183e-10
ACKR3	5.74776e-10
ACKR4	8.57451e-10
ACLY	1.00838e-09
ACO1	7.66028e-11
ACOD1	1.09505e-09
ACOT11	4.39297e-10
ACOT7	6.20296e-10
ACOT9	6.11958e-10
ACOX2	1.60324e-09
ACOX3	1.90019e-11
ACOXL	9.88721e-11
ACP2	3.55334e-10
ACP5	4.02098e-10
ACPP	3.08645e-10
ACSF2	2.70264e-10
ACSL1	5.66125e-10
ACSL3	2.23923e-10
ACSL4	9.29409e-10
ACSL5	4.03607e-10
ACSM4	2.75161e-10
ACSM6	2.07432e-10
ACTB	9.35003e-10
ACTBL2	1.41848e-10
ACTG1	5.3666e-10
ACTL7B	2.00182e-09
ACTN1	7.3214e-10
ACTN2	4.64486e-10
ACTR3	1.58051e-10
ACTRT1	2.67505e-10
ACVR1	1.05394e-11
ACVR2A	6.39079e-10
ADAM10	6.56297e-11
ADAM11	1.07767e-10
ADAM12	5.91467e-10
ADAM17	2.47214e-11
ADAM19	6.49651e-10
ADAM23	1.11048e-09
ADAM30	5.66573e-11
ADAM8	8.22295e-10
ADAMTS1	6.5281e-10
ADAMTS15	5.42786e-10
ADAMTS17	3.049e-10
ADAMTS18	8.82454e-12
ADAMTS19	1.1759e-10
ADAMTS20	1.08975e-11
ADAMTS3	3.66335e-10
ADAMTS5	1.60838e-10
ADAMTS6	6.6023e-10
ADAMTS7P4	7.13585e-10
ADAMTS9	1.37338e-09
ADAMTSL1	4.28226e-11
ADAMTSL3	8.34234e-11
ADAMTSL4	9.15158e-11
ADAR	1.93216e-10
ADARB2	2.85687e-10
ADCK2	2.51436e-10
ADCY3	1.70635e-10
ADCY7	6.1287e-10
ADCY8	1.76294e-10
ADD2	2.0492e-11
ADGB	9.8973e-12
ADGRA2	5.99215e-10
ADGRA3	5.27548e-10
ADGRB3	9.00721e-11
ADGRE2	8.7471e-10
ADGRE5	3.52619e-10
ADGRF1	2.10903e-09
ADGRF4	1.32762e-09
ADGRF5	8.24197e-11
ADGRG1	5.37409e-10
ADGRG4	2.12211e-10
ADGRG6	1.20571e-10
ADGRG7	1.46705e-11
ADGRL2	7.71999e-10
ADGRL3	1.55568e-10
ADGRL4	7.8647e-10
ADH1A	1.71178e-10
ADH1B	4.33363e-10
ADH7	5.78387e-11
ADIPOQ	6.12407e-11
ADIRF	3.04449e-10
ADM	6.65015e-10
ADM2	3.45825e-10
ADO	4.57994e-11
ADORA1	3.45409e-11
ADORA2B	2.90586e-10
ADRA1B	3.15913e-10
ADRA1D	3.92738e-10
ADRA2A	1.78027e-10
ADRB2	2.42692e-10
ADSSL1	5.82296e-10
ADTRP	7.59631e-10
AEBP2	4.41416e-10
AFAP1L1	7.88152e-10
AFAP1L2	5.83983e-10
AFF2	1.86947e-10
AFF3	9.59046e-11
AFF4	9.59812e-11
AGAP1	4.88853e-11
AGAP4	7.76304e-11
AGAP6	1.69641e-09
AGAP9	9.01077e-12
AGFG2	2.0006e-09
AGPAT4	1.58501e-11
AGRP	3.5116e-10
AGTR1	3.16914e-11
AGTR2	1.83973e-10
AGTRAP	7.68024e-11
AGXT2	1.2286e-11
AHCY	1.92046e-10
AHCYL2	3.50937e-10
AHNAK2	1.42599e-09
AIM2	7.60991e-10
AIMP1	6.67842e-11
AIPL1	1.1583e-10
AK2	9.35409e-11
AK4	1.85033e-10
AK9	4.09692e-10
AKAP1	2.9682e-10
AKAP12	6.4406e-11
AKAP13	6.09757e-11
AKAP2	4.10447e-10
AKAP4	2.30175e-10
AKAP5	1.74919e-10
AKAP6	2.186e-10
AKAP7	4.22532e-11
AKAP9	1.22607e-10
AKIP1	4.07851e-10
AKIRIN2	6.76974e-11
AKR1A1	3.98982e-10
AKR1B10	6.72442e-10
AKR1B15	1.17521e-09
AKR1C1	1.07462e-09
AKR1C2	4.38909e-10
AKR1C3	7.54162e-10
ALCAM	1.77072e-09
ALDH1A1	4.04597e-10
ALDH1A2	1.07609e-09
ALDH1A3	4.49687e-10
ALDH1B1	8.13089e-10
ALDH1L2	3.23929e-10
ALDH2	2.87099e-10
ALDH3A1	9.07227e-10
ALDH3A2	5.13433e-10
ALDH3B1	3.71453e-10
ALDH3B2	4.74013e-10
ALDH6A1	2.15622e-10
ALDH7A1	1.93245e-11
ALDH8A1	5.32999e-10
ALDOC	4.45419e-10
ALG10	1.28088e-09
ALG10B	9.73884e-10
ALG13	4.78628e-10
ALG13-AS1	4.55437e-10
ALK	3.23706e-09
ALOX12B	5.90245e-10
ALOX15B	1.7014e-10
ALOX5AP	8.33928e-10
ALOXE3	7.6067e-11
ALPK1	3.10207e-10
ALPK2	1.32233e-10
ALPL	1.36859e-10
ALPP	6.80901e-10
ALX1	2.75442e-11
ALX4	3.71935e-10
ALYREF	8.06261e-10
AMACR	6.082e-11
AMBN	1.3393e-10
AMD1	9.20285e-10
AMELX	5.57072e-10
AMER3	2.07222e-10
AMIGO2	7.0787e-10
AMMECR1	2.2882e-11
AMN	1.44128e-10
AMOT	1.6356e-10
AMOTL1	1.44917e-10
AMOTL2	4.01809e-10
AMPH	6.672e-11
AMTN	6.60044e-10
AMY2B	2.01578e-10
ANAPC1	2.06106e-10
ANAPC10	7.83129e-11
ANAPC4	1.20368e-10
ANAPC7	3.40081e-10
ANG	4.48462e-10
ANGPT1	2.44674e-09
ANGPT2	5.74147e-10
ANGPT4	4.74785e-10
ANGPTL2	1.28371e-10
ANGPTL4	1.29123e-09
ANK1	1.79517e-10
ANK2	3.00739e-10
ANK3	2.21967e-10
ANKEF1	2.80218e-10
ANKRD2	2.92415e-10
ANKRD20A5P	4.34126e-10
ANKRD28	9.04037e-12
ANKRD30A	2.89639e-10
ANKRD30BL	3.66946e-10
ANKRD31	2.83552e-10
ANKRD36	6.31946e-10
ANKRD36C	7.06538e-11
ANKRD46	7.18287e-11
ANKRD50	2.35505e-10
ANKRD55	6.85087e-10
ANKRD62	1.01806e-11
ANKRD65	1.50179e-10
ANKRD7	4.81169e-10
ANKRD9	1.79292e-11
ANKS1B	8.17066e-10
ANKS3	1.36598e-10
ANLN	4.39268e-10
ANO10	1.55336e-09
ANO2	1.17866e-11
ANO3	6.60378e-10
ANO4	4.98061e-10
ANOS1	5.74733e-11
ANP32C	3.52339e-10
ANP32E	8.96828e-10
ANPEP	3.73179e-10
ANTXR2	1.06065e-08
ANXA1	1.06537e-09
ANXA10	5.61897e-10
ANXA13	8.00886e-10
ANXA2	2.46408e-10
ANXA2R	1.21296e-09
ANXA3	6.08381e-10
ANXA5	1.07788e-09
ANXA6	2.19916e-10
ANXA8	7.6404e-10
ANXA8L1	4.51389e-10
AOAH	3.89533e-10
AOC1	8.77035e-11
AOX1	9.15024e-10
AP1B1	1.3633e-11
AP1G1	1.27488e-10
AP1S2	1.39469e-11
AP1S3	8.59632e-10
AP2S1	1.02132e-09
AP3B1	4.92986e-11
AP3M1	4.52614e-11
AP3M2	2.31441e-10
AP5B1	1.1552e-09
APAF1	3.51488e-10
APBB1IP	1.28738e-10
APBB2	8.50747e-10
APBB3	2.89939e-11
APCDD1	4.92687e-10
APCS	7.92965e-11
APELA	6.85516e-10
APLNR	3.55309e-10
APOA1	9.98838e-11
APOB	1.59183e-10
APOBEC1	2.57244e-11
APOBEC3A	2.10101e-10
APOBEC3B	2.8437e-10
APOBEC3G	3.68762e-10
APOBEC4	1.63007e-11
APOL1	5.8544e-10
APOL2	5.15774e-10
APOL3	1.33978e-09
APOL4	6.52474e-10
APOL6	8.30299e-10
APP	3.76083e-11
AQP10	1.60011e-11
AQP3	4.18156e-10
AQP9	3.61238e-09
AREG	1.86445e-09
ARF4	1.7966e-10
ARG2	1.00857e-09
ARHGAP11A	3.58616e-10
ARHGAP11B	8.13011e-10
ARHGAP12	7.5832e-11
ARHGAP15	6.75339e-10
ARHGAP18	7.14793e-11
ARHGAP20	5.50654e-10
ARHGAP22	1.43785e-09
ARHGAP24	1.58761e-10
ARHGAP26	1.02553e-09
ARHGAP29	9.43914e-10
ARHGAP35	3.20248e-11
ARHGAP42	1.87548e-10
ARHGAP8	1.85072e-10
ARHGDIB	5.94956e-10
ARHGEF10	1.05114e-09
ARHGEF12	2.74766e-10
ARHGEF18	7.91687e-10
ARHGEF2	1.59e-10
ARHGEF28	5.15356e-10
ARHGEF37	5.67665e-10
ARHGEF39	9.06016e-10
ARHGEF4	6.31026e-10
ARHGEF40	6.80008e-10
ARID3B	2.82119e-10
ARID5A	6.60751e-10
ARID5B	1.9081e-09
ARL14EPL	2.61971e-10
ARL3	5.94564e-10
ARL4A	2.38403e-10
ARL4C	6.14216e-10
ARL4D	5.18443e-10
ARL5B	3.3322e-11
ARL6	1.26175e-09
ARL8B	4.10345e-10
ARMC1	2.32337e-11
ARMC2	1.35367e-10
ARMC4	3.56318e-10
ARMH2	3.17629e-10
ARNT2	2.76048e-10
ARNTL	3.45322e-10
ARNTL2	5.83401e-10
ARPC1B	9.36068e-11
ARPC5L	2.09148e-11
ARPP21	8.43196e-10
ARRDC2	6.47566e-10
ARRDC3	7.00555e-10
ARRDC4	2.95121e-10
ARSF	5.22311e-10
ARSI	3.01614e-10
ARSJ	2.7958e-10
ART3	2.59013e-10
ARV1	6.63994e-11
ARX	4.1289e-11
ASAH2	4.06457e-10
ASAP1	4.72902e-10
ASAP2	1.55401e-10
ASAP3	1.90183e-10
ASB10	1.44548e-11
ASB4	1.10547e-10
ASB7	4.2863e-10
ASB9	6.89509e-11
ASCC1	2.69808e-09
ASCC3	3.69862e-10
ASF1A	3.61197e-10
ASF1B	3.89784e-10
ASH2L	7.87772e-11
ASIP	1.21035e-09
ASNS	8.05105e-10
ASPG	5.46657e-10
ASPH	1.76004e-10
ASPHD2	4.84639e-10
ASPM	5.75358e-10
ASPN	3.08351e-11
ASPRV1	1.30725e-10
ASS1	1.11059e-09
ASXL3	5.3904e-10
ASZ1	2.43412e-11
ATAD2	2.69316e-10
ATAD2B	2.12542e-10
ATAD3B	3.59169e-10
ATAD5	7.43821e-10
ATCAY	2.38836e-10
ATF3	7.42686e-10
ATF7IP	1.06368e-09
ATG10	6.12396e-11
ATG13	1.39557e-11
ATG14	2.74333e-10
ATG16L1	1.10944e-10
ATG3	7.9204e-11
ATG5	1.16869e-10
ATG7	1.11452e-09
ATG9B	9.62342e-10
ATIC	8.48406e-10
ATOH1	8.0791e-11
ATOH8	3.59208e-10
ATP10B	5.93784e-10
ATP10D	2.6153e-10
ATP13A2	1.78558e-10
ATP13A3	6.71261e-10
ATP1A1	3.86843e-10
ATP1B1	5.90004e-10
ATP1B3	8.50992e-12
ATP2A2	2.91665e-10
ATP2B4	3.59198e-10
ATP2C1	4.07717e-10
ATP6AP1L	7.53139e-10
ATP6V0A4	3.49454e-10
ATP6V0C	4.2715e-10
ATP6V0D1	3.20162e-10
ATP6V0E2	5.60221e-10
ATP6V1B1	1.31195e-09
ATP6V1H	2.89331e-10
ATP8A1	1.32966e-10
ATP8A2	5.85164e-10
ATP8B1	1.17919e-09
ATP8B2	8.12647e-10
ATRAID	1.86601e-10
ATRNL1	1.20749e-10
ATXN1	6.5074e-11
ATXN7L1	8.73087e-11
AUH	8.98755e-11
AUNIP	3.81884e-10
AURKA	3.89741e-10
AURKB	4.31032e-10
AVPI1	7.56118e-10
AXIN2	1.33547e-10
AXL	1.45721e-09
AZGP1	8.40641e-10
AZIN2	3.07875e-10
B2M	5.38528e-10
B3GALNT1	3.8787e-10
B3GALT2	4.71858e-09
B3GALT5	2.30152e-10
B3GLCT	7.67647e-11
B3GNT2	5.43112e-10
B3GNT3	2.9745e-10
B3GNT7	4.06093e-10
B3GNT8	6.3062e-10
B4GALNT1	4.9339e-10
B4GALNT3	4.39074e-10
B4GALT5	4.0244e-10
B4GALT6	9.38782e-10
BACH1	2.72518e-10
BACH2	5.07164e-10
BAG1	4.66528e-10
BAGE2	5.94795e-10
BAIAP2L1	4.87964e-11
BAK1	5.52521e-10
BAMBI	4.07211e-10
BANCR	6.99901e-10
BANK1	6.52992e-11
BARD1	3.26293e-10
BARX2	5.72952e-10
BASP1	3.73244e-10
BATF	6.18629e-11
BATF2	4.32072e-10
BATF3	5.01139e-10
BAZ2A	1.8205e-11
BBC3	4.72661e-10
BBIP1P1	6.95076e-10
BBOX1	8.64286e-10
BBS10	1.52872e-11
BBS12	9.14933e-11
BBS9	9.6878e-10
BBX	1.39289e-10
BCAN	3.83753e-10
BCAP29	2.08106e-10
BCAR1	4.01007e-11
BCAR3	9.91773e-10
BCAS3	1.39048e-11
BCHE	8.87478e-10
BCKDHA	2.25694e-10
BCKDHB	2.75244e-10
BCL11A	3.06665e-10
BCL2L1	9.53731e-10
BCL2L11	7.90898e-10
BCL2L12	4.23335e-10
BCL2L13	2.09509e-11
BCL2L14	7.24018e-10
BCL3	1.21549e-10
BCL6	8.94394e-10
BCL9L	6.37468e-11
BDH1	8.5117e-10
BDH2	3.472e-11
BDKRB1	4.97435e-10
BDKRB2	1.12899e-09
BDNF	1.7835e-10
BECN2	3.29698e-11
BEND3	4.65243e-11
BEND5	1.8889e-10
BEST2	2.7909e-10
BET1	2.89009e-09
BEX3	1.20046e-10
BEX4	8.03382e-11
BHLHA9	1.47009e-10
BHLHE40	2.99195e-10
BHLHE41	6.27654e-09
BICDL1	5.76204e-10
BICDL2	2.15934e-10
BICRAL	1.40176e-11
BIN1	4.75709e-10
BIRC2	1.50827e-10
BIRC3	6.02015e-10
BIRC5	4.81197e-10
BISPR	1.843e-10
BLACAT1	7.07796e-10
BLID	8.07964e-11
BLK	6.26453e-12
BLM	6.67886e-10
BLNK	5.69052e-10
BLOC1S2	1.44258e-10
BLOC1S3	1.22185e-10
BLOC1S5-TXNDC5	7.90233e-10
BLVRB	7.72458e-10
BMF	6.73492e-10
BMP1	9.32526e-11
BMP10	8.13666e-10
BMP2	1.25584e-09
BMP3	5.71715e-11
BMP4	5.20045e-10
BMP5	3.91689e-11
BMP6	7.25673e-10
BMPER	1.14654e-10
BMPR1A	1.65001e-10
BMPR1B	1.91483e-09
BMS1	3.23644e-10
BMX	6.36199e-10
BNC1	7.67702e-11
BNIP2	1.66072e-10
BNIP3	3.27628e-10
BOD1L1	2.34454e-11
BOD1L2	6.05569e-10
BOLA3	2.95904e-10
BORA	3.05206e-10
BPGM	1.62181e-09
BPTF	7.23096e-11
BRCA1	3.29825e-10
BRCA2	3.04316e-10
BRI3BP	9.13327e-10
BRINP2	3.23449e-11
BRINP3	1.30891e-09
BRIP1	1.51286e-10
BRWD3	3.94829e-10
BSN	6.10474e-11
BSND	1.3138e-10
BSPH1	4.14471e-10
BST2	6.68192e-10
BTAF1	3.16035e-10
BTBD11	1.63235e-09
BTBD3	4.28882e-10
BTBD9	3.59351e-10
BTC	3.83065e-10
BTG1	6.59207e-10
BTG2	3.69897e-10
BTLA	3.33339e-11
BTN2A2	2.47494e-10
BTN3A1	2.88003e-10
BTN3A2	2.52668e-10
BTN3A3	5.12953e-10
BTNL10	1.2443e-10
BTNL3	1.30007e-10
BUB1	7.5848e-10
BUB1B	9.42927e-10
BZW1	1.54082e-11
C10orf90	2.62419e-10
C10orf99	8.27068e-10
C11orf24	5.77167e-10
C11orf42	1.01971e-10
C11orf54	3.53307e-10
C11orf58	8.55261e-10
C11orf87	1.04943e-11
C11orf91	7.47822e-10
C12orf40	2.98474e-10
C12orf42	6.16887e-10
C12orf54	6.10865e-10
C12orf56	4.47616e-11
C12orf66	1.12563e-09
C12orf74	5.57476e-11
C12orf75	2.89846e-10
C14orf132	4.40663e-11
C14orf177	7.3453e-11
C14orf39	7.68204e-11
C15orf39	2.04159e-10
C15orf41	3.54537e-10
C15orf48	8.73137e-10
C15orf53	2.70133e-10
C15orf62	6.71741e-10
C15orf65	1.41237e-10
C16orf45	3.95902e-10
C16orf72	2.41048e-09
C16orf74	4.02012e-10
C17orf112	5.31017e-10
C17orf50	5.34218e-10
C17orf51	2.9441e-10
C17orf64	6.28186e-11
C17orf82	4.13332e-10
C17orf97	2.82359e-10
C18orf21	1.25052e-09
C18orf25	6.49067e-12
C18orf54	8.21e-10
C19orf66	7.87449e-10
C1D	1.32296e-10
C1QTNF3	2.32154e-10
C1QTNF7	4.42916e-11
C1R	6.70083e-10
C1RL	3.41834e-10
C1S	4.02844e-10
C1orf105	1.14686e-10
C1orf112	4.2532e-10
C1orf116	1.21001e-09
C1orf146	7.83074e-11
C1orf21	2.0279e-09
C1orf210	2.57701e-10
C1orf43	3.29099e-09
C1orf87	5.88303e-11
C2	2.6464e-10
C20orf141	8.09085e-10
C20orf203	1.68896e-10
C2orf16	2.40331e-11
C2orf74	2.19994e-10
C2orf81	9.50971e-11
C2orf83	2.37396e-11
C2orf88	4.69195e-11
C3	4.09686e-10
C3orf62	9.6945e-11
C3orf67	1.33946e-09
C3orf79	1.62125e-10
C3orf80	9.57126e-12
C4A	4.38344e-10
C4B	3.11002e-10
C4BPA	6.17807e-11
C4orf19	5.85237e-10
C4orf36	3.47243e-10
C4orf46	7.99551e-10
C4orf54	4.38723e-11
C5AR1	6.54176e-10
C5AR2	3.58965e-10
C5orf30	1.81085e-10
C5orf38	2.83872e-10
C5orf46	3.53496e-10
C5orf56	1.03257e-10
C5orf58	1.49987e-10
C5orf63	2.75007e-11
C5orf67	3.79304e-10
C6	4.33323e-10
C6orf118	5.1825e-10
C6orf223	7.21234e-11
C6orf48	1.90751e-10
C6orf99	4.18725e-11
C7	2.65116e-11
C7orf25	2.94473e-11
C7orf33	4.03355e-09
C7orf65	8.02609e-11
C7orf71	7.42951e-11
C8B	1.26242e-10
C8orf48	5.30548e-10
C8orf82	6.30947e-10
C8orf87	2.57526e-10
C9	2.22303e-10
C9orf129	3.93581e-11
C9orf135	3.1756e-10
C9orf153	1.22645e-10
C9orf3	5.80645e-10
C9orf57	1.35978e-10
C9orf66	5.41399e-11
C9orf72	8.95615e-11
C9orf85	7.73986e-11
C9orf92	4.75317e-10
CA10	5.1373e-10
CA11	4.02309e-10
CA12	1.23436e-10
CA2	5.74443e-10
CA3-AS1	6.26948e-10
CA8	2.34495e-10
CA9	3.91895e-10
CAB39L	1.93379e-10
CABCOCO1	3.46585e-10
CABIN1	1.38886e-10
CACFD1	1.8604e-10
CACHD1	1.02485e-10
CACNA1A	6.31116e-10
CACNA1D	7.94627e-11
CACNA1H	1.49785e-10
CACNA2D1	1.64354e-10
CACNA2D3	5.66506e-10
CACNB2	3.27049e-10
CACNG1	1.1411e-10
CACNG3	6.428e-11
CACUL1	6.36094e-10
CACYBP	6.36561e-10
CADPS	5.64177e-11
CALB1	1.38193e-10
CALCB	5.64054e-11
CALCOCO1	1.56084e-10
CALCOCO2	2.47811e-10
CALCRL	3.86013e-10
CALD1	4.62811e-11
CALHM2	2.53912e-10
CALHM6	1.62482e-10
CALM1	1.04865e-10
CALM2	1.6597e-10
CALM3	4.51214e-10
CALML3	3.72982e-10
CALML5	5.19307e-10
CALN1	5.55486e-11
CALR	3.60927e-10
CALR3	4.4429e-11
CALU	7.37905e-10
CAMK1G	9.85656e-11
CAMK2B	1.27601e-09
CAMK2D	7.96212e-10
CAMK2N1	3.37105e-10
CAMKK1	7.56757e-10
CAMLG	2.73105e-10
CAMSAP2	3.22949e-10
CAMTA1	4.94616e-10
CAND2	6.91209e-11
CAP1	1.09728e-09
CAP2	1.01507e-09
CAPN11	8.22222e-11
CAPN15	4.6437e-10
CAPN2	9.84801e-10
CAPN3	1.01997e-09
CAPN6	1.3576e-10
CAPRIN1	3.97436e-10
CAPRIN2	4.54627e-10
CAPZA1	7.58417e-12
CAPZA2	2.44522e-11
CAPZB	2.18253e-10
CARD10	3.66148e-10
CARD11	8.35608e-11
CARD16	9.70473e-10
CARD17	3.31849e-10
CARD18	2.98292e-10
CARHSP1	9.91798e-10
CARTPT	5.46912e-10
CASC1	7.05603e-11
CASC19	6.33869e-10
CASD1	1.31227e-09
CASP1	9.77007e-11
CASP10	5.08434e-10
CASP12	1.75463e-10
CASP14	1.09778e-09
CASP1P2	6.14327e-10
CASP4	1.05274e-10
CASP7	1.22787e-09
CASP8	2.74209e-10
CASTOR1	3.26508e-10
CATSPERD	9.39372e-11
CAV1	8.67668e-10
CAVIN1	2.90326e-10
CAVIN2	1.36989e-09
CAVIN3	2.25833e-10
CAVIN4	1.46051e-10
CBLB	8.47506e-10
CBLL2	5.21777e-10
CBLN1	5.15451e-11
CBLN2	1.22001e-10
CBR3	7.5491e-11
CBR4	5.7643e-10
CBS	1.47105e-10
CBX3	3.87029e-11
CBX4	5.26386e-10
CC2D2A	3.87034e-10
CCBE1	1.30283e-09
CCDC102B	1.11948e-10
CCDC107	6.35274e-10
CCDC121	8.73123e-11
CCDC126	1.81746e-10
CCDC134	3.84398e-10
CCDC14	9.45552e-11
CCDC140	6.28886e-11
CCDC144NL	3.28425e-10
CCDC148	2.25114e-10
CCDC150	1.31619e-09
CCDC152	5.15739e-10
CCDC157	2.30288e-10
CCDC169-SOHLH2	1.19366e-10
CCDC172	1.85831e-11
CCDC174	4.39735e-10
CCDC177	1.1386e-10
CCDC178	2.44289e-10
CCDC18	2.79502e-10
CCDC181	2.08623e-11
CCDC192	2.13884e-10
CCDC196	4.37111e-10
CCDC200	1.81938e-11
CCDC33	8.07774e-10
CCDC34	4.26346e-10
CCDC39	2.67816e-11
CCDC50	1.24986e-10
CCDC54	5.13725e-10
CCDC59	1.33178e-10
CCDC68	3.79318e-10
CCDC69	3.91118e-10
CCDC71L	1.66005e-09
CCDC73	3.65624e-10
CCDC80	7.93117e-10
CCDC85C	7.67803e-10
CCDC88A	1.64246e-10
CCDC90B	5.88897e-10
CCDC9B	1.42477e-10
CCIN	2.01798e-10
CCKAR	3.55457e-10
CCL17	1.12995e-10
CCL2	1.01097e-10
CCL20	3.4752e-10
CCL21	1.2182e-10
CCL26	1.39188e-10
CCN1	9.45474e-10
CCN2	2.13876e-10
CCN3	5.45145e-10
CCN5	6.375e-10
CCNA1	7.1189e-10
CCNA2	4.50713e-10
CCNB1	1.06999e-09
CCNB2	6.313e-10
CCND1	3.15843e-10
CCNE1	5.61529e-10
CCNE2	1.19766e-10
CCNF	2.57816e-10
CCNG1	6.61477e-11
CCNG2	6.7791e-10
CCNI	1.49972e-10
CCNJL	9.42173e-10
CCNL1	1.53386e-10
CCPG1	4.76553e-10
CCR1	2.86152e-11
CCR3	8.48228e-10
CCR7	7.98544e-11
CCR8	1.93119e-10
CCSAP	7.88324e-11
CCSER1	4.13879e-10
CCSER2	1.44146e-10
CCT4	3.80328e-10
CCZ1B	7.8424e-11
CD14	2.78711e-10
CD164L2	7.12671e-10
CD177	6.72548e-10
CD180	7.55703e-10
CD200	4.78317e-10
CD226	6.12002e-11
CD24	2.81787e-10
CD247	9.45146e-12
CD27-AS1	6.08952e-10
CD274	6.29138e-10
CD276	7.23402e-10
CD2AP	1.10562e-10
CD300E	2.53753e-10
CD36	6.3712e-10
CD38	3.8168e-11
CD3EAP	8.93101e-10
CD40	3.78156e-10
CD40LG	6.36964e-10
CD44	8.44988e-10
CD47	5.10516e-10
CD53	1.55633e-09
CD55	3.85108e-10
CD59	1.16286e-10
CD5L	6.21428e-11
CD68	7.87502e-10
CD7	1.44039e-10
CD74	1.58599e-09
CD82	1.08347e-09
CD83	1.8096e-10
CD8B	1.38157e-10
CD8B2	4.83341e-11
CD9	4.05121e-10
CD96	1.68831e-10
CD99L2	3.48111e-10
CDA	6.36922e-10
CDAN1	1.27273e-10
CDC123	1.25737e-10
CDC14C	3.96336e-10
CDC20	5.10607e-10
CDC25A	3.16726e-10
CDC25B	8.52398e-10
CDC25C	9.31494e-10
CDC37L1	7.63123e-10
CDC42BPG	3.02495e-10
CDC42EP2	8.70072e-10
CDC42EP3	3.50395e-10
CDC42EP4	1.08196e-10
CDC42SE2	1.1674e-09
CDC45	7.10093e-10
CDC5L	1.3681e-09
CDC6	1.40962e-10
CDC7	9.23556e-10
CDCA2	5.70374e-10
CDCA3	7.92609e-10
CDCA4	5.32029e-10
CDCA5	5.27867e-10
CDCA7	6.61187e-10
CDCA7L	1.12413e-10
CDCA8	3.72991e-10
CDCP1	1.41281e-09
CDH1	3.09537e-10
CDH11	1.1004e-09
CDH12	3.28251e-10
CDH13	1.19811e-09
CDH16	8.66077e-10
CDH17	1.41897e-10
CDH19	3.55702e-10
CDH2	1.14115e-09
CDH20	1.83452e-10
CDH22	6.12402e-11
CDH3	1.11517e-10
CDH4	7.81877e-10
CDH6	6.33017e-10
CDH8	4.38973e-11
CDH9	5.91871e-10
CDK1	4.95215e-10
CDK14	6.87201e-10
CDK18	5.31432e-10
CDK2	9.33955e-10
CDK5RAP1	8.34848e-10
CDK5RAP2	4.70569e-10
CDKAL1	2.35567e-10
CDKL1	1.4098e-10
CDKN1C	4.44701e-10
CDKN2B	6.26459e-10
CDKN2D	2.28072e-10
CDKN3	9.70717e-10
CDR1	1.15964e-10
CDR2L	6.724e-10
CDRT15	8.32279e-11
CDSN	7.04179e-10
CDT1	3.19747e-10
CDV3	3.90939e-10
CDYL	4.64841e-11
CEACAM1	4.55583e-10
CEACAM6	7.37482e-11
CEBPD	6.00083e-10
CEBPE	3.94131e-10
CEBPG	5.91651e-11
CEL	3.32703e-10
CELA1	1.06605e-10
CELA2A	5.58785e-11
CELF4	1.99716e-10
CELSR1	2.34609e-11
CELSR2	1.68721e-10
CEMIP2	1.16962e-09
CENPA	5.34806e-10
CENPBD1	1.07221e-09
CENPE	3.04908e-10
CENPF	3.65298e-10
CENPH	8.97878e-10
CENPI	2.6846e-10
CENPJ	8.09837e-10
CENPK	5.34996e-10
CENPL	2.5208e-10
CENPM	4.72621e-10
CENPN	2.74341e-10
CENPO	5.13586e-10
CENPP	7.5123e-10
CENPS-CORT	5.0901e-10
CENPU	1.83706e-10
CENPV	7.04501e-10
CENPW	1.31139e-09
CENPX	9.344e-10
CEP120	7.97676e-10
CEP126	1.11333e-10
CEP128	4.61771e-10
CEP152	3.77415e-11
CEP162	3.34502e-10
CEP192	4.37037e-10
CEP350	2.10896e-09
CEP55	4.14552e-10
CEP57L1	9.04708e-10
CEP63	4.32883e-11
CEP72	9.80479e-11
CEP78	7.97694e-10
CEP83	1.10183e-10
CEP97	8.07726e-12
CERCAM	1.67742e-10
CERK	2.59367e-10
CERS4	5.414e-10
CES1	1.03757e-09
CES1P1	1.24107e-09
CES1P2	6.93841e-10
CES2	6.51005e-10
CES4A	8.73967e-10
CFAP126	7.46163e-10
CFAP299	1.07343e-10
CFAP54	1.58087e-10
CFAP61	5.64935e-10
CFB	1.00802e-09
CFDP1	3.39278e-10
CFH	2.5186e-10
CFI	1.64344e-10
CFL1	5.98059e-10
CFL2	3.2796e-10
CGAS	3.38489e-10
CGB5	4.16233e-10
CGB8	3.95567e-10
CGGBP1	7.60332e-10
CGNL1	3.34729e-10
CGRRF1	8.60711e-11
CH25H	5.57258e-11
CHAC1	7.24426e-10
CHAC2	5.04278e-10
CHAF1A	4.21757e-10
CHAF1B	1.09971e-09
CHCHD10	7.05158e-10
CHD1	8.26975e-10
CHD6	9.3722e-11
CHD7	2.83088e-10
CHD9	2.22207e-10
CHDH	3.80147e-10
CHEK2	1.14959e-09
CHI3L1	7.41813e-10
CHI3L2	6.50176e-10
CHKA	4.7391e-10
CHL1	2.78157e-10
CHM	1.79387e-11
CHMP2B	2.20827e-10
CHN1	3.05873e-10
CHODL	9.08134e-11
CHORDC1	5.76147e-10
CHRD	6.05572e-10
CHRDL1	8.2011e-10
CHRM3	1.63929e-09
CHRM5	1.6183e-09
CHRNA1	2.28061e-10
CHRNA5	7.1212e-10
CHRNA6	6.5525e-11
CHRNA9	2.29425e-10
CHRNB1	7.21538e-11
CHRNB4	1.51534e-10
CHST11	5.11138e-10
CHST14	1.32412e-10
CHST15	6.99469e-10
CHST2	5.39045e-10
CHST7	1.53229e-10
CHST9	2.40486e-11
CHSY1	2.70154e-10
CHSY3	5.72867e-10
CHTF18	8.79052e-10
CIART	2.19987e-10
CIDEB	8.87433e-11
CIITA	6.45147e-10
CIP2A	6.24099e-10
CIPC	6.93704e-10
CISH	5.78134e-10
CIT	1.15669e-09
CITED2	4.75211e-10
CITED4	7.5118e-11
CKAP2	5.82745e-10
CKAP2L	4.8758e-10
CKB	7.19532e-10
CKLF	7.17575e-10
CKMT2	7.34616e-10
CKS1B	2.59952e-10
CKS1BP3	2.59643e-10
CKS2	4.67262e-10
CLASP1	2.23327e-10
CLCA2	5.10395e-10
CLCA4	4.68505e-10
CLCF1	1.59235e-10
CLCN4	6.22138e-10
CLDN1	5.22918e-10
CLDN16	5.21585e-10
CLDN20	6.58616e-10
CLDN23	1.10451e-10
CLDN24	2.62882e-10
CLDN34	2.15572e-10
CLDN4	1.01209e-09
CLDN7	6.42702e-10
CLEC12B	2.90615e-10
CLEC14A	4.86346e-10
CLEC16A	7.69832e-10
CLEC19A	6.92461e-10
CLEC2B	5.01129e-10
CLEC2D	3.6308e-11
CLEC9A	6.25649e-10
CLGN	1.38802e-10
CLIC1	4.36294e-10
CLIC2	2.18713e-10
CLIC3	3.08213e-10
CLIC4	1.27532e-10
CLIC5	4.42805e-10
CLINT1	2.93474e-10
CLIP2	2.55221e-10
CLIP4	2.72072e-10
CLLU1OS	1.71888e-10
CLMN	4.33878e-10
CLMP	8.83034e-10
CLNK	6.69121e-11
CLNS1A	7.73855e-11
CLRN3	1.99303e-10
CLSPN	1.63951e-10
CLTCL1	7.77458e-11
CLU	7.96716e-10
CLUAP1	3.44132e-10
CLVS2	1.8218e-10
CMAHP	1.66725e-10
CMBL	3.01971e-10
CMIP	9.15339e-11
CMKLR1	7.24272e-11
CMPK2	6.08372e-10
CMSS1	9.66908e-12
CMTM3	3.86541e-10
CMTM4	1.27544e-10
CMTM7	3.67446e-09
CMTM8	8.34671e-12
CNBD1	1.98561e-10
CNBD2	8.46188e-11
CNBP	2.74254e-10
CNDP1	2.39557e-10
CNDP2	1.43015e-10
CNEP1R1	1.40296e-10
CNFN	4.54169e-10
CNGA2	2.87322e-11
CNGB1	3.82091e-10
CNGB3	6.5819e-10
CNKSR2	2.60755e-10
CNN2	6.54442e-10
CNN3	5.93194e-10
CNNM4	1.37656e-10
CNOT10	3.44381e-10
CNOT6L	1.25088e-10
CNR2	1.37414e-09
CNST	1.18994e-09
CNTD2	1.91497e-10
CNTLN	8.53783e-11
CNTN2	5.95095e-10
CNTN5	8.16535e-11
CNTN6	1.24591e-09
CNTNAP1	3.35035e-10
CNTNAP3	1.11958e-09
CNTNAP3B	1.44053e-10
CNTNAP4	2.19864e-11
CNTNAP5	1.34707e-09
COA7	1.12045e-10
COBL	1e-09
COL11A1	2.13824e-11
COL12A1	5.69482e-10
COL15A1	3.16438e-10
COL17A1	3.26386e-10
COL19A1	5.08179e-10
COL1A1	1.43828e-10
COL1A2	2.25229e-10
COL21A1	1.30678e-09
COL25A1	1.09324e-10
COL27A1	6.29804e-10
COL28A1	4.35125e-10
COL2A1	6.97024e-10
COL4A1	3.59338e-10
COL4A2	5.98918e-10
COL4A2-AS2	2.80701e-10
COL4A3BP	5.45881e-10
COL4A5	8.91588e-11
COL4A6	3.60745e-10
COL5A2	2.95645e-10
COL6A1	4.3676e-10
COL6A3	4.77071e-10
COL7A1	6.99072e-10
COL8A1	2.42406e-10
COL8A2	2.16122e-10
COLEC10	4.70056e-11
COLGALT1	1.72079e-10
COMMD3	1.17301e-09
COMMD8	6.04495e-11
COPB1	1.18543e-10
COPRS	5.21395e-11
COPS6	1.51832e-10
COPS8	7.29989e-11
COQ2	2.20894e-11
COQ6	8.65373e-11
COQ8A	6.3111e-10
CORO1A	4.48073e-10
CORO2B	5.84889e-10
CORO6	3.0606e-10
CORT	1.15599e-11
COTL1	4.2337e-10
COX6A2	1.38313e-10
COX6C	2.23466e-11
COX7A1	1.89721e-11
COX7A2L	3.9777e-11
COX7B2	2.18581e-10
CP	7.56304e-11
CPA4	5.21693e-10
CPA6	3.39394e-10
CPB2	5.46899e-11
CPE	1.01104e-09
CPEB2	3.87248e-10
CPEB3	6.36062e-11
CPED1	2.30648e-10
CPHXL	5.74393e-10
CPLANE1	5.57693e-11
CPLANE2	7.55672e-10
CPLX2	1.12623e-09
CPM	4.03523e-11
CPNE2	9.2635e-10
CPNE4	4.01992e-10
CPNE8	2.61182e-10
CPOX	1.67731e-10
CPQ	5.31602e-10
CPSF3	2.63894e-10
CPSF6	2.19511e-11
CPXM1	4.36379e-11
CPZ	8.91152e-10
CRABP2	1.09376e-09
CRAT	3.20423e-09
CRB1	7.11305e-11
CRB2	1.91215e-10
CRCT1	3.29218e-10
CREB3	5.28468e-10
CREB3L2	3.72105e-10
CREB5	1.38484e-09
CREBRF	3.83952e-10
CREG1	3.50101e-10
CREG2	2.49633e-10
CREM	3.75297e-11
CRH	7.2019e-11
CRIM1	1.5263e-09
CRIP2	4.13094e-10
CRISPLD1	3.10506e-11
CRISPLD2	3.4783e-10
CRLF1	2.93136e-10
CRNKL1	9.22129e-11
CRTAM	1.93421e-10
CRTC3	7.00139e-11
CRY1	5.73109e-10
CRYAB	4.10157e-10
CRYBB1	9.17659e-11
CRYBG2	6.09532e-10
CSAG3	1.29228e-10
CSDE1	2.6573e-10
CSE1L	1.24438e-09
CSF1	2.373e-09
CSF1R	2.81229e-10
CSF3	4.44031e-10
CSF3R	3.0392e-10
CSGALNACT1	5.7938e-09
CSMD1	3.42212e-10
CSMD3	9.5858e-11
CSNK1A1L	1.75291e-10
CSPG5	1.25966e-10
CSRNP1	5.39402e-10
CSRP1	1.53895e-10
CSRP2	7.73493e-10
CST6	1.90197e-10
CST9L	2.23656e-11
CSTA	3.37245e-10
CSTB	1.72626e-11
CSTF2	9.74078e-11
CSTF2T	4.96705e-10
CSTF3	4.02387e-10
CT47B1	4.78948e-11
CT83	2.81772e-11
CTAGE1	3.14131e-11
CTCFL	3.59875e-10
CTH	6.15107e-10
CTIF	2.7172e-11
CTNNA3	3.47964e-11
CTNNAL1	1.35226e-09
CTNNB1	1.94793e-10
CTNNBIP1	7.20953e-10
CTNNBL1	4.62984e-10
CTNND2	6.81525e-10
CTPS1	5.40642e-10
CTSB	5.37502e-10
CTSC	7.76768e-10
CTSD	1.16734e-10
CTSF	2.55529e-10
CTSH	3.34299e-10
CTSL	4.07608e-10
CTSO	8.4207e-10
CTSS	7.86058e-10
CTSV	1.2045e-09
CTTNBP2	1.91618e-10
CTTNBP2NL	5.18939e-10
CTXN2	7.05384e-11
CTXN3	2.6536e-10
CUEDC1	3.17995e-10
CUTC	5.19984e-11
CUX1	1.16753e-09
CWC15	1.56904e-10
CWC22	3.20154e-10
CWC27	1.40992e-10
CWH43	5.39502e-09
CXADR	3.77878e-10
CXCL1	1.11542e-10
CXCL10	1.05022e-09
CXCL11	4.3454e-10
CXCL12	2.6835e-10
CXCL13	1.40463e-10
CXCL14	6.30062e-11
CXCL16	5.42934e-10
CXCL17	3.38194e-10
CXCL2	2.01304e-10
CXCL3	4.40484e-10
CXCL6	2.8847e-10
CXCL8	2.07866e-09
CXCL9	4.91549e-10
CXCR1	1.21581e-10
CXCR4	4.18992e-09
CXorf21	3.73537e-11
CYB561	7.85419e-10
CYB5A	1.4427e-10
CYB5D2	2.8466e-10
CYB5R2	8.31977e-10
CYBRD1	2.99061e-10
CYFIP2	9.53459e-10
CYLC2	1.25665e-10
CYLD	2.35395e-10
CYP17A1	2.68068e-10
CYP1A1	1.14444e-09
CYP1B1	7.38644e-10
CYP1B1-AS1	9.95986e-10
CYP21A2	2.89734e-10
CYP24A1	4.25512e-10
CYP26B1	1.24358e-09
CYP27B1	1.48317e-10
CYP2B6	3.40028e-10
CYP2U1	2.77019e-11
CYP39A1	2.01579e-10
CYP3A4	2.80511e-10
CYP3A43	3.81294e-11
CYP3A5	3.58526e-10
CYP4B1	4.15793e-10
CYP4F11	2.15827e-11
CYP4F12	4.72118e-10
CYP4F22	1.34633e-10
CYP4F29P	9.53192e-10
CYP4F3	3.5781e-10
CYP4F35P	7.14467e-10
CYP4V2	2.52119e-10
CYP4X1	7.98779e-10
CYP51A1	1.09113e-09
CYP7A1	3.84388e-10
CYP7B1	1.32743e-10
CYSLTR2	4.63421e-11
CYSRT1	3.73404e-10
CYTH1	7.99804e-10
CYTL1	2.95625e-10
CYTOR	6.80635e-10
D2HGDH	4.46349e-10
DAAM1	1.1749e-09
DAB1	2.16255e-10
DAB2	6.50556e-10
DAB2IP	5.09649e-11
DACH1	6.90053e-10
DACH2	5.17502e-11
DACT2	1.70176e-10
DANCR	6.35387e-10
DAOA	3.81697e-10
DAP	3.19139e-10
DAP3	1.01556e-10
DAPK1	2.84608e-10
DAPK2	1.32729e-09
DAPK3	4.07111e-10
DAPL1	3.62387e-10
DAPP1	2.84428e-10
DAW1	4.53809e-10
DAZL	4.04559e-11
DBF4	7.6723e-10
DBF4B	5.74133e-10
DBNDD2	9.50771e-10
DBP	3.55424e-10
DCAF4L2	3.26321e-10
DCAF5	2.92856e-10
DCAF8L2	9.27111e-11
DCAKD	5.42416e-10
DCBLD2	8.53529e-09
DCC	1.66033e-10
DCDC1	9.76481e-11
DCK	9.04416e-10
DCLK2	4.38726e-09
DCLK3	4.16267e-10
DCLRE1B	7.07649e-10
DCN	1.52371e-09
DCP1A	9.10707e-11
DCP2	2.9443e-10
DCST1-AS1	6.5463e-10
DCST2	5.43175e-10
DCSTAMP	2.91874e-11
DCT	7.01547e-10
DCTN6	1.44805e-11
DCUN1D3	8.19111e-11
DCUN1D5	7.16661e-11
DDAH1	7.65919e-10
DDAH2	5.71458e-10
DDI1	9.27265e-11
DDI2	6.4976e-11
DDIAS	4.96421e-10
DDIT3	2.94305e-10
DDIT4	3.36928e-10
DDIT4-AS1	2.58203e-10
DDIT4L	2.34403e-10
DDR1	4.1477e-10
DDX10	1.43841e-09
DDX11	7.82419e-10
DDX18	5.40861e-10
DDX39A	8.07626e-10
DDX3X	2.12361e-10
DDX53	4.38523e-10
DDX58	6.94647e-10
DDX6	2.3676e-11
DDX60	4.15497e-10
DDX60L	9.2149e-10
DECR1	1.24089e-10
DEFA5	1.99023e-10
DEFB1	2.10741e-10
DEFB112	2.97905e-10
DEFB115	3.37865e-09
DEFB129	1.35057e-10
DEFB131A	6.25256e-11
DEFB131B	1.28162e-09
DEK	3.4856e-11
DENND1A	9.10567e-10
DENND1C	7.07411e-10
DENND2D	5.5389e-11
DENND3	2.96561e-10
DENND4A	3.43004e-11
DENND5A	5.32143e-10
DENND6B	8.32871e-10
DEPDC1	5.84973e-10
DEPDC1B	4.56916e-10
DEPTOR	2.04828e-10
DERA	4.57199e-11
DESI1	1.49108e-11
DEXI	4.39072e-10
DFFA	1.22003e-10
DGAT2	9.38287e-10
DGKB	1.30064e-11
DGKG	6.06357e-10
DGKI	7.21183e-10
DGLUCY	2.44607e-10
DGUOK	6.61857e-11
DHCR24	6.74739e-11
DHCR7	8.69798e-10
DHFR	5.19415e-10
DHFR2	3.84524e-10
DHRS12	3.87079e-10
DHRS13	9.8537e-10
DHRS2	2.89737e-10
DHRS3	1.01916e-09
DHRS7	4.36574e-11
DHRS7B	7.97532e-12
DHRS9	6.70198e-10
DHTKD1	2.47737e-10
DHX15	5.00377e-11
DHX35	4.15035e-11
DHX37	9.49479e-10
DHX57	6.44004e-11
DHX58	3.72924e-10
DIAPH2	1.70564e-11
DIAPH3	4.32464e-10
DICER1	2.49026e-10
DICER1-AS1	3.06678e-10
DIO2	5.08e-10
DIP2A	3.77194e-10
DIPK2A	4.35887e-10
DIRC1	7.97346e-11
DIS3L2	4.24499e-11
DISP1	8.76072e-10
DIXDC1	1.7167e-10
DKK1	9.06758e-10
DKK2	5.21313e-11
DLAT	6.6885e-11
DLC1	3.90551e-10
DLG1	2.52832e-10
DLG2	2.46983e-10
DLG5	2.01833e-10
DLGAP5	6.48878e-10
DLL1	3.25014e-10
DLX1	4.81072e-10
DLX2	5.4949e-10
DLX6	4.60391e-10
DMAC1	7.85297e-11
DMBT1	1.11766e-09
DMGDH	3.44508e-11
DMRT1	1.07409e-11
DMRT2	1.11522e-09
DMRTA2	2.72551e-10
DMXL2	5.75098e-11
DNA2	6.75363e-10
DNAAF2	1.91763e-10
DNAH12	4.01083e-11
DNAH14	1.34777e-10
DNAH5	3.96794e-09
DNAH6	2.0951e-10
DNAH8	8.32806e-10
DNAI2	8.67823e-11
DNAJA1	9.7928e-10
DNAJB2	7.88971e-10
DNAJB5	4.60952e-10
DNAJC1	7.50972e-12
DNAJC12	2.49702e-10
DNAJC15	2.31093e-10
DNAJC19	3.7914e-11
DNAJC3	1.856e-10
DNAJC4	3.19784e-10
DNAJC5B	5.29177e-11
DNAJC6	3.48102e-10
DNAJC9	2.929e-10
DNER	4.9457e-10
DNMT1	4.68371e-10
DNMT3A	1.61921e-09
DOC2A	4.5806e-11
DOCK1	3.14853e-10
DOCK10	3.13713e-10
DOCK11	1.15821e-10
DOCK2	9.36794e-10
DOCK4	1.2617e-11
DOCK5	2.18635e-10
DOCK9	9.89051e-11
DOHH	4.90771e-10
DOK4	3.14738e-10
DOK7	9.81848e-10
DONSON	5.19884e-10
DOP1B	8.71208e-10
DPH6	3.49043e-10
DPP4	1.61672e-10
DPP8	4.48743e-11
DPYD	3.30834e-10
DPYS	1.38189e-10
DPYSL3	9.77246e-10
DQX1	2.66249e-10
DRAM1	2.47112e-10
DRAP1	4.4898e-10
DRC3	9.12032e-10
DRD1	2.98763e-10
DRGX	4.38261e-11
DROSHA	2.67085e-10
DRP2	1.5104e-10
DSC1	2.60578e-10
DSC2	4.53695e-10
DSC3	6.29579e-10
DSCC1	5.19562e-10
DSG1	7.81282e-11
DSG3	8.16509e-10
DSG4	2.52243e-10
DSN1	4.52832e-10
DSP	7.77097e-10
DST	7.08756e-10
DTHD1	1.6565e-10
DTL	2.00448e-10
DTNB	6.22318e-10
DTNBP1	1.36921e-10
DTWD1	1.34646e-10
DTX3L	5.06812e-10
DTYMK	6.82914e-10
DUOXA1	7.05414e-10
DUSP10	3.19739e-10
DUSP16	1.07772e-10
DUSP2	1.7435e-10
DUSP21	2.29606e-11
DUSP22	1.68264e-10
DUSP23	5.69108e-10
DUSP26	1.6202e-11
DUSP4	1.11478e-09
DUSP5	9.84332e-10
DUSP6	1.56249e-10
DUSP7	1.4401e-10
DUSP8	5.61138e-10
DUT	1.21786e-10
DYNC1I1	5.77655e-10
DYNC2H1	1.87103e-10
DYNLRB2	9.32414e-10
DYRK1B	4.43616e-10
DYRK4	3.03466e-10
DYSF	2.11849e-10
E2F1	2.8176e-10
E2F3	4.4657e-11
E2F6	9.69082e-10
E2F7	6.37207e-10
E2F8	2.53535e-10
EAF1	5.15395e-11
EBAG9	1.57914e-10
EBF1	3.64298e-10
EBP	7.8053e-10
EBPL	2.84101e-10
ECE1	6.3587e-11
ECHDC1	3.54183e-10
ECHDC3	3.62474e-10
ECM1	5.47162e-10
ECM2	1.17796e-10
ECSCR	6.93401e-10
ECT2	8.35214e-10
EDA2R	1.90694e-10
EDAR	3.27912e-10
EDARADD	5.88999e-10
EDEM3	5.53889e-10
EDN1	9.29981e-10
EDN2	6.25144e-10
EDNRA	2.96056e-10
EEA1	1.82017e-10
EED	4.38716e-11
EEF2K	1.74706e-09
EEPD1	4.56685e-11
EFCAB1	1.29884e-11
EFCAB12	1.87095e-10
EFCAB13	4.71386e-09
EFEMP1	1.35118e-09
EFHB	1.01052e-10
EFHC1	5.6017e-11
EFL1	2.2123e-10
EFNA1	6.2081e-10
EFNA3	5.4084e-10
EFNB2	3.10788e-10
EFNB3	1.947e-10
EFR3A	7.05898e-10
EFR3B	4.32026e-11
EGFR	6.54783e-10
EGLN3	1.65578e-09
EGR1	6.43888e-10
EGR2	7.92472e-11
EGR3	7.25172e-10
EHBP1	6.7757e-11
EHD1	5.53068e-10
EHD4	6.77631e-10
EHF	4.68865e-10
EID2	6.12439e-10
EID3	1.16149e-10
EIF1B	3.62993e-10
EIF2A	4.31626e-10
EIF2AK2	3.07871e-10
EIF2AK3	3.59955e-10
EIF2B5	3.56551e-11
EIF3E	1.58806e-10
EIF3J-DT	2.36e-10
EIF3M	1.50206e-11
EIF4A2	4.75646e-10
EIF4A3	8.52044e-11
EIF4B	5.21607e-10
EIF4E	3.1096e-10
EIF4EBP1	2.27195e-10
EIF4EBP2	3.04142e-11
EIF4EBP3	2.53841e-10
EIF4G3	4.57726e-10
EIF4H	2.62249e-10
EIF5A2	2.81422e-10
ELAVL4	1.42011e-10
ELF2	2.47098e-10
ELF3	8.47636e-10
ELF3-AS1	3.2001e-10
ELFN2	6.60218e-10
ELK3	2.32875e-11
ELL2	1.97749e-10
ELL3	3.29406e-10
ELMO1	3.2115e-11
ELMOD1	1.63773e-10
ELN	2.54016e-11
ELOA2	7.88756e-11
ELOVL4	2.42972e-10
ELOVL5	3.9856e-10
ELOVL6	4.87781e-10
ELOVL7	3.63483e-11
EMB	3.86734e-10
EMCN	3.08133e-10
EME1	5.48659e-10
EML1	3.20177e-10
EML6	2.55116e-10
EMP1	6.55287e-10
EMP3	5.80523e-10
EMX2	1.25151e-10
ENC1	1.24927e-09
ENG	3.52035e-10
ENKD1	1.27587e-11
ENKUR	3.88719e-10
ENOX1	4.05815e-11
ENPP2	4.10385e-11
ENPP5	7.63038e-11
ENPP6	9.38924e-12
ENTHD1	7.53377e-11
ENTPD2	3.78662e-10
ENTPD3	9.05933e-10
ENTPD4	8.21715e-11
ENTPD7	1.3929e-10
EOMES	2.95707e-10
EP300	4.55524e-11
EPAS1	5.01649e-10
EPB41L1	1.84036e-10
EPB41L2	7.72964e-10
EPB41L3	1.5465e-10
EPB41L4A	1.0457e-09
EPB41L4A-AS1	1.4597e-10
EPB41L4B	2.84913e-11
EPB41L5	5.87544e-11
EPC2	1.49917e-09
EPCAM	3.94201e-10
EPGN	6.64993e-10
EPHA10	9.1353e-10
EPHA2	5.15526e-10
EPHA3	1.20774e-09
EPHA4	2.07554e-09
EPHA6	3.49189e-10
EPHA7	6.87227e-10
EPHB1	7.31988e-10
EPHB2	5.17757e-10
EPHB3	2.74252e-10
EPHB6	9.77866e-10
EPHX1	9.94043e-11
EPHX2	1.84155e-10
EPHX4	5.15838e-10
EPM2A	5.16052e-09
EPN1	1.36859e-10
EPN3	7.9113e-10
EPOP	7.74106e-10
EPPK1	1.17512e-09
EPRS	5.22597e-11
EPS8	7.62558e-10
EPS8L3	9.01335e-11
EPSTI1	2.31921e-10
EPYC	3.21529e-11
ERAP1	1.55303e-09
ERAP2	2.73835e-10
ERBB3	4.73149e-10
ERBB4	1.42655e-10
ERBIN	3.73346e-10
ERC1	4.63128e-10
ERCC6	2.52817e-11
ERCC6L	4.12411e-10
ERCC6L2	1.94657e-10
EREG	1.11519e-09
ERG28	3.34228e-11
ERGIC3	1.10266e-10
ERI1	2.6787e-10
ERICH3	8.02907e-11
ERLIN1	1.73305e-10
ERMAP	5.74106e-10
ERMN	2.14014e-10
ERN1	1.48785e-10
ERO1A	3.76405e-10
ERRFI1	1.46415e-10
ERVFRD-1	3.26237e-11
ERVMER34-1	2.95286e-10
ESCO1	1.34933e-10
ESCO2	2.0337e-10
ESM1	4.30912e-10
ESPL1	2.40115e-10
ESPN	5.69516e-10
ESR2	2.44141e-10
ESRG	9.1848e-10
ESRRB	3.25326e-10
ESX1	1.21185e-10
ETAA1	1.08668e-09
ETFDH	4.42726e-10
ETNK1	9.97139e-11
ETNK2	5.89513e-10
ETNPPL	1.33994e-10
ETS1	1.60057e-10
ETS2	9.53161e-10
ETV1	2.12969e-09
ETV3	2.12354e-10
ETV4	1.5075e-09
ETV5	2.22679e-10
ETV6	2.35186e-10
ETV7	5.74292e-10
EVA1A	1.67055e-09
EVA1C	1.78149e-11
EVC2	1.3217e-10
EVI2A	1.05078e-09
EVI2B	3.49854e-10
EVI5	3.09557e-10
EVI5L	3.74982e-11
EVL	1.60446e-10
EVPLL	3.21517e-10
EXO1	2.87578e-10
EXOC3	2.30094e-10
EXOC3L1	7.02493e-10
EXOC3L2	1.61956e-10
EXOC6	2.5361e-10
EXOC6B	1.71628e-10
EXOSC5	5.34639e-10
EXOSC8	4.37747e-10
EXOSC9	1.20016e-09
EXPH5	7.85787e-11
EXT1	1.23147e-09
EYA1	4.57365e-10
EYA3	2.51392e-10
EYS	1.81131e-09
EZH2	4.36958e-10
F11	7.10055e-12
F12	4.09042e-10
F13A1	3.07377e-10
F2R	2.68575e-10
F2RL1	3.20214e-11
F3	7.3126e-10
F5	7.0823e-10
FABP4	8.2044e-10
FABP5	1.18327e-10
FABP6	1.41465e-11
FABP7	1.53826e-11
FADD	8.78982e-11
FADS1	1.14613e-09
FADS2	1.05067e-09
FADS3	3.75031e-10
FAF2	2.35856e-11
FAM102A	9.26009e-10
FAM104A	6.12637e-11
FAM107B	2.35776e-10
FAM110C	1.1714e-09
FAM111A	7.98108e-10
FAM111B	5.63121e-10
FAM114A1	6.48204e-10
FAM117B	1.27818e-09
FAM118A	7.53118e-11
FAM120AOS	6.17111e-11
FAM120C	9.43451e-11
FAM124A	6.24662e-11
FAM124B	2.12795e-09
FAM129B	4.35919e-10
FAM131C	1.20466e-10
FAM133A	2.88175e-10
FAM133B	3.07418e-10
FAM13A	5.78205e-10
FAM160A1	1.99156e-10
FAM163A	1.16083e-10
FAM167A	3.9647e-10
FAM167B	2.53098e-10
FAM168B	2.61754e-10
FAM171A1	9.85711e-10
FAM172A	1.32954e-10
FAM174A	1.63318e-11
FAM174B	1.50136e-11
FAM180A	2.11912e-10
FAM186A	5.98733e-11
FAM193A	1.36963e-10
FAM193B	1.61142e-10
FAM198B-AS1	4.61559e-10
FAM19A2	2.19135e-10
FAM204A	5.21232e-11
FAM20A	9.34957e-10
FAM20B	6.69113e-11
FAM20C	3.89098e-10
FAM214A	1.04792e-09
FAM214B	6.31189e-10
FAM216B	1.2809e-10
FAM220A	3.87909e-10
FAM222A	8.18542e-11
FAM228A	1.8836e-10
FAM241A	7.04891e-10
FAM241B	7.01655e-10
FAM25A	5.90264e-10
FAM25C	7.7441e-10
FAM25G	8.86602e-11
FAM27B	1.45469e-09
FAM3C	1.29623e-09
FAM3D	1.54789e-10
FAM43A	9.90109e-10
FAM45A	6.7183e-11
FAM47B	1.72439e-10
FAM49A	1.85864e-09
FAM50B	1.16802e-09
FAM53C	2.6255e-10
FAM71A	1.50753e-10
FAM71C	2.74797e-11
FAM71D	8.26623e-12
FAM72A	6.19327e-10
FAM72B	4.83572e-10
FAM72C	9.74919e-10
FAM72D	8.39264e-10
FAM78B	3.86322e-10
FAM81A	2.42586e-10
FAM83A	3.18328e-10
FAM83A-AS1	1.32478e-10
FAM83B	1.0126e-10
FAM83C	3.85694e-11
FAM83D	7.0535e-10
FAM83E	5.72389e-10
FAM83G	4.85027e-10
FAM84A	1.84747e-09
FAM84B	4.44166e-10
FAM8A1	1.64261e-10
FAM92A	2.33069e-10
FAM98B	9.29541e-11
FAM9B	3.37578e-11
FAM9C	1.4068e-10
FANCA	5.45298e-10
FANCB	6.62909e-10
FANCD2	5.34469e-10
FANCD2OS	8.5237e-11
FANCG	4.37593e-10
FANCI	2.88123e-10
FANK1	6.1393e-11
FAP	2.9407e-10
FAR2	3.79052e-10
FARP1	5.81735e-10
FASLG	5.95221e-10
FAT1	4.27843e-11
FAT2	1.24905e-10
FAT3	2.85915e-10
FAXC	9.51516e-11
FAXDC2	4.70127e-10
FBLIM1	1.25051e-10
FBLN1	1.39577e-09
FBLN5	3.72091e-10
FBLN7	1.72375e-10
FBN2	8.86183e-10
FBN3	9.06647e-11
FBRSL1	3.29026e-10
FBXL16	3.91159e-10
FBXL17	5.68699e-10
FBXL22	3.91546e-11
FBXL3	4.81685e-11
FBXL5	9.55587e-11
FBXO11	2.03202e-11
FBXO15	1.01272e-09
FBXO2	2.16414e-10
FBXO28	9.13608e-11
FBXO31	1.95622e-10
FBXO32	4.9218e-10
FBXO33	7.52131e-10
FBXO4	6.79849e-10
FBXO5	5.58431e-10
FBXO6	4.31412e-10
FBXW10	2.97254e-10
FBXW11	1.11412e-10
FBXW4	1.94767e-10
FCGR2A	5.04398e-10
FCRL1	1.97868e-10
FCRL6	6.55176e-11
FDCSP	6.085e-10
FDFT1	8.60547e-10
FDPS	8.81796e-10
FDX1	5.48964e-11
FECH	8.94117e-10
FEM1C	4.897e-11
FEN1	4.13461e-10
FER	1.90516e-11
FER1L6	1.21745e-10
FERMT1	3.89664e-10
FEZ2	3.29205e-10
FGB	4.54812e-10
FGD2	3.10955e-10
FGD3	6.91764e-11
FGD4	1.7582e-11
FGD5	9.53904e-11
FGD6	5.72277e-10
FGF1	7.54711e-10
FGF12	9.70181e-11
FGF13	1.74355e-09
FGF16	6.26765e-11
FGF18	1.91303e-11
FGF2	2.85977e-10
FGF20	5.87104e-11
FGF5	7.88604e-10
FGF6	1.00744e-10
FGF7	1.06299e-11
FGF9	2.75203e-10
FGFBP1	1.18296e-09
FGFR1	1.1874e-10
FGFR2	5.53188e-10
FGFR3	9.67787e-10
FGGY	8.74561e-10
FGL1	5.65057e-10
FGL2	6.72061e-11
FGR	3.28874e-10
FHAD1	1.62765e-10
FHL1	8.00971e-11
FHL2	1.35118e-09
FHOD1	6.24178e-10
FHOD3	9.58995e-10
FIBCD1	3.22133e-10
FIBIN	7.12072e-11
FICD	1.08347e-11
FIGN	8.95584e-10
FIGNL1	6.76223e-10
FJX1	1.14455e-09
FKBP1A	1.55872e-10
FKBP5	2.8603e-10
FKBP9P1	5.05271e-10
FLI1	4.98288e-10
FLNA	1.5465e-10
FLNB	6.52215e-10
FLOT2	2.55033e-10
FLRT2	3.49088e-10
FLRT3	7.21272e-10
FLT1	1.55103e-10
FLT3LG	6.66272e-10
FLVCR2	1.14934e-09
FMC1	5.60828e-10
FMN1	2.93032e-10
FMN2	9.55619e-10
FMNL1	3.69503e-10
FMNL2	5.13904e-10
FMO3	1.89989e-10
FMR1NB	1.17583e-10
FN1	5.87985e-10
FNBP1	1.48751e-10
[truncated: 4,262 more rows]

## Sheet: HGFdept_mgt01_filt
A2ML1	4.61234e-10
A4GALT	1.27829e-09
AADAC	6.82627e-10
AADAT	1.09626e-09
AAK1	1.79014e-11
AARS	3.19207e-10
AASS	6.43512e-11
ABCA1	9.7383e-11
ABCA12	4.92168e-10
ABCA13	1.07478e-10
ABCA5	1.49852e-10
ABCA6	5.79745e-10
ABCA8	1.79394e-10
ABCA9	3.40693e-11
ABCB5	5.31841e-10
ABCB6	4.82599e-10
ABCC2	8.973e-10
ABCC3	8.73366e-10
ABCC9	8.50717e-11
ABCD1	7.87438e-10
ABCE1	1.14332e-10
ABCG1	5.9815e-10
ABCG2	2.98674e-10
ABCG5	4.74308e-10
ABHD16A	8.32501e-11
ABHD17C	4.29973e-10
ABHD2	5.15457e-11
ABHD4	4.52798e-10
ABHD5	7.8178e-10
ABHD6	5.5424e-11
ABI3BP	8.76318e-10
ABL2	2.38746e-11
ABLIM1	3.04032e-10
ABLIM2	8.83511e-10
ABLIM3	2.10665e-10
ABR	2.05474e-10
ABRA	7.36846e-10
ABRAXAS1	1.21366e-10
ABT1	1.53312e-10
ABTB1	2.2842e-11
ABTB2	4.17318e-10
ACAN	7.83485e-10
ACAP2	3.86267e-11
ACAT1	2.2065e-11
ACAT2	4.14716e-10
ACE2	6.6883e-10
ACER3	4.94685e-09
ACHE	1.02602e-10
ACKR3	1.29741e-09
ACKR4	6.85604e-10
ACLY	5.59031e-10
ACO1	5.63019e-11
ACOD1	6.96709e-10
ACOT11	5.496e-10
ACOT7	1.3002e-10
ACOT9	3.8652e-10
ACOX2	6.31148e-10
ACOX3	1.48372e-10
ACOXL	3.84542e-11
ACP2	1.03312e-10
ACP5	2.96194e-10
ACPP	3.83397e-10
ACSF2	1.12847e-09
ACSL1	6.06878e-10
ACSL3	1.49883e-10
ACSL4	3.88883e-10
ACSL5	2.84372e-10
ACSM4	2.17282e-10
ACSM6	1.67731e-10
ACTB	5.28089e-10
ACTBL2	1.2572e-10
ACTG1	3.55272e-10
ACTL7B	2.68519e-09
ACTN1	8.94732e-10
ACTN2	9.16105e-11
ACTR3	1.90109e-10
ACTRT1	3.50159e-10
ACVR1	4.22147e-11
ACVR2A	5.44858e-10
ADAM10	3.10179e-11
ADAM11	1.65259e-10
ADAM12	5.82676e-10
ADAM17	7.45808e-11
ADAM19	6.20211e-10
ADAM23	1.41103e-09
ADAM30	1.98475e-10
ADAM8	1.42372e-10
ADAMTS1	1.30691e-10
ADAMTS15	6.23203e-10
ADAMTS17	7.74214e-12
ADAMTS18	1.40122e-10
ADAMTS19	6.84882e-10
ADAMTS20	1.08975e-11
ADAMTS3	8.10197e-10
ADAMTS5	2.85797e-10
ADAMTS6	7.59097e-10
ADAMTS7P4	1.82406e-10
ADAMTS9	3.66343e-10
ADAMTSL1	5.52027e-11
ADAMTSL3	1.02078e-10
ADAMTSL4	1.16244e-10
ADAR	4.16668e-10
ADARB2	3.80188e-11
ADCK2	2.18119e-10
ADCY3	2.51427e-10
ADCY7	7.17994e-10
ADCY8	4.55413e-10
ADD2	8.86478e-11
ADGB	2.22085e-11
ADGRA2	3.74063e-10
ADGRA3	2.26126e-10
ADGRB3	3.94441e-11
ADGRE2	5.72808e-10
ADGRE5	4.57852e-10
ADGRF1	2.26326e-09
ADGRF4	7.90445e-10
ADGRF5	1.6838e-10
ADGRG1	5.43541e-10
ADGRG4	9.52358e-11
ADGRG6	6.01659e-11
ADGRG7	7.41362e-11
ADGRL2	1.20358e-09
ADGRL3	8.60742e-12
ADGRL4	2.46981e-10
ADH1A	2.32758e-10
ADH1B	9.52491e-10
ADH5	9.81944e-11
ADH7	5.78387e-11
ADIPOQ	4.89558e-11
ADIRF	2.6145e-11
ADM	9.41655e-10
ADM2	3.49971e-10
ADO	4.57994e-11
ADORA1	5.24313e-11
ADORA2B	5.46726e-11
ADPRH	7.10985e-12
ADRA1B	3.59131e-10
ADRA1D	1.85935e-10
ADRA2A	1.65967e-10
ADRB2	3.26174e-10
ADSSL1	2.02682e-10
ADTRP	2.27897e-09
AEBP2	1.37272e-10
AFAP1L1	8.46694e-10
AFAP1L2	5.39972e-10
AFF3	3.08723e-10
AFF4	2.19941e-10
AGAP1	4.88853e-11
AGAP6	2.35543e-09
AGAP9	9.01077e-12
AGFG2	1.02826e-09
AGPAT4	9.59237e-11
AGRP	1.92044e-10
AGTR2	6.97193e-11
AGTRAP	5.59551e-11
AGXT2	1.2286e-11
AHCY	2.55712e-10
AHCYL2	9.41603e-11
AHNAK2	5.59887e-10
AIM2	7.16605e-10
AIPL1	4.34417e-10
AK4	7.92796e-11
AK9	2.2804e-10
AKAP1	3.18334e-10
AKAP11	1.31273e-10
AKAP12	4.03492e-10
AKAP13	6.41802e-12
AKAP2	5.60149e-10
AKAP4	3.13275e-10
AKAP5	3.25204e-10
AKAP6	2.89043e-10
AKAP9	1.32955e-11
AKIP1	5.30822e-10
AKIRIN2	4.49791e-10
AKR1A1	4.40168e-10
AKR1B10	5.06005e-10
AKR1B15	1.38223e-09
AKR1C1	2.34497e-09
AKR1C2	1.04412e-09
AKR1C3	1.32922e-09
AKR1E2	4.46663e-11
ALAS1	2.12352e-10
ALCAM	3.06729e-10
ALDH1A1	9.49826e-10
ALDH1A2	1.12153e-09
ALDH1A3	4.47055e-10
ALDH1B1	3.74455e-10
ALDH1L2	8.46047e-10
ALDH2	4.5556e-10
ALDH3A1	7.17732e-10
ALDH3A2	7.40864e-10
ALDH3B1	1.07483e-09
ALDH3B2	7.97022e-10
ALDH5A1	8.00682e-11
ALDH6A1	6.25769e-10
ALDH7A1	6.48792e-11
ALDH8A1	4.88734e-10
ALDOC	7.01883e-11
ALG10	1.08565e-09
ALG10B	4.38452e-10
ALG13	1.08718e-10
ALG13-AS1	6.56313e-10
ALK	3.782e-09
ALOX12B	7.59682e-10
ALOX15B	4.19153e-10
ALOX5AP	4.05056e-10
ALOXE3	2.36413e-10
ALPK1	1.69415e-10
ALPK2	1.05646e-10
ALPL	3.25316e-10
ALPP	7.06554e-10
ALX1	2.75442e-11
ALX4	6.39152e-10
ALYREF	2.14025e-10
AMBN	7.0982e-11
AMD1	7.84781e-10
AMELX	6.73316e-10
AMER3	1.97825e-10
AMIGO2	1.11976e-09
AMMECR1	9.48213e-12
AMN	3.08231e-11
AMOT	1.97166e-10
AMOTL1	7.62631e-11
AMOTL2	2.84601e-10
AMPH	1.18843e-10
AMTN	1.58914e-10
AMY2B	5.19446e-10
ANAPC1	3.15273e-11
ANAPC4	1.28199e-10
ANG	2.27451e-10
ANGPT1	1.23968e-09
ANGPT2	1.72727e-10
ANGPTL2	6.89649e-11
ANGPTL4	1.0498e-09
ANK1	8.15881e-11
ANK2	4.94949e-10
ANK3	3.01066e-10
ANKEF1	1.46152e-10
ANKRD2	3.09287e-10
ANKRD20A5P	2.71478e-10
ANKRD28	1.2944e-10
ANKRD30A	1.18173e-10
ANKRD30BL	2.23585e-10
ANKRD31	3.64869e-10
ANKRD36	3.1531e-10
ANKRD36C	1.00932e-10
ANKRD46	4.27538e-11
ANKRD50	8.10397e-11
ANKRD55	4.80934e-10
ANKRD62	1.01806e-11
ANKRD65	6.15042e-10
ANKRD7	2.25918e-10
ANKS1B	9.8006e-10
ANKS3	4.43748e-11
ANLN	9.9529e-10
ANO10	1.65877e-09
ANO2	1.17866e-11
ANO3	5.73516e-10
ANO4	5.15904e-10
ANOS1	5.74733e-11
ANP32C	2.54314e-10
ANP32E	7.98352e-10
ANPEP	1.51834e-10
ANTXR2	3.15602e-09
ANXA1	1.39089e-09
ANXA10	3.28773e-10
ANXA13	6.65249e-10
ANXA2	1.96159e-10
ANXA2R	1.14126e-09
ANXA3	4.11917e-10
ANXA5	1.12773e-09
ANXA6	3.21345e-10
ANXA8	7.78868e-10
ANXA8L1	4.20378e-10
AOAH	5.72961e-10
AOC1	1.57659e-10
AOX1	5.60496e-10
AP1B1	1.3633e-11
AP1G1	2.07111e-11
AP1S2	8.79864e-11
AP1S3	5.87159e-10
AP2S1	6.12266e-10
AP3B1	9.61681e-11
AP3M2	7.88661e-11
AP5B1	8.09531e-10
AP5M1	1.17975e-11
APAF1	1.84184e-10
APBB1IP	8.05166e-11
APBB2	5.16196e-10
APBB3	6.73676e-10
APCDD1	9.47584e-10
APCS	4.74891e-11
APELA	9.14668e-10
APH1B	3.26992e-11
APLNR	4.31411e-10
APOA1	8.75686e-11
APOB	9.73031e-12
APOBEC1	9.06574e-12
APOBEC3A	4.43971e-10
APOBEC3B	2.3982e-10
APOBEC3G	5.76135e-10
APOL1	6.02834e-10
APOL2	1.82156e-10
APOL3	1.12492e-09
APOL4	4.16375e-10
APOL6	3.41632e-10
AQP3	1.82995e-11
AQP9	3.05331e-09
AR	7.07583e-11
AREG	1.0255e-09
ARF4	3.37153e-10
ARG2	2.90464e-10
ARHGAP11A	9.87074e-10
ARHGAP11B	1.25807e-09
ARHGAP15	4.6765e-10
ARHGAP18	1.33873e-10
ARHGAP20	4.98118e-10
ARHGAP22	7.38745e-10
ARHGAP24	1.21166e-10
ARHGAP26	2.77483e-09
ARHGAP29	8.13981e-10
ARHGAP8	1.4256e-11
ARHGDIB	4.92496e-10
ARHGEF10	4.77955e-10
ARHGEF11	5.88118e-11
ARHGEF12	4.73189e-11
ARHGEF18	6.25008e-10
ARHGEF2	1.64039e-10
ARHGEF28	1.85356e-10
ARHGEF37	7.36946e-10
ARHGEF39	6.91181e-10
ARHGEF4	5.84031e-10
ARHGEF40	4.50308e-10
ARID3B	4.89345e-10
ARID5A	4.38495e-10
ARID5B	1.43144e-09
ARL14EPL	2.51398e-10
ARL3	5.56231e-10
ARL4A	4.31082e-10
ARL4C	4.09319e-10
ARL4D	8.9553e-10
ARL6	6.10909e-10
ARL8B	7.30748e-12
ARMC2	1.35367e-10
ARMC3	6.66641e-12
ARMC4	1.77811e-10
ARMH2	1.53762e-10
ARNT2	2.9732e-10
ARNTL	3.48506e-10
ARNTL2	4.50818e-10
ARPC1B	4.0091e-11
ARPC5L	1.45303e-11
ARPP21	1.05281e-09
ARRDC2	1.05444e-09
ARRDC3	7.00906e-10
ARRDC4	1.26748e-10
ARSF	9.72498e-11
ARSI	1.1436e-09
ARSJ	1.99501e-10
ART3	2.77218e-10
ARV1	1.67079e-10
ARX	2.48467e-11
ASAH2	1.60695e-10
ASAP1	2.90597e-10
ASAP2	9.64819e-11
ASAP3	3.56266e-10
ASB10	1.44548e-11
ASB4	1.28215e-10
ASB7	4.77429e-10
ASB9	1.3394e-10
ASCC1	7.97919e-10
ASCC3	6.26651e-10
ASF1A	1.18057e-10
ASF1B	4.6026e-10
ASGR2	2.04555e-11
ASH2L	5.04504e-11
ASIP	1.07036e-09
ASL	1.27024e-10
ASNS	4.10661e-10
ASPG	6.04334e-10
ASPH	1.72653e-10
ASPHD2	2.16707e-10
ASPM	9.46762e-10
ASPRV1	1.1968e-10
ASS1	4.90196e-10
ASXL1	2.00065e-10
ASXL2	1.14462e-10
ASXL3	5.86505e-10
ATAD2	3.20751e-10
ATAD2B	6.10776e-10
ATAD3B	2.51119e-10
ATAD5	7.08082e-10
ATCAY	1.93722e-10
ATF3	2.37084e-10
ATF7IP	1.0043e-09
ATG10	2.63314e-10
ATG13	1.39557e-11
ATG14	2.26898e-10
ATG16L1	4.49712e-11
ATG5	7.8892e-12
ATG7	8.89093e-10
ATG9B	6.11299e-10
ATIC	2.11764e-10
ATOH1	9.84323e-11
ATOH8	2.91778e-10
ATP10B	1.16783e-09
ATP10D	3.43095e-11
ATP13A2	1.85927e-10
ATP13A3	7.3819e-10
ATP1A1	6.02607e-10
ATP1B1	8.04394e-10
ATP1B3	8.50992e-12
ATP2A2	1.29857e-10
ATP2B4	9.1514e-10
ATP2C1	4.371e-10
ATP5PF	1.41971e-10
ATP6AP1L	7.46745e-10
ATP6V0A4	5.78996e-10
ATP6V0C	1.14688e-10
ATP6V0D1	1.91881e-09
ATP6V0E2	2.99529e-10
ATP6V1B1	1.32842e-09
ATP6V1H	3.23019e-10
ATP7B	1.25874e-10
ATP8A1	1.44535e-10
ATP8A2	5.93561e-10
ATP8B1	5.99175e-10
ATP8B2	2.87763e-10
ATPAF2	4.55355e-11
ATRAID	4.23015e-11
ATRNL1	1.38456e-10
ATXN1	1.81905e-10
ATXN7L1	9.5168e-11
AUH	2.78861e-10
AUNIP	7.78793e-10
AURKA	8.18707e-10
AURKB	8.05349e-10
AVPI1	8.90933e-10
AXIN2	1.65235e-10
AXL	6.99258e-10
AZGP1	7.01221e-10
AZIN2	4.35772e-11
B2M	8.04073e-11
B3GALNT1	1.04521e-09
B3GALT2	5.91682e-09
B3GALT5	1.26911e-09
B3GAT2	1.22026e-10
B3GLCT	1.09232e-10
B3GNT2	3.19164e-10
B3GNT3	1.52917e-10
B3GNT7	2.3771e-10
B3GNT8	3.56717e-10
B4GALNT1	1.12112e-10
B4GALNT3	1.56927e-10
B4GALT5	8.56235e-11
B4GALT6	3.12054e-10
BACH1	4.69824e-10
BACH2	5.34037e-10
BAG1	9.76428e-10
BAGE2	8.51088e-10
BAIAP2L1	3.68335e-11
BAK1	2.76324e-10
BAMBI	6.36096e-10
BANCR	7.03991e-10
BARD1	5.45921e-10
BARX2	1.81622e-10
BASP1	6.81975e-11
BATF	2.51903e-10
BATF2	5.14188e-10
BATF3	2.46003e-10
BAZ2A	2.0088e-11
BBC3	7.29755e-10
BBIP1P1	1.14696e-09
BBOX1	8.04592e-10
BBS12	9.15193e-11
BBS9	1.13804e-09
BBX	2.04972e-10
BCAN	4.13201e-10
BCAP29	3.75732e-10
BCAR1	5.12394e-11
BCAR3	9.37629e-10
BCAS3	1.39048e-11
BCAT1	4.9599e-11
BCHE	5.66109e-10
BCKDHA	2.12625e-10
BCKDHB	1.44303e-10
BCL10	5.51767e-11
BCL11A	3.99396e-10
BCL2L1	7.52256e-10
BCL2L11	2.94697e-10
BCL2L12	5.49229e-10
BCL2L13	3.38487e-11
BCL2L14	4.84247e-10
BCL3	5.80703e-10
BCL6	4.94819e-10
BCL9L	3.7989e-10
BDH1	5.1346e-10
BDKRB1	5.78019e-10
BDKRB2	4.32962e-10
BDNF	2.98696e-10
BECN2	3.29698e-11
BEND3	1.87781e-10
BEND5	6.80967e-10
BEST2	2.6162e-10
BET1	1.30282e-09
BEX3	4.16496e-10
BEX4	3.35084e-11
BHLHE40	2.11931e-10
BHLHE41	9.3941e-09
BICDL1	8.67278e-10
BICDL2	6.69468e-10
BICRAL	1.40176e-11
BIN1	1.54995e-10
BIRC2	7.71408e-11
BIRC3	4.7815e-10
BIRC5	1.10876e-09
BISPR	3.80768e-10
BLACAT1	8.02288e-10
BLID	1.05037e-10
BLK	1.08198e-10
BLM	8.62971e-10
BLNK	3.70209e-10
BLOC1S2	2.45951e-10
BLOC1S5-TXNDC5	6.56537e-10
BLVRB	6.24977e-10
BMF	9.25335e-10
BMP1	4.13477e-11
BMP10	1.44676e-10
BMP15	2.24058e-11
BMP2	1.20052e-09
BMP4	5.84041e-11
BMP5	6.24962e-11
BMP6	8.61011e-10
BMPER	8.44285e-12
BMPR1B	1.59525e-09
BMS1	2.18128e-10
BMT2	5.24753e-11
BMX	2.27106e-09
BNC1	7.67702e-11
BNIP2	1.57456e-10
BNIP3	3.98045e-10
BOD1L1	1.0807e-10
BOD1L2	2.66045e-10
BOLA3	1.84803e-10
BORA	6.28031e-10
BPGM	7.09334e-10
BPTF	5.56709e-10
BRCA1	3.24352e-10
BRCA2	1.55899e-10
BRI3BP	3.66379e-10
BRINP2	3.23449e-11
BRINP3	4.7943e-10
BRIP1	5.36793e-10
BRWD3	6.6453e-11
BSN	2.31315e-10
BSND	2.12636e-11
BSPH1	2.07361e-10
BST2	3.52958e-10
BTAF1	9.56677e-10
BTBD11	2.84591e-09
BTBD3	3.12286e-10
BTBD9	1.07824e-10
BTC	3.16801e-10
BTG1	3.53002e-10
BTG2	2.35636e-10
BTLA	7.23772e-11
BTN2A2	4.36642e-10
BTN3A1	7.15495e-10
BTN3A2	3.96459e-10
BTN3A3	2.28593e-10
BTNL10	5.97781e-10
BTNL3	1.86549e-10
BUB1	1.01833e-09
BUB1B	1.03561e-09
BZW1	3.25732e-11
C10orf113	4.54938e-11
C10orf90	2.385e-10
C10orf99	1.15283e-09
C11orf24	5.51073e-10
C11orf42	2.00084e-10
C11orf54	6.38804e-10
C11orf58	5.28911e-10
C11orf87	3.11902e-11
C11orf91	9.70382e-10
C12orf40	3.13164e-10
C12orf42	2.00103e-10
C12orf54	5.50949e-10
C12orf56	1.81318e-10
C12orf66	5.71925e-10
C12orf74	5.57476e-11
C12orf75	9.46467e-10
C14orf177	1.63148e-11
C14orf39	3.89435e-11
C15orf39	3.5231e-11
C15orf41	1.06356e-10
C15orf48	2.08188e-10
C15orf53	2.09452e-10
C15orf62	2.74072e-10
C15orf65	6.83275e-10
C16orf45	7.24588e-10
C16orf72	4.10446e-09
C16orf74	7.71839e-10
C17orf112	4.5315e-10
C17orf50	5.5512e-10
C17orf51	5.24739e-10
C17orf64	7.10989e-11
C17orf82	3.75259e-10
C17orf97	2.9033e-10
C18orf21	5.73239e-10
C18orf25	1.03767e-10
C18orf54	1.19061e-09
C19orf66	4.74131e-10
C1D	2.75779e-11
C1GALT1C1L	9.16375e-12
C1QTNF3	1.25727e-10
C1QTNF6	5.34392e-10
C1QTNF7	2.22458e-10
C1R	4.94184e-10
C1RL	2.12443e-10
C1S	9.3445e-10
C1orf105	1.13229e-10
C1orf112	1.08138e-09
C1orf116	9.08945e-10
C1orf146	3.72565e-11
C1orf21	2.68791e-09
C1orf210	8.99618e-10
C1orf43	3.39154e-09
C1orf52	1.01609e-10
C1orf87	6.16874e-10
C2	5.50932e-10
C20orf141	6.30186e-10
C20orf203	1.18664e-09
C2orf16	4.22861e-11
C2orf74	2.8937e-11
C2orf81	4.5772e-10
C2orf88	9.72957e-11
C3	5.60589e-10
C3orf14	2.24113e-11
C3orf62	1.37837e-10
C3orf67	1.24775e-09
C3orf79	1.76675e-10
C3orf80	9.57126e-12
C4A	3.61922e-10
C4B	3.91975e-10
C4BPA	4.76168e-11
C4orf19	5.83535e-10
C4orf36	1.62085e-10
C4orf46	3.92739e-10
C4orf54	3.64907e-11
C5AR1	7.70472e-10
C5AR2	5.4136e-10
C5orf30	5.45375e-11
C5orf38	6.34849e-10
C5orf46	4.80963e-10
C5orf56	5.01124e-10
C5orf58	2.07016e-10
C5orf67	1.85755e-10
C6	2.23633e-10
C6orf118	9.97521e-10
C6orf223	1.78786e-11
C6orf48	3.88257e-10
C6orf99	1.3081e-10
C7orf33	3.00882e-09
C7orf65	8.02609e-11
C7orf71	1.64102e-10
C8B	7.09997e-11
C8orf48	2.57875e-10
C8orf82	7.6565e-10
C8orf87	1.63501e-10
C9	1.44472e-11
C9orf135	5.30302e-10
C9orf153	1.85133e-10
C9orf170	2.4094e-11
C9orf3	2.72034e-10
C9orf57	1.01302e-10
C9orf66	5.54397e-11
C9orf72	2.36585e-10
C9orf92	3.16051e-10
CA10	3.34006e-10
CA11	9.86734e-10
CA12	2.48699e-10
CA2	2.63346e-10
CA3-AS1	7.75261e-10
CA8	1.62266e-10
CA9	3.41102e-10
CAB39L	4.87945e-10
CABCOCO1	4.72492e-10
CABIN1	5.00338e-11
CACFD1	1.256e-10
CACHD1	1.22184e-10
CACNA1A	6.48623e-10
CACNA1D	1.17378e-10
CACNA1H	5.19963e-10
CACNA2D1	2.27638e-10
CACNA2D3	1.29169e-09
CACNB2	1.22278e-10
CACNG1	5.19642e-11
CACNG3	4.69592e-11
CACNG8	1.20909e-10
CACUL1	3.7627e-10
CACYBP	2.00196e-10
CADPS	1.3755e-10
CALB1	1.38193e-10
CALCB	1.1531e-11
CALCOCO1	1.91105e-10
CALCOCO2	1.68168e-10
CALCRL	2.43383e-10
CALD1	3.47675e-10
CALHM2	2.79701e-10
CALHM6	7.80659e-10
CALM1	4.25187e-10
CALM2	4.05803e-10
CALM3	3.18312e-10
CALML3	5.89597e-10
CALML5	3.31636e-10
CALN1	8.21087e-10
CALR	3.38636e-10
CALR3	2.03078e-11
CALU	5.76019e-10
CAMK1G	6.31965e-12
CAMK2B	5.06877e-10
CAMK2D	1.29327e-09
CAMK2N1	1.76442e-10
CAMKK1	7.80641e-10
CAMLG	1.03843e-09
CAMSAP2	3.21065e-10
CAMTA1	5.94777e-10
CAND2	4.87598e-10
CAP1	6.18297e-10
CAP2	8.6782e-10
CAPN13	2.57797e-11
CAPN15	6.54007e-10
CAPN2	6.71901e-10
CAPN3	2.99153e-10
CAPN6	7.14377e-11
CAPRIN1	1.10217e-10
CAPRIN2	4.33336e-10
CAPZA2	6.18646e-11
CAPZB	1.2934e-10
CARD10	8.78952e-10
CARD11	2.71503e-11
CARD16	4.90794e-10
CARD17	4.27633e-10
CARD18	1.07737e-09
CARHSP1	1.27715e-09
CARTPT	6.42486e-10
CASC1	1.15603e-10
CASC19	1.52783e-10
CASD1	8.26592e-10
CASP1	3.47378e-10
CASP10	4.38383e-10
CASP12	8.00412e-11
CASP14	1.94053e-09
CASP1P2	4.61597e-10
CASP4	8.82312e-11
CASP7	1.15096e-09
CASP8	4.32274e-10
CASTOR1	3.93473e-10
CATSPERD	1.04577e-11
CAV1	5.0447e-10
CAV2	3.00103e-11
CAVIN1	5.88481e-10
CAVIN2	7.73065e-10
CAVIN3	3.00064e-10
CAVIN4	3.60259e-11
CBLB	8.8658e-10
CBLL2	5.38269e-11
CBLN2	6.38887e-11
CBR3	4.25164e-10
CBR4	3.74702e-10
CBS	8.54056e-11
CBX3	5.1108e-11
CBX4	1.6479e-10
CC2D2A	5.08246e-11
CCBE1	1.09513e-09
CCDC102B	2.3328e-10
CCDC107	3.16028e-10
CCDC121	1.47114e-10
CCDC126	1.8798e-11
CCDC134	3.8492e-10
CCDC14	3.03896e-10
CCDC140	1.52951e-10
CCDC144A	4.29441e-11
CCDC144NL	2.43742e-10
CCDC148	4.90524e-10
CCDC149	2.58157e-11
CCDC150	4.85306e-10
CCDC152	4.45794e-10
CCDC157	3.458e-10
CCDC169-SOHLH2	3.73587e-11
CCDC174	3.78697e-10
CCDC177	6.16893e-11
CCDC178	1.1383e-10
CCDC18	9.67775e-10
CCDC192	1.0052e-10
CCDC196	3.2692e-10
CCDC200	1.81938e-11
CCDC33	2.44844e-10
CCDC34	1.16273e-10
CCDC50	1.70923e-10
CCDC54	6.68634e-10
CCDC59	2.07282e-11
CCDC68	4.23613e-10
CCDC69	7.4647e-10
CCDC71L	1.43095e-09
CCDC73	5.16496e-10
CCDC80	6.74414e-10
CCDC81	9.12326e-11
CCDC85C	6.86867e-10
CCDC88A	2.51954e-10
CCDC88C	7.66762e-11
CCDC90B	5.01149e-10
CCDC9B	2.92667e-10
CCIN	1.31292e-11
CCKAR	1.51492e-10
CCL17	9.46969e-10
CCL2	2.13444e-10
CCL20	4.41127e-10
CCL21	1.2182e-10
CCL26	9.58283e-11
CCN1	8.41822e-10
CCN2	3.1372e-10
CCN3	6.71233e-10
CCN5	5.92851e-10
CCNA1	6.65813e-10
CCNA2	1.07971e-09
CCNB1	1.05498e-09
CCNB2	5.79624e-10
CCND1	5.06821e-10
CCNE1	1.93745e-10
CCNE2	5.54151e-11
CCNF	4.79855e-10
CCNG2	7.20762e-10
CCNI	6.62953e-11
CCNJL	1.20532e-10
CCPG1	7.97198e-10
CCR1	3.32168e-11
CCR3	1.2569e-09
CCR4	1.27149e-11
CCR7	4.64872e-11
CCR8	1.22409e-10
CCSAP	1.34401e-10
CCSER1	7.7295e-10
CCSER2	1.0278e-10
CCT4	3.50327e-10
CCT6B	8.07484e-11
CCZ1B	8.92947e-11
CD14	6.74479e-10
CD164L2	6.67048e-10
CD177	8.72074e-11
CD180	2.22244e-10
CD200	1.73167e-10
CD24	2.68046e-10
CD247	1.19683e-10
CD27-AS1	4.89205e-10
CD274	8.05079e-10
CD276	5.57489e-10
CD2AP	6.79198e-11
CD300E	1.43535e-10
CD36	8.16231e-10
CD3EAP	5.74479e-10
CD40	3.33895e-10
CD40LG	1.1827e-09
CD44	1.01383e-09
CD46	3.2503e-11
CD47	7.67667e-11
CD53	2.22198e-09
CD55	8.9937e-10
CD59	4.5574e-10
CD5L	2.45037e-10
CD68	4.7621e-10
CD7	6.72015e-10
CD74	1.989e-09
CD82	7.3882e-10
CD83	1.02651e-10
CD8B	4.94881e-11
CD8B2	1.96529e-11
CD9	6.14264e-10
CD93	2.48919e-11
CD96	1.18409e-10
CD99L2	2.64377e-10
CDA	4.83999e-10
CDAN1	6.15531e-11
CDC123	1.48354e-10
CDC14C	4.05058e-10
CDC20	1.08704e-09
CDC25A	4.19235e-10
CDC25B	4.29083e-10
CDC25C	6.32188e-10
CDC37L1	2.21249e-09
CDC42BPG	5.12154e-10
CDC42EP2	1.04924e-09
CDC42EP3	3.11459e-10
CDC42EP4	6.42985e-10
CDC42SE2	1.2036e-09
CDC45	1.77447e-09
CDC5L	4.80354e-10
CDC6	7.8383e-10
CDC7	1.11723e-09
CDCA2	3.87623e-10
CDCA3	1.12255e-09
CDCA4	1.09111e-09
CDCA5	3.46336e-10
CDCA7	2.98555e-10
CDCA7L	4.15574e-11
CDCA8	6.4611e-10
CDCP1	1.76437e-09
CDH1	8.87082e-10
CDH10	6.56098e-11
CDH11	3.69537e-10
CDH12	1.559e-10
CDH13	9.02633e-10
CDH16	4.11273e-10
CDH17	7.93137e-12
CDH19	8.58063e-10
CDH2	1.16705e-09
CDH20	4.18519e-10
CDH22	9.5994e-12
CDH3	1.1807e-10
CDH4	1.86218e-10
CDH6	6.66591e-10
CDH8	8.73369e-11
CDH9	7.07061e-10
CDK1	1.39427e-09
CDK13	2.70796e-11
CDK14	8.59444e-10
CDK15	2.05064e-10
CDK18	5.48653e-10
CDK2	8.63458e-10
CDK5RAP1	8.88179e-10
CDK5RAP2	3.16603e-10
CDKAL1	3.79794e-10
CDKL1	1.84199e-11
CDKN1C	3.87699e-10
CDKN2B	9.30837e-10
CDKN2D	5.04767e-10
CDKN3	1.25584e-09
CDR1	1.31518e-10
CDR2L	4.08219e-10
CDRT15	8.25989e-11
CDSN	7.76693e-10
CDT1	4.19324e-10
CDV3	1.48317e-10
CDYL	2.40879e-10
CEACAM1	3.02151e-10
CEACAM6	7.37482e-11
CEBPD	7.34842e-10
CEBPE	3.6048e-10
CEBPG	4.57827e-11
CEL	6.70489e-10
CELA1	2.77659e-10
CELA2A	1.18816e-10
CELF2	3.03658e-11
CELF4	5.23176e-10
CELSR1	7.50334e-11
CELSR2	2.57183e-10
CEMIP2	2.46453e-10
CENPA	1.20957e-09
CENPBD1	1.73783e-09
CENPE	9.69751e-10
CENPF	5.11327e-10
CENPH	8.18507e-10
CENPI	4.86911e-10
CENPJ	9.6991e-10
CENPK	1.01186e-09
CENPL	4.95046e-10
CENPM	6.88151e-10
CENPN	3.30126e-10
CENPO	7.15125e-10
CENPP	7.91457e-10
CENPS-CORT	1.09493e-09
CENPU	6.65134e-10
CENPV	5.18774e-10
CENPW	1.77466e-09
CENPX	4.16194e-10
CEP120	7.55535e-10
CEP126	9.95386e-11
CEP152	2.06848e-11
CEP162	2.46707e-10
CEP192	8.74366e-11
CEP350	1.41376e-09
CEP55	8.56855e-10
CEP57L1	7.50737e-10
CEP63	2.45055e-11
CEP72	7.29742e-11
CEP78	7.81016e-10
CERCAM	4.45183e-10
CERK	2.15982e-10
CERS4	2.67531e-10
CERS6	8.28361e-11
CES1	6.7439e-10
CES1P1	5.57182e-10
CES1P2	3.98904e-10
CES2	4.56958e-10
CES4A	7.82455e-10
CFAP126	3.27395e-10
CFAP299	9.91435e-11
CFAP54	4.39452e-10
CFAP61	9.30393e-10
CFB	3.87216e-10
CFDP1	8.12894e-11
CFH	2.14246e-10
CFI	5.30507e-11
CFL1	5.67387e-10
CFL2	3.5096e-10
CGAS	3.86508e-10
CGB5	8.17185e-11
CGB8	1.63012e-10
CGGBP1	6.5152e-10
CGNL1	5.11489e-10
CGRRF1	1.46431e-10
CH25H	9.34817e-11
CHAC1	2.40819e-10
CHAC2	3.34365e-10
CHAF1A	8.7741e-10
CHAF1B	1.41662e-09
CHCHD10	5.63965e-10
CHD1	4.1928e-10
CHD6	2.89734e-11
CHD9	1.07736e-10
CHDH	1.89258e-10
CHEK2	9.08982e-10
CHI3L1	3.17246e-10
CHI3L2	4.86802e-10
CHKA	6.80461e-10
CHL1	1.0696e-09
CHM	1.79387e-11
CHMP2B	5.13338e-10
CHN1	3.25577e-10
CHODL	2.90603e-10
CHORDC1	3.24593e-10
CHP2	8.31213e-11
CHRD	4.13481e-10
CHRDL1	7.258e-10
CHRM3	1.12091e-09
CHRM5	8.3967e-10
CHRNA1	1.21825e-10
CHRNA5	2.02271e-10
CHRNA9	5.17434e-10
CHRNB1	2.26964e-10
CHRNB4	8.79393e-11
CHST11	1.42394e-09
CHST14	2.46002e-11
CHST15	6.92055e-10
CHST2	8.56713e-10
CHST7	3.17699e-11
CHST9	4.43779e-10
CHSY1	1.78114e-10
CHSY3	8.3702e-10
CHTF18	1.0349e-09
CIART	3.84408e-10
CIDEB	3.90205e-10
CIITA	7.96359e-10
CIP2A	5.05567e-10
CIPC	6.66475e-10
CISH	3.5177e-10
CIT	1.27452e-09
CITED2	3.9685e-10
CITED4	1.49687e-10
CKAP2	5.86528e-10
CKAP2L	5.02003e-10
CKB	8.77436e-10
CKLF	3.74671e-10
CKMT2	4.01007e-10
CKS1B	5.21839e-10
CKS1BP3	5.63175e-10
CKS2	7.20677e-10
CLASP1	2.04677e-10
CLCA2	1.34794e-10
CLCA4	5.19798e-10
CLCF1	4.22605e-10
CLCN4	7.09794e-10
CLDN1	4.45114e-10
CLDN16	1.92751e-10
CLDN20	3.95884e-10
CLDN23	1.81894e-10
CLDN24	3.4538e-10
CLDN34	1.03852e-10
CLDN4	4.66111e-10
CLDN7	1.89264e-09
CLEC12B	3.12293e-10
CLEC14A	4.90098e-10
CLEC16A	7.20471e-09
CLEC19A	5.44364e-10
CLEC2B	4.06121e-10
CLEC2D	3.6308e-11
CLEC9A	4.06406e-10
CLIC1	1.82553e-10
CLIC2	5.38842e-10
CLIC3	1.12144e-10
CLIC4	1.34322e-10
CLIC5	4.80982e-10
CLINT1	1.00327e-10
CLIP2	7.36687e-10
CLIP4	3.69395e-10
CLLU1OS	3.53033e-10
CLMN	9.34333e-10
CLMP	6.80673e-10
CLNK	3.28714e-10
CLNS1A	1.75983e-10
CLOCK	7.30877e-11
CLRN3	1.82718e-10
CLSPN	9.23138e-10
CLTCL1	5.16538e-10
CLU	7.08297e-10
CLUAP1	8.45939e-10
CLVS2	7.09035e-11
CMAHP	2.52614e-10
CMBL	1.35287e-10
CMIP	8.23851e-12
CMKLR1	9.52398e-11
CMPK2	5.38828e-10
CMSS1	9.66908e-12
CMTM3	1.51774e-10
CMTM4	2.34235e-10
CMTM7	3.12544e-09
CNBD1	9.55801e-11
CNBD2	8.46188e-11
CNBP	5.45314e-11
CNDP1	1.75123e-10
CNDP2	1.44853e-10
CNEP1R1	5.00033e-11
CNFN	5.64169e-10
CNGA2	8.64892e-11
CNGB1	2.56384e-10
CNGB3	4.95251e-10
CNKSR2	3.63366e-11
CNN2	4.10924e-10
CNN3	2.26889e-10
CNNM4	6.25217e-11
CNOT10	2.87714e-10
CNOT6L	6.17421e-11
CNR2	9.93737e-10
CNST	1.11509e-09
CNTD2	1.74298e-10
CNTLN	1.37023e-10
CNTN2	2.2191e-10
CNTN5	5.37891e-11
CNTN6	1.10762e-09
CNTNAP1	2.10426e-10
CNTNAP3	4.7654e-10
CNTNAP3B	2.3788e-11
CNTNAP5	1.81056e-09
COA7	3.24895e-10
COBL	9.94177e-10
COL11A1	2.13824e-11
COL12A1	5.90593e-10
COL15A1	4.69701e-11
COL17A1	4.34508e-10
COL19A1	6.64236e-10
COL1A1	2.56906e-10
COL1A2	3.15396e-10
COL21A1	1.29002e-09
COL25A1	2.24511e-11
COL27A1	5.50446e-10
COL28A1	7.49279e-10
COL2A1	9.80894e-10
COL4A1	7.30475e-10
COL4A2	8.6366e-10
COL4A2-AS2	7.26408e-11
COL4A3BP	1.03891e-10
COL4A5	1.17987e-10
COL4A6	1.14035e-10
COL5A2	2.03385e-10
COL6A1	8.72956e-10
COL6A3	2.86042e-10
COL7A1	3.16226e-10
COL8A1	6.34821e-10
COL8A2	2.81705e-10
COLEC10	2.58752e-11
COLGALT1	1.02206e-10
COLGALT2	3.3104e-10
COMMD3	7.945e-10
COMMD8	3.57664e-11
COPB1	2.94817e-10
COPB2	1.19313e-11
COPRS	1.11082e-11
COPS6	1.4687e-10
COQ2	5.32512e-11
COQ8A	1.32492e-10
CORO1A	5.35151e-11
CORO2B	6.37748e-10
CORO6	7.21462e-10
CORT	1.15599e-11
COTL1	5.45288e-10
COX14	9.27086e-12
COX6A2	1.66375e-10
COX6C	1.52792e-10
COX7A2L	2.66963e-10
COX7B2	2.88902e-10
COX7C	8.79855e-11
CPA4	2.73096e-10
CPA6	2.14175e-10
CPB2	1.08516e-10
CPE	6.95261e-10
CPEB2	3.67048e-10
CPEB3	7.35829e-11
CPED1	3.66874e-10
CPHXL	4.35673e-10
CPLANE1	5.57693e-11
CPLANE2	3.13941e-10
CPLX2	2.16157e-09
CPM	1.21362e-10
CPNE2	3.76404e-10
CPNE8	2.10848e-10
CPO	1.18255e-10
CPOX	1.63653e-10
CPQ	5.43261e-10
CPSF6	7.17694e-12
CPXM1	3.51789e-10
CPZ	3.56072e-10
CRABP2	3.41989e-10
CRAT	1.21868e-09
CRB1	9.67586e-11
CRB2	2.19091e-10
CRCP	1.4629e-11
CRCT1	4.32018e-10
CREB3	3.13566e-10
CREB3L2	2.08509e-10
CREB5	2.73407e-09
CREBRF	2.70168e-10
CREG1	4.41457e-10
CREG2	1.84968e-10
CREM	8.86123e-11
CRH	2.59107e-10
CRIM1	1.04104e-09
CRIP2	1.86713e-10
CRISPLD1	3.10506e-11
CRISPLD2	1.29995e-09
CRLF1	5.47016e-10
CRNKL1	7.26675e-11
CRTAM	2.39716e-10
CRTC3	5.36996e-11
CRY1	5.92376e-10
CRYAB	3.22275e-10
CRYBB1	9.98342e-11
CRYBG2	6.74657e-10
CSAG3	2.09899e-10
CSDE1	3.82903e-10
CSE1L	4.80645e-10
CSF1	1.0086e-09
CSF1R	1.96974e-10
CSF3	4.78458e-10
CSF3R	1.44133e-10
CSGALNACT1	7.05491e-09
CSMD1	5.26409e-10
CSMD3	3.37956e-11
CSNK1A1L	3.84347e-10
CSNK1G1	6.00613e-11
CSNK1G3	2.0891e-11
CSPG5	3.38983e-10
CSRNP1	4.1843e-10
CSRP1	4.30277e-10
CSRP2	4.26769e-10
CST6	1.71797e-10
CST9L	1.69866e-10
CSTA	7.63275e-10
CSTB	2.93336e-11
CSTF2	5.18789e-11
CSTF2T	5.84652e-10
CSTF3	6.70869e-10
CT47B1	7.57789e-12
CT83	9.34088e-11
CTAGE1	1.6152e-11
CTCFL	5.85642e-10
CTH	1.27559e-09
CTIF	9.88514e-11
CTNNA3	1.90296e-11
CTNNAL1	1.17011e-09
CTNNB1	4.33622e-10
CTNNBIP1	1.55279e-11
CTNNBL1	5.85996e-10
CTNND2	1.80891e-10
CTPS1	5.84136e-10
CTSB	1.89143e-10
CTSC	9.14499e-10
CTSD	5.25297e-10
CTSF	8.67651e-10
CTSH	2.52076e-10
CTSL	1.07604e-10
CTSO	2.02029e-10
CTSS	5.44994e-10
CTSV	4.49351e-10
CTTNBP2	1.31041e-10
CTTNBP2NL	7.23944e-10
CTXN2	1.10421e-10
CTXN3	1.47599e-10
CUEDC1	1.75992e-10
CUTC	1.40417e-10
CUX1	7.02359e-10
CWC15	2.22015e-11
CWC22	3.02922e-10
CWC27	9.57969e-11
CWH43	7.5226e-09
CX3CR1	2.64524e-10
CXADR	4.93373e-10
CXCL1	5.03142e-10
CXCL10	9.01796e-10
CXCL11	3.62454e-10
CXCL12	8.85826e-11
CXCL13	5.49259e-11
CXCL14	8.1653e-10
CXCL16	6.24e-10
CXCL17	9.97783e-10
CXCL2	3.23198e-10
CXCL3	4.12176e-10
CXCL6	2.87826e-10
CXCL8	2.37543e-09
CXCL9	6.20774e-10
CXCR1	3.90208e-10
CXCR4	3.08159e-09
CXorf21	3.48972e-11
CYB561	4.82604e-10
CYB5D2	6.69518e-10
CYB5R2	9.15943e-10
CYBRD1	7.91001e-10
CYFIP2	7.10421e-10
CYLC2	8.86365e-11
CYLD	6.87433e-10
CYP17A1	1.53924e-10
CYP1A1	1.6684e-10
CYP1B1	1.39316e-10
CYP1B1-AS1	3.4928e-10
CYP21A2	2.41196e-10
CYP24A1	4.91685e-10
CYP26B1	8.87917e-10
CYP27B1	9.35068e-11
CYP2B6	5.40735e-10
CYP2U1	2.52759e-10
CYP39A1	3.2397e-10
CYP3A4	4.24109e-11
CYP3A43	6.49893e-11
CYP3A5	9.22962e-10
CYP4B1	7.18553e-10
CYP4F11	2.92722e-10
CYP4F12	7.455e-10
CYP4F22	1.59522e-10
CYP4F29P	4.18718e-10
CYP4F3	5.74114e-10
CYP4F35P	4.87302e-10
CYP4V2	2.24643e-10
CYP4X1	7.28592e-11
CYP51A1	5.54536e-10
CYP7A1	9.88075e-10
CYP7B1	1.08252e-10
CYSLTR2	1.8714e-10
CYSRT1	7.82313e-10
CYTH1	4.87306e-10
CYTL1	4.97934e-10
CYTOR	8.01811e-10
D2HGDH	5.20612e-10
DAAM1	1.32387e-09
DAB1	1.53857e-10
DAB2	5.14412e-10
DAB2IP	2.41957e-10
DACH1	1.10597e-10
DACT2	3.37796e-10
DANCR	5.47042e-10
DAOA	1.0463e-10
DAP	2.79557e-10
DAP3	9.87746e-11
DAPK1	3.82857e-11
DAPK2	1.82662e-09
DAPK3	2.15163e-10
DAPL1	4.81495e-10
DAPP1	4.70226e-10
DAW1	5.02288e-10
DAZL	9.57671e-11
DBF4	3.42634e-10
DBF4B	6.41612e-10
DBNDD2	1.44218e-10
DBP	8.82235e-10
DCAF4L2	8.01294e-11
DCAF5	7.80575e-10
DCAF8L2	2.28684e-10
DCAKD	6.99286e-10
DCBLD2	4.59606e-09
DCC	2.46213e-11
DCDC1	2.36508e-10
DCK	5.17211e-10
DCLK2	9.09693e-09
DCLK3	8.16392e-11
DCLRE1B	7.9571e-10
DCN	7.06571e-10
DCP1A	1.5979e-10
DCP2	3.1887e-10
DCST1-AS1	5.97517e-10
DCST2	6.17779e-10
DCSTAMP	3.16017e-11
DCT	8.0742e-10
DCTN4	6.42812e-11
DCUN1D3	9.10573e-11
DCUN1D5	9.45289e-11
DDAH1	3.59136e-10
DDAH2	1.92177e-10
DDI1	6.75621e-12
DDI2	6.4976e-11
DDIAS	1.85221e-10
DDIT3	6.31412e-12
DDIT4	2.47078e-10
DDIT4-AS1	3.33936e-10
DDIT4L	6.04142e-11
DDO	1.54627e-11
DDR1	1.5815e-10
DDR2	3.65134e-11
DDX10	1.37922e-09
DDX11	2.72629e-10
DDX18	2.03944e-10
DDX39A	5.604e-10
DDX3X	3.82027e-10
DDX53	4.14993e-10
DDX58	2.64752e-09
DDX60	7.37245e-10
DDX60L	5.29005e-10
DEC-I	2.81314e-11
DECR1	1.9511e-10
DEFA5	1.69056e-10
DEFB1	3.53301e-10
DEFB110	1.02279e-10
DEFB112	9.68256e-11
DEFB115	2.4897e-09
DEFB129	4.91129e-11
DEFB131A	1.05624e-10
DEFB131B	9.67993e-10
DENND1A	9.5456e-10
DENND1C	8.04728e-10
DENND2D	1.18565e-10
DENND3	2.98617e-10
DENND4A	4.9817e-11
DENND5A	4.33512e-10
DENND6B	1.39866e-09
DEPDC1	5.95381e-10
DEPDC1B	7.57259e-10
DEPTOR	2.72833e-10
DERA	8.01202e-11
DESI1	5.39939e-11
DEXI	3.21071e-10
DGAT2	8.07891e-10
DGKG	8.76176e-10
DGKI	1.07753e-09
DGLUCY	5.19496e-10
DHCR24	9.31683e-11
DHCR7	1.97661e-10
DHFR	4.68437e-10
DHFR2	2.95833e-10
DHRS12	1.07456e-10
DHRS13	5.66539e-10
DHRS2	3.78281e-10
DHRS3	4.4112e-10
DHRS7	1.26098e-10
DHRS9	1.34924e-09
DHTKD1	6.2032e-11
DHX15	5.40848e-10
DHX35	3.48252e-11
DHX37	3.0118e-10
DHX57	1.34966e-10
DHX58	2.16474e-10
DIAPH2	9.60836e-11
DIAPH3	8.97769e-10
DICER1	8.71412e-11
DICER1-AS1	8.15001e-10
DIO2	6.75901e-10
DIP2A	4.71e-10
DIPK2A	1.19265e-09
DIRC1	2.95126e-11
DIS3L2	4.24499e-11
DISP1	3.72413e-10
DIXDC1	1.7499e-10
DKK1	6.17345e-10
DKK2	7.38064e-11
DLC1	7.57016e-10
DLG1	3.54781e-10
DLG2	2.29546e-10
DLG5	7.75188e-10
DLGAP5	1.0138e-09
DLL1	2.74651e-10
DLX1	3.1469e-10
DLX2	3.43546e-10
DLX4	4.11004e-11
DLX6	1.07155e-09
DMAC1	4.21826e-10
DMBT1	9.1002e-10
DMGDH	7.42708e-11
DMRT1	1.28346e-10
DMRT2	1.66351e-09
DMRTA2	3.56527e-10
DMXL2	7.56015e-11
DNA2	2.25753e-10
DNAAF2	2.40204e-11
DNAH1	8.77393e-11
DNAH12	5.33028e-11
DNAH5	5.17503e-09
DNAH6	3.75147e-10
DNAH8	1.06944e-09
DNAI2	5.03724e-11
DNAJA1	5.22227e-10
DNAJB2	3.55565e-10
DNAJB5	6.67285e-10
DNAJC1	6.19451e-11
DNAJC12	1.02942e-09
DNAJC19	1.14999e-10
DNAJC3	1.65859e-11
DNAJC4	4.73418e-10
DNAJC5B	1.18774e-10
DNAJC6	2.33846e-10
DNAJC9	8.3284e-10
DNER	1.25521e-09
DNMT1	5.59728e-10
DNMT3A	1.31462e-09
DOC2A	1.07392e-09
DOCK1	1.02758e-10
DOCK10	7.35107e-10
DOCK11	6.34425e-11
DOCK2	5.40797e-10
DOCK4	1.23828e-10
DOCK5	1.82087e-10
DOCK9	2.75989e-10
DOHH	7.45026e-10
DOK4	2.746e-10
DOK7	3.07942e-10
DONSON	4.30154e-10
DOP1B	4.52301e-10
DPF1	8.90438e-11
DPH3	1.31034e-11
DPH6	3.09394e-10
DPP4	1.01209e-10
DPP8	1.35381e-10
DPYD	3.07586e-10
DPYS	1.55743e-10
DPYSL3	6.55843e-10
DQX1	5.4027e-10
DRAM1	1.68125e-10
DRAP1	8.03229e-10
DRC3	1.34937e-09
DRD1	2.25904e-10
DRGX	2.63917e-10
DROSHA	1.01935e-10
DSC1	2.52381e-10
DSC2	1.79947e-10
DSC3	1.4333e-09
DSCC1	9.24027e-10
DSG1	3.28814e-11
DSG3	4.86044e-10
DSG4	1.4346e-10
DSN1	8.33051e-10
DSP	4.35278e-10
DST	9.15933e-10
DTHD1	5.47076e-11
DTL	6.70357e-10
DTNB	3.2917e-10
DTNBP1	3.31758e-11
DTWD1	1.18495e-10
DTWD2	1.24745e-10
DTX3L	4.38072e-10
DTYMK	4.34105e-10
DUOXA1	3.53125e-10
DUSP10	2.98607e-10
DUSP16	1.87908e-10
DUSP2	3.88566e-10
DUSP22	1.18414e-10
DUSP23	6.52802e-10
DUSP4	1.1122e-09
DUSP5	2.09343e-10
DUSP6	5.20578e-10
DUSP8	3.33586e-10
DUT	3.92853e-11
DYNC1I1	3.15571e-10
DYNC2H1	4.57018e-10
DYNLRB2	5.01806e-10
DYRK1B	4.14016e-10
DYRK4	1.98647e-10
DYSF	2.71452e-10
E2F1	5.63011e-10
E2F3	2.34483e-10
E2F6	5.39945e-10
E2F7	2.63241e-10
E2F8	1.87303e-10
EAF1	4.24367e-11
EBF1	8.16955e-10
EBP	3.11259e-10
EBPL	4.26155e-10
ECE1	6.3587e-11
ECHDC1	5.35729e-11
ECHDC3	5.14787e-10
ECM1	3.63478e-10
ECM2	6.79044e-11
ECPAS	7.15885e-11
ECSCR	9.912e-10
ECT2	3.55658e-10
ECT2L	2.44272e-11
EDA2R	4.26311e-10
EDAR	6.1396e-10
EDARADD	4.6436e-10
EDEM3	8.94833e-11
EDN1	7.67152e-10
EDN2	5.33318e-10
EDNRA	3.81287e-10
EEA1	2.27059e-10
EED	6.04333e-12
EEF2K	2.19466e-09
EEPD1	4.56685e-11
EFCAB1	8.45941e-12
EFCAB12	4.79951e-10
EFCAB13	5.26889e-09
EFEMP1	5.92864e-10
EFHB	3.90389e-10
EFHC1	5.91134e-11
EFL1	5.52843e-11
EFNA1	1.93375e-10
EFNA3	7.65874e-10
EFNA5	2.88647e-10
EFNB2	5.37539e-10
EFNB3	4.92152e-10
EFR3A	1.02067e-09
EFR3B	1.00924e-11
EGFR	1.0656e-09
EGLN3	6.3698e-10
EGR1	1.42435e-09
EGR2	6.66666e-11
EGR3	5.13577e-10
EHD1	1.81597e-10
EHD4	1.60213e-10
EHF	9.65213e-10
EID2	6.3423e-10
EID3	7.82011e-11
EIF1B	2.70953e-10
EIF2A	2.76687e-10
EIF2AK2	7.09445e-10
EIF2AK3	7.25195e-10
EIF2B5	9.01578e-12
EIF3E	3.48946e-11
EIF3J-DT	5.91503e-10
EIF3M	1.50206e-11
EIF4A2	7.79772e-10
EIF4A3	3.68784e-11
EIF4B	6.48754e-10
EIF4E	1.97723e-10
EIF4EBP1	1.96554e-10
EIF4EBP3	4.95001e-10
EIF4G3	1.07336e-10
EIF4H	3.87768e-10
EIF5A2	3.11484e-10
ELAVL4	2.15075e-10
ELF2	1.81278e-10
ELF3	6.12563e-10
ELF3-AS1	7.89658e-10
ELFN2	7.11319e-10
ELK3	2.6013e-10
ELL2	1.1218e-09
ELL3	6.31937e-10
ELMO1	3.2115e-11
ELN	6.6261e-12
ELOA2	2.31297e-11
ELOVL4	4.91874e-10
ELOVL5	6.13447e-10
ELOVL6	4.47569e-10
ELOVL7	5.55221e-11
EMB	2.72514e-10
EMCN	4.19119e-10
EME1	8.16406e-10
EML1	6.41197e-10
EML6	3.19872e-10
EMP1	5.84544e-10
EMP3	3.92003e-10
EMX2	2.63148e-11
EN1	8.04811e-11
ENC1	1.18339e-09
ENG	8.92266e-11
ENKD1	5.1677e-11
ENKUR	1.59311e-10
ENOX1	7.48963e-12
ENPP2	3.31686e-10
ENPP5	1.76478e-10
ENTHD1	7.53377e-11
ENTPD2	4.29538e-10
ENTPD3	8.62242e-10
ENTPD4	1.11318e-11
ENTPD7	5.06073e-10
EOMES	1.71824e-10
EPAS1	3.8291e-10
EPB41L1	6.13599e-10
EPB41L2	1.25534e-09
EPB41L3	1.27759e-10
EPB41L4A	5.41215e-10
EPB41L4A-AS1	5.59794e-10
EPB41L5	1.36537e-10
EPC2	3.42007e-10
EPCAM	4.83714e-10
EPGN	6.46728e-10
EPHA10	7.45304e-10
EPHA2	3.71622e-10
EPHA3	1.23045e-09
EPHA4	1.58355e-09
EPHA6	1.05349e-09
EPHA7	3.4229e-10
EPHB1	3.16474e-11
EPHB2	5.54414e-10
EPHB3	9.18116e-10
EPHB6	5.26521e-10
EPHX1	8.69908e-10
EPHX2	8.73726e-10
EPHX4	1.47522e-10
EPM2A	1.9927e-09
EPN1	6.03429e-11
EPN3	5.89278e-10
EPOP	1.67608e-10
EPPK1	1.1417e-09
EPS8	9.92247e-10
EPS8L3	2.09835e-10
EPSTI1	1.15532e-10
EPYC	4.84381e-11
ERAP1	1.5465e-09
ERAP2	1.55044e-10
ERBB3	7.70397e-10
ERBB4	2.25038e-10
ERBIN	1.2001e-10
ERC1	2.43176e-10
ERCC2	1.43246e-10
ERCC6	1.70618e-10
ERCC6L	1.01171e-09
ERCC6L2	4.94808e-11
EREG	1.00325e-09
ERG	2.0527e-11
ERG28	7.02759e-11
ERGIC3	1.08006e-10
ERI1	1.58956e-10
ERICH3	8.02907e-11
ERLIN1	1.27638e-10
ERMAP	5.68192e-10
ERMN	4.88726e-11
ERN1	7.26359e-11
ERO1A	8.35401e-10
ERRFI1	4.80922e-10
ERVFRD-1	2.31095e-11
ERVMER34-1	1.2866e-10
ESCO1	5.0893e-10
ESCO2	2.96211e-10
ESM1	4.10443e-10
ESPL1	8.56755e-10
ESPN	2.31504e-10
ESR2	5.89902e-10
ESRG	6.6661e-10
ESRRB	1.46599e-10
ESX1	1.60286e-10
ETAA1	1.17595e-09
ETFDH	1.34787e-09
ETNK1	9.52714e-11
ETNK2	3.13524e-10
ETNPPL	1.29435e-10
ETS1	4.91194e-10
ETS2	6.70992e-10
ETV1	1.68765e-09
ETV3	9.88323e-11
ETV4	1.04207e-09
ETV5	8.92436e-10
ETV6	8.16507e-11
ETV7	3.91644e-10
EVA1A	1.64549e-09
EVA1C	1.78149e-11
EVC2	6.14812e-11
EVI2A	8.11173e-10
EVI2B	3.35572e-10
EVI5	1.57344e-10
EVI5L	1.31765e-10
EVL	7.38112e-10
EVPLL	3.5038e-10
EXO1	2.47306e-10
EXOC3	1.61824e-10
EXOC3L1	2.17136e-10
EXOC3L2	1.43628e-11
EXOC6	2.55643e-10
EXOC6B	2.64923e-10
EXOSC5	3.22024e-10
EXOSC8	5.21728e-10
EXOSC9	3.72165e-10
EXPH5	8.21739e-11
EXT1	5.69301e-10
EXTL1	1.82557e-11
EYA1	1.20466e-09
EYA3	4.11234e-11
EYA4	1.15657e-10
EYS	1.87967e-09
EZH2	3.05744e-10
F12	3.46991e-10
F13A1	7.34447e-10
F2R	3.86859e-10
F3	4.71425e-10
F5	3.31296e-10
FABP4	5.26027e-10
FABP5	2.38598e-10
FABP6	1.41465e-11
FADD	2.10669e-10
FADS1	2.47652e-10
FADS2	3.16135e-10
FADS3	3.89032e-10
FAF2	2.57479e-11
FAM102A	5.26353e-10
FAM104A	5.44765e-11
FAM107B	9.63386e-10
FAM110B	1.57308e-10
FAM110C	5.63236e-10
FAM111A	3.96492e-10
FAM111B	1.12814e-09
FAM114A1	2.26135e-10
FAM117B	4.15297e-10
FAM118A	7.15143e-11
FAM120C	2.421e-10
FAM124A	7.24483e-11
FAM124B	1.66424e-09
FAM126A	1.08631e-10
FAM129B	3.20596e-10
FAM131C	2.79381e-10
FAM133A	3.01044e-10
FAM133B	5.85667e-10
FAM13A	4.23011e-10
FAM160A1	1.76694e-10
FAM167A	3.96033e-10
FAM167B	8.30835e-10
FAM168B	2.88749e-10
FAM171A1	7.64855e-10
FAM172A	9.14509e-11
FAM174B	2.64922e-11
FAM180A	1.12393e-10
FAM186A	2.03875e-11
FAM189A2	8.8976e-11
FAM193B	6.13867e-11
FAM198B-AS1	4.42186e-10
FAM19A1	1.13047e-10
FAM19A2	1.00631e-09
FAM204A	1.80307e-11
FAM20A	1.14499e-09
FAM20B	7.23329e-11
FAM20C	4.52094e-10
FAM214A	9.7432e-10
FAM214B	6.70604e-10
FAM216B	1.21265e-10
FAM220A	2.57546e-10
FAM222A	5.85244e-11
FAM228A	8.47556e-11
FAM237A	1.56902e-10
FAM241A	7.78305e-10
FAM241B	6.88303e-10
FAM25A	6.46406e-10
FAM25C	8.90666e-10
FAM25G	7.42341e-11
FAM27B	9.04394e-10
FAM3C	4.15215e-10
FAM3D	6.13257e-11
FAM43A	6.98292e-10
FAM45A	6.7183e-11
FAM47B	6.29465e-11
FAM49A	9.56186e-10
FAM50B	1.5825e-09
FAM53C	3.15984e-10
FAM71A	1.31505e-10
FAM71C	1.50878e-10
FAM71D	8.26623e-12
FAM71F2	1.12716e-10
FAM72A	7.03205e-10
FAM72B	7.78336e-10
FAM72C	6.62224e-10
FAM72D	1.22917e-09
FAM78B	2.15207e-10
FAM81A	7.33535e-10
FAM83A	8.0014e-11
FAM83A-AS1	1.67437e-10
FAM83B	1.2522e-10
FAM83C	2.67741e-11
FAM83D	6.28143e-10
FAM83E	4.86589e-10
FAM83G	8.13844e-10
FAM84A	2.00788e-09
FAM84B	5.39173e-10
FAM92A	1.60393e-11
FAM98B	2.71799e-10
FAM9B	6.73214e-12
FAM9C	7.30753e-10
FANCA	2.05159e-10
FANCB	6.17446e-10
FANCD2	4.4197e-10
FANCD2OS	8.5237e-11
FANCG	5.46888e-10
FANCI	4.33049e-10
FANK1	2.23929e-10
FAP	3.65541e-10
FAR2	3.0299e-10
FARP1	8.13791e-10
FASLG	3.53903e-10
FAT1	2.2869e-11
FAT2	6.69737e-12
FAT3	9.27286e-10
FAXC	2.14387e-10
FAXDC2	2.47469e-10
FBLIM1	4.98967e-10
FBLN1	3.95398e-10
FBLN5	6.3967e-10
FBLN7	1.53376e-10
FBN2	1.98671e-10
FBN3	1.73077e-10
FBXL16	8.85497e-10
FBXL17	4.53388e-10
FBXL5	9.55587e-11
FBXO11	7.19325e-11
FBXO15	7.36383e-10
FBXO2	2.21192e-10
FBXO28	6.69503e-11
FBXO31	9.9977e-11
FBXO32	5.94263e-11
FBXO33	5.25589e-10
FBXO4	4.76249e-10
FBXO5	4.39235e-10
FBXO6	5.73977e-10
FBXO7	1.77757e-10
FBXW10	4.37476e-10
FBXW11	2.21163e-10
FBXW4	6.17668e-11
FCGR1A	8.28765e-11
FCGR2A	9.64971e-10
FCRL1	1.37354e-10
FCRL5	8.027e-12
FDCSP	9.55524e-10
FDFT1	2.70092e-10
FDPS	2.12877e-10
FDX1	9.44885e-11
FECH	5.7394e-10
FEM1C	9.63208e-11
FEN1	9.07928e-10
FER1L6	4.64224e-11
FERMT1	3.83842e-10
FERMT2	1.59028e-11
FEZ2	2.73657e-10
FGB	5.46906e-10
FGD2	1.82132e-10
FGD3	6.91935e-11
FGD4	1.7582e-11
FGD5	5.824e-11
FGD6	3.50603e-10
FGF1	7.43661e-10
FGF12	3.72381e-11
FGF13	1.28426e-09
FGF2	2.11488e-11
FGF20	1.53077e-10
FGF5	4.55169e-10
FGF6	1.29115e-10
FGF9	2.87091e-10
FGFBP1	6.29903e-10
FGFR1	5.9725e-12
FGFR2	2.37324e-10
FGFR3	7.28653e-10
FGGY	1.46592e-10
FGL1	5.59983e-10
FGL2	6.34802e-12
FGR	1.5449e-10
FHAD1	1.32898e-10
FHL2	9.7786e-10
FHOD1	1.44348e-10
FHOD3	1.1063e-09
FIBCD1	3.38706e-10
FIBIN	1.8751e-11
FICD	3.72905e-11
FIGN	1.36643e-09
FIGNL1	5.61413e-10
FILIP1L	1.90703e-11
FJX1	5.37594e-10
FKBP1A	1.30624e-10
FKBP5	5.28814e-10
FKBP9P1	7.47314e-11
FLI1	4.41782e-10
FLNA	7.55561e-10
FLNB	1.67337e-10
FLOT2	5.81525e-10
FLRT2	1.9448e-10
FLRT3	7.34045e-10
FLT1	1.54682e-10
FLT3LG	8.27491e-11
FLVCR2	8.16965e-10
FMC1	9.0098e-10
FMN1	1.28404e-10
FMN2	1.39578e-09
FMNL1	2.28149e-10
FMNL2	2.49742e-10
FMO3	1.54873e-11
FMR1NB	2.53833e-11
FN1	3.71125e-10
FNBP1	5.12224e-10
FNDC1	1.9661e-11
FNDC3A	3.01886e-10
FNDC3B	9.5839e-10
FNDC4	1.312e-10
FNIP1	3.99673e-10
FNIP2	2.65059e-09
FOLR1	3.47902e-10
FOLR3	3.82328e-10
FOS	8.28276e-10
FOSL1	1.71206e-10
FOSL2	8.29418e-10
FOXA1	8.46097e-10
FOXB1	3.4462e-11
FOXC1	3.06127e-09
FOXC2-AS1	1.02801e-09
[truncated: 4,220 more rows]

## Sheet: OSMdept_mgt01_filt
A2ML1	6.33736e-10
A4GALT	1.34123e-09
AACS	9.27985e-11
AADAC	8.13419e-10
AADAT	4.50876e-10
AAK1	8.03061e-11
AARS	5.3763e-10
AASDH	2.76277e-11
AASS	6.43512e-11
ABAT	6.51692e-11
ABCA1	9.38459e-11
ABCA12	4.07004e-10
ABCA13	8.54377e-11
ABCA5	1.61837e-10
ABCA6	7.96806e-10
ABCA8	5.52127e-11
ABCA9	3.26881e-11
ABCB5	9.20109e-10
ABCB6	8.06869e-10
ABCC2	9.73926e-10
ABCC3	6.44389e-10
ABCC9	1.11773e-10
ABCD1	2.93895e-10
ABCE1	3.89235e-10
ABCG1	4.90946e-10
ABCG5	5.11968e-10
ABHD16A	9.75095e-10
ABHD17C	5.53481e-10
ABHD2	3.88882e-11
ABHD4	5.77682e-10
ABHD5	6.11274e-10
ABI3BP	1.08904e-09
ABL2	2.38746e-11
ABLIM1	3.88173e-10
ABLIM2	2.09044e-09
ABLIM3	1.29392e-09
ABR	5.35891e-10
ABRA	1.01603e-09
ABRAXAS1	1.33098e-10
ABT1	5.16531e-10
ABTB1	2.2842e-11
ABTB2	9.55549e-10
ACAA2	4.4934e-11
ACAN	3.45664e-10
ACAP2	3.12667e-10
ACAT1	6.17896e-11
ACAT2	8.98686e-10
ACE2	1.20744e-09
ACER3	3.32049e-09
ACHE	4.1598e-10
ACKR3	1.28444e-09
ACKR4	7.62714e-10
ACLY	4.45694e-10
ACO1	1.89003e-10
ACOD1	1.09775e-09
ACOT11	9.15793e-10
ACOT7	5.51825e-10
ACOT9	5.37106e-10
ACOX2	2.73804e-09
ACOX3	3.47476e-11
ACOXL	1.00281e-10
ACP2	1.05569e-09
ACP5	2.39862e-09
ACPP	1.23318e-09
ACSF2	6.62497e-10
ACSL1	9.32013e-10
ACSL3	2.54557e-10
ACSL4	1.08712e-09
ACSL5	6.14474e-10
ACSM4	3.36112e-10
ACSM6	2.41077e-09
ACTB	1.40683e-09
ACTBL2	4.55226e-11
ACTG1	1.03263e-09
ACTL7B	4.82622e-09
ACTN1	6.32701e-10
ACTN2	2.66816e-10
ACTR3	3.77123e-10
ACTRT1	2.08085e-10
ACVR1	1.77724e-10
ACVR1B	1.10059e-10
ACVR2A	3.73215e-10
ADAM10	2.42728e-11
ADAM11	2.72877e-11
ADAM12	7.63386e-10
ADAM17	1.95137e-10
ADAM19	1.12862e-09
ADAM23	1.65604e-09
ADAM30	3.80757e-11
ADAM8	1.11797e-09
ADAMTS1	8.39798e-10
ADAMTS15	5.3396e-10
ADAMTS17	2.02362e-10
ADAMTS18	4.52013e-11
ADAMTS19	1.26155e-10
ADAMTS20	1.08975e-11
ADAMTS3	7.9189e-10
ADAMTS5	6.18326e-10
ADAMTS6	1.36111e-09
ADAMTS7P4	6.11448e-10
ADAMTS9	5.13436e-10
ADAMTSL1	5.52027e-11
ADAMTSL3	2.04802e-10
ADAMTSL4	1.24141e-09
ADAR	3.66164e-10
ADARB2	5.86221e-10
ADCK2	5.9785e-11
ADCY3	4.82401e-10
ADCY7	1.1209e-09
ADCY8	3.45639e-10
ADGB	1.60998e-10
ADGRA2	5.81526e-10
ADGRA3	8.49007e-10
ADGRB3	7.02901e-10
ADGRE2	9.37774e-10
ADGRE5	7.13054e-10
ADGRF1	2.899e-09
ADGRF4	1.06921e-09
ADGRF5	1.51142e-10
ADGRG1	9.5172e-10
ADGRG4	9.84233e-11
ADGRG6	1.4007e-10
ADGRG7	1.46705e-11
ADGRL2	1.3091e-09
ADGRL3	3.11132e-10
ADGRL4	6.73666e-10
ADH1A	1.99529e-10
ADH1B	4.4007e-10
ADH5	2.15151e-11
ADH7	3.35688e-11
ADIRF	6.28492e-10
ADM	1.02878e-09
ADM2	3.80395e-10
ADO	6.64838e-11
ADORA1	6.84234e-11
ADORA2B	1.40039e-10
ADPRH	1.09688e-10
ADRA1B	2.96398e-10
ADRA1D	2.72032e-10
ADRA2A	2.72343e-10
ADRB2	1.08582e-09
ADSSL1	5.54658e-10
ADTRP	6.94298e-10
AEBP2	3.21361e-10
AFAP1L1	6.50417e-10
AFAP1L2	8.6101e-10
AFF3	8.50158e-10
AFF4	1.72156e-10
AGAP1	4.88853e-11
AGAP4	1.59653e-10
AGAP6	2.14316e-09
AGAP9	7.76176e-11
AGFG2	8.53882e-10
AGRP	4.22979e-10
AGTR1	8.46171e-11
AGTR2	7.65559e-12
AGTRAP	2.17564e-10
AGXT2	4.26106e-10
AHCY	8.87763e-11
AHCYL2	2.17101e-10
AHNAK2	6.31075e-10
AIM2	1.04973e-09
AIMP1	7.91095e-11
AIPL1	3.02735e-10
AK2	9.35409e-11
AK4	1.45372e-10
AK9	2.76935e-10
AKAP1	6.26069e-10
AKAP12	1.25584e-09
AKAP2	4.99922e-10
AKAP4	6.08465e-11
AKAP5	1.02887e-10
AKAP6	5.44801e-10
AKAP9	2.53137e-11
AKIP1	1.2431e-09
AKIRIN2	6.57273e-10
AKR1A1	9.77246e-11
AKR1B10	6.23305e-10
AKR1B15	1.62192e-09
AKR1C1	2.12323e-09
AKR1C2	6.65203e-10
AKR1C3	7.13696e-10
AKR1E2	8.35013e-12
ALAS1	1.43744e-11
ALCAM	1.01591e-09
ALDH1A1	7.9569e-10
ALDH1A2	7.04949e-10
ALDH1A3	1.89738e-09
ALDH1B1	2.20275e-09
ALDH1L2	8.79686e-10
ALDH2	2.3547e-10
ALDH3A1	6.41815e-10
ALDH3A2	8.70533e-10
ALDH3B1	9.47715e-10
ALDH3B2	7.00761e-10
ALDH5A1	6.26373e-11
ALDH6A1	8.03319e-10
ALDH7A1	9.71198e-11
ALDH8A1	6.41909e-10
ALDOC	1.011e-09
ALG10	2.40582e-09
ALG10B	1.21531e-09
ALG13	2.25075e-10
ALG13-AS1	6.81867e-10
ALG1L	2.7249e-11
ALK	1.89194e-09
ALOX12B	3.77018e-10
ALOX15B	1.16198e-09
ALOX5AP	1.09049e-09
ALOXE3	2.21391e-10
ALPK1	9.90982e-10
ALPK2	9.65246e-11
ALPL	1.43225e-10
ALPP	1.60986e-10
ALX1	2.75442e-11
ALX4	1.22497e-09
ALYREF	1.77224e-10
AMACR	9.03982e-10
AMBN	2.62514e-10
AMD1	8.02052e-10
AMELX	8.62631e-10
AMER3	4.60562e-10
AMIGO2	8.51049e-10
AMMECR1	8.089e-11
AMN	1.82489e-10
AMOT	1.34151e-10
AMOTL1	4.28416e-11
AMOTL2	9.84526e-10
AMPD3	4.99786e-10
AMPH	6.672e-11
AMTN	1.20515e-09
AMY2B	1.30119e-10
ANAPC1	2.8223e-10
ANAPC4	1.45172e-11
ANG	5.47624e-10
ANGPT1	2.45543e-09
ANGPT2	5.7364e-10
ANGPTL2	1.24028e-10
ANGPTL4	1.20616e-09
ANK1	1.08355e-10
ANK2	6.40266e-10
ANK3	2.99525e-10
ANKEF1	1.41349e-10
ANKRD2	1.09625e-09
ANKRD20A5P	4.6114e-10
ANKRD28	9.04037e-12
ANKRD30A	7.76213e-11
ANKRD30BL	2.5682e-10
ANKRD31	4.33445e-10
ANKRD36	5.87329e-10
ANKRD36C	3.9311e-10
ANKRD46	6.86338e-11
ANKRD50	4.47376e-10
ANKRD55	1.31467e-09
ANKRD62	1.01806e-11
ANKRD65	2.72721e-10
ANKRD7	3.83951e-10
ANKRD9	1.13999e-10
ANKS1B	2.22382e-09
ANLN	9.9122e-10
ANO10	1.6408e-09
ANO2	1.17866e-11
ANO3	9.37663e-10
ANO4	8.84268e-10
ANOS1	2.63974e-11
ANP32C	2.21901e-10
ANP32E	5.48748e-10
ANPEP	7.27359e-10
ANTXR2	3.07248e-09
ANXA1	1.63812e-09
ANXA10	8.05124e-10
ANXA13	2.26387e-09
ANXA2	1.20093e-10
ANXA2R	1.09961e-09
ANXA3	5.8236e-10
ANXA5	1.13787e-09
ANXA6	1.92231e-10
ANXA8	8.2874e-10
ANXA8L1	6.28008e-10
AOAH	8.9534e-10
AOC1	1.02458e-10
AOX1	6.15226e-10
AP1B1	1.3633e-11
AP1G1	1.76824e-10
AP1S2	1.31644e-10
AP1S3	6.29675e-10
AP2S1	1.53021e-09
AP3B1	8.20433e-11
AP3D1	8.82186e-11
AP3M2	3.90149e-10
AP5B1	8.37051e-10
APAF1	8.12287e-10
APBB1IP	1.75813e-10
APBB2	1.28206e-09
APBB3	2.93356e-10
APCDD1	5.10497e-10
APCS	7.92965e-11
APELA	9.11805e-10
APLNR	6.27959e-10
APOA1	9.80545e-11
APOBEC3A	8.32964e-10
APOBEC3B	6.7575e-10
APOBEC3G	2.70359e-10
APOL1	2.76625e-10
APOL2	4.93725e-10
APOL3	1.3431e-09
APOL4	4.38606e-10
APOL6	5.74795e-10
AQP10	1.60011e-11
AQP3	5.68794e-10
AQP9	2.93065e-09
AR	2.06393e-11
AREG	8.67467e-10
ARF4	1.90469e-10
ARG2	8.51965e-10
ARHGAP11A	9.46381e-10
ARHGAP11B	7.80183e-10
ARHGAP15	1.77488e-09
ARHGAP18	4.23841e-11
ARHGAP20	9.31605e-10
ARHGAP22	1.1057e-09
ARHGAP24	2.37916e-11
ARHGAP26	1.38149e-09
ARHGAP29	9.6624e-10
ARHGAP42	1.61448e-10
ARHGAP6	1.08513e-10
ARHGAP8	1.7407e-10
ARHGDIB	1.54368e-10
ARHGEF10	7.12688e-10
ARHGEF11	2.42746e-11
ARHGEF12	1.707e-10
ARHGEF18	8.10038e-10
ARHGEF2	4.77181e-10
ARHGEF28	4.15297e-10
ARHGEF37	6.20618e-10
ARHGEF39	1.17884e-09
ARHGEF4	1.12611e-09
ARHGEF40	1.23926e-09
ARID1A	1.68262e-10
ARID3B	7.52589e-10
ARID5A	1.03539e-09
ARID5B	3.81147e-09
ARL14EPL	4.04427e-10
ARL3	1.13079e-09
ARL4A	4.33807e-10
ARL4C	6.93461e-10
ARL4D	1.5093e-09
ARL6	1.15441e-09
ARL6IP6	1.88462e-11
ARL8B	3.76935e-11
ARMC1	4.95534e-11
ARMC3	4.22226e-11
ARMC4	1.89207e-10
ARMH2	4.09896e-10
ARNT2	2.63465e-10
ARNTL	1.11568e-09
ARNTL2	8.18311e-10
ARPC1B	7.18658e-11
ARPC5L	4.68318e-10
ARPP21	1.19028e-09
ARRDC2	1.11127e-09
ARRDC3	1.21651e-09
ARRDC4	1.6152e-10
ARSF	3.82592e-10
ARSI	1.14189e-09
ARSJ	2.96794e-10
ART3	5.49941e-10
ARV1	1.40044e-10
ARX	1.76863e-10
ASAH2	4.37371e-10
ASAH2B	9.013e-11
ASAP1	7.80631e-10
ASAP2	2.5904e-10
ASAP3	9.71619e-10
ASB10	8.94334e-11
ASB4	3.59324e-10
ASB5	2.5413e-11
ASB7	7.86842e-10
ASB9	8.74613e-11
ASCC1	1.11087e-09
ASCC3	4.37241e-10
ASF1A	2.26949e-10
ASF1B	7.59239e-10
ASIP	1.82818e-08
ASL	1.27024e-10
ASNS	7.72925e-10
ASPG	7.92835e-10
ASPH	5.33373e-10
ASPHD2	1.07635e-09
ASPM	9.9432e-10
ASPN	5.77253e-11
ASPRV1	1.94503e-10
ASS1	5.81858e-10
ASXL2	1.50247e-10
ASXL3	1.41562e-09
ASZ1	2.43412e-11
ATAD2	4.66839e-10
ATAD2B	1.35268e-10
ATAD3B	5.09054e-10
ATAD5	2.93755e-10
ATCAY	1.34116e-10
ATF3	8.26247e-10
ATF7IP	1.56728e-09
ATG10	9.73473e-11
ATG13	5.17346e-10
ATG14	3.00175e-10
ATG16L1	1.8445e-10
ATG3	1.24657e-10
ATG5	1.16869e-10
ATG7	1.78711e-09
ATG9B	2.35819e-10
ATIC	9.31088e-10
ATOH1	2.29902e-10
ATOH8	1.23027e-09
ATP10B	5.73268e-10
ATP10D	2.81532e-10
ATP13A2	5.24873e-10
ATP13A3	5.4562e-10
ATP1A1	6.74517e-10
ATP1B1	1.06651e-09
ATP1B3	7.96725e-11
ATP2A2	3.0727e-10
ATP2B4	7.14368e-10
ATP2C1	5.26264e-10
ATP5PF	2.68033e-11
ATP6AP1L	1.92744e-09
ATP6V0A4	6.19868e-10
ATP6V0C	4.30801e-11
ATP6V0D1	3.33833e-10
ATP6V0E2	1.10581e-09
ATP6V1B1	9.95379e-10
ATP6V1H	8.0547e-10
ATP7B	3.80773e-11
ATP8A1	3.81488e-10
ATP8A2	5.78082e-10
ATP8B1	7.00444e-10
ATP8B2	9.49863e-10
ATRAID	4.78847e-10
ATRNL1	5.49418e-10
ATXN1	1.35101e-10
ATXN7L1	1.68522e-10
AUH	2.40002e-10
AUNIP	2.33423e-10
AURKA	1.00793e-09
AURKB	8.08933e-10
AVPI1	8.80303e-10
AXIN2	2.52901e-10
AXL	1.42108e-09
AZGP1	9.99732e-10
AZIN1	7.88135e-11
AZIN2	6.98799e-10
B2M	1.69105e-10
B3GALNT1	5.7324e-10
B3GALT2	6.04431e-09
B3GALT5	4.64915e-10
B3GLCT	1.98219e-10
B3GNT2	1.11666e-09
B3GNT3	4.48397e-10
B3GNT7	6.48806e-10
B3GNT8	6.01437e-10
B4GALNT1	6.74596e-10
B4GALNT3	2.35454e-10
B4GALT5	2.25852e-10
B4GALT6	7.39068e-10
BACH1	1.16061e-09
BACH2	4.67622e-10
BAG1	2.90399e-10
BAGE2	6.7064e-10
BAIAP2L1	1.71836e-10
BAK1	3.34678e-10
BAMBI	6.52309e-10
BANCR	2.54574e-10
BARD1	8.54247e-10
BARX2	3.16008e-10
BASP1	5.58625e-10
BATF	1.65427e-11
BATF2	6.13925e-10
BATF3	1.20761e-09
BAZ2A	3.06975e-11
BBC3	9.83671e-10
BBIP1P1	6.71929e-10
BBOX1	7.44731e-10
BBS12	1.1575e-10
BBS9	1.44513e-09
BBX	3.72434e-10
BCAN	5.17414e-10
BCAP29	3.89503e-10
BCAR1	8.51025e-11
BCAR3	7.98704e-10
BCAS3	1.39048e-11
BCAT1	8.87903e-11
BCHE	8.86914e-10
BCKDHA	5.6425e-10
BCKDHB	1.65876e-10
BCL10	3.00885e-10
BCL11A	5.32479e-10
BCL2L1	8.43472e-10
BCL2L11	2.12801e-09
BCL2L12	3.79134e-10
BCL2L14	5.10728e-10
BCL3	1.24777e-09
BCL6	1.23597e-09
BCL9L	1.3489e-10
BDH1	7.33766e-10
BDH2	1.40798e-10
BDKRB1	1.22951e-09
BDKRB2	1.53399e-09
BDNF	5.76049e-10
BECN2	3.29698e-11
BEND5	2.97506e-11
BEST2	5.30406e-10
BET1	1.42896e-09
BEX3	3.52536e-11
BHLHA9	4.27971e-11
BHLHE40	8.67364e-10
BHLHE41	5.53807e-09
BICDL1	6.12155e-10
BICDL2	5.30692e-10
BICRAL	1.40176e-11
BIN1	1.19424e-09
BIRC2	1.90219e-10
BIRC3	7.94104e-10
BIRC5	7.51411e-10
BISPR	6.65352e-10
BLACAT1	9.23798e-10
BLK	6.26453e-12
BLM	1.56242e-09
BLNK	9.31161e-10
BLOC1S2	3.76231e-10
BLOC1S3	1.35162e-10
BLOC1S5-TXNDC5	1.28601e-09
BLVRB	6.75106e-10
BMF	1.2699e-09
BMP1	1.27162e-10
BMP10	9.84025e-10
BMP2	1.51123e-09
BMP4	1.05378e-09
BMP5	3.53034e-11
BMP6	7.96227e-10
BMPR1A	4.28127e-10
BMPR1B	2.40919e-09
BMS1	3.59172e-10
BMT2	5.21736e-10
BMX	8.22746e-10
BNC1	4.28728e-11
BNIP2	4.03984e-10
BNIP3	9.86601e-10
BOD1L1	4.18347e-11
BOD1L2	3.54841e-10
BOLA3	2.99923e-10
BORA	8.14412e-10
BPGM	1.58512e-09
BPTF	3.65988e-11
BRCA1	5.95272e-10
BRCA2	9.86864e-10
BRI3BP	1.06167e-09
BRINP2	1.89949e-10
BRINP3	1.70536e-09
BRIP1	2.99537e-10
BROX	3.83576e-11
BRPF3	1.88428e-10
BRWD3	1.51161e-10
BSN	1.54582e-10
BSND	1.3138e-10
BSPH1	2.24617e-10
BST2	8.02373e-10
BTAF1	4.21549e-10
BTBD11	4.26305e-09
BTBD18	3.36188e-11
BTBD3	3.9428e-10
BTBD9	1.00969e-10
BTC	3.35326e-10
BTG1	7.52346e-10
BTG2	3.07065e-10
BTN2A2	7.75308e-10
BTN3A1	7.69325e-10
BTN3A2	6.7094e-10
BTN3A3	3.98899e-10
BTNL10	5.90795e-10
BTNL3	3.30879e-10
BUB1	7.36461e-10
BUB1B	1.29551e-09
BZW1	1.54082e-11
C10orf113	8.04818e-11
C10orf90	6.80191e-10
C10orf99	1.25247e-09
C11orf24	3.90642e-10
C11orf42	1.78426e-10
C11orf54	9.07559e-10
C11orf58	9.73223e-10
C11orf87	2.94478e-11
C11orf91	1.20471e-09
C12orf40	1.99897e-10
C12orf42	6.29297e-11
C12orf54	5.27446e-10
C12orf56	2.61338e-10
C12orf66	1.81041e-09
C12orf74	2.15678e-10
C12orf75	8.09025e-10
C14orf132	1.78246e-10
C14orf177	2.58243e-11
C14orf39	4.79028e-10
C15orf39	1.93179e-10
C15orf41	1.57822e-10
C15orf48	8.49565e-10
C15orf53	6.6986e-10
C15orf62	2.78257e-10
C15orf65	9.10235e-10
C16orf45	8.49443e-10
C16orf72	2.98136e-09
C16orf74	2.89496e-10
C17orf112	1.32304e-09
C17orf50	3.88919e-10
C17orf51	1.04291e-09
C17orf64	2.47148e-11
C17orf82	2.55307e-10
C17orf97	2.07522e-10
C18orf21	1.43571e-09
C18orf25	4.7891e-10
C18orf54	1.05493e-09
C19orf66	1.1294e-09
C1D	1.75744e-10
C1GALT1C1L	1.19181e-10
C1QTNF3	2.88117e-10
C1QTNF6	1.38647e-10
C1QTNF7	2.19634e-10
C1R	1.16951e-09
C1RL	6.5313e-10
C1S	1.07143e-09
C1orf105	4.92739e-10
C1orf112	1.74787e-10
C1orf116	1.03089e-09
C1orf146	1.16942e-10
C1orf21	2.92035e-09
C1orf210	5.34355e-10
C1orf43	3.12868e-09
C1orf87	1.26726e-09
C2	5.42836e-10
C20orf141	5.13546e-10
C20orf203	1.38288e-10
C2CD6	2.92216e-11
C2orf16	3.86275e-11
C2orf74	2.46143e-10
C2orf81	6.77084e-10
C2orf83	7.2831e-11
C2orf88	2.63013e-10
C2orf92	4.48819e-11
C3	1.55458e-10
C3orf62	4.26303e-11
C3orf67	1.88922e-09
C3orf79	2.2958e-10
C3orf80	4.04527e-11
C4A	4.97754e-10
C4B	2.27011e-10
C4BPA	1.18612e-10
C4orf19	1.68269e-09
C4orf36	1.28187e-09
C4orf45	4.81157e-11
C4orf46	5.24788e-10
C4orf54	2.02681e-10
C5AR1	5.67532e-10
C5AR2	1.11774e-09
C5orf30	2.77875e-11
C5orf38	4.83378e-10
C5orf46	7.40141e-10
C5orf56	2.76175e-10
C5orf58	2.0556e-10
C5orf63	4.15031e-11
C5orf67	1.44182e-10
C6	2.42355e-10
C6orf118	1.13956e-09
C6orf203	2.20753e-11
C6orf223	2.12124e-10
C6orf48	5.34302e-10
C6orf99	1.1732e-10
C7	7.61386e-11
C7orf33	5.5414e-09
C7orf65	1.85869e-10
C7orf71	5.78916e-10
C8B	4.92722e-10
C8orf48	1.0669e-09
C8orf82	6.52881e-10
C8orf87	3.87438e-10
C9	1.77502e-10
C9orf129	3.93581e-11
C9orf135	7.118e-10
C9orf152	9.65047e-11
C9orf153	1.51451e-10
C9orf170	6.91673e-11
C9orf3	8.99159e-10
C9orf57	1.222e-10
C9orf66	2.20611e-10
C9orf72	4.20234e-10
C9orf85	5.68049e-11
C9orf92	6.87269e-10
CA10	5.25444e-10
CA11	9.58728e-10
CA12	9.57898e-10
CA2	6.62896e-10
CA3-AS1	6.14452e-10
CA8	2.70059e-10
CA9	1.01235e-09
CAB39L	2.24321e-10
CABCOCO1	5.09868e-10
CABIN1	9.56436e-11
CABLES1	2.62962e-11
CACFD1	4.78986e-10
CACHD1	3.93051e-10
CACNA1A	6.16136e-10
CACNA1D	1.45903e-10
CACNA1H	1.84457e-10
CACNA2D1	3.80009e-10
CACNA2D3	1.25218e-09
CACNB2	3.60142e-11
CACNG1	6.50828e-11
CACNG3	4.69592e-11
CACUL1	6.32221e-10
CACYBP	3.25543e-10
CADPS	5.64177e-11
CALB1	9.9423e-11
CALCB	3.35571e-11
CALCOCO1	3.93815e-10
CALCOCO2	5.09898e-10
CALCRL	1.19701e-09
CALD1	5.29047e-11
CALHM2	7.13991e-10
CALHM6	2.49549e-10
CALM1	2.3923e-10
CALM2	1.05589e-09
CALM3	9.04783e-10
CALML3	3.64187e-10
CALML5	6.3166e-10
CALN1	3.1456e-10
CALR	5.30583e-10
CALU	6.02819e-10
CAMK1D	7.07269e-11
CAMK1G	1.12507e-10
CAMK2B	1.06996e-09
CAMK2D	1.48466e-09
CAMK2N1	1.00651e-09
CAMKK1	8.45764e-10
CAMLG	7.62716e-10
CAMSAP2	4.71376e-10
CAMTA1	8.0234e-10
CAND2	2.13072e-10
CAP1	6.34992e-10
CAP2	8.67084e-10
CAPN11	1.10646e-11
CAPN15	6.35633e-10
CAPN2	1.04109e-09
CAPN3	6.45166e-10
CAPN6	8.26068e-11
CAPRIN1	2.43405e-10
CAPRIN2	8.12901e-10
CAPZA1	1.77038e-10
CAPZA2	8.73133e-11
CAPZB	1.06266e-10
CARD10	9.54529e-10
CARD11	4.00665e-11
CARD16	9.96184e-10
CARD17	1.08169e-09
CARD18	2.4415e-10
CARHSP1	4.39647e-09
CARTPT	1.12194e-09
CASC1	1.14212e-10
CASC19	5.08176e-10
CASD1	2.10981e-09
CASP1	8.10148e-10
CASP10	1.20357e-09
CASP12	7.85089e-11
CASP14	8.94472e-09
CASP1P2	1.25706e-09
CASP4	1.2179e-09
CASP7	1.42237e-09
CASP8	5.49377e-10
CASTOR1	4.99438e-10
CASTOR3	9.34038e-11
CATSPER3	9.24039e-11
CATSPERD	1.04577e-11
CAV1	1.07527e-09
CAVIN1	6.87508e-10
CAVIN2	1.17145e-09
CAVIN3	2.33049e-10
CAVIN4	2.02578e-10
CBLB	4.12377e-10
CBLL2	1.17408e-10
CBLN2	2.79371e-10
CBR3	4.63705e-10
CBR4	2.44271e-10
CBS	5.04649e-10
CBX3	3.87029e-11
CBX4	3.48442e-10
CBX7	1.44333e-11
CC2D2A	3.47331e-10
CCBE1	2.64597e-09
CCDC102B	1.94047e-10
CCDC107	3.33795e-10
CCDC112	7.34222e-12
CCDC121	4.86425e-10
CCDC126	1.80063e-10
CCDC134	6.60301e-10
CCDC14	3.05613e-11
CCDC140	1.05367e-10
CCDC144A	6.99197e-11
CCDC144NL	1.16796e-09
CCDC148	6.35927e-10
CCDC150	6.91493e-10
CCDC152	2.7827e-10
CCDC157	2.88104e-10
CCDC169-SOHLH2	4.59184e-10
CCDC174	5.92701e-10
CCDC177	2.01236e-10
CCDC178	1.1383e-10
CCDC18	3.30032e-10
CCDC181	2.08623e-11
CCDC192	1.09703e-10
CCDC196	6.75676e-10
CCDC198	1.15451e-10
CCDC200	4.20556e-11
CCDC33	1.23047e-09
CCDC34	1.14855e-09
CCDC50	1.31009e-10
CCDC54	6.49575e-10
CCDC59	1.49543e-10
CCDC68	8.999e-10
CCDC69	1.28727e-09
CCDC71L	2.65433e-09
CCDC73	5.30185e-10
CCDC80	8.29238e-10
CCDC81	2.04117e-10
CCDC85C	6.17389e-10
CCDC88A	1.81153e-10
CCDC88C	3.95041e-11
CCDC90B	6.9049e-10
CCDC9B	6.84713e-10
CCIN	4.07739e-11
CCKAR	7.42022e-10
CCL17	4.70979e-11
CCL2	1.74391e-10
CCL20	8.523e-10
CCL21	1.2182e-10
CCL26	3.98386e-11
CCN1	6.89732e-10
CCN2	8.27632e-10
CCN3	7.61811e-10
CCN5	1.00872e-09
CCNA1	1.02454e-09
CCNA2	4.99068e-10
CCNB1	1.2453e-09
CCNB2	5.05127e-10
CCND1	9.88525e-10
CCNE1	1.00953e-09
CCNE2	6.17352e-10
CCNF	8.36353e-10
CCNG1	2.64317e-11
CCNG2	1.14963e-09
CCNI	2.12394e-10
CCNJL	6.27572e-10
CCNL1	2.41462e-10
CCNY	9.47773e-11
CCPG1	1.00524e-09
CCR1	1.2626e-11
CCR2	9.23429e-11
CCR3	9.66256e-10
CCR7	2.83737e-11
CCR8	8.75038e-11
CCSAP	7.88324e-11
CCSER1	7.55593e-10
CCSER2	3.1496e-10
CCT4	3.10109e-10
CCZ1B	1.50354e-10
CD14	4.25355e-10
CD164L2	4.41076e-10
CD177	4.42441e-10
CD180	3.47696e-10
CD200	4.6953e-10
CD226	9.7242e-11
CD24	9.26126e-10
CD247	2.81373e-10
CD27-AS1	3.56893e-10
CD274	8.9187e-10
CD276	4.86853e-10
CD2AP	6.79198e-11
CD300E	2.88389e-10
CD36	6.522e-10
CD38	4.5459e-11
CD3EAP	1.17496e-09
CD40	2.19805e-10
CD40LG	8.634e-10
CD44	2.20429e-09
CD46	1.25349e-10
CD47	5.81583e-10
CD53	1.90312e-09
CD55	1.1592e-09
CD59	9.46832e-10
CD5L	2.59176e-10
CD68	7.84483e-10
CD7	3.29107e-10
CD74	1.69083e-09
CD82	1.40462e-09
CD83	1.81044e-10
CD8B	1.37179e-10
CD9	5.91152e-10
CD93	3.85797e-11
CD96	2.69741e-10
CD99L2	6.8958e-10
CDA	5.66563e-10
CDC123	1.61617e-10
CDC14C	5.52089e-10
CDC20	6.74536e-10
CDC25A	5.10799e-10
CDC25B	1.08959e-09
CDC25C	9.26285e-10
CDC37L1	2.0555e-09
CDC42BPG	7.10104e-10
CDC42EP2	9.61433e-10
CDC42EP3	4.11888e-10
CDC42EP4	5.48899e-10
CDC42SE2	1.62308e-09
CDC45	1.32552e-09
CDC5L	6.05181e-10
CDC6	2.54855e-10
CDC7	8.01918e-10
CDCA2	9.2965e-10
CDCA3	1.02465e-09
CDCA4	8.30153e-10
CDCA5	4.60714e-10
CDCA7	4.44597e-10
CDCA7L	1.07087e-10
CDCA8	1.00038e-09
CDCP1	3.48112e-09
CDH1	7.96727e-10
CDH11	4.37114e-10
CDH12	6.57238e-10
CDH13	1.53231e-09
CDH16	7.00202e-10
CDH17	8.94962e-12
CDH19	6.64849e-10
CDH2	1.00186e-09
CDH20	1.02189e-10
CDH22	1.04963e-10
CDH3	1.1736e-10
CDH4	3.16023e-10
CDH6	8.67171e-10
CDH8	2.13252e-10
CDH9	9.85819e-10
CDK1	8.56482e-10
CDK13	7.60262e-11
CDK14	8.52314e-10
CDK18	4.26013e-10
CDK2	1.11941e-09
CDK5RAP1	1.33737e-09
CDK5RAP2	1.16316e-09
CDKAL1	3.51973e-10
CDKL2	1.89951e-11
CDKN1C	6.56915e-10
CDKN2B	1.09582e-09
CDKN2D	9.45067e-10
CDKN3	1.27234e-09
CDR1	2.67844e-10
CDR2L	8.64968e-10
CDRT15	9.34396e-11
CDSN	7.54841e-10
CDT1	9.2544e-10
CDV3	4.65296e-10
CDYL	3.37805e-10
CEACAM1	1.10502e-10
CEACAM6	1.51105e-10
CEBPD	1.54414e-09
CEBPE	2.78639e-10
CEBPG	1.36085e-10
CEL	3.07091e-10
CELA1	9.37607e-11
CELA2A	1.42502e-10
CELF2	1.36269e-11
CELF3	2.14552e-10
CELF4	9.37264e-10
CELSR1	1.81328e-10
CELSR2	5.65576e-10
CEMIP2	1.3964e-09
CENPA	1.75882e-09
CENPBD1	1.30944e-09
CENPE	9.78701e-10
CENPF	6.07872e-10
CENPH	1.12889e-09
CENPI	2.56452e-10
CENPJ	4.7708e-10
CENPK	1.00516e-09
CENPL	6.19187e-10
CENPM	8.10177e-10
CENPN	8.02947e-10
CENPO	3.76362e-10
CENPP	8.65653e-10
CENPS-CORT	7.62215e-10
CENPU	6.81575e-10
CENPV	5.82008e-10
CENPW	2.16024e-09
CENPX	3.74815e-10
CEP120	8.02049e-10
CEP126	1.4468e-10
CEP152	3.56251e-11
CEP162	8.90366e-10
CEP192	2.88106e-10
CEP350	1.67084e-09
CEP55	8.05834e-10
CEP57L1	5.9052e-10
CEP63	7.73567e-11
CEP72	1.6549e-10
CEP78	7.71416e-10
CEP83	6.18452e-11
CERCAM	3.42031e-10
CERK	4.11378e-10
CERS4	1.57889e-09
CES1	8.38706e-10
CES1P1	4.07314e-10
CES1P2	3.1518e-10
CES2	1.77505e-10
CES4A	7.74186e-10
CFAP126	2.46079e-10
CFAP299	1.47496e-10
CFAP54	4.39729e-10
CFAP61	4.38308e-10
CFB	9.09133e-10
CFDP1	3.89698e-11
CFH	9.75978e-10
CFI	1.06988e-09
CFL1	4.65834e-10
CFL2	3.39252e-10
CGAS	9.23349e-10
CGB5	7.85379e-10
CGB8	6.92822e-10
CGGBP1	1.39339e-09
CGNL1	2.92904e-10
CGRRF1	8.83572e-11
CH25H	4.55874e-11
CHAC1	9.1831e-10
CHAC2	1.04883e-09
CHAF1A	2.05575e-10
CHAF1B	9.4477e-10
CHCHD10	2.98058e-10
CHD1	3.64019e-10
CHD6	2.89734e-11
CHD9	3.05162e-10
CHDH	1.77973e-09
CHEK2	1.6031e-09
CHI3L1	1.38207e-09
CHI3L2	6.42231e-10
CHIT1	1.41315e-10
CHKA	4.79412e-10
CHL1	3.6757e-10
CHM	4.38687e-11
CHMP2B	4.95442e-11
CHN1	1.36089e-09
CHODL	5.4527e-10
CHORDC1	7.24772e-10
CHP2	3.48537e-11
CHRD	6.7889e-10
CHRDL1	9.45774e-10
CHRM3	1.60151e-09
CHRM5	4.05905e-09
CHRNA1	9.00183e-10
CHRNA3	5.18965e-11
CHRNA5	9.48943e-10
CHRNA6	1.26448e-10
CHRNA9	7.115e-10
CHRNB1	4.73754e-10
CHRNB4	8.79393e-11
CHST11	7.68128e-10
CHST14	8.06071e-11
CHST15	1.34461e-09
CHST2	1.44453e-09
CHST7	3.63389e-10
CHST9	3.61301e-11
CHSY1	3.78254e-10
CHSY3	8.62997e-10
CHTF18	9.81144e-10
CIART	6.08274e-10
CIDEB	9.8424e-10
CIITA	8.91938e-10
CIP2A	9.35668e-10
CIPC	5.10132e-10
CISH	3.02936e-10
CIT	1.1038e-09
CITED2	1.00043e-09
CITED4	6.32998e-11
CKAP2	6.55404e-10
CKAP2L	5.1677e-10
CKB	6.54456e-10
CKLF	3.82043e-10
CKMT2	5.07911e-10
CKS1B	9.54549e-10
CKS1BP3	8.09716e-10
CKS2	9.20513e-10
CLASP1	1.98794e-10
CLCA2	1.21442e-09
CLCA4	2.21992e-10
CLCF1	7.71706e-10
CLCN4	7.56454e-10
CLDN1	8.83772e-10
CLDN16	1.06985e-10
CLDN20	5.83213e-10
CLDN23	6.50541e-11
CLDN24	7.77539e-10
CLDN34	7.28146e-11
CLDN4	9.02931e-10
CLDN7	8.31507e-10
CLDND1	5.63598e-11
CLEC12B	1.09811e-09
CLEC14A	6.75815e-10
CLEC16A	2.81707e-10
CLEC19A	1.15223e-09
CLEC1A	8.24778e-12
CLEC2B	1.20064e-09
CLEC2D	3.6308e-11
CLEC3B	2.60447e-11
CLEC5A	2.14001e-10
CLEC9A	5.42254e-10
CLIC1	5.59723e-10
CLIC2	5.77052e-10
CLIC3	8.8358e-10
CLIC4	1.37516e-10
CLIC5	2.0835e-09
CLINT1	4.50546e-10
CLIP2	2.63497e-10
CLIP4	7.0612e-10
CLLU1OS	3.44206e-10
CLMN	1.25051e-09
CLMP	1.47206e-09
CLNK	2.83684e-10
CLNS1A	2.29914e-10
CLOCK	5.8057e-11
CLRN3	4.8035e-10
CLSPN	6.87853e-10
CLTCL1	1.53615e-10
CLU	1.1956e-09
CLUAP1	1.39424e-09
CLVS2	1.89241e-10
CMAHP	5.13039e-10
CMBL	2.41899e-10
CMIP	3.30178e-10
CMKLR1	3.23183e-10
CMPK2	3.31893e-10
CMSS1	9.66908e-12
CMTM3	5.06836e-10
CMTM4	2.18088e-10
CMTM7	2.74759e-09
CMTM8	2.0161e-10
CNBD1	2.68051e-10
CNBD2	1.1974e-10
CNBP	3.81959e-10
CNDP1	1.38511e-09
CNDP2	8.43066e-10
CNEP1R1	8.909e-11
CNFN	9.51047e-10
CNGB1	5.77881e-10
CNGB3	9.06688e-10
CNKSR2	1.93797e-10
CNN2	6.34007e-10
CNN3	3.4301e-10
CNNM4	2.5785e-11
CNOT10	1.95674e-10
CNOT6L	1.25088e-10
CNOT7	1.0743e-10
CNR2	1.20856e-09
CNST	1.80389e-09
CNTD2	8.44802e-10
CNTLN	1.36868e-10
CNTN2	4.87924e-10
CNTN5	4.89707e-10
CNTN6	1.15466e-09
CNTNAP1	7.69351e-10
CNTNAP3	3.25473e-09
CNTNAP3B	8.42455e-11
CNTNAP4	7.04613e-11
CNTNAP5	2.31693e-09
COA7	1.86996e-10
COBL	1.70365e-09
COL11A1	4.64317e-11
COL12A1	8.91474e-10
COL15A1	6.12077e-11
COL17A1	1.24246e-09
COL19A1	5.8741e-10
COL1A1	8.4782e-10
COL1A2	1.6367e-10
COL21A1	1.13569e-09
COL27A1	6.05185e-10
COL28A1	4.35486e-10
COL2A1	6.47413e-10
COL4A1	4.84125e-10
COL4A2	5.9263e-10
COL4A2-AS2	1.90115e-10
COL4A3BP	1.14236e-10
COL4A5	2.21534e-10
COL4A6	1.01315e-10
COL5A2	2.00583e-11
COL6A1	9.13883e-10
COL6A3	3.68471e-10
COL7A1	8.79383e-10
COL8A1	4.9604e-10
COL8A2	3.63587e-10
COLEC10	4.42467e-11
COLGALT2	8.39974e-11
COMMD3	1.23009e-09
COMMD8	6.04495e-11
COPB1	2.67635e-10
COPB2	4.96023e-11
COPG2	4.55079e-11
COPRS	1.11082e-11
COPS6	3.20992e-10
COPS8	5.51465e-11
COQ2	5.69542e-11
COQ6	1.49277e-11
COQ8A	5.49869e-10
CORO1A	9.819e-10
CORO2B	6.15114e-10
CORO6	7.83214e-10
CORT	5.90943e-11
COTL1	5.97496e-10
COX6A2	4.90402e-10
COX6C	2.23466e-11
COX7A1	9.25519e-11
COX7A2L	3.42812e-10
COX7B2	2.30143e-10
COX7C	5.5841e-10
CP	2.33393e-10
CPA4	1.05999e-09
CPA6	3.69873e-10
CPB2	1.36524e-10
CPE	8.54255e-10
CPEB2	3.15318e-10
CPEB3	6.36062e-11
CPED1	2.85291e-10
CPHXL	1.79561e-09
CPLANE1	5.57693e-11
CPLANE2	6.3491e-10
CPLX2	1.00348e-09
CPM	1.04551e-10
CPNE2	4.38959e-10
CPNE4	1.81072e-10
CPNE8	3.00505e-10
CPO	3.1829e-11
CPOX	3.31049e-10
CPQ	1.21044e-09
CPSF3	7.60091e-11
CPSF6	7.17694e-12
CPXM1	1.61681e-10
CPZ	7.83668e-10
CRABP2	8.39174e-10
CRAT	2.67084e-09
CRB1	3.45639e-10
CRB2	5.02869e-10
CRCT1	7.83763e-10
CREB3	1.04642e-09
CREB3L2	4.99668e-10
CREB5	1.72856e-09
CREBRF	3.13617e-10
CREG1	4.39155e-10
CREG2	7.84115e-10
CREM	6.04268e-12
CRH	2.2979e-10
CRIM1	1.91861e-09
CRIP2	8.72827e-10
CRISPLD1	4.75338e-11
CRISPLD2	1.84073e-09
CRLF1	7.69156e-10
CRNKL1	1.64595e-10
CRTAM	1.39089e-10
CRTC3	1.38379e-10
CRY1	1.0518e-09
CRYAB	1.02332e-09
CRYBB1	2.14237e-11
CRYBG2	4.25884e-10
CSAG3	3.44203e-10
CSDE1	4.33476e-10
CSE1L	9.50262e-10
CSF1	1.23389e-09
CSF1R	6.4257e-10
CSF3	1.09588e-09
CSF3R	1.13309e-10
CSGALNACT1	1.18765e-08
CSMD1	1.13806e-09
CSMD3	9.3442e-11
CSNK1A1L	2.69014e-10
CSNK1G1	3.12202e-10
CSNK1G3	1.26741e-10
CSPG5	1.57375e-10
CSRNP1	4.01968e-10
CSRNP3	8.61023e-12
CSRP1	4.97367e-10
CSRP2	8.88304e-10
CST6	5.7211e-10
CST9L	5.5086e-11
CSTA	1.69123e-10
CSTB	5.66498e-11
CSTF2T	3.04588e-10
CSTF3	1.1395e-09
CT47B1	7.57789e-12
CT83	2.05849e-10
CTAGE1	3.30606e-10
CTCFL	1.76931e-10
CTH	5.94978e-10
CTIF	2.7172e-11
CTLA4	4.18942e-10
CTNNA3	9.25241e-11
CTNNAL1	1.03897e-09
CTNNB1	6.75906e-10
CTNNBIP1	3.69258e-10
CTNNBL1	6.30549e-10
CTNND2	5.93933e-10
CTPS1	6.10078e-10
CTSB	7.67103e-10
CTSC	8.95057e-10
CTSD	4.36873e-10
CTSF	9.04583e-10
CTSH	4.94743e-10
CTSL	7.73511e-10
CTSO	6.72155e-10
CTSS	5.07263e-10
CTSV	8.58908e-10
CTTNBP2	1.64128e-10
CTTNBP2NL	4.78703e-10
CTXN2	2.2387e-10
CTXN3	2.86809e-10
CUBN	1.55684e-11
CUEDC1	2.69987e-10
CUTC	1.35455e-11
CUX1	1.72896e-09
CWC15	1.51689e-10
CWC22	1.37607e-10
CWC27	4.4254e-10
CWH43	1.09494e-08
CX3CL1	1.27731e-10
CX3CR1	2.32365e-10
CXADR	1.40489e-09
CXCL1	7.26722e-10
CXCL10	8.0325e-10
CXCL11	7.06215e-10
CXCL12	1.15152e-10
CXCL14	1.95476e-10
CXCL16	6.58634e-10
CXCL17	6.06935e-10
CXCL2	1.2513e-09
CXCL3	1.01212e-09
CXCL6	1.23272e-10
CXCL8	2.55684e-09
CXCL9	4.01887e-10
CXCR1	1.17029e-09
CXCR4	5.36745e-09
CXorf21	9.24388e-11
CYB561	9.1648e-10
CYB5D2	7.61287e-10
CYB5R2	1.07012e-09
CYBRD1	3.97086e-10
CYFIP2	1.74131e-09
CYLC2	1.45904e-10
CYLD	9.98206e-10
CYP17A1	3.34453e-10
CYP1A1	8.23285e-10
CYP1B1	7.01296e-10
CYP1B1-AS1	5.8692e-10
CYP21A2	4.57284e-10
CYP24A1	5.90057e-10
CYP26B1	8.77689e-09
CYP27B1	4.28311e-10
CYP2B6	1.36214e-10
CYP2U1	1.61638e-10
CYP39A1	2.20621e-10
CYP3A4	4.94012e-11
CYP3A5	4.85349e-10
CYP4B1	6.19853e-10
CYP4F11	3.56324e-10
CYP4F12	6.6539e-10
CYP4F22	3.14913e-10
CYP4F29P	2.81719e-10
CYP4F3	3.47016e-10
CYP4F35P	5.44078e-10
CYP4F8	3.57288e-11
CYP4V2	2.61443e-10
CYP4X1	2.29109e-10
CYP51A1	9.88714e-10
CYP7A1	7.62507e-10
CYP7B1	2.39149e-10
CYSLTR2	3.84516e-10
CYSRT1	1.02909e-09
CYTH1	2.65638e-10
CYTL1	2.8661e-10
CYTOR	3.89405e-10
D2HGDH	8.72267e-10
DAAM1	1.73622e-09
DAB1	2.94949e-10
DAB2	1.22103e-09
DAB2IP	1.70816e-10
DACH1	8.43396e-10
DACH2	5.99189e-11
DACT2	1.66432e-10
DANCR	2.56672e-10
DAOA	2.96604e-10
DAP	1.89285e-11
DAP3	1.48067e-11
DAPK1	2.09561e-10
DAPK2	8.04123e-10
DAPK3	9.27097e-10
DAPL1	8.26226e-10
DAPP1	1.20214e-09
DAW1	6.46902e-10
DAZL	9.33371e-11
DBF4	5.53912e-10
DBF4B	1.04627e-09
DBNDD2	1.12448e-09
DBP	6.90243e-10
DCAF4L2	1.68788e-10
DCAF5	1.4432e-09
DCAF8L2	5.60874e-10
DCAKD	9.03275e-10
DCBLD2	1.14718e-08
DCC	3.0561e-11
DCDC1	4.25178e-10
DCK	5.97949e-10
DCLK2	5.5548e-09
DCLK3	5.38098e-10
DCLRE1B	5.71298e-10
DCN	1.3349e-09
DCP1A	1.86298e-10
DCP2	3.56808e-10
DCST1-AS1	1.20295e-09
DCST2	5.02151e-10
DCSTAMP	7.43131e-11
DCT	8.20892e-10
DCTN4	2.14408e-10
DCTN6	3.75131e-11
DCUN1D3	2.51776e-10
DCUN1D5	1.71384e-10
DDAH1	6.86545e-10
DDAH2	9.31476e-10
DDI1	6.41877e-11
DDIAS	8.37131e-10
DDIT3	7.45719e-10
DDIT4	3.94673e-10
DDIT4-AS1	6.87203e-10
DDIT4L	2.65037e-10
DDO	1.54627e-11
DDR1	7.79119e-10
DDR2	3.65134e-11
DDX10	1.02892e-09
DDX11	1.0665e-09
DDX18	5.2164e-10
DDX39A	2.95504e-10
DDX3X	8.6131e-10
DDX53	5.68113e-10
DDX58	1.24989e-09
DDX60	3.27737e-10
DDX60L	7.90548e-10
DECR1	6.31465e-11
DEFA5	4.60249e-10
DEFB1	8.74071e-10
DEFB110	1.44982e-10
DEFB112	4.29185e-10
DEFB115	2.64216e-09
DEFB129	8.86119e-11
DEFB131A	3.1171e-10
DEFB131B	9.85789e-10
DEK	1.99165e-10
DENND1A	1.56049e-09
DENND1C	9.92137e-10
DENND2D	5.5389e-11
DENND3	8.95841e-10
DENND4A	1.03667e-10
DENND5A	1.35172e-09
DENND6B	1.0283e-09
DEPDC1	8.27347e-10
DEPDC1B	6.55028e-10
DEPTOR	7.34398e-10
DERA	1.91363e-10
DESI1	6.60802e-11
DEUP1	2.05629e-10
DEXI	7.025e-10
DGAT2	3.00581e-10
DGKB	6.27997e-11
DGKG	1.10956e-09
DGKI	1.78954e-09
DGLUCY	7.0417e-10
DHCR24	6.12257e-12
DHCR7	4.55499e-10
DHFR	5.0388e-10
DHFR2	9.8077e-10
DHRS12	3.02044e-10
DHRS13	1.15582e-09
DHRS2	5.85919e-10
DHRS3	1.15285e-09
DHRS7	1.56851e-10
DHRS7B	7.97532e-12
DHRS9	8.41494e-10
DHTKD1	2.57732e-10
DHX15	5.00377e-11
DHX35	1.78276e-10
DHX37	1.11141e-09
DHX57	9.27607e-11
DHX58	3.07599e-10
DIAPH2	5.97921e-11
DIAPH3	3.90681e-10
DICER1	1.76422e-10
DICER1-AS1	7.97982e-10
DIO2	1.10385e-09
DIP2A	5.92339e-10
DIPK2A	1.22956e-09
DIRC1	3.56313e-10
DIS3L2	8.74958e-11
DISP1	4.83027e-10
DIXDC1	6.79063e-10
DKK1	1.38239e-09
DKK2	5.21313e-11
DLC1	8.52075e-10
DLG1	1.81409e-10
DLG2	9.29889e-10
DLG5	1.17146e-09
DLGAP5	1.12844e-09
DLL1	1.20725e-09
DLX1	1.10787e-09
DLX2	7.35618e-10
DLX4	3.08234e-11
DLX6	1.74388e-09
DMAC1	3.09895e-10
DMBT1	1.08226e-09
DMGDH	1.75567e-10
DMRT1	6.04964e-11
DMRT2	2.50724e-09
DMRTA2	1.71141e-09
DMXL2	5.75098e-11
DNA2	5.48042e-10
DNAAF2	1.23244e-10
DNAH12	2.44656e-11
DNAH14	4.12542e-11
DNAH5	1.08409e-09
DNAH6	5.70821e-10
DNAH8	9.05523e-10
DNAI2	9.94023e-11
DNAJA1	5.74656e-10
DNAJB2	8.7501e-10
DNAJB5	6.86465e-10
DNAJC1	8.05589e-11
DNAJC12	1.06097e-09
DNAJC15	1.3798e-10
DNAJC19	6.11272e-11
DNAJC3	6.03889e-11
DNAJC4	4.33726e-10
DNAJC5B	2.24141e-10
DNAJC6	5.27355e-10
DNAJC9	3.8361e-10
DNER	7.43512e-10
DNMT1	2.56087e-10
DNMT3A	1.71279e-09
DOC2A	2.29356e-10
DOCK1	2.50358e-10
DOCK10	1.29875e-09
DOCK11	3.52621e-10
DOCK2	5.60575e-10
DOCK4	2.5805e-10
DOCK5	2.64711e-10
DOCK9	1.10929e-10
DOHH	8.21535e-10
DOK4	1.09458e-09
DOK7	1.01303e-09
DONSON	6.80266e-10
DOP1B	4.73118e-10
DPF1	1.59357e-10
DPH3	8.02139e-12
DPH6	2.9069e-10
DPP10	1.6615e-10
DPP4	1.91516e-11
DPY19L4	5.76159e-11
DPYD	1.27739e-09
DPYS	9.2045e-10
DPYSL3	6.23901e-10
DQX1	6.37795e-10
DRAM1	3.54917e-10
DRAP1	1.29528e-09
DRC3	1.17657e-09
DRD1	4.91193e-10
DRGX	4.38261e-11
DROSHA	1.53985e-10
DSC1	1.20025e-09
DSC2	1.19321e-09
DSC3	2.69121e-09
DSCC1	6.32995e-10
DSG1	3.10322e-10
DSG3	4.51008e-10
DSG4	2.316e-10
DSN1	5.88147e-10
DSP	5.64996e-10
DST	9.20879e-10
DSTN	3.02111e-11
DTHD1	1.92481e-10
DTL	5.21811e-10
DTNB	5.19537e-10
DTNBP1	7.74609e-11
DTWD1	2.47418e-11
DTX3L	1.06713e-09
DTYMK	1.15856e-09
DUOXA1	8.59586e-10
DUSP10	1.05683e-09
DUSP16	8.77422e-11
DUSP2	8.21581e-10
DUSP21	1.28996e-10
DUSP22	2.0221e-10
DUSP23	5.20378e-10
DUSP26	1.72247e-11
DUSP4	2.16941e-09
DUSP5	8.05608e-10
DUSP6	2.95137e-10
DUSP7	4.29252e-10
DUSP8	1.29391e-09
DUT	1.76943e-10
DYNC1I1	4.44255e-10
DYNC2H1	4.66875e-10
DYNLRB2	1.00489e-09
DYRK1B	3.22936e-10
DYRK4	7.43346e-10
DYSF	7.46485e-11
E2F1	8.87923e-10
E2F3	2.06675e-10
E2F6	1.65129e-09
E2F7	7.77998e-10
E2F8	9.79768e-10
EAF1	5.15395e-11
EBAG9	9.34895e-11
EBF1	2.16755e-10
EBP	5.33037e-10
EBPL	6.03759e-10
ECE1	6.3587e-11
ECHDC1	1.69614e-10
ECHDC3	6.46125e-10
ECM1	4.44076e-10
ECM2	1.31353e-10
ECSCR	1.83524e-09
ECT2	7.39162e-10
ECT2L	6.01017e-11
EDA2R	2.05112e-10
EDAR	6.31663e-10
EDARADD	3.0192e-10
EDDM13	9.07892e-12
EDEM3	8.42879e-11
EDN1	2.02302e-09
EDN2	1.24953e-09
EDNRA	5.54463e-10
EEA1	3.51556e-10
EED	2.64843e-10
EEF2K	1.81302e-09
EEPD1	4.56685e-11
EFCAB1	5.26316e-11
EFCAB12	3.36904e-10
EFCAB13	5.23585e-09
EFEMP1	9.40654e-10
EFHB	2.65614e-10
EFHC1	2.41415e-10
EFL1	1.76692e-10
EFNA1	9.26969e-10
EFNA3	8.95044e-10
EFNA5	2.32727e-10
EFNB2	4.2119e-10
EFNB3	8.17914e-10
EFR3A	1.14895e-09
EFR3B	1.00924e-11
EGFR	5.17252e-10
EGLN3	2.32515e-09
EGR1	1.96399e-09
EGR2	2.37404e-11
EGR3	8.62961e-10
EHBP1	8.87064e-11
EHD1	9.56515e-10
EHD4	4.30007e-10
EHF	1.64701e-09
EID2	1.22338e-09
EID3	7.82011e-11
EIF1B	5.15537e-10
EIF2A	7.65716e-10
EIF2AK2	9.13653e-10
EIF2AK3	1.33315e-09
EIF3E	2.49822e-10
EIF3J-DT	6.98818e-10
EIF3M	1.50206e-11
EIF4A2	6.24006e-10
EIF4A3	4.1499e-11
EIF4B	1.095e-09
EIF4E	3.8722e-10
EIF4EBP1	3.28957e-10
EIF4EBP3	7.25079e-10
EIF4G3	8.9934e-11
EIF4H	7.99105e-10
EIF5A2	6.48209e-10
ELAVL4	2.85594e-10
ELF2	3.44003e-10
ELF3	1.02675e-09
ELF3-AS1	6.07334e-10
ELFN2	8.28224e-10
ELK3	2.18648e-10
ELL2	5.1203e-10
ELL3	5.41005e-10
ELMO1	3.2115e-11
ELN	9.95513e-11
ELOVL4	9.0408e-10
ELOVL5	7.44495e-10
ELOVL6	8.36675e-10
ELOVL7	1.62266e-10
EMB	3.05887e-10
EMCN	3.5878e-10
EME1	9.28687e-10
EML1	1.13108e-09
EML6	2.83316e-10
EMP1	1.17273e-09
EMP3	9.47995e-10
EMX2	1.26994e-10
ENC1	1.46805e-09
ENG	1.47501e-10
ENKD1	2.0472e-10
ENKUR	7.61707e-10
ENOX1	2.51436e-11
ENPP2	2.80983e-10
ENPP5	2.08285e-10
ENPP6	4.86116e-10
ENTHD1	1.59147e-10
ENTPD2	5.9007e-10
ENTPD3	2.31397e-09
ENTPD4	1.11318e-11
ENTPD7	7.32385e-10
EOMES	5.39148e-10
EPAS1	7.09686e-10
EPB41L1	6.99226e-10
EPB41L2	1.02155e-09
EPB41L3	3.87065e-10
EPB41L4A	1.28849e-09
EPB41L4A-AS1	4.93133e-10
EPB41L5	9.62753e-11
EPC2	6.16256e-10
EPCAM	8.15792e-10
EPGN	6.01954e-10
EPHA10	7.14822e-10
EPHA2	4.04108e-10
EPHA3	1.77641e-09
EPHA4	4.52919e-09
EPHA6	6.63412e-10
EPHA7	7.70698e-10
EPHB1	5.8146e-11
EPHB2	6.92508e-10
EPHB3	8.71401e-10
EPHB6	5.78816e-10
EPHX1	8.36668e-10
EPHX2	5.4887e-10
EPHX4	5.20859e-10
EPM2A	3.94846e-09
EPN1	1.9973e-10
EPN3	8.06357e-10
EPOP	7.47703e-10
EPPK1	2.02289e-09
EPRS	1.12533e-10
EPS8	1.00701e-09
EPS8L3	1.19891e-10
EPSTI1	4.019e-10
EPYC	4.84381e-11
ERAP1	1.43178e-09
ERAP2	1.17357e-10
ERBB3	1.21901e-09
ERBB4	5.2649e-10
ERBIN	4.52636e-10
ERC1	1.0041e-09
ERCC2	6.84934e-11
ERCC4	1.27157e-10
ERCC6	6.15783e-11
ERCC6L	3.81002e-10
ERCC6L2	4.14076e-10
EREG	9.37013e-10
ERG28	7.02759e-11
ERGIC3	4.46063e-10
ERI1	3.19867e-10
ERICH3	2.48646e-10
ERLIN1	5.84353e-11
ERMAP	5.50818e-10
ERMN	2.65572e-10
ERMP1	1.54041e-10
ERN1	4.42763e-11
ERO1A	5.88389e-10
ERRFI1	4.07324e-10
ERVFRD-1	5.36953e-11
ERVMER34-1	3.10406e-10
ESCO1	9.24093e-10
ESCO2	3.53782e-10
ESM1	4.7693e-10
ESPL1	6.06767e-10
ESPN	2.10349e-10
ESR1	1.27253e-11
ESR2	7.64564e-10
ESRG	8.2786e-10
ESRRB	7.24038e-11
ESX1	5.58744e-10
ETAA1	2.3004e-09
ETFDH	1.43607e-09
ETNK1	6.62957e-11
ETNK2	7.67454e-10
ETNPPL	4.34316e-10
ETS1	5.11139e-10
ETS2	1.28706e-09
ETV1	1.5969e-09
ETV3	1.73942e-10
ETV4	1.34713e-09
ETV5	2.77514e-10
ETV6	1.48874e-10
ETV7	2.57781e-10
EVA1A	1.88449e-09
EVA1C	1.78149e-11
EVC2	1.48893e-10
EVI2A	1.04271e-09
EVI2B	6.7351e-10
EVI5	2.55935e-10
EVI5L	1.45076e-10
EVL	1.01675e-09
EVPLL	3.56034e-10
EXO1	5.46642e-10
EXOC3	2.34325e-10
EXOC3L1	9.33355e-10
EXOC3L2	2.1621e-10
EXOC6	5.85266e-10
EXOC6B	1.67636e-10
EXOSC5	1.15289e-09
EXOSC8	1.0206e-09
EXOSC9	3.56612e-10
EXPH5	1.39965e-10
EXT1	1.24386e-09
EXTL1	6.5017e-12
EYA1	1.30492e-09
EYA3	4.85834e-10
EYA4	6.43342e-11
EYS	4.22908e-09
EZH2	4.03319e-10
F11	9.75181e-11
F12	1.04813e-09
F13A1	6.33655e-10
F2R	1.25958e-09
F3	8.88028e-10
F5	1.23003e-09
FABP4	2.95573e-10
FABP5	5.68217e-10
FABP6	1.41465e-11
FABP7	1.95248e-10
FADD	2.02578e-10
FADS1	1.45993e-10
FADS2	4.09024e-10
FADS3	7.04969e-10
FAF2	3.96584e-11
FAM102A	7.04426e-10
FAM104A	8.51693e-11
FAM107B	7.49119e-10
FAM110B	6.43882e-11
FAM110C	3.72738e-10
FAM111A	1.09294e-09
FAM111B	8.0786e-10
FAM114A1	1.67426e-10
FAM117B	7.74862e-10
FAM118A	5.8148e-11
FAM120C	3.92141e-10
FAM124A	6.24662e-11
FAM124B	1.63603e-09
FAM129B	1.07638e-09
FAM131C	4.07246e-10
FAM133A	1.71951e-10
FAM133B	6.27165e-10
FAM13A	4.49259e-10
FAM160A1	2.48625e-10
FAM163A	2.68409e-10
FAM167A	1.01098e-09
FAM167B	8.9772e-10
FAM168B	1.30987e-10
FAM170A	1.90148e-10
FAM171A1	4.00023e-10
FAM172A	1.08051e-10
FAM180A	4.98217e-11
FAM183A	5.52968e-11
FAM186A	3.13945e-10
FAM186B	1.68154e-10
FAM189A2	6.84131e-12
FAM193A	4.13237e-11
FAM193B	5.88637e-11
FAM198B-AS1	4.20548e-10
FAM19A1	4.10646e-11
FAM19A2	1.65866e-09
FAM204A	1.80307e-11
FAM20A	1.6333e-09
FAM20B	2.82371e-11
FAM20C	8.86037e-10
FAM214A	1.02134e-09
FAM214B	6.66238e-10
FAM216B	2.00458e-10
FAM220A	4.32816e-10
FAM222A	5.85244e-11
FAM228A	1.95333e-10
FAM234B	3.01865e-11
FAM241A	7.94994e-10
FAM241B	7.68551e-10
FAM25A	7.21202e-10
FAM25C	9.25225e-10
FAM25G	7.42341e-11
FAM27B	9.41015e-10
FAM3C	1.08962e-09
FAM3D	2.60247e-10
FAM43A	7.29053e-10
FAM47B	1.04666e-09
FAM49A	1.69564e-09
FAM50B	1.884e-09
FAM53C	1.89483e-10
FAM71A	1.8064e-10
FAM71C	6.30999e-11
FAM71D	8.26623e-12
FAM71F2	1.12716e-10
FAM72A	1.0722e-09
FAM72B	9.16372e-10
FAM72C	1.1949e-09
FAM72D	9.93065e-10
FAM78B	7.6962e-10
FAM81A	4.68154e-10
FAM83A	1.03649e-09
FAM83A-AS1	1.11313e-09
FAM83B	3.03846e-10
FAM83C	7.62276e-11
FAM83D	1.39111e-09
FAM83E	8.37397e-10
FAM83G	8.4826e-10
FAM84A	3.89372e-09
FAM84B	7.60703e-10
FAM86B2	1.39997e-11
FAM92A	1.34971e-10
FAM98B	4.05403e-10
FAM9B	4.0024e-11
FAM9C	2.86818e-10
FANCA	8.29584e-10
FANCB	6.41801e-10
FANCD2	6.32891e-10
FANCD2OS	3.54173e-10
FANCG	8.60686e-10
FANCI	6.91055e-10
FANK1	1.3967e-10
FAP	5.7163e-10
FAR2	5.30776e-10
FARP1	4.44835e-10
FARP2	9.44126e-11
FASLG	3.46319e-10
FAT2	8.09572e-10
FAT3	2.37903e-10
FAXC	9.97498e-11
FAXDC2	1.09576e-09
FBLIM1	5.68874e-10
FBLN1	1.05303e-09
FBLN5	6.34485e-10
FBLN7	9.82555e-11
FBN2	1.63435e-09
FBN3	9.06647e-11
FBRSL1	1.39355e-10
FBXL16	4.96527e-10
FBXL17	2.82974e-10
FBXL22	1.34789e-10
FBXL3	2.06036e-11
FBXL5	9.87708e-11
FBXO11	5.1821e-11
FBXO15	1.14908e-09
FBXO2	8.41857e-10
FBXO28	4.68827e-10
FBXO31	9.13042e-11
FBXO32	3.60978e-10
FBXO33	9.37414e-10
FBXO4	3.26094e-10
FBXO5	7.98122e-10
FBXO6	5.67252e-10
FBXO7	3.14524e-11
FBXW10	4.35982e-10
FBXW11	3.24087e-10
FBXW4	1.07538e-10
FCGR2A	7.47318e-10
FCMR	9.9149e-11
FCRL1	7.63398e-10
FCRL5	2.66014e-11
FCRL6	5.12542e-11
FDCSP	1.37348e-09
FDFT1	7.13639e-10
FDPS	3.15717e-10
FDX1	9.30947e-11
FECH	6.9617e-10
FEM1B	5.00599e-11
FEM1C	4.897e-11
FEN1	7.67427e-10
FER	7.45064e-11
FER1L6	9.23143e-11
FERMT1	6.8906e-10
FERMT2	1.65333e-10
FEZ2	3.16047e-10
FEZF2	1.97697e-11
FGA	1.06989e-10
FGB	1.37335e-09
FGD2	2.77169e-10
FGD3	5.67627e-10
FGD4	1.7582e-11
FGD5	1.52932e-10
FGD6	5.74529e-10
FGF1	1.01953e-09
[truncated: 4,398 more rows]

## Sheet: IFNGdept_mgt01_filt
A2ML1	8.84617e-10
A4GALT	1.71966e-09
AACS	1.00213e-10
AADAC	4.17327e-10
AADAT	1.16694e-09
AAK1	9.09385e-11
AARS	1.47107e-09
AASDH	7.90808e-11
AASS	6.43512e-11
ABAT	9.78038e-12
ABCA1	1.38806e-10
ABCA12	1.22318e-09
ABCA13	3.49778e-11
ABCA5	5.97658e-10
ABCA6	3.65745e-10
ABCA8	4.49933e-11
ABCA9	3.49965e-10
ABCB5	1.00896e-09
ABCB6	1.03901e-09
ABCB7	2.37425e-10
ABCC2	1.1854e-09
ABCC3	9.13842e-10
ABCC9	2.42553e-11
ABCD1	5.66832e-10
ABCE1	3.05192e-10
ABCG1	1.1278e-09
ABCG2	2.49043e-10
ABCG5	6.37765e-10
ABHD16A	1.2127e-09
ABHD17C	8.28632e-10
ABHD2	7.46275e-11
ABHD4	8.17414e-10
ABHD5	8.31245e-10
ABHD6	6.51767e-11
ABI3BP	3.15501e-09
ABL2	3.47874e-10
ABLIM1	9.25975e-10
ABLIM2	1.76676e-09
ABLIM3	5.64058e-10
ABR	7.09613e-10
ABRA	8.84627e-10
ABRAXAS1	7.41678e-11
ABT1	1.16151e-09
ABTB1	1.14479e-10
ABTB2	8.13858e-10
ACAA2	4.4934e-11
ACAN	4.85592e-10
ACAP2	2.6973e-10
ACAT1	2.23752e-11
ACAT2	7.03245e-10
ACE2	1.47635e-09
ACER3	4.51321e-09
ACHE	5.52747e-10
ACKR3	1.50015e-09
ACKR4	1.70004e-09
ACLY	7.76236e-10
ACO1	2.96543e-10
ACOD1	1.88425e-09
ACOT11	8.59011e-10
ACOT7	9.01564e-10
ACOT9	6.07306e-10
ACOX2	2.16508e-09
ACOX3	1.1854e-10
ACOXL	1.50707e-10
ACP2	7.15984e-10
ACP5	6.15637e-10
ACPP	8.55546e-10
ACSF2	1.12769e-09
ACSL1	8.34622e-10
ACSL3	5.21682e-10
ACSL4	1.4648e-09
ACSL5	1.29386e-09
ACSM4	5.39435e-10
ACSM6	6.88864e-10
ACTB	1.34805e-09
ACTBL2	2.05662e-10
ACTG1	9.40967e-10
ACTL7B	3.88645e-09
ACTN1	7.66179e-10
ACTN2	2.42971e-10
ACTR3	6.89818e-10
ACTR3B	2.99904e-11
ACTRT1	2.52057e-10
ACVR1	1.05433e-10
ACVR1B	2.99946e-11
ACVR2A	1.44382e-09
ADAM10	1.44491e-10
ADAM11	1.62704e-10
ADAM12	1.34987e-09
ADAM17	5.70353e-10
ADAM19	1.29449e-09
ADAM23	2.0687e-09
ADAM29	2.40729e-10
ADAM30	1.06081e-10
ADAM8	7.15211e-10
ADAMTS1	9.04924e-10
ADAMTS15	1.1658e-09
ADAMTS16	9.25769e-11
ADAMTS17	1.77498e-10
ADAMTS18	4.00073e-10
ADAMTS19	3.46178e-10
ADAMTS20	1.08975e-11
ADAMTS3	5.93873e-10
ADAMTS5	8.21017e-10
ADAMTS6	1.82315e-09
ADAMTS7P4	7.49328e-10
ADAMTS9	9.09618e-10
ADAMTSL1	1.00046e-10
ADAMTSL3	2.94761e-10
ADAMTSL4	5.14529e-10
ADAR	9.05036e-10
ADARB2	5.08376e-10
ADCK2	3.86369e-10
ADCY1	1.93539e-10
ADCY3	1.32586e-09
ADCY7	8.03677e-10
ADCY8	1.0745e-09
ADGB	9.8973e-12
ADGRA2	8.69083e-10
ADGRA3	1.46664e-09
ADGRB3	7.74345e-10
ADGRE2	8.316e-10
ADGRE5	1.22411e-09
ADGRF1	4.2253e-09
ADGRF4	9.54196e-10
ADGRF5	1.51142e-10
ADGRG1	1.33067e-09
ADGRG4	1.26501e-10
ADGRG6	4.59537e-11
ADGRG7	1.24395e-10
ADGRL2	1.73632e-09
ADGRL3	2.39574e-11
ADGRL4	7.45927e-10
ADH1A	2.14109e-10
ADH1B	8.79614e-10
ADH5	1.33542e-10
ADH7	5.78387e-11
ADIPOQ	4.89558e-11
ADIRF	3.67868e-10
ADM	1.01383e-09
ADM2	1.39347e-09
ADO	2.92817e-10
ADORA1	4.18879e-11
ADORA2B	9.95864e-10
ADPRH	7.10985e-12
ADRA1B	3.25767e-10
ADRA1D	3.74207e-10
ADRA2A	1.98468e-10
ADRB2	7.01901e-10
ADSSL1	7.38593e-10
ADTRP	8.50815e-10
AEBP2	5.43969e-10
AFAP1L1	8.97352e-10
AFAP1L2	5.75512e-10
AFF2	9.60599e-11
AFF3	5.60293e-10
AFF4	3.72819e-10
AGAP1	2.35648e-10
AGAP4	7.76304e-11
AGAP6	2.17028e-09
AGAP9	7.76641e-11
AGFG2	1.11558e-09
AGPAT4	1.84301e-11
AGRP	1.84038e-10
AGTR1	6.5002e-11
AGTR2	1.3963e-11
AGTRAP	3.97471e-10
AGXT2	5.06484e-10
AHCY	2.25491e-10
AHCYL2	2.16324e-10
AHNAK2	1.33601e-09
AIM2	2.73278e-09
AIMP1	3.88503e-11
AIPL1	1.84144e-10
AK2	2.50265e-10
AK4	2.58902e-10
AK9	2.24509e-10
AKAP1	2.85275e-10
AKAP12	7.44926e-10
AKAP2	1.21921e-09
AKAP4	4.47253e-10
AKAP5	7.82542e-11
AKAP6	7.00841e-10
AKAP7	4.85591e-11
AKAP8	1.7783e-11
AKAP9	2.86465e-10
AKIP1	1.26388e-09
AKIRIN2	4.18017e-10
AKR1A1	4.34992e-10
AKR1B10	1.19984e-09
AKR1B15	1.42433e-09
AKR1C1	3.972e-09
AKR1C2	9.73842e-10
AKR1C3	1.06864e-09
AKR1E2	1.23607e-10
ALAS1	3.08202e-10
ALCAM	1.972e-09
ALDH1A1	3.58523e-09
ALDH1A2	1.28671e-09
ALDH1A3	1.49895e-09
ALDH1B1	1.16732e-09
ALDH1L2	1.37514e-09
ALDH2	1.80865e-10
ALDH3A1	9.70442e-10
ALDH3A2	1.3146e-09
ALDH3B1	1.03202e-09
ALDH3B2	1.10417e-09
ALDH5A1	7.24696e-10
ALDH6A1	1.22828e-09
ALDH8A1	9.30724e-10
ALDOC	1.16912e-09
ALG10	1.99336e-09
ALG10B	9.43561e-10
ALG13	4.80257e-10
ALG13-AS1	4.65775e-10
ALK	4.00176e-09
ALOX12B	1.13352e-09
ALOX15B	6.25709e-10
ALOX5AP	9.44244e-10
ALOXE3	5.06789e-10
ALPK1	1.02748e-09
ALPK2	3.37126e-10
ALPK3	1.59269e-10
ALPL	1.02475e-10
ALPP	9.59036e-10
ALX1	2.75442e-11
ALX4	1.18427e-09
ALYREF	1.09601e-09
AMACR	2.03462e-10
AMBN	4.58436e-10
AMD1	1.22061e-09
AMELX	1.00726e-09
AMER3	2.59822e-10
AMIGO2	8.20371e-10
AMMECR1	6.77147e-11
AMN	1.50654e-10
AMOT	4.49318e-10
AMOTL1	7.35657e-11
AMOTL2	1.15757e-09
AMTN	8.09063e-10
AMY2B	3.2677e-10
ANAPC1	4.62504e-10
ANAPC4	1.09652e-10
ANG	8.07883e-10
ANGPT1	1.8221e-09
ANGPT2	2.94942e-10
ANGPTL2	6.49137e-11
ANGPTL4	9.61366e-10
ANK1	2.18707e-10
ANK2	1.21138e-09
ANK3	6.35061e-10
ANKEF1	3.71046e-10
ANKFY1	8.14835e-12
ANKRD2	7.70597e-10
ANKRD20A5P	3.84194e-10
ANKRD28	1.65598e-10
ANKRD30A	9.7714e-10
ANKRD30BL	3.03949e-10
ANKRD31	3.62565e-10
ANKRD36	5.03713e-10
ANKRD36C	3.53438e-10
ANKRD46	1.9406e-10
ANKRD50	3.05325e-10
ANKRD55	3.19375e-09
ANKRD62	1.01806e-11
ANKRD65	1.17485e-09
ANKRD7	9.51774e-10
ANKRD9	2.33685e-11
ANKS1B	1.59623e-09
ANKS3	4.43748e-11
ANLN	1.2507e-09
ANO10	1.62634e-09
ANO2	7.50997e-11
ANO3	9.30409e-10
ANO4	6.88566e-10
ANO6	6.04944e-11
ANOS1	1.01398e-10
ANP32C	3.69505e-10
ANP32E	1.08625e-09
ANPEP	5.44873e-10
ANTXR2	1.91168e-09
ANXA1	1.36637e-09
ANXA10	7.36457e-09
ANXA13	1.61782e-09
ANXA2	1.92642e-11
ANXA2R	1.51743e-09
ANXA3	9.65605e-10
ANXA5	1.70461e-09
ANXA6	4.39949e-10
ANXA8	1.17541e-09
ANXA8L1	1.12221e-09
AOAH	5.69802e-10
AOC1	3.94957e-10
AOX1	6.81865e-10
AP1B1	1.3633e-11
AP1G1	7.33352e-11
AP1S2	2.00824e-10
AP1S3	1.24676e-09
AP2S1	1.77762e-09
AP3B1	7.13493e-10
AP3M1	2.5164e-10
AP3M2	2.78856e-10
AP5B1	7.75468e-10
APAF1	6.27376e-10
APBB1IP	1.75813e-10
APBB2	1.73809e-09
APBB3	1.25448e-09
APCDD1	7.89459e-10
APCS	2.12905e-10
APELA	1.22071e-09
APLNR	1.32514e-09
APOA1	4.99481e-10
APOBEC1	5.31179e-11
APOBEC3A	9.95602e-10
APOBEC3B	7.16248e-10
APOBEC3G	1.40231e-09
APOBEC4	1.18865e-09
APOL1	1.29879e-09
APOL2	1.24662e-09
APOL3	1.78549e-09
APOL4	1.21265e-09
APOL6	1.08626e-09
APP	4.03148e-09
AQP10	1.89314e-10
AQP3	7.17565e-10
AQP9	3.98882e-09
AR	3.13692e-11
AREG	1.50735e-09
ARF4	5.82734e-10
ARG2	1.12576e-09
ARHGAP11A	7.79892e-10
ARHGAP11B	8.53758e-10
ARHGAP12	2.01269e-10
ARHGAP15	1.20934e-09
ARHGAP18	1.22164e-10
ARHGAP20	7.39134e-10
ARHGAP22	1.487e-09
ARHGAP24	1.35803e-11
ARHGAP26	1.90365e-09
ARHGAP29	1.66462e-09
ARHGAP42	3.18303e-10
ARHGAP6	1.80244e-10
ARHGAP8	8.66868e-11
ARHGDIB	6.49994e-10
ARHGEF10	4.95448e-10
ARHGEF12	2.02346e-10
ARHGEF18	5.12002e-10
ARHGEF2	1.65847e-09
ARHGEF28	2.0005e-09
ARHGEF37	9.40452e-10
ARHGEF39	1.01288e-09
ARHGEF4	8.8421e-10
ARHGEF40	6.62757e-10
ARID1A	8.30186e-11
ARID3B	4.0541e-10
ARID5A	1.09037e-09
ARID5B	3.48721e-09
ARL14EPL	4.31767e-10
ARL3	7.99313e-10
ARL4A	1.23069e-09
ARL4C	9.53996e-10
ARL4D	1.35345e-09
ARL5B	1.18498e-11
ARL6	1.46626e-09
ARL6IP6	4.61179e-11
ARL8B	3.5621e-11
ARMC1	1.7572e-10
ARMC2	7.62751e-11
ARMC3	4.45613e-11
ARMC4	2.81358e-10
ARMH2	5.73368e-10
ARMH3	6.99452e-12
ARNT2	5.82748e-10
ARNTL	8.75506e-10
ARNTL2	7.90029e-10
ARPC1B	7.18658e-11
ARPC5L	2.67332e-10
ARPP21	1.55289e-09
ARRDC2	1.38021e-09
ARRDC3	1.86927e-09
ARRDC4	1.02019e-09
ARSF	1.26508e-10
ARSI	1.00772e-09
ARSJ	9.1432e-10
ART3	1.2153e-09
ARV1	1.29717e-10
ARX	1.0914e-10
ASAH2	2.5655e-10
ASAH2B	1.26196e-10
ASAP1	9.28295e-10
ASAP2	3.58324e-10
ASAP3	6.19549e-10
ASB10	5.29886e-11
ASB4	2.19919e-10
ASB7	1.35408e-09
ASB9	1.30675e-10
ASCC1	1.61245e-09
ASCC3	6.52472e-10
ASF1A	1.94721e-10
ASF1B	7.29489e-10
ASIP	1.69592e-09
ASL	1.66701e-10
ASNS	1.45785e-09
ASPG	6.81703e-10
ASPH	5.156e-10
ASPHD2	1.10657e-09
ASPM	1.00995e-09
ASPN	7.54731e-11
ASPRV1	1.30725e-10
ASS1	1.17994e-09
ASXL1	3.6161e-10
ASXL2	2.15543e-10
ASXL3	1.91059e-09
ASZ1	2.43412e-11
ATAD2	5.46211e-10
ATAD2B	8.08528e-10
ATAD3B	1.0964e-09
ATAD5	9.66748e-10
ATCAY	9.386e-11
ATF3	1.46365e-09
ATF7IP	1.12168e-09
ATG10	5.22039e-10
ATG13	1.64531e-10
ATG14	6.3996e-10
ATG16L1	4.49712e-11
ATG16L2	1.41812e-10
ATG3	1.06968e-10
ATG5	6.85451e-10
ATG7	2.64774e-09
ATG9B	7.37834e-10
ATIC	3.4769e-10
ATOH1	4.38788e-09
ATOH8	4.75168e-10
ATP10B	2.22373e-09
ATP10D	3.81868e-10
ATP13A2	2.65008e-10
ATP13A3	1.01716e-09
ATP1A1	5.7519e-10
ATP1B1	8.96694e-10
ATP1B3	8.50992e-12
ATP2A2	2.84608e-10
ATP2B4	1.19856e-09
ATP2C1	4.64865e-10
ATP5MC3	2.9594e-11
ATP5PF	5.92554e-11
ATP6AP1L	1.35851e-09
ATP6V0A4	1.17153e-09
ATP6V0D1	4.11144e-10
ATP6V0E2	1.13607e-09
ATP6V1B1	1.80953e-09
ATP6V1H	8.6465e-10
ATP7B	2.15389e-10
ATP8A1	1.37472e-10
ATP8A2	7.30156e-10
ATP8B1	1.836e-09
ATP8B2	1.05332e-09
ATPAF2	5.20677e-11
ATRAID	6.65597e-11
ATRNL1	3.15885e-10
ATXN1	2.21835e-10
ATXN7L1	6.14246e-11
AUH	6.84866e-11
AUNIP	9.65559e-10
AURKA	7.93869e-10
AURKB	7.92856e-10
AVPI1	1.03563e-09
AXIN2	1.90264e-10
AXL	1.52931e-09
AZGP1	7.18e-10
AZIN1	8.60948e-12
AZIN2	6.48611e-10
B2M	1.01588e-09
B3GALNT1	1.2825e-09
B3GALT2	8.77659e-09
B3GALT5	3.16194e-10
B3GLCT	4.14381e-10
B3GNT2	1.05162e-09
B3GNT3	4.93079e-10
B3GNT5	2.69503e-11
B3GNT7	5.00617e-10
B3GNT8	1.08491e-09
B4GALNT1	1.1847e-09
B4GALNT3	4.15597e-10
B4GALT5	5.94659e-11
B4GALT6	1.06334e-09
BACH1	6.88917e-10
BACH2	6.37751e-10
BAG1	1.03906e-09
BAGE2	9.65046e-10
BAIAP2L1	4.87964e-11
BAK1	9.04158e-10
BAMBI	7.33536e-10
BANCR	1.2518e-09
BARD1	1.11699e-09
BARX2	6.32316e-10
BASP1	1.01289e-09
BATF	6.38017e-10
BATF2	1.2328e-09
BATF3	1.0759e-09
BAZ2A	3.06975e-11
BBC3	7.31618e-10
BBIP1P1	1.0693e-09
BBOX1	9.76323e-10
BBS12	5.99918e-10
BBS9	2.16402e-09
BBX	6.23694e-10
BCAN	7.13341e-10
BCAP29	1.22379e-09
BCAR3	1.11928e-09
BCAS3	1.40814e-10
BCAT1	2.21653e-10
BCHE	1.41861e-09
BCKDHA	1.05674e-09
BCKDHB	1.83573e-10
BCL10	6.11063e-10
BCL11A	1.12317e-09
BCL2L1	9.9459e-10
BCL2L11	1.62799e-09
BCL2L12	8.82555e-10
BCL2L14	1.82854e-09
BCL3	7.73636e-10
BCL6	1.13339e-09
BCL9L	5.78683e-10
BDH1	1.23792e-09
BDH2	1.61064e-10
BDKRB1	6.13017e-10
BDKRB2	1.50043e-09
BDNF	4.02689e-10
BECN2	6.01262e-11
BEND3	4.65243e-11
BEND5	4.42192e-10
BEST2	3.25854e-10
BET1	2.11176e-09
BEX3	1.36573e-10
BHLHA15	2.19207e-11
BHLHE40	3.34331e-10
BHLHE41	1.09453e-08
BICDL1	1.09036e-09
BICDL2	4.02193e-10
BICRAL	1.40176e-11
BIN1	8.95159e-10
BIRC2	1.57744e-10
BIRC3	1.46346e-09
BIRC5	7.0311e-10
BISPR	6.18823e-10
BLACAT1	8.37263e-10
BLK	6.26453e-12
BLM	1.21763e-09
BLNK	8.76147e-10
BLOC1S2	1.62869e-10
BLOC1S3	2.91332e-10
BLOC1S5-TXNDC5	9.95762e-10
BLVRB	1.17129e-09
BMF	9.86461e-10
BMP1	6.44364e-11
BMP10	9.0198e-10
BMP2	2.69142e-09
BMP3	2.19964e-11
BMP4	1.06642e-09
BMP5	2.05927e-10
BMP6	5.54591e-10
BMPR1A	2.31749e-10
BMPR1B	3.17599e-09
BMS1	2.81678e-10
BMT2	5.24753e-11
BMX	5.15448e-10
BNC1	6.1353e-11
BNIP2	4.09188e-10
BNIP3	1.23735e-09
BNIP3L	3.7466e-10
BOD1L1	4.18347e-11
BOD1L2	1.16697e-10
BOLA3	2.96798e-10
BORA	3.15864e-10
BPGM	1.50604e-09
BPTF	6.29621e-11
BRCA1	6.78429e-10
BRCA2	7.3855e-10
BRI3BP	1.29383e-09
BRINP2	6.91933e-11
BRINP3	3.36583e-09
BRIP1	5.31335e-10
BROX	1.32937e-10
BRPF3	8.56613e-12
BRWD3	5.8165e-10
BSN	1.69422e-10
BSND	4.62996e-10
BSPH1	3.04956e-10
BST2	1.11376e-09
BTAF1	5.53866e-10
BTBD11	4.53428e-09
BTBD18	2.93536e-11
BTBD2	2.66576e-11
BTBD3	4.66581e-10
BTBD9	2.15588e-10
BTC	1.29302e-09
BTG1	1.26445e-09
BTG2	1.16341e-09
BTLA	1.68089e-10
BTN2A2	6.22962e-10
BTN3A1	1.37579e-09
BTN3A2	1.12136e-09
BTN3A3	1.19347e-09
BTNL10	4.81756e-10
BTNL3	2.94494e-10
BUB1	8.77186e-10
BUB1B	1.18655e-09
BZW1	1.54082e-11
C10orf113	3.78653e-10
C10orf25	2.00592e-11
C10orf90	4.78621e-11
C10orf99	8.5486e-10
C11orf24	9.39696e-10
C11orf42	4.17199e-10
C11orf54	1.43161e-09
C11orf58	9.17256e-10
C11orf74	1.10616e-10
C11orf87	1.75484e-10
C11orf91	1.13712e-09
C12orf40	2.59321e-10
C12orf42	1.30246e-10
C12orf54	5.68504e-10
C12orf56	1.48629e-11
C12orf66	1.63253e-09
C12orf74	1.69563e-10
C12orf75	7.23262e-10
C14orf177	6.90149e-11
C14orf39	6.53994e-11
C15orf39	1.87447e-10
C15orf41	1.2678e-09
C15orf48	9.44784e-10
C15orf53	1.05503e-09
C15orf62	5.44772e-10
C15orf65	1.2785e-09
C16orf45	1.12357e-09
C16orf72	4.25006e-09
C16orf74	6.82657e-10
C17orf112	1.18683e-09
C17orf50	9.73075e-10
C17orf51	7.48358e-10
C17orf64	1.24545e-11
C17orf82	1.95547e-10
C17orf97	2.82817e-10
C18orf21	1.89227e-09
C18orf25	1.65849e-10
C18orf54	1.31607e-09
C19orf66	6.94915e-10
C1D	1.0889e-10
C1GALT1	8.09687e-11
C1GALT1C1L	2.01897e-10
C1QTNF3	7.48187e-10
C1QTNF6	8.16919e-10
C1QTNF7	1.39827e-10
C1R	8.9036e-10
C1RL	6.84304e-10
C1S	1.15419e-09
C1orf105	3.51963e-10
C1orf112	8.64034e-10
C1orf116	1.32889e-09
C1orf146	1.16942e-10
C1orf21	3.8096e-09
C1orf210	9.62554e-10
C1orf43	4.23744e-09
C1orf87	8.5946e-10
C2	1.19138e-09
C20orf141	1.18911e-09
C20orf203	3.05577e-10
C2orf74	2.41077e-10
C2orf81	7.05406e-10
C2orf83	7.54091e-11
C2orf88	3.63499e-10
C3	6.71544e-10
C3orf14	1.0174e-10
C3orf62	9.6945e-11
C3orf67	2.9051e-09
C3orf79	1.40232e-10
C3orf80	1.23008e-10
C4A	1.21698e-09
C4B	1.19706e-09
C4BPA	3.39033e-10
C4orf19	1.18153e-09
C4orf36	9.5929e-10
C4orf45	1.87936e-11
C4orf46	1.06022e-09
C4orf54	1.63751e-10
C5AR1	1.009e-09
C5AR2	9.38998e-10
C5orf30	5.04407e-10
C5orf38	1.21176e-09
C5orf46	8.0068e-10
C5orf56	1.20129e-09
C5orf58	2.1714e-10
C5orf63	1.18289e-10
C5orf67	3.92119e-10
C6	5.66432e-10
C6orf118	1.531e-09
C6orf203	9.17386e-11
C6orf223	2.98262e-10
C6orf48	1.16578e-09
C6orf99	2.87508e-11
C7orf33	5.31746e-09
C7orf65	3.44105e-10
C7orf71	5.69835e-10
C8B	5.15621e-10
C8orf48	1.5629e-09
C8orf82	7.90315e-10
C8orf87	5.32097e-10
C9	8.98796e-11
C9orf129	3.93581e-11
C9orf135	7.35488e-10
C9orf153	1.51451e-10
C9orf170	3.42791e-11
C9orf3	7.91854e-10
C9orf57	2.10868e-10
C9orf66	5.54397e-11
C9orf72	2.23319e-10
C9orf85	5.00164e-10
C9orf92	1.11516e-09
CA10	1.18371e-09
CA11	9.17503e-10
CA12	9.5987e-10
CA2	1.11052e-09
CA3-AS1	6.58477e-10
CA8	4.05371e-10
CA9	8.80876e-10
CAB39L	3.90365e-10
CABCOCO1	7.95022e-10
CABIN1	7.68109e-11
CACFD1	8.21916e-10
CACHD1	4.41377e-10
CACNA1A	9.23953e-10
CACNA1D	3.89294e-10
CACNA1E	6.83863e-11
CACNA1H	2.97538e-10
CACNA1I	3.51687e-11
CACNA2D1	6.40205e-10
CACNA2D3	2.30235e-09
CACNB2	2.52809e-10
CACNG1	1.4308e-10
CACNG3	4.69592e-11
CACNG8	1.27034e-10
CACUL1	5.13364e-10
CACYBP	1.11009e-09
CADPS	4.57426e-10
CALB1	1.38193e-10
CALCB	6.36724e-10
CALCOCO1	5.33911e-10
CALCOCO2	9.49295e-10
CALCRL	4.86589e-10
CALD1	1.6323e-10
CALHM2	1.21143e-09
CALHM6	2.26221e-10
CALM1	6.66345e-10
CALM2	1.36938e-09
CALM3	9.55104e-10
CALML3	6.56118e-10
CALML5	6.21497e-10
CALN1	2.39247e-10
CALR	1.09739e-09
CALR3	8.63027e-11
CALU	5.25528e-10
CAMK1D	2.66074e-10
CAMK1G	3.31289e-10
CAMK2B	2.00023e-09
CAMK2D	2.07162e-09
CAMK2N1	5.71469e-10
CAMKK1	8.03359e-10
CAMLG	1.22025e-09
CAMSAP2	5.61663e-10
CAMTA1	1.16509e-09
CAND2	1.23553e-09
CAP1	1.23016e-09
CAP2	1.57557e-09
CAPN11	1.10646e-11
CAPN13	3.42245e-10
CAPN15	1.09146e-09
CAPN2	1.1114e-09
CAPN3	7.3089e-10
CAPN6	1.27274e-10
CAPRIN1	1.4909e-10
CAPRIN2	7.67268e-10
CAPZA2	2.28082e-10
CAPZB	5.9246e-11
CARD10	1.04145e-09
CARD11	9.83587e-11
CARD16	1.66888e-09
CARD17	9.23978e-10
CARD18	3.1619e-10
CARHSP1	3.36953e-09
CARTPT	8.51192e-10
CASC1	1.27271e-10
CASC19	6.25156e-10
CASD1	3.02905e-09
CASP1	9.77337e-10
CASP10	8.05912e-10
CASP12	5.84959e-10
CASP14	3.76782e-09
CASP1P2	1.17734e-09
CASP4	1.04172e-09
CASP7	2.24816e-09
CASP8	1.27179e-09
CAST	6.28191e-11
CASTOR1	6.11841e-10
CASTOR3	1.447e-11
CATSPERD	2.75509e-11
CAV1	1.53188e-09
CAV2	6.3545e-11
CAVIN1	5.16962e-10
CAVIN2	1.20419e-09
CAVIN3	4.05831e-10
CAVIN4	2.30423e-10
CBFA2T2	5.58116e-11
CBLB	1.30048e-09
CBLL2	2.29836e-10
CBLN1	2.27303e-11
CBLN2	1.62933e-10
CBR3	1.06795e-09
CBR4	1.58594e-10
CBS	1.22191e-09
CBX3	3.87029e-11
CBX4	1.23156e-09
CC2D2A	4.91708e-10
CCBE1	1.81823e-09
CCDC102B	1.69716e-10
CCDC107	5.94681e-10
CCDC112	2.27822e-10
CCDC121	2.48464e-10
CCDC126	9.1634e-11
CCDC134	1.02103e-09
CCDC14	1.08128e-10
CCDC140	5.61978e-10
CCDC141	9.06951e-12
CCDC144A	1.17506e-10
CCDC144NL	1.23683e-09
CCDC148	1.00491e-09
CCDC149	8.4823e-12
CCDC150	1.05515e-09
CCDC152	1.24725e-09
CCDC157	8.31697e-11
CCDC169-SOHLH2	2.11829e-10
CCDC174	4.34359e-10
CCDC177	6.68714e-11
CCDC178	3.87134e-10
CCDC18	6.86057e-10
CCDC181	2.6084e-11
CCDC192	4.22869e-10
CCDC196	2.03815e-09
CCDC198	1.60205e-10
CCDC200	4.07242e-11
CCDC33	8.70389e-10
CCDC34	5.71281e-10
CCDC50	5.05491e-11
CCDC54	8.20418e-10
CCDC59	1.96234e-10
CCDC68	1.26873e-09
CCDC69	9.82515e-10
CCDC71L	2.55652e-09
CCDC73	7.62136e-10
CCDC80	1.41288e-09
CCDC81	6.90013e-11
CCDC83	1.58948e-10
CCDC85C	1.48352e-09
CCDC88A	4.94017e-10
CCDC88C	8.30941e-11
CCDC90B	6.17954e-10
CCDC91	3.52575e-11
CCDC9B	1.09126e-09
CCIN	1.01562e-10
CCK	1.0132e-10
CCKAR	6.73333e-10
CCL17	5.53732e-11
CCL2	1.27443e-09
CCL20	6.31343e-10
CCL21	1.2182e-10
CCL25	2.00756e-10
CCL26	2.44957e-10
CCN1	5.22577e-10
CCN2	8.95629e-10
CCN3	1.88829e-08
CCN5	1.04463e-09
CCNA1	7.80253e-10
CCNA2	1.15965e-09
CCNB1	1.30662e-09
CCNB2	1.10725e-09
CCND1	8.80086e-10
CCNE1	1.0562e-09
CCNE2	1.20804e-09
CCNF	8.65491e-10
CCNG2	1.5958e-09
CCNI	9.42796e-11
CCNJL	7.5924e-10
CCNL1	1.51599e-11
CCNY	2.27885e-11
CCPG1	1.16376e-09
CCR1	1.2626e-11
CCR2	1.61785e-10
CCR3	7.76493e-10
CCR7	8.42846e-11
CCR8	1.05389e-10
CCSAP	4.60964e-10
CCSER1	2.91698e-09
CCSER2	2.04057e-11
CCT4	2.23754e-10
CCT6B	2.41717e-11
CCZ1B	1.15395e-10
CD14	7.89718e-10
CD164L2	8.65662e-10
CD177	4.25068e-11
CD180	7.70363e-10
CD200	2.60152e-09
CD226	5.27089e-11
CD24	7.82191e-10
CD247	3.88542e-11
CD27-AS1	7.33441e-10
CD274	2.38173e-09
CD276	1.11446e-09
CD2AP	1.33982e-10
CD300E	2.04217e-10
CD36	8.70123e-10
CD38	3.56529e-11
CD3EAP	1.1255e-09
CD40	1.21498e-09
CD40LG	1.27054e-09
CD44	4.2162e-09
CD46	3.2503e-11
CD47	1.24057e-09
CD53	3.29647e-09
CD55	1.37075e-09
CD59	6.02422e-10
CD5L	5.95897e-10
CD68	7.44633e-10
CD7	1.04002e-09
CD74	3.60148e-09
CD82	1.30982e-09
CD83	2.02523e-10
CD8B	4.94881e-11
CD8B2	5.75229e-11
CD9	1.04562e-09
CD93	8.82341e-11
CD96	6.94839e-11
CD99L2	5.15256e-10
CDA	5.70143e-10
CDAN1	1.1476e-10
CDC123	1.25737e-10
CDC14C	6.41514e-10
CDC20	1.00411e-09
CDC25A	1.20232e-09
CDC25B	6.04246e-10
CDC25C	1.12438e-09
CDC37L1	1.66493e-09
CDC42BPG	8.17076e-10
CDC42EP2	1.18241e-09
CDC42EP3	4.2491e-10
CDC42EP4	5.68613e-10
CDC42SE2	6.57727e-09
CDC45	9.58035e-10
CDC5L	7.56345e-10
CDC6	3.36807e-10
CDC7	1.28719e-09
CDCA2	6.1533e-10
CDCA3	1.08763e-09
CDCA4	1.30117e-09
CDCA5	6.15899e-10
CDCA7	9.51063e-10
CDCA7L	6.08891e-11
CDCA8	4.9431e-10
CDCP1	3.87947e-09
CDH1	1.42916e-09
CDH10	9.24677e-11
CDH11	1.66672e-09
CDH12	1.85489e-10
CDH13	1.48983e-09
CDH16	9.6567e-10
CDH17	1.76521e-10
CDH19	1.08104e-09
CDH2	9.81324e-10
CDH20	3.35648e-10
CDH22	1.00423e-10
CDH3	1.247e-10
CDH4	1.02249e-09
CDH6	9.79216e-10
CDH8	1.91013e-10
CDH9	1.50303e-09
CDK1	1.37482e-09
CDK13	7.60262e-11
CDK14	9.27236e-10
CDK15	2.75399e-11
CDK18	5.6224e-10
CDK2	1.27862e-09
CDK5RAP1	1.3551e-09
CDK5RAP2	1.03966e-09
CDKAL1	6.5998e-10
CDKL1	6.57865e-12
CDKN1C	5.88445e-10
CDKN2B	1.4824e-09
CDKN2D	9.56479e-10
CDKN3	1.43986e-09
CDR1	2.1736e-10
CDR2L	5.34056e-10
CDRT15	1.89023e-10
CDSN	5.27676e-10
CDT1	9.10747e-10
CDV3	2.40054e-10
CDYL	2.72622e-10
CEACAM1	1.12411e-09
CEACAM6	1.40693e-10
CEBPD	1.45542e-09
CEBPE	6.525e-10
CEBPG	4.10057e-11
CEL	1.15287e-09
CELA1	1.8805e-10
CELA2A	9.11053e-11
CELF2	7.68474e-12
CELF3	1.01844e-10
CELF4	5.48622e-10
CELSR1	1.21909e-10
CELSR2	5.90082e-10
CEMIP2	3.01739e-09
CENPA	1.20281e-09
CENPBD1	1.95392e-09
CENPE	8.59422e-10
CENPF	1.08146e-09
CENPH	7.2038e-10
CENPI	3.84143e-10
CENPJ	9.71753e-10
CENPK	6.16531e-10
CENPL	3.91239e-10
CENPM	8.12971e-10
CENPN	7.46181e-10
CENPO	3.92226e-10
CENPP	1.16128e-09
CENPS-CORT	1.02115e-09
CENPU	3.02129e-10
CENPV	9.37097e-10
CENPVL3	3.83449e-11
CENPW	1.56e-09
CENPX	1.07722e-09
CEP120	1.35478e-09
CEP126	1.47803e-10
CEP128	7.30193e-11
CEP152	1.83515e-10
CEP162	5.91096e-10
CEP192	6.21325e-10
CEP350	1.63547e-09
CEP55	8.32162e-10
CEP57L1	1.22378e-09
CEP63	2.70772e-10
CEP72	9.88572e-11
CEP78	7.21767e-10
CEP83	2.56599e-11
CEP97	3.47167e-11
CERCAM	7.17014e-10
CERK	1.13561e-09
CERS4	2.12426e-09
CES1	8.74841e-10
CES1P1	6.66756e-10
CES1P2	4.92839e-10
CES2	8.78105e-10
CES4A	9.83524e-10
CFAP126	3.3959e-10
CFAP299	3.4517e-10
CFAP300	3.08886e-11
CFAP54	4.94392e-10
CFAP58	1.24461e-11
CFAP61	7.86252e-10
CFB	9.62369e-10
CFDP1	1.64658e-10
CFH	1.23235e-09
CFHR3	1.33251e-10
CFI	7.96858e-10
CFL1	8.3237e-10
CFL2	6.29268e-10
CGAS	9.93984e-10
CGB5	5.49067e-10
CGB8	7.99121e-10
CGGBP1	2.37834e-09
CGNL1	5.41247e-10
CGRRF1	9.88973e-11
CH25H	2.43244e-10
CHAC1	1.97811e-09
CHAC2	8.16673e-10
CHAF1A	1.06899e-09
CHAF1B	1.68782e-09
CHCHD10	1.13014e-09
CHD1	4.41067e-10
CHD6	8.87716e-11
CHD7	1.05479e-10
CHD9	1.07736e-10
CHDH	9.56284e-10
CHEK2	1.47959e-09
CHI3L1	4.5763e-10
CHI3L2	1.20056e-09
CHIC2	7.25033e-11
CHIT1	1.47761e-10
CHKA	6.11128e-10
CHL1	3.78971e-10
CHM	7.99964e-11
CHMP2B	3.06795e-10
CHN1	7.09468e-10
CHODL	1.794e-10
CHORDC1	1.44097e-09
CHP2	1.40338e-10
CHRD	1.56023e-09
CHRDL1	6.83853e-10
CHRM3	3.32301e-09
CHRM5	1.98704e-09
CHRNA1	3.78781e-10
CHRNA5	1.0649e-09
CHRNA6	3.72384e-10
CHRNA9	9.872e-10
CHRNB1	8.73084e-10
CHRNB4	8.79393e-11
CHST11	3.83214e-10
CHST12	2.10919e-11
CHST14	6.95338e-10
CHST15	9.71946e-10
CHST2	1.16507e-09
CHST7	6.14292e-11
CHST9	2.40486e-11
CHSY1	4.0264e-10
CHSY3	1.11891e-09
CHTF18	6.43845e-10
CIART	8.67064e-10
CIDEB	1.22675e-09
CIITA	1.48973e-09
CIP2A	9.63503e-10
CIPC	1.15037e-09
CISH	1.27353e-09
CIT	1.37219e-09
CITED2	5.20335e-10
CITED4	1.19794e-09
CKAP2	8.84503e-10
CKAP2L	6.02847e-10
CKB	1.15389e-09
CKLF	8.65416e-10
CKMT2	2.69682e-10
CKS1B	4.36473e-10
CKS1BP3	3.51657e-10
CKS2	1.20737e-09
CLASP1	1.19655e-10
CLCA2	7.14982e-10
CLCA4	7.6704e-10
CLCF1	1.19995e-09
CLCN4	5.76778e-09
CLDN1	1.00211e-09
CLDN16	1.29719e-10
CLDN17	1.92756e-11
CLDN20	9.96541e-10
CLDN23	5.8643e-11
CLDN24	5.49893e-10
CLDN34	3.7469e-10
CLDN4	4.60685e-10
CLDN7	1.57516e-09
CLDND1	4.28043e-11
CLEC12B	6.73176e-10
CLEC14A	1.1427e-09
CLEC16A	1.47086e-09
CLEC19A	1.22897e-09
CLEC2B	8.35151e-10
CLEC2D	3.6308e-11
CLEC5A	2.35572e-11
CLEC9A	6.07116e-10
CLIC1	1.05177e-09
CLIC2	1.15884e-09
CLIC3	6.56593e-10
CLIC4	3.46002e-10
CLIC5	1.59222e-09
CLINT1	1.73937e-09
CLIP2	9.40033e-10
CLIP4	5.51408e-10
CLLU1OS	1.80143e-10
CLMN	9.81953e-10
CLMP	9.50541e-10
CLNK	1.74749e-10
CLNS1A	2.70364e-10
CLRN3	1.78313e-10
CLSPN	8.89349e-10
CLTCL1	4.60251e-10
CLU	3.85229e-10
CLUAP1	7.00577e-10
CLVS2	2.83994e-10
CMAHP	1.02401e-09
CMBL	3.52871e-10
CMIP	6.65123e-11
CMKLR1	1.11543e-10
CMPK2	1.22964e-09
CMSS1	9.66908e-12
CMTM3	7.82435e-10
CMTM4	5.89738e-10
CMTM7	9.48762e-09
CMTM8	1.36822e-10
CNBD1	1.72758e-09
CNBD2	3.55679e-11
CNBP	2.07626e-10
CNDP1	7.51484e-10
CNDP2	8.02081e-10
CNEP1R1	2.37621e-10
CNFN	1.13925e-09
CNGA2	6.77475e-11
CNGB1	1.12536e-10
CNGB3	2.15885e-09
CNKSR2	3.65898e-10
CNN2	7.77334e-10
CNN3	7.48822e-10
CNNM1	1.20896e-09
CNNM4	2.5785e-11
CNOT10	1.95809e-10
CNOT6L	3.19771e-10
CNR1	3.45393e-10
CNR2	1.36985e-09
CNST	4.75423e-09
CNTD2	1.14691e-09
CNTLN	1.81329e-10
CNTN2	2.56111e-09
CNTN5	8.92548e-11
CNTN6	2.77621e-09
CNTNAP1	1.09039e-09
CNTNAP3	1.65704e-09
CNTNAP3B	1.40469e-10
CNTNAP5	3.7038e-09
COA7	1.80687e-10
COBL	1.52544e-09
COL11A1	2.13824e-11
COL12A1	1.37276e-09
COL15A1	1.2422e-10
COL17A1	8.6554e-10
COL19A1	1.08714e-09
COL1A1	6.79685e-10
COL1A2	5.16738e-10
COL21A1	2.08434e-09
COL25A1	1.02133e-11
COL27A1	1.11315e-09
COL28A1	9.25063e-10
COL2A1	1.03174e-09
COL4A1	7.33974e-10
COL4A2	1.05281e-09
COL4A2-AS2	6.85629e-10
COL4A3BP	2.18589e-10
COL4A5	2.5192e-10
COL4A6	2.53131e-10
COL5A2	2.72008e-11
COL6A1	1.18735e-09
COL6A3	8.96707e-10
COL7A1	9.36616e-10
COL8A1	7.91462e-10
COL8A2	3.49437e-10
COLEC10	2.75369e-10
COLGALT1	2.17665e-11
COMMD3	1.17234e-09
COMMD8	1.12915e-10
COPB1	1.71957e-10
COPG2	7.16598e-11
COPS5	3.67761e-11
COPS6	2.89586e-10
COPS8	3.95433e-11
COQ2	7.73191e-11
COQ8A	1.18715e-09
CORO1A	9.73936e-10
CORO2B	1.05044e-09
CORO6	1.25609e-09
CORT	9.67584e-11
COTL1	7.67988e-10
COX20	1.20096e-11
COX6A2	2.93837e-10
COX6C	7.8395e-11
COX7A1	3.39521e-11
COX7A2L	6.59371e-10
COX7B2	3.33947e-10
COX7C	1.77469e-09
CP	2.73802e-10
CPA4	3.58042e-10
CPA6	8.13763e-10
CPAMD8	5.82017e-11
CPB2	1.15748e-10
CPE	8.26557e-10
CPEB2	3.40257e-10
CPEB3	2.11384e-10
CPED1	9.40823e-10
CPHXL	4.46498e-09
CPLANE1	1.15479e-10
CPLANE2	6.98046e-10
CPLX2	9.00425e-10
CPM	1.07529e-10
CPNE2	7.28831e-10
CPNE4	4.92175e-10
CPNE8	3.92572e-10
CPOX	1.67731e-10
CPQ	5.63059e-10
CPSF6	4.61085e-11
CPXM1	2.0377e-10
CPZ	2.35601e-09
CRABP2	6.68502e-10
CRAT	1.92916e-09
CRB1	2.29009e-10
CRB2	2.55953e-10
CRCT1	9.55894e-10
CREB3	5.3929e-10
CREB3L2	1.14333e-09
CREB5	1.89488e-09
CREBRF	1.05953e-09
CREG1	8.22734e-10
CREG2	6.30089e-10
CRH	8.05898e-10
CRIM1	2.54675e-09
CRIP2	1.14843e-09
CRISPLD1	3.10506e-11
CRISPLD2	1.52929e-09
CRLF1	1.1339e-09
CRNKL1	1.66576e-10
CRTAM	4.47458e-10
CRTC3	1.98187e-10
CRY1	2.38681e-09
CRYAB	4.15502e-10
CRYBB1	2.14237e-11
CRYBG2	7.63118e-10
CSAG3	1.2169e-09
CSDE1	2.47277e-10
CSE1L	1.14263e-09
CSF1	1.87644e-09
CSF1R	5.48836e-10
CSF3	9.55131e-10
CSF3R	3.67514e-10
CSGALNACT1	6.73307e-09
CSMD1	7.74116e-10
CSMD3	1.43063e-10
CSNK1A1L	6.35687e-10
CSNK1G1	2.7481e-10
CSNK2A3	3.40568e-11
CSPG5	2.63308e-10
CSRNP1	5.36635e-10
CSRNP3	1.34234e-10
CSRP1	8.75817e-10
CSRP2	8.6584e-10
CST6	4.50575e-10
CST9L	1.92759e-10
CSTA	9.50283e-10
CSTF2	3.32198e-11
CSTF2T	3.99842e-10
CSTF3	9.70203e-10
CT47B1	1.83983e-10
CT83	9.08586e-10
CTAGE1	4.84166e-10
CTCFL	2.76777e-10
CTH	5.80862e-10
CTIF	1.39847e-10
CTLA4	1.441e-10
CTNNA3	7.15238e-11
CTNNAL1	1.23124e-09
CTNNB1	1.42141e-09
CTNNBIP1	2.54229e-10
CTNNBL1	6.28116e-10
CTNND2	1.07046e-09
CTPS1	1.47511e-09
CTSB	5.0145e-10
CTSC	1.53962e-09
CTSD	1.02338e-09
CTSF	8.14254e-10
CTSH	9.65385e-10
CTSL	9.50661e-10
CTSO	1.32924e-09
CTSS	1.21371e-09
CTSV	1.19664e-09
CTTNBP2	1.56006e-09
CTTNBP2NL	7.83285e-10
CTXN2	9.60791e-11
CTXN3	2.6536e-10
CUEDC1	2.07939e-10
CUTC	5.19984e-11
CUX1	1.35969e-09
CWC15	2.04709e-10
CWC22	2.23523e-10
CWC27	6.43233e-10
CWH43	2.34384e-08
CX3CL1	2.22016e-11
CX3CR1	1.76355e-10
CXADR	9.588e-10
CXCL1	7.22346e-10
CXCL10	1.38046e-09
CXCL11	1.58042e-09
CXCL12	4.22942e-10
CXCL13	8.82256e-11
CXCL14	7.91276e-10
CXCL16	8.30358e-10
CXCL17	1.20471e-09
CXCL2	1.39599e-09
CXCL3	1.32743e-09
CXCL6	5.24145e-10
CXCL8	3.36004e-09
CXCL9	1.31275e-09
CXCR1	6.26847e-10
CXCR4	4.78672e-09
CXXC4	1.63905e-10
CXorf21	3.48972e-11
CYB561	1.26841e-09
CYB5A	4.04837e-11
CYB5D2	9.22205e-10
CYB5R2	1.36469e-09
CYBRD1	1.17693e-09
CYFIP2	1.89326e-09
CYLC2	4.55691e-10
CYLD	1.1278e-09
CYP17A1	1.53924e-10
CYP1A1	3.55043e-10
CYP1B1	8.06331e-10
CYP1B1-AS1	9.28925e-10
CYP21A2	1.23232e-09
CYP24A1	1.55916e-09
CYP26B1	2.73626e-09
CYP27B1	2.3781e-10
CYP2B6	2.30888e-09
CYP2U1	1.18652e-10
CYP39A1	9.07096e-10
CYP3A4	2.14033e-10
CYP3A43	1.0963e-10
CYP3A5	1.16951e-09
CYP4A11	8.42962e-11
CYP4B1	1.02313e-09
CYP4F11	5.30912e-10
CYP4F12	8.61205e-10
CYP4F22	5.48873e-10
CYP4F29P	7.1537e-10
CYP4F3	5.39787e-10
CYP4F35P	8.30137e-10
CYP4F8	1.10668e-10
CYP4V2	1.55318e-09
CYP4X1	3.54289e-10
CYP51A1	1.09767e-09
CYP7A1	9.79035e-10
CYP7B1	1.53328e-10
CYSLTR2	1.04158e-10
CYSRT1	9.65015e-10
CYTH1	2.80405e-10
CYTL1	5.41423e-10
CYTOR	7.36656e-10
CYYR1	3.12824e-11
D2HGDH	6.42659e-10
DAAM1	1.53206e-09
DAB1	8.61492e-10
DAB2	1.04428e-09
DAB2IP	7.857e-11
DACH1	9.22613e-10
DACH2	9.33085e-11
DACT2	4.9164e-10
DANCR	1.22643e-09
DAOA	7.84985e-10
DAP	1.89285e-11
DAP3	1.38173e-10
DAPK1	1.17793e-09
DAPK2	2.05391e-09
DAPK3	8.30455e-10
DAPL1	7.65136e-10
DAPP1	1.52121e-09
DAW1	4.09396e-10
DAZL	1.87542e-10
DBF4	9.38682e-10
DBF4B	7.22962e-10
DBNDD2	8.63385e-10
DBP	9.30223e-10
DCAF4L2	1.03111e-09
DCAF5	6.67909e-10
DCAF8L2	3.09888e-10
DCAKD	1.04662e-09
DCBLD2	8.43543e-09
DCC	2.09557e-10
DCDC1	5.22332e-10
DCHS2	3.96017e-11
DCK	1.05639e-09
DCLK2	5.46587e-09
DCLK3	1.53894e-10
DCLRE1B	7.6165e-10
DCN	2.58553e-09
DCP1A	1.75203e-10
DCP2	8.2169e-10
DCST1-AS1	1.27075e-09
DCST2	5.80326e-10
DCSTAMP	2.27235e-10
DCT	1.02852e-09
DCTN4	2.57657e-10
DCTN6	1.44805e-11
DCUN1D3	1.13149e-10
DCUN1D5	3.17543e-10
DDAH1	7.39089e-10
DDAH2	1.4235e-09
DDB2	7.88798e-11
DDI1	6.75621e-12
DDI2	5.00865e-10
DDIAS	1.06072e-09
DDIT3	1.17705e-09
DDIT4	1.02192e-09
DDIT4-AS1	6.25717e-10
DDIT4L	2.07348e-09
DDO	1.54627e-11
DDR1	7.7446e-10
DDR2	1.01996e-09
DDX10	1.69029e-09
DDX11	8.30087e-10
DDX18	4.48678e-10
DDX39A	9.93465e-10
DDX3X	6.68186e-10
DDX53	7.66604e-10
DDX58	1.67527e-09
DDX6	3.91868e-10
DDX60	1.1873e-09
DDX60L	1.84092e-09
DEC-I	1.21116e-10
DECR1	3.06751e-10
DEFA5	3.277e-10
DEFB1	9.22076e-10
DEFB112	4.37232e-10
DEFB115	3.24034e-09
DEFB129	5.55523e-11
DEFB131A	1.27391e-10
DEFB131B	1.5234e-09
DEK	1.05195e-10
DENND1A	1.55079e-09
DENND1C	1.33209e-09
DENND2D	4.27796e-11
DENND3	8.05047e-10
DENND4A	3.29153e-11
DENND5A	9.95625e-10
DENND6B	1.4624e-09
DEPDC1	1.07782e-09
DEPDC1B	9.31348e-10
DEPTOR	7.94807e-10
DERA	4.57199e-11
DESI1	5.39939e-11
DEXI	1.47413e-09
DFFA	5.47066e-11
DGAT2	7.88423e-10
DGKB	1.33651e-10
DGKG	2.00984e-09
DGKI	2.20751e-09
DGLUCY	1.16036e-09
DGUOK	2.24899e-10
DHCR24	8.88898e-11
DHCR7	8.05614e-10
DHFR	1.07984e-09
DHFR2	6.50818e-10
DHRS12	3.27934e-10
DHRS13	1.08609e-09
DHRS2	7.91499e-10
DHRS3	7.12255e-10
DHRS7B	1.69069e-10
DHRS9	1.21451e-09
DHTKD1	8.45956e-10
DHX15	1.0419e-10
DHX35	4.90157e-10
DHX37	6.41122e-10
DHX57	1.40842e-10
DHX58	1.18048e-09
DIAPH2	1.45752e-10
DIAPH3	7.62279e-10
DICER1	7.35762e-11
DICER1-AS1	9.38434e-10
DIO2	1.3045e-09
DIP2A	3.17366e-10
DIPK2A	1.28117e-09
DIPK2B	1.51773e-11
DIRC1	3.86841e-10
DIS3L2	8.68558e-11
DISP1	6.9563e-10
DIXDC1	8.09435e-10
DKK1	1.28242e-09
DKK2	1.91235e-11
DLAT	1.10823e-10
DLC1	7.43076e-10
DLG1	2.42773e-10
DLG2	1.64399e-09
DLG5	1.11323e-09
DLGAP5	1.0039e-09
DLL1	5.15602e-10
DLX1	4.8549e-10
DLX2	6.30678e-10
DLX6	9.79622e-10
DMAC1	2.37882e-10
DMBT1	1.11912e-09
DMGDH	1.47549e-09
DMRT1	1.2633e-10
DMRT2	3.094e-09
DMRTA2	6.76609e-10
DMXL2	1.8607e-10
DNA2	1.11509e-09
DNAAF2	4.5615e-11
DNAH1	9.44083e-11
DNAH12	1.75014e-10
DNAH14	8.09088e-11
DNAH5	2.62057e-09
DNAH6	3.89636e-10
DNAH8	1.0929e-09
DNAI2	1.23714e-10
DNAJA1	1.15982e-09
DNAJB2	1.1816e-09
DNAJB5	9.61621e-10
DNAJC1	6.19451e-11
DNAJC12	1.18279e-09
DNAJC15	1.56429e-10
DNAJC19	2.64584e-10
DNAJC3	1.17304e-10
DNAJC4	8.7086e-10
DNAJC5B	2.12233e-10
DNAJC6	1.34149e-10
DNAJC9	1.11849e-09
DNER	1.01678e-09
DNM1L	7.48177e-11
DNMT1	7.2787e-10
DNMT3A	1.90956e-09
DOC2A	1.03307e-09
DOCK1	3.36571e-10
DOCK10	1.60456e-09
DOCK11	1.62192e-10
DOCK2	1.1412e-09
DOCK4	5.56087e-09
DOCK5	1.90651e-10
DOCK9	1.46342e-09
DOHH	1.3211e-09
DOK4	7.62878e-10
DOK7	8.09866e-10
DONSON	8.12024e-10
DOP1A	2.65284e-11
DOP1B	6.67968e-10
DPF1	8.21484e-10
DPH6	3.42924e-10
DPP10	2.706e-10
DPP4	3.71631e-10
DPP8	5.90856e-11
DPYD	5.4393e-10
DPYS	2.29286e-10
DPYSL3	9.39508e-10
DQX1	7.2387e-10
DRAM1	1.20174e-09
DRAP1	7.69631e-10
DRC3	1.58771e-09
DRD1	3.58277e-10
DRGX	4.38261e-11
DROSHA	8.59528e-10
DSC1	6.98519e-10
DSC2	4.58037e-10
DSC3	2.43086e-09
DSCC1	1.1132e-09
DSG1	1.14941e-10
DSG3	9.08013e-10
DSG4	7.28825e-10
DSN1	7.97763e-10
DSP	1.32039e-09
DST	8.0919e-10
DTHD1	4.66131e-10
DTL	1.44999e-09
DTNB	5.47884e-10
DTNBP1	9.12756e-11
DTWD1	1.41631e-10
DTWD2	6.81145e-11
DTX3L	1.19335e-09
DTYMK	7.53279e-10
DUOXA1	8.90336e-10
DUSP10	1.0589e-09
DUSP16	1.45593e-10
DUSP2	5.44586e-10
DUSP21	4.91342e-11
DUSP22	5.74006e-10
DUSP23	8.41528e-10
DUSP26	1.58577e-10
DUSP4	1.41532e-09
DUSP5	1.08464e-09
DUSP6	8.3662e-10
DUSP7	6.22324e-11
DUSP8	1.21707e-09
DUT	3.18166e-10
DYNC1I1	2.85101e-10
DYNC2H1	4.79882e-10
DYNLRB2	1.73063e-09
DYRK1B	1.0229e-09
DYRK4	1.2494e-09
DYSF	9.57553e-11
E2F1	7.18554e-10
E2F3	2.7612e-10
E2F6	1.05085e-09
E2F7	1.08594e-09
E2F8	1.18583e-09
EAF1	4.07496e-11
EBAG9	1.57914e-10
EBF1	3.04692e-10
EBP	1.1649e-09
EBPL	3.90555e-10
ECE1	6.3587e-11
ECHDC1	5.32777e-10
ECHDC3	9.29131e-10
ECM1	6.55445e-10
ECM2	8.96144e-10
ECPAS	1.17703e-10
ECSCR	1.83421e-09
ECT2	6.52613e-10
ECT2L	3.40102e-10
EDA2R	1.20799e-09
EDAR	4.57764e-10
EDARADD	8.66294e-10
EDDM13	1.63416e-10
EDN1	3.49491e-09
EDN2	1.01967e-09
EDNRA	5.02636e-10
EEA1	7.61467e-10
EED	1.14056e-10
EEF1AKNMT	7.44775e-11
EEF2K	9.91322e-10
EEPD1	7.44954e-11
EFCAB1	1.26564e-10
EFCAB12	4.34454e-10
EFCAB13	1.4066e-08
EFEMP1	1.66102e-09
EFHB	5.59073e-10
EFHC1	4.71491e-10
EFL1	3.46059e-10
EFNA1	8.64276e-10
EFNA3	1.1178e-09
EFNA5	8.7394e-11
EFNB2	1.10415e-09
EFNB3	9.12198e-10
EFR3A	9.01937e-10
EFR3B	1.54298e-10
EGFR	8.28546e-10
EGLN2	8.56331e-12
EGLN3	1.13362e-09
EGR1	1.85674e-09
EGR2	1.63411e-10
EGR3	8.42161e-10
EHD1	1.04715e-09
EHD4	1.04433e-09
EHF	2.6979e-09
EID2	2.69377e-09
EID3	9.29132e-11
EIF1B	1.84984e-10
EIF2A	6.88019e-10
EIF2AK2	1.49467e-09
EIF2AK3	9.79035e-10
EIF2B5	1.17565e-10
EIF2S2	3.02274e-11
EIF3E	1.97295e-10
EIF3J-DT	8.71709e-10
EIF3M	1.47905e-10
EIF4A2	9.73543e-10
EIF4A3	1.91808e-10
EIF4B	1.0234e-09
EIF4E	1.17272e-09
EIF4EBP1	6.47963e-10
EIF4EBP2	1.85891e-11
EIF4EBP3	1.18064e-09
EIF4G3	6.93914e-10
EIF4H	9.01624e-10
EIF5A2	6.26902e-10
ELAVL4	5.92668e-10
ELF2	2.33838e-10
ELF3	1.01217e-09
ELF3-AS1	7.47909e-10
ELFN2	1.24228e-09
ELK3	3.53744e-10
ELL2	1.18197e-09
ELL3	4.52655e-10
ELMO1	1.42971e-10
ELN	4.05606e-10
ELOA2	5.2121e-11
ELOVL3	1.32745e-11
ELOVL4	8.47616e-10
ELOVL5	5.75411e-10
ELOVL6	4.11541e-10
ELOVL7	1.56901e-10
EMB	1.09361e-09
EMCN	2.92721e-10
EME1	5.25477e-10
EML1	8.03742e-10
EML6	3.49577e-10
EMP1	9.5972e-10
EMP3	1.39355e-09
EMX2	1.78e-10
EN1	2.01666e-10
ENC1	1.56594e-09
ENG	5.89331e-10
ENKD1	4.51079e-10
ENKUR	5.30582e-10
ENPP2	4.86674e-10
ENPP5	6.21677e-12
ENPP6	7.8893e-11
ENTHD1	7.64092e-11
ENTPD2	1.03872e-09
ENTPD3	2.42416e-09
ENTPD4	1.11318e-11
ENTPD7	7.12087e-10
EOMES	8.17449e-10
EPAS1	1.28857e-09
EPB41L1	1.28501e-09
EPB41L2	1.1032e-09
EPB41L3	3.05599e-10
EPB41L4A	2.00029e-09
EPB41L4A-AS1	5.92854e-10
EPB41L5	2.99168e-10
EPC2	5.27383e-10
EPCAM	1.38727e-09
EPDR1	9.47902e-11
EPGN	9.09467e-10
EPHA10	1.07698e-09
EPHA2	4.03165e-10
EPHA3	2.09042e-09
EPHA4	3.20401e-09
EPHA6	6.88147e-10
EPHA7	1.39049e-09
EPHB1	7.11398e-11
EPHB2	4.4426e-10
EPHB3	9.354e-10
EPHB6	1.01628e-09
EPHX1	8.74402e-10
EPHX2	1.31552e-09
EPHX4	1.44197e-09
EPM2A	6.94382e-09
EPN1	1.67739e-10
EPN3	1.13329e-09
EPOP	9.72511e-10
EPPK1	1.79176e-09
EPRS	1.41914e-10
EPS8	1.37614e-09
EPS8L3	2.20923e-10
EPSTI1	8.125e-10
EPYC	4.84381e-11
ERAP1	2.79862e-09
ERAP2	9.11152e-10
ERBB3	1.33091e-09
ERBB4	3.82422e-10
ERBIN	3.34717e-09
ERC1	1.10377e-09
ERCC2	2.64132e-10
ERCC6	6.96395e-11
ERCC6L	9.57747e-10
ERCC6L2	2.58947e-10
EREG	1.26577e-09
ERG	3.09545e-11
ERG28	1.21902e-10
ERGIC3	2.49162e-10
ERI1	1.25378e-09
ERICH3	1.84951e-10
ERLIN1	2.86029e-10
ERMAP	1.24939e-09
ERMN	2.95913e-11
ERMP1	5.52869e-11
ERN1	4.42763e-11
ERO1A	4.54135e-10
ERRFI1	9.6165e-10
ERVFRD-1	3.26237e-11
ERVMER34-1	8.84533e-10
ESCO1	1.12273e-09
ESCO2	7.76276e-10
ESM1	1.26679e-09
ESPL1	7.8556e-10
ESPN	4.31679e-10
ESR2	1.00449e-09
ESRG	8.44076e-10
ESRRB	5.14704e-11
ESRRG	3.24083e-10
ESX1	7.79146e-10
ETAA1	1.57504e-09
ETFDH	1.07304e-09
ETNK1	1.57016e-11
ETNK2	1.03919e-09
ETNPPL	3.1364e-10
ETS1	1.20919e-09
ETS2	8.16187e-10
ETV1	1.98699e-09
ETV3	9.88323e-11
ETV3L	2.05613e-10
ETV4	1.42411e-09
ETV5	5.00706e-10
ETV6	6.13975e-10
ETV7	1.17427e-09
EVA1A	6.69084e-09
EVA1C	1.78149e-11
EVC2	1.85252e-10
EVI2A	9.20214e-10
EVI2B	8.79743e-10
EVI5	2.82333e-10
EVI5L	1.6846e-10
EVL	2.19416e-10
EVPLL	8.46157e-10
EXO1	9.55555e-10
EXOC3	1.37954e-10
EXOC3L1	1.15394e-09
EXOC3L2	1.27838e-10
EXOC6	9.3532e-10
EXOC6B	2.30872e-10
EXOSC5	7.08915e-10
EXOSC8	7.15537e-10
EXOSC9	1.00692e-09
EXPH5	1.82706e-10
EXT1	2.35896e-09
EXTL2	5.2445e-11
EYA1	3.74361e-09
EYA3	1.97736e-10
EYA4	7.60718e-11
EYS	4.07306e-09
EZH2	9.13143e-10
F11	8.6282e-11
F12	1.23519e-09
F13A1	7.89075e-10
F2R	8.1985e-10
F2RL1	5.44429e-11
F3	1.35621e-09
F5	5.59217e-10
FABP4	1.02029e-09
FABP5	9.41787e-10
FABP6	1.41465e-11
FABP7	4.43553e-10
FADD	4.86084e-10
FADS1	2.65788e-10
FADS2	5.71724e-10
FADS3	1.05958e-09
FAM102A	9.19678e-10
FAM104A	3.50761e-10
FAM107B	1.51262e-09
FAM110B	1.72043e-10
FAM110C	9.54808e-10
FAM111A	9.11786e-10
FAM111B	1.06938e-09
FAM114A1	8.37911e-10
FAM117B	1.1247e-09
FAM118A	2.66559e-11
FAM120AOS	4.28391e-11
FAM120C	1.40715e-10
FAM124A	6.9152e-10
FAM124B	3.47586e-09
FAM126A	2.28384e-10
FAM129B	1.18856e-09
FAM131C	2.1346e-10
FAM133A	2.6554e-10
FAM133B	5.52368e-10
FAM13A	4.16528e-10
FAM160A1	3.49139e-10
FAM163A	3.21525e-10
FAM167A	3.87157e-10
FAM167B	8.77264e-10
FAM168B	2.14609e-10
FAM171A1	1.16201e-09
FAM172A	2.68478e-10
FAM174A	1.53539e-11
FAM180A	8.51851e-11
FAM186A	5.77535e-10
FAM189A2	1.05736e-10
FAM193B	1.6014e-10
FAM198B-AS1	1.05011e-09
FAM19A1	2.4771e-11
FAM19A2	1.59753e-09
FAM204A	1.80307e-11
FAM20A	1.3062e-09
FAM20B	2.3227e-10
FAM20C	8.98513e-10
FAM214A	2.04993e-09
FAM214B	7.74479e-10
FAM216B	1.28498e-10
FAM220A	1.45767e-09
FAM222A	1.08115e-10
FAM228A	1.64815e-10
FAM237A	3.32418e-11
FAM241A	1.5503e-09
FAM241B	7.47762e-10
FAM25A	1.32901e-09
FAM25C	6.89574e-10
FAM25G	2.62301e-10
FAM27B	1.26617e-09
FAM3C	1.02282e-09
FAM3D	2.51294e-10
FAM43A	5.99955e-10
FAM45A	6.7183e-11
FAM47B	5.36829e-10
FAM49A	2.3174e-09
FAM50B	2.25573e-09
FAM53C	3.70242e-10
FAM71A	4.66022e-10
FAM71C	1.31121e-10
FAM71D	1.56584e-10
FAM71F2	1.12716e-10
FAM72A	8.03604e-10
FAM72B	6.83021e-10
FAM72C	7.24213e-10
FAM72D	8.13318e-10
FAM78B	7.86148e-10
FAM81A	1.08911e-09
FAM83A	9.89362e-10
FAM83A-AS1	8.26966e-10
FAM83B	1.026e-10
FAM83C	4.4185e-11
FAM83D	1.40488e-09
FAM83E	7.82473e-10
FAM83G	6.60774e-10
FAM84A	4.31958e-09
FAM84B	7.18712e-10
FAM89A	8.18554e-11
FAM92A	1.63641e-10
FAM98B	3.27303e-10
FAM9B	2.99676e-11
FAM9C	4.18093e-10
FANCA	1.0591e-09
FANCB	1.1674e-09
FANCD2	6.1165e-10
FANCD2OS	3.37861e-10
FANCG	1.01127e-09
FANCI	8.32869e-10
[truncated: 4,613 more rows]

## Sheet: BMP2dept_mgt01_filt
A2ML1	3.15997e-10
A4GALT	7.65946e-10
AACS	8.31925e-11
AADAC	9.38603e-10
AADAT	8.28574e-10
AARS	8.32423e-10
AASDH	6.92612e-11
AASS	1.21603e-10
ABAT	3.02966e-11
ABCA1	9.38459e-11
ABCA12	2.55892e-10
ABCA13	3.49778e-11
ABCA5	3.30212e-10
ABCA6	1.02076e-09
ABCA8	4.49933e-11
ABCA9	1.16019e-10
ABCB5	4.30189e-10
ABCB6	8.57802e-10
ABCC2	5.74503e-10
ABCC3	4.54428e-10
ABCC9	1.78423e-10
ABCD1	7.48835e-10
ABCE1	1.73607e-10
ABCG1	6.0266e-10
ABCG5	3.93514e-10
ABHD10	6.51535e-11
ABHD16A	2.18269e-10
ABHD17C	5.13458e-10
ABHD2	3.88882e-11
ABHD4	5.21468e-10
ABHD5	5.13026e-10
ABI1	3.80402e-11
ABI3BP	1.24161e-09
ABL2	4.52302e-11
ABLIM1	7.60419e-10
ABLIM2	8.07069e-10
ABLIM3	1.79634e-10
ABR	6.71607e-10
ABRA	8.07609e-10
ABRAXAS1	1.19856e-10
ABT1	7.72854e-11
ABTB1	2.2842e-11
ABTB2	1.03537e-09
ACAA2	9.80608e-11
ACAN	9.51259e-11
ACAP2	3.86267e-11
ACAT1	6.10318e-12
ACAT2	2.81041e-10
ACE2	1.03421e-09
ACER3	6.1956e-09
ACHE	1.67356e-10
ACKR3	2.50647e-09
ACKR4	1.01655e-09
ACLY	5.73061e-10
ACO1	2.94611e-11
ACOD1	9.75757e-10
ACOT11	1.2076e-09
ACOT7	1.13214e-09
ACOT9	6.66314e-10
ACOX2	1.57597e-09
ACOX3	3.47476e-11
ACOXL	1.62403e-10
ACP2	6.34573e-10
ACP5	5.05819e-10
ACPP	2.83511e-10
ACSF2	6.909e-10
ACSL1	3.09945e-10
ACSL3	2.49434e-10
ACSL4	1.57446e-09
ACSL5	4.79355e-10
ACSM4	1.22957e-10
ACSM6	2.53529e-10
ACTB	8.50291e-10
ACTBL2	1.32558e-10
ACTG1	5.77796e-10
ACTL7B	2.50748e-09
ACTL8	7.34332e-11
ACTN1	8.52641e-10
ACTN2	2.18871e-10
ACTR3	4.0825e-09
ACTR3B	2.28987e-11
ACTRT1	2.47574e-10
ACVR1	1.73174e-10
ACVR1B	2.10625e-11
ACVR2A	6.51876e-10
ADAM10	2.73064e-10
ADAM11	1.31559e-10
ADAM12	1.10375e-09
ADAM17	9.66819e-11
ADAM19	9.13989e-10
ADAM23	5.95755e-10
ADAM8	1.74216e-10
ADAMTS1	8.47344e-10
ADAMTS15	1.16298e-09
ADAMTS17	1.22198e-10
ADAMTS19	7.64338e-11
ADAMTS20	1.08975e-11
ADAMTS3	5.39978e-10
ADAMTS5	8.18396e-10
ADAMTS6	1.10608e-09
ADAMTS7P4	8.02834e-10
ADAMTS9	6.42695e-10
ADAMTSL1	2.02549e-10
ADAMTSL3	3.71873e-10
ADAMTSL4	2.03068e-10
ADAR	1.93856e-10
ADARB2	1.92101e-10
ADCK2	8.58584e-10
ADCY3	1.02886e-10
ADCY7	3.54375e-10
ADCY8	3.40036e-10
ADGB	1.12394e-10
ADGRA2	4.01196e-10
ADGRA3	8.03913e-10
ADGRB3	4.79356e-10
ADGRE2	1.00927e-09
ADGRE5	3.44156e-10
ADGRF1	1.33038e-09
ADGRF4	3.35274e-10
ADGRF5	3.65528e-11
ADGRG1	1.13976e-09
ADGRG4	4.62439e-11
ADGRG6	3.7809e-10
ADGRG7	6.67059e-11
ADGRL2	1.09548e-09
ADGRL3	5.67582e-10
ADGRL4	4.11408e-10
ADH1A	2.08628e-10
ADH1B	5.40436e-10
ADH5	9.81944e-11
ADIPOQ	4.89558e-11
ADIRF	5.25032e-10
ADM	5.67182e-10
ADM2	2.89449e-10
ADO	7.15562e-11
ADORA1	3.63156e-10
ADORA2B	4.46424e-10
ADPRH	4.03818e-11
ADRA1B	4.33366e-10
ADRA1D	1.91366e-10
ADRA2A	1.52831e-10
ADRB2	2.89424e-10
ADSSL1	1.51873e-10
ADTRP	6.82833e-10
AEBP2	2.56646e-10
AFAP1L1	9.12462e-10
AFAP1L2	7.62748e-10
AFF3	5.29739e-10
AFF4	2.18241e-11
AGAP1	4.88853e-11
AGAP6	1.46305e-09
AGAP9	3.4676e-11
AGFG2	1.55644e-09
AGPAT4	7.28533e-12
AGRP	2.05508e-10
AGTR2	1.3031e-10
AGTRAP	5.53266e-11
AGXT2	1.2286e-11
AHCYL2	4.30491e-10
AHNAK2	9.27035e-10
AIG1	1.23555e-11
AIM2	7.25281e-10
AIMP1	2.62229e-11
AIPL1	2.6307e-10
AK4	1.55026e-10
AK9	1.38198e-10
AKAP1	8.80121e-10
AKAP12	3.39274e-10
AKAP2	7.20542e-10
AKAP4	3.70344e-10
AKAP5	2.34819e-10
AKAP6	2.90079e-10
AKAP7	7.59708e-11
AKAP9	1.58841e-10
AKIP1	5.43401e-10
AKIRIN2	4.61994e-10
AKR1A1	1.77909e-10
AKR1B10	4.67885e-10
AKR1B15	6.58268e-10
AKR1C1	2.92301e-09
AKR1C2	8.35943e-10
AKR1C3	1.17304e-09
AKR1E2	6.41087e-12
ALAS1	1.43744e-11
ALCAM	1.93991e-10
ALDH1A1	3.34931e-10
ALDH1A2	7.41465e-10
ALDH1A3	7.40466e-10
ALDH1B1	4.62376e-10
ALDH1L2	6.3601e-10
ALDH2	1.44361e-10
ALDH3A1	9.47257e-10
ALDH3A2	4.48222e-10
ALDH3B1	3.36741e-10
ALDH3B2	4.96647e-10
ALDH5A1	9.18438e-11
ALDH6A1	2.38251e-10
ALDH8A1	4.28568e-10
ALDOC	4.29843e-10
ALG10	7.65779e-10
ALG10B	9.36143e-10
ALG13	6.27117e-10
ALG13-AS1	4.07983e-10
ALG1L	1.5764e-11
ALK	1.55057e-09
ALOX12B	5.16171e-10
ALOX15B	4.59551e-10
ALOX5AP	7.87214e-10
ALOXE3	2.97421e-10
ALPK1	4.34205e-10
ALPK2	3.06118e-10
ALPL	2.16916e-10
ALPP	3.24035e-10
ALX1	2.75442e-11
ALX4	5.78273e-10
ALYREF	5.36957e-10
AMACR	2.21039e-10
AMBN	1.18119e-10
AMD1	4.16264e-10
AMELX	1.08755e-09
AMER3	1.99914e-10
AMIGO2	4.70181e-10
AMMECR1	8.089e-11
AMN	1.40092e-11
AMOTL1	7.83478e-11
AMOTL2	8.87906e-10
AMPD3	8.42877e-12
AMPH	6.672e-11
AMTN	1.08135e-09
AMY2B	7.71571e-11
ANAPC1	1.00168e-10
ANAPC10	5.48902e-11
ANAPC4	1.21111e-10
ANAPC7	5.2169e-11
ANG	5.79268e-10
ANGPT1	2.23159e-09
ANGPT2	5.95562e-10
ANGPTL2	9.7216e-11
ANGPTL4	9.18053e-10
ANK1	1.38574e-11
ANK2	9.63402e-10
ANK3	4.36424e-10
ANKEF1	8.59826e-11
ANKRD13A	1.17921e-10
ANKRD2	5.25332e-10
ANKRD20A5P	3.82677e-10
ANKRD28	9.04037e-12
ANKRD30A	1.91148e-10
ANKRD30BL	4.76768e-10
ANKRD31	4.35898e-10
ANKRD36	4.24232e-10
ANKRD36C	5.61947e-11
ANKRD46	3.33265e-11
ANKRD50	5.96758e-10
ANKRD55	8.8389e-10
ANKRD62	2.23367e-11
ANKRD65	4.21936e-10
ANKRD7	3.03485e-10
ANKS1B	1.06998e-09
ANKS3	4.43748e-11
ANLN	9.33869e-10
ANO10	1.26319e-09
ANO2	7.33113e-11
ANO3	1.11943e-09
ANO4	7.71187e-10
ANO6	2.00483e-11
ANOS1	5.74733e-11
ANP32C	1.48498e-10
ANP32E	3.44147e-10
ANPEP	7.16615e-10
ANTXR2	1.81824e-09
ANXA1	2.12787e-09
ANXA10	4.85838e-10
ANXA13	1.32334e-09
ANXA2	2.28576e-10
ANXA2R	6.69694e-10
ANXA3	9.76435e-10
ANXA5	9.14095e-10
ANXA6	4.99736e-10
ANXA8	6.80491e-10
ANXA8L1	1.30689e-09
AOAH	7.07078e-10
AOC1	1.07017e-10
AOX1	7.88279e-10
AP1B1	1.3633e-11
AP1G1	2.07111e-11
AP1S2	6.20196e-12
AP1S3	5.91435e-10
AP2S1	5.41871e-10
AP3M2	1.5752e-10
AP5B1	9.01201e-10
APAF1	1.97468e-10
APBB1IP	2.69456e-11
APBB2	1.15468e-09
APBB3	4.3713e-10
APCDD1	6.07123e-10
APCS	7.92965e-11
APELA	4.80733e-10
APLNR	2.70874e-10
APOB	1.2467e-10
APOBEC1	5.31179e-11
APOBEC3A	4.20847e-10
APOBEC3B	8.51865e-10
APOBEC3G	2.30596e-10
APOBEC4	9.53878e-11
APOL1	5.61122e-10
APOL2	4.0285e-10
APOL3	1.47887e-09
APOL4	5.93955e-10
APOL6	2.64654e-10
AQP10	1.12751e-10
AQP3	3.70783e-10
AQP9	4.31114e-09
AR	9.44146e-12
AREG	8.96765e-10
ARF4	3.2502e-10
ARG2	1.81977e-10
ARHGAP11A	5.79316e-10
ARHGAP11B	8.67457e-10
ARHGAP15	5.26245e-10
ARHGAP18	3.16071e-11
ARHGAP20	3.9067e-10
ARHGAP22	7.77893e-10
ARHGAP24	1.55895e-11
ARHGAP26	7.72331e-10
ARHGAP29	1.31787e-09
ARHGAP6	7.06621e-12
ARHGDIB	6.89768e-11
ARHGEF10	4.43671e-10
ARHGEF12	2.81193e-10
ARHGEF18	1.426e-09
ARHGEF2	1.84296e-10
ARHGEF28	2.34217e-10
ARHGEF37	6.80367e-10
ARHGEF39	3.80612e-10
ARHGEF4	4.0881e-10
ARHGEF40	9.01395e-10
ARID1A	2.38329e-11
ARID3B	7.54382e-10
ARID5A	8.62284e-10
ARID5B	2.86612e-09
ARL14EPL	1.28706e-10
ARL3	5.86646e-10
ARL4A	5.54292e-10
ARL4C	8.79578e-10
ARL4D	9.8294e-10
ARL5B	6.96227e-12
ARL6	1.10222e-09
ARL6IP6	8.47992e-11
ARMC4	1.24457e-09
ARMH2	5.15738e-10
ARMH3	2.08314e-11
ARNT2	7.18012e-10
ARNTL	8.68362e-10
ARNTL2	3.21487e-10
ARPC1B	1.37539e-11
ARPC5L	2.09148e-11
ARPP21	1.59506e-09
ARRDC2	1.17071e-09
ARRDC3	6.52166e-10
ARRDC4	2.11525e-10
ARSF	4.32774e-10
ARSI	7.72755e-10
ARSJ	4.18373e-10
ART3	2.61916e-10
ARV1	3.96504e-10
ASAH2	6.01208e-10
ASAP1	4.08756e-10
ASAP2	2.13774e-10
ASAP3	4.65014e-10
ASB10	1.44548e-11
ASB4	1.27616e-10
ASB7	5.8639e-10
ASB9	6.97509e-11
ASCC1	9.73285e-10
ASCC3	4.62375e-10
ASF1A	5.85201e-10
ASF1B	4.67974e-10
ASIP	1.03217e-09
ASL	1.27024e-10
ASNS	7.95728e-10
ASPG	7.27687e-10
ASPH	5.48666e-10
ASPHD2	5.74048e-10
ASPM	4.86224e-10
ASPN	3.15973e-11
ASPRV1	1.30725e-10
ASS1	4.6806e-10
ASXL2	5.75581e-11
ASXL3	1.11947e-09
ATAD2	1.10623e-10
ATAD2B	1.26239e-10
ATAD3B	6.41617e-10
ATAD5	4.08162e-10
ATCAY	2.84908e-11
ATF3	6.54758e-10
ATF7IP	6.73533e-10
ATG10	1.01257e-10
ATG13	1.44842e-10
ATG14	3.50687e-10
ATG16L1	6.11156e-11
ATG16L2	2.06049e-11
ATG3	7.51943e-11
ATG5	7.8892e-12
ATG7	2.26187e-09
ATG9B	2.16989e-10
ATIC	3.93171e-10
ATOH1	9.32992e-11
ATOH8	1.19955e-09
ATP10B	7.46115e-10
ATP10D	4.21789e-11
ATP13A2	2.01371e-10
ATP13A3	5.04879e-10
ATP1A1	3.41672e-10
ATP1B1	4.02021e-10
ATP1B3	8.50992e-12
ATP2A2	3.44258e-10
ATP2B4	6.21882e-10
ATP2C1	5.76698e-10
ATP5MC2	1.13536e-10
ATP5PF	5.99291e-11
ATP6AP1L	3.56325e-10
ATP6V0A4	6.02463e-10
ATP6V0D1	5.45318e-10
ATP6V0E2	4.35659e-10
ATP6V1B1	1.61307e-09
ATP6V1H	6.28656e-10
ATP7B	3.87071e-10
ATP8A1	4.87881e-10
ATP8A2	7.29438e-10
ATP8B1	7.4809e-10
ATP8B2	1.2596e-09
ATPAF2	1.29294e-11
ATRAID	2.83451e-10
ATRNL1	1.79985e-10
ATXN1	1.81905e-10
ATXN7L1	6.14246e-11
AUH	1.36155e-10
AUNIP	5.18413e-10
AURKA	7.87031e-10
AURKB	8.5023e-10
AVPI1	1.24789e-09
AXIN2	1.65235e-10
AXL	9.36332e-10
AZGP1	5.31186e-10
AZIN2	2.5152e-10
B2M	3.96574e-10
B3GALNT1	4.07542e-10
B3GALT2	2.91247e-09
B3GALT5	2.64446e-10
B3GAT2	2.1072e-11
B3GLCT	4.53647e-10
B3GNT2	5.48798e-10
B3GNT3	6.23835e-10
B3GNT7	2.0801e-10
B3GNT8	5.11822e-10
B4GALNT1	2.6725e-10
B4GALNT3	3.19902e-10
B4GALT5	1.44877e-10
B4GALT6	8.58843e-10
BACH1	5.71369e-10
BACH2	3.756e-10
BAG1	8.43715e-10
BAGE2	7.75043e-10
BAIAP2L1	4.87964e-11
BAK1	2.21191e-10
BAMBI	8.19297e-10
BANCR	5.49707e-10
BARD1	3.21755e-10
BARX2	7.75162e-11
BASP1	8.01906e-10
BATF	1.64048e-10
BATF2	3.54844e-10
BATF3	5.45841e-10
BAZ2A	3.06975e-11
BBC3	7.91733e-10
BBIP1P1	7.43438e-10
BBOX1	8.06322e-10
BBS12	1.65441e-10
BBS9	1.61492e-09
BBX	4.11384e-10
BCAN	4.25285e-10
BCAP29	3.49373e-10
BCAR1	1.05552e-10
BCAR3	9.23388e-10
BCAS3	1.55608e-10
BCAT1	3.51422e-11
BCHE	8.46337e-10
BCKDHA	1.62231e-10
BCKDHB	2.05083e-10
BCL10	1.37844e-10
BCL11A	6.06285e-10
BCL2L1	1.1067e-09
BCL2L11	1.29674e-09
BCL2L12	4.54656e-10
BCL2L14	4.77878e-10
BCL3	1.27251e-10
BCL6	6.6757e-10
BCL9L	9.33277e-11
BDH1	3.4736e-10
BDH2	8.83661e-11
BDKRB1	1.13423e-09
BDKRB2	9.19157e-10
BDNF	3.33989e-10
BECN2	2.12777e-10
BEND3	1.44752e-10
BEND5	1.64058e-10
BEST2	5.12888e-10
BET1	2.77603e-09
BEX4	1.27841e-11
BHLHE40	1.76174e-10
BHLHE41	7.34509e-09
BICDL1	3.93538e-10
BICDL2	3.50531e-10
BICRAL	1.40176e-11
BIN1	8.06677e-10
BIRC2	8.73815e-11
BIRC3	4.85842e-10
BIRC5	7.76086e-10
BISPR	1.1675e-10
BLACAT1	7.72117e-10
BLK	6.26453e-12
BLM	1.42459e-09
BLNK	6.34094e-10
BLOC1S2	3.79729e-10
BLOC1S5-TXNDC5	1.36487e-09
BLVRB	4.0144e-10
BMF	6.73571e-10
BMP1	7.00045e-11
BMP10	1.22458e-09
BMP2	6.95765e-10
BMP4	4.18119e-11
BMP5	3.31101e-11
BMP6	9.19585e-10
BMPR1A	5.62222e-10
BMPR1B	1.44738e-09
BMS1	3.81894e-10
BMT2	5.24753e-11
BMX	8.35163e-10
BNC1	2.54105e-10
BNC2	2.39283e-11
BNIP2	2.16805e-10
BNIP3	9.86994e-10
BOD1L1	5.66507e-11
BOD1L2	3.14513e-10
BOLA3	3.85668e-10
BORA	2.79486e-10
BPGM	1.08714e-09
BPTF	7.75592e-10
BRCA1	2.90815e-10
BRCA2	4.21406e-10
BRI3BP	5.05783e-10
BRINP2	3.23449e-11
BRINP3	9.6026e-10
BRIP1	5.95957e-10
BROX	8.67609e-11
BRWD3	1.11277e-10
BSN	2.27379e-10
BSND	5.88747e-11
BSPH1	2.40907e-10
BST2	4.31348e-10
BTAF1	1.60922e-10
BTBD11	3.02088e-09
BTBD3	4.95327e-10
BTBD9	1.12074e-10
BTC	2.70727e-10
BTG1	5.59499e-10
BTG2	7.73347e-10
BTLA	1.01606e-11
BTN2A2	4.86279e-10
BTN3A1	6.28768e-10
BTN3A2	2.77003e-10
BTN3A3	3.63582e-10
BTNL10	1.06948e-10
BTNL3	2.36831e-10
BUB1	8.37311e-10
BUB1B	8.88973e-10
BZW1	1.54082e-11
C10orf90	5.60514e-10
C10orf99	1.15952e-09
C11orf24	5.65745e-10
C11orf42	2.54322e-10
C11orf54	8.18213e-10
C11orf58	6.90986e-10
C11orf87	1.4208e-10
C11orf91	9.97085e-10
C12orf40	5.87823e-10
C12orf42	4.96111e-10
C12orf54	7.61449e-10
C12orf56	4.88122e-11
C12orf66	6.21273e-10
C12orf74	5.57476e-11
C12orf75	5.29306e-10
C14orf177	1.6252e-10
C14orf39	3.89435e-11
C15orf39	6.45972e-11
C15orf41	9.278e-11
C15orf48	9.95537e-10
C15orf53	2.72427e-10
C15orf62	1.26853e-09
C15orf65	8.21973e-10
C16orf45	6.87679e-10
C16orf72	2.44647e-09
C16orf74	4.66191e-10
C17orf112	7.235e-10
C17orf50	6.22136e-10
C17orf51	7.91378e-10
C17orf64	1.24545e-11
C17orf82	1.35358e-11
C17orf97	3.20532e-10
C18orf21	7.36232e-10
C18orf25	7.39571e-11
C18orf54	6.38357e-10
C19orf66	4.19824e-10
C1D	1.75744e-10
C1GALT1	8.09687e-11
C1QTNF3	1.09194e-10
C1QTNF6	1.0295e-11
C1QTNF7	2.43958e-11
C1R	2.90369e-10
C1RL	3.56659e-10
C1S	3.3568e-10
C1orf105	4.22547e-10
C1orf112	9.59471e-11
C1orf116	5.65504e-10
C1orf146	1.51291e-10
C1orf21	2.46581e-09
C1orf210	7.1962e-10
C1orf43	4.01972e-09
C1orf87	6.24413e-10
C2	3.99392e-10
C20orf141	3.96661e-10
C20orf203	1.14146e-09
C2orf74	2.23727e-10
C2orf81	5.12986e-10
C2orf83	1.38817e-10
C2orf88	2.79542e-10
C3	8.84077e-10
C3orf62	1.72341e-10
C3orf67	1.11319e-09
C3orf79	5.885e-10
C3orf80	9.57126e-12
C4A	3.00254e-10
C4B	3.83079e-10
C4BPA	3.31369e-10
C4orf19	1.67821e-09
C4orf36	4.8515e-10
C4orf46	2.74118e-10
C4orf54	1.81358e-10
C5AR1	5.79695e-10
C5AR2	8.48647e-10
C5orf30	3.25044e-10
C5orf38	4.52338e-10
C5orf46	9.57886e-10
C5orf56	2.75954e-10
C5orf58	2.16891e-10
C5orf67	1.85075e-10
C6	2.34309e-10
C6orf118	4.90177e-10
C6orf223	1.31379e-10
C6orf48	2.64169e-10
C6orf99	1.02059e-10
C7orf33	2.17211e-09
C7orf65	3.05556e-10
C7orf71	7.42951e-11
C8B	3.16448e-10
C8orf48	2.29331e-10
C8orf82	7.24097e-10
C8orf87	2.5732e-10
C9	1.51081e-10
C9orf129	3.93581e-11
C9orf135	8.9153e-10
C9orf153	1.39726e-10
C9orf170	1.49182e-10
C9orf3	1.47706e-10
C9orf57	3.45185e-11
C9orf66	5.54397e-11
C9orf72	8.24037e-11
C9orf85	1.46188e-10
C9orf92	1.31276e-10
CA10	7.07793e-10
CA11	3.16911e-10
CA12	2.20108e-10
CA2	4.2391e-10
CA3-AS1	5.9285e-10
CA8	2.70525e-10
CA9	2.5304e-10
CAB39L	4.60135e-10
CABCOCO1	2.45552e-10
CABIN1	1.28465e-10
CACFD1	4.70259e-10
CACHD1	3.86411e-10
CACNA1A	4.24265e-10
CACNA1D	1.45123e-10
CACNA1H	2.22698e-10
CACNA2D1	3.60655e-10
CACNA2D3	9.5226e-10
CACNB2	2.62211e-10
CACNG1	1.76581e-10
CACNG3	4.69592e-11
CACNG8	1.48156e-10
CACUL1	2.0781e-09
CACYBP	3.4407e-10
CADPS	8.9524e-11
CALB1	2.41926e-10
CALCB	1.21722e-10
CALCOCO1	4.1502e-10
CALCOCO2	7.16555e-11
CALCRL	3.06846e-10
CALD1	1.51679e-10
CALHM2	5.38177e-10
CALHM6	3.03532e-10
CALM1	3.46839e-10
CALM2	5.99332e-10
CALM3	8.98335e-10
CALML3	9.04089e-10
CALML5	8.02033e-10
CALN1	2.50712e-10
CALR	1.57025e-10
CALU	5.63023e-10
CAMK1G	2.83654e-10
CAMK2B	1.1844e-09
CAMK2D	1.08396e-09
CAMK2N1	4.17742e-10
CAMKK1	6.00031e-10
CAMLG	8.03802e-10
CAMSAP2	9.17665e-10
CAMTA1	3.07671e-10
CAND2	1.1197e-10
CAP1	5.48506e-10
CAP2	8.33721e-10
CAPN11	1.45715e-10
CAPN13	4.94032e-11
CAPN15	7.342e-10
CAPN2	7.30061e-10
CAPN3	8.65411e-10
CAPRIN1	3.08621e-10
CAPRIN2	7.01799e-10
CAPZA1	9.09218e-11
CAPZA2	6.10961e-10
CAPZB	5.9246e-11
CARD10	7.85958e-10
CARD11	1.2294e-10
CARD16	4.01641e-10
CARD17	3.77509e-10
CARD18	4.77667e-10
CARHSP1	2.06291e-09
CARTPT	1.62955e-09
CASC19	8.27166e-10
CASD1	1.22962e-09
CASP1	7.56449e-10
CASP10	6.90824e-10
CASP12	2.33362e-10
CASP14	1.93559e-09
CASP1P2	6.51999e-10
CASP4	1.7279e-10
CASP7	1.16944e-09
CASP8	4.79693e-10
CASTOR1	7.12907e-10
CAT	1.06059e-10
CATSPER3	8.02566e-12
CATSPERD	1.36889e-10
CAV1	1.26264e-09
CAV2	1.17852e-10
CAVIN1	3.46462e-10
CAVIN2	5.41227e-10
CAVIN3	2.63907e-10
CAVIN4	2.69431e-10
CBLB	1.03014e-09
CBLL2	1.80388e-10
CBLN2	8.19167e-10
CBR3	5.377e-10
CBR4	3.18661e-10
CBS	3.97633e-10
CBX3	3.87029e-11
CBX4	3.45647e-10
CC2D2A	5.16057e-11
CCBE1	1.36807e-09
CCDC102B	3.22198e-10
CCDC107	4.0197e-10
CCDC121	7.69016e-11
CCDC126	1.75769e-10
CCDC134	6.78169e-10
CCDC14	8.01903e-11
CCDC140	7.79562e-11
CCDC144A	4.29441e-11
CCDC144NL	3.63424e-10
CCDC148	3.37259e-10
CCDC150	1.04682e-09
CCDC152	2.61096e-10
CCDC157	1.43209e-10
CCDC169-SOHLH2	6.29104e-10
CCDC174	8.80903e-11
CCDC177	1.43168e-10
CCDC178	1.76679e-10
CCDC18	3.67316e-10
CCDC181	1.12921e-10
CCDC192	3.34476e-11
CCDC196	5.9528e-10
CCDC200	6.47375e-11
CCDC33	3.35496e-10
CCDC34	6.27216e-10
CCDC50	6.05173e-11
CCDC54	1.96345e-10
CCDC59	3.0368e-10
CCDC68	1.15564e-09
CCDC69	3.45201e-10
CCDC71L	1.26713e-09
CCDC73	4.9515e-10
CCDC80	6.11061e-10
CCDC85C	4.28803e-10
CCDC88A	2.51027e-10
CCDC90B	9.55456e-10
CCDC9B	2.03473e-10
CCIN	1.31292e-11
CCKAR	6.10151e-10
CCL17	6.19443e-11
CCL2	3.36168e-10
CCL20	5.99838e-10
CCL21	1.2182e-10
CCL26	9.68199e-11
CCN1	6.42475e-10
CCN2	3.78661e-11
CCN3	8.69815e-10
CCN5	8.28622e-10
CCNA1	1.34134e-09
CCNA2	7.79441e-10
CCNB1	1.08372e-09
CCNB2	5.08685e-10
CCND1	3.62159e-10
CCNE1	4.54647e-10
CCNE2	3.57152e-10
CCNF	3.91328e-10
CCNG1	9.91518e-11
CCNG2	1.01446e-09
CCNI	4.28972e-10
CCNJL	4.73612e-10
CCNL1	1.59035e-11
CCNY	6.68459e-11
CCPG1	1.25565e-09
CCR1	1.2626e-11
CCR3	8.55566e-10
CCR7	1.84444e-10
CCR8	1.50603e-10
CCRL2	8.21037e-11
CCSAP	7.88324e-11
CCSER1	4.76445e-10
CCSER2	3.58185e-10
CCT4	2.62053e-10
CCZ1B	2.48196e-10
CD14	7.62748e-10
CD164L2	5.59953e-10
CD177	2.02576e-10
CD180	3.74578e-10
CD200	2.88613e-10
CD226	3.50018e-11
CD24	4.0739e-10
CD247	9.45146e-12
CD27-AS1	5.01077e-10
CD274	6.40843e-10
CD276	3.72407e-10
CD2AP	1.10562e-10
CD300E	8.21267e-11
CD36	6.58925e-10
CD38	7.68161e-11
CD3EAP	5.14909e-10
CD40	3.23348e-10
CD40LG	4.39479e-10
CD44	1.05395e-09
CD46	3.2503e-11
CD47	3.65323e-10
CD53	1.96235e-09
CD55	1.14056e-09
CD59	7.57774e-10
CD5L	2.7149e-10
CD68	5.52238e-10
CD7	2.81848e-10
CD74	1.75383e-09
CD82	1.08422e-09
CD83	1.50271e-11
CD8B	6.71802e-11
CD9	6.62248e-10
CD96	3.04158e-10
CD99L2	5.62944e-10
CDA	3.47294e-10
CDC123	1.56402e-10
CDC14C	9.11748e-10
CDC20	7.89054e-10
CDC25A	3.15593e-10
CDC25B	5.97173e-10
CDC25C	4.99376e-10
CDC37L1	1.43041e-09
CDC42BPG	4.64648e-10
CDC42EP2	3.61095e-10
CDC42EP3	3.46881e-10
CDC42EP4	2.27221e-10
CDC42SE2	1.34853e-09
CDC45	6.67317e-10
CDC5L	7.98986e-10
CDC6	5.05729e-10
CDC7	4.21733e-10
CDCA2	1.40558e-10
CDCA3	6.2549e-10
CDCA4	8.09588e-10
CDCA5	3.82297e-10
CDCA7	1.01288e-10
CDCA7L	1.61792e-10
CDCA8	5.76087e-10
CDCP1	2.5686e-09
CDH1	5.34111e-10
CDH10	3.28731e-11
CDH11	4.86029e-10
CDH12	4.02956e-10
CDH13	1.30315e-09
CDH16	5.0268e-10
CDH17	4.02554e-10
CDH19	2.34979e-10
CDH2	1.34933e-09
CDH20	2.9384e-10
CDH22	1.98198e-10
CDH3	4.25419e-11
CDH4	7.16241e-10
CDH6	1.18031e-09
CDH8	2.41673e-10
CDH9	6.62706e-10
CDK1	8.57618e-10
CDK14	1.16366e-09
CDK15	8.76351e-11
CDK18	1.05008e-09
CDK2	6.74957e-10
CDK5RAP1	1.13364e-09
CDK5RAP2	9.00662e-10
CDKAL1	1.22428e-10
CDKN1C	5.70832e-10
CDKN2B	1.16635e-09
CDKN2D	7.86613e-10
CDKN3	1.26906e-09
CDR1	1.17813e-11
CDR2L	4.1701e-10
CDRT15	8.32279e-11
CDSN	1.09763e-09
CDT1	4.34499e-10
CDV3	7.07586e-10
CDYL	8.18211e-11
CEACAM1	5.83538e-10
CEACAM6	9.24641e-11
CEBPD	1.06516e-09
CEBPE	1.91177e-09
CEBPG	1.26196e-10
CECR2	3.98778e-11
CEL	6.12395e-10
CELA1	7.09486e-11
CELA2A	5.58785e-11
CELF3	1.27739e-10
CELF4	5.02011e-10
CELSR1	2.15866e-10
CELSR2	4.71709e-10
CEMIP2	6.11704e-10
CENPA	6.63718e-10
CENPBD1	3.65101e-10
CENPE	7.2824e-10
CENPF	4.76586e-10
CENPH	3.23814e-10
CENPI	3.35267e-10
CENPJ	6.91013e-10
CENPK	3.7076e-10
CENPL	5.05767e-10
CENPM	4.99213e-10
CENPN	3.15993e-10
CENPO	4.03104e-10
CENPP	5.90847e-10
CENPS-CORT	6.93238e-10
CENPU	1.91475e-10
CENPV	4.08908e-10
CENPW	9.85767e-10
CENPX	6.21004e-10
CEP120	1.07068e-09
CEP126	1.51158e-11
CEP152	3.77415e-11
CEP162	5.93128e-10
CEP192	3.23693e-10
CEP350	3.39842e-09
CEP55	9.09628e-10
CEP57L1	8.32637e-10
CEP63	1.21972e-10
CEP78	7.03649e-10
CERCAM	6.85769e-10
CERK	3.20496e-10
CERS4	6.3417e-10
CES1	8.8504e-10
CES1P1	7.70558e-10
CES1P2	1.32435e-09
CES2	4.26079e-10
CES4A	9.54159e-10
CFAP126	3.32678e-10
CFAP299	9.91435e-11
CFAP54	1.37865e-10
CFAP61	2.00164e-10
CFB	3.53169e-10
CFDP1	1.25688e-10
CFH	3.85454e-10
CFI	1.53245e-10
CFL1	4.71792e-10
CFL2	2.6895e-10
CGAS	5.35974e-10
CGB5	1.07988e-09
CGB8	1.09794e-09
CGGBP1	1.74875e-09
CGNL1	5.29595e-10
CGRRF1	1.87716e-10
CH25H	1.06363e-10
CHAC1	5.17824e-10
CHAC2	6.71751e-10
CHAF1A	3.24081e-10
CHAF1B	1.59222e-09
CHCHD10	1.0269e-09
CHD1	4.57595e-10
CHD6	9.99138e-12
CHD7	1.73658e-11
CHD9	6.26475e-11
CHDH	8.6123e-10
CHEK2	8.94045e-10
CHI3L1	8.81593e-11
CHI3L2	6.13627e-10
CHIC2	1.15401e-11
CHIT1	1.08076e-10
CHKA	4.74509e-10
CHL1	4.84839e-10
CHM	1.29779e-10
CHMP2B	1.19347e-10
CHN1	4.50439e-10
CHODL	1.94541e-10
CHORDC1	4.08453e-10
CHRD	5.03644e-10
CHRDL1	3.57804e-10
CHRM3	1.51848e-09
CHRM5	7.79424e-10
CHRNA1	3.40655e-10
CHRNA3	6.68294e-11
CHRNA5	1.52251e-10
CHRNA6	2.843e-10
CHRNA9	5.66038e-10
CHRNB1	3.20663e-10
CHRNB4	3.20201e-11
CHST11	1.06094e-09
CHST12	1.50784e-11
CHST14	2.4488e-10
CHST15	9.01271e-10
CHST2	6.34711e-10
CHST7	4.36907e-10
CHST9	1.65636e-10
CHSY1	5.13414e-10
CHSY3	7.37052e-10
CHTF18	7.60718e-10
CIART	2.74356e-10
CIDEB	7.2467e-10
CIITA	6.73188e-10
CIP2A	4.68839e-10
CIPC	9.69672e-10
CISH	3.65243e-10
CIT	6.95903e-10
CITED2	4.06981e-10
CITED4	6.42498e-10
CKAP2	1.58162e-10
CKAP2L	2.57658e-10
CKB	9.85692e-10
CKLF	2.40573e-10
CKMT2	2.57111e-10
CKS1B	3.98008e-10
CKS1BP3	2.31006e-10
CKS2	3.43104e-10
CLASP1	5.67976e-10
CLCA2	5.47084e-10
CLCA4	3.11434e-10
CLCF1	2.74717e-10
CLCN4	1.01749e-09
CLDN1	1.91166e-10
CLDN16	8.40542e-11
CLDN20	1.74901e-10
CLDN23	2.00844e-10
CLDN24	1.5003e-10
CLDN34	9.84255e-11
CLDN4	9.68003e-10
CLDN7	6.95607e-10
CLDND1	2.40306e-10
CLEC12B	2.47339e-10
CLEC14A	7.266e-10
CLEC16A	3.94807e-10
CLEC19A	1.00928e-09
CLEC2B	5.71149e-10
CLEC2D	3.6308e-11
CLEC3B	7.01738e-12
CLEC5A	3.92575e-10
CLEC9A	1.37848e-09
CLIC1	3.32825e-10
CLIC2	9.83735e-10
CLIC3	3.40273e-10
CLIC4	3.10148e-10
CLIC5	5.7804e-10
CLINT1	3.40548e-10
CLIP2	4.88687e-10
CLIP4	4.85329e-10
CLLU1OS	3.53453e-10
CLMN	5.23962e-10
CLMP	1.33974e-09
CLNK	2.2546e-10
CLNS1A	5.69651e-10
CLPB	1.92653e-11
CLRN3	8.33023e-11
CLSPN	8.11802e-10
CLTCL1	1.42354e-10
CLU	7.01641e-10
CLUAP1	8.50726e-10
CLVS2	8.77723e-11
CMAHP	4.06007e-10
CMBL	2.16828e-10
CMIP	1.29753e-10
CMKLR1	6.05859e-11
CMPK2	5.86064e-10
CMSS1	9.66908e-12
CMTM3	6.30708e-10
CMTM4	1.5102e-10
CMTM7	3.01028e-09
CMTM8	1.48067e-10
CNBD2	6.59705e-10
CNBP	3.19245e-10
CNDP1	4.20815e-10
CNDP2	1.4605e-10
CNEP1R1	2.10155e-10
CNFN	1.07402e-09
CNGB1	4.37335e-10
CNGB3	6.32545e-10
CNKSR2	3.39671e-10
CNN2	8.19571e-10
CNN3	4.79076e-10
CNNM4	2.5785e-11
CNOT10	1.85765e-10
CNOT6L	1.25088e-10
CNR2	1.21741e-09
CNST	9.99012e-10
CNTD2	8.03282e-10
CNTLN	7.3764e-11
CNTN2	4.12247e-10
CNTN5	1.00022e-10
CNTN6	9.10327e-10
CNTNAP1	9.45957e-10
CNTNAP3	8.65357e-10
CNTNAP3B	8.42455e-11
CNTNAP4	5.39109e-11
CNTNAP5	1.09793e-09
COA7	1.96579e-10
COBL	1.47734e-09
COL12A1	6.30514e-10
COL15A1	2.34987e-10
COL17A1	1.00863e-09
COL19A1	6.02374e-10
COL1A1	1.47226e-10
COL1A2	2.07743e-10
COL21A1	6.84709e-10
COL25A1	1.02133e-11
COL27A1	7.3195e-10
COL28A1	4.60627e-10
COL2A1	2.52578e-10
COL4A1	6.54617e-10
COL4A2	5.52717e-10
COL4A2-AS2	4.86056e-11
COL4A3BP	1.82282e-10
COL4A5	2.21534e-10
COL4A6	2.77713e-10
COL5A2	2.14787e-10
COL6A1	6.41894e-10
COL6A3	9.23013e-10
COL7A1	9.3479e-10
COL8A1	4.26973e-10
COL8A2	3.18688e-10
COLEC10	6.39134e-11
COLGALT2	2.74102e-10
COMMD3	6.6912e-10
COMMD8	8.20574e-11
COPB1	1.71957e-10
COPB2	1.26964e-10
COPRS	2.15562e-11
COPS5	2.80776e-11
COPS6	6.82478e-11
COQ2	1.05589e-11
COQ8A	3.28243e-10
CORO1A	3.77751e-10
CORO2B	9.90334e-10
CORO6	6.50673e-10
CORT	8.08855e-12
COTL1	4.26597e-10
COX6A2	2.17226e-10
COX6C	2.23466e-11
COX7A1	1.86083e-11
COX7A2L	1.55045e-11
COX7B2	5.78031e-10
COX7C	1.24048e-10
CP	1.84891e-11
CPA4	5.28547e-10
CPA6	1.02622e-10
CPB2	2.90914e-10
CPE	9.10187e-10
CPEB2	1.54106e-10
CPEB3	9.17666e-11
CPED1	4.91124e-10
CPHXL	3.76614e-10
CPLANE1	7.45418e-11
CPLANE2	4.17744e-10
CPLX2	1.14659e-09
CPM	9.66611e-11
CPNE2	2.83686e-10
CPNE4	1.8766e-10
CPNE8	2.05055e-10
CPOX	1.59079e-10
CPQ	3.86981e-10
CPSF3	2.9673e-11
CPSF6	1.45098e-10
CPXM1	4.36379e-11
CPZ	8.4983e-10
CRABP2	6.28916e-10
CRAT	2.19902e-09
CRB1	1.92441e-10
CRB2	5.33581e-10
CRCP	1.17187e-11
CRCT1	3.586e-10
CREB3	5.75461e-10
CREB3L2	4.11045e-10
CREB5	1.02728e-09
CREBRF	5.20433e-10
CREG1	2.32976e-10
CREG2	5.18825e-10
CRH	2.50953e-10
CRIM1	3.01708e-09
CRIP2	8.43964e-10
CRISPLD1	3.10506e-11
CRISPLD2	6.32015e-10
CRLF1	7.95744e-10
CRNKL1	1.41137e-10
CRTAM	1.92147e-10
CRTC3	2.08495e-10
CRY1	4.99356e-10
CRYAB	6.25215e-10
CRYBB1	2.14237e-11
CRYBG2	7.49829e-10
CSAG3	5.97483e-10
CSDE1	2.2528e-10
CSE1L	7.77834e-10
CSF1	2.40369e-09
CSF1R	7.34772e-11
CSF3	1.05934e-09
CSF3R	2.29411e-10
CSGALNACT1	6.26686e-09
CSMD1	7.17347e-10
CSMD3	6.48642e-11
CSNK1A1L	1.04954e-10
CSNK1G1	2.5506e-10
CSNK1G3	2.94994e-11
CSPG5	2.83583e-10
CSRNP1	9.91868e-10
CSRP1	5.66415e-10
CSRP2	3.66075e-10
CST6	3.08638e-10
CST9L	4.86858e-11
CSTA	1.37842e-11
CSTB	6.16776e-11
CSTF2T	2.59844e-10
CSTF3	3.70923e-10
CT47B1	7.94153e-11
CT83	7.11741e-11
CTAGE1	1.5915e-10
CTCFL	8.05374e-11
CTH	4.18243e-10
CTIF	1.07915e-10
CTLA4	5.18173e-10
CTNNA3	2.38871e-11
CTNNAL1	1.03445e-09
CTNNB1	2.15524e-10
CTNNBIP1	1.13728e-10
CTNNBL1	1.57415e-09
CTNND2	3.71814e-10
CTPS1	4.9369e-10
CTSB	6.39904e-10
CTSC	8.0811e-10
CTSD	2.93723e-10
CTSF	6.35773e-10
CTSH	7.20929e-10
CTSL	3.31916e-10
CTSO	2.54916e-10
CTSS	5.1676e-10
CTSV	5.32514e-10
CTTNBP2	3.10032e-10
CTTNBP2NL	5.73219e-10
CTXN2	3.04985e-10
CTXN3	1.53126e-10
CUEDC1	1.28807e-10
CUTC	1.35455e-11
CUX1	7.12993e-10
CWC22	1.43756e-10
CWC27	2.95127e-10
CWH43	7.22792e-09
CXADR	2.66118e-10
CXCL1	7.6764e-10
CXCL10	1.74913e-10
CXCL11	7.81093e-10
CXCL12	1.06705e-10
CXCL13	7.61844e-11
CXCL14	6.03725e-10
CXCL16	8.2439e-10
CXCL17	5.01581e-10
CXCL2	5.21414e-10
CXCL3	1.11671e-09
CXCL6	7.27185e-10
CXCL8	2.27287e-09
CXCL9	5.46016e-10
CXCR1	5.16137e-10
CXCR4	3.21275e-09
CXorf21	4.84734e-11
CYB561	5.25838e-10
CYB5D2	3.65058e-10
CYB5R2	8.5454e-10
CYBRD1	7.0098e-10
CYFIP2	8.93487e-10
CYLC2	8.19292e-11
CYLD	7.9391e-10
CYP17A1	2.31111e-10
CYP1A1	8.53803e-10
CYP1B1	7.38315e-10
CYP1B1-AS1	7.58985e-10
CYP21A2	4.81141e-10
CYP24A1	9.43984e-10
CYP26B1	1.28753e-09
CYP27B1	1.49587e-10
CYP2B6	3.9632e-10
CYP2U1	9.45082e-11
CYP39A1	3.29099e-11
CYP3A4	4.84508e-11
CYP3A43	2.36663e-10
CYP3A5	2.16285e-10
CYP4B1	8.33481e-10
CYP4F11	1.22135e-09
CYP4F12	7.22444e-10
CYP4F22	3.97086e-10
CYP4F29P	3.48416e-10
CYP4F3	3.90872e-10
CYP4F35P	1.06678e-10
CYP4V2	4.09571e-10
CYP4X1	3.25223e-10
CYP51A1	6.4903e-10
CYP7A1	5.35757e-10
CYP7B1	4.53388e-11
CYSLTR2	5.46469e-11
CYSRT1	7.89486e-10
CYTH1	4.11883e-10
CYTL1	3.53207e-10
CYTOR	4.97521e-10
D2HGDH	5.52592e-10
DAAM1	1.65841e-09
DAB1	2.64612e-10
DAB2	6.84569e-10
DAB2IP	3.87155e-11
DACH1	3.49644e-10
DACT2	5.46289e-10
DANCR	2.28813e-10
DAOA	2.80728e-10
DAP	1.89285e-11
DAP3	3.06199e-10
DAPK1	3.19463e-10
DAPK2	7.89768e-10
DAPK3	6.64123e-10
DAPL1	7.22621e-10
DAPP1	1.61775e-09
DAW1	6.40254e-10
DAZL	4.63756e-11
DBF4	5.06736e-10
DBF4B	3.35685e-10
DBNDD2	8.1141e-10
DBP	5.13347e-10
DCAF12	6.3447e-11
DCAF4L2	2.52419e-10
DCAF5	5.29461e-10
DCAF8L2	2.5952e-10
DCAKD	5.06349e-10
DCBLD2	4.21416e-09
DCC	3.0561e-11
DCDC1	1.82551e-10
DCK	6.64834e-10
DCLK2	4.35439e-09
DCLK3	1.06111e-11
DCLRE1B	8.67267e-10
DCN	1.67742e-09
DCP1A	3.52383e-10
DCP2	2.64412e-10
DCST1-AS1	4.65368e-10
DCST2	3.63898e-10
DCSTAMP	2.6997e-11
DCT	1.06509e-09
DCTN4	4.49511e-11
DCTN6	1.44805e-11
DCUN1D3	8.90088e-11
DCUN1D5	1.02049e-10
DDAH1	3.92763e-10
DDAH2	7.82943e-10
DDI1	6.75621e-12
DDI2	1.70792e-10
DDIAS	4.42913e-10
DDIT3	2.99955e-10
DDIT4	6.92474e-10
DDIT4-AS1	6.606e-10
DDIT4L	7.73514e-10
DDO	1.54627e-11
DDR1	8.14422e-10
DDR2	7.1637e-11
DDX10	1.76413e-09
DDX11	9.98327e-10
DDX18	6.46726e-10
DDX39A	4.76598e-10
DDX3X	2.85207e-10
DDX53	7.42355e-10
DDX58	6.18843e-10
DDX60	2.25283e-10
DDX60L	1.09329e-09
DEC-I	1.3857e-10
DEFA5	9.29245e-11
DEFB1	5.83361e-10
DEFB110	1.36243e-10
DEFB112	1.55726e-10
DEFB115	2.8695e-09
DEFB129	1.52544e-11
DEFB131A	7.18818e-11
DEFB131B	1.27236e-09
DEK	2.98171e-11
DENND1A	1.25411e-09
DENND1C	8.68957e-10
DENND2D	3.96275e-11
DENND3	3.32062e-10
DENND4A	1.36041e-10
DENND5A	3.71624e-10
DENND6B	1.02506e-09
DEPDC1	6.03119e-10
DEPDC1B	7.27742e-10
DEPTOR	8.78211e-10
DERA	5.9274e-11
DESI1	5.39939e-11
DEXI	7.66017e-10
DGAT2	7.22416e-10
DGKG	1.556e-10
DGKI	9.63674e-10
DGLUCY	5.92592e-10
DGUOK	6.61857e-11
DHCR24	6.74739e-11
DHCR7	6.24515e-10
DHFR	2.81187e-10
DHFR2	3.72985e-10
DHRS12	2.14432e-10
DHRS13	9.65446e-10
DHRS2	6.83131e-10
DHRS3	4.22713e-10
DHRS7	1.26098e-10
DHRS7B	7.97532e-12
DHRS9	9.12458e-10
DHTKD1	2.70951e-10
DHX15	5.00377e-11
DHX35	2.29271e-10
DHX37	8.45343e-10
DHX57	2.14123e-11
DHX58	1.73737e-10
DIAPH2	8.70968e-11
DIAPH3	2.70851e-10
DICER1	1.23801e-10
DICER1-AS1	8.46126e-10
DIO2	5.06734e-10
DIP2A	1.31338e-10
DIPK2A	7.94002e-10
DIRC1	1.23603e-10
DIS3L2	4.24499e-11
DISP1	7.54492e-10
DIXDC1	9.00086e-10
DKK1	6.53685e-10
DKK2	1.18256e-10
DLC1	2.78383e-10
DLG1	2.25634e-10
DLG2	4.84662e-10
DLG5	7.38816e-10
DLGAP5	6.16687e-10
DLL1	4.24469e-10
DLX1	1.86545e-10
DLX2	4.53515e-10
DLX6	1.08416e-09
DMAC1	4.30376e-10
DMBT1	6.27323e-10
DMGDH	8.94831e-11
DMRT1	3.0967e-11
DMRT2	2.92699e-09
DMRTA2	2.19736e-10
DMXL2	5.75098e-11
DNA2	4.71242e-10
DNAAF2	3.02707e-10
DNAH1	6.04679e-11
DNAH12	1.52066e-11
DNAH14	3.49304e-11
DNAH5	1.68136e-09
DNAH6	1.42875e-10
DNAH8	6.17679e-10
DNAI2	8.12717e-11
DNAJA1	4.49442e-10
DNAJB2	7.71331e-10
DNAJB5	9.60058e-10
DNAJC1	7.95379e-11
DNAJC12	6.54592e-10
DNAJC15	1.35961e-10
DNAJC19	1.02358e-10
DNAJC3	1.29621e-11
DNAJC4	3.3924e-10
DNAJC5B	9.83345e-11
DNAJC6	1.20353e-10
DNAJC9	6.24349e-10
DNER	3.17592e-10
DNMT1	4.65606e-10
DNMT3A	7.59875e-10
DOC2A	5.96287e-10
DOCK1	1.94974e-10
DOCK10	1.07039e-09
DOCK2	7.28605e-10
DOCK4	1.39376e-10
DOCK5	3.19322e-10
DOCK9	1.66056e-10
DOHH	7.14539e-10
DOK4	7.63448e-10
DOK7	8.93602e-10
DONSON	4.61024e-10
DOP1B	3.58124e-10
DPF1	5.4291e-11
DPH6	3.41411e-10
DPP10	5.54015e-11
DPP4	1.61127e-10
DPP8	4.48743e-11
DPYD	6.91198e-10
DPYS	2.38016e-10
DPYSL3	7.01754e-10
DQX1	6.98773e-10
DRAM1	4.04313e-10
DRAP1	4.88718e-10
DRC1	2.82351e-11
DRC3	1.26694e-09
DRD1	8.29708e-10
DRGX	4.38261e-11
DROSHA	1.76377e-10
DSC1	4.02317e-10
DSC2	4.46391e-10
DSC3	7.2133e-10
DSCC1	5.59828e-10
DSG1	2.60116e-10
DSG3	4.65792e-10
DSG4	2.83205e-10
DSN1	4.21869e-10
DSP	6.94242e-10
DST	1.14225e-09
DTHD1	6.94569e-11
DTL	5.09291e-10
DTNB	4.93161e-10
DTNBP1	6.60196e-11
DTWD1	2.33294e-11
DTWD2	6.81145e-11
DTX3L	5.0573e-10
DTYMK	5.38325e-10
DUOXA1	1.19746e-09
DUSP10	8.68368e-10
DUSP16	3.98414e-10
DUSP2	4.63612e-10
DUSP21	1.63064e-10
DUSP22	6.7197e-10
DUSP23	1.04374e-09
DUSP4	1.56233e-09
DUSP5	6.42846e-10
DUSP6	4.14565e-10
DUSP7	6.22324e-11
DUSP8	6.58665e-10
DUT	4.34669e-10
DYNC1I1	2.76154e-10
DYNC2H1	3.18484e-10
DYNLRB2	1.29131e-09
DYRK1B	3.89575e-10
DYRK4	6.1137e-10
DYSF	7.6908e-11
E2F1	2.77266e-10
E2F3	5.62625e-10
E2F6	8.342e-10
E2F7	8.19355e-10
E2F8	1.39036e-10
EAF1	5.15395e-11
EBAG9	8.76706e-11
EBF1	2.76395e-10
EBP	6.11095e-10
EBPL	1.06558e-10
ECHDC1	5.24256e-11
ECHDC3	7.79675e-10
ECM1	1.51052e-10
ECM2	2.36963e-10
ECSCR	8.60128e-10
ECT2	4.87071e-10
ECT2L	2.14944e-10
EDA2R	1.77193e-10
EDAR	4.0834e-10
EDARADD	7.23067e-10
EDEM3	2.69001e-10
EDN1	1.24803e-09
EDN2	6.00459e-10
EDNRA	3.96623e-10
EEA1	1.92165e-10
EED	1.45303e-11
EEF2K	6.25823e-10
EEPD1	4.56685e-11
EFCAB1	2.31718e-10
EFCAB12	2.5241e-10
EFCAB13	4.25651e-09
EFEMP1	1.36676e-09
EFHB	3.28959e-10
EFHC1	8.77116e-10
EFL1	3.09104e-10
EFNA1	6.57812e-10
EFNA3	5.05375e-10
EFNA5	5.84324e-11
EFNB2	1.77854e-10
EFNB3	9.08831e-10
EFR3A	5.68951e-10
EFR3B	3.85189e-10
EGFR	6.76966e-10
EGLN3	1.21062e-09
EGR1	1.02757e-09
EGR2	1.26381e-10
EGR3	3.83219e-10
EHD1	5.48112e-10
EHD4	5.6888e-10
EHF	7.11256e-10
EID2	7.59213e-10
EID3	9.161e-11
EIF1B	2.20206e-10
EIF2A	6.81078e-10
EIF2AK2	6.60255e-10
EIF2AK3	5.28839e-10
EIF3E	5.11169e-10
EIF3J-DT	4.39752e-10
EIF3M	1.50206e-11
EIF4A2	5.49035e-10
EIF4A3	7.41617e-10
EIF4B	2.92153e-10
EIF4E	2.97193e-10
EIF4EBP1	1.85538e-10
EIF4EBP3	3.69162e-10
EIF4G3	5.28768e-11
EIF4H	6.16766e-10
EIF5A2	6.52947e-10
ELAVL4	2.27498e-10
ELF2	3.41236e-10
ELF3	9.14543e-10
ELF3-AS1	1.75467e-10
ELFN2	1.24373e-09
ELK3	3.62915e-10
ELL2	6.97888e-10
ELL3	8.19485e-10
ELMO1	3.2115e-11
ELMOD1	3.35327e-10
ELN	5.27252e-11
ELOVL4	5.08918e-10
ELOVL5	4.05826e-10
ELOVL6	8.84407e-09
ELOVL7	7.81696e-11
EMB	7.63758e-10
EMCN	3.3531e-10
EME1	2.75603e-10
EML1	6.80983e-10
EML6	2.42197e-10
EMP1	6.90454e-10
EMP3	6.05999e-10
EMX2	5.24544e-10
EN1	5.47645e-11
ENC1	5.56734e-10
ENG	1.31916e-10
ENKD1	1.67117e-09
ENKUR	6.3107e-10
ENOX1	1.16609e-11
ENPP2	1.02009e-10
ENPP5	5.44094e-10
ENTHD1	9.38822e-11
ENTPD2	9.87159e-10
ENTPD3	1.48834e-09
ENTPD4	1.11318e-11
ENTPD7	2.17858e-10
EOMES	4.54352e-10
EPAS1	1.07815e-09
EPB41L1	9.44381e-10
EPB41L2	5.3649e-10
EPB41L3	2.58981e-10
EPB41L4A	1.05033e-09
EPB41L4A-AS1	6.41759e-10
EPB41L4B	1.18103e-10
EPB41L5	9.69424e-11
EPC2	2.04538e-10
EPCAM	8.9252e-10
EPGN	7.20043e-10
EPHA10	9.70714e-10
EPHA2	3.25645e-10
EPHA3	1.99514e-09
EPHA4	2.85234e-09
EPHA6	2.81628e-10
EPHA7	6.74259e-10
EPHB1	4.85138e-11
EPHB2	6.93687e-10
EPHB3	7.33183e-10
EPHB6	7.66597e-10
EPHX1	5.03748e-10
EPHX2	7.87831e-10
EPHX4	1.87895e-10
EPM2A	2.27785e-09
EPN1	1.53855e-10
EPN3	7.76783e-10
EPOP	5.8614e-10
EPPK1	1.38118e-09
EPRS	5.22597e-11
EPS8	8.24797e-10
EPSTI1	3.79156e-11
EPYC	7.19033e-11
ERAP1	9.02606e-10
ERAP2	2.3029e-10
ERBB3	1.27242e-09
ERBB4	9.14428e-11
ERBIN	5.45395e-10
ERC1	3.83132e-10
ERCC2	7.19401e-11
ERCC6L	3.31687e-10
ERCC6L2	4.25674e-10
EREG	8.49309e-10
ERG28	1.39444e-10
ERGIC3	2.2204e-10
ERI1	2.72858e-10
ERICH3	8.02907e-11
ERLIN1	2.15295e-10
ERMAP	5.06656e-10
ERMN	1.59239e-10
ERN1	6.04425e-11
ERO1A	4.473e-10
ERRFI1	7.33048e-10
ERVFRD-1	4.13515e-11
ERVMER34-1	1.82098e-10
ESCO1	6.52306e-10
ESCO2	2.64257e-10
ESM1	7.84112e-10
ESPL1	6.12752e-10
ESPN	3.70406e-10
ESR1	1.36449e-11
ESR2	9.86265e-10
ESRG	9.30206e-10
ESRRB	1.03936e-10
ESX1	4.37863e-10
ETAA1	7.21256e-10
ETFDH	8.51101e-10
ETNK1	1.13758e-10
ETNK2	8.34915e-10
ETNPPL	4.87132e-10
ETS1	7.26414e-10
ETS2	4.87951e-10
ETV1	1.74146e-09
ETV3	1.75066e-10
ETV4	1.72356e-09
ETV5	5.75324e-11
ETV6	1.13093e-10
ETV7	6.40207e-10
EVA1A	2.45571e-09
EVA1C	8.47472e-11
EVC2	2.14496e-10
EVI2A	9.36826e-10
EVI2B	4.3715e-10
EVI5	2.35862e-10
EVI5L	4.23631e-10
EVL	1.78384e-10
EVPLL	3.68976e-10
EXO1	3.57669e-10
EXOC3	1.71005e-10
EXOC3L1	4.49117e-10
EXOC3L2	2.79647e-10
EXOC6	2.23113e-10
EXOC6B	1.96026e-10
EXOSC5	5.099e-10
EXOSC8	3.03378e-10
EXOSC9	7.41932e-10
EXPH5	5.49883e-11
EXT1	7.03122e-10
EXTL1	7.6129e-11
EYA1	1.35404e-09
EYA3	3.55851e-10
EYA4	7.46371e-11
EYS	2.49391e-09
EZH2	1.66272e-10
F11	8.6282e-11
F12	1.77586e-10
F13A1	3.07507e-10
F2R	3.67829e-10
F3	6.02482e-10
F5	6.65292e-10
FABP4	7.92151e-10
FABP5	5.95501e-10
FABP6	1.41465e-11
FABP7	1.1495e-10
FADD	8.78982e-11
FADS1	2.53002e-10
FADS2	3.48425e-10
FADS3	5.10376e-10
FAF2	1.1209e-11
FAM102A	9.35377e-10
FAM104A	1.69685e-10
FAM107B	5.46908e-10
FAM110C	1.52746e-09
FAM111A	2.68426e-10
FAM111B	6.63735e-10
FAM114A1	2.4653e-10
FAM117B	3.2037e-10
FAM118A	7.53118e-11
FAM120AOS	5.48075e-11
FAM120C	1.24034e-10
FAM124A	2.84465e-10
FAM124B	5.40754e-09
FAM129B	4.93392e-10
FAM131C	2.61543e-10
FAM133A	2.30681e-10
FAM133B	3.19042e-10
FAM13A	3.30386e-10
FAM160A1	8.94413e-11
FAM163A	9.03673e-11
FAM167A	8.88318e-10
FAM167B	4.13211e-10
FAM168B	8.9993e-11
FAM171A1	6.01811e-10
FAM172A	1.17905e-10
FAM174B	1.54275e-11
FAM183A	5.52968e-11
FAM186A	2.03875e-11
FAM193A	2.66115e-11
FAM193B	2.67806e-10
FAM198B-AS1	6.43024e-10
FAM19A1	2.4771e-11
FAM19A2	3.19247e-10
FAM204A	1.86101e-10
FAM20A	1.17807e-09
FAM20B	1.61376e-11
FAM20C	5.71202e-10
FAM214A	1.16929e-09
FAM214B	5.72601e-10
FAM216B	1.28378e-10
FAM220A	8.21622e-10
FAM222A	4.09362e-10
FAM228A	4.74345e-10
FAM241A	8.15995e-10
FAM241B	6.16067e-10
FAM25A	1.16205e-09
FAM25C	5.15136e-10
FAM25G	7.42341e-11
FAM27B	3.94609e-10
FAM3C	3.84923e-10
FAM3D	1.71603e-10
FAM43A	2.46611e-10
FAM47B	1.44154e-10
FAM49A	1.49661e-09
FAM50B	1.52345e-09
FAM53C	2.68981e-10
FAM71A	4.82939e-10
FAM71D	8.26623e-12
FAM71F2	1.30451e-10
FAM72A	5.93318e-10
FAM72B	4.79122e-10
FAM72C	4.32675e-10
FAM72D	5.02901e-10
FAM78B	6.64152e-10
FAM81A	1.74894e-10
FAM83A	6.1613e-10
FAM83A-AS1	6.61271e-10
FAM83B	1.06821e-10
FAM83C	3.31894e-11
FAM83D	9.77079e-10
FAM83E	8.71479e-10
FAM83G	1.05763e-09
FAM84A	2.18778e-09
FAM84B	3.39453e-10
FAM92A	1.5629e-10
FAM98B	1.69415e-10
FAM9B	6.98162e-11
FAM9C	1.88815e-10
FANCA	5.90351e-10
FANCB	4.47991e-10
FANCD2	1.67221e-10
FANCD2OS	1.46742e-10
FANCG	3.58086e-10
FANCI	3.36418e-10
FANK1	9.07472e-11
FAP	5.97572e-10
FAR2	4.46075e-10
FARP1	8.21667e-10
FASLG	3.62249e-10
FAT1	7.691e-12
FAT2	3.19885e-10
FAT3	5.45662e-10
FAXC	2.39071e-10
FAXDC2	1.05849e-09
FBLIM1	5.17547e-10
FBLN1	6.73674e-10
FBLN5	4.21566e-10
FBLN7	1.4545e-10
FBN2	4.65669e-10
FBN3	1.66519e-10
FBRSL1	8.25024e-11
FBXL16	6.16796e-10
FBXL17	1.11374e-10
FBXL3	1.94321e-10
FBXL5	6.70605e-11
FBXO15	1.27538e-09
FBXO2	8.85666e-10
FBXO28	2.12322e-10
FBXO31	3.12817e-10
FBXO32	4.73283e-10
FBXO33	4.36533e-10
FBXO4	6.61548e-10
FBXO5	1.01192e-10
FBXO6	7.87764e-11
FBXW10	8.04138e-10
FBXW11	1.69589e-10
FBXW4	4.57707e-11
FCGR2A	8.16109e-10
FCMR	1.73044e-11
FCRL1	1.29393e-10
FDCSP	5.04055e-10
FDFT1	3.34801e-10
FDPS	5.04763e-10
FDX1	7.32596e-11
FECH	9.16618e-10
FEM1C	1.30823e-10
FEN1	5.52466e-10
FER1L6	3.68663e-10
FERMT1	7.9708e-10
FERMT2	1.15369e-10
FEZ2	3.07168e-10
FEZF2	1.30022e-11
FGB	3.66654e-10
FGD2	8.38948e-11
FGD3	3.9926e-10
FGD4	1.7582e-11
FGD5	9.71892e-11
FGD6	4.26216e-10
FGF1	8.27188e-10
FGF12	3.51833e-10
FGF13	1.81299e-09
FGF18	1.00501e-11
FGF2	5.39656e-10
FGF20	5.87104e-11
FGF5	5.52871e-10
FGF6	1.48232e-10
FGF7	2.74319e-11
FGF9	3.83837e-10
FGFBP1	1.2167e-09
FGFR1	2.45499e-11
FGFR2	5.58002e-10
FGFR3	9.05183e-10
FGGY	1.23361e-10
FGL1	6.35685e-10
FGL2	6.72061e-11
FGR	2.2776e-10
FHAD1	1.79015e-10
FHL1	3.62394e-11
FHL2	2.32659e-09
FHOD1	4.69924e-10
FHOD3	1.41474e-09
FIBCD1	2.12461e-10
FIBIN	3.08205e-10
FICD	5.8952e-10
FIGN	1.17539e-09
FIGNL1	5.70983e-10
FILIP1	4.50872e-10
FJX1	6.42559e-10
FKBP1A	7.9534e-11
FKBP5	6.37087e-10
FKBP9P1	2.21313e-10
FLI1	5.73599e-10
FLNA	2.17063e-10
FLNB	4.19188e-10
FLOT2	9.33835e-10
FLRT2	9.38278e-10
FLRT3	3.99462e-10
FLT1	3.22013e-11
FLT3LG	2.78426e-10
FLVCR2	6.65525e-10
FMC1	8.68464e-10
FMN1	6.28418e-10
FMN2	1.93664e-09
FMNL1	6.15216e-10
FMNL2	1.06831e-09
FMO3	1.54873e-11
FN1	3.76112e-10
FNBP1	2.87306e-10
FNDC1	3.87328e-10
FNDC3A	6.10508e-10
FNDC3B	1.39977e-09
FNDC4	7.37776e-10
[truncated: 4,288 more rows]

## Sheet: TGFB1dept_mgt01_filt
A2ML1	6.27064e-10
A4GALT	6.27921e-10
AADAC	1.86799e-10
AADAT	1.17679e-09
AAK1	4.98575e-11
AARS	6.44375e-10
AASDH	1.2162e-11
AASS	1.30146e-10
ABCA1	9.38459e-11
ABCA12	1.42274e-09
ABCA13	3.49778e-11
ABCA5	4.2532e-10
ABCA6	2.94026e-10
ABCA8	4.49933e-11
ABCA9	2.76704e-10
ABCB5	8.04779e-10
ABCB6	8.76569e-10
ABCB7	1.258e-10
ABCC2	5.15031e-10
ABCC3	7.78004e-10
ABCD1	1.10655e-09
ABCE1	1.38902e-10
ABCG1	1.18635e-09
ABCG5	4.51889e-10
ABHD16A	1.02769e-09
ABHD17C	1.12125e-09
ABHD2	3.88882e-11
ABHD4	8.48942e-10
ABHD5	6.11716e-10
ABHD6	1.66259e-10
ABI1	1.95456e-10
ABI3BP	2.20186e-09
ABL2	6.21192e-11
ABLIM1	4.60651e-10
ABLIM2	1.18681e-09
ABLIM3	3.99253e-10
ABR	8.5308e-10
ABRA	9.3271e-10
ABRAXAS1	1.3616e-11
ABT1	6.02672e-12
ABTB1	4.93914e-11
ABTB2	9.91324e-10
ACAA2	4.4934e-11
ACADL	2.08294e-11
ACAN	3.62634e-10
ACAP2	3.24497e-10
ACAT1	4.80625e-11
ACAT2	5.52704e-10
ACE2	9.6508e-10
ACER3	4.57177e-09
ACHE	4.3567e-10
ACKR3	2.26988e-09
ACKR4	8.66872e-10
ACLY	5.958e-10
ACO1	3.48778e-11
ACOD1	1.27831e-09
ACOT11	9.97741e-10
ACOT7	7.84405e-10
ACOT9	9.3519e-10
ACOX2	2.5435e-09
ACOX3	4.28325e-11
ACOXL	9.35961e-11
ACP2	7.47949e-10
ACP5	4.64135e-10
ACPP	6.78883e-10
ACSF2	1.13996e-09
ACSL1	2.29963e-10
ACSL3	2.78265e-10
ACSL4	8.73932e-10
ACSL5	4.07382e-10
ACSM4	1.37485e-10
ACSM6	2.25372e-10
ACTB	7.33849e-10
ACTBL2	5.50425e-10
ACTG1	3.1699e-10
ACTL7B	3.3569e-09
ACTN1	6.40437e-10
ACTN2	4.27504e-10
ACTR3	7.94506e-10
ACTRT1	4.59231e-10
ACVR1	9.97663e-11
ACVR2A	1.49749e-09
ADAM10	2.42728e-11
ADAM11	4.0067e-10
ADAM12	7.43444e-10
ADAM17	7.45808e-11
ADAM19	6.22524e-10
ADAM23	8.65132e-09
ADAM29	2.77582e-10
ADAM30	3.80757e-11
ADAM8	6.52548e-10
ADAMTS1	7.76848e-10
ADAMTS15	9.31089e-10
ADAMTS16	1.59367e-11
ADAMTS17	6.49384e-10
ADAMTS18	3.8973e-11
ADAMTS19	9.3585e-11
ADAMTS20	4.09936e-11
ADAMTS3	9.39908e-10
ADAMTS5	3.05982e-10
ADAMTS6	1.52888e-09
ADAMTS7P4	6.40312e-10
ADAMTS9	8.155e-10
ADAMTSL1	5.52027e-11
ADAMTSL3	9.00523e-11
ADAMTSL4	7.96536e-10
ADAR	4.92304e-10
ADARB2	1.18427e-10
ADCK2	3.73204e-10
ADCY3	5.60481e-10
ADCY7	8.74857e-10
ADCY8	4.19464e-10
ADD2	3.69455e-11
ADGB	1.16528e-10
ADGRA2	5.60955e-10
ADGRA3	5.19831e-10
ADGRB3	4.20071e-10
ADGRE2	1.00607e-09
ADGRE5	7.99179e-10
ADGRF1	2.45546e-09
ADGRF4	1.28778e-09
ADGRF5	2.37959e-10
ADGRG1	1.52681e-09
ADGRG4	1.26501e-10
ADGRG6	1.675e-10
ADGRG7	5.78078e-10
ADGRL2	1.11524e-09
ADGRL3	1.35506e-10
ADGRL4	5.21898e-10
ADH1A	4.66186e-10
ADH1B	1.86041e-10
ADH5	1.09138e-10
ADH7	1.74817e-10
ADIPOQ	4.89558e-11
ADIRF	9.56048e-10
ADM	6.68136e-10
ADM2	8.2742e-10
ADO	1.93587e-10
ADORA1	1.00078e-10
ADORA2B	9.54203e-10
ADRA1A	1.0393e-11
ADRA1B	1.08072e-09
ADRA1D	8.00344e-10
ADRA2A	1.78236e-10
ADRB2	8.99153e-10
ADSSL1	5.70805e-10
ADTRP	6.52556e-10
AEBP2	1.32754e-10
AFAP1L1	9.7342e-10
AFAP1L2	8.35965e-10
AFF2	7.25322e-12
AFF3	3.49901e-10
AFF4	6.80179e-10
AGAP1	4.88853e-11
AGAP4	4.02089e-11
AGAP6	1.69717e-09
AGFG2	1.20425e-09
AGRP	3.82336e-10
AGTR1	2.0847e-11
AGTR2	3.85858e-11
AGTRAP	1.91384e-10
AGXT2	1.1825e-10
AHCY	1.12445e-10
AHCYL2	1.15693e-10
AHNAK2	1.17371e-09
AIM2	1.51324e-09
AIMP1	2.65965e-10
AIPL1	2.95076e-10
AK2	9.35409e-11
AK4	5.54229e-10
AK9	1.46723e-10
AKAP1	4.99746e-10
AKAP11	4.44072e-11
AKAP12	6.55753e-10
AKAP13	8.91869e-11
AKAP2	4.77674e-10
AKAP4	3.09755e-10
AKAP5	1.30415e-10
AKAP6	6.78635e-10
AKAP7	1.04697e-10
AKAP9	8.10394e-11
AKIP1	6.2531e-10
AKIRIN2	4.61067e-10
AKR1A1	5.24712e-10
AKR1B10	9.29689e-10
AKR1B15	1.11821e-09
AKR1C1	3.29551e-09
AKR1C2	6.27465e-10
AKR1C3	7.27591e-10
AKR1E2	6.45567e-11
ALAS1	2.84816e-11
ALCAM	9.61049e-10
ALDH1A1	2.28384e-09
ALDH1A2	7.82109e-10
ALDH1A3	1.36527e-09
ALDH1B1	6.38139e-10
ALDH1L2	1.32984e-09
ALDH2	5.01779e-10
ALDH3A1	8.529e-10
ALDH3A2	1.48426e-09
ALDH3B1	4.79685e-10
ALDH3B2	3.63531e-10
ALDH6A1	6.4958e-10
ALDH8A1	1.49058e-09
ALDOC	9.59222e-10
ALG10	1.32039e-09
ALG10B	9.67184e-10
ALG13	4.08487e-10
ALG13-AS1	8.93758e-10
ALG1L	1.57352e-10
ALK	2.55335e-09
ALKBH3	3.84413e-11
ALOX12B	8.84476e-10
ALOX15B	1.6253e-10
ALOX5AP	9.588e-10
ALOXE3	1.51494e-10
ALPK1	3.53587e-10
ALPK2	1.32233e-10
ALPL	2.77504e-10
ALPP	6.36255e-10
ALX1	2.75442e-11
ALX4	8.62222e-10
ALYREF	1.11167e-09
AMACR	1.22941e-10
AMBN	1.94887e-10
AMD1	9.69876e-10
AMELX	1.94767e-09
AMER3	4.48259e-10
AMIGO2	9.78942e-10
AMMECR1	1.9804e-10
AMN	8.26835e-11
AMOT	3.02967e-10
AMOTL1	1.1028e-10
AMOTL2	4.15538e-10
AMPD3	7.17166e-11
AMTN	1.0063e-09
AMY2B	2.15586e-10
ANAPC1	2.37828e-10
ANAPC4	1.45172e-11
ANG	1.05799e-09
ANGPT1	1.45424e-09
ANGPT2	1.19545e-10
ANGPT4	7.49094e-11
ANGPTL2	4.44215e-11
ANGPTL4	1.05426e-09
ANK1	4.71607e-11
ANK2	1.06576e-09
ANK3	2.16673e-10
ANKEF1	8.78171e-11
ANKRD2	1.05589e-09
ANKRD20A5P	3.66458e-10
ANKRD28	9.04037e-12
ANKRD30A	4.29296e-10
ANKRD30BL	2.6158e-10
ANKRD31	1.27459e-09
ANKRD36	4.58958e-10
ANKRD36C	3.263e-10
ANKRD50	2.59179e-10
ANKRD55	9.4546e-10
ANKRD62	1.01806e-11
ANKRD65	2.81941e-10
ANKRD7	3.60361e-10
ANKS1B	1.48499e-09
ANKS3	9.86638e-11
ANLN	2.16479e-09
ANO10	1.83978e-09
ANO2	1.17866e-11
ANO3	1.16252e-09
ANO4	9.8046e-10
ANOS1	3.38199e-11
ANP32C	1.9716e-10
ANP32E	1.13442e-09
ANPEP	2.92621e-10
ANTXR2	2.18482e-09
ANXA1	9.03334e-10
ANXA10	4.91581e-10
ANXA13	1.1246e-09
ANXA2	1.27746e-10
ANXA2R	2.69419e-09
ANXA3	6.80192e-10
ANXA5	1.2864e-09
ANXA6	1.21238e-09
ANXA8	1.25983e-09
ANXA8L1	1.33805e-09
AOAH	1.01958e-09
AOC1	2.8853e-10
AOX1	5.88583e-10
AP1G1	4.98483e-11
AP1S2	6.20196e-12
AP1S3	1.62316e-09
AP2S1	1.32342e-09
AP3B1	4.92986e-11
AP3M1	3.72293e-11
AP3M2	4.81744e-10
AP5B1	6.90579e-10
APAF1	3.67057e-10
APBB1IP	7.05163e-11
APBB2	1.77614e-09
APBB3	6.8269e-10
APCDD1	1.04515e-09
APCS	7.92965e-11
APELA	8.01023e-10
APLNR	5.52379e-10
APOA1	1.29762e-10
APOBEC1	5.31179e-11
APOBEC3A	7.60827e-10
APOBEC3B	7.9132e-10
APOBEC3G	3.84872e-10
APOBEC4	1.77484e-10
APOL1	1.19367e-09
APOL2	3.35079e-10
APOL3	6.41555e-10
APOL4	6.07151e-10
APOL6	3.40835e-10
APP	1.00341e-11
AQP10	1.83138e-10
AQP3	3.99588e-10
AQP9	2.58556e-08
AR	2.9834e-11
AREG	1.75905e-09
ARF4	7.12995e-10
ARG2	5.98064e-10
ARHGAP11A	8.51666e-10
ARHGAP11B	9.9638e-10
ARHGAP15	1.02273e-09
ARHGAP18	6.43006e-11
ARHGAP20	1.0462e-09
ARHGAP22	1.40438e-09
ARHGAP24	1.32734e-10
ARHGAP26	1.03462e-09
ARHGAP29	1.5062e-09
ARHGAP35	6.93962e-11
ARHGAP42	4.96904e-11
ARHGAP6	7.87977e-11
ARHGAP8	3.98965e-10
ARHGDIB	3.2074e-10
ARHGEF10	2.11943e-10
ARHGEF12	4.3069e-10
ARHGEF18	1.44248e-09
ARHGEF2	7.08839e-10
ARHGEF28	7.60641e-10
ARHGEF37	7.05848e-10
ARHGEF39	1.1173e-09
ARHGEF4	6.36746e-10
ARHGEF40	9.26042e-10
ARID3B	9.0126e-10
ARID5A	6.52412e-10
ARID5B	3.09132e-09
ARL14EPL	1.09932e-10
ARL15	1.22258e-11
ARL3	6.41741e-10
ARL4A	5.35742e-10
ARL4C	1.00629e-09
ARL4D	8.01289e-10
ARL5B	1.25946e-11
ARL6	5.27327e-10
ARL6IP6	3.89486e-11
ARL8B	1.3717e-10
ARMC1	4.15805e-11
ARMC2	1.35367e-10
ARMC4	8.13042e-10
ARMH2	7.27397e-10
ARMH3	1.41807e-11
ARNT2	7.74224e-10
ARNTL	4.5448e-10
ARNTL2	7.77358e-10
ARPC1B	7.18658e-11
ARPC5L	2.09148e-11
ARPP21	1.72478e-09
ARRDC2	6.48244e-10
ARRDC3	8.47605e-10
ARRDC4	1.00189e-09
ARSF	3.07771e-10
ARSI	9.71077e-10
ARSJ	2.23022e-09
ART3	4.10629e-10
ARV1	1.29717e-10
ARX	7.30132e-11
ASAH2	9.0514e-10
ASAH2B	3.03262e-11
ASAP1	7.47309e-10
ASAP2	5.3997e-10
ASAP3	4.24368e-10
ASB10	1.44548e-11
ASB4	3.20072e-10
ASB7	1.1381e-09
ASB9	1.09665e-10
ASCC1	9.081e-10
ASCC3	5.13315e-10
ASF1A	3.52394e-10
ASF1B	6.14282e-10
ASIP	1.95042e-09
ASL	1.27024e-10
ASNS	5.43851e-10
ASPG	6.8396e-10
ASPH	5.27896e-10
ASPHD2	8.92187e-10
ASPM	9.42891e-10
ASPN	3.08351e-11
ASPRV1	7.12174e-11
ASS1	1.10503e-09
ASXL1	2.38895e-10
ASXL2	3.80434e-11
ASXL3	1.25731e-09
ASZ1	8.0009e-11
ATAD2	8.48834e-10
ATAD2B	3.06113e-10
ATAD3B	7.5409e-10
ATAD5	1.12211e-09
ATCAY	2.74917e-10
ATF3	7.05428e-10
ATF7IP	1.04777e-09
ATG10	4.99812e-10
ATG13	2.75002e-10
ATG14	1.51959e-10
ATG16L1	7.00518e-11
ATG3	1.67718e-10
ATG5	2.78948e-10
ATG7	2.12589e-09
ATG9B	4.19654e-10
ATIC	2.43401e-10
ATOH1	4.37832e-10
ATOH8	6.16876e-10
ATP10B	1.1346e-09
ATP10D	3.64109e-10
ATP13A2	8.53404e-10
ATP13A3	9.65999e-10
ATP1A1	6.72574e-10
ATP1B1	9.8101e-10
ATP1B3	8.50992e-12
ATP2A2	3.34602e-10
ATP2B4	1.00452e-09
ATP2C1	3.23751e-10
ATP5PF	5.60993e-11
ATP6AP1L	1.11206e-09
ATP6V0A4	8.8506e-10
ATP6V0C	1.06076e-10
ATP6V0D1	1.14211e-09
ATP6V0E2	1.02127e-09
ATP6V1B1	1.58924e-09
ATP6V1H	8.45721e-10
ATP7B	5.26503e-10
ATP8A1	1.39962e-10
ATP8A2	1.31065e-09
ATP8B1	1.4409e-09
ATP8B2	1.01594e-09
ATRAID	9.90509e-11
ATRNL1	1.20624e-09
ATXN1	1.30685e-10
ATXN7L1	3.7655e-11
AUH	1.18805e-10
AUNIP	7.84613e-10
AURKA	8.01114e-10
AURKB	8.23038e-10
AVPI1	1.17963e-09
AXIN2	6.95176e-11
AXL	1.66944e-09
AZGP1	4.08525e-10
AZIN1	2.58568e-11
AZIN2	1.57493e-09
B2M	1.84784e-10
B3GALNT1	6.06461e-10
B3GALT2	1.61971e-08
B3GALT5	2.79846e-10
B3GAT2	1.09135e-11
B3GLCT	6.57767e-11
B3GNT2	8.17635e-10
B3GNT3	5.40459e-10
B3GNT7	1.04704e-09
B3GNT8	8.30968e-10
B4GALNT1	7.04591e-10
B4GALNT3	8.04397e-10
B4GALT5	1.16383e-10
B4GALT6	1.04621e-09
BACH1	5.71696e-10
BACH2	1.18828e-09
BAG1	8.70395e-10
BAGE2	4.3145e-10
BAIAP2L1	6.46626e-11
BAK1	4.57172e-10
BAMBI	6.77603e-10
BANCR	7.92605e-10
BARD1	9.92278e-10
BARX2	5.99268e-10
BASP1	1.0504e-09
BATF	5.12767e-11
BATF2	7.03371e-10
BATF3	1.25462e-09
BAZ2A	1.15393e-10
BBC3	8.03623e-10
BBIP1P1	6.63293e-10
BBOX1	6.72909e-10
BBS12	3.92832e-10
BBS9	1.67691e-09
BBX	7.70979e-10
BCAN	9.75206e-10
BCAP29	7.8633e-10
BCAR1	1.51645e-10
BCAR3	5.9691e-10
BCAS3	1.39048e-11
BCHE	1.46024e-09
BCKDHA	7.52785e-10
BCKDHB	1.85859e-10
BCL10	6.2518e-10
BCL11A	9.8364e-10
BCL2L1	6.51517e-10
BCL2L11	1.18759e-09
BCL2L12	8.7539e-10
BCL2L14	8.02809e-10
BCL3	5.50015e-10
BCL6	1.09455e-09
BCL9L	1.85885e-10
BDH1	6.78184e-10
BDH2	8.08967e-11
BDKRB1	9.73443e-10
BDKRB2	1.6772e-09
BDNF	4.33381e-10
BECN2	1.50685e-10
BEND3	1.89665e-10
BEND5	2.29694e-10
BEST2	6.7565e-10
BET1	1.80083e-09
BEX3	8.6338e-11
BEX4	1.31952e-10
BHLHA9	3.77352e-11
BHLHE40	4.98405e-10
BHLHE41	9.84942e-09
BICDL1	4.77326e-10
BICDL2	4.60513e-10
BICRAL	2.84015e-11
BIN1	7.61669e-10
BIRC2	7.42873e-10
BIRC3	1.23487e-09
BIRC5	1.19218e-09
BISPR	3.87099e-10
BLACAT1	8.34312e-10
BLK	6.26453e-12
BLM	1.76011e-09
BLNK	8.39521e-10
BLOC1S2	3.61763e-10
BLOC1S3	7.88758e-12
BLOC1S5-TXNDC5	1.1805e-09
BLVRB	1.24669e-09
BMF	5.70694e-10
BMP10	9.64179e-10
BMP2	1.52486e-09
BMP4	5.87648e-10
BMP5	1.88094e-10
BMP6	8.31497e-10
BMPR1A	2.93661e-10
BMPR1B	2.43851e-09
BMS1	6.80613e-10
BMT2	5.24753e-11
BMX	5.23276e-10
BNC1	1.35552e-10
BNIP2	3.42471e-10
BNIP3	9.84657e-10
BOD1L1	6.02949e-11
BOD1L2	2.5173e-10
BOLA3	5.94301e-10
BORA	5.9068e-10
BPGM	1.42016e-09
BPTF	3.65988e-11
BRCA1	7.743e-10
BRCA2	8.5325e-10
BRI3BP	1.02868e-09
BRINP2	4.19394e-11
BRINP3	1.27842e-09
BRIP1	8.41999e-10
BROX	1.069e-10
BRWD3	6.82036e-10
BSN	1.12046e-10
BSND	2.12636e-11
BSPH1	2.02549e-10
BST2	8.30337e-10
BTAF1	5.83954e-10
BTBD11	2.64069e-09
BTBD2	4.95321e-11
BTBD3	8.10582e-10
BTBD9	1.27737e-10
BTC	3.08874e-10
BTG1	8.33909e-10
BTG2	6.45224e-10
BTLA	2.63401e-10
BTN2A2	9.04938e-10
BTN3A1	6.7001e-10
BTN3A2	1.08108e-09
BTN3A3	4.52332e-10
BTNL10	3.8891e-10
BTNL3	2.94494e-10
BUB1	9.37723e-10
BUB1B	1.28098e-09
BZW1	1.54082e-11
C10orf113	2.65747e-10
C10orf25	2.30614e-11
C10orf90	4.19802e-10
C10orf99	7.0614e-10
C11orf24	7.39092e-10
C11orf42	3.36191e-10
C11orf54	1.05642e-09
C11orf58	9.70404e-10
C11orf74	3.85706e-11
C11orf87	1.35308e-10
C11orf91	7.16281e-10
C12orf40	2.25074e-10
C12orf54	1.11068e-09
C12orf66	5.71884e-10
C12orf74	3.31899e-10
C12orf75	1.60149e-10
C14orf177	4.18176e-10
C14orf39	3.31474e-10
C15orf39	5.31574e-10
C15orf41	2.26087e-10
C15orf48	1.41624e-09
C15orf53	5.5977e-10
C15orf62	2.48929e-10
C15orf65	6.08111e-10
C16orf45	1.09681e-09
C16orf72	5.39978e-09
C16orf74	6.31886e-10
C16orf90	3.56206e-11
C17orf112	7.51305e-10
C17orf50	6.91519e-10
C17orf51	9.44225e-10
C17orf64	1.24545e-11
C17orf82	1.12493e-10
C17orf97	3.27475e-10
C18orf21	1.47443e-09
C18orf25	8.37294e-10
C18orf54	1.06428e-09
C19orf66	8.47753e-10
C1D	1.18697e-10
C1GALT1C1L	1.35887e-09
C1QTNF3	3.84432e-10
C1QTNF6	3.39131e-10
C1QTNF7	2.43958e-11
C1R	2.07767e-10
C1RL	4.85882e-10
C1S	6.44455e-10
C1orf105	2.75098e-10
C1orf112	9.7656e-10
C1orf116	1.27951e-09
C1orf146	1.16942e-10
C1orf21	4.78777e-09
C1orf210	4.67786e-10
C1orf43	4.06696e-09
C1orf52	4.77495e-11
C1orf87	3.52194e-09
C2	8.39952e-10
C20orf141	7.59297e-10
C20orf203	4.67791e-10
C2orf74	1.81363e-10
C2orf81	4.31247e-10
C2orf83	4.34006e-10
C2orf88	1.8413e-11
C2orf92	7.81028e-11
C3	5.31003e-10
C3orf62	2.01536e-10
C3orf67	1.73966e-09
C3orf79	2.92064e-10
C3orf80	9.57126e-12
C4A	7.1779e-10
C4B	5.83795e-10
C4BPA	1.12513e-10
C4orf19	1.23295e-09
C4orf36	3.58988e-10
C4orf46	1.23218e-09
C4orf54	2.48191e-10
C5AR1	5.92654e-10
C5AR2	8.85428e-10
C5orf30	2.77875e-11
C5orf38	7.62716e-10
C5orf46	1.00535e-09
C5orf56	6.61158e-10
C5orf58	5.84006e-10
C5orf67	2.78108e-10
C6	2.45128e-10
C6orf118	1.28592e-09
C6orf203	1.05128e-10
C6orf223	1.54544e-10
C6orf48	6.86565e-10
C6orf99	1.3081e-10
C7orf33	5.1336e-09
C7orf65	2.35961e-10
C7orf71	2.57775e-10
C8B	5.97282e-10
C8orf48	8.71579e-10
C8orf82	8.06368e-10
C8orf87	5.55493e-10
C9	1.61953e-10
C9orf129	3.93581e-11
C9orf135	8.05371e-10
C9orf153	4.68906e-10
C9orf170	2.4094e-11
C9orf3	4.2565e-10
C9orf57	1.59853e-10
C9orf66	5.54397e-11
C9orf85	5.31304e-11
C9orf92	4.06225e-10
CA10	9.57916e-10
CA11	4.10915e-10
CA12	1.08527e-09
CA2	7.16709e-10
CA3-AS1	4.515e-10
CA8	1.57837e-10
CA9	7.20575e-10
CAB39	2.46294e-10
CAB39L	2.90827e-10
CABCOCO1	1.86801e-09
CABIN1	3.24898e-10
CACFD1	1.31585e-09
CACHD1	3.32071e-10
CACNA1A	8.9645e-09
CACNA1D	2.29624e-10
CACNA1E	9.59939e-11
CACNA1H	7.10775e-10
CACNA2D1	2.17296e-10
CACNA2D3	1.29731e-09
CACNB2	2.89355e-10
CACNG1	3.18931e-10
CACNG3	4.69592e-11
CACNG8	8.73231e-11
CACUL1	8.17403e-10
CACYBP	9.64363e-10
CADPS	2.95245e-10
CALB1	8.87684e-11
CALCB	8.17271e-11
CALCOCO1	8.64391e-10
CALCOCO2	4.72575e-10
CALCRL	2.21328e-10
CALD1	4.47958e-10
CALHM2	7.88785e-10
CALHM6	3.15156e-10
CALM1	1.2221e-10
CALM2	6.76841e-10
CALM3	1.15153e-09
CALML3	4.32168e-10
CALML5	1.1698e-09
CALN1	3.29744e-10
CALR	5.80607e-10
CALR3	3.94046e-11
CALU	5.05788e-10
CAMK1G	2.22589e-10
CAMK2B	2.61458e-09
CAMK2D	1.86545e-09
CAMK2N1	5.66285e-10
CAMKK1	6.32578e-10
CAMLG	7.93475e-10
CAMSAP2	3.93706e-10
CAMTA1	4.13545e-10
CAND2	6.40221e-10
CAP1	4.60898e-10
CAP2	7.7828e-10
CAPN11	1.10646e-11
CAPN15	6.80217e-10
CAPN2	5.01344e-10
CAPN3	1.09793e-09
CAPN6	9.61147e-11
CAPRIN1	3.99841e-10
CAPRIN2	1.18344e-09
CAPZA1	1.41196e-10
CAPZA2	5.60369e-11
CAPZB	1.15074e-10
CARD10	4.94558e-10
CARD11	1.03408e-10
CARD16	8.82497e-10
CARD17	1.7766e-10
CARD18	2.86349e-10
CARHSP1	2.43161e-09
CARTPT	9.43671e-10
CASC1	1.93918e-10
CASC19	1.01802e-09
CASD1	2.81849e-09
CASP1	8.25073e-10
CASP10	5.90187e-10
CASP12	4.14913e-10
CASP14	2.02017e-09
CASP1P2	7.8246e-10
CASP4	1.12761e-09
CASP7	9.85868e-10
CASP8	1.10462e-09
CAST	4.89505e-10
CASTOR1	6.22841e-10
CATSPER3	6.90262e-11
CATSPERD	5.52693e-11
CAV1	1.01236e-09
CAV2	2.69075e-10
CAVIN1	8.26823e-10
CAVIN2	1.23588e-09
CAVIN3	5.90258e-10
CAVIN4	1.78456e-10
CBLB	7.69484e-10
CBLL2	1.81357e-10
CBLN2	1.74627e-10
CBR3	5.83424e-10
CBR4	3.56134e-10
CBS	6.17604e-10
CBX3	2.20867e-10
CBX4	1.04257e-09
CC2D2A	4.54055e-11
CCBE1	2.56639e-09
CCDC102B	1.86887e-10
CCDC107	5.40687e-10
CCDC121	1.89041e-10
CCDC126	1.8798e-11
CCDC134	1.01403e-09
CCDC14	1.2915e-10
CCDC140	6.28886e-11
CCDC141	6.79224e-11
CCDC144A	7.32311e-11
CCDC144NL	7.0258e-10
CCDC148	5.59821e-10
CCDC150	1.21493e-09
CCDC152	7.63829e-10
CCDC157	1.30096e-10
CCDC169-SOHLH2	3.73103e-10
CCDC174	9.25779e-10
CCDC177	3.94723e-10
CCDC178	3.69158e-10
CCDC18	1.19521e-09
CCDC181	1.33784e-10
CCDC192	1.03435e-10
CCDC196	5.99032e-10
CCDC200	8.02498e-11
CCDC33	8.90685e-10
CCDC34	1.04411e-09
CCDC50	5.05491e-11
CCDC54	4.48427e-10
CCDC59	2.72519e-10
CCDC68	9.35864e-10
CCDC69	6.2623e-10
CCDC71L	2.07863e-09
CCDC73	7.23772e-10
CCDC80	1.26867e-09
CCDC81	2.75226e-11
CCDC85C	9.99015e-10
CCDC88A	6.67651e-10
CCDC90B	1.91206e-09
CCDC9B	5.082e-10
CCIN	8.05647e-11
CCKAR	1.81618e-09
CCL17	4.70979e-11
CCL2	7.46399e-10
CCL20	1.01183e-09
CCL21	1.2182e-10
CCL26	8.11846e-11
CCN1	8.6798e-10
CCN2	1.1193e-09
CCN3	8.51075e-10
CCN5	5.65398e-10
CCNA1	1.31753e-09
CCNA2	1.24193e-09
CCNB1	1.09881e-09
CCNB2	7.93481e-10
CCND1	4.60255e-10
CCNE1	1.05214e-09
CCNE2	1.11666e-09
CCNF	1.16615e-09
CCNG1	2.64317e-11
CCNG2	1.19631e-09
CCNI	8.37982e-10
CCNJL	7.35416e-10
CCNL1	4.96703e-10
CCNY	1.01653e-10
CCPG1	9.13519e-10
CCR1	1.2626e-11
CCR3	1.56365e-09
CCR7	1.47858e-10
CCR8	4.21362e-10
CCSAP	9.99329e-12
CCSER1	7.5202e-10
CCSER2	5.52901e-10
CCT4	4.24993e-10
CCZ1B	1.11135e-10
CD14	9.32846e-10
CD164L2	2.70336e-10
CD177	6.08939e-10
CD180	3.72085e-10
CD200	8.94148e-10
CD226	5.06641e-11
CD24	9.17256e-10
CD247	5.89027e-11
CD27-AS1	4.2189e-10
CD274	8.06483e-10
CD276	3.46139e-10
CD2AP	9.24612e-11
CD300E	3.33301e-10
CD36	3.74219e-10
CD38	4.79954e-10
CD3EAP	1.12158e-09
CD40	4.37755e-10
CD40LG	7.58073e-10
CD44	5.20636e-09
CD46	3.2503e-11
CD47	6.82309e-10
CD53	3.81457e-09
CD55	9.81044e-10
CD59	3.49244e-10
CD5L	3.46962e-10
CD68	4.2382e-10
CD7	5.2269e-10
CD74	2.22531e-09
CD82	7.95277e-10
CD83	1.14298e-10
CD8B	3.61515e-10
CD8B2	2.32751e-11
CD9	1.12602e-09
CD96	2.17078e-10
CD99L2	5.1592e-10
CDA	9.74198e-10
CDAN1	1.1797e-10
CDC14C	4.61822e-10
CDC20	1.14612e-09
CDC25A	1.31187e-09
CDC25B	7.06019e-10
CDC25C	7.71731e-10
CDC37L1	1.15521e-09
CDC42BPG	5.2534e-10
CDC42EP2	6.06301e-10
CDC42EP3	1.28974e-10
CDC42EP4	2.30167e-10
CDC42SE2	1.9884e-09
CDC45	1.22938e-09
CDC5L	8.28032e-10
CDC6	5.22116e-10
CDC7	1.22462e-09
CDCA2	1.05073e-09
CDCA3	1.07855e-09
CDCA4	1.01997e-09
CDCA5	6.63236e-10
CDCA7	8.11082e-10
CDCA7L	1.26293e-10
CDCA8	8.11769e-10
CDCP1	2.99248e-09
CDH1	1.47508e-09
CDH10	1.73341e-10
CDH11	3.77247e-10
CDH12	8.05838e-10
CDH13	1.52949e-09
CDH16	6.62179e-10
CDH17	2.9218e-10
CDH19	6.91278e-10
CDH2	2.90916e-09
CDH20	4.33283e-10
CDH22	4.60667e-10
CDH3	2.76236e-10
CDH4	5.8553e-10
CDH6	8.64965e-10
CDH8	1.63652e-10
CDH9	7.96479e-10
CDK1	1.93221e-09
CDK13	1.14742e-10
CDK14	1.2789e-09
CDK15	8.55168e-11
CDK18	4.85262e-10
CDK2	8.9791e-10
CDK20	2.68563e-10
CDK5RAP1	1.01898e-09
CDK5RAP2	3.26827e-09
CDKAL1	1.93892e-10
CDKL1	6.40294e-11
CDKL2	1.18821e-10
CDKN1C	4.9654e-10
CDKN2B	1.34885e-09
CDKN2D	7.60402e-10
CDKN3	1.2006e-09
CDR1	9.83343e-11
CDR2L	1.26338e-09
CDRT15	1.56047e-10
CDSN	7.50352e-10
CDT1	1.17645e-09
CDV3	1.55619e-10
CDYL	2.52364e-10
CEACAM1	8.02738e-10
CEACAM6	7.37482e-11
CEBPD	1.2209e-09
CEBPE	1.23245e-09
CEBPG	2.64097e-10
CECR2	2.34407e-11
CEL	5.01575e-10
CELA1	2.03044e-10
CELA2A	8.93468e-11
CELF4	4.52407e-10
CELSR1	2.24737e-10
CELSR2	7.40814e-10
CEMIP2	7.3665e-10
CENPA	1.19406e-09
CENPBD1	1.09512e-09
CENPE	1.15631e-09
CENPF	8.94901e-10
CENPH	1.3247e-09
CENPI	5.96358e-10
CENPJ	1.23201e-09
CENPK	5.55707e-10
CENPL	9.35888e-10
CENPM	1.0183e-09
CENPN	8.08814e-10
CENPO	3.32307e-10
CENPP	9.99791e-10
CENPS-CORT	1.10223e-09
CENPU	6.39433e-10
CENPV	1.2052e-09
CENPW	1.30193e-09
CENPX	1.23153e-09
CEP120	1.12007e-09
CEP126	2.03117e-10
CEP128	2.98937e-11
CEP152	3.77415e-11
CEP162	1.14043e-09
CEP192	2.16661e-10
CEP350	1.63284e-09
CEP55	9.47322e-10
CEP57L1	1.11307e-09
CEP63	6.6598e-11
CEP72	7.29742e-11
CEP78	7.88285e-10
CERCAM	1.30518e-09
CERK	4.96096e-10
CERS4	1.43535e-09
CES1	9.50321e-10
CES1P1	1.15276e-09
CES1P2	1.15633e-09
CES2	6.26007e-10
CES4A	8.32597e-10
CFAP126	3.00745e-10
CFAP299	2.58893e-10
CFAP300	1.61186e-11
CFAP54	1.66087e-10
CFAP61	4.62081e-10
CFB	5.30514e-10
CFDP1	2.82934e-10
CFH	9.75026e-10
CFHR3	3.09396e-11
CFI	5.57687e-10
CFL1	4.2759e-10
CFL2	7.88743e-10
CGAS	1.04267e-09
CGB5	1.17423e-09
CGB8	1.18116e-09
CGGBP1	1.59624e-09
CGNL1	7.44083e-10
CGRRF1	1.59483e-10
CH25H	1.33232e-10
CHAC1	7.36305e-10
CHAC2	1.98326e-09
CHAF1A	1.07534e-09
CHAF1B	1.74095e-09
CHCHD10	8.29586e-10
CHD1	5.8274e-10
CHD6	1.18225e-10
CHD9	2.80572e-10
CHDH	1.01572e-09
CHEK2	1.91454e-09
CHI3L1	5.33878e-10
CHI3L2	6.75051e-10
CHIT1	1.9366e-10
CHKA	5.28347e-10
CHL1	3.49611e-10
CHM	6.4967e-11
CHMP2B	4.93897e-11
CHN1	6.3618e-10
CHODL	2.37784e-10
CHORDC1	1.04974e-09
CHP2	2.8069e-11
CHRD	5.8523e-10
CHRDL1	2.64599e-10
CHRM3	1.6914e-09
CHRM5	2.57668e-09
CHRNA1	4.9823e-10
CHRNA5	7.51012e-10
CHRNA6	4.33758e-10
CHRNA9	7.66628e-10
CHRNB1	1.30615e-09
CHRNB4	2.58234e-10
CHST11	1.07382e-09
CHST12	6.96494e-11
CHST14	2.29319e-10
CHST15	1.41811e-09
CHST2	1.02766e-09
CHST7	7.23637e-11
CHST9	2.40486e-11
CHSY1	4.94829e-10
CHSY3	1.65356e-09
CHTF18	1.17963e-09
CIART	8.57265e-10
CIDEB	4.27118e-10
CIITA	7.92364e-10
CIP2A	1.07914e-09
CIPC	1.3426e-09
CISH	1.0213e-09
CIT	1.39367e-09
CITED2	8.51654e-10
CITED4	6.05167e-10
CKAP2	1.08678e-09
CKAP2L	2.3028e-10
CKB	6.90385e-10
CKLF	4.82721e-10
CKMT2	1.03092e-09
CKS1B	1.04511e-09
CKS1BP3	8.27289e-10
CKS2	9.89e-10
CLASP1	3.24757e-10
CLCA2	6.7117e-10
CLCA4	6.98608e-10
CLCF1	2.37167e-10
CLCN4	1.45235e-09
CLDN1	7.94457e-10
CLDN16	1.14275e-10
CLDN17	2.3741e-11
CLDN20	7.06067e-10
CLDN23	5.68458e-11
CLDN24	9.39858e-10
CLDN34	4.73312e-11
CLDN4	7.47558e-10
CLDN7	1.56331e-09
CLDND1	4.28043e-11
CLEC10A	1.22297e-10
CLEC12B	1.03616e-09
CLEC14A	1.25506e-09
CLEC16A	6.08681e-10
CLEC19A	9.21553e-10
CLEC2B	1.21514e-09
CLEC2D	3.6308e-11
CLEC3B	9.41365e-11
CLEC5A	2.21247e-10
CLEC9A	1.12767e-09
CLIC1	8.60846e-10
CLIC2	2.73119e-10
CLIC3	7.20755e-10
CLIC4	4.06269e-10
CLIC5	1.3808e-09
CLINT1	5.53064e-10
CLIP1	1.1672e-11
CLIP2	4.63231e-10
CLIP4	7.05259e-10
CLLU1OS	1.01509e-11
CLMN	4.25988e-10
CLMP	9.72593e-10
CLNK	1.72655e-10
CLNS1A	1.57155e-10
CLOCK	7.83266e-11
CLRN3	2.98226e-10
CLSPN	1.18361e-09
CLTCL1	9.69366e-11
CLU	1.17013e-09
CLUAP1	6.49614e-10
CLVS2	1.16927e-10
CMAHP	7.76933e-10
CMBL	6.34857e-10
CMIP	1.49808e-10
CMKLR1	2.87292e-10
CMPK2	6.1965e-10
CMSS1	3.8378e-11
CMTM3	1.2342e-09
CMTM4	6.73771e-10
CMTM7	3.58071e-09
CMTM8	6.13337e-11
CNBD1	2.03603e-10
CNBD2	1.07455e-10
CNBP	6.78215e-10
CNDP1	1.90234e-10
CNDP2	7.81319e-10
CNEP1R1	5.64361e-11
CNFN	8.8759e-10
CNGA2	3.21372e-11
CNGB1	5.1879e-10
CNGB3	1.11923e-09
CNKSR2	7.39672e-12
CNN2	4.8144e-10
CNN3	1.26133e-09
CNNM4	2.5785e-11
CNOT10	2.32148e-10
CNOT4	2.21811e-11
CNOT6L	2.61931e-10
CNOT7	2.63069e-10
CNR2	1.16897e-09
CNST	1.96024e-09
CNTD2	1.52182e-09
CNTLN	2.61035e-10
CNTN2	7.62433e-10
CNTN5	1.00022e-10
CNTN6	1.62711e-09
CNTNAP1	1.01671e-09
CNTNAP3	1.0871e-09
CNTNAP3B	8.42455e-11
CNTNAP4	1.2649e-10
CNTNAP5	1.79536e-09
CNTRL	2.81597e-10
COA7	3.48101e-10
COBL	1.73896e-09
COL11A1	2.13824e-11
COL12A1	9.50929e-10
COL15A1	2.0464e-10
COL17A1	1.23823e-09
COL19A1	5.58305e-10
COL1A1	8.59804e-10
COL1A2	8.77991e-10
COL21A1	3.92513e-09
COL27A1	7.57731e-10
COL28A1	6.61151e-10
COL2A1	5.1256e-10
COL4A1	1.54821e-09
COL4A2	1.40026e-09
COL4A2-AS2	2.90239e-10
COL4A3BP	3.20808e-10
COL4A5	3.57832e-10
COL4A6	1.10705e-10
COL5A2	5.38741e-10
COL6A1	5.69547e-10
COL6A3	6.81388e-10
COL7A1	1.03615e-09
COL8A1	5.98983e-10
COL8A2	7.07299e-11
COLEC10	1.81207e-10
COMMD3	1.09894e-09
COMMD8	1.05892e-10
COPB1	1.98251e-10
COPRS	6.47623e-11
COPS5	1.86034e-10
COPS6	4.51627e-10
COPS8	2.95796e-10
COQ2	4.29977e-11
COQ8A	7.02909e-10
CORO1A	6.66666e-10
CORO2B	1.39234e-09
CORO6	1.37297e-09
CORT	1.15599e-11
COTL1	1.58043e-10
COX20	2.48782e-11
COX6A2	3.36643e-10
COX6C	1.07097e-10
COX7A1	6.26596e-11
COX7A2L	2.78239e-10
COX7B2	5.49532e-10
COX7C	4.75838e-11
CP	1.0314e-10
CPA4	5.40802e-10
CPA6	4.13843e-10
CPB2	1.66754e-10
CPE	7.73791e-10
CPEB2	3.01044e-10
CPEB3	1.09607e-10
CPED1	1.6367e-10
CPHXL	7.02303e-10
CPLANE1	1.44099e-10
CPLANE2	7.00448e-10
CPLX2	7.06665e-10
CPM	9.77047e-11
CPNE2	6.36513e-10
CPNE4	1.54342e-10
CPNE8	8.16057e-10
CPO	1.9104e-10
CPOX	2.14782e-10
CPQ	5.36746e-10
CPSF3	1.99602e-11
CPSF6	7.17694e-12
CPXM1	1.17106e-10
CPZ	1.09057e-09
CRABP2	4.75469e-10
CRAT	1.86877e-09
CRB1	2.55803e-10
CRB2	6.72464e-10
CRCT1	7.93979e-10
CREB3	1.36388e-09
CREB3L2	9.94141e-10
CREB5	1.73479e-09
CREBRF	3.93467e-10
CREG1	6.41504e-10
CREG2	9.26121e-10
CREM	8.10246e-11
CRH	5.9907e-10
CRIM1	1.98005e-09
CRIP2	3.7218e-10
CRISPLD1	3.10506e-11
CRISPLD2	1.09056e-09
CRLF1	7.16978e-10
CRNKL1	3.21645e-10
CRTAM	3.69642e-10
CRTC3	4.39757e-11
CRY1	1.05766e-09
CRYAB	1.07881e-09
CRYBB1	7.45668e-11
CRYBG2	6.22126e-10
CSAG3	4.34934e-10
CSDE1	6.95578e-10
CSE1L	1.32334e-09
CSF1	1.69397e-09
CSF1R	5.27626e-10
CSF3	7.43054e-10
CSF3R	1.45031e-10
CSGALNACT1	8.14657e-09
CSMD1	8.18381e-10
CSMD3	2.42414e-10
CSNK1A1L	2.37604e-10
CSNK1G1	3.71212e-10
CSPG5	1.75021e-10
CSRNP1	4.78995e-10
CSRP1	1.11396e-09
CSRP2	8.48962e-10
CST6	2.76789e-10
CST9L	1.27806e-10
CSTA	3.147e-10
CSTB	2.93336e-11
CSTF2T	3.79886e-10
CSTF3	5.38549e-10
CT47B1	3.12242e-10
CT83	7.11741e-11
CTAGE1	1.25558e-10
CTCFL	1.97987e-10
CTH	4.83581e-10
CTIF	9.88514e-11
CTLA4	2.88948e-10
CTNNA3	7.15238e-11
CTNNAL1	1.25516e-09
CTNNB1	3.98834e-10
CTNNBIP1	5.63607e-10
CTNNBL1	7.67366e-10
CTNND2	5.60475e-10
CTPS1	1.01477e-09
CTSB	5.63914e-10
CTSC	1.34327e-09
CTSD	6.48548e-10
CTSF	8.91581e-10
CTSH	4.37724e-10
CTSL	7.62608e-10
CTSO	6.21654e-10
CTSS	8.22913e-10
CTSV	5.7843e-10
CTTNBP2	3.59834e-10
CTTNBP2NL	6.84381e-10
CTXN2	3.60316e-10
CTXN3	4.15369e-10
CUBN	7.19285e-11
CUEDC1	1.34552e-10
CUTC	3.84528e-11
CUX1	1.33704e-09
CWC15	2.55092e-10
CWC22	1.80572e-10
CWC27	3.81309e-10
CWH43	2.33852e-08
CX3CR1	1.99283e-10
CXADR	6.50389e-10
CXCL1	5.8417e-10
CXCL10	1.13872e-09
CXCL11	8.74289e-10
CXCL12	2.98323e-10
CXCL14	2.99261e-10
CXCL16	2.84146e-10
CXCL17	4.50288e-10
CXCL2	1.05234e-09
CXCL3	1.12807e-09
CXCL6	4.92472e-10
CXCL8	3.40267e-09
CXCL9	6.54452e-10
CXCR1	1.00706e-09
CXCR4	3.88099e-09
CXXC4	1.40035e-10
CXorf21	3.48972e-11
CYB561	4.23063e-10
CYB5D2	3.46927e-10
CYB5R2	8.78176e-10
CYBRD1	1.09029e-09
CYFIP2	2.36632e-09
CYLC2	6.16567e-11
CYLD	6.79935e-10
CYP17A1	1.42412e-10
CYP1A1	8.17545e-10
CYP1B1	3.16763e-10
CYP1B1-AS1	7.81946e-10
CYP21A2	6.77644e-10
CYP24A1	7.23713e-10
CYP26B1	2.29359e-09
CYP27B1	5.89169e-10
CYP2B6	3.35277e-10
CYP2U1	1.38828e-10
CYP39A1	3.93666e-10
CYP3A4	4.24109e-11
CYP3A43	4.28736e-11
CYP3A5	4.71975e-10
CYP4B1	8.14221e-10
CYP4F11	5.55059e-10
CYP4F12	4.59378e-10
CYP4F22	5.68858e-10
CYP4F29P	3.21484e-10
CYP4F3	5.57122e-10
CYP4F35P	3.18493e-11
CYP4F8	4.09023e-10
CYP4V2	6.34544e-10
CYP4X1	1.78334e-10
CYP51A1	5.20853e-10
CYP7A1	1.10917e-09
CYP7B1	9.58578e-11
CYSLTR2	2.76145e-10
CYSRT1	5.27859e-10
CYTH1	6.3295e-10
CYTL1	7.02662e-10
CYTOR	8.28861e-10
CYYR1	3.97816e-11
D2HGDH	6.62867e-10
DAAM1	3.50696e-09
DAB1	4.22241e-10
DAB2	5.3731e-10
DAB2IP	1.99065e-10
DACH1	1.00354e-09
DACH2	9.92193e-11
DACT2	1.59936e-10
DANCR	1.04011e-09
DAOA	1.60376e-10
DAP	1.89285e-11
DAP3	4.24586e-10
DAPK1	8.83679e-10
DAPK2	1.10803e-09
DAPK3	8.3882e-10
DAPL1	4.36341e-10
DAPP1	1.37229e-09
DAW1	1.09081e-09
DAZL	2.497e-10
DBF4	9.99471e-10
DBF4B	9.3949e-10
DBNDD2	5.63404e-10
DBP	7.13962e-10
DCAF12	2.74806e-10
DCAF4L2	1.30498e-10
DCAF5	5.95308e-10
DCAF8L2	2.12678e-10
DCAKD	1.3102e-09
DCBLD2	6.31428e-09
DCC	3.4303e-09
DCDC1	1.26062e-10
DCHS2	1.94348e-10
DCK	1.08749e-09
DCLK2	8.91667e-09
DCLRE1B	6.80292e-10
DCN	1.5557e-09
DCP1A	1.11491e-10
DCP2	3.44928e-10
DCST1-AS1	9.33092e-10
DCST2	3.16564e-10
DCSTAMP	1.13552e-10
DCT	1.10566e-09
DCTN4	1.66876e-10
DCTN6	1.44805e-11
DCUN1D3	4.24715e-10
DCUN1D5	1.18794e-10
DDAH1	7.81221e-10
DDAH2	1.23848e-09
DDI1	6.75621e-12
DDI2	2.24931e-11
DDIAS	8.03747e-10
DDIT3	4.9782e-10
DDIT4	8.55907e-10
DDIT4-AS1	7.00078e-10
DDIT4L	2.49014e-10
DDO	1.54627e-11
DDR1	6.11436e-10
DDR2	2.99686e-10
DDX10	1.32289e-09
DDX11	1.10172e-09
DDX18	9.55765e-10
DDX39A	6.58292e-10
DDX3X	6.1624e-10
DDX53	1.24524e-09
DDX58	7.4343e-10
DDX60	5.94623e-10
DDX60L	1.15663e-09
DEC-I	4.34797e-10
DECR1	1.69329e-10
DEFA5	1.95408e-10
DEFB1	6.47662e-10
DEFB110	1.02279e-10
DEFB112	5.48063e-10
DEFB115	3.09446e-09
DEFB131A	1.60459e-10
DEFB131B	1.07698e-09
DENND1A	1.43113e-09
DENND1C	5.38362e-10
DENND2D	5.5389e-11
DENND3	8.97392e-10
DENND4A	2.41734e-11
DENND5A	6.95129e-10
DENND6B	1.02951e-09
DEPDC1	7.50198e-10
DEPDC1B	1.14367e-09
DEPTOR	5.27527e-10
DERA	1.20002e-10
DESI1	3.90831e-11
DEUP1	2.64468e-11
DEXI	5.80056e-10
DFFA	9.48718e-11
DGAT2	1.09301e-09
DGKG	9.39848e-10
DGKI	2.94654e-09
DGLUCY	7.40591e-10
DHCR24	6.74739e-11
DHCR7	6.83816e-10
DHFR	1.37184e-09
DHFR2	7.20775e-10
DHRS12	5.20572e-10
DHRS13	7.95403e-10
DHRS2	1.27312e-09
DHRS3	7.54495e-10
DHRS7B	1.17846e-10
DHRS9	1.13231e-09
DHTKD1	5.49279e-10
DHX15	7.69229e-11
DHX35	1.18752e-10
DHX37	6.76463e-10
DHX57	2.14123e-11
DHX58	6.25428e-10
DIAPH2	2.46272e-10
DIAPH3	7.46651e-10
DICER1	7.35762e-11
DICER1-AS1	4.53938e-10
DIO2	6.39362e-10
DIP2A	4.43184e-10
DIPK2A	1.49249e-09
DIRC1	3.40628e-10
DIS3L2	1.04709e-10
DISP1	5.90867e-10
DIXDC1	1.25853e-09
DKK1	1.09856e-09
DKK2	7.22396e-12
DLAT	4.29017e-11
DLC1	5.76419e-10
DLG1	4.42561e-10
DLG2	4.66615e-10
DLG5	5.54607e-10
DLGAP5	1.00338e-09
DLL1	5.28551e-10
DLX1	4.58824e-10
DLX2	7.09185e-10
DLX4	3.08234e-11
DLX6	1.37355e-09
DMAC1	2.83013e-10
DMBT1	7.20144e-10
DMGDH	3.02232e-10
DMRT1	5.10113e-11
DMRT2	2.042e-09
DMRTA2	4.20903e-10
DMXL2	5.75098e-11
DNA2	1.04712e-09
DNAAF2	2.38373e-10
DNAH1	1.6116e-10
DNAH12	1.52066e-11
DNAH14	1.21298e-10
DNAH5	7.84336e-10
DNAH6	2.50484e-10
DNAH8	5.05052e-10
DNAI2	2.43734e-10
DNAJA1	1.15178e-09
DNAJB2	1.11108e-09
DNAJB5	1.28407e-09
DNAJC1	2.08561e-10
DNAJC12	1.12883e-09
DNAJC13	8.64932e-11
DNAJC19	3.30872e-10
DNAJC3	3.75413e-11
DNAJC4	6.96631e-10
DNAJC5B	2.63713e-10
DNAJC6	2.25168e-10
DNAJC9	5.96466e-10
DNER	8.0913e-10
DNMT1	8.01117e-10
DNMT3A	1.6894e-09
DOC2A	5.87364e-10
DOCK1	7.48604e-10
DOCK10	1.12447e-09
DOCK11	9.67732e-11
DOCK2	9.40624e-10
DOCK4	4.58292e-10
DOCK5	2.12678e-10
DOCK9	2.31878e-10
DOHH	1.13022e-09
DOK4	7.72947e-10
DOK7	1.07127e-09
DONSON	7.50466e-10
DOP1B	4.39744e-10
DPH6	1.56122e-10
DPP4	2.69454e-10
DPP8	2.48905e-11
DPYD	7.20021e-10
DPYS	6.55448e-10
DPYSL3	8.19961e-10
DQX1	1.02066e-09
DRAM1	1.05337e-09
DRAP1	6.7141e-10
DRC3	1.26606e-09
DRD1	2.99946e-10
DRGX	4.38261e-11
DROSHA	1.84605e-10
DSC1	7.2624e-10
DSC2	4.86899e-10
DSC3	1.52105e-09
DSCC1	1.28165e-09
DSG1	3.73737e-10
DSG3	6.15717e-10
DSG4	2.23796e-10
DSN1	5.51725e-10
DSP	1.1523e-09
DST	1.58533e-09
DTHD1	2.90415e-10
DTL	4.83906e-10
DTNB	3.34336e-10
DTNBP1	2.53171e-10
DTWD1	2.35177e-10
DTWD2	6.81145e-11
DTX3L	4.79509e-10
DTYMK	1.09637e-09
DUOXA1	1.30376e-09
DUSP10	6.16464e-10
DUSP2	1.0486e-09
DUSP22	5.7828e-10
DUSP23	1.03169e-09
DUSP4	1.74388e-09
DUSP5	8.70996e-10
DUSP6	4.00095e-10
DUSP7	8.66071e-11
DUSP8	1.48406e-09
DUT	3.06445e-10
DYNC1I1	5.58317e-10
DYNC2H1	7.67359e-10
DYNLRB2	1.25661e-09
DYRK1B	9.7319e-10
DYRK4	5.52331e-10
DYSF	6.83842e-10
E2F1	7.61388e-10
E2F3	5.6908e-10
E2F6	7.81837e-10
E2F7	4.0011e-10
E2F8	1.02673e-09
EAF1	5.15395e-11
EBAG9	8.76706e-11
EBF1	5.07831e-10
EBP	7.73113e-10
EBPL	1.67793e-10
ECE1	6.3587e-11
ECHDC1	3.28776e-10
ECHDC3	1.157e-09
ECM1	3.62338e-10
ECM2	5.2666e-10
ECPAS	9.8736e-11
ECSCR	1.66742e-09
ECT2	9.16873e-10
ECT2L	6.01017e-11
EDA2R	5.64868e-10
EDAR	5.22761e-10
EDARADD	5.45022e-10
EDEM3	1.80102e-10
EDIL3	1.97697e-11
EDN1	1.77122e-09
EDN2	1.15524e-09
EDNRA	6.80542e-10
EEA1	3.96254e-10
EED	1.45303e-11
EEF2K	9.24573e-10
EEPD1	4.56685e-11
EFCAB12	2.07028e-10
EFCAB13	4.57541e-09
EFEMP1	1.26696e-09
EFHB	5.48932e-10
EFHC1	3.36224e-10
EFNA1	9.50929e-10
EFNA3	6.39811e-10
EFNA5	1.91031e-10
EFNB2	4.53142e-10
EFNB3	1.02382e-09
EFR3A	1.1059e-09
EFR3B	3.69067e-10
EGFR	1.00193e-09
EGLN3	1.98174e-09
EGR1	1.87005e-09
EGR2	1.51466e-10
EGR3	6.8382e-10
EHD1	7.50723e-10
EHD4	1.84385e-10
EHF	1.79654e-09
EHMT1	1.15837e-11
EID2	9.59563e-10
EID3	1.85744e-10
EIF1B	5.64785e-10
EIF2A	6.20442e-10
EIF2AK2	1.03083e-09
EIF2AK3	1.93231e-09
EIF3E	1.2731e-09
EIF3J-DT	5.51047e-10
EIF3M	1.50206e-11
EIF4A2	5.65448e-10
EIF4A3	6.60285e-11
EIF4B	4.80494e-10
EIF4E	4.79849e-10
EIF4EBP1	2.64964e-10
EIF4EBP3	5.75928e-10
EIF4G3	4.81527e-10
EIF4H	4.98315e-10
EIF5A2	7.57076e-10
ELAVL4	3.02479e-10
ELF2	6.53862e-10
ELF3	6.10853e-10
ELF3-AS1	7.29768e-10
ELFN2	1.09073e-09
ELK3	9.46279e-10
ELL2	1.04496e-09
ELL3	5.75364e-10
ELMO1	3.2115e-11
ELMOD1	5.05775e-11
ELN	3.17018e-10
ELOVL4	1.05172e-09
ELOVL5	4.24224e-10
ELOVL6	3.34679e-10
ELOVL7	1.82392e-10
EMB	3.87869e-10
EMCN	3.37264e-10
EME1	8.46352e-10
EML1	4.31845e-10
EML6	2.54803e-10
EMP1	9.3953e-10
EMP3	4.92009e-10
EMX2	1.87307e-09
EN1	1.21519e-10
ENC1	1.07956e-09
ENG	2.88633e-10
ENKD1	2.15191e-10
ENKUR	6.32328e-10
ENOX1	2.15938e-10
ENPP2	6.91558e-10
ENPP5	2.23021e-10
ENPP6	1.00349e-09
ENTHD1	1.83291e-10
ENTPD2	7.47691e-10
ENTPD3	1.56134e-09
ENTPD4	1.11318e-11
ENTPD7	3.76296e-10
EOMES	5.22162e-10
EP300	1.16132e-10
EPAS1	7.98831e-10
EPB41L1	1.2656e-09
EPB41L2	1.12747e-09
EPB41L3	9.1367e-10
EPB41L4A	1.42854e-09
EPB41L4A-AS1	6.65275e-10
EPB41L5	2.88135e-10
EPC2	3.70333e-10
EPCAM	4.48285e-10
EPGN	8.08846e-10
EPHA10	6.3778e-10
EPHA2	2.85666e-10
EPHA3	1.5497e-09
EPHA4	3.2539e-09
EPHA6	5.76329e-10
EPHA7	1.32211e-09
EPHB1	4.85138e-11
EPHB2	1.04157e-09
EPHB3	1.21243e-09
EPHB6	5.08673e-10
EPHX1	7.25256e-10
EPHX2	6.96496e-10
EPHX4	6.40566e-10
EPM2A	3.92771e-09
EPN1	1.65831e-10
EPN3	6.79169e-10
EPOP	1.0929e-09
EPPK1	1.62733e-09
EPRS	5.22597e-11
EPS8	9.85379e-10
EPS8L3	4.75327e-11
EPSTI1	3.83629e-10
ERAP1	1.8281e-09
ERAP2	2.92563e-10
ERBB3	1.57202e-09
ERBB4	2.64947e-10
ERBIN	2.72794e-10
ERC1	6.61646e-10
ERC2	6.39428e-10
ERCC2	7.19401e-11
ERCC6L	1.22683e-09
ERCC6L2	1.22186e-10
EREG	1.62376e-09
ERG28	7.6951e-11
ERGIC3	3.69694e-10
ERI1	6.03948e-10
ERICH3	8.02907e-11
ERLIN1	1.2474e-10
ERMAP	9.66131e-10
ERMN	7.6563e-10
ERMP1	1.89381e-11
ERO1A	6.50102e-10
ERRFI1	1.17168e-09
ERVFRD-1	2.69615e-09
ERVMER34-1	7.91869e-10
ESCO1	7.82103e-10
ESCO2	7.24142e-10
ESM1	5.79992e-10
ESPL1	8.32416e-10
ESPN	4.12297e-10
ESR1	9.07505e-11
ESR2	1.4536e-09
ESRG	1.01482e-09
ESRRB	5.10741e-10
ESX1	1.07142e-09
ETAA1	7.71192e-10
ETFDH	1.05762e-09
ETNK1	6.10657e-11
ETNK2	6.24718e-10
ETNPPL	1.80945e-10
ETS1	6.52853e-10
ETS2	9.9982e-10
ETV1	1.92165e-09
ETV3	1.4269e-10
ETV4	2.55123e-09
ETV5	2.68184e-10
ETV6	2.03733e-10
ETV7	4.84914e-10
EVA1A	2.48688e-09
EVA1C	2.67905e-11
EVC2	1.14205e-10
EVI2A	1.20404e-09
EVI2B	1.15932e-09
EVI5	2.1351e-10
EVI5L	9.38687e-11
EVL	3.56376e-10
EVPLL	1.13942e-09
EXO1	8.38969e-10
EXOC3	1.63681e-10
EXOC3L1	2.99836e-10
EXOC3L2	4.72315e-11
EXOC6	8.82609e-10
EXOC6B	1.39394e-10
EXOSC5	1.20132e-09
EXOSC8	7.23824e-10
EXOSC9	9.23553e-10
EXPH5	3.1071e-11
EXT1	1.63375e-09
EYA1	1.48936e-09
EYA3	1.3098e-10
EYA4	1.28218e-10
EYS	3.02835e-09
EZH2	8.39569e-10
F11	8.6282e-11
F12	7.98514e-10
F13A1	7.06705e-10
F2R	5.05234e-10
F3	9.09508e-10
F5	7.07324e-10
FA2H	1.16164e-10
FABP4	1.94337e-10
FABP5	4.80426e-10
FABP6	2.2858e-11
FABP7	6.14652e-11
FADD	5.75116e-10
FADS1	2.34605e-10
FADS2	7.00639e-10
FADS3	1.2296e-09
FAF2	1.21468e-10
FAM102A	8.36289e-10
FAM104A	1.81082e-10
FAM107B	1.17179e-09
FAM110C	1.59685e-09
FAM111A	1.06595e-09
FAM111B	1.08969e-09
FAM114A1	1.17961e-09
FAM117B	7.54377e-10
FAM118A	7.53118e-11
FAM120AOS	4.28391e-11
FAM120C	4.50734e-10
FAM124A	2.27445e-10
FAM124B	1.87266e-09
FAM126A	8.97119e-11
FAM129B	5.00858e-10
FAM131C	3.02788e-10
FAM133A	4.91396e-10
FAM133B	1.08789e-09
FAM13A	4.48845e-10
FAM160A1	1.68314e-10
FAM163A	2.43331e-10
FAM167A	6.12932e-10
FAM167B	5.39481e-10
FAM168B	1.85496e-10
FAM171A1	7.07921e-10
FAM172A	1.17905e-10
FAM174B	5.37178e-11
FAM180A	1.28227e-10
FAM183A	5.52968e-11
FAM186A	1.62124e-10
FAM189A2	1.77769e-10
FAM193B	1.41546e-10
FAM198B-AS1	6.73526e-10
FAM19A1	2.4771e-11
FAM19A2	3.95886e-10
FAM204A	3.06066e-10
FAM20A	9.29052e-10
FAM20B	1.61376e-11
FAM20C	1.17995e-09
FAM214A	2.71898e-09
FAM214B	9.13479e-10
FAM216B	1.21265e-10
FAM220A	7.35168e-10
FAM222A	5.85244e-11
FAM228A	3.26123e-10
FAM241A	8.04895e-10
FAM241B	1.60048e-09
FAM25A	6.34895e-10
FAM25C	6.88571e-10
FAM25G	8.1214e-11
FAM27B	1.09825e-09
FAM3C	6.58151e-10
FAM43A	4.36052e-10
FAM45A	3.81697e-10
FAM47B	6.81561e-10
FAM49A	3.60735e-09
FAM50B	3.61266e-09
FAM53C	3.3714e-10
FAM71A	1.78981e-10
FAM71C	6.30999e-11
FAM71D	9.47025e-11
FAM71F2	2.38525e-10
FAM72A	9.53148e-10
FAM72B	7.04337e-10
FAM72C	1.26014e-09
FAM72D	1.08619e-09
FAM78B	7.23787e-10
FAM81A	1.08739e-09
FAM83A	8.02945e-10
FAM83A-AS1	8.39659e-10
FAM83B	1.80465e-10
FAM83C	6.16077e-11
FAM83D	1.54422e-09
FAM83E	9.1565e-10
FAM83G	7.40142e-10
FAM84A	3.81883e-09
FAM84B	6.73481e-10
FAM86B2	1.53323e-10
FAM89A	8.5215e-11
FAM92A	3.14792e-10
FAM98B	2.53208e-10
FAM9C	5.15939e-10
FANCA	1.19687e-09
FANCB	1.30845e-09
FANCD2	1.00046e-09
FANCD2OS	2.7647e-10
FANCG	9.90447e-10
FANCI	1.13634e-09
FANK1	2.2342e-11
FAP	5.39228e-10
FAR2	5.91768e-10
FARP1	5.80613e-10
FASLG	5.23819e-10
FAT1	4.56624e-11
FAT2	5.29715e-10
FAT3	4.71823e-10
FAXC	1.10671e-10
FAXDC2	1.32246e-09
FBLIM1	1.04809e-09
FBLN1	8.75688e-10
FBLN5	8.85526e-10
FBLN7	2.40685e-10
FBN2	7.99993e-10
FBN3	3.32283e-10
FBRSL1	8.25024e-11
FBXL16	8.89954e-10
FBXL17	2.9329e-10
FBXL22	6.26531e-11
FBXL5	6.70605e-11
FBXO15	1.54893e-09
FBXO2	1.18816e-09
FBXO28	1.9377e-10
FBXO32	8.14738e-10
FBXO33	1.03051e-09
FBXO36	7.00153e-11
FBXO4	5.17986e-10
FBXO5	8.37376e-10
FBXO6	3.15362e-10
FBXW10	6.61553e-10
FBXW11	3.67934e-10
FBXW4	1.07538e-10
FCGR2A	6.90804e-10
FCMR	1.99446e-11
FCRL1	2.03987e-10
FCRL2	1.79072e-11
FCRL6	4.60423e-11
FDCSP	8.36757e-10
FDFT1	6.52396e-10
FDPS	6.55925e-10
FDX1	7.22774e-11
FECH	9.74401e-10
FEM1C	5.54432e-10
FEN1	1.10948e-09
FER	1.39303e-10
FER1L6	1.29544e-10
FERMT1	7.89287e-10
FERMT2	2.80744e-11
FEZ2	1.0233e-09
FGA	4.11405e-11
FGB	9.43163e-10
FGD2	1.77674e-10
FGD3	4.24726e-10
FGD4	8.85718e-11
FGD5	6.49012e-10
FGD6	8.31032e-10
FGF1	1.68911e-09
FGF12	2.68705e-10
[truncated: 4,436 more rows]
