# Supplementary material for: MOBILE pipeline enables identification of context-specific networks and regulatory mechanisms
Source: Nat Commun. 2023 Jul 6;14:3991. doi: 10.1038/s41467-023-39729-2 (PMC10326020; doi:10.1038/s41467-023-39729-2)
Supplement: Supplementary file 8 — Supplementary Data 5 [file 41467_2023_39729_MOESM8_ESM.xlsx]

## Sheet: Sheet1
	'REACTOME_CELL_CYCLE_MITOTIC'
	'REACTOME_CELL_CYCLE'
	'REACTOME_INTERFERON_GAMMA_SIGNALING'
	'REACTOME_INTERFERON_SIGNALING'
	'REACTOME_CYTOKINE_SIGNALING_IN_IMMUNE_SYSTEM'
	'REACTOME_MITOTIC_SPINDLE_CHECKPOINT'
	'REACTOME_MITOTIC_PROMETAPHASE'
	'REACTOME_MITOTIC_METAPHASE_AND_ANAPHASE'
	'REACTOME_RHO_GTPASES_ACTIVATE_FORMINS'
	'REACTOME_CHROMOSOME_MAINTENANCE'
	'REACTOME_RHO_GTPASE_EFFECTORS'
	'REACTOME_M_PHASE'
	'REACTOME_RESOLUTION_OF_SISTER_CHROMATID_COHESION'
	'REACTOME_CELL_CYCLE_CHECKPOINTS'
	'REACTOME_HOMOLOGY_DIRECTED_REPAIR'
	'REACTOME_EXTRACELLULAR_MATRIX_ORGANIZATION'
	'REACTOME_ACTIVATION_OF_THE_PRE_REPLICATIVE_COMPLEX'
	'REACTOME_SIGNALING_BY_RHO_GTPASES'
	'REACTOME_ACTIVATION_OF_ATR_IN_RESPONSE_TO_REPLICATION_STRESS'
	'REACTOME_INTERFERON_ALPHA_BETA_SIGNALING'
