# Supplementary material for: MOBILE pipeline enables identification of context-specific networks and regulatory mechanisms
Source: Nat Commun. 2023 Jul 6;14:3991. doi: 10.1038/s41467-023-39729-2 (PMC10326020; doi:10.1038/s41467-023-39729-2)
Supplement: Supplementary file 9 — Supplementary Data 6 [file 41467_2023_39729_MOESM9_ESM.xlsx]

## Sheet: SupplementaryData6
IFNGdept1	IFNGdept2	IFNGdept3	IFNGdept4	IFNGdept5	IFNGdept6	IFNGdept7	IFNGdept8	IFNGdept9	IFNGdept10	IFNGdept11	IFNGdept12	IFNGdept13	IFNGdept14	IFNGdept15	IFNGdept16	IFNGdept17	IFNGdept18	IFNGdept19	IFNGdept20	IFNGdept21	IFNGdept22	IFNGdept23	IFNGdept24	IFNGdept25	IFNGdept26	IFNGdept27	IFNGdept28	IFNGdept29	IFNGdept30	IFNGdept31	IFNGdept32	IFNGdept33	IFNGdept34	IFNGdept35	IFNGdept36	IFNGdept37	IFNGdept38	IFNGdept39
2412	44	ENSG00000197142	ACSL5	1	ENSG00000120217	CD274	PD-L1	2		6	1	0	1	1	1	0	1	1	0.408679	0.408679	0	0	0.19445	0.19445	0.2699	0.2699	0.486805	0.486805	0	0	0.337575	0.337575	0.300045	0.300045	0.486805	0.332909	1	0.408679
2755	33	ENSG00000243225	ENSG00000243225	1	ENSG00000100030 ENSG00000102882	MAPK1 MAPK3	MAPK_pT202_Y204	2		5	1	1	0	1	1	0	0	1	0.368977	0.368977	0.426843	0.426843	0	0	0.392915	0.392915	0.419573	0.419573	0	0	0	0	0.246851	0.246851	0.426843	0.371032	1	0.368977
1757	46	ENSG00000164611	PTTG1	1	ENSG00000166851	PLK1	PLK1	2		6	1	0	1	1	1	0	1	1	0.355022	0.355022	0	0	0.352398	0.352398	0.25085	0.25085	0.502682	0.502682	0	0	0.0191574	0.0191574	0.411911	0.411911	0.502682	0.315337	1	0.355022
1828	1	ENSG00000166803	PCLAF	1	ENSG00000278540 ENSG00000076555	ACACA ACACB	ACC1	2		4	1	0	0	1	1	0	1	0	0.351527	0.351527	0	0	0	0	0.300311	0.300311	0.294898	0.294898	0	0	0.306801	0.306801	0	0	0.351527	0.313384	1	0.351527
202	54	ENSG00000073331	ALPK1	1	ENSG00000121060	TRIM25	TRIM25	2		3	1	0	0	1	0	0	0	1	0.306543	0.306543	0	0	0	0	0.29956	0.29956	0	0	0	0	0	0	0.251248	0.251248	0.306543	0.285784	1	0.306543
2987	40	ENSG00000273445	ENSG00000273445	1	ENSG00000108443	RPS6KB1	p70-S6K_pT389	2		6	1	0	1	1	1	0	1	1	-0.30287	0.30287	0	0	-0.109832	0.109832	-0.181828	0.181828	-0.339601	0.339601	0	0	-0.250765	0.250765	-0.268848	0.268848	0.339601	0.242291	1	0.30287
1290	59	ENSG00000142227	EMP3	1	ENSG00000065978	YBX1	YB1_pS102	2		4	1	0	0	1	0	0	1	1	0.29816	0.29816	0	0	0	0	0.00209296	0.00209296	0	0	0	0	0.308532	0.308532	0.23932	0.23932	0.308532	0.212026	1	0.29816
1317	6	ENSG00000143367	TUFT1	1	ENSG00000136997	MYC	c-Myc	2		6	1	1	1	1	1	0	1	0	-0.291445	0.291445	-7.56649e-05	7.56649e-05	-0.376079	0.376079	-0.329636	0.329636	-0.118861	0.118861	0	0	-0.120707	0.120707	0	0	0.376079	0.206134	1	0.291445
2798	27	ENSG00000251201	TMED7-TICAM2	1	ENSG00000114315	HES1	HES1	2		6	1	1	1	1	1	0	1	0	-0.289444	0.289444	-0.210519	0.210519	-0.058795	0.058795	-0.317137	0.317137	-0.220745	0.220745	0	0	-0.219476	0.219476	0	0	0.317137	0.219353	1	0.289444
2993	33	ENSG00000274012	RN7SL2	1	ENSG00000100030 ENSG00000102882	MAPK1 MAPK3	MAPK_pT202_Y204	2		5	1	1	0	1	1	0	0	1	-0.287803	0.287803	-0.164963	0.164963	0	0	-0.249294	0.249294	-0.0903002	0.0903002	0	0	0	0	-0.368524	0.368524	0.368524	0.232177	1	0.287803
1191	23	ENSG00000138030	KHK	1	ENSG00000111206	FOXM1	FoxM1	2		3	1	0	0	1	0	0	1	0	0.287321	0.287321	0	0	0	0	0.304798	0.304798	0	0	0	0	0.31177	0.31177	0	0	0.31177	0.301296	1	0.287321
1002	49	ENSG00000131462	TUBG1	1	ENSG00000137154	RPS6	S6_pS240_S244	2		7	1	1	1	1	1	0	1	1	0.287212	0.287212	0.0442137	0.0442137	0.315983	0.315983	0.231977	0.231977	0.0991216	0.0991216	0	0	0.307786	0.307786	0.316986	0.316986	0.316986	0.22904	1	0.287212
14	11	ENSG00000006016	CRLF1	1	ENSG00000170312	CDK1	cdc25C	2		6	1	0	1	1	1	0	1	1	-0.279155	0.279155	0	0	-0.438846	0.438846	-0.196861	0.196861	-0.183327	0.183327	0	0	-0.130331	0.130331	-0.169147	0.169147	0.438846	0.232945	1	0.279155
1946	30	ENSG00000169715	MT1E	1	ENSG00000230989	HSBP1	HSP27_pS82	2		3	1	0	0	1	1	0	0	0	-0.273938	0.273938	0	0	0	0	-0.14412	0.14412	-0.26831	0.26831	0	0	0	0	0	0	0.273938	0.228789	1	0.273938
2546	16	ENSG00000211448	DIO2	1	ENSG00000152661	GJA1	Connexin-43	2		6	1	1	1	1	0	0	1	1	0.256359	0.256359	0.0659171	0.0659171	0.297873	0.297873	0.2388	0.2388	0	0	0	0	0.254436	0.254436	0.292446	0.292446	0.297873	0.234305	1	0.256359
392	39	ENSG00000100526	CDKN3	1	ENSG00000124762	CDKN1A	p21	2		1	1	0	0	0	0	0	0	0	-0.25187	0.25187	0	0	0	0	0	0	0	0	0	0	0	0	0	0	0.25187	0.25187	1	0.25187
1402	8	ENSG00000147655	RSPO2	1	ENSG00000165806	CASP7	Caspase-7-cleaved	2		3	1	0	1	0	0	0	0	1	0.244727	0.244727	0	0	0.18188	0.18188	0	0	0	0	0	0	0	0	0.142025	0.142025	0.244727	0.189544	1	0.244727
99	43	ENSG00000042832	TG	1	None	PAR	PAR	2		4	1	1	0	1	0	0	1	0	0.243619	0.243619	0.0266459	0.0266459	0	0	0.304581	0.304581	0	0	0	0	0.201565	0.201565	0	0	0.304581	0.194103	1	0.243619
1402	29	ENSG00000147655	RSPO2	1	ENSG00000168148	HIST3H3	Histone-H3	2		6	1	0	1	1	1	0	1	1	0.239616	0.239616	0	0	0.308069	0.308069	0.251933	0.251933	0.0534751	0.0534751	0	0	0.136498	0.136498	0.263421	0.263421	0.308069	0.208835	1	0.239616
2828	32	ENSG00000256043	CTSO	1	ENSG00000125347	IRF1	IRF-1	2		7	1	1	1	1	1	0	1	1	0.237958	0.237958	0.0330466	0.0330466	0.136414	0.136414	0.312971	0.312971	0.229697	0.229697	0	0	0.342424	0.342424	0.0121539	0.0121539	0.342424	0.186381	1	0.237958
860	55	ENSG00000124102	PI3	1	ENSG00000128052	KDR	VEGFR-2	2		5	1	0	1	1	1	0	1	0	-0.235087	0.235087	0	0	-0.10333	0.10333	-0.274638	0.274638	-0.188633	0.188633	0	0	-0.267778	0.267778	0	0	0.274638	0.213893	1	0.235087
2325	52	ENSG00000187193	MT1X	1	ENSG00000168610	STAT3	Stat3_pY705	2		4	1	0	1	1	0	0	0	1	0.230721	0.230721	0	0	0.0466934	0.0466934	0.41135	0.41135	0	0	0	0	0	0	0.0864216	0.0864216	0.41135	0.193796	1	0.230721
1689	22	ENSG00000163347	CLDN1	1	ENSG00000169398	PTK2	FAK_pY397	2		6	1	1	1	1	0	0	1	1	0.220638	0.220638	0.0591043	0.0591043	0.215282	0.215282	0.369888	0.369888	0	0	0	0	0.174361	0.174361	0.121299	0.121299	0.369888	0.193429	1	0.220638
375	12	ENSG00000100162	CENPM	1	ENSG00000170312	CDC2	CDK1	2		5	1	0	1	1	0	0	1	1	0.206915	0.206915	0	0	0.146762	0.146762	0.225207	0.225207	0	0	0	0	0.298419	0.298419	0.295367	0.295367	0.298419	0.234534	1	0.206915
2364	8	ENSG00000188906	LRRK2	1	ENSG00000165806	CASP7	Caspase-7-cleaved	2		3	1	0	0	0	0	0	1	1	0.20506	0.20506	0	0	0	0	0	0	0	0	0	0	0.00524027	0.00524027	0.177766	0.177766	0.20506	0.129355	1	0.20506
1888	58	ENSG00000168209	DDIT4	1	ENSG00000137693	YAP1	YAP_pS127	2		4	1	0	0	0	1	0	1	1	0.204977	0.204977	0	0	0	0	0	0	0.125921	0.125921	0	0	0.0993403	0.0993403	0.179648	0.179648	0.204977	0.152472	1	0.204977
2575	36	ENSG00000214357	NEURL1B	1	ENSG00000125414	MYH2	Myosin-IIa_pS1943	2		4	1	0	1	0	0	0	1	1	0.200667	0.200667	0	0	0.223898	0.223898	0	0	0	0	0	0	0.0410238	0.0410238	0.053864	0.053864	0.223898	0.129863	1	0.200667
2421	4	ENSG00000197375	SLC22A5	1	ENSG00000075624	ACTB	b-Actin	2		6	1	1	1	1	0	0	1	1	0.200013	0.200013	0.126567	0.126567	0.140589	0.140589	0.22682	0.22682	0	0	0	0	0.142252	0.142252	0.0780948	0.0780948	0.22682	0.152389	1	0.200013
319	35	ENSG00000090861	AARS	1	ENSG00000198793	MTOR	mTOR_pS2448	2		7	1	1	1	1	1	0	1	1	0.198908	0.198908	0.0822793	0.0822793	0.128587	0.128587	0.151229	0.151229	0.169383	0.169383	0	0	0.191946	0.191946	0.134874	0.134874	0.198908	0.151029	1	0.198908
885	9	ENSG00000125538	IL1B	1	ENSG00000105974	CAV1	Caveolin-1	2		3	1	1	0	1	0	0	0	0	-0.191065	0.191065	-0.178298	0.178298	0	0	-0.147503	0.147503	0	0	0	0	0	0	0	0	0.191065	0.172289	1	0.191065
2035	8	ENSG00000173262	SLC2A14	1	ENSG00000165806	CASP7	Caspase-7-cleaved	2		6	1	0	1	1	1	0	1	1	0.186348	0.186348	0	0	0.215889	0.215889	0.0650851	0.0650851	0.0819786	0.0819786	0	0	0.140714	0.140714	0.217194	0.217194	0.217194	0.151201	1	0.186348
3018	51	ENSG00000276980	ENSG00000276980	1	ENSG00000168610	STAT3	Stat3	2		6	1	1	1	1	1	0	0	1	0.186118	0.186118	0.351273	0.351273	0.159028	0.159028	0.192828	0.192828	0.0533912	0.0533912	0	0	0	0	0.309325	0.309325	0.351273	0.208661	1	0.186118
2144	34	ENSG00000178826	TMEM139	1	ENSG00000143384	MCL1	Mcl-1	2		5	1	0	1	0	1	0	1	1	-0.186021	0.186021	0	0	-0.198079	0.198079	0	0	-0.0975016	0.0975016	0	0	-0.0468484	0.0468484	-0.176737	0.176737	0.198079	0.141038	1	0.186021
511	52	ENSG00000105835	NAMPT	1	ENSG00000168610	STAT3	Stat3_pY705	2		2	1	0	0	1	0	0	0	0	0.183543	0.183543	0	0	0	0	0.134068	0.134068	0	0	0	0	0	0	0	0	0.183543	0.158805	1	0.183543
2049	32	ENSG00000173821	ENSG00000173821	1	ENSG00000125347	IRF1	IRF-1	2		6	1	1	1	1	1	0	0	1	0.183507	0.183507	0.112446	0.112446	0.243044	0.243044	0.0233217	0.0233217	0.075943	0.075943	0	0	0	0	0.171968	0.171968	0.243044	0.135038	1	0.183507
3005	43	ENSG00000274879	ENSG00000274879	1	None	PAR	PAR	2		6	1	1	1	1	1	0	0	1	-0.181542	0.181542	-0.231786	0.231786	-0.158022	0.158022	-0.241927	0.241927	-0.159766	0.159766	0	0	0	0	-0.10366	0.10366	0.241927	0.179451	1	0.181542
11	4	ENSG00000005238	FAM214B	1	ENSG00000075624	ACTB	b-Actin	2		5	1	1	1	1	0	0	1	0	0.180955	0.180955	0.218136	0.218136	0.171802	0.171802	0.137352	0.137352	0	0	0	0	0.316682	0.316682	0	0	0.316682	0.204985	1	0.180955
2446	21	ENSG00000198208	RPS6KL1	1	ENSG00000185499	MUC1	EMA	2		6	1	1	0	1	1	0	1	1	-0.178909	0.178909	-0.188949	0.188949	0	0	-0.26526	0.26526	-0.078468	0.078468	0	0	-0.129542	0.129542	-0.134877	0.134877	0.26526	0.162667	1	0.178909
3047	52	ENSG00000281406	BLACAT1	1	ENSG00000168610	STAT3	Stat3_pY705	2		6	1	0	1	1	1	0	1	1	0.176595	0.176595	0	0	0.117546	0.117546	0.000780627	0.000780627	0.000265418	0.000265418	0	0	0.0757252	0.0757252	0.124096	0.124096	0.176595	0.0825013	1	0.176595
3022	43	ENSG00000277991	ENSG00000277991	1	None	PAR	PAR	2		4	1	0	1	1	0	0	0	1	-0.175584	0.175584	0	0	-0.149394	0.149394	-0.103244	0.103244	0	0	0	0	0	0	-0.110041	0.110041	0.175584	0.134566	1	0.175584
392	26	ENSG00000100526	CDKN3	1	ENSG00000065361	ERBB3	HER3	2		2	1	0	1	0	0	0	0	0	-0.174549	0.174549	0	0	-0.0229109	0.0229109	0	0	0	0	0	0	0	0	0	0	0.174549	0.09873	1	0.174549
2196	50	ENSG00000181938	GINS3	1	ENSG00000112096	SOD2	SOD2	2		4	1	0	1	1	0	0	0	1	-0.169227	0.169227	0	0	-0.106922	0.106922	-0.167849	0.167849	0	0	0	0	0	0	-0.249657	0.249657	0.249657	0.173414	1	0.169227
1836	23	ENSG00000166920	C15orf48	1	ENSG00000111206	FOXM1	FoxM1	2		4	1	0	0	1	1	0	0	1	-0.165973	0.165973	0	0	0	0	-0.225538	0.225538	-0.109316	0.109316	0	0	0	0	-0.0135744	0.0135744	0.225538	0.1286	1	0.165973
1825	51	ENSG00000166750	SLFN5	1	ENSG00000168610	STAT3	Stat3	2		3	1	0	1	1	0	0	0	0	0.163327	0.163327	0	0	0.144451	0.144451	0.0410222	0.0410222	0	0	0	0	0	0	0	0	0.163327	0.116267	1	0.163327
706	40	ENSG00000115648	MLPH	1	ENSG00000108443	RPS6KB1	p70-S6K_pT389	2		4	1	0	0	1	0	0	1	1	0.162718	0.162718	0	0	0	0	0.171301	0.171301	0	0	0	0	0.120319	0.120319	0.011888	0.011888	0.171301	0.116557	1	0.162718
1378	37	ENSG00000145703	IQGAP2	1	ENSG00000104419	NDRG1	NDRG1_pT346	2		5	1	1	1	1	0	0	1	0	0.161873	0.161873	0.104288	0.104288	0.071854	0.071854	0.0695446	0.0695446	0	0	0	0	0.165425	0.165425	0	0	0.165425	0.114597	1	0.161873
524	29	ENSG00000106268	NUDT1	1	ENSG00000168148	HIST3H3	Histone-H3	2		4	1	0	1	1	0	0	0	1	-0.159878	0.159878	0	0	-0.153255	0.153255	-0.161487	0.161487	0	0	0	0	0	0	-0.30636	0.30636	0.30636	0.195245	1	0.159878
2883	59	ENSG00000261068	ENSG00000261068	1	ENSG00000065978	YBX1	YB1_pS102	2		5	1	1	0	1	0	0	1	1	-0.159098	0.159098	-0.0716325	0.0716325	0	0	-0.158685	0.158685	0	0	0	0	-0.192296	0.192296	-0.0317451	0.0317451	0.192296	0.122691	1	0.159098
2626	33	ENSG00000225805	DEFB131B	1	ENSG00000100030 ENSG00000102882	MAPK1 MAPK3	MAPK_pT202_Y204	2		4	1	0	0	1	1	0	0	1	0.15872	0.15872	0	0	0	0	0.177035	0.177035	0.156074	0.156074	0	0	0	0	0.0356791	0.0356791	0.177035	0.131877	1	0.15872
806	41	ENSG00000120875	DUSP4	1	ENSG00000117676	RPS6KA1	p90RSK_pT573	2		5	1	1	0	1	1	0	1	0	0.158601	0.158601	0.0761361	0.0761361	0	0	0.0678109	0.0678109	0.106971	0.106971	0	0	0.331097	0.331097	0	0	0.331097	0.148123	1	0.158601
770	59	ENSG00000119326	CTNNAL1	1	ENSG00000065978	YBX1	YB1_pS102	2		1	1	0	0	0	0	0	0	0	0.15698	0.15698	0	0	0	0	0	0	0	0	0	0	0	0	0	0	0.15698	0.15698	1	0.15698
2518	25	ENSG00000204767	INSYN2B	1	ENSG00000141736	ERBB2	HER2_pY1248	2		1	1	0	0	0	0	0	0	0	0.156738	0.156738	0	0	0	0	0	0	0	0	0	0	0	0	0	0	0.156738	0.156738	1	0.156738
1961	18	ENSG00000170340	B3GNT2	1	ENSG00000112576	CCND3	Cyclin-D3	2		2	1	0	0	1	0	0	0	0	0.15646	0.15646	0	0	0	0	0.106342	0.106342	0	0	0	0	0	0	0	0	0.15646	0.131401	1	0.15646
1240	5	ENSG00000139734	DIAPH3	1	ENSG00000153094	BCL2L11	Bim	2		6	1	1	1	1	1	0	1	0	-0.155123	0.155123	-0.0472022	0.0472022	-0.016162	0.016162	-0.132101	0.132101	-0.0290149	0.0290149	0	0	-0.0731652	0.0731652	0	0	0.155123	0.0754613	1	0.155123
1256	36	ENSG00000140465	CYP1A1	1	ENSG00000125414	MYH2	Myosin-IIa_pS1943	2		5	1	1	0	1	1	0	0	1	-0.153763	0.153763	-0.230454	0.230454	0	0	-0.324148	0.324148	-0.056833	0.056833	0	0	0	0	-0.270546	0.270546	0.324148	0.207149	1	0.153763
971	56	ENSG00000130066	SAT1	1	ENSG00000261150	EPPK1	VHL-EPPK1	2		3	1	1	0	1	0	0	0	0	0.152841	0.152841	0.0964227	0.0964227	0	0	0.117086	0.117086	0	0	0	0	0	0	0	0	0.152841	0.122116	1	0.152841
804	47	ENSG00000120802	TMPO	1	ENSG00000162775	RBM15	Rb_pS807_S811	2		2	1	0	1	0	0	0	0	0	0.149251	0.149251	0	0	0.158658	0.158658	0	0	0	0	0	0	0	0	0	0	0.158658	0.153955	1	0.149251
2418	23	ENSG00000197275	RAD54B	1	ENSG00000111206	FOXM1	FoxM1	2		3	1	0	1	0	0	0	1	0	0.148081	0.148081	0	0	0.142647	0.142647	0	0	0	0	0	0	0.194584	0.194584	0	0	0.194584	0.161771	1	0.148081
2614	34	ENSG00000224259	LINC01133	1	ENSG00000143384	MCL1	Mcl-1	2		6	1	1	1	1	1	0	1	0	-0.14637	0.14637	-0.0639858	0.0639858	-0.103906	0.103906	-0.260514	0.260514	-0.228127	0.228127	0	0	-0.212752	0.212752	0	0	0.260514	0.169276	1	0.14637
702	24	ENSG00000115594	IL1R1	1	ENSG00000141736	ERBB2	HER2	2		6	1	1	1	1	1	0	1	0	0.14575	0.14575	0.223997	0.223997	0.124399	0.124399	0.279271	0.279271	0.0978329	0.0978329	0	0	0.0368004	0.0368004	0	0	0.279271	0.151342	1	0.14575
892	33	ENSG00000125744	RTN2	1	ENSG00000100030 ENSG00000102882	MAPK1 MAPK3	MAPK_pT202_Y204	2		3	1	0	0	0	1	0	0	1	0.145734	0.145734	0	0	0	0	0	0	0.0230995	0.0230995	0	0	0	0	0.128626	0.128626	0.145734	0.0991534	1	0.145734
2625	30	ENSG00000225720	ENSG00000225720	1	ENSG00000230989	HSBP1	HSP27_pS82	2		3	1	0	1	0	1	0	0	0	-0.144862	0.144862	0	0	-0.0246802	0.0246802	0	0	-0.207116	0.207116	0	0	0	0	0	0	0.207116	0.125553	1	0.144862
2701	34	ENSG00000233929	MT1XP1	1	ENSG00000143384	MCL1	Mcl-1	2		5	1	0	1	1	0	0	1	1	0.14016	0.14016	0	0	0.176094	0.176094	0.0848267	0.0848267	0	0	0	0	0.139168	0.139168	0.0295998	0.0295998	0.176094	0.11397	1	0.14016
870	47	ENSG00000124466	LYPD3	1	ENSG00000162775	RBM15	Rb_pS807_S811	2		5	1	1	0	0	1	0	1	1	-0.137619	0.137619	-0.0902016	0.0902016	0	0	0	0	-0.00267692	0.00267692	0	0	-0.0777153	0.0777153	-0.0566355	0.0566355	0.137619	0.0729696	1	0.137619
2347	35	ENSG00000188293	IGFL1	1	ENSG00000198793	MTOR	mTOR_pS2448	2		5	1	1	0	1	1	0	1	0	-0.134101	0.134101	-0.0779453	0.0779453	0	0	-0.106574	0.106574	-0.122052	0.122052	0	0	-0.0209501	0.0209501	0	0	0.134101	0.0923243	1	0.134101
975	32	ENSG00000130234	ACE2	1	ENSG00000125347	IRF1	IRF-1	2		3	1	0	1	1	0	0	0	0	0.131872	0.131872	0	0	0.250342	0.250342	0.0746964	0.0746964	0	0	0	0	0	0	0	0	0.250342	0.152303	1	0.131872
1696	56	ENSG00000163453	IGFBP7	1	ENSG00000261150	EPPK1	VHL-EPPK1	2		3	1	0	1	1	0	0	0	0	0.131709	0.131709	0	0	0.0258727	0.0258727	0.108155	0.108155	0	0	0	0	0	0	0	0	0.131709	0.0885789	1	0.131709
712	34	ENSG00000115902	SLC1A4	1	ENSG00000143384	MCL1	Mcl-1	2		3	1	1	0	0	1	0	0	0	-0.13002	0.13002	-0.0750665	0.0750665	0	0	0	0	-0.252534	0.252534	0	0	0	0	0	0	0.252534	0.15254	1	0.13002
2279	18	ENSG00000185436	IFNLR1	1	ENSG00000112576	CCND3	Cyclin-D3	2		2	1	0	0	1	0	0	0	0	0.128836	0.128836	0	0	0	0	0.153611	0.153611	0	0	0	0	0	0	0	0	0.153611	0.141223	1	0.128836
800	30	ENSG00000120699	EXOSC8	1	ENSG00000230989	HSBP1	HSP27_pS82	2		2	1	0	1	0	0	0	0	0	-0.124917	0.124917	0	0	-0.138038	0.138038	0	0	0	0	0	0	0	0	0	0	0.138038	0.131478	1	0.124917
760	34	ENSG00000118508	RAB32	1	ENSG00000143384	MCL1	Mcl-1	2		3	1	0	1	0	0	0	1	0	-0.124085	0.124085	0	0	-0.174858	0.174858	0	0	0	0	0	0	-0.0658543	0.0658543	0	0	0.174858	0.121599	1	0.124085
1285	16	ENSG00000142046	TMEM91	1	ENSG00000152661	GJA1	Connexin-43	2		5	1	1	1	0	0	0	1	1	0.124009	0.124009	0.0577479	0.0577479	0.141749	0.141749	0	0	0	0	0	0	0.103198	0.103198	0.0458651	0.0458651	0.141749	0.0945138	1	0.124009
612	14	ENSG00000110944	IL23A	1	ENSG00000183765	CHEK2	Chk2_pT68	2		1	1	0	0	0	0	0	0	0	0.122889	0.122889	0	0	0	0	0	0	0	0	0	0	0	0	0	0	0.122889	0.122889	1	0.122889
284	8	ENSG00000087074	PPP1R15A	1	ENSG00000165806	CASP7	Caspase-7-cleaved	2		3	1	1	0	1	0	0	0	0	0.122843	0.122843	0.0144016	0.0144016	0	0	0.00316683	0.00316683	0	0	0	0	0	0	0	0	0.122843	0.0468037	1	0.122843
2342	56	ENSG00000188042	ARL4C	1	ENSG00000261150	EPPK1	VHL-EPPK1	2		2	1	0	0	0	0	0	0	1	-0.122544	0.122544	0	0	0	0	0	0	0	0	0	0	0	0	-0.445642	0.445642	0.445642	0.284093	1	0.122544
1340	11	ENSG00000143878	RHOB	1	ENSG00000170312	CDK1	cdc25C	2		5	1	0	1	1	1	0	1	0	-0.121417	0.121417	0	0	-0.0610568	0.0610568	-0.148148	0.148148	-0.146845	0.146845	0	0	-0.017135	0.017135	0	0	0.148148	0.0989204	1	0.121417
2336	18	ENSG00000187838	PLSCR3	1	ENSG00000112576	CCND3	Cyclin-D3	2		4	1	0	0	1	1	0	1	0	0.120729	0.120729	0	0	0	0	0.0838047	0.0838047	0.215259	0.215259	0	0	0.196315	0.196315	0	0	0.215259	0.154027	1	0.120729
20	30	ENSG00000006468	ETV1	1	ENSG00000230989	HSBP1	HSP27_pS82	2		3	1	0	0	0	1	0	1	0	-0.120307	0.120307	0	0	0	0	0	0	-0.255399	0.255399	0	0	-0.00486433	0.00486433	0	0	0.255399	0.126857	1	0.120307
969	44	ENSG00000129932	DOHH	1	ENSG00000120217	CD274	PD-L1	2		6	1	1	1	0	1	0	1	1	-0.120199	0.120199	-0.103645	0.103645	-0.108444	0.108444	0	0	-0.0399598	0.0399598	0	0	-0.0639654	0.0639654	-0.187711	0.187711	0.187711	0.103988	1	0.120199
2992	14	ENSG00000273897	ENSG00000273897	1	ENSG00000183765	CHEK2	Chk2_pT68	2		4	1	0	1	1	0	0	1	0	0.119545	0.119545	0	0	0.0962522	0.0962522	0.0571373	0.0571373	0	0	0	0	0.151909	0.151909	0	0	0.151909	0.106211	1	0.119545
3041	24	ENSG00000280416	ENSG00000280416	1	ENSG00000141736	ERBB2	HER2	2		4	1	0	1	0	1	0	0	1	0.119236	0.119236	0	0	0.128089	0.128089	0	0	0.0444434	0.0444434	0	0	0	0	0.183669	0.183669	0.183669	0.118859	1	0.119236
2109	18	ENSG00000176826	FKBP9P1	1	ENSG00000112576	CCND3	Cyclin-D3	2		3	1	0	0	1	0	0	1	0	-0.118878	0.118878	0	0	0	0	-0.160647	0.160647	0	0	0	0	-0.0950642	0.0950642	0	0	0.160647	0.124863	1	0.118878
9	45	ENSG00000004799	PDK4	1	ENSG00000150593	PDCD4	Pdcd4	2		3	1	1	1	0	0	0	0	0	0.118042	0.118042	0.0264186	0.0264186	0.0841686	0.0841686	0	0	0	0	0	0	0	0	0	0	0.118042	0.0762099	1	0.118042
1738	7	ENSG00000164111	ANXA5	1	ENSG00000132155	RAF1	C-Raf_pS338	2		5	1	1	1	0	0	0	1	1	0.117827	0.117827	0.182272	0.182272	0.145816	0.145816	0	0	0	0	0	0	0.204298	0.204298	0.123872	0.123872	0.204298	0.154817	1	0.117827
309	24	ENSG00000089356	FXYD3	1	ENSG00000141736	ERBB2	HER2	2		2	1	0	0	1	0	0	0	0	0.116367	0.116367	0	0	0	0	3.42313e-05	3.42313e-05	0	0	0	0	0	0	0	0	0.116367	0.0582004	1	0.116367
2695	33	ENSG00000233270	SNRPEP4	1	ENSG00000100030 ENSG00000102882	MAPK1 MAPK3	MAPK_pT202_Y204	2		3	1	1	0	0	1	0	0	0	-0.115702	0.115702	-0.144701	0.144701	0	0	0	0	-0.166404	0.166404	0	0	0	0	0	0	0.166404	0.142269	1	0.115702
2276	48	ENSG00000185347	TEDC1	1	ENSG00000137154	RPS6	S6_pS235_S236	2		4	1	0	0	1	0	0	1	1	0.114982	0.114982	0	0	0	0	0.0480419	0.0480419	0	0	0	0	0.0201428	0.0201428	0.268063	0.268063	0.268063	0.112807	1	0.114982
2776	3	ENSG00000248323	LUCAT1	1	ENSG00000167601	AXL	Axl	2		4	1	0	1	1	0	0	1	0	-0.114272	0.114272	0	0	-0.193143	0.193143	-0.0282155	0.0282155	0	0	0	0	-0.0699232	0.0699232	0	0	0.193143	0.101389	1	0.114272
1382	51	ENSG00000146072	TNFRSF21	1	ENSG00000168610	STAT3	Stat3	2		3	1	0	1	1	0	0	0	0	-0.114105	0.114105	0	0	-0.106048	0.106048	-0.0872829	0.0872829	0	0	0	0	0	0	0	0	0.114105	0.102479	1	0.114105
1537	32	ENSG00000155962	CLIC2	1	ENSG00000125347	IRF1	IRF-1	2		6	1	0	1	1	1	0	1	1	0.113054	0.113054	0	0	0.0268512	0.0268512	0.0707981	0.0707981	0.149108	0.149108	0	0	0.289206	0.289206	0.104625	0.104625	0.289206	0.125607	1	0.113054
827	18	ENSG00000122641	INHBA	1	ENSG00000112576	CCND3	Cyclin-D3	2		3	1	0	1	0	0	0	1	0	0.112446	0.112446	0	0	0.105067	0.105067	0	0	0	0	0	0	0.0412362	0.0412362	0	0	0.112446	0.0862495	1	0.112446
2136	3	ENSG00000178397	FAM220A	1	ENSG00000167601	AXL	Axl	2		4	1	0	0	1	0	0	1	1	0.112407	0.112407	0	0	0	0	0.0957672	0.0957672	0	0	0	0	0.127434	0.127434	0.0746435	0.0746435	0.127434	0.102563	1	0.112407
2540	36	ENSG00000206828	ENSG00000206828	1	ENSG00000125414	MYH2	Myosin-IIa_pS1943	2		1	1	0	0	0	0	0	0	0	0.111888	0.111888	0	0	0	0	0	0	0	0	0	0	0	0	0	0	0.111888	0.111888	1	0.111888
715	45	ENSG00000116039	ATP6V1B1	1	ENSG00000150593	PDCD4	Pdcd4	2		2	1	0	0	0	0	0	1	0	0.111378	0.111378	0	0	0	0	0	0	0	0	0	0	0.133061	0.133061	0	0	0.133061	0.122219	1	0.111378
2900	1	ENSG00000263218	ENSG00000263218	1	ENSG00000278540 ENSG00000076555	ACACA ACACB	ACC1	2		4	1	0	0	0	1	0	1	1	-0.110874	0.110874	0	0	0	0	0	0	-0.0598631	0.0598631	0	0	-0.0321181	0.0321181	-0.0904411	0.0904411	0.110874	0.0733242	1	0.110874
2984	51	ENSG00000273300	ENSG00000273300	1	ENSG00000168610	STAT3	Stat3	2		5	1	1	1	0	1	0	1	0	0.109931	0.109931	0.104759	0.104759	0.114392	0.114392	0	0	0.228851	0.228851	0	0	0.342095	0.342095	0	0	0.342095	0.180006	1	0.109931
392	57	ENSG00000100526	CDKN3	1	ENSG00000137693	YAP1	YAP	2		2	1	0	0	0	1	0	0	0	-0.10966	0.10966	0	0	0	0	0	0	-0.128861	0.128861	0	0	0	0	0	0	0.128861	0.11926	1	0.10966
2383	45	ENSG00000196220	SRGAP3	1	ENSG00000150593	PDCD4	Pdcd4	2		3	1	0	1	0	1	0	0	0	0.109514	0.109514	0	0	0.057735	0.057735	0	0	0.0333273	0.0333273	0	0	0	0	0	0	0.109514	0.0668587	1	0.109514
364	14	ENSG00000099860	GADD45B	1	ENSG00000183765	CHEK2	Chk2_pT68	2		5	1	1	1	0	1	0	1	0	0.108548	0.108548	0.00579244	0.00579244	0.0802937	0.0802937	0	0	0.00979338	0.00979338	0	0	0.0975592	0.0975592	0	0	0.108548	0.0603974	1	0.108548
1689	34	ENSG00000163347	CLDN1	1	ENSG00000143384	MCL1	Mcl-1	2		3	1	0	0	1	0	0	0	1	-0.107473	0.107473	0	0	0	0	-0.211714	0.211714	0	0	0	0	0	0	-0.055091	0.055091	0.211714	0.12476	1	0.107473
1757	17	ENSG00000164611	PTTG1	1	ENSG00000134057	CCNB1	Cyclin-B1	2		5	1	0	0	1	1	0	1	1	0.106339	0.106339	0	0	0	0	0.0670852	0.0670852	0.210885	0.210885	0	0	0.0960634	0.0960634	0.288546	0.288546	0.288546	0.153784	1	0.106339
1114	37	ENSG00000135643	KCNMB4	1	ENSG00000104419	NDRG1	NDRG1_pT346	2		3	1	0	1	1	0	0	0	0	0.105919	0.105919	0	0	0.185028	0.185028	0.0798376	0.0798376	0	0	0	0	0	0	0	0	0.185028	0.123595	1	0.105919
123	22	ENSG00000055163	CYFIP2	1	ENSG00000169398	PTK2	FAK_pY397	2		3	1	1	1	0	0	0	0	0	0.105877	0.105877	0.153222	0.153222	0.0345576	0.0345576	0	0	0	0	0	0	0	0	0	0	0.153222	0.0978857	1	0.105877
2182	40	ENSG00000180638	SLC47A2	1	ENSG00000108443	RPS6KB1	p70-S6K_pT389	2		5	1	0	1	1	0	0	1	1	-0.105769	0.105769	0	0	-0.253917	0.253917	-0.164425	0.164425	0	0	0	0	-0.17265	0.17265	-0.163439	0.163439	0.253917	0.17204	1	0.105769
893	57	ENSG00000125775	SDCBP2	1	ENSG00000137693	YAP1	YAP	2		4	1	1	0	1	0	0	0	1	0.105598	0.105598	0.205692	0.205692	0	0	0.0608623	0.0608623	0	0	0	0	0	0	0.0659166	0.0659166	0.205692	0.109517	1	0.105598
1316	48	ENSG00000143365	RORC	1	ENSG00000137154	RPS6	S6_pS235_S236	2		5	1	1	0	1	0	0	1	1	-0.105209	0.105209	-0.102673	0.102673	0	0	-0.130766	0.130766	0	0	0	0	-0.0946862	0.0946862	-0.00203113	0.00203113	0.130766	0.0870732	1	0.105209
2555	26	ENSG00000213347	MXD3	1	ENSG00000065361	ERBB3	HER3	2		4	1	0	1	1	1	0	0	0	-0.104738	0.104738	0	0	-0.06851	0.06851	-0.107478	0.107478	-0.0155574	0.0155574	0	0	0	0	0	0	0.107478	0.0740707	1	0.104738
25	54	ENSG00000008405	CRY1	1	ENSG00000121060	TRIM25	TRIM25	2		4	1	0	1	1	0	0	1	0	-0.104492	0.104492	0	0	-0.0109742	0.0109742	-0.157104	0.157104	0	0	0	0	-0.138856	0.138856	0	0	0.157104	0.102857	1	0.104492
2900	9	ENSG00000263218	ENSG00000263218	1	ENSG00000105974	CAV1	Caveolin-1	2		2	1	0	1	0	0	0	0	0	-0.104325	0.104325	0	0	-0.202773	0.202773	0	0	0	0	0	0	0	0	0	0	0.202773	0.153549	1	0.104325
733	37	ENSG00000116991	SIPA1L2	1	ENSG00000104419	NDRG1	NDRG1_pT346	2		4	1	0	0	1	0	0	1	1	0.103725	0.103725	0	0	0	0	0.0624738	0.0624738	0	0	0	0	0.195464	0.195464	0.0804768	0.0804768	0.195464	0.110535	1	0.103725
2555	57	ENSG00000213347	MXD3	1	ENSG00000137693	YAP1	YAP	2		4	1	0	1	1	1	0	0	0	-0.102109	0.102109	0	0	-0.160207	0.160207	-0.0722216	0.0722216	-0.0913754	0.0913754	0	0	0	0	0	0	0.160207	0.106478	1	0.102109
2342	54	ENSG00000188042	ARL4C	1	ENSG00000121060	TRIM25	TRIM25	2		4	1	0	1	0	0	0	1	1	-0.101076	0.101076	0	0	-0.288859	0.288859	0	0	0	0	0	0	-0.0487415	0.0487415	-0.125641	0.125641	0.288859	0.141079	1	0.101076
2099	28	ENSG00000176171	BNIP3	1	ENSG00000100644	HIF1A	Hif-1-alpha	2		4	1	0	1	1	0	0	0	1	0.100212	0.100212	0	0	0.0645276	0.0645276	0.199379	0.199379	0	0	0	0	0	0	0.080567	0.080567	0.199379	0.111172	1	0.100212
2643	43	ENSG00000228028	ENSG00000228028	1	None	PAR	PAR	2		3	1	0	0	0	1	0	1	0	0.0995885	0.0995885	0	0	0	0	0	0	0.158749	0.158749	0	0	0.0537422	0.0537422	0	0	0.158749	0.104027	1	0.0995885
2788	47	ENSG00000250305	TRMT9B	1	ENSG00000162775	RBM15	Rb_pS807_S811	2		4	1	0	1	0	0	0	1	1	-0.0978861	0.0978861	0	0	-0.0167536	0.0167536	0	0	0	0	0	0	-0.0311199	0.0311199	-0.00154633	0.00154633	0.0978861	0.0368265	1	0.0978861
861	20	ENSG00000124107	SLPI	1	ENSG00000146648	EGFR	EGFR	2		5	1	0	1	0	1	0	1	1	0.0976779	0.0976779	0	0	0.0307658	0.0307658	0	0	0.271451	0.271451	0	0	0.0608711	0.0608711	0.00992742	0.00992742	0.271451	0.0941387	1	0.0976779
760	21	ENSG00000118508	RAB32	1	ENSG00000185499	MUC1	EMA	2		4	1	1	1	1	0	0	0	0	-0.0970407	0.0970407	-0.0915357	0.0915357	-0.0247706	0.0247706	-0.0262149	0.0262149	0	0	0	0	0	0	0	0	0.0970407	0.0598905	1	0.0970407
2602	55	ENSG00000223544	ENSG00000223544	1	ENSG00000128052	KDR	VEGFR-2	2		4	1	0	1	1	0	0	1	0	-0.0951216	0.0951216	0	0	-0.129254	0.129254	-0.0629211	0.0629211	0	0	0	0	-0.121893	0.121893	0	0	0.129254	0.102297	1	0.0951216
2925	52	ENSG00000266970	ENSG00000266970	1	ENSG00000168610	STAT3	Stat3_pY705	2		4	1	0	1	1	0	0	1	0	0.0949098	0.0949098	0	0	0.196116	0.196116	0.0291938	0.0291938	0	0	0	0	0.0944447	0.0944447	0	0	0.196116	0.103666	1	0.0949098
421	14	ENSG00000101447	FAM83D	1	ENSG00000183765	CHEK2	Chk2_pT68	2		2	1	1	0	0	0	0	0	0	-0.0946542	0.0946542	-0.0173695	0.0173695	0	0	0	0	0	0	0	0	0	0	0	0	0.0946542	0.0560118	1	0.0946542
2167	55	ENSG00000179750	APOBEC3B	1	ENSG00000128052	KDR	VEGFR-2	2		4	1	1	1	1	0	0	0	0	-0.0933726	0.0933726	-0.0716225	0.0716225	-0.0230016	0.0230016	-0.0924181	0.0924181	0	0	0	0	0	0	0	0	0.0933726	0.0701037	1	0.0933726
2818	54	ENSG00000254750	CASP1P2	1	ENSG00000121060	TRIM25	TRIM25	2		3	1	0	0	0	0	0	1	1	0.092345	0.092345	0	0	0	0	0	0	0	0	0	0	0.16358	0.16358	0.135898	0.135898	0.16358	0.130608	1	0.092345
1197	59	ENSG00000138166	DUSP5	1	ENSG00000065978	YBX1	YB1_pS102	2		4	1	1	0	1	0	0	1	0	0.0919306	0.0919306	0.0304633	0.0304633	0	0	0.036872	0.036872	0	0	0	0	0.103431	0.103431	0	0	0.103431	0.0656743	1	0.0919306
2201	38	ENSG00000182175	RGMA	1	ENSG00000148400	NOTCH1	Notch1	2		3	1	0	1	1	0	0	0	0	0.091128	0.091128	0	0	9.76906e-05	9.76906e-05	0.0158686	0.0158686	0	0	0	0	0	0	0	0	0.091128	0.0356981	1	0.091128
1728	49	ENSG00000164010	ERMAP	1	ENSG00000137154	RPS6	S6_pS240_S244	2		6	1	1	1	1	0	0	1	1	-0.09103	0.09103	-0.109058	0.109058	-0.0139438	0.0139438	-0.100377	0.100377	0	0	0	0	-0.0898211	0.0898211	-0.0185395	0.0185395	0.109058	0.0704615	1	0.09103
2149	44	ENSG00000179044	EXOC3L1	1	ENSG00000120217	CD274	PD-L1	2		3	1	1	0	1	0	0	0	0	0.0909677	0.0909677	0.0619565	0.0619565	0	0	0.167845	0.167845	0	0	0	0	0	0	0	0	0.167845	0.106923	1	0.0909677
2385	27	ENSG00000196352	CD55	1	ENSG00000114315	HES1	HES1	2		4	1	0	1	1	0	0	1	0	0.0903589	0.0903589	0	0	0.0992441	0.0992441	0.0607644	0.0607644	0	0	0	0	0.067073	0.067073	0	0	0.0992441	0.0793601	1	0.0903589
1450	19	ENSG00000151014	NOCT	1	ENSG00000120875	DUSP4	DUSP4	2		1	1	0	0	0	0	0	0	0	0.0903392	0.0903392	0	0	0	0	0	0	0	0	0	0	0	0	0	0	0.0903392	0.0903392	1	0.0903392
592	22	ENSG00000109861	CTSC	1	ENSG00000169398	PTK2	FAK_pY397	2		2	1	0	0	0	0	0	1	0	-0.0898392	0.0898392	0	0	0	0	0	0	0	0	0	0	-0.111013	0.111013	0	0	0.111013	0.100426	1	0.0898392
417	42	ENSG00000101335	MYL9	1	ENSG00000106366	SERPINE1	PAI-1	2		4	1	0	1	1	0	0	1	0	0.0895939	0.0895939	0	0	0.133871	0.133871	0.0773301	0.0773301	0	0	0	0	0.185603	0.185603	0	0	0.185603	0.121599	1	0.0895939
670	54	ENSG00000114127	XRN1	1	ENSG00000121060	TRIM25	TRIM25	2		5	1	0	0	1	1	0	1	1	0.0883509	0.0883509	0	0	0	0	0.184626	0.184626	0.316665	0.316665	0	0	0.144933	0.144933	0.107069	0.107069	0.316665	0.168329	1	0.0883509
1410	53	ENSG00000148180	GSN	1	ENSG00000092295	TGM1	Transglutaminase	2		3	1	1	0	1	0	0	0	0	0.0878741	0.0878741	0.176425	0.176425	0	0	0.107081	0.107081	0	0	0	0	0	0	0	0	0.176425	0.123793	1	0.0878741
1105	21	ENSG00000135443	KRT85	1	ENSG00000185499	MUC1	EMA	2		5	1	0	1	0	1	0	1	1	-0.087636	0.087636	0	0	-0.0436932	0.0436932	0	0	-0.16899	0.16899	0	0	-0.0321131	0.0321131	-0.145828	0.145828	0.16899	0.095652	1	0.087636
2623	50	ENSG00000225383	SFTA1P	1	ENSG00000112096	SOD2	SOD2	2		4	1	1	0	1	0	0	0	1	-0.0870059	0.0870059	-0.136293	0.136293	0	0	-0.0401858	0.0401858	0	0	0	0	0	0	-0.0075846	0.0075846	0.136293	0.0677673	1	0.0870059
1450	48	ENSG00000151014	NOCT	1	ENSG00000137154	RPS6	S6_pS235_S236	2		5	1	1	1	0	0	0	1	1	0.086836	0.086836	0.0794979	0.0794979	0.0574833	0.0574833	0	0	0	0	0	0	0.0705905	0.0705905	0.118762	0.118762	0.118762	0.0826339	1	0.086836
720	27	ENSG00000116285	ERRFI1	1	ENSG00000114315	HES1	HES1	2		2	1	0	0	1	0	0	0	0	0.0861321	0.0861321	0	0	0	0	0.0674366	0.0674366	0	0	0	0	0	0	0	0	0.0861321	0.0767843	1	0.0861321
2608	49	ENSG00000223891	OSER1-DT	1	ENSG00000137154	RPS6	S6_pS240_S244	2		5	1	0	1	0	1	0	1	1	-0.0856128	0.0856128	0	0	-0.0602754	0.0602754	0	0	-0.14095	0.14095	0	0	-0.0497274	0.0497274	-0.0849533	0.0849533	0.14095	0.0843037	1	0.0856128
2785	33	ENSG00000249971	ENSG00000249971	1	ENSG00000100030 ENSG00000102882	MAPK1 MAPK3	MAPK_pT202_Y204	2		4	1	1	0	1	0	0	0	1	-0.0855332	0.0855332	-0.0135628	0.0135628	0	0	-0.104351	0.104351	0	0	0	0	0	0	-0.135822	0.135822	0.135822	0.0848174	1	0.0855332
2304	45	ENSG00000186395	KRT10	1	ENSG00000150593	PDCD4	Pdcd4	2		4	1	1	1	0	0	0	0	1	0.0848442	0.0848442	0.156439	0.156439	0.228064	0.228064	0	0	0	0	0	0	0	0	0.192333	0.192333	0.228064	0.16542	1	0.0848442
2751	3	ENSG00000242265	PEG10	1	ENSG00000167601	AXL	Axl	2		2	1	1	0	0	0	0	0	0	0.0844003	0.0844003	0.0103317	0.0103317	0	0	0	0	0	0	0	0	0	0	0	0	0.0844003	0.047366	1	0.0844003
3044	31	ENSG00000281000	SNORD3D	1	ENSG00000140443	IGF1R	IGFRb	2		7	1	1	1	1	1	0	1	1	-0.083898	0.083898	-0.03296	0.03296	-0.194821	0.194821	-0.0187856	0.0187856	-0.113581	0.113581	0	0	-0.0142661	0.0142661	-0.0635765	0.0635765	0.194821	0.0745553	1	0.083898
104	44	ENSG00000048052	HDAC9	1	ENSG00000120217	CD274	PD-L1	2		5	1	0	1	1	0	0	1	1	0.08301	0.08301	0	0	0.0899917	0.0899917	0.0129068	0.0129068	0	0	0	0	0.0930096	0.0930096	0.037319	0.037319	0.0930096	0.0632474	1	0.08301
2555	12	ENSG00000213347	MXD3	1	ENSG00000170312	CDC2	CDK1	2		6	1	1	1	1	1	0	1	0	0.0821964	0.0821964	0.070742	0.070742	0.0484883	0.0484883	0.101133	0.101133	0.0612928	0.0612928	0	0	0.028949	0.028949	0	0	0.101133	0.0654669	1	0.0821964
976	32	ENSG00000130303	BST2	1	ENSG00000125347	IRF1	IRF-1	2		4	1	0	1	1	0	0	0	1	0.0821865	0.0821865	0	0	0.096842	0.096842	0.0798142	0.0798142	0	0	0	0	0	0	0.0220984	0.0220984	0.096842	0.0702353	1	0.0821865
2694	36	ENSG00000233250	ENSG00000233250	1	ENSG00000125414	MYH2	Myosin-IIa_pS1943	2		3	1	0	1	0	1	0	0	0	0.081905	0.081905	0	0	0.111948	0.111948	0	0	0.0929935	0.0929935	0	0	0	0	0	0	0.111948	0.0956157	1	0.081905
2986	54	ENSG00000273420	ENSG00000273420	1	ENSG00000121060	TRIM25	TRIM25	2		4	1	1	1	0	1	0	0	0	-0.0816879	0.0816879	-0.0640084	0.0640084	-0.0356421	0.0356421	0	0	-0.193861	0.193861	0	0	0	0	0	0	0.193861	0.0937998	1	0.0816879
1873	30	ENSG00000167768	KRT1	1	ENSG00000230989	HSBP1	HSP27_pS82	2		2	1	0	0	0	0	0	1	0	0.0814213	0.0814213	0	0	0	0	0	0	0	0	0	0	0.123094	0.123094	0	0	0.123094	0.102257	1	0.0814213
488	55	ENSG00000104998	IL27RA	1	ENSG00000128052	KDR	VEGFR-2	2		3	1	0	1	1	0	0	0	0	-0.0814168	0.0814168	0	0	-0.141682	0.141682	-0.031827	0.031827	0	0	0	0	0	0	0	0	0.141682	0.0849752	1	0.0814168
1204	13	ENSG00000138346	DNA2	1	ENSG00000149554	CHEK1	Chk1	2		1	1	0	0	0	0	0	0	0	0.0801316	0.0801316	0	0	0	0	0	0	0	0	0	0	0	0	0	0	0.0801316	0.0801316	1	0.0801316
1669	3	ENSG00000162892	IL24	1	ENSG00000167601	AXL	Axl	2		5	1	0	1	1	0	0	1	1	-0.0800647	0.0800647	0	0	-0.164543	0.164543	-0.154008	0.154008	0	0	0	0	-0.110532	0.110532	-0.0851703	0.0851703	0.164543	0.118864	1	0.0800647
218	10	ENSG00000075223	SEMA3C	1	ENSG00000198910	L1CAM	CD171	2		6	1	1	1	1	1	0	0	1	0.0794615	0.0794615	0.0971304	0.0971304	0.0284353	0.0284353	0.0308674	0.0308674	0.0322985	0.0322985	0	0	0	0	0.025687	0.025687	0.0971304	0.04898	1	0.0794615
603	53	ENSG00000110203	FOLR3	1	ENSG00000092295	TGM1	Transglutaminase	2		6	1	1	1	1	1	0	1	0	0.0789709	0.0789709	0.133872	0.133872	0.082034	0.082034	0.0454682	0.0454682	0.0337539	0.0337539	0	0	0.400839	0.400839	0	0	0.400839	0.129156	1	0.0789709
2575	56	ENSG00000214357	NEURL1B	1	ENSG00000261150	EPPK1	VHL-EPPK1	2		1	1	0	0	0	0	0	0	0	0.0787807	0.0787807	0	0	0	0	0	0	0	0	0	0	0	0	0	0	0.0787807	0.0787807	1	0.0787807
2347	24	ENSG00000188293	IGFL1	1	ENSG00000141736	ERBB2	HER2	2		5	1	1	0	0	1	0	1	1	0.0783333	0.0783333	0.104682	0.104682	0	0	0	0	0.0635978	0.0635978	0	0	0.0505986	0.0505986	0.125274	0.125274	0.125274	0.0844971	1	0.0783333
994	55	ENSG00000131187	F12	1	ENSG00000128052	KDR	VEGFR-2	2		4	1	0	1	1	0	0	0	1	-0.0777197	0.0777197	0	0	-0.0664952	0.0664952	-0.0894878	0.0894878	0	0	0	0	0	0	-0.294666	0.294666	0.294666	0.132092	1	0.0777197
2244	54	ENSG00000184254	ALDH1A3	1	ENSG00000121060	TRIM25	TRIM25	2		3	1	0	0	1	0	0	0	1	-0.0753878	0.0753878	0	0	0	0	-0.136757	0.136757	0	0	0	0	0	0	-0.0908813	0.0908813	0.136757	0.101009	1	0.0753878
1186	35	ENSG00000137962	ARHGAP29	1	ENSG00000198793	MTOR	mTOR_pS2448	2		6	1	1	0	1	1	0	1	1	0.075083	0.075083	0.0819054	0.0819054	0	0	0.0187521	0.0187521	0.0652645	0.0652645	0	0	0.0716118	0.0716118	0.105383	0.105383	0.105383	0.0696666	1	0.075083
1283	18	ENSG00000141738	GRB7	1	ENSG00000112576	CCND3	Cyclin-D3	2		4	1	0	0	1	0	0	1	1	-0.0750067	0.0750067	0	0	0	0	-0.129058	0.129058	0	0	0	0	-0.0786276	0.0786276	-0.0703949	0.0703949	0.129058	0.0882717	1	0.0750067
881	56	ENSG00000125354	SEPT-VI	1	ENSG00000261150	EPPK1	VHL-EPPK1	2		4	1	0	0	0	1	0	1	1	0.0743161	0.0743161	0	0	0	0	0	0	0.0516184	0.0516184	0	0	0.292435	0.292435	0.00255385	0.00255385	0.292435	0.105231	1	0.0743161
2310	19	ENSG00000186577	SMIM29	1	ENSG00000120875	DUSP4	DUSP4	2		4	1	1	1	0	0	0	1	0	0.0737858	0.0737858	0.0246191	0.0246191	0.086728	0.086728	0	0	0	0	0	0	0.0282634	0.0282634	0	0	0.086728	0.0533491	1	0.0737858
315	6	ENSG00000090447	TFAP4	1	ENSG00000136997	MYC	c-Myc	2		4	1	0	1	1	1	0	0	0	0.0729827	0.0729827	0	0	0.11631	0.11631	0.150006	0.150006	0.0930387	0.0930387	0	0	0	0	0	0	0.150006	0.108084	1	0.0729827
315	4	ENSG00000090447	TFAP4	1	ENSG00000075624	ACTB	b-Actin	2		3	1	0	0	1	0	0	1	0	-0.0725194	0.0725194	0	0	0	0	-0.0805002	0.0805002	0	0	0	0	-0.0893559	0.0893559	0	0	0.0893559	0.0807918	1	0.0725194
2909	16	ENSG00000264982	ENSG00000264982	1	ENSG00000152661	GJA1	Connexin-43	2		5	1	1	1	1	0	0	1	0	0.0724464	0.0724464	0.0343926	0.0343926	0.0747512	0.0747512	0.10363	0.10363	0	0	0	0	0.0683323	0.0683323	0	0	0.10363	0.0707104	1	0.0724464
519	25	ENSG00000106089	STX1A	1	ENSG00000141736	ERBB2	HER2_pY1248	2		2	1	0	0	0	1	0	0	0	0.0724371	0.0724371	0	0	0	0	0	0	0.323259	0.323259	0	0	0	0	0	0	0.323259	0.197848	1	0.0724371
1365	1	ENSG00000145287	PLAC8	1	ENSG00000278540 ENSG00000076555	ACACA ACACB	ACC1	2		2	1	0	1	0	0	0	0	0	0.0716396	0.0716396	0	0	0.290197	0.290197	0	0	0	0	0	0	0	0	0	0	0.290197	0.180918	1	0.0716396
2899	54	ENSG00000263212	ENSG00000263212	1	ENSG00000121060	TRIM25	TRIM25	2		4	1	0	1	0	1	0	0	1	0.0714002	0.0714002	0	0	0.0105685	0.0105685	0	0	0.0695206	0.0695206	0	0	0	0	0.0461271	0.0461271	0.0714002	0.0494041	1	0.0714002
669	35	ENSG00000114019	AMOTL2	1	ENSG00000198793	MTOR	mTOR_pS2448	2		6	1	1	1	1	1	0	0	1	0.071345	0.071345	0.0158843	0.0158843	0.197434	0.197434	0.0925968	0.0925968	0.0531129	0.0531129	0	0	0	0	0.0995132	0.0995132	0.197434	0.0883144	1	0.071345
1351	3	ENSG00000144655	CSRNP1	1	ENSG00000167601	AXL	Axl	2		4	1	0	0	1	1	0	1	0	-0.0713259	0.0713259	0	0	0	0	-0.169396	0.169396	-0.279285	0.279285	0	0	-0.159164	0.159164	0	0	0.279285	0.169793	1	0.0713259
2695	2	ENSG00000233270	SNRPEP4	1	ENSG00000142208 ENSG00000105221 ENSG00000117020	AKT1 AKT2 AKT3	Akt_pS473	2		1	1	0	0	0	0	0	0	0	-0.0712969	0.0712969	0	0	0	0	0	0	0	0	0	0	0	0	0	0	0.0712969	0.0712969	1	0.0712969
2972	2	ENSG00000272482	ENSG00000272482	1	ENSG00000142208 ENSG00000105221 ENSG00000117020	AKT1 AKT2 AKT3	Akt_pS473	2		5	1	1	0	1	1	0	1	0	0.0711653	0.0711653	0.0965701	0.0965701	0	0	0.18107	0.18107	0.010566	0.010566	0	0	0.111468	0.111468	0	0	0.18107	0.0941679	1	0.0711653
2669	41	ENSG00000231185	SPRY4-AS1	1	ENSG00000117676	RPS6KA1	p90RSK_pT573	2		5	1	1	1	0	0	0	1	1	0.0699703	0.0699703	0.0840937	0.0840937	0.125596	0.125596	0	0	0	0	0	0	0.0726196	0.0726196	0.124281	0.124281	0.125596	0.0953121	1	0.0699703
1631	58	ENSG00000160991	ORAI2	1	ENSG00000137693	YAP1	YAP_pS127	2		1	1	0	0	0	0	0	0	0	-0.0696266	0.0696266	0	0	0	0	0	0	0	0	0	0	0	0	0	0	0.0696266	0.0696266	1	0.0696266
1713	15	ENSG00000163701	IL17RE	1	ENSG00000181885	CLDN7	Claudin-7	2		7	1	1	1	1	1	0	1	1	0.0685294	0.0685294	0.121198	0.121198	0.248033	0.248033	0.215227	0.215227	0.0507982	0.0507982	0	0	0.116878	0.116878	0.0833831	0.0833831	0.248033	0.12915	1	0.0685294
2168	29	ENSG00000179818	PCBP1-AS1	1	ENSG00000168148	HIST3H3	Histone-H3	2		4	1	0	0	1	1	0	0	1	0.0685026	0.0685026	0	0	0	0	0.0283333	0.0283333	0.0686648	0.0686648	0	0	0	0	0.0734899	0.0734899	0.0734899	0.0597477	1	0.0685026
1962	3	ENSG00000170345	FOS	1	ENSG00000167601	AXL	Axl	2		3	1	0	0	1	0	0	0	1	-0.0670486	0.0670486	0	0	0	0	-0.0413797	0.0413797	0	0	0	0	0	0	-0.162045	0.162045	0.162045	0.0901578	1	0.0670486
250	27	ENSG00000079263	SP140	1	ENSG00000114315	HES1	HES1	2		2	1	0	1	0	0	0	0	0	-0.0669407	0.0669407	0	0	-0.14817	0.14817	0	0	0	0	0	0	0	0	0	0	0.14817	0.107556	1	0.0669407
211	56	ENSG00000074527	NTN4	1	ENSG00000261150	EPPK1	VHL-EPPK1	2		4	1	1	0	0	1	0	1	0	0.0668755	0.0668755	0.0488406	0.0488406	0	0	0	0	0.145563	0.145563	0	0	0.0408539	0.0408539	0	0	0.145563	0.0755332	1	0.0668755
1955	47	ENSG00000170144	HNRNPA3	1	ENSG00000162775	RBM15	Rb_pS807_S811	2		4	1	0	1	0	1	0	1	0	0.0663445	0.0663445	0	0	0.023153	0.023153	0	0	0.220117	0.220117	0	0	0.210165	0.210165	0	0	0.220117	0.129945	1	0.0663445
25	18	ENSG00000008405	CRY1	1	ENSG00000112576	CCND3	Cyclin-D3	2		1	1	0	0	0	0	0	0	0	0.0656511	0.0656511	0	0	0	0	0	0	0	0	0	0	0	0	0	0	0.0656511	0.0656511	1	0.0656511
1186	24	ENSG00000137962	ARHGAP29	1	ENSG00000141736	ERBB2	HER2	2		3	1	0	0	0	1	0	1	0	-0.064697	0.064697	0	0	0	0	0	0	-0.00942295	0.00942295	0	0	-0.0143943	0.0143943	0	0	0.064697	0.0295048	1	0.064697
1449	11	ENSG00000151012	SLC7A11	1	ENSG00000170312	CDK1	cdc25C	2		2	1	0	1	0	0	0	0	0	0.0639393	0.0639393	0	0	0.0848305	0.0848305	0	0	0	0	0	0	0	0	0	0	0.0848305	0.0743849	1	0.0639393
2085	44	ENSG00000175793	SFN	1	ENSG00000120217	CD274	PD-L1	2		6	1	0	1	1	1	0	1	1	-0.0637608	0.0637608	0	0	-0.133029	0.133029	-0.0277614	0.0277614	-0.0979291	0.0979291	0	0	-0.0881461	0.0881461	-0.0126717	0.0126717	0.133029	0.0705497	1	0.0637608
1387	21	ENSG00000146592	CREB5	1	ENSG00000185499	MUC1	EMA	2		3	1	0	0	0	1	0	0	1	-0.0627127	0.0627127	0	0	0	0	0	0	-0.0985379	0.0985379	0	0	0	0	-0.0431541	0.0431541	0.0985379	0.0681349	1	0.0627127
1308	21	ENSG00000143127	ITGA10	1	ENSG00000185499	MUC1	EMA	2		2	1	0	0	0	0	0	0	1	-0.0625122	0.0625122	0	0	0	0	0	0	0	0	0	0	0	0	-0.0197175	0.0197175	0.0625122	0.0411149	1	0.0625122
20	12	ENSG00000006468	ETV1	1	ENSG00000170312	CDC2	CDK1	2		3	1	1	0	1	0	0	0	0	0.0618745	0.0618745	0.18124	0.18124	0	0	0.0661486	0.0661486	0	0	0	0	0	0	0	0	0.18124	0.103088	1	0.0618745
2542	20	ENSG00000207181	SNORA14B	1	ENSG00000146648	EGFR	EGFR	2		6	1	1	1	0	1	0	1	1	-0.0615003	0.0615003	-0.0127111	0.0127111	-0.00603498	0.00603498	0	0	-0.014176	0.014176	0	0	-0.033217	0.033217	-0.0533627	0.0533627	0.0615003	0.030167	1	0.0615003
3025	54	ENSG00000278763	FAM27B	1	ENSG00000121060	TRIM25	TRIM25	2		6	1	1	0	1	1	0	1	1	-0.0609646	0.0609646	-0.0146123	0.0146123	0	0	-0.0619538	0.0619538	-0.0416105	0.0416105	0	0	-0.0456694	0.0456694	-0.0552371	0.0552371	0.0619538	0.0466746	1	0.0609646
2034	27	ENSG00000173227	SYT12	1	ENSG00000114315	HES1	HES1	2		3	1	0	0	1	0	0	0	1	0.0598588	0.0598588	0	0	0	0	0.0495699	0.0495699	0	0	0	0	0	0	0.0280539	0.0280539	0.0598588	0.0458275	1	0.0598588
2694	39	ENSG00000233250	ENSG00000233250	1	ENSG00000124762	CDKN1A	p21	2		7	1	1	1	1	1	0	1	1	-0.0597084	0.0597084	-0.0677486	0.0677486	-0.0262525	0.0262525	-0.0632082	0.0632082	-0.101951	0.101951	0	0	-0.0423367	0.0423367	-0.00932058	0.00932058	0.101951	0.0529323	1	0.0597084
2792	18	ENSG00000250509	ENSG00000250509	1	ENSG00000112576	CCND3	Cyclin-D3	2		3	1	0	1	1	0	0	0	0	-0.0594312	0.0594312	0	0	-0.028242	0.028242	-0.137572	0.137572	0	0	0	0	0	0	0	0	0.137572	0.0750816	1	0.0594312
1051	20	ENSG00000133661	SFTPD	1	ENSG00000146648	EGFR	EGFR	2		3	1	1	0	0	1	0	0	0	0.0591403	0.0591403	0.00540663	0.00540663	0	0	0	0	0.0246534	0.0246534	0	0	0	0	0	0	0.0591403	0.0297334	1	0.0591403
1213	20	ENSG00000138670	RASGEF1B	1	ENSG00000146648	EGFR	EGFR	2		2	1	0	0	0	0	0	1	0	0.0585797	0.0585797	0	0	0	0	0	0	0	0	0	0	0.137547	0.137547	0	0	0.137547	0.0980634	1	0.0585797
2421	42	ENSG00000197375	SLC22A5	1	ENSG00000106366	SERPINE1	PAI-1	2		4	1	0	1	1	1	0	0	0	0.0584769	0.0584769	0	0	0.0215768	0.0215768	0.00107456	0.00107456	0.028225	0.028225	0	0	0	0	0	0	0.0584769	0.0273383	1	0.0584769
1596	41	ENSG00000159176	CSRP1	1	ENSG00000117676	RPS6KA1	p90RSK_pT573	2		2	1	0	0	1	0	0	0	0	0.0584248	0.0584248	0	0	0	0	0.0208293	0.0208293	0	0	0	0	0	0	0	0	0.0584248	0.0396271	1	0.0584248
1999	59	ENSG00000171552	BCL2L1	1	ENSG00000065978	YBX1	YB1_pS102	2		2	1	0	0	0	0	0	0	1	0.0581218	0.0581218	0	0	0	0	0	0	0	0	0	0	0	0	0.0665598	0.0665598	0.0665598	0.0623408	1	0.0581218
1340	57	ENSG00000143878	RHOB	1	ENSG00000137693	YAP1	YAP	2		1	1	0	0	0	0	0	0	0	0.0581007	0.0581007	0	0	0	0	0	0	0	0	0	0	0	0	0	0	0.0581007	0.0581007	1	0.0581007
1054	7	ENSG00000133816	MICAL2	1	ENSG00000132155	RAF1	C-Raf_pS338	2		3	1	0	1	0	0	0	1	0	0.0579685	0.0579685	0	0	0.00573171	0.00573171	0	0	0	0	0	0	2.34379e-05	2.34379e-05	0	0	0.0579685	0.0212412	1	0.0579685
2380	35	ENSG00000196139	AKR1C3	1	ENSG00000198793	MTOR	mTOR_pS2448	2		3	1	1	0	1	0	0	0	0	-0.0578818	0.0578818	-0.0713875	0.0713875	0	0	-0.0730344	0.0730344	0	0	0	0	0	0	0	0	0.0730344	0.0674346	1	0.0578818
1457	24	ENSG00000151491	EPS8	1	ENSG00000141736	ERBB2	HER2	2		2	1	0	0	0	1	0	0	0	-0.0576291	0.0576291	0	0	0	0	0	0	-0.00144372	0.00144372	0	0	0	0	0	0	0.0576291	0.0295364	1	0.0576291
204	5	ENSG00000073737	DHRS9	1	ENSG00000153094	BCL2L11	Bim	2		4	1	1	1	1	0	0	0	0	0.0575756	0.0575756	0.00980161	0.00980161	0.00128567	0.00128567	0.0499063	0.0499063	0	0	0	0	0	0	0	0	0.0575756	0.0296423	1	0.0575756
2044	45	ENSG00000173599	PC	1	ENSG00000150593	PDCD4	Pdcd4	2		3	1	0	1	1	0	0	0	0	0.0574128	0.0574128	0	0	0.054083	0.054083	0.0191025	0.0191025	0	0	0	0	0	0	0	0	0.0574128	0.0435328	1	0.0574128
796	15	ENSG00000120539	MASTL	1	ENSG00000181885	CLDN7	Claudin-7	2		2	1	0	1	0	0	0	0	0	-0.0567016	0.0567016	0	0	-0.048486	0.048486	0	0	0	0	0	0	0	0	0	0	0.0567016	0.0525938	1	0.0567016
436	26	ENSG00000102359	SRPX2	1	ENSG00000065361	ERBB3	HER3	2		5	1	0	1	1	1	0	1	0	-0.0566594	0.0566594	0	0	-0.131754	0.131754	-0.0837846	0.0837846	-0.0794619	0.0794619	0	0	-0.127126	0.127126	0	0	0.131754	0.0957571	1	0.0566594
917	23	ENSG00000127586	CHTF18	1	ENSG00000111206	FOXM1	FoxM1	2		1	1	0	0	0	0	0	0	0	0.0560739	0.0560739	0	0	0	0	0	0	0	0	0	0	0	0	0	0	0.0560739	0.0560739	1	0.0560739
1746	21	ENSG00000164307	ERAP1	1	ENSG00000185499	MUC1	EMA	2		2	1	1	0	0	0	0	0	0	0.0559647	0.0559647	0.0572933	0.0572933	0	0	0	0	0	0	0	0	0	0	0	0	0.0572933	0.056629	1	0.0559647
436	12	ENSG00000102359	SRPX2	1	ENSG00000170312	CDC2	CDK1	2		2	1	0	1	0	0	0	0	0	0.0557466	0.0557466	0	0	0.117165	0.117165	0	0	0	0	0	0	0	0	0	0	0.117165	0.0864556	1	0.0557466
2174	14	ENSG00000179967	PPP1R14BP3	1	ENSG00000183765	CHEK2	Chk2_pT68	2		2	1	0	0	1	0	0	0	0	-0.0553221	0.0553221	0	0	0	0	-0.058628	0.058628	0	0	0	0	0	0	0	0	0.058628	0.0569751	1	0.0553221
2959	13	ENSG00000269946	MIRLET7A1HG	1	ENSG00000149554	CHEK1	Chk1	2		4	1	1	0	1	0	0	1	0	-0.0551287	0.0551287	-0.0712598	0.0712598	0	0	-0.118339	0.118339	0	0	0	0	-0.0725609	0.0725609	0	0	0.118339	0.079322	1	0.0551287
712	2	ENSG00000115902	SLC1A4	1	ENSG00000142208 ENSG00000105221 ENSG00000117020	AKT1 AKT2 AKT3	Akt_pS473	2		3	1	1	0	1	0	0	0	0	0.0539167	0.0539167	0.0192681	0.0192681	0	0	0.0337521	0.0337521	0	0	0	0	0	0	0	0	0.0539167	0.0356456	1	0.0539167
507	48	ENSG00000105523	FAM83E	1	ENSG00000137154	RPS6	S6_pS235_S236	2		6	1	1	1	1	0	0	1	1	-0.0537978	0.0537978	-0.091868	0.091868	-0.000432933	0.000432933	-0.0453897	0.0453897	0	0	0	0	-0.0256152	0.0256152	-0.000773441	0.000773441	0.091868	0.0363128	1	0.0537978
3011	56	ENSG00000276026	ENSG00000276026	1	ENSG00000261150	EPPK1	VHL-EPPK1	2		1	1	0	0	0	0	0	0	0	-0.0536275	0.0536275	0	0	0	0	0	0	0	0	0	0	0	0	0	0	0.0536275	0.0536275	1	0.0536275
1558	8	ENSG00000157193	LRP8	1	ENSG00000165806	CASP7	Caspase-7-cleaved	2		5	1	0	1	0	1	0	1	1	-0.0532906	0.0532906	0	0	-0.0832611	0.0832611	0	0	-0.203521	0.203521	0	0	-0.257488	0.257488	-0.213146	0.213146	0.257488	0.162141	1	0.0532906
2075	10	ENSG00000175315	CST6	1	ENSG00000198910	L1CAM	CD171	2		4	1	0	1	0	0	0	1	1	0.0530292	0.0530292	0	0	0.120983	0.120983	0	0	0	0	0	0	0.222052	0.222052	0.0059822	0.0059822	0.222052	0.100511	1	0.0530292
429	58	ENSG00000101977	MCF2	1	ENSG00000137693	YAP1	YAP_pS127	2		3	1	1	1	0	0	0	0	0	-0.0524148	0.0524148	-0.0365944	0.0365944	-0.091689	0.091689	0	0	0	0	0	0	0	0	0	0	0.091689	0.0602327	1	0.0524148
3061	8	ENSG00000285508	ENSG00000285508	1	ENSG00000165806	CASP7	Caspase-7-cleaved	2		2	1	0	0	1	0	0	0	0	-0.0517796	0.0517796	0	0	0	0	-0.282384	0.282384	0	0	0	0	0	0	0	0	0.282384	0.167082	1	0.0517796
2891	59	ENSG00000261884	ENSG00000261884	1	ENSG00000065978	YBX1	YB1_pS102	2		2	1	0	0	0	0	0	0	1	0.0514418	0.0514418	0	0	0	0	0	0	0	0	0	0	0	0	0.136566	0.136566	0.136566	0.094004	1	0.0514418
1655	2	ENSG00000162576	MXRA8	1	ENSG00000142208 ENSG00000105221 ENSG00000117020	AKT1 AKT2 AKT3	Akt_pS473	2		2	1	0	0	0	0	0	0	1	0.0513054	0.0513054	0	0	0	0	0	0	0	0	0	0	0	0	0.209294	0.209294	0.209294	0.1303	1	0.0513054
16	41	ENSG00000006042	TMEM98	1	ENSG00000117676	RPS6KA1	p90RSK_pT573	2		1	1	0	0	0	0	0	0	0	0.050732	0.050732	0	0	0	0	0	0	0	0	0	0	0	0	0	0	0.050732	0.050732	1	0.050732
1537	44	ENSG00000155962	CLIC2	1	ENSG00000120217	CD274	PD-L1	2		1	1	0	0	0	0	0	0	0	0.0506214	0.0506214	0	0	0	0	0	0	0	0	0	0	0	0	0	0	0.0506214	0.0506214	1	0.0506214
2899	51	ENSG00000263212	ENSG00000263212	1	ENSG00000168610	STAT3	Stat3	2		5	1	1	1	1	0	0	1	0	0.0501713	0.0501713	0.0764045	0.0764045	0.0474836	0.0474836	0.0648092	0.0648092	0	0	0	0	0.0228415	0.0228415	0	0	0.0764045	0.052342	1	0.0501713
14	57	ENSG00000006016	CRLF1	1	ENSG00000137693	YAP1	YAP	2		1	1	0	0	0	0	0	0	0	0.0498937	0.0498937	0	0	0	0	0	0	0	0	0	0	0	0	0	0	0.0498937	0.0498937	1	0.0498937
1415	53	ENSG00000148459	PDSS1	1	ENSG00000092295	TGM1	Transglutaminase	2		2	1	0	1	0	0	0	0	0	-0.0497092	0.0497092	0	0	-0.0583999	0.0583999	0	0	0	0	0	0	0	0	0	0	0.0583999	0.0540545	1	0.0497092
2843	4	ENSG00000257622	ENSG00000257622	1	ENSG00000075624	ACTB	b-Actin	2		1	1	0	0	0	0	0	0	0	-0.0494896	0.0494896	0	0	0	0	0	0	0	0	0	0	0	0	0	0	0.0494896	0.0494896	1	0.0494896
2004	40	ENSG00000171793	CTPS1	1	ENSG00000108443	RPS6KB1	p70-S6K_pT389	2		5	1	0	1	1	1	0	0	1	0.0494486	0.0494486	0	0	0.127959	0.127959	0.0766913	0.0766913	0.0446869	0.0446869	0	0	0	0	0.117104	0.117104	0.127959	0.0831779	1	0.0494486
1302	32	ENSG00000142961	MOB3C	1	ENSG00000125347	IRF1	IRF-1	2		6	1	1	1	1	0	0	1	1	0.0487889	0.0487889	0.0375904	0.0375904	0.0748516	0.0748516	0.141531	0.141531	0	0	0	0	0.0713546	0.0713546	0.302551	0.302551	0.302551	0.112778	1	0.0487889
696	32	ENSG00000115380	EFEMP1	1	ENSG00000125347	IRF1	IRF-1	2		5	1	0	1	1	1	0	1	0	-0.0487612	0.0487612	0	0	-0.0588116	0.0588116	-0.00183269	0.00183269	-0.01849	0.01849	0	0	-0.0202221	0.0202221	0	0	0.0588116	0.0296235	1	0.0487612
1142	33	ENSG00000136603	SKIL	1	ENSG00000100030 ENSG00000102882	MAPK1 MAPK3	MAPK_pT202_Y204	2		2	1	0	0	0	0	0	1	0	0.0484837	0.0484837	0	0	0	0	0	0	0	0	0	0	0.221052	0.221052	0	0	0.221052	0.134768	1	0.0484837
2543	29	ENSG00000207340	RNVU1-1	1	ENSG00000168148	HIST3H3	Histone-H3	2		4	1	1	1	1	0	0	0	0	0.0482067	0.0482067	0.350576	0.350576	0.0485824	0.0485824	0.0666456	0.0666456	0	0	0	0	0	0	0	0	0.350576	0.128503	1	0.0482067
1353	43	ENSG00000144802	NFKBIZ	1	None	PAR	PAR	2		2	1	0	0	0	0	0	1	0	0.0479278	0.0479278	0	0	0	0	0	0	0	0	0	0	0.408863	0.408863	0	0	0.408863	0.228395	1	0.0479278
1655	26	ENSG00000162576	MXRA8	1	ENSG00000065361	ERBB3	HER3	2		3	1	1	0	0	0	0	1	0	0.0478496	0.0478496	0.0561162	0.0561162	0	0	0	0	0	0	0	0	0.0680636	0.0680636	0	0	0.0680636	0.0573432	1	0.0478496
2959	53	ENSG00000269946	MIRLET7A1HG	1	ENSG00000092295	TGM1	Transglutaminase	2		3	1	0	0	1	0	0	1	0	0.0476731	0.0476731	0	0	0	0	0.0280086	0.0280086	0	0	0	0	0.00417833	0.00417833	0	0	0.0476731	0.02662	1	0.0476731
1007	37	ENSG00000131724	IL13RA1	1	ENSG00000104419	NDRG1	NDRG1_pT346	2		4	1	1	1	1	0	0	0	0	0.0475743	0.0475743	0.0591904	0.0591904	0.102798	0.102798	0.137837	0.137837	0	0	0	0	0	0	0	0	0.137837	0.0868501	1	0.0475743
70	48	ENSG00000025770	NCAPH2	1	ENSG00000137154	RPS6	S6_pS235_S236	2		4	1	0	1	1	0	0	1	0	0.0475477	0.0475477	0	0	0.00598766	0.00598766	0.00941655	0.00941655	0	0	0	0	0.00152448	0.00152448	0	0	0.0475477	0.0161191	1	0.0475477
2642	41	ENSG00000227758	ENSG00000227758	1	ENSG00000117676	RPS6KA1	p90RSK_pT573	2		4	1	1	1	1	0	0	0	0	0.047522	0.047522	0.0393653	0.0393653	0.0251771	0.0251771	0.00945512	0.00945512	0	0	0	0	0	0	0	0	0.047522	0.0303799	1	0.047522
1381	43	ENSG00000145824	CXCL14	1	None	PAR	PAR	2		3	1	0	0	1	0	0	0	1	0.0472038	0.0472038	0	0	0	0	0.0699538	0.0699538	0	0	0	0	0	0	0.0571419	0.0571419	0.0699538	0.0580998	1	0.0472038
1637	46	ENSG00000161888	SPC24	1	ENSG00000166851	PLK1	PLK1	2		4	1	0	1	1	0	0	1	0	0.0468768	0.0468768	0	0	0.030403	0.030403	0.0959884	0.0959884	0	0	0	0	0.0173801	0.0173801	0	0	0.0959884	0.0476621	1	0.0468768
1945	59	ENSG00000169689	CENPX	1	ENSG00000065978	YBX1	YB1_pS102	2		1	1	0	0	0	0	0	0	0	0.0461929	0.0461929	0	0	0	0	0	0	0	0	0	0	0	0	0	0	0.0461929	0.0461929	1	0.0461929
3041	35	ENSG00000280416	ENSG00000280416	1	ENSG00000198793	MTOR	mTOR_pS2448	2		3	1	0	1	0	1	0	0	0	-0.0461804	0.0461804	0	0	-0.0993026	0.0993026	0	0	-0.0676667	0.0676667	0	0	0	0	0	0	0.0993026	0.0710499	1	0.0461804
112	14	ENSG00000051108	HERPUD1	1	ENSG00000183765	CHEK2	Chk2_pT68	2		2	1	0	0	1	0	0	0	0	0.0459712	0.0459712	0	0	0	0	0.107753	0.107753	0	0	0	0	0	0	0	0	0.107753	0.0768619	1	0.0459712
1435	19	ENSG00000149636	DSN1	1	ENSG00000120875	DUSP4	DUSP4	2		3	1	0	1	0	0	0	0	1	0.0457231	0.0457231	0	0	0.0111756	0.0111756	0	0	0	0	0	0	0	0	0.0274981	0.0274981	0.0457231	0.0281323	1	0.0457231
919	5	ENSG00000127920	GNG11	1	ENSG00000153094	BCL2L11	Bim	2		3	1	0	1	1	0	0	0	0	-0.0455417	0.0455417	0	0	-0.0824091	0.0824091	-0.0142083	0.0142083	0	0	0	0	0	0	0	0	0.0824091	0.0473864	1	0.0455417
428	2	ENSG00000101955	SRPX	1	ENSG00000142208 ENSG00000105221 ENSG00000117020	AKT1 AKT2 AKT3	Akt_pS473	2		4	1	0	1	1	0	0	0	1	-0.045487	0.045487	0	0	-0.040693	0.040693	-0.0307806	0.0307806	0	0	0	0	0	0	-0.0466804	0.0466804	0.0466804	0.0409102	1	0.045487
1250	46	ENSG00000140398	NEIL1	1	ENSG00000166851	PLK1	PLK1	2		4	1	0	1	1	0	0	0	1	-0.0452602	0.0452602	0	0	-0.120251	0.120251	-0.0847076	0.0847076	0	0	0	0	0	0	-0.067165	0.067165	0.120251	0.0793459	1	0.0452602
3013	34	ENSG00000276168	RN7SL1	1	ENSG00000143384	MCL1	Mcl-1	2		1	1	0	0	0	0	0	0	0	-0.0445207	0.0445207	0	0	0	0	0	0	0	0	0	0	0	0	0	0	0.0445207	0.0445207	1	0.0445207
2996	41	ENSG00000274210	ENSG00000274210	1	ENSG00000117676	RPS6KA1	p90RSK_pT573	2		2	1	0	1	0	0	0	0	0	-0.0444291	0.0444291	0	0	-0.0669522	0.0669522	0	0	0	0	0	0	0	0	0	0	0.0669522	0.0556907	1	0.0444291
2412	32	ENSG00000197142	ACSL5	1	ENSG00000125347	IRF1	IRF-1	2		5	1	0	1	1	1	0	1	0	0.0442787	0.0442787	0	0	0.00727163	0.00727163	0.067281	0.067281	0.212246	0.212246	0	0	0.0719441	0.0719441	0	0	0.212246	0.0806044	1	0.0442787
2541	57	ENSG00000206885	SNORA75	1	ENSG00000137693	YAP1	YAP	2		1	1	0	0	0	0	0	0	0	-0.0441646	0.0441646	0	0	0	0	0	0	0	0	0	0	0	0	0	0	0.0441646	0.0441646	1	0.0441646
2670	44	ENSG00000231187	ENSG00000231187	1	ENSG00000120217	CD274	PD-L1	2		2	1	0	0	0	0	0	1	0	0.0441472	0.0441472	0	0	0	0	0	0	0	0	0	0	0.0739594	0.0739594	0	0	0.0739594	0.0590533	1	0.0441472
2935	58	ENSG00000267340	ENSG00000267340	1	ENSG00000137693	YAP1	YAP_pS127	2		5	1	1	0	1	1	0	1	0	0.0440178	0.0440178	0.144604	0.144604	0	0	0.0894712	0.0894712	0.106676	0.106676	0	0	0.0653669	0.0653669	0	0	0.144604	0.0900273	1	0.0440178
557	45	ENSG00000108452	ZNF29P	1	ENSG00000150593	PDCD4	Pdcd4	2		4	1	1	1	0	0	0	1	0	0.0436829	0.0436829	0.0341452	0.0341452	0.00878755	0.00878755	0	0	0	0	0	0	0.0483888	0.0483888	0	0	0.0483888	0.0337511	1	0.0436829
2007	56	ENSG00000171992	SYNPO	1	ENSG00000261150	EPPK1	VHL-EPPK1	2		2	1	0	1	0	0	0	0	0	0.0435277	0.0435277	0	0	0.114866	0.114866	0	0	0	0	0	0	0	0	0	0	0.114866	0.0791969	1	0.0435277
2943	3	ENSG00000268434	ENSG00000268434	1	ENSG00000167601	AXL	Axl	2		2	1	0	0	0	0	0	1	0	0.0433931	0.0433931	0	0	0	0	0	0	0	0	0	0	0.0209946	0.0209946	0	0	0.0433931	0.0321939	1	0.0433931
2967	54	ENSG00000272114	ENSG00000272114	1	ENSG00000121060	TRIM25	TRIM25	2		3	1	0	0	0	0	0	1	1	-0.0432323	0.0432323	0	0	0	0	0	0	0	0	0	0	-0.206338	0.206338	-0.0333645	0.0333645	0.206338	0.0943115	1	0.0432323
986	23	ENSG00000130775	THEMIS2	1	ENSG00000111206	FOXM1	FoxM1	2		3	1	0	0	1	0	0	0	1	-0.0431659	0.0431659	0	0	0	0	-0.0882576	0.0882576	0	0	0	0	0	0	-0.0798919	0.0798919	0.0882576	0.0704385	1	0.0431659
2906	45	ENSG00000264462	MIR3648-2	1	ENSG00000150593	PDCD4	Pdcd4	2		1	1	0	0	0	0	0	0	0	0.0428174	0.0428174	0	0	0	0	0	0	0	0	0	0	0	0	0	0	0.0428174	0.0428174	1	0.0428174
1412	29	ENSG00000148346	LCN2	1	ENSG00000168148	HIST3H3	Histone-H3	2		4	1	0	1	1	0	0	1	0	0.0427739	0.0427739	0	0	0.0130956	0.0130956	0.018463	0.018463	0	0	0	0	0.156319	0.156319	0	0	0.156319	0.0576628	1	0.0427739
2007	36	ENSG00000171992	SYNPO	1	ENSG00000125414	MYH2	Myosin-IIa_pS1943	2		1	1	0	0	0	0	0	0	0	0.0421944	0.0421944	0	0	0	0	0	0	0	0	0	0	0	0	0	0	0.0421944	0.0421944	1	0.0421944
2994	2	ENSG00000274051	ENSG00000274051	1	ENSG00000142208 ENSG00000105221 ENSG00000117020	AKT1 AKT2 AKT3	Akt_pS473	2		4	1	0	0	1	1	0	1	0	-0.0417081	0.0417081	0	0	0	0	-0.0698501	0.0698501	-0.0580454	0.0580454	0	0	-0.205787	0.205787	0	0	0.205787	0.0938476	1	0.0417081
2996	52	ENSG00000274210	ENSG00000274210	1	ENSG00000168610	STAT3	Stat3_pY705	2		3	1	0	0	1	0	0	1	0	-0.0416182	0.0416182	0	0	0	0	-0.0581013	0.0581013	0	0	0	0	-0.0299294	0.0299294	0	0	0.0581013	0.0432163	1	0.0416182
2906	40	ENSG00000264462	MIR3648-2	1	ENSG00000108443	RPS6KB1	p70-S6K_pT389	2		6	1	0	1	1	1	0	1	1	0.0413428	0.0413428	0	0	1.63128e-05	1.63128e-05	0.020593	0.020593	0.00291588	0.00291588	0	0	0.010832	0.010832	0.0115268	0.0115268	0.0413428	0.0145378	1	0.0413428
2490	39	ENSG00000203812	HIST2H2AA3	1	ENSG00000124762	CDKN1A	p21	2		3	1	0	0	1	1	0	0	0	0.04093	0.04093	0	0	0	0	0.00488997	0.00488997	0.0124945	0.0124945	0	0	0	0	0	0	0.04093	0.0194382	1	0.04093
1801	53	ENSG00000166147	ENSG00000166147	1	ENSG00000092295	TGM1	Transglutaminase	2		3	1	1	0	1	0	0	0	0	0.0408064	0.0408064	0.107853	0.107853	0	0	0.00362889	0.00362889	0	0	0	0	0	0	0	0	0.107853	0.0507628	1	0.0408064
2669	15	ENSG00000231185	SPRY4-AS1	1	ENSG00000181885	CLDN7	Claudin-7	2		4	1	0	1	1	0	0	1	0	-0.0399725	0.0399725	0	0	-0.0421718	0.0421718	-0.0498904	0.0498904	0	0	0	0	-0.0854378	0.0854378	0	0	0.0854378	0.0543681	1	0.0399725
2686	59	ENSG00000232581	ENSG00000232581	1	ENSG00000065978	YBX1	YB1_pS102	2		3	1	0	0	0	1	0	0	1	-0.0399148	0.0399148	0	0	0	0	0	0	-0.0738292	0.0738292	0	0	0	0	-0.00465255	0.00465255	0.0738292	0.0394655	1	0.0399148
334	23	ENSG00000092421	SEMA6A	1	ENSG00000111206	FOXM1	FoxM1	2		2	1	1	0	0	0	0	0	0	-0.0398657	0.0398657	-0.0408937	0.0408937	0	0	0	0	0	0	0	0	0	0	0	0	0.0408937	0.0403797	1	0.0398657
740	40	ENSG00000117394	SLC2A1	1	ENSG00000108443	RPS6KB1	p70-S6K_pT389	2		4	1	0	0	0	1	0	1	1	-0.0389717	0.0389717	0	0	0	0	0	0	-0.0112042	0.0112042	0	0	-0.0350681	0.0350681	-0.125709	0.125709	0.125709	0.0527383	1	0.0389717
2152	26	ENSG00000179148	ALOXE3	1	ENSG00000065361	ERBB3	HER3	2		3	1	0	1	1	0	0	0	0	0.0389316	0.0389316	0	0	0.0577974	0.0577974	0.0621914	0.0621914	0	0	0	0	0	0	0	0	0.0621914	0.0529735	1	0.0389316
448	30	ENSG00000102886	GDPD3	1	ENSG00000230989	HSBP1	HSP27_pS82	2		3	1	0	1	0	0	0	1	0	0.0389069	0.0389069	0	0	0.0644356	0.0644356	0	0	0	0	0	0	0.151415	0.151415	0	0	0.151415	0.0849191	1	0.0389069
1215	51	ENSG00000138678	GPAT3	1	ENSG00000168610	STAT3	Stat3	2		4	1	1	0	1	0	0	1	0	-0.0387651	0.0387651	-0.0479657	0.0479657	0	0	-0.0629917	0.0629917	0	0	0	0	-0.138263	0.138263	0	0	0.138263	0.0719963	1	0.0387651
308	45	ENSG00000089327	FXYD5	1	ENSG00000150593	PDCD4	Pdcd4	2		4	1	0	1	0	0	0	1	1	-0.0385429	0.0385429	0	0	-0.0613435	0.0613435	0	0	0	0	0	0	-0.013689	0.013689	-0.0838069	0.0838069	0.0838069	0.0493456	1	0.0385429
29	31	ENSG00000008853	RHOBTB2	1	ENSG00000140443	IGF1R	IGFRb	2		1	1	0	0	0	0	0	0	0	-0.0384527	0.0384527	0	0	0	0	0	0	0	0	0	0	0	0	0	0	0.0384527	0.0384527	1	0.0384527
2719	41	ENSG00000235535	TRDN-AS1	1	ENSG00000117676	RPS6KA1	p90RSK_pT573	2		4	1	1	0	1	0	0	0	1	-0.0381381	0.0381381	-0.0457449	0.0457449	0	0	-0.0128694	0.0128694	0	0	0	0	0	0	-0.0263432	0.0263432	0.0457449	0.0307739	1	0.0381381
1594	44	ENSG00000159166	LAD1	1	ENSG00000120217	CD274	PD-L1	2		5	1	0	1	0	1	0	1	1	-0.038002	0.038002	0	0	-0.0442617	0.0442617	0	0	-0.161737	0.161737	0	0	-0.0355109	0.0355109	-0.20993	0.20993	0.20993	0.0978885	1	0.038002
2541	39	ENSG00000206885	SNORA75	1	ENSG00000124762	CDKN1A	p21	2		3	1	0	0	0	1	0	0	1	-0.037481	0.037481	0	0	0	0	0	0	-0.0215475	0.0215475	0	0	0	0	-0.0228679	0.0228679	0.037481	0.0272988	1	0.037481
2965	27	ENSG00000271532	BBIP1P1	1	ENSG00000114315	HES1	HES1	2		2	1	1	0	0	0	0	0	0	0.0374285	0.0374285	0.00572075	0.00572075	0	0	0	0	0	0	0	0	0	0	0	0	0.0374285	0.0215746	1	0.0374285
2477	17	ENSG00000198901	PRC1	1	ENSG00000134057	CCNB1	Cyclin-B1	2		1	1	0	0	0	0	0	0	0	0.0373325	0.0373325	0	0	0	0	0	0	0	0	0	0	0	0	0	0	0.0373325	0.0373325	1	0.0373325
2914	44	ENSG00000265257	ENSG00000265257	1	ENSG00000120217	CD274	PD-L1	2		4	1	1	1	0	0	0	1	0	-0.0368363	0.0368363	-0.0113248	0.0113248	-0.0255073	0.0255073	0	0	0	0	0	0	-0.0446196	0.0446196	0	0	0.0446196	0.029572	1	0.0368363
2945	30	ENSG00000268465	ENSG00000268465	1	ENSG00000230989	HSBP1	HSP27_pS82	2		4	1	1	0	0	0	0	1	1	0.0366616	0.0366616	0.159727	0.159727	0	0	0	0	0	0	0	0	0.0369926	0.0369926	0.0317412	0.0317412	0.159727	0.0662806	1	0.0366616
2906	35	ENSG00000264462	MIR3648-2	1	ENSG00000198793	MTOR	mTOR_pS2448	2		2	1	0	0	1	0	0	0	0	0.0366206	0.0366206	0	0	0	0	0.0576782	0.0576782	0	0	0	0	0	0	0	0	0.0576782	0.0471494	1	0.0366206
1104	38	ENSG00000135423	GLS2	1	ENSG00000148400	NOTCH1	Notch1	2		1	1	0	0	0	0	0	0	0	0.0362286	0.0362286	0	0	0	0	0	0	0	0	0	0	0	0	0	0	0.0362286	0.0362286	1	0.0362286
2981	41	ENSG00000273184	ENSG00000273184	1	ENSG00000117676	RPS6KA1	p90RSK_pT573	2		2	1	0	1	0	0	0	0	0	-0.0360828	0.0360828	0	0	-0.0848846	0.0848846	0	0	0	0	0	0	0	0	0	0	0.0848846	0.0604837	1	0.0360828
590	41	ENSG00000109819	PPARGC1A	1	ENSG00000117676	RPS6KA1	p90RSK_pT573	2		2	1	0	1	0	0	0	0	0	-0.0360803	0.0360803	0	0	-0.0796702	0.0796702	0	0	0	0	0	0	0	0	0	0	0.0796702	0.0578752	1	0.0360803
2669	5	ENSG00000231185	SPRY4-AS1	1	ENSG00000153094	BCL2L11	Bim	2		3	1	0	1	1	0	0	0	0	-0.0359008	0.0359008	0	0	-0.00305194	0.00305194	-0.0831056	0.0831056	0	0	0	0	0	0	0	0	0.0831056	0.0406861	1	0.0359008
2735	39	ENSG00000238390	ENSG00000238390	1	ENSG00000124762	CDKN1A	p21	2		2	1	0	0	0	1	0	0	0	-0.0357998	0.0357998	0	0	0	0	0	0	-0.0131638	0.0131638	0	0	0	0	0	0	0.0357998	0.0244818	1	0.0357998
2541	28	ENSG00000206885	SNORA75	1	ENSG00000100644	HIF1A	Hif-1-alpha	2		4	1	0	1	0	1	0	0	1	-0.0356478	0.0356478	0	0	-0.0348504	0.0348504	0	0	-0.0428973	0.0428973	0	0	0	0	-0.0290367	0.0290367	0.0428973	0.0356081	1	0.0356478
2350	16	ENSG00000188373	C10orf99	1	ENSG00000152661	GJA1	Connexin-43	2		3	1	1	1	0	0	0	0	0	0.0354405	0.0354405	0.047369	0.047369	0.0223975	0.0223975	0	0	0	0	0	0	0	0	0	0	0.047369	0.035069	1	0.0354405
1875	46	ENSG00000167779	IGFBP6	1	ENSG00000166851	PLK1	PLK1	2		1	1	0	0	0	0	0	0	0	0.0348187	0.0348187	0	0	0	0	0	0	0	0	0	0	0	0	0	0	0.0348187	0.0348187	1	0.0348187
2251	33	ENSG00000184545	DUSP8	1	ENSG00000100030 ENSG00000102882	MAPK1 MAPK3	MAPK_pT202_Y204	2		3	1	1	0	1	0	0	0	0	0.0347195	0.0347195	0.0177838	0.0177838	0	0	0.0709694	0.0709694	0	0	0	0	0	0	0	0	0.0709694	0.0411576	1	0.0347195
2540	57	ENSG00000206828	ENSG00000206828	1	ENSG00000137693	YAP1	YAP	2		2	1	0	0	1	0	0	0	0	-0.0346519	0.0346519	0	0	0	0	-0.0888502	0.0888502	0	0	0	0	0	0	0	0	0.0888502	0.061751	1	0.0346519
1697	31	ENSG00000163464	CXCR1	1	ENSG00000140443	IGF1R	IGFRb	2		4	1	1	1	1	0	0	0	0	0.0346274	0.0346274	0.203905	0.203905	0.0593056	0.0593056	0.0196607	0.0196607	0	0	0	0	0	0	0	0	0.203905	0.0793747	1	0.0346274
3044	28	ENSG00000281000	SNORD3D	1	ENSG00000100644	HIF1A	Hif-1-alpha	2		4	1	0	1	0	0	0	1	1	-0.0343742	0.0343742	0	0	-0.0157986	0.0157986	0	0	0	0	0	0	-0.0562704	0.0562704	-0.0682527	0.0682527	0.0682527	0.043674	1	0.0343742
1722	31	ENSG00000163874	ZC3H12A	1	ENSG00000140443	IGF1R	IGFRb	2		4	1	1	1	1	0	0	0	0	0.0341521	0.0341521	0.0482263	0.0482263	0.0191117	0.0191117	0.0963712	0.0963712	0	0	0	0	0	0	0	0	0.0963712	0.0494653	1	0.0341521
36	7	ENSG00000010438	PRSS3	1	ENSG00000132155	RAF1	C-Raf_pS338	2		4	1	0	1	0	1	0	1	0	0.0337604	0.0337604	0	0	0.0258473	0.0258473	0	0	0.000890533	0.000890533	0	0	0.0385052	0.0385052	0	0	0.0385052	0.0247509	1	0.0337604
2706	6	ENSG00000234442	ENSG00000234442	1	ENSG00000136997	MYC	c-Myc	2		2	1	0	0	1	0	0	0	0	0.0336803	0.0336803	0	0	0	0	0.0106731	0.0106731	0	0	0	0	0	0	0	0	0.0336803	0.0221767	1	0.0336803
2490	8	ENSG00000203812	HIST2H2AA3	1	ENSG00000165806	CASP7	Caspase-7-cleaved	2		3	1	0	0	0	0	0	1	1	0.0331748	0.0331748	0	0	0	0	0	0	0	0	0	0	0.0284801	0.0284801	0.0330355	0.0330355	0.0331748	0.0315635	1	0.0331748
1201	12	ENSG00000138190	EXOC6	1	ENSG00000170312	CDC2	CDK1	2		5	1	1	0	1	1	0	1	0	0.0330163	0.0330163	0.0144175	0.0144175	0	0	0.0439503	0.0439503	0.0300259	0.0300259	0	0	0.0222483	0.0222483	0	0	0.0439503	0.0287316	1	0.0330163
766	21	ENSG00000118849	RARRES1	1	ENSG00000185499	MUC1	EMA	2		4	1	1	0	1	1	0	0	0	0.0329818	0.0329818	0.0320268	0.0320268	0	0	0.0498764	0.0498764	0.0750288	0.0750288	0	0	0	0	0	0	0.0750288	0.0474784	1	0.0329818
2900	26	ENSG00000263218	ENSG00000263218	1	ENSG00000065361	ERBB3	HER3	2		2	1	0	0	1	0	0	0	0	0.032727	0.032727	0	0	0	0	0.00497883	0.00497883	0	0	0	0	0	0	0	0	0.032727	0.0188529	1	0.032727
1985	15	ENSG00000171067	C11orf24	1	ENSG00000181885	CLDN7	Claudin-7	2		1	1	0	0	0	0	0	0	0	-0.0322596	0.0322596	0	0	0	0	0	0	0	0	0	0	0	0	0	0	0.0322596	0.0322596	1	0.0322596
2043	31	ENSG00000173559	NABP1	1	ENSG00000140443	IGF1R	IGFRb	2		2	1	0	1	0	0	0	0	0	0.0318952	0.0318952	0	0	0.0253812	0.0253812	0	0	0	0	0	0	0	0	0	0	0.0318952	0.0286382	1	0.0318952
965	32	ENSG00000129667	RHBDF2	1	ENSG00000125347	IRF1	IRF-1	2		5	1	1	1	1	0	0	1	0	0.0318739	0.0318739	0.116432	0.116432	0.0288738	0.0288738	0.015564	0.015564	0	0	0	0	0.0214246	0.0214246	0	0	0.116432	0.0428337	1	0.0318739
2285	59	ENSG00000185567	AHNAK2	1	ENSG00000065978	YBX1	YB1_pS102	2		2	1	0	0	0	0	0	1	0	-0.031355	0.031355	0	0	0	0	0	0	0	0	0	0	-0.01907	0.01907	0	0	0.031355	0.0252125	1	0.031355
2826	12	ENSG00000255730	ENSG00000255730	1	ENSG00000170312	CDC2	CDK1	2		3	1	1	0	1	0	0	0	0	-0.0308832	0.0308832	-0.0259767	0.0259767	0	0	-0.0252649	0.0252649	0	0	0	0	0	0	0	0	0.0308832	0.0273749	1	0.0308832
1623	5	ENSG00000160752	FDPS	1	ENSG00000153094	BCL2L11	Bim	2		3	1	0	1	1	0	0	0	0	-0.03045	0.03045	0	0	-0.00816992	0.00816992	-0.0405967	0.0405967	0	0	0	0	0	0	0	0	0.0405967	0.0264055	1	0.03045
500	38	ENSG00000105376	ICAM5	1	ENSG00000148400	NOTCH1	Notch1	2		5	1	1	0	0	1	0	1	1	0.0302928	0.0302928	0.0161574	0.0161574	0	0	0	0	0.0594321	0.0594321	0	0	0.084715	0.084715	0.00589018	0.00589018	0.084715	0.0392975	1	0.0302928
1473	10	ENSG00000152377	SPOCK1	1	ENSG00000198910	L1CAM	CD171	2		1	1	0	0	0	0	0	0	0	0.0302473	0.0302473	0	0	0	0	0	0	0	0	0	0	0	0	0	0	0.0302473	0.0302473	1	0.0302473
2540	35	ENSG00000206828	ENSG00000206828	1	ENSG00000198793	MTOR	mTOR_pS2448	2		2	1	0	0	1	0	0	0	0	0.0300996	0.0300996	0	0	0	0	0.0492415	0.0492415	0	0	0	0	0	0	0	0	0.0492415	0.0396706	1	0.0300996
581	14	ENSG00000109255	NMU	1	ENSG00000183765	CHEK2	Chk2_pT68	2		2	1	0	1	0	0	0	0	0	-0.0300444	0.0300444	0	0	-0.155382	0.155382	0	0	0	0	0	0	0	0	0	0	0.155382	0.0927131	1	0.0300444
971	14	ENSG00000130066	SAT1	1	ENSG00000183765	CHEK2	Chk2_pT68	2		2	1	0	1	0	0	0	0	0	0.0297824	0.0297824	0	0	0.0470442	0.0470442	0	0	0	0	0	0	0	0	0	0	0.0470442	0.0384133	1	0.0297824
2191	40	ENSG00000181649	PHLDA2	1	ENSG00000108443	RPS6KB1	p70-S6K_pT389	2		2	1	0	0	1	0	0	0	0	0.029741	0.029741	0	0	0	0	0.0235196	0.0235196	0	0	0	0	0	0	0	0	0.029741	0.0266303	1	0.029741
759	30	ENSG00000118503	TNFAIP3	1	ENSG00000230989	HSBP1	HSP27_pS82	2		2	1	0	0	1	0	0	0	0	0.0295917	0.0295917	0	0	0	0	0.0969399	0.0969399	0	0	0	0	0	0	0	0	0.0969399	0.0632658	1	0.0295917
2415	39	ENSG00000197191	CYSRT1	1	ENSG00000124762	CDKN1A	p21	2		1	1	0	0	0	0	0	0	0	0.0294308	0.0294308	0	0	0	0	0	0	0	0	0	0	0	0	0	0	0.0294308	0.0294308	1	0.0294308
1833	17	ENSG00000166851	PLK1	1	ENSG00000134057	CCNB1	Cyclin-B1	2		2	1	0	0	0	0	0	1	0	0.0293736	0.0293736	0	0	0	0	0	0	0	0	0	0	0.202972	0.202972	0	0	0.202972	0.116173	1	0.0293736
2678	55	ENSG00000232218	ENSG00000232218	1	ENSG00000128052	KDR	VEGFR-2	2		3	1	1	0	0	1	0	0	0	-0.0289316	0.0289316	-0.0206855	0.0206855	0	0	0	0	-0.04515	0.04515	0	0	0	0	0	0	0.04515	0.031589	1	0.0289316
2706	27	ENSG00000234442	ENSG00000234442	1	ENSG00000114315	HES1	HES1	2		2	1	0	0	1	0	0	0	0	0.0286721	0.0286721	0	0	0	0	0.0290689	0.0290689	0	0	0	0	0	0	0	0	0.0290689	0.0288705	1	0.0286721
2937	28	ENSG00000267436	ENSG00000267436	1	ENSG00000100644	HIF1A	Hif-1-alpha	2		2	1	0	0	0	1	0	0	0	0.0286458	0.0286458	0	0	0	0	0	0	0.0984357	0.0984357	0	0	0	0	0	0	0.0984357	0.0635407	1	0.0286458
1012	40	ENSG00000132000	PODNL1	1	ENSG00000108443	RPS6KB1	p70-S6K_pT389	2		2	1	0	1	0	0	0	0	0	-0.0283895	0.0283895	0	0	-0.00419854	0.00419854	0	0	0	0	0	0	0	0	0	0	0.0283895	0.016294	1	0.0283895
2222	20	ENSG00000183421	RIPK4	1	ENSG00000146648	EGFR	EGFR	2		2	1	0	0	0	1	0	0	0	0.0283406	0.0283406	0	0	0	0	0	0	0.209759	0.209759	0	0	0	0	0	0	0.209759	0.11905	1	0.0283406
1632	8	ENSG00000161011	SQSTM1	1	ENSG00000165806	CASP7	Caspase-7-cleaved	2		1	1	0	0	0	0	0	0	0	0.0278388	0.0278388	0	0	0	0	0	0	0	0	0	0	0	0	0	0	0.0278388	0.0278388	1	0.0278388
2585	12	ENSG00000216331	HIST1H1PS1	1	ENSG00000170312	CDC2	CDK1	2		5	1	1	1	1	0	0	1	0	-0.0275891	0.0275891	-0.0762827	0.0762827	-0.0329929	0.0329929	-0.0256935	0.0256935	0	0	0	0	-0.00242152	0.00242152	0	0	0.0762827	0.0329959	1	0.0275891
2089	24	ENSG00000175920	DOK7	1	ENSG00000141736	ERBB2	HER2	2		1	1	0	0	0	0	0	0	0	-0.027494	0.027494	0	0	0	0	0	0	0	0	0	0	0	0	0	0	0.027494	0.027494	1	0.027494
2999	39	ENSG00000274266	SNORA73A	1	ENSG00000124762	CDKN1A	p21	2		2	1	0	1	0	0	0	0	0	-0.0273784	0.0273784	0	0	-0.0887654	0.0887654	0	0	0	0	0	0	0	0	0	0	0.0887654	0.0580719	1	0.0273784
2889	45	ENSG00000261716	ENSG00000261716	1	ENSG00000150593	PDCD4	Pdcd4	2		1	1	0	0	0	0	0	0	0	0.0271886	0.0271886	0	0	0	0	0	0	0	0	0	0	0	0	0	0	0.0271886	0.0271886	1	0.0271886
2684	44	ENSG00000232519	ENSG00000232519	1	ENSG00000120217	CD274	PD-L1	2		3	1	1	0	0	0	0	0	1	-0.0270343	0.0270343	-0.00359186	0.00359186	0	0	0	0	0	0	0	0	0	0	-0.00322248	0.00322248	0.0270343	0.0112829	1	0.0270343
160	51	ENSG00000066248	NGEF	1	ENSG00000168610	STAT3	Stat3	2		3	1	1	1	0	0	0	0	0	-0.0268684	0.0268684	-0.00811593	0.00811593	-0.0361604	0.0361604	0	0	0	0	0	0	0	0	0	0	0.0361604	0.0237149	1	0.0268684
2242	5	ENSG00000184207	PGP	1	ENSG00000153094	BCL2L11	Bim	2		2	1	0	0	1	0	0	0	0	-0.0263521	0.0263521	0	0	0	0	-0.0205582	0.0205582	0	0	0	0	0	0	0	0	0.0263521	0.0234552	1	0.0263521
2445	33	ENSG00000198157	HMGN5	1	ENSG00000100030 ENSG00000102882	MAPK1 MAPK3	MAPK_pT202_Y204	2		1	1	0	0	0	0	0	0	0	-0.0260357	0.0260357	0	0	0	0	0	0	0	0	0	0	0	0	0	0	0.0260357	0.0260357	1	0.0260357
1567	31	ENSG00000157557	ETS2	1	ENSG00000140443	IGF1R	IGFRb	2		3	1	0	0	0	0	0	1	1	0.0259133	0.0259133	0	0	0	0	0	0	0	0	0	0	0.520652	0.520652	0.00638714	0.00638714	0.520652	0.184318	1	0.0259133
2611	16	ENSG00000224126	UBE2SP2	1	ENSG00000152661	GJA1	Connexin-43	2		1	1	0	0	0	0	0	0	0	-0.0258833	0.0258833	0	0	0	0	0	0	0	0	0	0	0	0	0	0	0.0258833	0.0258833	1	0.0258833
860	53	ENSG00000124102	PI3	1	ENSG00000092295	TGM1	Transglutaminase	2		4	1	1	0	1	1	0	0	0	-0.0256409	0.0256409	-0.112638	0.112638	0	0	-0.0685263	0.0685263	-0.0187996	0.0187996	0	0	0	0	0	0	0.112638	0.0564012	1	0.0256409
436	39	ENSG00000102359	SRPX2	1	ENSG00000124762	CDKN1A	p21	2		3	1	0	1	1	0	0	0	0	-0.0256082	0.0256082	0	0	-0.0557278	0.0557278	-0.181721	0.181721	0	0	0	0	0	0	0	0	0.181721	0.0876856	1	0.0256082
848	17	ENSG00000123416	TUBA1B	1	ENSG00000134057	CCNB1	Cyclin-B1	2		2	1	0	1	0	0	0	0	0	0.0255509	0.0255509	0	0	0.00756839	0.00756839	0	0	0	0	0	0	0	0	0	0	0.0255509	0.0165596	1	0.0255509
3048	30	ENSG00000281991	TMEM265	1	ENSG00000230989	HSBP1	HSP27_pS82	2		3	1	1	0	0	0	0	0	1	0.025538	0.025538	0.224215	0.224215	0	0	0	0	0	0	0	0	0	0	0.0649983	0.0649983	0.224215	0.104917	1	0.025538
2504	32	ENSG00000204427	ABHD16A	1	ENSG00000125347	IRF1	IRF-1	2		2	1	0	0	0	1	0	0	0	0.024996	0.024996	0	0	0	0	0	0	0.0988119	0.0988119	0	0	0	0	0	0	0.0988119	0.0619039	1	0.024996
2167	51	ENSG00000179750	APOBEC3B	1	ENSG00000168610	STAT3	Stat3	2		1	1	0	0	0	0	0	0	0	-0.0248156	0.0248156	0	0	0	0	0	0	0	0	0	0	0	0	0	0	0.0248156	0.0248156	1	0.0248156
2928	57	ENSG00000267062	ENSG00000267062	1	ENSG00000137693	YAP1	YAP	2		3	1	0	0	0	0	0	1	1	0.0239844	0.0239844	0	0	0	0	0	0	0	0	0	0	0.00172153	0.00172153	0.0057056	0.0057056	0.0239844	0.0104705	1	0.0239844
3027	8	ENSG00000278970	HEIH	1	ENSG00000165806	CASP7	Caspase-7-cleaved	2		1	1	0	0	0	0	0	0	0	0.0236941	0.0236941	0	0	0	0	0	0	0	0	0	0	0	0	0	0	0.0236941	0.0236941	1	0.0236941
1512	33	ENSG00000154319	FAM167A	1	ENSG00000100030 ENSG00000102882	MAPK1 MAPK3	MAPK_pT202_Y204	2		3	1	1	0	0	0	0	1	0	0.023666	0.023666	0.0491322	0.0491322	0	0	0	0	0	0	0	0	0.143651	0.143651	0	0	0.143651	0.0721496	1	0.023666
2865	17	ENSG00000259316	ENSG00000259316	1	ENSG00000134057	CCNB1	Cyclin-B1	2		1	1	0	0	0	0	0	0	0	0.0235182	0.0235182	0	0	0	0	0	0	0	0	0	0	0	0	0	0	0.0235182	0.0235182	1	0.0235182
1308	3	ENSG00000143127	ITGA10	1	ENSG00000167601	AXL	Axl	2		1	1	0	0	0	0	0	0	0	0.0233904	0.0233904	0	0	0	0	0	0	0	0	0	0	0	0	0	0	0.0233904	0.0233904	1	0.0233904
1717	30	ENSG00000163738	MTHFD2L	1	ENSG00000230989	HSBP1	HSP27_pS82	2		2	1	0	0	0	0	0	1	0	-0.0232968	0.0232968	0	0	0	0	0	0	0	0	0	0	-0.0176155	0.0176155	0	0	0.0232968	0.0204561	1	0.0232968
421	46	ENSG00000101447	FAM83D	1	ENSG00000166851	PLK1	PLK1	2		5	1	0	1	1	1	0	0	1	0.0223274	0.0223274	0	0	0.0205239	0.0205239	0.058785	0.058785	0.00177466	0.00177466	0	0	0	0	0.000400018	0.000400018	0.058785	0.0207622	1	0.0223274
2899	55	ENSG00000263212	ENSG00000263212	1	ENSG00000128052	KDR	VEGFR-2	2		2	1	0	0	1	0	0	0	0	0.0221945	0.0221945	0	0	0	0	0.0429873	0.0429873	0	0	0	0	0	0	0	0	0.0429873	0.0325909	1	0.0221945
2897	48	ENSG00000262580	ENSG00000262580	1	ENSG00000137154	RPS6	S6_pS235_S236	2		3	1	0	1	0	0	0	1	0	-0.0220719	0.0220719	0	0	-0.0395849	0.0395849	0	0	0	0	0	0	-0.0680583	0.0680583	0	0	0.0680583	0.0432384	1	0.0220719
100	6	ENSG00000046653	GPM6B	1	ENSG00000136997	MYC	c-Myc	2		1	1	0	0	0	0	0	0	0	0.0219882	0.0219882	0	0	0	0	0	0	0	0	0	0	0	0	0	0	0.0219882	0.0219882	1	0.0219882
2525	34	ENSG00000205336	ADGRG1	1	ENSG00000143384	MCL1	Mcl-1	2		4	1	0	1	1	0	0	0	1	-0.021749	0.021749	0	0	-0.0500421	0.0500421	-0.107557	0.107557	0	0	0	0	0	0	-0.00015116	0.00015116	0.107557	0.0448748	1	0.021749
1962	28	ENSG00000170345	FOS	1	ENSG00000100644	HIF1A	Hif-1-alpha	2		4	1	0	0	1	0	0	1	1	0.0209935	0.0209935	0	0	0	0	0.0359567	0.0359567	0	0	0	0	0.0329065	0.0329065	0.200073	0.200073	0.200073	0.0724824	1	0.0209935
2347	20	ENSG00000188293	IGFL1	1	ENSG00000146648	EGFR	EGFR	2		3	1	0	0	0	0	0	1	1	0.0209554	0.0209554	0	0	0	0	0	0	0	0	0	0	0.056059	0.056059	0.0674197	0.0674197	0.0674197	0.0481447	1	0.0209554
2953	7	ENSG00000269711	ENSG00000269711	1	ENSG00000132155	RAF1	C-Raf_pS338	2		5	1	0	1	1	1	0	1	0	-0.0209135	0.0209135	0	0	-0.0356804	0.0356804	-0.0458469	0.0458469	-0.000114008	0.000114008	0	0	-0.0246995	0.0246995	0	0	0.0458469	0.0254509	1	0.0209135
2924	33	ENSG00000266553	RN7SL356P	1	ENSG00000100030 ENSG00000102882	MAPK1 MAPK3	MAPK_pT202_Y204	2		3	1	1	0	1	0	0	0	0	0.0209081	0.0209081	0.0616939	0.0616939	0	0	0.116594	0.116594	0	0	0	0	0	0	0	0	0.116594	0.0663985	1	0.0209081
438	13	ENSG00000102393	GLA	1	ENSG00000149554	CHEK1	Chk1	2		1	1	0	0	0	0	0	0	0	0.0205599	0.0205599	0	0	0	0	0	0	0	0	0	0	0	0	0	0	0.0205599	0.0205599	1	0.0205599
2490	46	ENSG00000203812	HIST2H2AA3	1	ENSG00000166851	PLK1	PLK1	2		2	1	0	1	0	0	0	0	0	-0.0205134	0.0205134	0	0	-0.0117326	0.0117326	0	0	0	0	0	0	0	0	0	0	0.0205134	0.016123	1	0.0205134
78	32	ENSG00000028137	TNFRSF1B	1	ENSG00000125347	IRF1	IRF-1	2		2	1	0	1	0	0	0	0	0	0.0203279	0.0203279	0	0	0.0151319	0.0151319	0	0	0	0	0	0	0	0	0	0	0.0203279	0.0177299	1	0.0203279
2152	39	ENSG00000179148	ALOXE3	1	ENSG00000124762	CDKN1A	p21	2		4	1	0	1	1	0	0	1	0	0.0202343	0.0202343	0	0	0.0134202	0.0134202	0.0561485	0.0561485	0	0	0	0	0.0924136	0.0924136	0	0	0.0924136	0.0455542	1	0.0202343
2996	44	ENSG00000274210	ENSG00000274210	1	ENSG00000120217	CD274	PD-L1	2		4	1	0	0	0	1	0	1	1	-0.0201487	0.0201487	0	0	0	0	0	0	-0.0176012	0.0176012	0	0	-0.0264993	0.0264993	-0.00343944	0.00343944	0.0264993	0.0169222	1	0.0201487
2763	27	ENSG00000244242	IFITM10	1	ENSG00000114315	HES1	HES1	2		3	1	0	0	1	1	0	0	0	0.0197886	0.0197886	0	0	0	0	0.0466812	0.0466812	0.0761504	0.0761504	0	0	0	0	0	0	0.0761504	0.0475401	1	0.0197886
2706	10	ENSG00000234442	ENSG00000234442	1	ENSG00000198910	L1CAM	CD171	2		2	1	1	0	0	0	0	0	0	0.0197664	0.0197664	0.016112	0.016112	0	0	0	0	0	0	0	0	0	0	0	0	0.0197664	0.0179392	1	0.0197664
2035	29	ENSG00000173262	SLC2A14	1	ENSG00000168148	HIST3H3	Histone-H3	2		5	1	0	1	1	1	0	1	0	0.0194257	0.0194257	0	0	0.0205482	0.0205482	0.0258122	0.0258122	0.0504068	0.0504068	0	0	0.0801825	0.0801825	0	0	0.0801825	0.0392751	1	0.0194257
187	23	ENSG00000071242	RPS6KA2	1	ENSG00000111206	FOXM1	FoxM1	2		1	1	0	0	0	0	0	0	0	0.0194047	0.0194047	0	0	0	0	0	0	0	0	0	0	0	0	0	0	0.0194047	0.0194047	1	0.0194047
3000	53	ENSG00000274415	ENSG00000274415	1	ENSG00000092295	TGM1	Transglutaminase	2		5	1	1	1	1	1	0	0	0	0.0190752	0.0190752	0.0427602	0.0427602	0.0420223	0.0420223	0.0169131	0.0169131	0.140829	0.140829	0	0	0	0	0	0	0.140829	0.05232	1	0.0190752
2611	49	ENSG00000224126	UBE2SP2	1	ENSG00000137154	RPS6	S6_pS240_S244	2		4	1	0	1	0	0	0	1	1	0.0190699	0.0190699	0	0	0.00888976	0.00888976	0	0	0	0	0	0	0.0195636	0.0195636	0.00107817	0.00107817	0.0195636	0.0121504	1	0.0190699
1183	19	ENSG00000137880	GCHFR	1	ENSG00000120875	DUSP4	DUSP4	2		1	1	0	0	0	0	0	0	0	-0.0190067	0.0190067	0	0	0	0	0	0	0	0	0	0	0	0	0	0	0.0190067	0.0190067	1	0.0190067
2999	26	ENSG00000274266	SNORA73A	1	ENSG00000065361	ERBB3	HER3	2		3	1	0	1	0	0	0	0	1	-0.0189887	0.0189887	0	0	-0.0189867	0.0189867	0	0	0	0	0	0	0	0	-0.0324379	0.0324379	0.0324379	0.0234711	1	0.0189887
2167	10	ENSG00000179750	APOBEC3B	1	ENSG00000198910	L1CAM	CD171	2		3	1	0	1	0	0	0	0	1	0.0181472	0.0181472	0	0	0.0874856	0.0874856	0	0	0	0	0	0	0	0	0.0150817	0.0150817	0.0874856	0.0402382	1	0.0181472
2705	44	ENSG00000234431	ENSG00000234431	1	ENSG00000120217	CD274	PD-L1	2		2	1	0	0	0	1	0	0	0	0.0181462	0.0181462	0	0	0	0	0	0	0.0295603	0.0295603	0	0	0	0	0	0	0.0295603	0.0238532	1	0.0181462
2893	3	ENSG00000262074	SNORD3B-2	1	ENSG00000167601	AXL	Axl	2		3	1	0	1	0	0	0	0	1	-0.0179268	0.0179268	0	0	-0.140364	0.140364	0	0	0	0	0	0	0	0	-0.0881304	0.0881304	0.140364	0.0821405	1	0.0179268
2826	46	ENSG00000255730	ENSG00000255730	1	ENSG00000166851	PLK1	PLK1	2		3	1	0	0	1	0	0	1	0	-0.0178147	0.0178147	0	0	0	0	-0.0860645	0.0860645	0	0	0	0	-0.0578172	0.0578172	0	0	0.0860645	0.0538988	1	0.0178147
1490	6	ENSG00000153292	ADGRF1	1	ENSG00000136997	MYC	c-Myc	2		2	1	0	1	0	0	0	0	0	0.0177995	0.0177995	0	0	0.0290314	0.0290314	0	0	0	0	0	0	0	0	0	0	0.0290314	0.0234155	1	0.0177995
2306	47	ENSG00000186480	INSIG1	1	ENSG00000162775	RBM15	Rb_pS807_S811	2		2	1	0	0	0	1	0	0	0	0.0174912	0.0174912	0	0	0	0	0	0	0.00864	0.00864	0	0	0	0	0	0	0.0174912	0.0130656	1	0.0174912
811	54	ENSG00000121060	TRIM25	1	ENSG00000121060	TRIM25	TRIM25	2		3	1	0	0	0	0	0	1	1	0.0173202	0.0173202	0	0	0	0	0	0	0	0	0	0	0.0294814	0.0294814	0.0136372	0.0136372	0.0294814	0.0201463	1	0.0173202
893	34	ENSG00000125775	SDCBP2	1	ENSG00000143384	MCL1	Mcl-1	2		2	1	0	0	1	0	0	0	0	0.0173156	0.0173156	0	0	0	0	0.0264142	0.0264142	0	0	0	0	0	0	0	0	0.0264142	0.0218649	1	0.0173156
1696	39	ENSG00000163453	IGFBP7	1	ENSG00000124762	CDKN1A	p21	2		2	1	0	0	0	0	0	0	1	-0.017296	0.017296	0	0	0	0	0	0	0	0	0	0	0	0	-0.102779	0.102779	0.102779	0.0600375	1	0.017296
285	35	ENSG00000087086	FTL	1	ENSG00000198793	MTOR	mTOR_pS2448	2		2	1	0	1	0	0	0	0	0	-0.0171297	0.0171297	0	0	-0.1538	0.1538	0	0	0	0	0	0	0	0	0	0	0.1538	0.085465	1	0.0171297
2937	46	ENSG00000267436	ENSG00000267436	1	ENSG00000166851	PLK1	PLK1	2		3	1	0	1	0	0	0	1	0	-0.0169267	0.0169267	0	0	-0.0274849	0.0274849	0	0	0	0	0	0	-0.102295	0.102295	0	0	0.102295	0.0489023	1	0.0169267
2912	36	ENSG00000265185	SNORD3B-1	1	ENSG00000125414	MYH2	Myosin-IIa_pS1943	2		2	1	0	0	1	0	0	0	0	-0.0168599	0.0168599	0	0	0	0	-0.199968	0.199968	0	0	0	0	0	0	0	0	0.199968	0.108414	1	0.0168599
986	59	ENSG00000130775	THEMIS2	1	ENSG00000065978	YBX1	YB1_pS102	2		2	1	0	0	0	1	0	0	0	-0.0165734	0.0165734	0	0	0	0	0	0	-0.0633755	0.0633755	0	0	0	0	0	0	0.0633755	0.0399745	1	0.0165734
1351	38	ENSG00000144655	CSRNP1	1	ENSG00000148400	NOTCH1	Notch1	2		2	1	0	0	0	0	0	1	0	-0.0162618	0.0162618	0	0	0	0	0	0	0	0	0	0	-0.00262739	0.00262739	0	0	0.0162618	0.0094446	1	0.0162618
835	12	ENSG00000122966	CIT	1	ENSG00000170312	CDC2	CDK1	2		3	1	0	0	1	1	0	0	0	0.0160853	0.0160853	0	0	0	0	0.0629504	0.0629504	0.178192	0.178192	0	0	0	0	0	0	0.178192	0.0857425	1	0.0160853
1448	6	ENSG00000150990	DHX37	1	ENSG00000136997	MYC	c-Myc	2		3	1	0	0	1	1	0	0	0	0.0156087	0.0156087	0	0	0	0	0.00956017	0.00956017	0.00186896	0.00186896	0	0	0	0	0	0	0.0156087	0.00901262	1	0.0156087
2694	57	ENSG00000233250	ENSG00000233250	1	ENSG00000137693	YAP1	YAP	2		5	1	1	1	0	1	0	1	0	-0.0153543	0.0153543	-0.0813208	0.0813208	-0.0524292	0.0524292	0	0	-0.136311	0.136311	0	0	-0.054958	0.054958	0	0	0.136311	0.0680746	1	0.0153543
319	24	ENSG00000090861	AARS	1	ENSG00000141736	ERBB2	HER2	2		2	1	1	0	0	0	0	0	0	-0.0153421	0.0153421	-0.0158693	0.0158693	0	0	0	0	0	0	0	0	0	0	0	0	0.0158693	0.0156057	1	0.0153421
2937	51	ENSG00000267436	ENSG00000267436	1	ENSG00000168610	STAT3	Stat3	2		3	1	0	0	0	1	0	0	1	-0.015291	0.015291	0	0	0	0	0	0	-0.0287806	0.0287806	0	0	0	0	-0.00571187	0.00571187	0.0287806	0.0165945	1	0.015291
303	32	ENSG00000089127	OAS1	1	ENSG00000125347	IRF1	IRF-1	2		3	1	0	0	1	0	0	1	0	0.0152203	0.0152203	0	0	0	0	0.117929	0.117929	0	0	0	0	0.0489144	0.0489144	0	0	0.117929	0.0606878	1	0.0152203
1380	19	ENSG00000145819	ARHGAP26	1	ENSG00000120875	DUSP4	DUSP4	2		3	1	0	0	0	0	0	1	1	0.0150191	0.0150191	0	0	0	0	0	0	0	0	0	0	0.0369317	0.0369317	0.00230767	0.00230767	0.0369317	0.0180861	1	0.0150191
1000	31	ENSG00000131386	GALNT15	1	ENSG00000140443	IGF1R	IGFRb	2		2	1	0	0	0	0	0	1	0	0.014889	0.014889	0	0	0	0	0	0	0	0	0	0	0.360583	0.360583	0	0	0.360583	0.187736	1	0.014889
2678	42	ENSG00000232218	ENSG00000232218	1	ENSG00000106366	SERPINE1	PAI-1	2		3	1	1	0	1	0	0	0	0	-0.0148109	0.0148109	-0.0115678	0.0115678	0	0	-0.0129448	0.0129448	0	0	0	0	0	0	0	0	0.0148109	0.0131078	1	0.0148109
429	7	ENSG00000101977	MCF2	1	ENSG00000132155	RAF1	C-Raf_pS338	2		2	1	0	1	0	0	0	0	0	0.0147332	0.0147332	0	0	0.0368497	0.0368497	0	0	0	0	0	0	0	0	0	0	0.0368497	0.0257915	1	0.0147332
2152	29	ENSG00000179148	ALOXE3	1	ENSG00000168148	HIST3H3	Histone-H3	2		3	1	0	0	0	1	0	1	0	0.0142066	0.0142066	0	0	0	0	0	0	0.000452285	0.000452285	0	0	0.00252752	0.00252752	0	0	0.0142066	0.00572882	1	0.0142066
2020	5	ENSG00000172757	CFL1	1	ENSG00000153094	BCL2L11	Bim	2		4	1	0	1	0	1	0	0	1	-0.0141494	0.0141494	0	0	-0.064921	0.064921	0	0	-0.0834785	0.0834785	0	0	0	0	-0.0339949	0.0339949	0.0834785	0.0491359	1	0.0141494
2147	35	ENSG00000178934	LGALS7B	1	ENSG00000198793	MTOR	mTOR_pS2448	2		3	1	0	0	1	0	0	0	1	-0.0135356	0.0135356	0	0	0	0	-0.0175454	0.0175454	0	0	0	0	0	0	-0.108739	0.108739	0.108739	0.0466066	1	0.0135356
147	45	ENSG00000064205	CCN5	1	ENSG00000150593	PDCD4	Pdcd4	2		2	1	0	1	0	0	0	0	0	0.0135178	0.0135178	0	0	0.0376153	0.0376153	0	0	0	0	0	0	0	0	0	0	0.0376153	0.0255665	1	0.0135178
372	50	ENSG00000100097	LGALS1	1	ENSG00000112096	SOD2	SOD2	2		3	1	0	1	0	0	0	0	1	-0.0134964	0.0134964	0	0	-0.234637	0.234637	0	0	0	0	0	0	0	0	-0.168176	0.168176	0.234637	0.13877	1	0.0134964
220	44	ENSG00000075399	VPS9D1	1	ENSG00000120217	CD274	PD-L1	2		5	1	1	1	1	0	0	1	0	0.0134776	0.0134776	0.0960732	0.0960732	0.0955696	0.0955696	0.300265	0.300265	0	0	0	0	0.19045	0.19045	0	0	0.300265	0.139167	1	0.0134776
3004	40	ENSG00000274817	ENSG00000274817	1	ENSG00000108443	RPS6KB1	p70-S6K_pT389	2		3	1	0	0	0	1	0	1	0	-0.0134639	0.0134639	0	0	0	0	0	0	-0.025418	0.025418	0	0	-0.0278564	0.0278564	0	0	0.0278564	0.0222461	1	0.0134639
394	32	ENSG00000100592	DAAM1	1	ENSG00000125347	IRF1	IRF-1	2		2	1	0	1	0	0	0	0	0	-0.0134328	0.0134328	0	0	-0.0406837	0.0406837	0	0	0	0	0	0	0	0	0	0	0.0406837	0.0270583	1	0.0134328
1270	52	ENSG00000141068	KSR1	1	ENSG00000168610	STAT3	Stat3_pY705	2		2	1	0	0	1	0	0	0	0	0.0134036	0.0134036	0	0	0	0	0.105473	0.105473	0	0	0	0	0	0	0	0	0.105473	0.0594383	1	0.0134036
2702	45	ENSG00000234147	ENSG00000234147	1	ENSG00000150593	PDCD4	Pdcd4	2		1	1	0	0	0	0	0	0	0	0.0121275	0.0121275	0	0	0	0	0	0	0	0	0	0	0	0	0	0	0.0121275	0.0121275	1	0.0121275
976	44	ENSG00000130303	BST2	1	ENSG00000120217	CD274	PD-L1	2		2	1	0	0	0	0	0	0	1	0.0120953	0.0120953	0	0	0	0	0	0	0	0	0	0	0	0	0.0850879	0.0850879	0.0850879	0.0485916	1	0.0120953
1233	12	ENSG00000139354	GAS2L3	1	ENSG00000170312	CDC2	CDK1	2		4	1	0	0	1	1	0	0	1	0.011792	0.011792	0	0	0	0	0.000221243	0.000221243	0.0951302	0.0951302	0	0	0	0	0.00743681	0.00743681	0.0951302	0.0286451	1	0.011792
2992	7	ENSG00000273897	ENSG00000273897	1	ENSG00000132155	RAF1	C-Raf_pS338	2		2	1	0	0	0	0	0	1	0	0.0113106	0.0113106	0	0	0	0	0	0	0	0	0	0	0.0202736	0.0202736	0	0	0.0202736	0.0157921	1	0.0113106
2461	6	ENSG00000198732	SMOC1	1	ENSG00000136997	MYC	c-Myc	2		1	1	0	0	0	0	0	0	0	0.0112715	0.0112715	0	0	0	0	0	0	0	0	0	0	0	0	0	0	0.0112715	0.0112715	1	0.0112715
1340	26	ENSG00000143878	RHOB	1	ENSG00000065361	ERBB3	HER3	2		1	1	0	0	0	0	0	0	0	0.0112032	0.0112032	0	0	0	0	0	0	0	0	0	0	0	0	0	0	0.0112032	0.0112032	1	0.0112032
762	41	ENSG00000118523	CCN2	1	ENSG00000117676	RPS6KA1	p90RSK_pT573	2		2	1	0	0	1	0	0	0	0	0.0108741	0.0108741	0	0	0	0	0.159149	0.159149	0	0	0	0	0	0	0	0	0.159149	0.0850117	1	0.0108741
860	34	ENSG00000124102	PI3	1	ENSG00000143384	MCL1	Mcl-1	2		2	1	0	0	0	0	0	1	0	0.0105161	0.0105161	0	0	0	0	0	0	0	0	0	0	0.0469554	0.0469554	0	0	0.0469554	0.0287357	1	0.0105161
43	50	ENSG00000011465	DCN	1	ENSG00000112096	SOD2	SOD2	2		3	1	1	0	1	0	0	0	0	0.01043	0.01043	0.0386414	0.0386414	0	0	0.058749	0.058749	0	0	0	0	0	0	0	0	0.058749	0.0359401	1	0.01043
3005	29	ENSG00000274879	ENSG00000274879	1	ENSG00000168148	HIST3H3	Histone-H3	2		2	1	0	0	1	0	0	0	0	-0.0103657	0.0103657	0	0	0	0	-0.00936819	0.00936819	0	0	0	0	0	0	0	0	0.0103657	0.00986693	1	0.0103657
749	12	ENSG00000117650	NEK2	1	ENSG00000170312	CDC2	CDK1	2		2	0	1	0	0	0	1	0	0	0	0	0.200909	0.200909	0	0	0	0	0	0	0.0157997	0.0157997	0	0	0	0	0.200909	0.108354	1	0.0157997
596	19	ENSG00000110013	SIAE	1	ENSG00000120875	DUSP4	DUSP4	2		2	0	1	0	0	0	1	0	0	0	0	-0.169244	0.169244	0	0	0	0	0	0	-0.0479421	0.0479421	0	0	0	0	0.169244	0.108593	1	0.0479421
1233	39	ENSG00000139354	GAS2L3	1	ENSG00000124762	CDKN1A	p21	2		6	0	1	1	1	1	1	1	0	0	0	-0.139516	0.139516	-0.169662	0.169662	-0.147604	0.147604	-0.259064	0.259064	-0.129227	0.129227	-0.337166	0.337166	0	0	0.337166	0.19704	1	0.129227
787	47	ENSG00000119969	HELLS	1	ENSG00000162775	RBM15	Rb_pS807_S811	2		3	0	1	0	1	0	1	0	0	0	0	0.0369102	0.0369102	0	0	0.0835363	0.0835363	0	0	0.0938585	0.0938585	0	0	0	0	0.0938585	0.071435	1	0.0938585
801	42	ENSG00000120708	TGFBI	1	ENSG00000106366	SERPINE1	PAI-1	2		4	0	1	1	0	1	1	0	0	0	0	0.0318342	0.0318342	0.0181929	0.0181929	0	0	0.00274076	0.00274076	0.121891	0.121891	0	0	0	0	0.121891	0.0436646	1	0.121891
2600	24	ENSG00000222414	RNU2-59P	1	ENSG00000141736	ERBB2	HER2	2		2	0	1	0	0	0	1	0	0	0	0	0.0128955	0.0128955	0	0	0	0	0	0	0.0951133	0.0951133	0	0	0	0	0.0951133	0.0540044	1	0.0951133
2695	20	ENSG00000233270	SNRPEP4	1	ENSG00000146648	EGFR	EGFR	2		2	0	1	0	0	0	1	0	0	0	0	6.72862e-05	6.72862e-05	0	0	0	0	0	0	0.0522206	0.0522206	0	0	0	0	0.0522206	0.0261439	1	0.0522206
951	38	ENSG00000129151	BBOX1	1	ENSG00000148400	NOTCH1	Notch1	2		2	0	0	1	0	0	1	0	0	0	0	0	0	0.248936	0.248936	0	0	0	0	0.077022	0.077022	0	0	0	0	0.248936	0.162979	1	0.077022
2706	9	ENSG00000234442	ENSG00000234442	1	ENSG00000105974	CAV1	Caveolin-1	2		2	0	0	1	0	0	1	0	0	0	0	0	0	-0.164942	0.164942	0	0	0	0	-0.0619517	0.0619517	0	0	0	0	0.164942	0.113447	1	0.0619517
2937	36	ENSG00000267436	ENSG00000267436	1	ENSG00000125414	MYH2	Myosin-IIa_pS1943	2		3	0	0	1	0	0	1	0	1	0	0	0	0	-0.136614	0.136614	0	0	0	0	-0.035118	0.035118	0	0	-0.143253	0.143253	0.143253	0.104995	1	0.035118
1826	10	ENSG00000166780	C16orf45	1	ENSG00000198910	L1CAM	CD171	2		2	0	0	1	0	0	1	0	0	0	0	0	0	0.124582	0.124582	0	0	0	0	0.036735	0.036735	0	0	0	0	0.124582	0.0806586	1	0.036735
896	30	ENSG00000125845	BMP2	1	ENSG00000230989	HSBP1	HSP27_pS82	2		3	0	0	1	1	0	1	0	0	0	0	0	0	0.118978	0.118978	0.0997938	0.0997938	0	0	0.0506466	0.0506466	0	0	0	0	0.118978	0.089806	1	0.0506466
1110	52	ENSG00000135477	KRT87P	1	ENSG00000168610	STAT3	Stat3_pY705	2		4	0	0	1	0	1	1	1	0	0	0	0	0	-0.115587	0.115587	0	0	-0.130534	0.130534	-0.304319	0.304319	-0.052772	0.052772	0	0	0.304319	0.150803	1	0.304319
2388	21	ENSG00000196507	TCEAL3	1	ENSG00000185499	MUC1	EMA	2		2	0	0	1	0	0	1	0	0	0	0	0	0	-0.0598081	0.0598081	0	0	0	0	-0.0502469	0.0502469	0	0	0	0	0.0598081	0.0550275	1	0.0502469
2883	19	ENSG00000261068	ENSG00000261068	1	ENSG00000120875	DUSP4	DUSP4	2		2	0	0	1	0	0	1	0	0	0	0	0	0	-0.0584659	0.0584659	0	0	0	0	-0.0209418	0.0209418	0	0	0	0	0.0584659	0.0397038	1	0.0209418
3040	53	ENSG00000280331	ENSG00000280331	1	ENSG00000092295	TGM1	Transglutaminase	2		2	0	0	1	0	0	1	0	0	0	0	0	0	0.0560597	0.0560597	0	0	0	0	0.0107867	0.0107867	0	0	0	0	0.0560597	0.0334232	1	0.0107867
2342	1	ENSG00000188042	ARL4C	1	ENSG00000278540 ENSG00000076555	ACACA ACACB	ACC1	2		2	0	0	1	0	0	1	0	0	0	0	0	0	-0.0284799	0.0284799	0	0	0	0	-0.072797	0.072797	0	0	0	0	0.072797	0.0506384	1	0.072797
392	17	ENSG00000100526	CDKN3	1	ENSG00000134057	CCNB1	Cyclin-B1	2		3	0	0	0	1	0	1	0	1	0	0	0	0	0	0	0.231192	0.231192	0	0	0.0896528	0.0896528	0	0	0.0171471	0.0171471	0.231192	0.112664	1	0.0896528
2815	22	ENSG00000254577	ENSG00000254577	1	ENSG00000169398	PTK2	FAK_pY397	2		3	0	0	0	1	1	1	0	0	0	0	0	0	0	0	-0.205641	0.205641	-0.0192339	0.0192339	-0.069562	0.069562	0	0	0	0	0.205641	0.0981457	1	0.069562
747	26	ENSG00000117632	STMN1	1	ENSG00000065361	ERBB3	HER3	2		2	0	0	0	1	0	1	0	0	0	0	0	0	0	0	-0.157065	0.157065	0	0	-0.205152	0.205152	0	0	0	0	0.205152	0.181108	1	0.205152
747	57	ENSG00000117632	STMN1	1	ENSG00000137693	YAP1	YAP	2		3	0	0	0	1	0	1	1	0	0	0	0	0	0	0	-0.110656	0.110656	0	0	-0.125112	0.125112	-0.0130999	0.0130999	0	0	0.125112	0.0829561	1	0.125112
429	41	ENSG00000101977	MCF2	1	ENSG00000117676	RPS6KA1	p90RSK_pT573	2		2	0	0	0	1	0	1	0	0	0	0	0	0	0	0	0.10452	0.10452	0	0	0.109209	0.109209	0	0	0	0	0.109209	0.106864	1	0.109209
2073	10	ENSG00000175274	TP53I11	1	ENSG00000198910	L1CAM	CD171	2		2	0	0	0	1	0	1	0	0	0	0	0	0	0	0	0.0651667	0.0651667	0	0	0.0120858	0.0120858	0	0	0	0	0.0651667	0.0386263	1	0.0120858
2981	23	ENSG00000273184	ENSG00000273184	1	ENSG00000111206	FOXM1	FoxM1	2		3	0	0	0	1	0	1	1	0	0	0	0	0	0	0	0.0583329	0.0583329	0	0	0.0418926	0.0418926	0.0723621	0.0723621	0	0	0.0723621	0.0575292	1	0.0418926
1544	10	ENSG00000156313	RPGR	1	ENSG00000198910	L1CAM	CD171	2		2	0	0	0	1	0	1	0	0	0	0	0	0	0	0	-0.0500037	0.0500037	0	0	-0.0174489	0.0174489	0	0	0	0	0.0500037	0.0337263	1	0.0174489
2907	46	ENSG00000264558	ENSG00000264558	1	ENSG00000166851	PLK1	PLK1	2		2	0	0	0	1	0	1	0	0	0	0	0	0	0	0	0.0352841	0.0352841	0	0	0.0129816	0.0129816	0	0	0	0	0.0352841	0.0241329	1	0.0129816
2672	16	ENSG00000231574	LINC02015	1	ENSG00000152661	GJA1	Connexin-43	2		4	0	0	0	1	0	1	1	1	0	0	0	0	0	0	0.0243082	0.0243082	0	0	0.0929356	0.0929356	0.0416631	0.0416631	0.0836856	0.0836856	0.0929356	0.0606481	1	0.0929356
2152	57	ENSG00000179148	ALOXE3	1	ENSG00000137693	YAP1	YAP	2		3	0	0	0	1	0	1	1	0	0	0	0	0	0	0	0.0242069	0.0242069	0	0	0.0475696	0.0475696	0.0289313	0.0289313	0	0	0.0475696	0.0335693	1	0.0475696
1588	25	ENSG00000158716	DUSP23	1	ENSG00000141736	ERBB2	HER2_pY1248	2		2	0	0	0	1	0	1	0	0	0	0	0	0	0	0	0.011532	0.011532	0	0	0.0160337	0.0160337	0	0	0	0	0.0160337	0.0137828	1	0.0160337
1986	37	ENSG00000171130	ATP6V0E2	1	ENSG00000104419	NDRG1	NDRG1_pT346	2		2	0	0	0	1	0	1	0	0	0	0	0	0	0	0	-0.000286899	0.000286899	0	0	-0.157574	0.157574	0	0	0	0	0.157574	0.0789306	1	0.157574
123	3	ENSG00000055163	CYFIP2	1	ENSG00000167601	AXL	Axl	2		2	0	0	0	0	1	1	0	0	0	0	0	0	0	0	0	0	0.12416	0.12416	0.117904	0.117904	0	0	0	0	0.12416	0.121032	1	0.117904
2900	3	ENSG00000263218	ENSG00000263218	1	ENSG00000167601	AXL	Axl	2		2	0	0	0	0	1	1	0	0	0	0	0	0	0	0	0	0	-0.0179886	0.0179886	-0.0139709	0.0139709	0	0	0	0	0.0179886	0.0159798	1	0.0139709
798	40	ENSG00000120659	TNFSF11	1	ENSG00000108443	RPS6KB1	p70-S6K_pT389	2		2	0	0	0	0	1	1	0	0	0	0	0	0	0	0	0	0	-0.00948761	0.00948761	-0.0899108	0.0899108	0	0	0	0	0.0899108	0.0496992	1	0.0899108
3026	32	ENSG00000278910	BANCR	1	ENSG00000125347	IRF1	IRF-1	2		2	0	0	0	0	1	1	0	0	0	0	0	0	0	0	0	0	0.000107564	0.000107564	0.025142	0.025142	0	0	0	0	0.025142	0.0126248	1	0.025142
1705	56	ENSG00000163568	AIM2	1	ENSG00000261150	EPPK1	VHL-EPPK1	2		1	0	0	0	0	0	1	0	0	0	0	0	0	0	0	0	0	0	0	-0.378028	0.378028	0	0	0	0	0.378028	0.378028	1	0.378028
1705	55	ENSG00000163568	AIM2	1	ENSG00000128052	KDR	VEGFR-2	2		1	0	0	0	0	0	1	0	0	0	0	0	0	0	0	0	0	0	0	-0.374915	0.374915	0	0	0	0	0.374915	0.374915	1	0.374915
1068	41	ENSG00000134363	FST	1	ENSG00000117676	RPS6KA1	p90RSK_pT573	2		1	0	0	0	0	0	1	0	0	0	0	0	0	0	0	0	0	0	0	0.359084	0.359084	0	0	0	0	0.359084	0.359084	1	0.359084
1387	59	ENSG00000146592	CREB5	1	ENSG00000065978	YBX1	YB1_pS102	2		1	0	0	0	0	0	1	0	0	0	0	0	0	0	0	0	0	0	0	0.339635	0.339635	0	0	0	0	0.339635	0.339635	1	0.339635
651	44	ENSG00000112984	KIF20A	1	ENSG00000120217	CD274	PD-L1	2		1	0	0	0	0	0	1	0	0	0	0	0	0	0	0	0	0	0	0	-0.336824	0.336824	0	0	0	0	0.336824	0.336824	1	0.336824
470	35	ENSG00000104312	RIPK2	1	ENSG00000198793	MTOR	mTOR_pS2448	2		1	0	0	0	0	0	1	0	0	0	0	0	0	0	0	0	0	0	0	0.32532	0.32532	0	0	0	0	0.32532	0.32532	1	0.32532
2844	32	ENSG00000258017	ENSG00000258017	1	ENSG00000125347	IRF1	IRF-1	2		1	0	0	0	0	0	1	0	0	0	0	0	0	0	0	0	0	0	0	-0.323404	0.323404	0	0	0	0	0.323404	0.323404	1	0.323404
2942	4	ENSG00000268108	ENSG00000268108	1	ENSG00000075624	ACTB	b-Actin	2		1	0	0	0	0	0	1	0	0	0	0	0	0	0	0	0	0	0	0	0.313884	0.313884	0	0	0	0	0.313884	0.313884	1	0.313884
2214	7	ENSG00000182919	C11orf54	1	ENSG00000132155	RAF1	C-Raf_pS338	2		1	0	0	0	0	0	1	0	0	0	0	0	0	0	0	0	0	0	0	-0.298761	0.298761	0	0	0	0	0.298761	0.298761	1	0.298761
2040	43	ENSG00000173530	TNFRSF10D	1	None	PAR	PAR	2		1	0	0	0	0	0	1	0	0	0	0	0	0	0	0	0	0	0	0	0.297521	0.297521	0	0	0	0	0.297521	0.297521	1	0.297521
118	42	ENSG00000053747	LAMA3	1	ENSG00000106366	SERPINE1	PAI-1	2		2	0	0	0	0	0	1	1	0	0	0	0	0	0	0	0	0	0	0	0.290339	0.290339	0.014595	0.014595	0	0	0.290339	0.152467	1	0.290339
69	23	ENSG00000025708	TYMP	1	ENSG00000111206	FOXM1	FoxM1	2		1	0	0	0	0	0	1	0	0	0	0	0	0	0	0	0	0	0	0	-0.289356	0.289356	0	0	0	0	0.289356	0.289356	1	0.289356
1567	37	ENSG00000157557	ETS2	1	ENSG00000104419	NDRG1	NDRG1_pT346	2		1	0	0	0	0	0	1	0	0	0	0	0	0	0	0	0	0	0	0	0.285306	0.285306	0	0	0	0	0.285306	0.285306	1	0.285306
1380	18	ENSG00000145819	ARHGAP26	1	ENSG00000112576	CCND3	Cyclin-D3	2		1	0	0	0	0	0	1	0	0	0	0	0	0	0	0	0	0	0	0	0.280605	0.280605	0	0	0	0	0.280605	0.280605	1	0.280605
2712	24	ENSG00000234745	HLA-B	1	ENSG00000141736	ERBB2	HER2	2		1	0	0	0	0	0	1	0	0	0	0	0	0	0	0	0	0	0	0	0.273389	0.273389	0	0	0	0	0.273389	0.273389	1	0.273389
2359	34	ENSG00000188624	IGFL3	1	ENSG00000143384	MCL1	Mcl-1	2		1	0	0	0	0	0	1	0	0	0	0	0	0	0	0	0	0	0	0	-0.252828	0.252828	0	0	0	0	0.252828	0.252828	1	0.252828
1399	34	ENSG00000147408	CSGALNACT1	1	ENSG00000143384	MCL1	Mcl-1	2		1	0	0	0	0	0	1	0	0	0	0	0	0	0	0	0	0	0	0	-0.250488	0.250488	0	0	0	0	0.250488	0.250488	1	0.250488
2850	8	ENSG00000258590	NBEAP1	1	ENSG00000165806	CASP7	Caspase-7-cleaved	2		1	0	0	0	0	0	1	0	0	0	0	0	0	0	0	0	0	0	0	0.249082	0.249082	0	0	0	0	0.249082	0.249082	1	0.249082
2156	20	ENSG00000179242	CDH4	1	ENSG00000146648	EGFR	EGFR	2		1	0	0	0	0	0	1	0	0	0	0	0	0	0	0	0	0	0	0	-0.243134	0.243134	0	0	0	0	0.243134	0.243134	1	0.243134
1539	9	ENSG00000156219	ART3	1	ENSG00000105974	CAV1	Caveolin-1	2		1	0	0	0	0	0	1	0	0	0	0	0	0	0	0	0	0	0	0	0.236782	0.236782	0	0	0	0	0.236782	0.236782	1	0.236782
74	54	ENSG00000026950	BTN3A1	1	ENSG00000121060	TRIM25	TRIM25	2		1	0	0	0	0	0	1	0	0	0	0	0	0	0	0	0	0	0	0	0.236387	0.236387	0	0	0	0	0.236387	0.236387	1	0.236387
2849	36	ENSG00000258581	ENSG00000258581	1	ENSG00000125414	MYH2	Myosin-IIa_pS1943	2		1	0	0	0	0	0	1	0	0	0	0	0	0	0	0	0	0	0	0	-0.235713	0.235713	0	0	0	0	0.235713	0.235713	1	0.235713
1157	45	ENSG00000137198	GMPR	1	ENSG00000150593	PDCD4	Pdcd4	2		1	0	0	0	0	0	1	0	0	0	0	0	0	0	0	0	0	0	0	0.225293	0.225293	0	0	0	0	0.225293	0.225293	1	0.225293
1371	36	ENSG00000145476	CYP4V2	1	ENSG00000125414	MYH2	Myosin-IIa_pS1943	2		1	0	0	0	0	0	1	0	0	0	0	0	0	0	0	0	0	0	0	-0.215572	0.215572	0	0	0	0	0.215572	0.215572	1	0.215572
1374	30	ENSG00000145604	SKP2	1	ENSG00000230989	HSBP1	HSP27_pS82	2		1	0	0	0	0	0	1	0	0	0	0	0	0	0	0	0	0	0	0	-0.215307	0.215307	0	0	0	0	0.215307	0.215307	1	0.215307
894	22	ENSG00000125826	RBCK1	1	ENSG00000169398	PTK2	FAK_pY397	2		1	0	0	0	0	0	1	0	0	0	0	0	0	0	0	0	0	0	0	0.2141	0.2141	0	0	0	0	0.2141	0.2141	1	0.2141
2537	59	ENSG00000206341	HLA-H	1	ENSG00000065978	YBX1	YB1_pS102	2		1	0	0	0	0	0	1	0	0	0	0	0	0	0	0	0	0	0	0	-0.212195	0.212195	0	0	0	0	0.212195	0.212195	1	0.212195
852	52	ENSG00000123609	NMI	1	ENSG00000168610	STAT3	Stat3_pY705	2		1	0	0	0	0	0	1	0	0	0	0	0	0	0	0	0	0	0	0	0.209669	0.209669	0	0	0	0	0.209669	0.209669	1	0.209669
948	54	ENSG00000128965	CHAC1	1	ENSG00000121060	TRIM25	TRIM25	2		1	0	0	0	0	0	1	0	0	0	0	0	0	0	0	0	0	0	0	-0.209414	0.209414	0	0	0	0	0.209414	0.209414	1	0.209414
470	21	ENSG00000104312	RIPK2	1	ENSG00000185499	MUC1	EMA	2		1	0	0	0	0	0	1	0	0	0	0	0	0	0	0	0	0	0	0	-0.208932	0.208932	0	0	0	0	0.208932	0.208932	1	0.208932
1282	24	ENSG00000141682	PMAIP1	1	ENSG00000141736	ERBB2	HER2	2		1	0	0	0	0	0	1	0	0	0	0	0	0	0	0	0	0	0	0	-0.208489	0.208489	0	0	0	0	0.208489	0.208489	1	0.208489
1382	9	ENSG00000146072	TNFRSF21	1	ENSG00000105974	CAV1	Caveolin-1	2		1	0	0	0	0	0	1	0	0	0	0	0	0	0	0	0	0	0	0	-0.206031	0.206031	0	0	0	0	0.206031	0.206031	1	0.206031
948	33	ENSG00000128965	CHAC1	1	ENSG00000100030 ENSG00000102882	MAPK1 MAPK3	MAPK_pT202_Y204	2		1	0	0	0	0	0	1	0	0	0	0	0	0	0	0	0	0	0	0	0.205027	0.205027	0	0	0	0	0.205027	0.205027	1	0.205027
1380	54	ENSG00000145819	ARHGAP26	1	ENSG00000121060	TRIM25	TRIM25	2		1	0	0	0	0	0	1	0	0	0	0	0	0	0	0	0	0	0	0	-0.200729	0.200729	0	0	0	0	0.200729	0.200729	1	0.200729
132	23	ENSG00000058668	ATP2B4	1	ENSG00000111206	FOXM1	FoxM1	2		1	0	0	0	0	0	1	0	0	0	0	0	0	0	0	0	0	0	0	-0.198295	0.198295	0	0	0	0	0.198295	0.198295	1	0.198295
166	58	ENSG00000067082	KLF6	1	ENSG00000137693	YAP1	YAP_pS127	2		1	0	0	0	0	0	1	0	0	0	0	0	0	0	0	0	0	0	0	-0.196424	0.196424	0	0	0	0	0.196424	0.196424	1	0.196424
2338	59	ENSG00000187908	DMBT1	1	ENSG00000065978	YBX1	YB1_pS102	2		2	0	0	0	0	0	1	0	1	0	0	0	0	0	0	0	0	0	0	0.194939	0.194939	0	0	0.0137235	0.0137235	0.194939	0.104331	1	0.194939
25	7	ENSG00000008405	CRY1	1	ENSG00000132155	RAF1	C-Raf_pS338	2		1	0	0	0	0	0	1	0	0	0	0	0	0	0	0	0	0	0	0	0.194481	0.194481	0	0	0	0	0.194481	0.194481	1	0.194481
644	30	ENSG00000112561	TFEB	1	ENSG00000230989	HSBP1	HSP27_pS82	2		1	0	0	0	0	0	1	0	0	0	0	0	0	0	0	0	0	0	0	0.191333	0.191333	0	0	0	0	0.191333	0.191333	1	0.191333
2298	14	ENSG00000185966	LCE3E	1	ENSG00000183765	CHEK2	Chk2_pT68	2		2	0	0	0	0	0	1	1	0	0	0	0	0	0	0	0	0	0	0	0.191088	0.191088	0.165084	0.165084	0	0	0.191088	0.178086	1	0.191088
1689	56	ENSG00000163347	CLDN1	1	ENSG00000261150	EPPK1	VHL-EPPK1	2		1	0	0	0	0	0	1	0	0	0	0	0	0	0	0	0	0	0	0	0.187005	0.187005	0	0	0	0	0.187005	0.187005	1	0.187005
1490	32	ENSG00000153292	ADGRF1	1	ENSG00000125347	IRF1	IRF-1	2		1	0	0	0	0	0	1	0	0	0	0	0	0	0	0	0	0	0	0	0.184005	0.184005	0	0	0	0	0.184005	0.184005	1	0.184005
246	6	ENSG00000078401	EDN1	1	ENSG00000136997	MYC	c-Myc	2		1	0	0	0	0	0	1	0	0	0	0	0	0	0	0	0	0	0	0	-0.179987	0.179987	0	0	0	0	0.179987	0.179987	1	0.179987
2108	55	ENSG00000176788	BASP1	1	ENSG00000128052	KDR	VEGFR-2	2		1	0	0	0	0	0	1	0	0	0	0	0	0	0	0	0	0	0	0	0.177923	0.177923	0	0	0	0	0.177923	0.177923	1	0.177923
2748	26	ENSG00000241794	SPRR2A	1	ENSG00000065361	ERBB3	HER3	2		1	0	0	0	0	0	1	0	0	0	0	0	0	0	0	0	0	0	0	0.176313	0.176313	0	0	0	0	0.176313	0.176313	1	0.176313
811	16	ENSG00000121060	TRIM25	1	ENSG00000152661	GJA1	Connexin-43	2		1	0	0	0	0	0	1	0	0	0	0	0	0	0	0	0	0	0	0	0.176034	0.176034	0	0	0	0	0.176034	0.176034	1	0.176034
2715	51	ENSG00000235119	ENSG00000235119	1	ENSG00000168610	STAT3	Stat3	2		1	0	0	0	0	0	1	0	0	0	0	0	0	0	0	0	0	0	0	0.172362	0.172362	0	0	0	0	0.172362	0.172362	1	0.172362
2328	53	ENSG00000187608	ISG15	1	ENSG00000092295	TGM1	Transglutaminase	2		1	0	0	0	0	0	1	0	0	0	0	0	0	0	0	0	0	0	0	0.169436	0.169436	0	0	0	0	0.169436	0.169436	1	0.169436
1833	8	ENSG00000166851	PLK1	1	ENSG00000165806	CASP7	Caspase-7-cleaved	2		1	0	0	0	0	0	1	0	0	0	0	0	0	0	0	0	0	0	0	-0.167525	0.167525	0	0	0	0	0.167525	0.167525	1	0.167525
1665	46	ENSG00000162772	ATF3	1	ENSG00000166851	PLK1	PLK1	2		1	0	0	0	0	0	1	0	0	0	0	0	0	0	0	0	0	0	0	-0.165847	0.165847	0	0	0	0	0.165847	0.165847	1	0.165847
2244	2	ENSG00000184254	ALDH1A3	1	ENSG00000142208 ENSG00000105221 ENSG00000117020	AKT1 AKT2 AKT3	Akt_pS473	2		1	0	0	0	0	0	1	0	0	0	0	0	0	0	0	0	0	0	0	0.164139	0.164139	0	0	0	0	0.164139	0.164139	1	0.164139
556	44	ENSG00000108448	TRIM16L	1	ENSG00000120217	CD274	PD-L1	2		1	0	0	0	0	0	1	0	0	0	0	0	0	0	0	0	0	0	0	0.160644	0.160644	0	0	0	0	0.160644	0.160644	1	0.160644
124	13	ENSG00000055332	EIF2AK2	1	ENSG00000149554	CHEK1	Chk1	2		1	0	0	0	0	0	1	0	0	0	0	0	0	0	0	0	0	0	0	0.160416	0.160416	0	0	0	0	0.160416	0.160416	1	0.160416
2505	5	ENSG00000204516	MICB	1	ENSG00000153094	BCL2L11	Bim	2		1	0	0	0	0	0	1	0	0	0	0	0	0	0	0	0	0	0	0	-0.159177	0.159177	0	0	0	0	0.159177	0.159177	1	0.159177
14	1	ENSG00000006016	CRLF1	1	ENSG00000278540 ENSG00000076555	ACACA ACACB	ACC1	2		2	0	0	0	0	0	1	1	0	0	0	0	0	0	0	0	0	0	0	-0.157664	0.157664	-0.145959	0.145959	0	0	0.157664	0.151811	1	0.157664
948	41	ENSG00000128965	CHAC1	1	ENSG00000117676	RPS6KA1	p90RSK_pT573	2		1	0	0	0	0	0	1	0	0	0	0	0	0	0	0	0	0	0	0	0.154646	0.154646	0	0	0	0	0.154646	0.154646	1	0.154646
893	51	ENSG00000125775	SDCBP2	1	ENSG00000168610	STAT3	Stat3	2		1	0	0	0	0	0	1	0	0	0	0	0	0	0	0	0	0	0	0	-0.154501	0.154501	0	0	0	0	0.154501	0.154501	1	0.154501
3051	58	ENSG00000282849	ENSG00000282849	1	ENSG00000137693	YAP1	YAP_pS127	2		1	0	0	0	0	0	1	0	0	0	0	0	0	0	0	0	0	0	0	-0.152855	0.152855	0	0	0	0	0.152855	0.152855	1	0.152855
178	6	ENSG00000070404	FSTL3	1	ENSG00000136997	MYC	c-Myc	2		1	0	0	0	0	0	1	0	0	0	0	0	0	0	0	0	0	0	0	-0.152112	0.152112	0	0	0	0	0.152112	0.152112	1	0.152112
429	18	ENSG00000101977	MCF2	1	ENSG00000112576	CCND3	Cyclin-D3	2		1	0	0	0	0	0	1	0	0	0	0	0	0	0	0	0	0	0	0	0.152026	0.152026	0	0	0	0	0.152026	0.152026	1	0.152026
2755	9	ENSG00000243225	ENSG00000243225	1	ENSG00000105974	CAV1	Caveolin-1	2		1	0	0	0	0	0	1	0	0	0	0	0	0	0	0	0	0	0	0	-0.150769	0.150769	0	0	0	0	0.150769	0.150769	1	0.150769
1188	44	ENSG00000137968	SLC44A5	1	ENSG00000120217	CD274	PD-L1	2		1	0	0	0	0	0	1	0	0	0	0	0	0	0	0	0	0	0	0	0.149609	0.149609	0	0	0	0	0.149609	0.149609	1	0.149609
2705	25	ENSG00000234431	ENSG00000234431	1	ENSG00000141736	ERBB2	HER2_pY1248	2		2	0	0	0	0	0	1	1	0	0	0	0	0	0	0	0	0	0	0	-0.148813	0.148813	-0.239177	0.239177	0	0	0.239177	0.193995	1	0.148813
1356	51	ENSG00000144834	TAGLN3	1	ENSG00000168610	STAT3	Stat3	2		1	0	0	0	0	0	1	0	0	0	0	0	0	0	0	0	0	0	0	-0.148054	0.148054	0	0	0	0	0.148054	0.148054	1	0.148054
46	23	ENSG00000013364	MVP	1	ENSG00000111206	FOXM1	FoxM1	2		1	0	0	0	0	0	1	0	0	0	0	0	0	0	0	0	0	0	0	-0.147205	0.147205	0	0	0	0	0.147205	0.147205	1	0.147205
2846	48	ENSG00000258232	ENSG00000258232	1	ENSG00000137154	RPS6	S6_pS235_S236	2		3	0	0	0	0	0	1	1	1	0	0	0	0	0	0	0	0	0	0	0.146181	0.146181	0.0409324	0.0409324	0.00217353	0.00217353	0.146181	0.0630956	1	0.146181
69	13	ENSG00000025708	TYMP	1	ENSG00000149554	CHEK1	Chk1	2		1	0	0	0	0	0	1	0	0	0	0	0	0	0	0	0	0	0	0	-0.145982	0.145982	0	0	0	0	0.145982	0.145982	1	0.145982
2912	34	ENSG00000265185	SNORD3B-1	1	ENSG00000143384	MCL1	Mcl-1	2		1	0	0	0	0	0	1	0	0	0	0	0	0	0	0	0	0	0	0	0.145002	0.145002	0	0	0	0	0.145002	0.145002	1	0.145002
171	29	ENSG00000068489	PRR11	1	ENSG00000168148	HIST3H3	Histone-H3	2		1	0	0	0	0	0	1	0	0	0	0	0	0	0	0	0	0	0	0	-0.143974	0.143974	0	0	0	0	0.143974	0.143974	1	0.143974
1336	33	ENSG00000143816	WNT9A	1	ENSG00000100030 ENSG00000102882	MAPK1 MAPK3	MAPK_pT202_Y204	2		1	0	0	0	0	0	1	0	0	0	0	0	0	0	0	0	0	0	0	0.143774	0.143774	0	0	0	0	0.143774	0.143774	1	0.143774
361	52	ENSG00000099377	HSD3B7	1	ENSG00000168610	STAT3	Stat3_pY705	2		1	0	0	0	0	0	1	0	0	0	0	0	0	0	0	0	0	0	0	0.143617	0.143617	0	0	0	0	0.143617	0.143617	1	0.143617
1304	20	ENSG00000143013	LMO4	1	ENSG00000146648	EGFR	EGFR	2		1	0	0	0	0	0	1	0	0	0	0	0	0	0	0	0	0	0	0	-0.143197	0.143197	0	0	0	0	0.143197	0.143197	1	0.143197
1036	37	ENSG00000133048	CHI3L1	1	ENSG00000104419	NDRG1	NDRG1_pT346	2		1	0	0	0	0	0	1	0	0	0	0	0	0	0	0	0	0	0	0	0.143177	0.143177	0	0	0	0	0.143177	0.143177	1	0.143177
2639	13	ENSG00000227262	HCG4B	1	ENSG00000149554	CHEK1	Chk1	2		1	0	0	0	0	0	1	0	0	0	0	0	0	0	0	0	0	0	0	-0.142732	0.142732	0	0	0	0	0.142732	0.142732	1	0.142732
2347	25	ENSG00000188293	IGFL1	1	ENSG00000141736	ERBB2	HER2_pY1248	2		1	0	0	0	0	0	1	0	0	0	0	0	0	0	0	0	0	0	0	-0.140597	0.140597	0	0	0	0	0.140597	0.140597	1	0.140597
3051	18	ENSG00000282849	ENSG00000282849	1	ENSG00000112576	CCND3	Cyclin-D3	2		1	0	0	0	0	0	1	0	0	0	0	0	0	0	0	0	0	0	0	0.13908	0.13908	0	0	0	0	0.13908	0.13908	1	0.13908
335	56	ENSG00000092445	TYRO3	1	ENSG00000261150	EPPK1	VHL-EPPK1	2		1	0	0	0	0	0	1	0	0	0	0	0	0	0	0	0	0	0	0	-0.138714	0.138714	0	0	0	0	0.138714	0.138714	1	0.138714
2788	50	ENSG00000250305	TRMT9B	1	ENSG00000112096	SOD2	SOD2	2		1	0	0	0	0	0	1	0	0	0	0	0	0	0	0	0	0	0	0	0.138445	0.138445	0	0	0	0	0.138445	0.138445	1	0.138445
210	18	ENSG00000074416	MGLL	1	ENSG00000112576	CCND3	Cyclin-D3	2		1	0	0	0	0	0	1	0	0	0	0	0	0	0	0	0	0	0	0	0.137887	0.137887	0	0	0	0	0.137887	0.137887	1	0.137887
1548	55	ENSG00000156475	PPP2R2B	1	ENSG00000128052	KDR	VEGFR-2	2		1	0	0	0	0	0	1	0	0	0	0	0	0	0	0	0	0	0	0	0.136679	0.136679	0	0	0	0	0.136679	0.136679	1	0.136679
2993	55	ENSG00000274012	RN7SL2	1	ENSG00000128052	KDR	VEGFR-2	2		1	0	0	0	0	0	1	0	0	0	0	0	0	0	0	0	0	0	0	0.136419	0.136419	0	0	0	0	0.136419	0.136419	1	0.136419
1282	5	ENSG00000141682	PMAIP1	1	ENSG00000153094	BCL2L11	Bim	2		1	0	0	0	0	0	1	0	0	0	0	0	0	0	0	0	0	0	0	-0.135386	0.135386	0	0	0	0	0.135386	0.135386	1	0.135386
2501	40	ENSG00000204389	HSPA1A	1	ENSG00000108443	RPS6KB1	p70-S6K_pT389	2		1	0	0	0	0	0	1	0	0	0	0	0	0	0	0	0	0	0	0	0.135365	0.135365	0	0	0	0	0.135365	0.135365	1	0.135365
1033	27	ENSG00000132932	ATP8A2	1	ENSG00000114315	HES1	HES1	2		1	0	0	0	0	0	1	0	0	0	0	0	0	0	0	0	0	0	0	-0.133579	0.133579	0	0	0	0	0.133579	0.133579	1	0.133579
1240	32	ENSG00000139734	DIAPH3	1	ENSG00000125347	IRF1	IRF-1	2		1	0	0	0	0	0	1	0	0	0	0	0	0	0	0	0	0	0	0	-0.133064	0.133064	0	0	0	0	0.133064	0.133064	1	0.133064
1663	25	ENSG00000162733	DDR2	1	ENSG00000141736	ERBB2	HER2_pY1248	2		1	0	0	0	0	0	1	0	0	0	0	0	0	0	0	0	0	0	0	0.130177	0.130177	0	0	0	0	0.130177	0.130177	1	0.130177
2432	27	ENSG00000197712	FAM114A1	1	ENSG00000114315	HES1	HES1	2		1	0	0	0	0	0	1	0	0	0	0	0	0	0	0	0	0	0	0	-0.128626	0.128626	0	0	0	0	0.128626	0.128626	1	0.128626
2792	52	ENSG00000250509	ENSG00000250509	1	ENSG00000168610	STAT3	Stat3_pY705	2		1	0	0	0	0	0	1	0	0	0	0	0	0	0	0	0	0	0	0	0.127556	0.127556	0	0	0	0	0.127556	0.127556	1	0.127556
2482	44	ENSG00000202343	ENSG00000202343	1	ENSG00000120217	CD274	PD-L1	2		1	0	0	0	0	0	1	0	0	0	0	0	0	0	0	0	0	0	0	0.126612	0.126612	0	0	0	0	0.126612	0.126612	1	0.126612
1321	58	ENSG00000143390	RFX5	1	ENSG00000137693	YAP1	YAP_pS127	2		1	0	0	0	0	0	1	0	0	0	0	0	0	0	0	0	0	0	0	0.125987	0.125987	0	0	0	0	0.125987	0.125987	1	0.125987
531	58	ENSG00000106560	GIMAP2	1	ENSG00000137693	YAP1	YAP_pS127	2		1	0	0	0	0	0	1	0	0	0	0	0	0	0	0	0	0	0	0	0.12377	0.12377	0	0	0	0	0.12377	0.12377	1	0.12377
2144	4	ENSG00000178826	TMEM139	1	ENSG00000075624	ACTB	b-Actin	2		1	0	0	0	0	0	1	0	0	0	0	0	0	0	0	0	0	0	0	0.123718	0.123718	0	0	0	0	0.123718	0.123718	1	0.123718
1099	49	ENSG00000135218	CD36	1	ENSG00000137154	RPS6	S6_pS240_S244	2		1	0	0	0	0	0	1	0	0	0	0	0	0	0	0	0	0	0	0	-0.123458	0.123458	0	0	0	0	0.123458	0.123458	1	0.123458
25	40	ENSG00000008405	CRY1	1	ENSG00000108443	RPS6KB1	p70-S6K_pT389	2		1	0	0	0	0	0	1	0	0	0	0	0	0	0	0	0	0	0	0	0.123102	0.123102	0	0	0	0	0.123102	0.123102	1	0.123102
2139	49	ENSG00000178573	MAF	1	ENSG00000137154	RPS6	S6_pS240_S244	2		1	0	0	0	0	0	1	0	0	0	0	0	0	0	0	0	0	0	0	-0.122608	0.122608	0	0	0	0	0.122608	0.122608	1	0.122608
948	58	ENSG00000128965	CHAC1	1	ENSG00000137693	YAP1	YAP_pS127	2		1	0	0	0	0	0	1	0	0	0	0	0	0	0	0	0	0	0	0	-0.122495	0.122495	0	0	0	0	0.122495	0.122495	1	0.122495
718	3	ENSG00000116191	RALGPS2	1	ENSG00000167601	AXL	Axl	2		1	0	0	0	0	0	1	0	0	0	0	0	0	0	0	0	0	0	0	0.122402	0.122402	0	0	0	0	0.122402	0.122402	1	0.122402
525	25	ENSG00000106278	PTPRZ1	1	ENSG00000141736	ERBB2	HER2_pY1248	2		1	0	0	0	0	0	1	0	0	0	0	0	0	0	0	0	0	0	0	0.121966	0.121966	0	0	0	0	0.121966	0.121966	1	0.121966
1931	40	ENSG00000169248	CXCL11	1	ENSG00000108443	RPS6KB1	p70-S6K_pT389	2		1	0	0	0	0	0	1	0	0	0	0	0	0	0	0	0	0	0	0	-0.116997	0.116997	0	0	0	0	0.116997	0.116997	1	0.116997
1680	2	ENSG00000163216	SPRR2D	1	ENSG00000142208 ENSG00000105221 ENSG00000117020	AKT1 AKT2 AKT3	Akt_pS473	2		1	0	0	0	0	0	1	0	0	0	0	0	0	0	0	0	0	0	0	0.115757	0.115757	0	0	0	0	0.115757	0.115757	1	0.115757
96	13	ENSG00000041357	PSMA4	1	ENSG00000149554	CHEK1	Chk1	2		1	0	0	0	0	0	1	0	0	0	0	0	0	0	0	0	0	0	0	0.115732	0.115732	0	0	0	0	0.115732	0.115732	1	0.115732
2155	27	ENSG00000179222	MAGED1	1	ENSG00000114315	HES1	HES1	2		1	0	0	0	0	0	1	0	0	0	0	0	0	0	0	0	0	0	0	-0.114397	0.114397	0	0	0	0	0.114397	0.114397	1	0.114397
2284	31	ENSG00000185507	IRF7	1	ENSG00000140443	IGF1R	IGFRb	2		1	0	0	0	0	0	1	0	0	0	0	0	0	0	0	0	0	0	0	0.113825	0.113825	0	0	0	0	0.113825	0.113825	1	0.113825
26	31	ENSG00000008516	MMP25	1	ENSG00000140443	IGF1R	IGFRb	2		1	0	0	0	0	0	1	0	0	0	0	0	0	0	0	0	0	0	0	0.113463	0.113463	0	0	0	0	0.113463	0.113463	1	0.113463
1186	21	ENSG00000137962	ARHGAP29	1	ENSG00000185499	MUC1	EMA	2		1	0	0	0	0	0	1	0	0	0	0	0	0	0	0	0	0	0	0	-0.11346	0.11346	0	0	0	0	0.11346	0.11346	1	0.11346
2601	16	ENSG00000223485	LINC01615	1	ENSG00000152661	GJA1	Connexin-43	2		1	0	0	0	0	0	1	0	0	0	0	0	0	0	0	0	0	0	0	0.113366	0.113366	0	0	0	0	0.113366	0.113366	1	0.113366
2129	48	ENSG00000177989	ODF3B	1	ENSG00000137154	RPS6	S6_pS235_S236	2		1	0	0	0	0	0	1	0	0	0	0	0	0	0	0	0	0	0	0	-0.112959	0.112959	0	0	0	0	0.112959	0.112959	1	0.112959
948	18	ENSG00000128965	CHAC1	1	ENSG00000112576	CCND3	Cyclin-D3	2		1	0	0	0	0	0	1	0	0	0	0	0	0	0	0	0	0	0	0	0.112865	0.112865	0	0	0	0	0.112865	0.112865	1	0.112865
1547	54	ENSG00000156463	SH3RF2	1	ENSG00000121060	TRIM25	TRIM25	2		1	0	0	0	0	0	1	0	0	0	0	0	0	0	0	0	0	0	0	0.111999	0.111999	0	0	0	0	0.111999	0.111999	1	0.111999
1197	35	ENSG00000138166	DUSP5	1	ENSG00000198793	MTOR	mTOR_pS2448	2		2	0	0	0	0	0	1	1	0	0	0	0	0	0	0	0	0	0	0	0.111917	0.111917	0.0787694	0.0787694	0	0	0.111917	0.095343	1	0.111917
18	5	ENSG00000006327	TNFRSF12A	1	ENSG00000153094	BCL2L11	Bim	2		2	0	0	0	0	0	1	1	0	0	0	0	0	0	0	0	0	0	0	-0.109082	0.109082	-0.0116196	0.0116196	0	0	0.109082	0.060351	1	0.109082
2235	29	ENSG00000183856	IQGAP3	1	ENSG00000168148	HIST3H3	Histone-H3	2		1	0	0	0	0	0	1	0	0	0	0	0	0	0	0	0	0	0	0	-0.107972	0.107972	0	0	0	0	0.107972	0.107972	1	0.107972
284	12	ENSG00000087074	PPP1R15A	1	ENSG00000170312	CDC2	CDK1	2		1	0	0	0	0	0	1	0	0	0	0	0	0	0	0	0	0	0	0	-0.107676	0.107676	0	0	0	0	0.107676	0.107676	1	0.107676
60	43	ENSG00000019582	CD74	1	None	PAR	PAR	2		1	0	0	0	0	0	1	0	0	0	0	0	0	0	0	0	0	0	0	0.107223	0.107223	0	0	0	0	0.107223	0.107223	1	0.107223
2333	47	ENSG00000187741	FANCA	1	ENSG00000162775	RBM15	Rb_pS807_S811	2		1	0	0	0	0	0	1	0	0	0	0	0	0	0	0	0	0	0	0	0.10519	0.10519	0	0	0	0	0.10519	0.10519	1	0.10519
1799	30	ENSG00000166123	GPT2	1	ENSG00000230989	HSBP1	HSP27_pS82	2		1	0	0	0	0	0	1	0	0	0	0	0	0	0	0	0	0	0	0	-0.104712	0.104712	0	0	0	0	0.104712	0.104712	1	0.104712
2627	45	ENSG00000225864	ENSG00000225864	1	ENSG00000150593	PDCD4	Pdcd4	2		1	0	0	0	0	0	1	0	0	0	0	0	0	0	0	0	0	0	0	0.102233	0.102233	0	0	0	0	0.102233	0.102233	1	0.102233
2992	59	ENSG00000273897	ENSG00000273897	1	ENSG00000065978	YBX1	YB1_pS102	2		1	0	0	0	0	0	1	0	0	0	0	0	0	0	0	0	0	0	0	0.101073	0.101073	0	0	0	0	0.101073	0.101073	1	0.101073
2967	36	ENSG00000272114	ENSG00000272114	1	ENSG00000125414	MYH2	Myosin-IIa_pS1943	2		2	0	0	0	0	0	1	1	0	0	0	0	0	0	0	0	0	0	0	-0.09942	0.09942	-0.39525	0.39525	0	0	0.39525	0.247335	1	0.09942
2369	23	ENSG00000189108	IL1RAPL2	1	ENSG00000111206	FOXM1	FoxM1	2		1	0	0	0	0	0	1	0	0	0	0	0	0	0	0	0	0	0	0	0.0992782	0.0992782	0	0	0	0	0.0992782	0.0992782	1	0.0992782
403	42	ENSG00000100911	PSME2	1	ENSG00000106366	SERPINE1	PAI-1	2		1	0	0	0	0	0	1	0	0	0	0	0	0	0	0	0	0	0	0	-0.0977568	0.0977568	0	0	0	0	0.0977568	0.0977568	1	0.0977568
396	47	ENSG00000100605	ITPK1	1	ENSG00000162775	RBM15	Rb_pS807_S811	2		1	0	0	0	0	0	1	0	0	0	0	0	0	0	0	0	0	0	0	0.0976493	0.0976493	0	0	0	0	0.0976493	0.0976493	1	0.0976493
2275	30	ENSG00000185338	SOCS1	1	ENSG00000230989	HSBP1	HSP27_pS82	2		1	0	0	0	0	0	1	0	0	0	0	0	0	0	0	0	0	0	0	0.097406	0.097406	0	0	0	0	0.097406	0.097406	1	0.097406
290	38	ENSG00000087494	PTHLH	1	ENSG00000148400	NOTCH1	Notch1	2		1	0	0	0	0	0	1	0	0	0	0	0	0	0	0	0	0	0	0	-0.0967455	0.0967455	0	0	0	0	0.0967455	0.0967455	1	0.0967455
2950	37	ENSG00000269103	ENSG00000269103	1	ENSG00000104419	NDRG1	NDRG1_pT346	2		1	0	0	0	0	0	1	0	0	0	0	0	0	0	0	0	0	0	0	0.0960068	0.0960068	0	0	0	0	0.0960068	0.0960068	1	0.0960068
2828	48	ENSG00000256043	CTSO	1	ENSG00000137154	RPS6	S6_pS235_S236	2		1	0	0	0	0	0	1	0	0	0	0	0	0	0	0	0	0	0	0	-0.0953776	0.0953776	0	0	0	0	0.0953776	0.0953776	1	0.0953776
2690	49	ENSG00000232859	LYRM9	1	ENSG00000137154	RPS6	S6_pS240_S244	2		1	0	0	0	0	0	1	0	0	0	0	0	0	0	0	0	0	0	0	-0.0949002	0.0949002	0	0	0	0	0.0949002	0.0949002	1	0.0949002
2205	47	ENSG00000182481	KPNA2	1	ENSG00000162775	RBM15	Rb_pS807_S811	2		1	0	0	0	0	0	1	0	0	0	0	0	0	0	0	0	0	0	0	0.0947579	0.0947579	0	0	0	0	0.0947579	0.0947579	1	0.0947579
773	43	ENSG00000119522	DENND1A	1	None	PAR	PAR	2		1	0	0	0	0	0	1	0	0	0	0	0	0	0	0	0	0	0	0	-0.0939806	0.0939806	0	0	0	0	0.0939806	0.0939806	1	0.0939806
568	5	ENSG00000108840	HDAC5	1	ENSG00000153094	BCL2L11	Bim	2		1	0	0	0	0	0	1	0	0	0	0	0	0	0	0	0	0	0	0	0.0938481	0.0938481	0	0	0	0	0.0938481	0.0938481	1	0.0938481
1336	10	ENSG00000143816	WNT9A	1	ENSG00000198910	L1CAM	CD171	2		1	0	0	0	0	0	1	0	0	0	0	0	0	0	0	0	0	0	0	0.0935422	0.0935422	0	0	0	0	0.0935422	0.0935422	1	0.0935422
894	14	ENSG00000125826	RBCK1	1	ENSG00000183765	CHEK2	Chk2_pT68	2		1	0	0	0	0	0	1	0	0	0	0	0	0	0	0	0	0	0	0	0.0923051	0.0923051	0	0	0	0	0.0923051	0.0923051	1	0.0923051
310	8	ENSG00000089685	BIRC5	1	ENSG00000165806	CASP7	Caspase-7-cleaved	2		1	0	0	0	0	0	1	0	0	0	0	0	0	0	0	0	0	0	0	-0.0920348	0.0920348	0	0	0	0	0.0920348	0.0920348	1	0.0920348
2293	58	ENSG00000185880	TRIM69	1	ENSG00000137693	YAP1	YAP_pS127	2		1	0	0	0	0	0	1	0	0	0	0	0	0	0	0	0	0	0	0	0.0914781	0.0914781	0	0	0	0	0.0914781	0.0914781	1	0.0914781
1124	14	ENSG00000136048	DRAM1	1	ENSG00000183765	CHEK2	Chk2_pT68	2		1	0	0	0	0	0	1	0	0	0	0	0	0	0	0	0	0	0	0	0.090961	0.090961	0	0	0	0	0.090961	0.090961	1	0.090961
2706	13	ENSG00000234442	ENSG00000234442	1	ENSG00000149554	CHEK1	Chk1	2		1	0	0	0	0	0	1	0	0	0	0	0	0	0	0	0	0	0	0	0.0898573	0.0898573	0	0	0	0	0.0898573	0.0898573	1	0.0898573
2091	8	ENSG00000175946	KLHL38	1	ENSG00000165806	CASP7	Caspase-7-cleaved	2		1	0	0	0	0	0	1	0	0	0	0	0	0	0	0	0	0	0	0	0.0886315	0.0886315	0	0	0	0	0.0886315	0.0886315	1	0.0886315
1517	27	ENSG00000154734	ADAMTS1	1	ENSG00000114315	HES1	HES1	2		1	0	0	0	0	0	1	0	0	0	0	0	0	0	0	0	0	0	0	-0.0879228	0.0879228	0	0	0	0	0.0879228	0.0879228	1	0.0879228
890	35	ENSG00000125731	SH2D3A	1	ENSG00000198793	MTOR	mTOR_pS2448	2		1	0	0	0	0	0	1	0	0	0	0	0	0	0	0	0	0	0	0	0.0852557	0.0852557	0	0	0	0	0.0852557	0.0852557	1	0.0852557
1832	32	ENSG00000166845	C18orf54	1	ENSG00000125347	IRF1	IRF-1	2		1	0	0	0	0	0	1	0	0	0	0	0	0	0	0	0	0	0	0	-0.0844249	0.0844249	0	0	0	0	0.0844249	0.0844249	1	0.0844249
649	8	ENSG00000112964	GHR	1	ENSG00000165806	CASP7	Caspase-7-cleaved	2		1	0	0	0	0	0	1	0	0	0	0	0	0	0	0	0	0	0	0	0.0841042	0.0841042	0	0	0	0	0.0841042	0.0841042	1	0.0841042
2174	51	ENSG00000179967	PPP1R14BP3	1	ENSG00000168610	STAT3	Stat3	2		1	0	0	0	0	0	1	0	0	0	0	0	0	0	0	0	0	0	0	-0.0837981	0.0837981	0	0	0	0	0.0837981	0.0837981	1	0.0837981
2767	19	ENSG00000244479	OR2A1-AS1	1	ENSG00000120875	DUSP4	DUSP4	2		1	0	0	0	0	0	1	0	0	0	0	0	0	0	0	0	0	0	0	-0.0834874	0.0834874	0	0	0	0	0.0834874	0.0834874	1	0.0834874
1665	12	ENSG00000162772	ATF3	1	ENSG00000170312	CDC2	CDK1	2		1	0	0	0	0	0	1	0	0	0	0	0	0	0	0	0	0	0	0	-0.0832022	0.0832022	0	0	0	0	0.0832022	0.0832022	1	0.0832022
3008	6	ENSG00000275342	PRAG1	1	ENSG00000136997	MYC	c-Myc	2		1	0	0	0	0	0	1	0	0	0	0	0	0	0	0	0	0	0	0	0.0824254	0.0824254	0	0	0	0	0.0824254	0.0824254	1	0.0824254
2501	35	ENSG00000204389	HSPA1A	1	ENSG00000198793	MTOR	mTOR_pS2448	2		1	0	0	0	0	0	1	0	0	0	0	0	0	0	0	0	0	0	0	0.0818787	0.0818787	0	0	0	0	0.0818787	0.0818787	1	0.0818787
1166	34	ENSG00000137496	IL18BP	1	ENSG00000143384	MCL1	Mcl-1	2		1	0	0	0	0	0	1	0	0	0	0	0	0	0	0	0	0	0	0	0.0816794	0.0816794	0	0	0	0	0.0816794	0.0816794	1	0.0816794
2282	39	ENSG00000185483	ROR1	1	ENSG00000124762	CDKN1A	p21	2		1	0	0	0	0	0	1	0	0	0	0	0	0	0	0	0	0	0	0	0.0806991	0.0806991	0	0	0	0	0.0806991	0.0806991	1	0.0806991
1490	8	ENSG00000153292	ADGRF1	1	ENSG00000165806	CASP7	Caspase-7-cleaved	2		2	0	0	0	0	0	1	0	1	0	0	0	0	0	0	0	0	0	0	0.0801435	0.0801435	0	0	0.028707	0.028707	0.0801435	0.0544253	1	0.0801435
712	10	ENSG00000115902	SLC1A4	1	ENSG00000198910	L1CAM	CD171	2		1	0	0	0	0	0	1	0	0	0	0	0	0	0	0	0	0	0	0	0.0796624	0.0796624	0	0	0	0	0.0796624	0.0796624	1	0.0796624
1601	10	ENSG00000159399	HK2	1	ENSG00000198910	L1CAM	CD171	2		1	0	0	0	0	0	1	0	0	0	0	0	0	0	0	0	0	0	0	-0.0792136	0.0792136	0	0	0	0	0.0792136	0.0792136	1	0.0792136
1665	17	ENSG00000162772	ATF3	1	ENSG00000134057	CCNB1	Cyclin-B1	2		1	0	0	0	0	0	1	0	0	0	0	0	0	0	0	0	0	0	0	-0.0787229	0.0787229	0	0	0	0	0.0787229	0.0787229	1	0.0787229
2420	21	ENSG00000197321	SVIL	1	ENSG00000185499	MUC1	EMA	2		1	0	0	0	0	0	1	0	0	0	0	0	0	0	0	0	0	0	0	0.0783673	0.0783673	0	0	0	0	0.0783673	0.0783673	1	0.0783673
2937	1	ENSG00000267436	ENSG00000267436	1	ENSG00000278540 ENSG00000076555	ACACA ACACB	ACC1	2		1	0	0	0	0	0	1	0	0	0	0	0	0	0	0	0	0	0	0	-0.0757018	0.0757018	0	0	0	0	0.0757018	0.0757018	1	0.0757018
2627	41	ENSG00000225864	ENSG00000225864	1	ENSG00000117676	RPS6KA1	p90RSK_pT573	2		1	0	0	0	0	0	1	0	0	0	0	0	0	0	0	0	0	0	0	-0.0746226	0.0746226	0	0	0	0	0.0746226	0.0746226	1	0.0746226
1416	41	ENSG00000148468	FAM171A1	1	ENSG00000117676	RPS6KA1	p90RSK_pT573	2		1	0	0	0	0	0	1	0	0	0	0	0	0	0	0	0	0	0	0	0.0741295	0.0741295	0	0	0	0	0.0741295	0.0741295	1	0.0741295
2600	7	ENSG00000222414	RNU2-59P	1	ENSG00000132155	RAF1	C-Raf_pS338	2		1	0	0	0	0	0	1	0	0	0	0	0	0	0	0	0	0	0	0	-0.0721456	0.0721456	0	0	0	0	0.0721456	0.0721456	1	0.0721456
451	40	ENSG00000103064	SLC7A6	1	ENSG00000108443	RPS6KB1	p70-S6K_pT389	2		1	0	0	0	0	0	1	0	0	0	0	0	0	0	0	0	0	0	0	0.0720999	0.0720999	0	0	0	0	0.0720999	0.0720999	1	0.0720999
1201	50	ENSG00000138190	EXOC6	1	ENSG00000112096	SOD2	SOD2	2		1	0	0	0	0	0	1	0	0	0	0	0	0	0	0	0	0	0	0	-0.0717588	0.0717588	0	0	0	0	0.0717588	0.0717588	1	0.0717588
2628	3	ENSG00000225963	ENSG00000225963	1	ENSG00000167601	AXL	Axl	2		1	0	0	0	0	0	1	0	0	0	0	0	0	0	0	0	0	0	0	-0.0709269	0.0709269	0	0	0	0	0.0709269	0.0709269	1	0.0709269
2282	26	ENSG00000185483	ROR1	1	ENSG00000065361	ERBB3	HER3	2		1	0	0	0	0	0	1	0	0	0	0	0	0	0	0	0	0	0	0	0.0709192	0.0709192	0	0	0	0	0.0709192	0.0709192	1	0.0709192
1382	31	ENSG00000146072	TNFRSF21	1	ENSG00000140443	IGF1R	IGFRb	2		1	0	0	0	0	0	1	0	0	0	0	0	0	0	0	0	0	0	0	0.0702587	0.0702587	0	0	0	0	0.0702587	0.0702587	1	0.0702587
1700	59	ENSG00000163531	NFASC	1	ENSG00000065978	YBX1	YB1_pS102	2		1	0	0	0	0	0	1	0	0	0	0	0	0	0	0	0	0	0	0	-0.0700641	0.0700641	0	0	0	0	0.0700641	0.0700641	1	0.0700641
1371	33	ENSG00000145476	CYP4V2	1	ENSG00000100030 ENSG00000102882	MAPK1 MAPK3	MAPK_pT202_Y204	2		1	0	0	0	0	0	1	0	0	0	0	0	0	0	0	0	0	0	0	0.0697459	0.0697459	0	0	0	0	0.0697459	0.0697459	1	0.0697459
1663	9	ENSG00000162733	DDR2	1	ENSG00000105974	CAV1	Caveolin-1	2		1	0	0	0	0	0	1	0	0	0	0	0	0	0	0	0	0	0	0	0.06939	0.06939	0	0	0	0	0.06939	0.06939	1	0.06939
789	55	ENSG00000120162	MOB3B	1	ENSG00000128052	KDR	VEGFR-2	2		1	0	0	0	0	0	1	0	0	0	0	0	0	0	0	0	0	0	0	0.0688777	0.0688777	0	0	0	0	0.0688777	0.0688777	1	0.0688777
1371	9	ENSG00000145476	CYP4V2	1	ENSG00000105974	CAV1	Caveolin-1	2		1	0	0	0	0	0	1	0	0	0	0	0	0	0	0	0	0	0	0	-0.0687127	0.0687127	0	0	0	0	0.0687127	0.0687127	1	0.0687127
59	57	ENSG00000019549	SNAI2	1	ENSG00000137693	YAP1	YAP	2		3	0	0	0	0	0	1	1	1	0	0	0	0	0	0	0	0	0	0	0.0685652	0.0685652	0.0280632	0.0280632	0.026013	0.026013	0.0685652	0.0408804	1	0.0685652
2543	45	ENSG00000207340	RNVU1-1	1	ENSG00000150593	PDCD4	Pdcd4	2		2	0	0	0	0	0	1	1	0	0	0	0	0	0	0	0	0	0	0	0.0680464	0.0680464	0.00102216	0.00102216	0	0	0.0680464	0.0345343	1	0.0680464
319	59	ENSG00000090861	AARS	1	ENSG00000065978	YBX1	YB1_pS102	2		1	0	0	0	0	0	1	0	0	0	0	0	0	0	0	0	0	0	0	0.0671794	0.0671794	0	0	0	0	0.0671794	0.0671794	1	0.0671794
2355	8	ENSG00000188508	KRTDAP	1	ENSG00000165806	CASP7	Caspase-7-cleaved	2		1	0	0	0	0	0	1	0	0	0	0	0	0	0	0	0	0	0	0	0.0662063	0.0662063	0	0	0	0	0.0662063	0.0662063	1	0.0662063
1234	2	ENSG00000139410	SDSL	1	ENSG00000142208 ENSG00000105221 ENSG00000117020	AKT1 AKT2 AKT3	Akt_pS473	2		1	0	0	0	0	0	1	0	0	0	0	0	0	0	0	0	0	0	0	0.0661407	0.0661407	0	0	0	0	0.0661407	0.0661407	1	0.0661407
2785	51	ENSG00000249971	ENSG00000249971	1	ENSG00000168610	STAT3	Stat3	2		1	0	0	0	0	0	1	0	0	0	0	0	0	0	0	0	0	0	0	0.0660783	0.0660783	0	0	0	0	0.0660783	0.0660783	1	0.0660783
2611	32	ENSG00000224126	UBE2SP2	1	ENSG00000125347	IRF1	IRF-1	2		1	0	0	0	0	0	1	0	0	0	0	0	0	0	0	0	0	0	0	-0.0653006	0.0653006	0	0	0	0	0.0653006	0.0653006	1	0.0653006
1349	55	ENSG00000144476	ACKR3	1	ENSG00000128052	KDR	VEGFR-2	2		1	0	0	0	0	0	1	0	0	0	0	0	0	0	0	0	0	0	0	0.0652155	0.0652155	0	0	0	0	0.0652155	0.0652155	1	0.0652155
59	39	ENSG00000019549	SNAI2	1	ENSG00000124762	CDKN1A	p21	2		2	0	0	0	0	0	1	1	0	0	0	0	0	0	0	0	0	0	0	0.0646531	0.0646531	0.00718833	0.00718833	0	0	0.0646531	0.0359207	1	0.0646531
1707	29	ENSG00000163590	PPM1L	1	ENSG00000168148	HIST3H3	Histone-H3	2		1	0	0	0	0	0	1	0	0	0	0	0	0	0	0	0	0	0	0	0.063798	0.063798	0	0	0	0	0.063798	0.063798	1	0.063798
965	25	ENSG00000129667	RHBDF2	1	ENSG00000141736	ERBB2	HER2_pY1248	2		1	0	0	0	0	0	1	0	0	0	0	0	0	0	0	0	0	0	0	0.0637382	0.0637382	0	0	0	0	0.0637382	0.0637382	1	0.0637382
2828	49	ENSG00000256043	CTSO	1	ENSG00000137154	RPS6	S6_pS240_S244	2		1	0	0	0	0	0	1	0	0	0	0	0	0	0	0	0	0	0	0	-0.0636099	0.0636099	0	0	0	0	0.0636099	0.0636099	1	0.0636099
1947	28	ENSG00000169851	PCDH7	1	ENSG00000100644	HIF1A	Hif-1-alpha	2		1	0	0	0	0	0	1	0	0	0	0	0	0	0	0	0	0	0	0	0.062838	0.062838	0	0	0	0	0.062838	0.062838	1	0.062838
2059	1	ENSG00000174640	SLCO2A1	1	ENSG00000278540 ENSG00000076555	ACACA ACACB	ACC1	2		1	0	0	0	0	0	1	0	0	0	0	0	0	0	0	0	0	0	0	-0.0627967	0.0627967	0	0	0	0	0.0627967	0.0627967	1	0.0627967
2413	43	ENSG00000197182	MIRLET7BHG	1	None	PAR	PAR	2		1	0	0	0	0	0	1	0	0	0	0	0	0	0	0	0	0	0	0	0.0627098	0.0627098	0	0	0	0	0.0627098	0.0627098	1	0.0627098
2940	32	ENSG00000267681	ENSG00000267681	1	ENSG00000125347	IRF1	IRF-1	2		1	0	0	0	0	0	1	0	0	0	0	0	0	0	0	0	0	0	0	0.062032	0.062032	0	0	0	0	0.062032	0.062032	1	0.062032
298	20	ENSG00000088826	SMOX	1	ENSG00000146648	EGFR	EGFR	2		1	0	0	0	0	0	1	0	0	0	0	0	0	0	0	0	0	0	0	-0.061921	0.061921	0	0	0	0	0.061921	0.061921	1	0.061921
2986	43	ENSG00000273420	ENSG00000273420	1	None	PAR	PAR	2		1	0	0	0	0	0	1	0	0	0	0	0	0	0	0	0	0	0	0	-0.0614525	0.0614525	0	0	0	0	0.0614525	0.0614525	1	0.0614525
2688	54	ENSG00000232702	ENSG00000232702	1	ENSG00000121060	TRIM25	TRIM25	2		1	0	0	0	0	0	1	0	0	0	0	0	0	0	0	0	0	0	0	0.0613734	0.0613734	0	0	0	0	0.0613734	0.0613734	1	0.0613734
749	46	ENSG00000117650	NEK2	1	ENSG00000166851	PLK1	PLK1	2		1	0	0	0	0	0	1	0	0	0	0	0	0	0	0	0	0	0	0	0.0597399	0.0597399	0	0	0	0	0.0597399	0.0597399	1	0.0597399
1738	19	ENSG00000164111	ANXA5	1	ENSG00000120875	DUSP4	DUSP4	2		2	0	0	0	0	0	1	0	1	0	0	0	0	0	0	0	0	0	0	0.0597204	0.0597204	0	0	0.113206	0.113206	0.113206	0.086463	1	0.0597204
2513	2	ENSG00000204616	TRIM31	1	ENSG00000142208 ENSG00000105221 ENSG00000117020	AKT1 AKT2 AKT3	Akt_pS473	2		1	0	0	0	0	0	1	0	0	0	0	0	0	0	0	0	0	0	0	0.0596764	0.0596764	0	0	0	0	0.0596764	0.0596764	1	0.0596764
2684	34	ENSG00000232519	ENSG00000232519	1	ENSG00000143384	MCL1	Mcl-1	2		1	0	0	0	0	0	1	0	0	0	0	0	0	0	0	0	0	0	0	0.0596469	0.0596469	0	0	0	0	0.0596469	0.0596469	1	0.0596469
1380	58	ENSG00000145819	ARHGAP26	1	ENSG00000137693	YAP1	YAP_pS127	2		1	0	0	0	0	0	1	0	0	0	0	0	0	0	0	0	0	0	0	-0.0593796	0.0593796	0	0	0	0	0.0593796	0.0593796	1	0.0593796
2540	16	ENSG00000206828	ENSG00000206828	1	ENSG00000152661	GJA1	Connexin-43	2		1	0	0	0	0	0	1	0	0	0	0	0	0	0	0	0	0	0	0	-0.0593701	0.0593701	0	0	0	0	0.0593701	0.0593701	1	0.0593701
2104	48	ENSG00000176531	PHLDB3	1	ENSG00000137154	RPS6	S6_pS235_S236	2		1	0	0	0	0	0	1	0	0	0	0	0	0	0	0	0	0	0	0	-0.0591856	0.0591856	0	0	0	0	0.0591856	0.0591856	1	0.0591856
1275	20	ENSG00000141497	ZMYND15	1	ENSG00000146648	EGFR	EGFR	2		1	0	0	0	0	0	1	0	0	0	0	0	0	0	0	0	0	0	0	0.0576514	0.0576514	0	0	0	0	0.0576514	0.0576514	1	0.0576514
2505	24	ENSG00000204516	MICB	1	ENSG00000141736	ERBB2	HER2	2		1	0	0	0	0	0	1	0	0	0	0	0	0	0	0	0	0	0	0	-0.0573653	0.0573653	0	0	0	0	0.0573653	0.0573653	1	0.0573653
575	47	ENSG00000109084	TMEM97	1	ENSG00000162775	RBM15	Rb_pS807_S811	2		1	0	0	0	0	0	1	0	0	0	0	0	0	0	0	0	0	0	0	0.0572342	0.0572342	0	0	0	0	0.0572342	0.0572342	1	0.0572342
2736	23	ENSG00000238832	ENSG00000238832	1	ENSG00000111206	FOXM1	FoxM1	2		2	0	0	0	0	0	1	0	1	0	0	0	0	0	0	0	0	0	0	0.0563048	0.0563048	0	0	0.0330719	0.0330719	0.0563048	0.0446883	1	0.0563048
1948	5	ENSG00000169871	TRIM56	1	ENSG00000153094	BCL2L11	Bim	2		1	0	0	0	0	0	1	0	0	0	0	0	0	0	0	0	0	0	0	0.0558927	0.0558927	0	0	0	0	0.0558927	0.0558927	1	0.0558927
1095	15	ENSG00000135114	OASL	1	ENSG00000181885	CLDN7	Claudin-7	2		1	0	0	0	0	0	1	0	0	0	0	0	0	0	0	0	0	0	0	0.0558871	0.0558871	0	0	0	0	0.0558871	0.0558871	1	0.0558871
706	54	ENSG00000115648	MLPH	1	ENSG00000121060	TRIM25	TRIM25	2		1	0	0	0	0	0	1	0	0	0	0	0	0	0	0	0	0	0	0	-0.0555426	0.0555426	0	0	0	0	0.0555426	0.0555426	1	0.0555426
2963	48	ENSG00000270882	HIST2H4A	1	ENSG00000137154	RPS6	S6_pS235_S236	2		1	0	0	0	0	0	1	0	0	0	0	0	0	0	0	0	0	0	0	-0.0546601	0.0546601	0	0	0	0	0.0546601	0.0546601	1	0.0546601
2368	47	ENSG00000189060	H1F0	1	ENSG00000162775	RBM15	Rb_pS807_S811	2		1	0	0	0	0	0	1	0	0	0	0	0	0	0	0	0	0	0	0	-0.0544766	0.0544766	0	0	0	0	0.0544766	0.0544766	1	0.0544766
1789	48	ENSG00000165891	E2F7	1	ENSG00000137154	RPS6	S6_pS235_S236	2		2	0	0	0	0	0	1	1	0	0	0	0	0	0	0	0	0	0	0	0.0542008	0.0542008	2.35314e-05	2.35314e-05	0	0	0.0542008	0.0271122	1	0.0542008
581	11	ENSG00000109255	NMU	1	ENSG00000170312	CDK1	cdc25C	2		1	0	0	0	0	0	1	0	0	0	0	0	0	0	0	0	0	0	0	0.0538858	0.0538858	0	0	0	0	0.0538858	0.0538858	1	0.0538858
2642	35	ENSG00000227758	ENSG00000227758	1	ENSG00000198793	MTOR	mTOR_pS2448	2		1	0	0	0	0	0	1	0	0	0	0	0	0	0	0	0	0	0	0	0.0531608	0.0531608	0	0	0	0	0.0531608	0.0531608	1	0.0531608
3032	31	ENSG00000279458	ENSG00000279458	1	ENSG00000140443	IGF1R	IGFRb	2		1	0	0	0	0	0	1	0	0	0	0	0	0	0	0	0	0	0	0	0.0529269	0.0529269	0	0	0	0	0.0529269	0.0529269	1	0.0529269
2129	49	ENSG00000177989	ODF3B	1	ENSG00000137154	RPS6	S6_pS240_S244	2		1	0	0	0	0	0	1	0	0	0	0	0	0	0	0	0	0	0	0	-0.0513601	0.0513601	0	0	0	0	0.0513601	0.0513601	1	0.0513601
2111	47	ENSG00000176890	TYMS	1	ENSG00000162775	RBM15	Rb_pS807_S811	2		1	0	0	0	0	0	1	0	0	0	0	0	0	0	0	0	0	0	0	0.0507187	0.0507187	0	0	0	0	0.0507187	0.0507187	1	0.0507187
2219	24	ENSG00000183137	CEP57L1	1	ENSG00000141736	ERBB2	HER2	2		2	0	0	0	0	0	1	1	0	0	0	0	0	0	0	0	0	0	0	-0.0505751	0.0505751	-0.12455	0.12455	0	0	0.12455	0.0875626	1	0.0505751
2690	46	ENSG00000232859	LYRM9	1	ENSG00000166851	PLK1	PLK1	2		1	0	0	0	0	0	1	0	0	0	0	0	0	0	0	0	0	0	0	-0.0501679	0.0501679	0	0	0	0	0.0501679	0.0501679	1	0.0501679
944	35	ENSG00000128805	ARHGAP22	1	ENSG00000198793	MTOR	mTOR_pS2448	2		1	0	0	0	0	0	1	0	0	0	0	0	0	0	0	0	0	0	0	0.0492714	0.0492714	0	0	0	0	0.0492714	0.0492714	1	0.0492714
2628	34	ENSG00000225963	ENSG00000225963	1	ENSG00000143384	MCL1	Mcl-1	2		1	0	0	0	0	0	1	0	0	0	0	0	0	0	0	0	0	0	0	0.0484198	0.0484198	0	0	0	0	0.0484198	0.0484198	1	0.0484198
471	28	ENSG00000104368	PLAT	1	ENSG00000100644	HIF1A	Hif-1-alpha	2		1	0	0	0	0	0	1	0	0	0	0	0	0	0	0	0	0	0	0	-0.0479583	0.0479583	0	0	0	0	0.0479583	0.0479583	1	0.0479583
1032	34	ENSG00000132854	KANK4	1	ENSG00000143384	MCL1	Mcl-1	2		1	0	0	0	0	0	1	0	0	0	0	0	0	0	0	0	0	0	0	-0.0475616	0.0475616	0	0	0	0	0.0475616	0.0475616	1	0.0475616
1665	47	ENSG00000162772	ATF3	1	ENSG00000162775	RBM15	Rb_pS807_S811	2		1	0	0	0	0	0	1	0	0	0	0	0	0	0	0	0	0	0	0	-0.0474479	0.0474479	0	0	0	0	0.0474479	0.0474479	1	0.0474479
1652	44	ENSG00000162511	LAPTM5	1	ENSG00000120217	CD274	PD-L1	2		1	0	0	0	0	0	1	0	0	0	0	0	0	0	0	0	0	0	0	0.0468325	0.0468325	0	0	0	0	0.0468325	0.0468325	1	0.0468325
66	41	ENSG00000023902	PLEKHO1	1	ENSG00000117676	RPS6KA1	p90RSK_pT573	2		1	0	0	0	0	0	1	0	0	0	0	0	0	0	0	0	0	0	0	0.0448837	0.0448837	0	0	0	0	0.0448837	0.0448837	1	0.0448837
3026	46	ENSG00000278910	BANCR	1	ENSG00000166851	PLK1	PLK1	2		1	0	0	0	0	0	1	0	0	0	0	0	0	0	0	0	0	0	0	-0.0445754	0.0445754	0	0	0	0	0.0445754	0.0445754	1	0.0445754
1099	5	ENSG00000135218	CD36	1	ENSG00000153094	BCL2L11	Bim	2		1	0	0	0	0	0	1	0	0	0	0	0	0	0	0	0	0	0	0	0.0443294	0.0443294	0	0	0	0	0.0443294	0.0443294	1	0.0443294
1250	32	ENSG00000140398	NEIL1	1	ENSG00000125347	IRF1	IRF-1	2		1	0	0	0	0	0	1	0	0	0	0	0	0	0	0	0	0	0	0	0.0441431	0.0441431	0	0	0	0	0.0441431	0.0441431	1	0.0441431
2736	57	ENSG00000238832	ENSG00000238832	1	ENSG00000137693	YAP1	YAP	2		1	0	0	0	0	0	1	0	0	0	0	0	0	0	0	0	0	0	0	-0.0429515	0.0429515	0	0	0	0	0.0429515	0.0429515	1	0.0429515
2528	30	ENSG00000205413	SAMD9	1	ENSG00000230989	HSBP1	HSP27_pS82	2		1	0	0	0	0	0	1	0	0	0	0	0	0	0	0	0	0	0	0	0.0414216	0.0414216	0	0	0	0	0.0414216	0.0414216	1	0.0414216
696	26	ENSG00000115380	EFEMP1	1	ENSG00000065361	ERBB3	HER3	2		1	0	0	0	0	0	1	0	0	0	0	0	0	0	0	0	0	0	0	-0.0413452	0.0413452	0	0	0	0	0.0413452	0.0413452	1	0.0413452
2340	32	ENSG00000187957	DNER	1	ENSG00000125347	IRF1	IRF-1	2		1	0	0	0	0	0	1	0	0	0	0	0	0	0	0	0	0	0	0	0.0409317	0.0409317	0	0	0	0	0.0409317	0.0409317	1	0.0409317
123	56	ENSG00000055163	CYFIP2	1	ENSG00000261150	EPPK1	VHL-EPPK1	2		1	0	0	0	0	0	1	0	0	0	0	0	0	0	0	0	0	0	0	0.0408453	0.0408453	0	0	0	0	0.0408453	0.0408453	1	0.0408453
1705	34	ENSG00000163568	AIM2	1	ENSG00000143384	MCL1	Mcl-1	2		1	0	0	0	0	0	1	0	0	0	0	0	0	0	0	0	0	0	0	0.040648	0.040648	0	0	0	0	0.040648	0.040648	1	0.040648
361	31	ENSG00000099377	HSD3B7	1	ENSG00000140443	IGF1R	IGFRb	2		1	0	0	0	0	0	1	0	0	0	0	0	0	0	0	0	0	0	0	0.0401441	0.0401441	0	0	0	0	0.0401441	0.0401441	1	0.0401441
25	59	ENSG00000008405	CRY1	1	ENSG00000065978	YBX1	YB1_pS102	2		1	0	0	0	0	0	1	0	0	0	0	0	0	0	0	0	0	0	0	0.0400717	0.0400717	0	0	0	0	0.0400717	0.0400717	1	0.0400717
2317	50	ENSG00000186854	TRABD2A	1	ENSG00000112096	SOD2	SOD2	2		2	0	0	0	0	0	1	1	0	0	0	0	0	0	0	0	0	0	0	-0.0396109	0.0396109	-0.0994484	0.0994484	0	0	0.0994484	0.0695297	1	0.0396109
364	55	ENSG00000099860	GADD45B	1	ENSG00000128052	KDR	VEGFR-2	2		1	0	0	0	0	0	1	0	0	0	0	0	0	0	0	0	0	0	0	0.0395287	0.0395287	0	0	0	0	0.0395287	0.0395287	1	0.0395287
2900	36	ENSG00000263218	ENSG00000263218	1	ENSG00000125414	MYH2	Myosin-IIa_pS1943	2		3	0	0	0	0	0	1	1	1	0	0	0	0	0	0	0	0	0	0	-0.0394778	0.0394778	-0.11257	0.11257	-0.0497092	0.0497092	0.11257	0.0672523	1	0.0394778
933	59	ENSG00000128342	LIF	1	ENSG00000065978	YBX1	YB1_pS102	2		1	0	0	0	0	0	1	0	0	0	0	0	0	0	0	0	0	0	0	0.0386961	0.0386961	0	0	0	0	0.0386961	0.0386961	1	0.0386961
95	27	ENSG00000041353	RAB27B	1	ENSG00000114315	HES1	HES1	2		1	0	0	0	0	0	1	0	0	0	0	0	0	0	0	0	0	0	0	0.0377235	0.0377235	0	0	0	0	0.0377235	0.0377235	1	0.0377235
2684	18	ENSG00000232519	ENSG00000232519	1	ENSG00000112576	CCND3	Cyclin-D3	2		1	0	0	0	0	0	1	0	0	0	0	0	0	0	0	0	0	0	0	-0.0373136	0.0373136	0	0	0	0	0.0373136	0.0373136	1	0.0373136
2849	27	ENSG00000258581	ENSG00000258581	1	ENSG00000114315	HES1	HES1	2		1	0	0	0	0	0	1	0	0	0	0	0	0	0	0	0	0	0	0	0.0372276	0.0372276	0	0	0	0	0.0372276	0.0372276	1	0.0372276
2104	19	ENSG00000176531	PHLDB3	1	ENSG00000120875	DUSP4	DUSP4	2		1	0	0	0	0	0	1	0	0	0	0	0	0	0	0	0	0	0	0	-0.0367323	0.0367323	0	0	0	0	0.0367323	0.0367323	1	0.0367323
2072	49	ENSG00000175197	DDIT3	1	ENSG00000137154	RPS6	S6_pS240_S244	2		1	0	0	0	0	0	1	0	0	0	0	0	0	0	0	0	0	0	0	-0.036509	0.036509	0	0	0	0	0.036509	0.036509	1	0.036509
2978	49	ENSG00000272979	ENSG00000272979	1	ENSG00000137154	RPS6	S6_pS240_S244	2		1	0	0	0	0	0	1	0	0	0	0	0	0	0	0	0	0	0	0	0.0364904	0.0364904	0	0	0	0	0.0364904	0.0364904	1	0.0364904
2641	19	ENSG00000227471	AKR1B15	1	ENSG00000120875	DUSP4	DUSP4	2		1	0	0	0	0	0	1	0	0	0	0	0	0	0	0	0	0	0	0	-0.0364325	0.0364325	0	0	0	0	0.0364325	0.0364325	1	0.0364325
283	35	ENSG00000086730	LAT2	1	ENSG00000198793	MTOR	mTOR_pS2448	2		2	0	0	0	0	0	1	1	0	0	0	0	0	0	0	0	0	0	0	0.0360088	0.0360088	0.102086	0.102086	0	0	0.102086	0.0690475	1	0.0360088
175	7	ENSG00000069812	HES2	1	ENSG00000132155	RAF1	C-Raf_pS338	2		1	0	0	0	0	0	1	0	0	0	0	0	0	0	0	0	0	0	0	-0.0359888	0.0359888	0	0	0	0	0.0359888	0.0359888	1	0.0359888
696	57	ENSG00000115380	EFEMP1	1	ENSG00000137693	YAP1	YAP	2		1	0	0	0	0	0	1	0	0	0	0	0	0	0	0	0	0	0	0	-0.0344077	0.0344077	0	0	0	0	0.0344077	0.0344077	1	0.0344077
937	23	ENSG00000128564	VGF	1	ENSG00000111206	FOXM1	FoxM1	2		1	0	0	0	0	0	1	0	0	0	0	0	0	0	0	0	0	0	0	0.034394	0.034394	0	0	0	0	0.034394	0.034394	1	0.034394
2640	57	ENSG00000227329	ENSG00000227329	1	ENSG00000137693	YAP1	YAP	2		2	0	0	0	0	0	1	1	0	0	0	0	0	0	0	0	0	0	0	0.0319958	0.0319958	0.225016	0.225016	0	0	0.225016	0.128506	1	0.0319958
165	28	ENSG00000067066	SP100	1	ENSG00000100644	HIF1A	Hif-1-alpha	2		1	0	0	0	0	0	1	0	0	0	0	0	0	0	0	0	0	0	0	0.0312364	0.0312364	0	0	0	0	0.0312364	0.0312364	1	0.0312364
1075	14	ENSG00000134575	ACP2	1	ENSG00000183765	CHEK2	Chk2_pT68	2		1	0	0	0	0	0	1	0	0	0	0	0	0	0	0	0	0	0	0	0.0310811	0.0310811	0	0	0	0	0.0310811	0.0310811	1	0.0310811
2937	44	ENSG00000267436	ENSG00000267436	1	ENSG00000120217	CD274	PD-L1	2		1	0	0	0	0	0	1	0	0	0	0	0	0	0	0	0	0	0	0	0.0310026	0.0310026	0	0	0	0	0.0310026	0.0310026	1	0.0310026
2368	8	ENSG00000189060	H1F0	1	ENSG00000165806	CASP7	Caspase-7-cleaved	2		1	0	0	0	0	0	1	0	0	0	0	0	0	0	0	0	0	0	0	0.0299065	0.0299065	0	0	0	0	0.0299065	0.0299065	1	0.0299065
608	44	ENSG00000110628	SLC22A18	1	ENSG00000120217	CD274	PD-L1	2		1	0	0	0	0	0	1	0	0	0	0	0	0	0	0	0	0	0	0	0.0294769	0.0294769	0	0	0	0	0.0294769	0.0294769	1	0.0294769
63	28	ENSG00000023171	GRAMD1B	1	ENSG00000100644	HIF1A	Hif-1-alpha	2		1	0	0	0	0	0	1	0	0	0	0	0	0	0	0	0	0	0	0	0.0291902	0.0291902	0	0	0	0	0.0291902	0.0291902	1	0.0291902
2588	53	ENSG00000218052	ADAMTS7P4	1	ENSG00000092295	TGM1	Transglutaminase	2		1	0	0	0	0	0	1	0	0	0	0	0	0	0	0	0	0	0	0	0.0291095	0.0291095	0	0	0	0	0.0291095	0.0291095	1	0.0291095
1927	48	ENSG00000169231	THBS3	1	ENSG00000137154	RPS6	S6_pS235_S236	2		1	0	0	0	0	0	1	0	0	0	0	0	0	0	0	0	0	0	0	-0.0288714	0.0288714	0	0	0	0	0.0288714	0.0288714	1	0.0288714
1000	16	ENSG00000131386	GALNT15	1	ENSG00000152661	GJA1	Connexin-43	2		2	0	0	0	0	0	1	0	1	0	0	0	0	0	0	0	0	0	0	0.0288476	0.0288476	0	0	0.0304146	0.0304146	0.0304146	0.0296311	1	0.0288476
396	17	ENSG00000100605	ITPK1	1	ENSG00000134057	CCNB1	Cyclin-B1	2		1	0	0	0	0	0	1	0	0	0	0	0	0	0	0	0	0	0	0	0.0287042	0.0287042	0	0	0	0	0.0287042	0.0287042	1	0.0287042
2902	21	ENSG00000263585	ENSG00000263585	1	ENSG00000185499	MUC1	EMA	2		1	0	0	0	0	0	1	0	0	0	0	0	0	0	0	0	0	0	0	-0.0282093	0.0282093	0	0	0	0	0.0282093	0.0282093	1	0.0282093
2395	29	ENSG00000196616	ADH1B	1	ENSG00000168148	HIST3H3	Histone-H3	2		1	0	0	0	0	0	1	0	0	0	0	0	0	0	0	0	0	0	0	0.0274564	0.0274564	0	0	0	0	0.0274564	0.0274564	1	0.0274564
1382	16	ENSG00000146072	TNFRSF21	1	ENSG00000152661	GJA1	Connexin-43	2		1	0	0	0	0	0	1	0	0	0	0	0	0	0	0	0	0	0	0	0.0271138	0.0271138	0	0	0	0	0.0271138	0.0271138	1	0.0271138
1067	24	ENSG00000134339	SAA2	1	ENSG00000141736	ERBB2	HER2	2		1	0	0	0	0	0	1	0	0	0	0	0	0	0	0	0	0	0	0	0.02703	0.02703	0	0	0	0	0.02703	0.02703	1	0.02703
554	27	ENSG00000108379	WNT3	1	ENSG00000114315	HES1	HES1	2		1	0	0	0	0	0	1	0	0	0	0	0	0	0	0	0	0	0	0	-0.02665	0.02665	0	0	0	0	0.02665	0.02665	1	0.02665
1672	18	ENSG00000163032	VSNL1	1	ENSG00000112576	CCND3	Cyclin-D3	2		1	0	0	0	0	0	1	0	0	0	0	0	0	0	0	0	0	0	0	-0.0256789	0.0256789	0	0	0	0	0.0256789	0.0256789	1	0.0256789
2849	6	ENSG00000258581	ENSG00000258581	1	ENSG00000136997	MYC	c-Myc	2		1	0	0	0	0	0	1	0	0	0	0	0	0	0	0	0	0	0	0	0.0256781	0.0256781	0	0	0	0	0.0256781	0.0256781	1	0.0256781
2524	27	ENSG00000205220	PSMB10	1	ENSG00000114315	HES1	HES1	2		1	0	0	0	0	0	1	0	0	0	0	0	0	0	0	0	0	0	0	0.0252695	0.0252695	0	0	0	0	0.0252695	0.0252695	1	0.0252695
1666	54	ENSG00000162825	NBPF20	1	ENSG00000121060	TRIM25	TRIM25	2		1	0	0	0	0	0	1	0	0	0	0	0	0	0	0	0	0	0	0	-0.0250728	0.0250728	0	0	0	0	0.0250728	0.0250728	1	0.0250728
2664	45	ENSG00000230615	ENSG00000230615	1	ENSG00000150593	PDCD4	Pdcd4	2		1	0	0	0	0	0	1	0	0	0	0	0	0	0	0	0	0	0	0	-0.024974	0.024974	0	0	0	0	0.024974	0.024974	1	0.024974
2715	9	ENSG00000235119	ENSG00000235119	1	ENSG00000105974	CAV1	Caveolin-1	2		1	0	0	0	0	0	1	0	0	0	0	0	0	0	0	0	0	0	0	0.0249123	0.0249123	0	0	0	0	0.0249123	0.0249123	1	0.0249123
2198	35	ENSG00000182108	DEXI	1	ENSG00000198793	MTOR	mTOR_pS2448	2		1	0	0	0	0	0	1	0	0	0	0	0	0	0	0	0	0	0	0	0.0245797	0.0245797	0	0	0	0	0.0245797	0.0245797	1	0.0245797
2072	5	ENSG00000175197	DDIT3	1	ENSG00000153094	BCL2L11	Bim	2		1	0	0	0	0	0	1	0	0	0	0	0	0	0	0	0	0	0	0	0.0243986	0.0243986	0	0	0	0	0.0243986	0.0243986	1	0.0243986
2600	21	ENSG00000222414	RNU2-59P	1	ENSG00000185499	MUC1	EMA	2		1	0	0	0	0	0	1	0	0	0	0	0	0	0	0	0	0	0	0	0.0241292	0.0241292	0	0	0	0	0.0241292	0.0241292	1	0.0241292
2428	53	ENSG00000197614	MFAP5	1	ENSG00000092295	TGM1	Transglutaminase	2		1	0	0	0	0	0	1	0	0	0	0	0	0	0	0	0	0	0	0	0.0238229	0.0238229	0	0	0	0	0.0238229	0.0238229	1	0.0238229
1240	50	ENSG00000139734	DIAPH3	1	ENSG00000112096	SOD2	SOD2	2		1	0	0	0	0	0	1	0	0	0	0	0	0	0	0	0	0	0	0	-0.0236266	0.0236266	0	0	0	0	0.0236266	0.0236266	1	0.0236266
2779	32	ENSG00000248994	ENSG00000248994	1	ENSG00000125347	IRF1	IRF-1	2		1	0	0	0	0	0	1	0	0	0	0	0	0	0	0	0	0	0	0	0.023601	0.023601	0	0	0	0	0.023601	0.023601	1	0.023601
2613	26	ENSG00000224251	ENSG00000224251	1	ENSG00000065361	ERBB3	HER3	2		1	0	0	0	0	0	1	0	0	0	0	0	0	0	0	0	0	0	0	0.023478	0.023478	0	0	0	0	0.023478	0.023478	1	0.023478
607	53	ENSG00000110492	MDK	1	ENSG00000092295	TGM1	Transglutaminase	2		1	0	0	0	0	0	1	0	0	0	0	0	0	0	0	0	0	0	0	0.0234168	0.0234168	0	0	0	0	0.0234168	0.0234168	1	0.0234168
1106	17	ENSG00000135451	TROAP	1	ENSG00000134057	CCNB1	Cyclin-B1	2		1	0	0	0	0	0	1	0	0	0	0	0	0	0	0	0	0	0	0	0.0232227	0.0232227	0	0	0	0	0.0232227	0.0232227	1	0.0232227
3031	51	ENSG00000279322	ENSG00000279322	1	ENSG00000168610	STAT3	Stat3	2		1	0	0	0	0	0	1	0	0	0	0	0	0	0	0	0	0	0	0	-0.02264	0.02264	0	0	0	0	0.02264	0.02264	1	0.02264
953	50	ENSG00000129195	PIMREG	1	ENSG00000112096	SOD2	SOD2	2		1	0	0	0	0	0	1	0	0	0	0	0	0	0	0	0	0	0	0	-0.0221202	0.0221202	0	0	0	0	0.0221202	0.0221202	1	0.0221202
1753	37	ENSG00000164509	IL31RA	1	ENSG00000104419	NDRG1	NDRG1_pT346	2		2	0	0	0	0	0	1	0	1	0	0	0	0	0	0	0	0	0	0	-0.0217745	0.0217745	0	0	-0.00915092	0.00915092	0.0217745	0.0154627	1	0.0217745
2547	50	ENSG00000211459	MT-RNR1	1	ENSG00000112096	SOD2	SOD2	2		1	0	0	0	0	0	1	0	0	0	0	0	0	0	0	0	0	0	0	0.021596	0.021596	0	0	0	0	0.021596	0.021596	1	0.021596
2612	46	ENSG00000224237	MICOS10P3	1	ENSG00000166851	PLK1	PLK1	2		1	0	0	0	0	0	1	0	0	0	0	0	0	0	0	0	0	0	0	0.0215488	0.0215488	0	0	0	0	0.0215488	0.0215488	1	0.0215488
354	49	ENSG00000097021	ACOT7	1	ENSG00000137154	RPS6	S6_pS240_S244	2		1	0	0	0	0	0	1	0	0	0	0	0	0	0	0	0	0	0	0	0.0210073	0.0210073	0	0	0	0	0.0210073	0.0210073	1	0.0210073
2767	49	ENSG00000244479	OR2A1-AS1	1	ENSG00000137154	RPS6	S6_pS240_S244	2		1	0	0	0	0	0	1	0	0	0	0	0	0	0	0	0	0	0	0	-0.0204735	0.0204735	0	0	0	0	0.0204735	0.0204735	1	0.0204735
436	44	ENSG00000102359	SRPX2	1	ENSG00000120217	CD274	PD-L1	2		1	0	0	0	0	0	1	0	0	0	0	0	0	0	0	0	0	0	0	-0.0201839	0.0201839	0	0	0	0	0.0201839	0.0201839	1	0.0201839
2902	35	ENSG00000263585	ENSG00000263585	1	ENSG00000198793	MTOR	mTOR_pS2448	2		1	0	0	0	0	0	1	0	0	0	0	0	0	0	0	0	0	0	0	0.0200372	0.0200372	0	0	0	0	0.0200372	0.0200372	1	0.0200372
2786	44	ENSG00000250015	ENSG00000250015	1	ENSG00000120217	CD274	PD-L1	2		1	0	0	0	0	0	1	0	0	0	0	0	0	0	0	0	0	0	0	0.0190518	0.0190518	0	0	0	0	0.0190518	0.0190518	1	0.0190518
298	59	ENSG00000088826	SMOX	1	ENSG00000065978	YBX1	YB1_pS102	2		1	0	0	0	0	0	1	0	0	0	0	0	0	0	0	0	0	0	0	0.0186639	0.0186639	0	0	0	0	0.0186639	0.0186639	1	0.0186639
1179	15	ENSG00000137831	UACA	1	ENSG00000181885	CLDN7	Claudin-7	2		1	0	0	0	0	0	1	0	0	0	0	0	0	0	0	0	0	0	0	-0.0183156	0.0183156	0	0	0	0	0.0183156	0.0183156	1	0.0183156
2398	5	ENSG00000196693	ZNF33B	1	ENSG00000153094	BCL2L11	Bim	2		1	0	0	0	0	0	1	0	0	0	0	0	0	0	0	0	0	0	0	0.0181421	0.0181421	0	0	0	0	0.0181421	0.0181421	1	0.0181421
696	51	ENSG00000115380	EFEMP1	1	ENSG00000168610	STAT3	Stat3	2		1	0	0	0	0	0	1	0	0	0	0	0	0	0	0	0	0	0	0	0.0179251	0.0179251	0	0	0	0	0.0179251	0.0179251	1	0.0179251
2641	5	ENSG00000227471	AKR1B15	1	ENSG00000153094	BCL2L11	Bim	2		1	0	0	0	0	0	1	0	0	0	0	0	0	0	0	0	0	0	0	0.0172098	0.0172098	0	0	0	0	0.0172098	0.0172098	1	0.0172098
723	53	ENSG00000116661	FBXO2	1	ENSG00000092295	TGM1	Transglutaminase	2		1	0	0	0	0	0	1	0	0	0	0	0	0	0	0	0	0	0	0	0.0171418	0.0171418	0	0	0	0	0.0171418	0.0171418	1	0.0171418
557	40	ENSG00000108452	ZNF29P	1	ENSG00000108443	RPS6KB1	p70-S6K_pT389	2		1	0	0	0	0	0	1	0	0	0	0	0	0	0	0	0	0	0	0	0.0171411	0.0171411	0	0	0	0	0.0171411	0.0171411	1	0.0171411
421	32	ENSG00000101447	FAM83D	1	ENSG00000125347	IRF1	IRF-1	2		1	0	0	0	0	0	1	0	0	0	0	0	0	0	0	0	0	0	0	-0.0166311	0.0166311	0	0	0	0	0.0166311	0.0166311	1	0.0166311
2575	55	ENSG00000214357	NEURL1B	1	ENSG00000128052	KDR	VEGFR-2	2		1	0	0	0	0	0	1	0	0	0	0	0	0	0	0	0	0	0	0	0.0160686	0.0160686	0	0	0	0	0.0160686	0.0160686	1	0.0160686
2826	21	ENSG00000255730	ENSG00000255730	1	ENSG00000185499	MUC1	EMA	2		1	0	0	0	0	0	1	0	0	0	0	0	0	0	0	0	0	0	0	0.0159441	0.0159441	0	0	0	0	0.0159441	0.0159441	1	0.0159441
2734	46	ENSG00000238266	LINC00707	1	ENSG00000166851	PLK1	PLK1	2		1	0	0	0	0	0	1	0	0	0	0	0	0	0	0	0	0	0	0	0.0157413	0.0157413	0	0	0	0	0.0157413	0.0157413	1	0.0157413
1095	7	ENSG00000135114	OASL	1	ENSG00000132155	RAF1	C-Raf_pS338	2		1	0	0	0	0	0	1	0	0	0	0	0	0	0	0	0	0	0	0	-0.0156314	0.0156314	0	0	0	0	0.0156314	0.0156314	1	0.0156314
1962	52	ENSG00000170345	FOS	1	ENSG00000168610	STAT3	Stat3_pY705	2		2	0	0	0	0	0	1	0	1	0	0	0	0	0	0	0	0	0	0	0.014721	0.014721	0	0	0.0374465	0.0374465	0.0374465	0.0260837	1	0.014721
1948	50	ENSG00000169871	TRIM56	1	ENSG00000112096	SOD2	SOD2	2		1	0	0	0	0	0	1	0	0	0	0	0	0	0	0	0	0	0	0	0.0144558	0.0144558	0	0	0	0	0.0144558	0.0144558	1	0.0144558
421	44	ENSG00000101447	FAM83D	1	ENSG00000120217	CD274	PD-L1	2		1	0	0	0	0	0	1	0	0	0	0	0	0	0	0	0	0	0	0	-0.0138951	0.0138951	0	0	0	0	0.0138951	0.0138951	1	0.0138951
470	24	ENSG00000104312	RIPK2	1	ENSG00000141736	ERBB2	HER2	2		1	0	0	0	0	0	1	0	0	0	0	0	0	0	0	0	0	0	0	-0.0136139	0.0136139	0	0	0	0	0.0136139	0.0136139	1	0.0136139
1534	35	ENSG00000155850	SLC26A2	1	ENSG00000198793	MTOR	mTOR_pS2448	2		1	0	0	0	0	0	1	0	0	0	0	0	0	0	0	0	0	0	0	0.0133837	0.0133837	0	0	0	0	0.0133837	0.0133837	1	0.0133837
1010	37	ENSG00000131885	KRT17P1	1	ENSG00000104419	NDRG1	NDRG1_pT346	2		2	0	0	0	0	0	1	1	0	0	0	0	0	0	0	0	0	0	0	0.0128902	0.0128902	0.0103069	0.0103069	0	0	0.0128902	0.0115986	1	0.0128902
1299	52	ENSG00000142910	TINAGL1	1	ENSG00000168610	STAT3	Stat3_pY705	2		1	0	0	0	0	0	1	0	0	0	0	0	0	0	0	0	0	0	0	-0.0127624	0.0127624	0	0	0	0	0.0127624	0.0127624	1	0.0127624
562	52	ENSG00000108691	CCL2	1	ENSG00000168610	STAT3	Stat3_pY705	2		1	0	0	0	0	0	1	0	0	0	0	0	0	0	0	0	0	0	0	0.0125061	0.0125061	0	0	0	0	0.0125061	0.0125061	1	0.0125061
1729	47	ENSG00000164032	H2AFZ	1	ENSG00000162775	RBM15	Rb_pS807_S811	2		1	0	0	0	0	0	1	0	0	0	0	0	0	0	0	0	0	0	0	0.0121927	0.0121927	0	0	0	0	0.0121927	0.0121927	1	0.0121927
284	17	ENSG00000087074	PPP1R15A	1	ENSG00000134057	CCNB1	Cyclin-B1	2		1	0	0	0	0	0	1	0	0	0	0	0	0	0	0	0	0	0	0	-0.012188	0.012188	0	0	0	0	0.012188	0.012188	1	0.012188
3025	44	ENSG00000278763	FAM27B	1	ENSG00000120217	CD274	PD-L1	2		1	0	0	0	0	0	1	0	0	0	0	0	0	0	0	0	0	0	0	0.0118254	0.0118254	0	0	0	0	0.0118254	0.0118254	1	0.0118254
2627	15	ENSG00000225864	ENSG00000225864	1	ENSG00000181885	CLDN7	Claudin-7	2		1	0	0	0	0	0	1	0	0	0	0	0	0	0	0	0	0	0	0	0.0116187	0.0116187	0	0	0	0	0.0116187	0.0116187	1	0.0116187
1905	40	ENSG00000168517	HEXIM2	1	ENSG00000108443	RPS6KB1	p70-S6K_pT389	2		1	0	0	0	0	0	1	0	0	0	0	0	0	0	0	0	0	0	0	-0.0114947	0.0114947	0	0	0	0	0.0114947	0.0114947	1	0.0114947
2849	44	ENSG00000258581	ENSG00000258581	1	ENSG00000120217	CD274	PD-L1	2		1	0	0	0	0	0	1	0	0	0	0	0	0	0	0	0	0	0	0	0.0113121	0.0113121	0	0	0	0	0.0113121	0.0113121	1	0.0113121
1548	6	ENSG00000156475	PPP2R2B	1	ENSG00000136997	MYC	c-Myc	2		1	0	0	0	0	0	1	0	0	0	0	0	0	0	0	0	0	0	0	-0.0110938	0.0110938	0	0	0	0	0.0110938	0.0110938	1	0.0110938
2542	24	ENSG00000207181	SNORA14B	1	ENSG00000141736	ERBB2	HER2	2		1	0	0	0	0	0	1	0	0	0	0	0	0	0	0	0	0	0	0	-0.0108196	0.0108196	0	0	0	0	0.0108196	0.0108196	1	0.0108196
333	7	ENSG00000092295	TGM1	1	ENSG00000132155	RAF1	C-Raf_pS338	2		1	0	0	0	0	0	1	0	0	0	0	0	0	0	0	0	0	0	0	-0.0107737	0.0107737	0	0	0	0	0.0107737	0.0107737	1	0.0107737
507	32	ENSG00000105523	FAM83E	1	ENSG00000125347	IRF1	IRF-1	2		1	0	0	0	0	0	1	0	0	0	0	0	0	0	0	0	0	0	0	0.0105307	0.0105307	0	0	0	0	0.0105307	0.0105307	1	0.0105307
1612	51	ENSG00000160183	TMPRSS3	1	ENSG00000168610	STAT3	Stat3	2		2	0	0	0	0	0	1	0	1	0	0	0	0	0	0	0	0	0	0	0.0100673	0.0100673	0	0	0.12934	0.12934	0.12934	0.0697036	1	0.0100673
1068	9037	ENSG00000134363	FST	1	ENSG00000073464	CLCN4	CLCN4 _( 214129 )	4	chrX_10371074_10371436	7	1	1	1	1	1	0	1	1	-0.539602	0.539602	-0.485465	0.485465	-0.568354	0.568354	-0.454542	0.454542	-0.353161	0.353161	0	0	-0.371691	0.371691	-0.129104	0.129104	0.568354	0.41456	1	0.539602
2694	4325	ENSG00000233250	ENSG00000233250	1	ENSG00000121989	ACVR2A	ACVR2A _( 19307 )	4	chr2_147863824_147864118	6	1	1	1	1	1	0	1	0	0.52474	0.52474	0.238847	0.238847	0.425662	0.425662	0.150527	0.150527	0.335147	0.335147	0	0	0.472081	0.472081	0	0	0.52474	0.357834	1	0.52474
2572	3216	ENSG00000214049	UCA1	1	ENSG00000124074	ENKD1	ENKD1 _( -16366 )	4	chr16_67683631_67684315	6	1	1	1	1	1	0	0	1	0.519963	0.519963	0.441365	0.441365	0.308187	0.308187	0.467279	0.467279	0.292628	0.292628	0	0	0	0	0.365619	0.365619	0.519963	0.399174	1	0.519963
1665	2103	ENSG00000162772	ATF3	1	ENSG00000182050	MGAT4C	MGAT4C _( -92825 )	4	chr12_86931823_86932176	7	1	1	1	1	1	0	1	1	-0.475187	0.475187	-0.44598	0.44598	-0.236719	0.236719	-0.411068	0.411068	-0.0626516	0.0626516	0	0	-0.414576	0.414576	-0.131928	0.131928	0.475187	0.311158	1	0.475187
882	6560	ENSG00000125398	SOX9	1	ENSG00000164326	CARTPT	CARTPT _( 29151 )	4	chr5_71748314_71749133	6	1	1	1	1	0	0	1	1	0.465769	0.465769	0.327719	0.327719	0.324865	0.324865	0.413593	0.413593	0	0	0	0	0.0430291	0.0430291	0.454448	0.454448	0.465769	0.338237	1	0.465769
2537	4164	ENSG00000206341	HLA-H	1	ENSG00000163121	NEURL3	NEURL3 _( 21467 )	4	chr2_96485886_96486642	5	1	0	0	1	1	0	1	1	0.452168	0.452168	0	0	0	0	0.278679	0.278679	0.156806	0.156806	0	0	0.415151	0.415151	0.296505	0.296505	0.452168	0.319862	1	0.452168
2344	6065	ENSG00000188100	FAM25A	1	ENSG00000168785	TSPAN5	TSPAN5 _( 166206 )	4	chr4_98491990_98492423	6	1	1	1	1	1	0	0	1	-0.449789	0.449789	-0.130653	0.130653	-0.203579	0.203579	-0.287552	0.287552	-0.0861948	0.0861948	0	0	0	0	-0.225485	0.225485	0.449789	0.230542	1	0.449789
1437	971	ENSG00000149927	DOC2A	1	ENSG00000077327	SPAG6	SPAG6 _( 133781 )	4	chr10_22479226_22479676	6	1	1	1	0	1	0	1	1	0.447599	0.447599	0.0432529	0.0432529	0.378478	0.378478	0	0	0.215319	0.215319	0	0	0.348541	0.348541	0.301741	0.301741	0.447599	0.289155	1	0.447599
520	4873	ENSG00000106105	GARS	1	ENSG00000274391	TPTE	TPTE _( 79052 )	4	chr21_10561790_10562074	7	1	1	1	1	1	0	1	1	-0.446571	0.446571	-0.282762	0.282762	-0.496361	0.496361	-0.458778	0.458778	-0.39452	0.39452	0	0	-0.438129	0.438129	-0.300872	0.300872	0.496361	0.402571	1	0.446571
2136	364	ENSG00000178397	FAM220A	1	ENSG00000085491	SLC25A24	SLC25A24 _( -14553 )	4	chr1_108214911_108215318	7	1	1	1	1	1	0	1	1	0.446225	0.446225	0.266404	0.266404	0.280137	0.280137	0.395514	0.395514	0.383853	0.383853	0	0	0.330716	0.330716	0.356374	0.356374	0.446225	0.351318	1	0.446225
1688	6169	ENSG00000163346	PBXIP1	1	ENSG00000164073	MFSD8	MFSD8 _( -9193 )	4	chr4_127975227_127975578	7	1	1	1	1	1	0	1	1	-0.438765	0.438765	-0.256163	0.256163	-0.298634	0.298634	-0.225666	0.225666	-0.421627	0.421627	0	0	-0.0555347	0.0555347	-0.414775	0.414775	0.438765	0.301595	1	0.438765
562	8919	ENSG00000108691	CCL2	1	ENSG00000136826	KLF4	KLF4 _( -492765 )	4	chr9_107983247_107983578	7	1	1	1	1	1	0	1	1	-0.438531	0.438531	-0.550908	0.550908	-0.429484	0.429484	-0.382327	0.382327	-0.357449	0.357449	0	0	-0.456146	0.456146	-0.0966044	0.0966044	0.550908	0.38735	1	0.438531
2063	8798	ENSG00000174808	BTC	1	ENSG00000165092	ALDH1A1	ALDH1A1 _( 92196 )	4	chr9_72987694_72988246	7	1	1	1	1	1	0	1	1	-0.437476	0.437476	-0.443839	0.443839	-0.467195	0.467195	-0.449293	0.449293	-0.356423	0.356423	0	0	-0.381918	0.381918	-0.270954	0.270954	0.467195	0.401014	1	0.437476
1304	3853	ENSG00000143013	LMO4	1	ENSG00000131849	ZNF132	ZNF132 _( 11094 )	4	chr19_58428509_58429128	7	1	1	1	1	1	0	1	1	-0.435179	0.435179	-0.160958	0.160958	-0.492792	0.492792	-0.39887	0.39887	-0.372078	0.372078	0	0	-0.320182	0.320182	-0.32523	0.32523	0.492792	0.357899	1	0.435179
2143	3492	ENSG00000178814	OPLAH	1	ENSG00000154265	ABCA5	ABCA5 _( 26580 )	4	chr17_69300225_69300664	6	1	1	1	1	1	0	1	0	0.429882	0.429882	0.46291	0.46291	0.396393	0.396393	0.173243	0.173243	0.212678	0.212678	0	0	0.332234	0.332234	0	0	0.46291	0.334557	1	0.429882
2041	5566	ENSG00000173531	MST1	1	ENSG00000163590	PPM1L	PPM1L _( 41249 )	4	chr3_160796851_160797295	7	1	1	1	1	1	0	1	1	0.429449	0.429449	0.157533	0.157533	0.196448	0.196448	0.0812496	0.0812496	0.22338	0.22338	0	0	0.245133	0.245133	0.092497	0.092497	0.429449	0.20367	1	0.429449
446	971	ENSG00000102878	HSF4	1	ENSG00000077327	SPAG6	SPAG6 _( 133781 )	4	chr10_22479226_22479676	7	1	1	1	1	1	0	1	1	0.426935	0.426935	0.307704	0.307704	0.210945	0.210945	0.104855	0.104855	0.400367	0.400367	0	0	0.320182	0.320182	0.168275	0.168275	0.426935	0.277037	1	0.426935
333	8963	ENSG00000092295	TGM1	1	ENSG00000182752	PAPPA	PAPPA _( -28927 )	4	chr9_116124493_116124877	4	1	0	0	1	0	0	1	1	0.42326	0.42326	0	0	0	0	0.1392	0.1392	0	0	0	0	0.208092	0.208092	0.182912	0.182912	0.42326	0.238366	1	0.42326
1799	3853	ENSG00000166123	GPT2	1	ENSG00000131849	ZNF132	ZNF132 _( 11094 )	4	chr19_58428509_58429128	6	1	0	1	1	1	0	1	1	-0.421914	0.421914	0	0	-0.435454	0.435454	-0.428347	0.428347	-0.413336	0.413336	0	0	-0.476722	0.476722	-0.327461	0.327461	0.476722	0.417206	1	0.421914
639	6765	ENSG00000112139	MDGA1	1	ENSG00000125347	IRF1	IRF1 _( 14996 )	4	chr5_132475131_132475802	7	1	1	1	1	1	0	1	1	0.418297	0.418297	0.429272	0.429272	0.370724	0.370724	0.271484	0.271484	0.387089	0.387089	0	0	0.392829	0.392829	0.289539	0.289539	0.429272	0.365605	1	0.418297
2886	4225	ENSG00000261373	VPS9D1-AS1	1	ENSG00000186522	SEPT-X	SEPT-X _( 146817 )	4	chr2_109466973_109467389	5	1	1	0	1	1	0	1	0	-0.413869	0.413869	-0.36083	0.36083	0	0	-0.371183	0.371183	-0.465482	0.465482	0	0	-0.334017	0.334017	0	0	0.465482	0.389076	1	0.413869
2764	4713	ENSG00000244270	RPL32P29	1	ENSG00000101333	PLCB4	PLCB4 _( 145798 )	4	chr20_9214561_9215221	6	1	1	1	1	1	0	1	0	0.41119	0.41119	0.334063	0.334063	0.24552	0.24552	0.332135	0.332135	0.268227	0.268227	0	0	0.3784	0.3784	0	0	0.41119	0.328256	1	0.41119
2136	122	ENSG00000178397	FAM220A	1	ENSG00000183317	EPHA10	EPHA10 _( 18050 )	4	chr1_37746764_37747083	7	1	1	1	1	1	0	1	1	-0.409806	0.409806	-0.235376	0.235376	-0.422526	0.422526	-0.469244	0.469244	-0.282906	0.282906	0	0	-0.322385	0.322385	-0.266333	0.266333	0.469244	0.344082	1	0.409806
1423	724	ENSG00000148848	ADAM12	1	ENSG00000143473	KCNH1	KCNH1 _( 5556 )	4	chr1_211182783_211182977	7	1	1	1	1	1	0	1	1	-0.409795	0.409795	-0.277851	0.277851	-0.361145	0.361145	-0.221743	0.221743	-0.0379813	0.0379813	0	0	-0.0458038	0.0458038	-0.15733	0.15733	0.409795	0.21595	1	0.409795
2736	3973	ENSG00000238832	ENSG00000238832	1	ENSG00000049323	LTBP1	LTBP1 _( 43681 )	4	chr2_32990653_32991013	4	1	0	1	0	0	0	1	1	-0.406989	0.406989	0	0	-0.201481	0.201481	0	0	0	0	0	0	-0.0912827	0.0912827	-0.0568248	0.0568248	0.406989	0.189144	1	0.406989
2548	3023	ENSG00000212232	SNORD17	1	ENSG00000140522	RLBP1	RLBP1 _( -9071 )	4	chr15_89230822_89231395	7	1	1	1	1	1	0	1	1	0.403959	0.403959	0.433043	0.433043	0.207684	0.207684	0.357888	0.357888	0.283035	0.283035	0	0	0.356398	0.356398	0.157027	0.157027	0.433043	0.314148	1	0.403959
666	473	ENSG00000113739	STC2	1	ENSG00000116584	ARHGEF2	ARHGEF2 _( 6065 )	4	chr1_155983399_155984008	7	1	1	1	1	1	0	1	1	0.402104	0.402104	0.261881	0.261881	0.326245	0.326245	0.397309	0.397309	0.406797	0.406797	0	0	0.363569	0.363569	0.434878	0.434878	0.434878	0.370398	1	0.402104
1575	3023	ENSG00000158089	GALNT14	1	ENSG00000140522	RLBP1	RLBP1 _( -9071 )	4	chr15_89230822_89231395	7	1	1	1	1	1	0	1	1	0.398748	0.398748	0.412517	0.412517	0.34216	0.34216	0.376188	0.376188	0.256675	0.256675	0	0	0.420504	0.420504	0.0637624	0.0637624	0.420504	0.324365	1	0.398748
2768	4164	ENSG00000244731	C4A	1	ENSG00000163121	NEURL3	NEURL3 _( 21467 )	4	chr2_96485886_96486642	6	1	1	0	1	1	0	1	1	0.398227	0.398227	0.28873	0.28873	0	0	0.302408	0.302408	0.174772	0.174772	0	0	0.279244	0.279244	0.127917	0.127917	0.398227	0.261883	1	0.398227
2357	2111	ENSG00000188549	CCDC9B	1	ENSG00000049130	KITLG	KITLG _( -34709 )	4	chr12_88615560_88615978	7	1	1	1	1	1	0	1	1	0.397662	0.397662	0.32762	0.32762	0.443139	0.443139	0.436356	0.436356	0.302966	0.302966	0	0	0.270091	0.270091	0.177307	0.177307	0.443139	0.336449	1	0.397662
2408	7261	ENSG00000196954	CASP4	1	ENSG00000188107	EYS	EYS _( -1065710 )	4	chr6_66772935_66773166	5	1	1	1	1	0	0	1	0	-0.397578	0.397578	-0.189035	0.189035	-0.425684	0.425684	-0.3621	0.3621	0	0	0	0	-0.487617	0.487617	0	0	0.487617	0.372403	1	0.397578
2389	7666	ENSG00000196517	SLC6A9	1	ENSG00000005108	THSD7A	THSD7A _( 122641 )	4	chr7_11709193_11709557	6	1	1	0	1	1	0	1	1	-0.396725	0.396725	-0.314084	0.314084	0	0	-0.311951	0.311951	-0.310023	0.310023	0	0	-0.152794	0.152794	-0.330388	0.330388	0.396725	0.302661	1	0.396725
1266	7438	ENSG00000140853	NLRC5	1	ENSG00000146350	TBC1D32	TBC1D32 _( 86842 )	4	chr6_121247511_121247903	7	1	1	1	1	1	0	1	1	0.396236	0.396236	0.0401653	0.0401653	0.333781	0.333781	0.283792	0.283792	0.362576	0.362576	0	0	0.291253	0.291253	0.290086	0.290086	0.396236	0.285413	1	0.396236
2967	3349	ENSG00000272114	ENSG00000272114	1	ENSG00000260458	KCNJ18	KCNJ18 _( 157943 )	4	chr17_21850466_21850853	6	1	1	1	1	1	0	0	1	-0.396206	0.396206	-0.364453	0.364453	-0.370417	0.370417	-0.163165	0.163165	-0.190005	0.190005	0	0	0	0	-0.00273348	0.00273348	0.396206	0.24783	1	0.396206
628	4064	ENSG00000111801	BTN3A3	1	ENSG00000162924	REL	REL _( 52569 )	4	chr2_60934090_60934629	7	1	1	1	1	1	0	1	1	0.394086	0.394086	0.479826	0.479826	0.365718	0.365718	0.251956	0.251956	0.0373854	0.0373854	0	0	0.337618	0.337618	0.371303	0.371303	0.479826	0.319699	1	0.394086
2445	6663	ENSG00000198157	HMGN5	1	ENSG00000186952	TMEM232	TMEM232 _( -46079 )	4	chr5_110785035_110785704	5	1	0	1	1	1	0	1	0	0.39388	0.39388	0	0	0.454798	0.454798	0.347718	0.347718	0.31236	0.31236	0	0	0.478122	0.478122	0	0	0.478122	0.397376	1	0.39388
2290	658	ENSG00000185745	IFIT1	1	ENSG00000143355	LHX9	LHX9 _( 118412 )	4	chr1_198030314_198031021	6	1	0	1	1	1	0	1	1	0.393204	0.393204	0	0	0.306857	0.306857	0.341609	0.341609	0.0004439	0.0004439	0	0	0.192927	0.192927	0.202493	0.202493	0.393204	0.239589	1	0.393204
1977	4495	ENSG00000170779	CDCA4	1	ENSG00000128641	MYO1B	MYO1B _( -25290 )	4	chr2_191219252_191219895	4	1	1	1	0	1	0	0	0	0.391041	0.391041	0.226826	0.226826	0.118395	0.118395	0	0	0.259228	0.259228	0	0	0	0	0	0	0.391041	0.248872	1	0.391041
2593	3023	ENSG00000221829	FANCG	1	ENSG00000140522	RLBP1	RLBP1 _( -9071 )	4	chr15_89230822_89231395	7	1	1	1	1	1	0	1	1	0.390392	0.390392	0.402299	0.402299	0.232305	0.232305	0.252327	0.252327	0.118918	0.118918	0	0	0.371885	0.371885	0.0892431	0.0892431	0.402299	0.265338	1	0.390392
439	7838	ENSG00000102452	NALCN	1	ENSG00000106682	EIF4H	EIF4H _( -39468 )	4	chr7_74133490_74134777	7	1	1	1	1	1	0	1	1	-0.389767	0.389767	-0.0592812	0.0592812	-0.220961	0.220961	-0.0988239	0.0988239	-0.117908	0.117908	0	0	-0.236995	0.236995	-0.313705	0.313705	0.389767	0.205349	1	0.389767
284	943	ENSG00000087074	PPP1R15A	1	ENSG00000165983	PTER	PTER _( -76643 )	4	chr10_16360018_16360300	4	1	0	1	1	0	0	1	0	-0.387315	0.387315	0	0	-0.29045	0.29045	-0.310143	0.310143	0	0	0	0	-0.334022	0.334022	0	0	0.387315	0.330483	1	0.387315
1503	3023	ENSG00000154146	NRGN	1	ENSG00000140522	RLBP1	RLBP1 _( -9071 )	4	chr15_89230822_89231395	6	1	1	1	1	1	0	1	0	0.386781	0.386781	0.197553	0.197553	0.126203	0.126203	0.195395	0.195395	0.279569	0.279569	0	0	0.349211	0.349211	0	0	0.386781	0.255785	1	0.386781
410	7294	ENSG00000101187	SLCO4A1	1	ENSG00000135338	LCA5	LCA5 _( 69132 )	4	chr6_79467936_79468326	6	1	1	1	1	1	0	1	0	-0.386198	0.386198	-0.253069	0.253069	-0.396553	0.396553	-0.359953	0.359953	-0.377727	0.377727	0	0	-0.374339	0.374339	0	0	0.396553	0.357973	1	0.386198
2250	9092	ENSG00000184497	TMEM255B	1	ENSG00000102174	PHEX	PHEX _( 64680 )	4	chrX_22097121_22097797	7	1	1	1	1	1	0	1	1	-0.385882	0.385882	-0.368938	0.368938	-0.320397	0.320397	-0.483318	0.483318	-0.341799	0.341799	0	0	-0.166455	0.166455	-0.125751	0.125751	0.483318	0.31322	1	0.385882
1371	2138	ENSG00000145476	CYP4V2	1	ENSG00000111142	METAP2	METAP2 _( -19170 )	4	chr12_95453786_95454350	7	1	1	1	1	1	0	1	1	0.385263	0.385263	0.159276	0.159276	0.280954	0.280954	0.458785	0.458785	0.318632	0.318632	0	0	0.355779	0.355779	0.29208	0.29208	0.458785	0.321538	1	0.385263
1908	6504	ENSG00000168658	VWA3B	1	ENSG00000164283	ESM1	ESM1 _( 170911 )	4	chr5_54851538_54851760	7	1	1	1	1	1	0	1	1	-0.384836	0.384836	-0.43466	0.43466	-0.188682	0.188682	-0.16544	0.16544	-0.117793	0.117793	0	0	-0.30451	0.30451	-0.0539313	0.0539313	0.43466	0.235693	1	0.384836
117	7963	ENSG00000052802	MSMO1	1	ENSG00000189056	RELN	RELN _( -15760 )	4	chr7_104005276_104005491	7	1	1	1	1	1	0	1	1	0.3847	0.3847	0.320166	0.320166	0.49342	0.49342	0.405207	0.405207	0.0336523	0.0336523	0	0	0.234215	0.234215	0.27158	0.27158	0.49342	0.306134	1	0.3847
545	5062	ENSG00000107821	KAZALD1	1	ENSG00000197548	ATG7	ATG7 _( 205265 )	4	chr3_11477574_11478083	6	1	1	1	1	0	0	1	1	-0.382877	0.382877	-0.215938	0.215938	-0.362756	0.362756	-0.324797	0.324797	0	0	0	0	-0.380426	0.380426	-0.313672	0.313672	0.382877	0.330078	1	0.382877
15	5202	ENSG00000006025	ENSG00000006025	1	ENSG00000163814	CDCP1	CDCP1 _( 20368 )	4	chr3_45125671_45126054	5	1	1	1	1	0	0	1	0	0.381527	0.381527	0.298014	0.298014	0.13663	0.13663	0.252556	0.252556	0	0	0	0	0.200435	0.200435	0	0	0.381527	0.253832	1	0.381527
2562	8955	ENSG00000213694	S1PR3	1	ENSG00000229314	ORM1	ORM1 _( -4953 )	4	chr9_114317797_114318103	7	1	1	1	1	1	0	1	1	-0.38098	0.38098	-0.139647	0.139647	-0.45069	0.45069	-0.38751	0.38751	-0.0800281	0.0800281	0	0	-0.427861	0.427861	-0.330595	0.330595	0.45069	0.313902	1	0.38098
1261	3023	ENSG00000140534	TICRR	1	ENSG00000140522	RLBP1	RLBP1 _( -9071 )	4	chr15_89230822_89231395	7	1	1	1	1	1	0	1	1	0.380854	0.380854	0.34951	0.34951	0.117382	0.117382	0.188884	0.188884	0.300425	0.300425	0	0	0.362104	0.362104	0.131633	0.131633	0.380854	0.261542	1	0.380854
3005	7920	ENSG00000274879	ENSG00000274879	1	ENSG00000004799	PDK4	PDK4 _( -34365 )	4	chr7_95630856_95631209	3	1	0	0	1	0	0	1	0	-0.379053	0.379053	0	0	0	0	-0.243489	0.243489	0	0	0	0	-0.162426	0.162426	0	0	0.379053	0.261656	1	0.379053
1129	4751	ENSG00000136147	PHF11	1	ENSG00000088930	XRN2	XRN2 _( -39891 )	4	chr20_21263034_21263413	7	1	1	1	1	1	0	1	1	-0.377347	0.377347	-0.252543	0.252543	-0.307232	0.307232	-0.41451	0.41451	-0.129872	0.129872	0	0	-0.4281	0.4281	-0.291293	0.291293	0.4281	0.314414	1	0.377347
845	2781	ENSG00000123374	CDK2	1	ENSG00000075413	MARK3	MARK3 _( 62725 )	4	chr14_103448117_103448472	3	1	0	0	0	0	0	1	1	0.377118	0.377118	0	0	0	0	0	0	0	0	0	0	0.0860736	0.0860736	0.293454	0.293454	0.377118	0.252215	1	0.377118
478	7019	ENSG00000104626	ERI1	1	ENSG00000054598	FOXC1	FOXC1 _( 291684 )	4	chr6_1901656_1901889	7	1	1	1	1	1	0	1	1	-0.376301	0.376301	-0.135008	0.135008	-0.022271	0.022271	-0.367023	0.367023	-0.378736	0.378736	0	0	-0.351938	0.351938	-0.209298	0.209298	0.378736	0.262939	1	0.376301
544	7913	ENSG00000107738	VSIR	1	ENSG00000127995	CASD1	CASD1 _( 71430 )	4	chr7_94580649_94580941	6	1	1	1	1	1	0	1	0	0.376181	0.376181	0.0298735	0.0298735	0.391265	0.391265	0.387374	0.387374	0.250808	0.250808	0	0	0.349232	0.349232	0	0	0.391265	0.297456	1	0.376181
503	907	ENSG00000105427	CNFN	1	ENSG00000187134	AKR1C1	AKR1C1 _( 20519 )	4	chr10_4983772_4984085	6	1	1	1	1	1	0	0	1	0.376167	0.376167	0.0814579	0.0814579	0.160675	0.160675	0.303519	0.303519	0.169676	0.169676	0	0	0	0	0.125596	0.125596	0.376167	0.202848	1	0.376167
866	7856	ENSG00000124226	RNF114	1	ENSG00000187391	MAGI2	MAGI2 _( -74917 )	4	chr7_79528491_79528819	7	1	1	1	1	1	0	1	1	-0.376075	0.376075	-0.386252	0.386252	-0.333381	0.333381	-0.421947	0.421947	-0.32634	0.32634	0	0	-0.337575	0.337575	-0.114925	0.114925	0.421947	0.328071	1	0.376075
2745	8309	ENSG00000240710	ENSG00000240710	1	ENSG00000187735	TCEA1	TCEA1 _( 2627 )	4	chr8_54019680_54019902	7	1	1	1	1	1	0	1	1	0.375838	0.375838	0.347847	0.347847	0.392204	0.392204	0.419082	0.419082	0.319079	0.319079	0	0	0.409733	0.409733	0.32441	0.32441	0.419082	0.369742	1	0.375838
1798	4903	ENSG00000166106	ADAMTS15	1	ENSG00000231068	KRTAP21-3	KRTAP21-3 _( 7940 )	4	chr21_30710468_30710837	6	1	1	1	1	1	0	0	1	0.373592	0.373592	0.164279	0.164279	0.236197	0.236197	0.037447	0.037447	0.186665	0.186665	0	0	0	0	0.164624	0.164624	0.373592	0.193801	1	0.373592
1284	971	ENSG00000141750	STAC2	1	ENSG00000077327	SPAG6	SPAG6 _( 133781 )	4	chr10_22479226_22479676	6	1	0	1	1	1	0	1	1	0.37289	0.37289	0	0	0.182736	0.182736	0.100831	0.100831	0.211619	0.211619	0	0	0.282979	0.282979	0.0055495	0.0055495	0.37289	0.192767	1	0.37289
2816	1736	ENSG00000254614	ENSG00000254614	1	ENSG00000110777	POU2AF1	POU2AF1 _( 8885 )	4	chr11_111440715_111441096	4	1	1	1	1	0	0	0	0	0.372574	0.372574	0.281048	0.281048	0.022154	0.022154	0.333433	0.333433	0	0	0	0	0	0	0	0	0.372574	0.252302	1	0.372574
2709	5677	ENSG00000234664	HMGN2P5	1	ENSG00000180611	MB21D2	MB21D2 _( -22024 )	4	chr3_192940185_192940656	5	1	0	1	1	1	0	1	0	0.371419	0.371419	0	0	0.222221	0.222221	0.391415	0.391415	0.0644472	0.0644472	0	0	0.286258	0.286258	0	0	0.391415	0.267152	1	0.371419
687	971	ENSG00000115159	GPD2	1	ENSG00000077327	SPAG6	SPAG6 _( 133781 )	4	chr10_22479226_22479676	6	1	0	1	1	1	0	1	1	-0.370987	0.370987	0	0	-0.150728	0.150728	-0.0905468	0.0905468	-0.325692	0.325692	0	0	-0.0929376	0.0929376	-0.316316	0.316316	0.370987	0.224535	1	0.370987
203	301	ENSG00000073605	GSDMB	1	ENSG00000117228	GBP1	GBP1 _( 18184 )	4	chr1_89046566_89047176	7	1	1	1	1	1	0	1	1	0.370913	0.370913	0.22937	0.22937	0.287266	0.287266	0.307986	0.307986	0.0834357	0.0834357	0	0	0.37876	0.37876	0.348243	0.348243	0.37876	0.286568	1	0.370913
1467	5751	ENSG00000151883	PARP8	1	ENSG00000002549	LAP3	LAP3 _( -22217 )	4	chr4_17554645_17554975	7	1	1	1	1	1	0	1	1	0.370194	0.370194	0.0595643	0.0595643	0.298248	0.298248	0.356669	0.356669	0.235232	0.235232	0	0	0.437565	0.437565	0.305666	0.305666	0.437565	0.294734	1	0.370194
581	6663	ENSG00000109255	NMU	1	ENSG00000186952	TMEM232	TMEM232 _( -46079 )	4	chr5_110785035_110785704	6	1	0	1	1	1	0	1	1	0.370148	0.370148	0	0	0.289526	0.289526	0.238831	0.238831	0.280004	0.280004	0	0	0.34414	0.34414	0.173391	0.173391	0.370148	0.282674	1	0.370148
893	4856	ENSG00000125775	SDCBP2	1	ENSG00000019186	CYP24A1	CYP24A1 _( -11116 )	4	chr20_54185089_54185488	3	1	0	1	1	0	0	0	0	-0.370139	0.370139	0	0	-0.188129	0.188129	-0.40688	0.40688	0	0	0	0	0	0	0	0	0.40688	0.321716	1	0.370139
2994	6414	ENSG00000274051	ENSG00000274051	1	ENSG00000082196	C1QTNF3	C1QTNF3 _( 48445 )	4	chr5_34196109_34196351	6	1	1	1	1	1	0	1	0	0.369526	0.369526	0.221228	0.221228	0.290469	0.290469	0.235088	0.235088	0.322292	0.322292	0	0	0.223986	0.223986	0	0	0.369526	0.277098	1	0.369526
980	3611	ENSG00000130589	HELZ2	1	ENSG00000141428	C18orf21	C18orf21 _( 1816 )	4	chr18_35973899_35974066	6	1	1	1	1	1	0	1	0	0.369446	0.369446	0.244942	0.244942	0.129585	0.129585	0.292956	0.292956	0.342517	0.342517	0	0	0.302032	0.302032	0	0	0.369446	0.280246	1	0.369446
2908	6672	ENSG00000264672	SEPT4-AS1	1	ENSG00000129595	EPB41L4A	EPB41L4A _( 72517 )	4	chr5_112346373_112346799	5	1	0	1	0	1	0	1	1	0.368973	0.368973	0	0	0.278805	0.278805	0	0	0.0397665	0.0397665	0	0	0.364677	0.364677	0.185299	0.185299	0.368973	0.247504	1	0.368973
1090	1689	ENSG00000135048	CEMIP2	1	ENSG00000137673	MMP7	MMP7 _( 16481 )	4	chr11_102513834_102514272	7	1	1	1	1	1	0	1	1	-0.368525	0.368525	-0.234807	0.234807	-0.369012	0.369012	-0.345599	0.345599	-0.304493	0.304493	0	0	-0.352341	0.352341	-0.304619	0.304619	0.369012	0.325628	1	0.368525
2492	2368	ENSG00000203852	HIST2H3A	1	ENSG00000188342	GTF2F2	GTF2F2 _( 68769 )	4	chr13_45189284_45190345	5	1	0	1	0	1	0	1	1	-0.367229	0.367229	0	0	-0.224334	0.224334	0	0	-0.0496837	0.0496837	0	0	-0.411233	0.411233	-0.258378	0.258378	0.411233	0.262172	1	0.367229
1449	375	ENSG00000151012	SLC7A11	1	ENSG00000143119	CD53	CD53 _( -100 )	4	chr1_110870820_110871088	5	1	1	1	1	0	0	1	0	-0.367126	0.367126	-0.228617	0.228617	-0.340114	0.340114	-0.377065	0.377065	0	0	0	0	-0.337735	0.337735	0	0	0.377065	0.330131	1	0.367126
2489	2368	ENSG00000203811	HIST2H3C	1	ENSG00000188342	GTF2F2	GTF2F2 _( 68769 )	4	chr13_45189284_45190345	5	1	0	1	0	1	0	1	1	-0.366949	0.366949	0	0	-0.225264	0.225264	0	0	-0.0493456	0.0493456	0	0	-0.411205	0.411205	-0.255913	0.255913	0.411205	0.261735	1	0.366949
2412	3608	ENSG00000197142	ACSL5	1	ENSG00000166974	MAPRE2	MAPRE2 _( 52945 )	4	chr18_35029873_35030207	7	1	1	1	1	1	0	1	1	0.366881	0.366881	0.292894	0.292894	0.208885	0.208885	0.204177	0.204177	0.172971	0.172971	0	0	0.176768	0.176768	0.211858	0.211858	0.366881	0.23349	1	0.366881
1606	7913	ENSG00000159860	TCAF2P1	1	ENSG00000127995	CASD1	CASD1 _( 71430 )	4	chr7_94580649_94580941	5	1	0	1	1	1	0	1	0	-0.36579	0.36579	0	0	-0.310192	0.310192	-0.335781	0.335781	-0.122156	0.122156	0	0	-0.279622	0.279622	0	0	0.36579	0.282708	1	0.36579
89	3794	ENSG00000038427	VCAN	1	ENSG00000176396	EID2	EID2 _( -3208 )	4	chr19_39543541_39543784	6	1	1	1	1	0	0	1	1	0.364199	0.364199	0.143506	0.143506	0.194039	0.194039	0.0680405	0.0680405	0	0	0	0	0.370187	0.370187	0.120332	0.120332	0.370187	0.210051	1	0.364199
1924	7978	ENSG00000169035	KLK7	1	ENSG00000253276	CCDC71L	CCDC71L _( -18222 )	4	chr7_106679218_106679970	7	1	1	1	1	1	0	1	1	-0.362901	0.362901	-0.277623	0.277623	-0.227276	0.227276	-0.33398	0.33398	-0.146347	0.146347	0	0	-0.0791982	0.0791982	-0.238362	0.238362	0.362901	0.237955	1	0.362901
2994	8880	ENSG00000274051	ENSG00000274051	1	ENSG00000158079	PTPDC1	PTPDC1 _( 53568 )	4	chr9_94084362_94084567	7	1	1	1	1	1	0	1	1	-0.362774	0.362774	-0.45251	0.45251	-0.280989	0.280989	-0.416743	0.416743	-0.315595	0.315595	0	0	-0.205161	0.205161	-0.136795	0.136795	0.45251	0.310081	1	0.362774
908	2978	ENSG00000126778	SIX1	1	ENSG00000140464	PML	PML _( 2305 )	4	chr15_73996978_73997318	7	1	1	1	1	1	0	1	1	0.362306	0.362306	0.244059	0.244059	0.34135	0.34135	0.314889	0.314889	0.384376	0.384376	0	0	0.248562	0.248562	0.127591	0.127591	0.384376	0.289019	1	0.362306
1945	837	ENSG00000169689	CENPX	1	ENSG00000119285	HEATR1	HEATR1 _( 35646 )	4	chr1_236568339_236568858	5	1	1	0	1	1	0	1	0	-0.362153	0.362153	-0.195233	0.195233	0	0	-0.38732	0.38732	-0.309544	0.309544	0	0	-0.2872	0.2872	0	0	0.38732	0.30829	1	0.362153
1986	2913	ENSG00000171130	ATP6V0E2	1	ENSG00000140299	BNIP2	BNIP2 _( -14919 )	4	chr15_59704453_59704737	5	1	1	1	1	0	0	1	0	0.36195	0.36195	0.127699	0.127699	0.286018	0.286018	0.238747	0.238747	0	0	0	0	0.141304	0.141304	0	0	0.36195	0.231143	1	0.36195
551	5566	ENSG00000108176	DNAJC12	1	ENSG00000163590	PPM1L	PPM1L _( 41249 )	4	chr3_160796851_160797295	3	1	0	1	1	0	0	0	0	0.361898	0.361898	0	0	0.474761	0.474761	0.000716048	0.000716048	0	0	0	0	0	0	0	0	0.474761	0.279125	1	0.361898
1796	837	ENSG00000166046	TCP11L2	1	ENSG00000119285	HEATR1	HEATR1 _( 35646 )	4	chr1_236568339_236568858	7	1	1	1	1	1	0	1	1	0.361838	0.361838	0.373504	0.373504	0.383023	0.383023	0.415369	0.415369	0.313114	0.313114	0	0	0.394556	0.394556	0.334498	0.334498	0.415369	0.367986	1	0.361838
2242	6162	ENSG00000184207	PGP	1	ENSG00000164066	INTU	INTU _( -844408 )	4	chr4_126778414_126778863	7	1	1	1	1	1	0	1	1	0.361797	0.361797	0.223658	0.223658	0.177321	0.177321	0.263365	0.263365	0.359551	0.359551	0	0	0.295222	0.295222	0.276399	0.276399	0.361797	0.279616	1	0.361797
2617	6991	ENSG00000224371	ENSG00000224371	1	ENSG00000145920	CPLX2	CPLX2 _( 25343 )	4	chr5_175821653_175822712	7	1	1	1	1	1	0	1	1	-0.360673	0.360673	-0.238287	0.238287	-0.310413	0.310413	-0.334849	0.334849	-0.191714	0.191714	0	0	-0.228981	0.228981	-0.368957	0.368957	0.368957	0.290554	1	0.360673
2328	310	ENSG00000187608	ISG15	1	ENSG00000154451	GBP5	GBP5 _( 0 )	4	chr1_89272438_89273315	7	1	1	1	1	1	0	1	1	0.360574	0.360574	0.278001	0.278001	0.319336	0.319336	0.285518	0.285518	0.520137	0.520137	0	0	0.161131	0.161131	0.281572	0.281572	0.520137	0.315181	1	0.360574
2735	4951	ENSG00000238390	ENSG00000238390	1	ENSG00000198062	POTEH	POTEH _( -356 )	4	chr22_15689352_15689670	4	1	1	1	0	0	0	1	0	0.360386	0.360386	0.165796	0.165796	0.376871	0.376871	0	0	0	0	0	0	0.0579871	0.0579871	0	0	0.376871	0.24026	1	0.360386
590	2276	ENSG00000109819	PPARGC1A	1	ENSG00000111432	FZD10	FZD10 _( 65337 )	4	chr12_130227796_130228018	5	1	1	1	0	0	0	1	1	0.360006	0.360006	0.369588	0.369588	0.258067	0.258067	0	0	0	0	0	0	0.132632	0.132632	0.398762	0.398762	0.398762	0.303811	1	0.360006
1703	1523	ENSG00000163564	PYHIN1	1	ENSG00000134817	APLNR	APLNR _( -36326 )	4	chr11_57273640_57273969	3	1	0	1	0	0	0	1	0	-0.359974	0.359974	0	0	-0.148112	0.148112	0	0	0	0	0	0	-0.264727	0.264727	0	0	0.359974	0.257604	1	0.359974
183	2437	ENSG00000070759	TESK2	1	ENSG00000178235	SLITRK1	SLITRK1 _( -13803 )	4	chr13_83896196_83896588	3	1	1	0	1	0	0	0	0	-0.359967	0.359967	-0.000558293	0.000558293	0	0	-0.171479	0.171479	0	0	0	0	0	0	0	0	0.359967	0.177335	1	0.359967
2559	5101	ENSG00000213551	DNAJC9	1	ENSG00000182247	UBE2E2	UBE2E2 _( 39080 )	4	chr3_23242100_23242555	7	1	1	1	1	1	0	1	1	0.358433	0.358433	0.135221	0.135221	0.1452	0.1452	0.117468	0.117468	0.168151	0.168151	0	0	0.0636137	0.0636137	0.129111	0.129111	0.358433	0.1596	1	0.358433
1123	4672	ENSG00000136010	ALDH1L2	1	ENSG00000125826	RBCK1	RBCK1 _( -6871 )	4	chr20_400053_400627	6	1	1	1	1	0	0	1	1	0.358177	0.358177	0.203629	0.203629	0.327979	0.327979	0.339027	0.339027	0	0	0	0	0.39096	0.39096	0.262897	0.262897	0.39096	0.313778	1	0.358177
1201	5854	ENSG00000138190	EXOC6	1	ENSG00000163281	GNPDA2	GNPDA2 _( -393646 )	4	chr4_45120241_45120513	6	1	1	1	1	1	0	1	0	-0.357203	0.357203	-0.181352	0.181352	-0.308717	0.308717	-0.390083	0.390083	-0.24852	0.24852	0	0	-0.317964	0.317964	0	0	0.390083	0.30064	1	0.357203
1074	8759	ENSG00000134548	SPX	1	ENSG00000106714	CNTNAP3	CNTNAP3 _( 272590 )	4	chr9_39014423_39015725	7	1	1	1	1	1	0	1	1	0.357075	0.357075	0.267182	0.267182	0.132266	0.132266	0.308025	0.308025	0.199224	0.199224	0	0	0.165539	0.165539	0.0769845	0.0769845	0.357075	0.215185	1	0.357075
1081	3568	ENSG00000134762	DSC3	1	ENSG00000141446	ESCO1	ESCO1 _( 51995 )	4	chr18_21548424_21548889	7	1	1	1	1	1	0	1	1	0.356934	0.356934	0.0370736	0.0370736	0.317771	0.317771	0.212755	0.212755	0.25645	0.25645	0	0	0.438979	0.438979	0.130004	0.130004	0.438979	0.249995	1	0.356934
2437	3955	ENSG00000197903	HIST1H2BK	1	ENSG00000163798	SLC4A1AP	SLC4A1AP _( -10385 )	4	chr2_27652604_27653086	6	1	1	1	1	0	0	1	1	-0.356479	0.356479	-0.153353	0.153353	-0.528633	0.528633	-0.342438	0.342438	0	0	0	0	-0.13263	0.13263	-0.424222	0.424222	0.528633	0.322959	1	0.356479
2187	4085	ENSG00000181381	DDX60L	1	ENSG00000143971	ETAA1	ETAA1 _( 51466 )	4	chr2_67448785_67449097	6	1	1	0	1	1	0	1	1	-0.354119	0.354119	-0.298291	0.298291	0	0	-0.392229	0.392229	-0.393323	0.393323	0	0	-0.152381	0.152381	-0.131861	0.131861	0.393323	0.287034	1	0.354119
892	5335	ENSG00000125744	RTN2	1	ENSG00000178700	DHFR2	DHFR2 _( -161828 )	4	chr3_94225217_94225585	6	1	1	1	1	1	0	1	0	0.353849	0.353849	0.242594	0.242594	0.182817	0.182817	0.329108	0.329108	0.129318	0.129318	0	0	0.367246	0.367246	0	0	0.367246	0.267489	1	0.353849
670	4064	ENSG00000114127	XRN1	1	ENSG00000162924	REL	REL _( 52569 )	4	chr2_60934090_60934629	6	1	0	1	1	1	0	1	1	0.353768	0.353768	0	0	0.259786	0.259786	0.169566	0.169566	0.115709	0.115709	0	0	0.0132203	0.0132203	0.104791	0.104791	0.353768	0.169474	1	0.353768
1922	6765	ENSG00000168961	LGALS9	1	ENSG00000125347	IRF1	IRF1 _( 14996 )	4	chr5_132475131_132475802	7	1	1	1	1	1	0	1	1	0.353527	0.353527	0.365034	0.365034	0.284722	0.284722	0.231981	0.231981	0.336872	0.336872	0	0	0.289656	0.289656	0.2274	0.2274	0.365034	0.298456	1	0.353527
2728	3853	ENSG00000237541	HLA-DQA2	1	ENSG00000131849	ZNF132	ZNF132 _( 11094 )	4	chr19_58428509_58429128	7	1	1	1	1	1	0	1	1	-0.352717	0.352717	-0.236304	0.236304	-0.444546	0.444546	-0.312222	0.312222	-0.392453	0.392453	0	0	-0.312279	0.312279	-0.293678	0.293678	0.444546	0.334885	1	0.352717
288	971	ENSG00000087258	GNAO1	1	ENSG00000077327	SPAG6	SPAG6 _( 133781 )	4	chr10_22479226_22479676	7	1	1	1	1	1	0	1	1	0.352528	0.352528	0.080792	0.080792	0.243451	0.243451	0.229259	0.229259	0.254917	0.254917	0	0	0.257465	0.257465	0.407375	0.407375	0.407375	0.260827	1	0.352528
1540	6710	ENSG00000156265	MAP3K7CL	1	ENSG00000250803	ENSG00000250803	ENSG00000250803 _( -2093 )	4	chr5_122154905_122155275	6	1	0	1	1	1	0	1	1	0.352276	0.352276	0	0	0.270029	0.270029	0.281972	0.281972	0.413422	0.413422	0	0	0.0472444	0.0472444	0.0398259	0.0398259	0.413422	0.234128	1	0.352276
2538	4164	ENSG00000206503	HLA-A	1	ENSG00000163121	NEURL3	NEURL3 _( 21467 )	4	chr2_96485886_96486642	5	1	1	0	1	0	0	1	1	0.35147	0.35147	0.159927	0.159927	0	0	0.20326	0.20326	0	0	0	0	0.302098	0.302098	0.124231	0.124231	0.35147	0.228197	1	0.35147
2599	80	ENSG00000222041	CYTOR	1	ENSG00000175707	KDF1	KDF1 _( 19761 )	4	chr1_26940385_26940645	6	1	1	1	0	1	0	1	1	0.350764	0.350764	0.275525	0.275525	0.120344	0.120344	0	0	0.394288	0.394288	0	0	0.0776918	0.0776918	0.113337	0.113337	0.394288	0.221992	1	0.350764
463	5297	ENSG00000103966	EHD4	1	ENSG00000163602	RYBP	RYBP _( -185503 )	4	chr3_72632124_72632463	5	1	0	0	1	1	0	1	1	0.350491	0.350491	0	0	0	0	0.382863	0.382863	0.280754	0.280754	0	0	0.196262	0.196262	0.257279	0.257279	0.382863	0.29353	1	0.350491
255	4083	ENSG00000079819	EPB41L2	1	ENSG00000198369	SPRED2	SPRED2 _( -122161 )	4	chr2_65554798_65555074	5	1	1	1	0	1	0	1	0	0.349913	0.349913	0.26183	0.26183	0.322471	0.322471	0	0	0.214545	0.214545	0	0	0.100356	0.100356	0	0	0.349913	0.249823	1	0.349913
3005	7714	ENSG00000274879	ENSG00000274879	1	ENSG00000105928	GSDME	GSDME _( -20729 )	4	chr7_24778842_24779463	1	1	0	0	0	0	0	0	0	-0.349397	0.349397	0	0	0	0	0	0	0	0	0	0	0	0	0	0	0.349397	0.349397	1	0.349397
1410	5884	ENSG00000148180	GSN	1	ENSG00000109182	CWH43	CWH43 _( 647696 )	4	chr4_49633943_49634533	6	1	1	1	1	1	0	1	0	0.34908	0.34908	0.319082	0.319082	0.461596	0.461596	0.283826	0.283826	0.201092	0.201092	0	0	0.229055	0.229055	0	0	0.461596	0.307288	1	0.34908
2888	1490	ENSG00000261652	C15orf65	1	ENSG00000148948	LRRC4C	LRRC4C _( 956691 )	4	chr11_40502664_40503082	7	1	1	1	1	1	0	1	1	0.348943	0.348943	0.143874	0.143874	0.421979	0.421979	0.296621	0.296621	0.00498228	0.00498228	0	0	0.094497	0.094497	0.209285	0.209285	0.421979	0.217169	1	0.348943
1952	3373	ENSG00000169992	NLGN2	1	ENSG00000178691	SUZ12	SUZ12 _( -16742 )	4	chr17_31919930_31920276	7	1	1	1	1	1	0	1	1	-0.348448	0.348448	-0.171701	0.171701	-0.315897	0.315897	-0.30627	0.30627	-0.257787	0.257787	0	0	-0.372407	0.372407	-0.0178732	0.0178732	0.372407	0.255769	1	0.348448
2402	7666	ENSG00000196754	S100A2	1	ENSG00000005108	THSD7A	THSD7A _( 122641 )	4	chr7_11709193_11709557	6	1	1	1	1	1	0	1	0	0.347906	0.347906	0.280647	0.280647	0.300838	0.300838	0.279015	0.279015	0.312946	0.312946	0	0	0.320316	0.320316	0	0	0.347906	0.306944	1	0.347906
1952	6800	ENSG00000169992	NLGN2	1	ENSG00000120725	SIL1	SIL1 _( 4240 )	4	chr5_139288929_139289294	6	1	1	1	1	1	0	1	0	-0.347252	0.347252	-0.345864	0.345864	-0.256736	0.256736	-0.389623	0.389623	-0.159715	0.159715	0	0	-0.101717	0.101717	0	0	0.389623	0.266818	1	0.347252
772	8593	ENSG00000119408	NEK6	1	ENSG00000104537	ANXA13	ANXA13 _( 28444 )	4	chr8_123707919_123708963	7	1	1	1	1	1	0	1	1	0.347107	0.347107	0.263972	0.263972	0.0758471	0.0758471	0.277468	0.277468	0.235777	0.235777	0	0	0.240023	0.240023	0.389487	0.389487	0.389487	0.261383	1	0.347107
2785	3525	ENSG00000249971	ENSG00000249971	1	ENSG00000101605	MYOM1	MYOM1 _( 64271 )	4	chr18_3155631_3155837	5	1	0	1	0	1	0	1	1	-0.346733	0.346733	0	0	-0.0517376	0.0517376	0	0	-0.501345	0.501345	0	0	-0.0956528	0.0956528	-0.18834	0.18834	0.501345	0.236762	1	0.346733
2399	3853	ENSG00000196735	HLA-DQA1	1	ENSG00000131849	ZNF132	ZNF132 _( 11094 )	4	chr19_58428509_58429128	7	1	1	1	1	1	0	1	1	-0.346326	0.346326	-0.246911	0.246911	-0.502161	0.502161	-0.376127	0.376127	-0.286109	0.286109	0	0	-0.408283	0.408283	-0.295897	0.295897	0.502161	0.351688	1	0.346326
2707	491	ENSG00000234518	PTGES3P1	1	ENSG00000163568	AIM2	AIM2 _( 32679 )	4	chr1_159113704_159114417	7	1	1	1	1	1	0	1	1	0.346276	0.346276	0.183329	0.183329	0.186405	0.186405	0.341822	0.341822	0.112211	0.112211	0	0	0.341857	0.341857	0.340699	0.340699	0.346276	0.264657	1	0.346276
1931	6765	ENSG00000169248	CXCL11	1	ENSG00000125347	IRF1	IRF1 _( 14996 )	4	chr5_132475131_132475802	7	1	1	1	1	1	0	1	1	0.346161	0.346161	0.460348	0.460348	0.259558	0.259558	0.227267	0.227267	0.389738	0.389738	0	0	0.548157	0.548157	0.202272	0.202272	0.548157	0.347643	1	0.346161
2667	971	ENSG00000230965	SNX18P13	1	ENSG00000077327	SPAG6	SPAG6 _( 133781 )	4	chr10_22479226_22479676	7	1	1	1	1	1	0	1	1	0.345492	0.345492	0.154961	0.154961	0.109785	0.109785	0.0894035	0.0894035	0.11626	0.11626	0	0	0.304733	0.304733	0.433653	0.433653	0.433653	0.222041	1	0.345492
2601	5987	ENSG00000223485	LINC01615	1	ENSG00000138764	CCNG2	CCNG2 _( -8689 )	4	chr4_77148220_77148462	2	1	0	0	0	0	0	1	0	0.344446	0.344446	0	0	0	0	0	0	0	0	0	0	0.467532	0.467532	0	0	0.467532	0.405989	1	0.344446
2829	4831	ENSG00000256185	ENSG00000256185	1	ENSG00000149635	OCSTAMP	OCSTAMP _( 5186 )	4	chr20_46545140_46545388	4	1	0	1	0	1	0	0	1	-0.343807	0.343807	0	0	-0.32757	0.32757	0	0	-0.354883	0.354883	0	0	0	0	-0.383797	0.383797	0.383797	0.352514	1	0.343807
2646	473	ENSG00000228626	ENSG00000228626	1	ENSG00000116584	ARHGEF2	ARHGEF2 _( 6065 )	4	chr1_155983399_155984008	7	1	1	1	1	1	0	1	1	0.343421	0.343421	0.260906	0.260906	0.140132	0.140132	0.342266	0.342266	0.373387	0.373387	0	0	0.378869	0.378869	0.300478	0.300478	0.378869	0.305637	1	0.343421
2441	3023	ENSG00000198056	PRIM1	1	ENSG00000140522	RLBP1	RLBP1 _( -9071 )	4	chr15_89230822_89231395	7	1	1	1	1	1	0	1	1	0.343402	0.343402	0.304375	0.304375	0.271081	0.271081	0.332566	0.332566	0.263444	0.263444	0	0	0.305105	0.305105	0.0659478	0.0659478	0.343402	0.269417	1	0.343402
2698	971	ENSG00000233589	ENSG00000233589	1	ENSG00000077327	SPAG6	SPAG6 _( 133781 )	4	chr10_22479226_22479676	7	1	1	1	1	1	0	1	1	-0.342879	0.342879	-0.0899703	0.0899703	-0.355025	0.355025	-0.294343	0.294343	-0.325926	0.325926	0	0	-0.277839	0.277839	-0.127348	0.127348	0.355025	0.259047	1	0.342879
1091	2978	ENSG00000135052	GOLM1	1	ENSG00000140464	PML	PML _( 2305 )	4	chr15_73996978_73997318	6	1	1	1	0	1	0	1	1	0.342754	0.342754	0.177301	0.177301	0.241398	0.241398	0	0	0.628614	0.628614	0	0	0.188465	0.188465	0.0806562	0.0806562	0.628614	0.276532	1	0.342754
3007	3520	ENSG00000275234	ENSG00000275234	1	ENSG00000101574	METTL4	METTL4 _( 153203 )	4	chr18_2417766_2418306	6	1	1	1	1	0	0	1	1	-0.34239	0.34239	-0.243401	0.243401	-0.360491	0.360491	-0.0640684	0.0640684	0	0	0	0	-0.235758	0.235758	-0.0684393	0.0684393	0.360491	0.219091	1	0.34239
278	3023	ENSG00000085999	RAD54L	1	ENSG00000140522	RLBP1	RLBP1 _( -9071 )	4	chr15_89230822_89231395	6	1	1	1	1	1	0	1	0	0.341221	0.341221	0.267948	0.267948	0.231943	0.231943	0.132866	0.132866	0.118051	0.118051	0	0	0.328558	0.328558	0	0	0.341221	0.236764	1	0.341221
2113	838	ENSG00000177169	ULK1	1	ENSG00000119285	HEATR1	HEATR1 _( 28234 )	4	chr1_236575928_236576270	5	1	1	1	1	0	0	1	0	0.340316	0.340316	0.0998912	0.0998912	0.258127	0.258127	0.238473	0.238473	0	0	0	0	0.154804	0.154804	0	0	0.340316	0.218322	1	0.340316
1345	3023	ENSG00000144354	CDCA7	1	ENSG00000140522	RLBP1	RLBP1 _( -9071 )	4	chr15_89230822_89231395	7	1	1	1	1	1	0	1	1	0.340136	0.340136	0.262522	0.262522	0.0924438	0.0924438	0.230593	0.230593	0.224626	0.224626	0	0	0.341004	0.341004	0.0273556	0.0273556	0.341004	0.216954	1	0.340136
172	3318	ENSG00000068971	PPP2R5B	1	ENSG00000153976	HS3ST3A1	HS3ST3A1 _( 14004 )	4	chr17_13587440_13587923	4	1	1	0	1	1	0	0	0	0.33979	0.33979	0.239472	0.239472	0	0	0.273045	0.273045	0.0337053	0.0337053	0	0	0	0	0	0	0.33979	0.221503	1	0.33979
353	301	ENSG00000096996	IL12RB1	1	ENSG00000117228	GBP1	GBP1 _( 18184 )	4	chr1_89046566_89047176	5	1	0	1	0	1	0	1	1	0.339691	0.339691	0	0	0.332066	0.332066	0	0	0.00686008	0.00686008	0	0	0.0687376	0.0687376	0.194667	0.194667	0.339691	0.188404	1	0.339691
470	7511	ENSG00000104312	RIPK2	1	ENSG00000203734	ECT2L	ECT2L _( 21940 )	4	chr6_138817866_138818261	6	1	1	1	1	1	0	0	1	-0.338841	0.338841	-0.328746	0.328746	-0.0388928	0.0388928	-0.323411	0.323411	-0.28047	0.28047	0	0	0	0	-0.128038	0.128038	0.338841	0.239733	1	0.338841
1852	3023	ENSG00000167513	CDT1	1	ENSG00000140522	RLBP1	RLBP1 _( -9071 )	4	chr15_89230822_89231395	5	1	1	1	1	0	0	1	0	0.338652	0.338652	0.339713	0.339713	0.198954	0.198954	0.247765	0.247765	0	0	0	0	0.232096	0.232096	0	0	0.339713	0.271436	1	0.338652
1469	5868	ENSG00000151967	SCHIP1	1	ENSG00000109182	CWH43	CWH43 _( 105450 )	4	chr4_49091697_49092430	2	1	1	0	0	0	0	0	0	0.338103	0.338103	0.159203	0.159203	0	0	0	0	0	0	0	0	0	0	0	0	0.338103	0.248653	1	0.338103
2999	4831	ENSG00000274266	SNORA73A	1	ENSG00000149635	OCSTAMP	OCSTAMP _( 5186 )	4	chr20_46545140_46545388	4	1	0	1	0	1	0	1	0	0.337516	0.337516	0	0	0.286819	0.286819	0	0	0.522394	0.522394	0	0	0.33435	0.33435	0	0	0.522394	0.37027	1	0.337516
1253	837	ENSG00000140450	ARRDC4	1	ENSG00000119285	HEATR1	HEATR1 _( 35646 )	4	chr1_236568339_236568858	7	1	1	1	1	1	0	1	1	0.337082	0.337082	0.263875	0.263875	0.335709	0.335709	0.351987	0.351987	0.300094	0.300094	0	0	0.308765	0.308765	0.0865839	0.0865839	0.351987	0.283442	1	0.337082
2657	372	ENSG00000229647	MYOSLID	1	ENSG00000184371	CSF1	CSF1 _( 17595 )	4	chr1_109927837_109928318	7	1	1	1	1	1	0	1	1	-0.337006	0.337006	-0.178662	0.178662	-0.219727	0.219727	-0.159883	0.159883	-0.198953	0.198953	0	0	-0.184823	0.184823	-0.0835278	0.0835278	0.337006	0.194655	1	0.337006
2441	5884	ENSG00000198056	PRIM1	1	ENSG00000109182	CWH43	CWH43 _( 647696 )	4	chr4_49633943_49634533	6	1	1	1	1	1	0	1	0	-0.335375	0.335375	-0.269527	0.269527	-0.374715	0.374715	-0.258104	0.258104	-0.260728	0.260728	0	0	-0.303184	0.303184	0	0	0.374715	0.300272	1	0.335375
2117	3958	ENSG00000177409	SAMD9L	1	ENSG00000163803	PLB1	PLB1 _( 94968 )	4	chr2_28552113_28552731	6	1	1	0	1	1	0	1	1	0.335329	0.335329	0.202244	0.202244	0	0	0.254498	0.254498	0.388614	0.388614	0	0	0.252713	0.252713	0.213733	0.213733	0.388614	0.274522	1	0.335329
1973	3687	ENSG00000170525	PFKFB3	1	ENSG00000141682	PMAIP1	PMAIP1 _( 50280 )	4	chr18_59950228_59950564	5	1	1	1	1	0	0	1	0	0.335185	0.335185	0.0836483	0.0836483	0.303159	0.303159	0.264134	0.264134	0	0	0	0	0.0602956	0.0602956	0	0	0.335185	0.209284	1	0.335185
2211	6194	ENSG00000182809	CRIP2	1	ENSG00000164136	IL15	IL15 _( 225116 )	4	chr4_141861715_141862063	7	1	1	1	1	1	0	1	1	-0.335022	0.335022	-0.183103	0.183103	-0.350925	0.350925	-0.419231	0.419231	-0.0790523	0.0790523	0	0	-0.322516	0.322516	-0.451666	0.451666	0.451666	0.305931	1	0.335022
2311	6169	ENSG00000186591	UBE2H	1	ENSG00000164073	MFSD8	MFSD8 _( -9193 )	4	chr4_127975227_127975578	5	1	1	0	1	1	0	1	0	-0.334749	0.334749	-0.101332	0.101332	0	0	-0.268261	0.268261	-0.287191	0.287191	0	0	-0.275023	0.275023	0	0	0.334749	0.253311	1	0.334749
3021	6686	ENSG00000277948	ENSG00000277948	1	ENSG00000080709	KCNN2	KCNN2 _( 188185 )	4	chr5_114243730_114244055	6	1	1	1	1	0	0	1	1	-0.334619	0.334619	-0.100631	0.100631	-0.364064	0.364064	-0.148797	0.148797	0	0	0	0	-0.275836	0.275836	-0.0423562	0.0423562	0.364064	0.21105	1	0.334619
1064	5030	ENSG00000134324	LPIN1	1	ENSG00000205593	DENND6B	DENND6B _( -2327 )	4	chr22_50329387_50329561	7	1	1	1	1	1	0	1	1	-0.334588	0.334588	-0.0421601	0.0421601	-0.0743322	0.0743322	-0.124046	0.124046	-0.266354	0.266354	0	0	-0.278686	0.278686	-0.303486	0.303486	0.334588	0.203379	1	0.334588
2776	8542	ENSG00000248323	LUCAT1	1	ENSG00000164758	MED30	MED30 _( -160989 )	4	chr8_117359311_117359724	4	1	0	1	1	0	0	1	0	-0.33442	0.33442	0	0	-0.250809	0.250809	-0.325507	0.325507	0	0	0	0	-0.0360195	0.0360195	0	0	0.33442	0.236689	1	0.33442
2695	1161	ENSG00000233270	SNRPEP4	1	ENSG00000184923	NUTM2A	NUTM2A _( -20218 )	4	chr10_87204672_87205230	4	1	1	1	0	1	0	0	0	-0.334135	0.334135	-0.0904703	0.0904703	-0.195838	0.195838	0	0	-0.202336	0.202336	0	0	0	0	0	0	0.334135	0.205695	1	0.334135
2726	6825	ENSG00000236673	ENSG00000236673	1	ENSG00000158497	HMHB1	HMHB1 _( 101053 )	4	chr5_143913214_143913844	3	1	0	1	1	0	0	0	0	0.33402	0.33402	0	0	0.282795	0.282795	0.363844	0.363844	0	0	0	0	0	0	0	0	0.363844	0.326886	1	0.33402
262	6317	ENSG00000081181	ARG2	1	ENSG00000056050	HPF1	HPF1 _( -33023 )	4	chr4_169790976_169791397	7	1	1	1	1	1	0	1	1	0.332369	0.332369	0.220134	0.220134	0.320264	0.320264	0.334216	0.334216	0.188494	0.188494	0	0	0.254371	0.254371	0.150514	0.150514	0.334216	0.257195	1	0.332369
1436	1414	ENSG00000149798	CDC42EP2	1	ENSG00000255071	SAA2-SAA4	SAA2-SAA4 _( 0 )	4	chr11_18248635_18248908	4	1	0	1	0	0	0	1	1	-0.332164	0.332164	0	0	-0.307707	0.307707	0	0	0	0	0	0	-0.229676	0.229676	-0.240249	0.240249	0.332164	0.277449	1	0.332164
3034	7023	ENSG00000279882	ENSG00000279882	1	ENSG00000180822	PSMG4	PSMG4 _( 51761 )	4	chr6_3310655_3311117	5	1	1	1	1	1	0	0	0	-0.331799	0.331799	-0.286439	0.286439	-0.241143	0.241143	-0.269379	0.269379	-0.024552	0.024552	0	0	0	0	0	0	0.331799	0.230662	1	0.331799
898	5884	ENSG00000125885	MCM8	1	ENSG00000109182	CWH43	CWH43 _( 647696 )	4	chr4_49633943_49634533	6	1	1	1	1	1	0	1	0	-0.331712	0.331712	-0.319843	0.319843	-0.292995	0.292995	-0.211155	0.211155	-0.0830132	0.0830132	0	0	-0.0870964	0.0870964	0	0	0.331712	0.220969	1	0.331712
952	4194	ENSG00000129173	E2F8	1	ENSG00000115594	IL1R1	IL1R1 _( -22815 )	4	chr2_102041473_102041729	5	1	1	1	1	0	0	1	0	-0.331688	0.331688	-0.269317	0.269317	-0.154828	0.154828	-0.335712	0.335712	0	0	0	0	-0.332305	0.332305	0	0	0.335712	0.28477	1	0.331688
631	8922	ENSG00000111907	TPD52L1	1	ENSG00000148156	ACTL7B	ACTL7B _( 307456 )	4	chr9_108549264_108549511	5	1	1	1	1	1	0	0	0	0.3308	0.3308	0.203159	0.203159	0.245116	0.245116	0.340522	0.340522	0.366504	0.366504	0	0	0	0	0	0	0.366504	0.29722	1	0.3308
2451	6560	ENSG00000198431	TXNRD1	1	ENSG00000164326	CARTPT	CARTPT _( 29151 )	4	chr5_71748314_71749133	4	1	1	1	1	0	0	0	0	0.330636	0.330636	0.370379	0.370379	0.22434	0.22434	0.40208	0.40208	0	0	0	0	0	0	0	0	0.40208	0.331859	1	0.330636
2933	4365	ENSG00000267203	SNRPGP4	1	ENSG00000136560	TANK	TANK _( 29954 )	4	chr2_161166862_161167367	5	1	1	1	0	1	0	0	1	-0.329315	0.329315	-0.258265	0.258265	-0.293055	0.293055	0	0	-0.246912	0.246912	0	0	0	0	-0.152734	0.152734	0.329315	0.256056	1	0.329315
2759	310	ENSG00000243753	HLA-L	1	ENSG00000154451	GBP5	GBP5 _( 0 )	4	chr1_89272438_89273315	7	1	1	1	1	1	0	1	1	0.32923	0.32923	0.389307	0.389307	0.247094	0.247094	0.146938	0.146938	0.197894	0.197894	0	0	0.16789	0.16789	0.296411	0.296411	0.389307	0.253538	1	0.32923
78	4371	ENSG00000028137	TNFRSF1B	1	ENSG00000115271	GCA	GCA _( 9523 )	4	chr2_162328363_162328725	7	1	1	1	1	1	0	1	1	0.328959	0.328959	0.160889	0.160889	0.22525	0.22525	0.314335	0.314335	0.111452	0.111452	0	0	0.190366	0.190366	4.22851e-05	4.22851e-05	0.328959	0.190185	1	0.328959
1646	5483	ENSG00000162302	RPS6KA4	1	ENSG00000073711	PPP2R3A	PPP2R3A _( 4979 )	4	chr3_135970652_135971021	6	1	1	1	1	1	0	1	0	0.328679	0.328679	0.0270816	0.0270816	0.341852	0.341852	0.125775	0.125775	0.254406	0.254406	0	0	0.267919	0.267919	0	0	0.341852	0.224285	1	0.328679
1911	1892	ENSG00000168685	IL7R	1	ENSG00000118308	LRMP	LRMP _( -5882 )	4	chr12_24997903_24998460	6	1	1	1	1	1	0	0	1	-0.328456	0.328456	-0.244824	0.244824	-0.237578	0.237578	-0.421107	0.421107	-0.0679706	0.0679706	0	0	0	0	-0.19507	0.19507	0.421107	0.249168	1	0.328456
2545	971	ENSG00000210082	MT-RNR2	1	ENSG00000077327	SPAG6	SPAG6 _( 133781 )	4	chr10_22479226_22479676	4	1	1	0	0	1	0	1	0	0.328453	0.328453	0.363927	0.363927	0	0	0	0	0.380206	0.380206	0	0	0.000109912	0.000109912	0	0	0.380206	0.268174	1	0.328453
1676	6765	ENSG00000163131	CTSS	1	ENSG00000125347	IRF1	IRF1 _( 14996 )	4	chr5_132475131_132475802	7	1	1	1	1	1	0	1	1	0.328189	0.328189	0.394485	0.394485	0.125111	0.125111	0.287956	0.287956	0.270416	0.270416	0	0	0.399381	0.399381	0.0938832	0.0938832	0.399381	0.271346	1	0.328189
277	3023	ENSG00000085840	ORC1	1	ENSG00000140522	RLBP1	RLBP1 _( -9071 )	4	chr15_89230822_89231395	6	1	1	1	1	1	0	1	0	0.328007	0.328007	0.289986	0.289986	0.308871	0.308871	0.257094	0.257094	0.299961	0.299961	0	0	0.321001	0.321001	0	0	0.328007	0.30082	1	0.328007
1354	1474	ENSG00000144810	COL8A1	1	ENSG00000026508	CD44	CD44 _( 136548 )	4	chr11_35275418_35275626	7	1	1	1	1	1	0	1	1	-0.327434	0.327434	-0.323689	0.323689	-0.357085	0.357085	-0.0260645	0.0260645	-0.156744	0.156744	0	0	-0.317433	0.317433	-0.20016	0.20016	0.357085	0.244087	1	0.327434
2614	2538	ENSG00000224259	LINC01133	1	ENSG00000151322	NPAS3	NPAS3 _( -213681 )	4	chr14_32720821_32721252	7	1	1	1	1	1	0	1	1	0.327302	0.327302	0.28694	0.28694	0.267717	0.267717	0.244189	0.244189	0.340284	0.340284	0	0	0.323901	0.323901	0.309491	0.309491	0.340284	0.299975	1	0.327302
450	8121	ENSG00000103044	HAS3	1	ENSG00000170279	C7orf33	C7orf33 _( -19686 )	4	chr7_148570710_148570879	4	1	1	1	0	0	0	1	0	0.327231	0.327231	0.229915	0.229915	0.141729	0.141729	0	0	0	0	0	0	0.239894	0.239894	0	0	0.327231	0.234692	1	0.327231
2871	1957	ENSG00000260170	ENSG00000260170	1	ENSG00000139209	SLC38A4	SLC38A4 _( 47225 )	4	chr12_46784945_46785183	2	1	0	0	0	0	0	0	1	-0.326909	0.326909	0	0	0	0	0	0	0	0	0	0	0	0	-0.0830787	0.0830787	0.326909	0.204994	1	0.326909
2968	4497	ENSG00000272159	ENSG00000272159	1	ENSG00000128641	MYO1B	MYO1B _( 88668 )	4	chr2_191333853_191334466	3	1	0	1	0	0	0	1	0	0.326889	0.326889	0	0	0.172758	0.172758	0	0	0	0	0	0	0.191563	0.191563	0	0	0.326889	0.230403	1	0.326889
1878	971	ENSG00000167964	RAB26	1	ENSG00000077327	SPAG6	SPAG6 _( 133781 )	4	chr10_22479226_22479676	7	1	1	1	1	1	0	1	1	0.326866	0.326866	0.0442426	0.0442426	0.367406	0.367406	0.100045	0.100045	0.359777	0.359777	0	0	0.20051	0.20051	0.092791	0.092791	0.367406	0.213091	1	0.326866
1452	766	ENSG00000151136	BTBD11	1	ENSG00000118873	RAB3GAP2	RAB3GAP2 _( -52904 )	4	chr1_220325358_220325880	6	1	1	1	1	0	0	1	1	0.32677	0.32677	0.358609	0.358609	0.310212	0.310212	0.187453	0.187453	0	0	0	0	0.231783	0.231783	0.389242	0.389242	0.389242	0.300678	1	0.32677
1001	720	ENSG00000131459	GFPT2	1	ENSG00000123689	G0S2	G0S2 _( -1847 )	4	chr1_209672978_209673573	1	1	0	0	0	0	0	0	0	0.32596	0.32596	0	0	0	0	0	0	0	0	0	0	0	0	0	0	0.32596	0.32596	1	0.32596
1438	3776	ENSG00000149948	HMGA2	1	ENSG00000197372	ZNF675	ZNF675 _( 132182 )	4	chr19_23554520_23555038	4	1	0	1	0	0	0	1	1	0.325956	0.325956	0	0	0.143449	0.143449	0	0	0	0	0	0	0.467184	0.467184	0.260939	0.260939	0.467184	0.299382	1	0.325956
2633	4951	ENSG00000226699	ENSG00000226699	1	ENSG00000198062	POTEH	POTEH _( -356 )	4	chr22_15689352_15689670	4	1	1	1	0	0	0	1	0	0.325482	0.325482	0.254484	0.254484	0.349281	0.349281	0	0	0	0	0	0	0.102673	0.102673	0	0	0.349281	0.25798	1	0.325482
2005	475	ENSG00000171848	RRM2	1	ENSG00000132688	NES	NES _( -6747 )	4	chr1_156684144_156685026	4	1	0	1	0	1	0	1	0	0.325004	0.325004	0	0	0.084846	0.084846	0	0	0.360684	0.360684	0	0	0.133633	0.133633	0	0	0.360684	0.226042	1	0.325004
2907	5495	ENSG00000264558	ENSG00000264558	1	ENSG00000163864	NMNAT3	NMNAT3 _( 42759 )	4	chr3_139634609_139635258	3	1	1	0	0	1	0	0	0	-0.32484	0.32484	-0.0645132	0.0645132	0	0	0	0	-0.389891	0.389891	0	0	0	0	0	0	0.389891	0.259748	1	0.32484
2687	3853	ENSG00000232629	HLA-DQB2	1	ENSG00000131849	ZNF132	ZNF132 _( 11094 )	4	chr19_58428509_58429128	7	1	1	1	1	1	0	1	1	-0.324815	0.324815	-0.230847	0.230847	-0.367437	0.367437	-0.316365	0.316365	-0.333915	0.333915	0	0	-0.243824	0.243824	-0.29035	0.29035	0.367437	0.301079	1	0.324815
2860	8955	ENSG00000259048	ENSG00000259048	1	ENSG00000229314	ORM1	ORM1 _( -4953 )	4	chr9_114317797_114318103	5	1	1	0	1	1	0	1	0	-0.324772	0.324772	-0.378291	0.378291	0	0	-0.198391	0.198391	-0.159053	0.159053	0	0	-0.070354	0.070354	0	0	0.378291	0.226172	1	0.324772
2830	301	ENSG00000256262	USP30-AS1	1	ENSG00000117228	GBP1	GBP1 _( 18184 )	4	chr1_89046566_89047176	7	1	1	1	1	1	0	1	1	0.324697	0.324697	0.388286	0.388286	0.350155	0.350155	0.112318	0.112318	0.257204	0.257204	0	0	0.286751	0.286751	0.348787	0.348787	0.388286	0.295457	1	0.324697
1827	1576	ENSG00000166801	FAM111A	1	ENSG00000171533	MAP6	MAP6 _( -21183 )	4	chr11_75690303_75690649	6	1	1	1	1	0	0	1	1	0.324616	0.324616	0.117442	0.117442	0.276587	0.276587	0.224028	0.224028	0	0	0	0	0.345122	0.345122	0.0544759	0.0544759	0.345122	0.223712	1	0.324616
1653	5953	ENSG00000162520	SYNC	1	ENSG00000169429	CXCL8	CXCL8 _( 12629 )	4	chr4_73753135_73753473	4	1	0	1	0	1	0	1	0	-0.324501	0.324501	0	0	-0.240921	0.240921	0	0	-0.0928539	0.0928539	0	0	-0.00778462	0.00778462	0	0	0.324501	0.166515	1	0.324501
328	2469	ENSG00000091622	PITPNM3	1	ENSG00000198542	ITGBL1	ITGBL1 _( 238685 )	4	chr13_101691278_101691863	7	1	1	1	1	1	0	1	1	0.324298	0.324298	0.172522	0.172522	0.217421	0.217421	0.2341	0.2341	0.0690525	0.0690525	0	0	0.012666	0.012666	0.255802	0.255802	0.324298	0.183694	1	0.324298
855	5101	ENSG00000123737	EXOSC9	1	ENSG00000182247	UBE2E2	UBE2E2 _( 39080 )	4	chr3_23242100_23242555	3	1	0	0	1	1	0	0	0	0.324137	0.324137	0	0	0	0	0.126821	0.126821	0.293718	0.293718	0	0	0	0	0	0	0.324137	0.248225	1	0.324137
362	7404	ENSG00000099812	MISP	1	ENSG00000004809	SLC22A16	SLC22A16 _( -70786 )	4	chr6_110547427_110547931	5	1	1	1	1	0	0	1	0	0.323264	0.323264	0.0389552	0.0389552	0.176087	0.176087	0.310897	0.310897	0	0	0	0	0.0669936	0.0669936	0	0	0.323264	0.183239	1	0.323264
1975	396	ENSG00000170558	CDH2	1	ENSG00000134259	NGF	NGF _( -88070 )	4	chr1_115426306_115426668	6	1	1	1	1	1	0	1	0	0.322871	0.322871	0.221225	0.221225	0.00230118	0.00230118	0.0083219	0.0083219	0.03658	0.03658	0	0	0.00019209	0.00019209	0	0	0.322871	0.0985818	1	0.322871
1968	822	ENSG00000170425	ADORA2B	1	ENSG00000116991	SIPA1L2	SIPA1L2 _( -52008 )	4	chr1_232613566_232614373	7	1	1	1	1	1	0	1	1	0.322749	0.322749	0.182478	0.182478	0.249459	0.249459	0.314573	0.314573	0.278067	0.278067	0	0	0.248707	0.248707	0.256433	0.256433	0.322749	0.264638	1	0.322749
2154	8990	ENSG00000179218	CALR	1	ENSG00000165219	GAPVD1	GAPVD1 _( 118561 )	4	chr9_125380355_125380743	7	1	1	1	1	1	0	1	1	0.322083	0.322083	0.222025	0.222025	0.228047	0.228047	0.184584	0.184584	0.137773	0.137773	0	0	0.296725	0.296725	0.120733	0.120733	0.322083	0.215996	1	0.322083
2151	3318	ENSG00000179111	HES7	1	ENSG00000153976	HS3ST3A1	HS3ST3A1 _( 14004 )	4	chr17_13587440_13587923	6	1	1	1	1	0	0	1	1	-0.321792	0.321792	-0.222832	0.222832	-0.167282	0.167282	-0.313407	0.313407	0	0	0	0	-0.112884	0.112884	-0.102736	0.102736	0.321792	0.206822	1	0.321792
2633	6057	ENSG00000226699	ENSG00000226699	1	ENSG00000138696	BMPR1B	BMPR1B _( 212530 )	4	chr4_94970498_94970860	1	1	0	0	0	0	0	0	0	-0.321357	0.321357	0	0	0	0	0	0	0	0	0	0	0	0	0	0	0.321357	0.321357	1	0.321357
373	3373	ENSG00000100100	PIK3IP1	1	ENSG00000178691	SUZ12	SUZ12 _( -16742 )	4	chr17_31919930_31920276	5	1	1	1	1	0	0	1	0	-0.321332	0.321332	-0.109902	0.109902	-0.17467	0.17467	-0.0851532	0.0851532	0	0	0	0	-0.288173	0.288173	0	0	0.321332	0.195846	1	0.321332
994	3771	ENSG00000131187	F12	1	ENSG00000171773	NXNL1	NXNL1 _( 1640 )	4	chr19_17459116_17459314	6	1	1	1	1	1	0	1	0	0.320804	0.320804	0.274067	0.274067	0.267384	0.267384	0.275386	0.275386	0.101809	0.101809	0	0	0.326497	0.326497	0	0	0.326497	0.260991	1	0.320804
139	7658	ENSG00000060656	PTPRU	1	ENSG00000215018	COL28A1	COL28A1 _( 88746 )	4	chr7_7446502_7447107	3	1	0	0	1	1	0	0	0	0.320786	0.320786	0	0	0	0	0.256214	0.256214	0.413036	0.413036	0	0	0	0	0	0	0.413036	0.330012	1	0.320786
2011	6443	ENSG00000172123	SLFN12	1	ENSG00000171495	MROH2B	MROH2B _( -26359 )	4	chr5_41097701_41098064	7	1	1	1	1	1	0	1	1	-0.320568	0.320568	-0.0573312	0.0573312	-0.253262	0.253262	-0.114248	0.114248	-0.291016	0.291016	0	0	-0.281911	0.281911	-0.173114	0.173114	0.320568	0.213064	1	0.320568
2890	6825	ENSG00000261780	LINC02582	1	ENSG00000158497	HMHB1	HMHB1 _( 101053 )	4	chr5_143913214_143913844	4	1	0	1	1	0	0	1	0	0.320155	0.320155	0	0	0.180954	0.180954	0.307218	0.307218	0	0	0	0	0.0377092	0.0377092	0	0	0.320155	0.211509	1	0.320155
285	3890	ENSG00000087086	FTL	1	ENSG00000071575	TRIB2	TRIB2 _( -29809 )	4	chr2_12686833_12687080	6	1	1	1	1	1	0	0	1	-0.318506	0.318506	-0.278002	0.278002	-0.235285	0.235285	-0.090253	0.090253	-0.235006	0.235006	0	0	0	0	-0.081639	0.081639	0.318506	0.206449	1	0.318506
1289	8955	ENSG00000142185	TRPM2	1	ENSG00000229314	ORM1	ORM1 _( -4953 )	4	chr9_114317797_114318103	7	1	1	1	1	1	0	1	1	-0.318449	0.318449	-0.158768	0.158768	-0.233138	0.233138	-0.186651	0.186651	-0.378158	0.378158	0	0	-0.239869	0.239869	-0.139364	0.139364	0.378158	0.236342	1	0.318449
2758	8249	ENSG00000243649	CFB	1	ENSG00000157168	NRG1	NRG1 _( 171284 )	4	chr8_31810670_31811253	4	1	0	0	1	1	0	1	0	-0.31809	0.31809	0	0	0	0	-0.166269	0.166269	-0.0127848	0.0127848	0	0	-0.439749	0.439749	0	0	0.439749	0.234223	1	0.31809
1826	9192	ENSG00000166780	C16orf45	1	ENSG00000172465	TCEAL1	TCEAL1 _( 11693 )	4	chrX_103640397_103640623	5	1	0	1	1	1	0	1	0	0.317976	0.317976	0	0	0.213848	0.213848	0.10123	0.10123	0.0944937	0.0944937	0	0	0.038174	0.038174	0	0	0.317976	0.153144	1	0.317976
2585	94	ENSG00000216331	HIST1H1PS1	1	ENSG00000168528	SERINC2	SERINC2 _( 22191 )	4	chr1_31431756_31432188	3	1	0	0	0	1	0	0	1	-0.317939	0.317939	0	0	0	0	0	0	-0.26282	0.26282	0	0	0	0	-0.194773	0.194773	0.317939	0.258511	1	0.317939
2805	1168	ENSG00000253276	CCDC71L	1	ENSG00000184719	RNLS	RNLS _( 42724 )	4	chr10_88541291_88541806	7	1	1	1	1	1	0	1	1	-0.317895	0.317895	-0.225215	0.225215	-0.358781	0.358781	-0.293706	0.293706	-0.155068	0.155068	0	0	-0.183112	0.183112	-0.10926	0.10926	0.358781	0.234719	1	0.317895
1593	5101	ENSG00000159147	DONSON	1	ENSG00000182247	UBE2E2	UBE2E2 _( 39080 )	4	chr3_23242100_23242555	7	1	1	1	1	1	0	1	1	0.317564	0.317564	0.140933	0.140933	0.194975	0.194975	0.302278	0.302278	0.0254029	0.0254029	0	0	0.0978141	0.0978141	0.151459	0.151459	0.317564	0.175775	1	0.317564
2117	6765	ENSG00000177409	SAMD9L	1	ENSG00000125347	IRF1	IRF1 _( 14996 )	4	chr5_132475131_132475802	6	1	1	0	1	1	0	1	1	0.317426	0.317426	0.274694	0.274694	0	0	0.214086	0.214086	0.309295	0.309295	0	0	0.354945	0.354945	0.110137	0.110137	0.354945	0.26343	1	0.317426
137	7909	ENSG00000060491	OGFR	1	ENSG00000164692	COL1A2	COL1A2 _( -58360 )	4	chr7_94335586_94336201	6	1	1	1	0	1	0	1	1	-0.317208	0.317208	-0.128359	0.128359	-0.220728	0.220728	0	0	-0.00866663	0.00866663	0	0	-0.124255	0.124255	-0.581157	0.581157	0.581157	0.230062	1	0.317208
644	1490	ENSG00000112561	TFEB	1	ENSG00000148948	LRRC4C	LRRC4C _( 956691 )	4	chr11_40502664_40503082	6	1	1	1	1	1	0	1	0	0.316921	0.316921	0.213265	0.213265	0.268335	0.268335	0.238126	0.238126	0.247142	0.247142	0	0	0.268225	0.268225	0	0	0.316921	0.258669	1	0.316921
22	5884	ENSG00000006634	DBF4	1	ENSG00000109182	CWH43	CWH43 _( 647696 )	4	chr4_49633943_49634533	6	1	1	1	1	1	0	1	0	-0.316749	0.316749	-0.289817	0.289817	-0.342067	0.342067	-0.1876	0.1876	-0.173154	0.173154	0	0	-0.318623	0.318623	0	0	0.342067	0.271335	1	0.316749
1818	13	ENSG00000166535	A2ML1	1	ENSG00000049239	H6PD	H6PD _( -5787 )	4	chr1_9228556_9228988	7	1	1	1	1	1	0	1	1	-0.316748	0.316748	-0.0178681	0.0178681	-0.303559	0.303559	-0.295697	0.295697	-0.176022	0.176022	0	0	-0.215146	0.215146	-0.313685	0.313685	0.316748	0.234104	1	0.316748
1881	7258	ENSG00000168016	TRANK1	1	ENSG00000188107	EYS	EYS _( 83132 )	4	chr6_65623620_65624093	6	1	0	1	1	1	0	1	1	-0.316526	0.316526	0	0	-0.00071413	0.00071413	-0.0262975	0.0262975	-0.15142	0.15142	0	0	-0.154105	0.154105	-0.362913	0.362913	0.362913	0.168662	1	0.316526
241	2220	ENSG00000078081	LAMP3	1	ENSG00000111335	OAS2	OAS2 _( 0 )	4	chr12_112977975_112978935	6	1	1	1	1	1	0	1	0	0.316083	0.316083	0.195268	0.195268	0.316868	0.316868	0.289498	0.289498	0.317228	0.317228	0	0	0.358564	0.358564	0	0	0.358564	0.298918	1	0.316083
2514	64	ENSG00000204622	HLA-J	1	ENSG00000204219	TCEA3	TCEA3 _( 22154 )	4	chr1_23402290_23402586	7	1	1	1	1	1	0	1	1	0.31603	0.31603	0.276507	0.276507	0.288754	0.288754	0.340615	0.340615	0.236775	0.236775	0	0	0.115874	0.115874	0.290655	0.290655	0.340615	0.266459	1	0.31603
2569	5218	ENSG00000213906	LTB4R2	1	ENSG00000164054	SHISA5	SHISA5 _( 11764 )	4	chr3_48492371_48493062	6	1	1	1	1	0	0	1	1	0.315198	0.315198	0.282506	0.282506	0.283593	0.283593	0.292079	0.292079	0	0	0	0	0.380487	0.380487	0.32137	0.32137	0.380487	0.312539	1	0.315198
779	3023	ENSG00000119801	YPEL5	1	ENSG00000140522	RLBP1	RLBP1 _( -9071 )	4	chr15_89230822_89231395	5	1	1	0	1	1	0	1	0	-0.314593	0.314593	-0.237062	0.237062	0	0	-0.280075	0.280075	-0.298641	0.298641	0	0	-0.192483	0.192483	0	0	0.314593	0.264571	1	0.314593
1404	1449	ENSG00000147689	FAM83A	1	ENSG00000135378	PRRG4	PRRG4 _( -11958 )	4	chr11_32817358_32817985	6	1	1	1	1	0	0	1	1	0.314588	0.314588	0.0710163	0.0710163	0.194471	0.194471	0.252108	0.252108	0	0	0	0	0.0732577	0.0732577	0.0520318	0.0520318	0.314588	0.159579	1	0.314588
551	6035	ENSG00000108176	DNAJC12	1	ENSG00000180346	TIGD2	TIGD2 _( 59175 )	4	chr4_89171992_89172271	3	1	0	1	0	0	0	1	0	0.314418	0.314418	0	0	0.202084	0.202084	0	0	0	0	0	0	0.199167	0.199167	0	0	0.314418	0.238557	1	0.314418
2894	8928	ENSG00000262188	LINC01978	1	ENSG00000148156	ACTL7B	ACTL7B _( 24799 )	4	chr9_108831944_108832168	3	1	0	0	0	1	0	0	1	-0.314096	0.314096	0	0	0	0	0	0	-0.0221692	0.0221692	0	0	0	0	-0.0428869	0.0428869	0.314096	0.126384	1	0.314096
2547	5352	ENSG00000211459	MT-RNR1	1	ENSG00000057019	DCBLD2	DCBLD2 _( -53060 )	4	chr3_98954749_98955409	7	1	1	1	1	1	0	1	1	-0.31384	0.31384	-0.185513	0.185513	-0.248937	0.248937	-0.245835	0.245835	-0.290504	0.290504	0	0	-0.320208	0.320208	-0.0746096	0.0746096	0.320208	0.239921	1	0.31384
100	6511	ENSG00000046653	GPM6B	1	ENSG00000225940	C5orf67	C5orf67 _( -25488 )	4	chr5_56631720_56632303	6	1	1	0	1	1	0	1	1	0.313511	0.313511	0.153388	0.153388	0	0	0.242027	0.242027	0.193395	0.193395	0	0	0.169887	0.169887	0.304367	0.304367	0.313511	0.229429	1	0.313511
2918	971	ENSG00000265787	CYP4F35P	1	ENSG00000077327	SPAG6	SPAG6 _( 133781 )	4	chr10_22479226_22479676	7	1	1	1	1	1	0	1	1	0.313459	0.313459	0.0329392	0.0329392	0.126001	0.126001	0.164514	0.164514	0.36942	0.36942	0	0	0.336922	0.336922	0.300934	0.300934	0.36942	0.234884	1	0.313459
1900	919	ENSG00000168447	SCNN1B	1	ENSG00000134463	ECHDC3	ECHDC3 _( 4700 )	4	chr10_11747066_11747498	4	1	0	0	1	1	0	1	0	0.313217	0.313217	0	0	0	0	0.2778	0.2778	0.127505	0.127505	0	0	0.23084	0.23084	0	0	0.313217	0.237341	1	0.313217
55	5598	ENSG00000016402	IL20RA	1	ENSG00000154310	TNIK	TNIK _( -155027 )	4	chr3_171615435_171616031	6	1	1	1	1	0	0	1	1	0.312942	0.312942	0.449622	0.449622	0.265266	0.265266	0.313847	0.313847	0	0	0	0	0.347159	0.347159	0.202489	0.202489	0.449622	0.315221	1	0.312942
737	2138	ENSG00000117228	GBP1	1	ENSG00000111142	METAP2	METAP2 _( -19170 )	4	chr12_95453786_95454350	7	1	1	1	1	1	0	1	1	0.312864	0.312864	0.025697	0.025697	0.305713	0.305713	0.167126	0.167126	0.186464	0.186464	0	0	0.254871	0.254871	0.22609	0.22609	0.312864	0.211261	1	0.312864
1614	8309	ENSG00000160200	CBS	1	ENSG00000187735	TCEA1	TCEA1 _( 2627 )	4	chr8_54019680_54019902	7	1	1	1	1	1	0	1	1	0.312648	0.312648	0.325204	0.325204	0.307553	0.307553	0.288198	0.288198	0.126374	0.126374	0	0	0.207523	0.207523	0.210511	0.210511	0.325204	0.254002	1	0.312648
1014	5580	ENSG00000132109	TRIM21	1	ENSG00000114200	BCHE	BCHE _( -18008 )	4	chr3_165855480_165856070	6	1	1	1	0	1	0	1	1	-0.31242	0.31242	-0.166661	0.166661	-0.059939	0.059939	0	0	-0.20995	0.20995	0	0	-0.0525162	0.0525162	-0.535077	0.535077	0.535077	0.222761	1	0.31242
150	971	ENSG00000064886	CHI3L2	1	ENSG00000077327	SPAG6	SPAG6 _( 133781 )	4	chr10_22479226_22479676	5	1	0	1	1	1	0	0	1	0.312326	0.312326	0	0	0.164155	0.164155	0.11659	0.11659	0.111594	0.111594	0	0	0	0	0.0759436	0.0759436	0.312326	0.156122	1	0.312326
1113	3611	ENSG00000135604	STX11	1	ENSG00000141428	C18orf21	C18orf21 _( 1816 )	4	chr18_35973899_35974066	6	1	1	1	1	0	0	1	1	0.312265	0.312265	0.00862488	0.00862488	0.1576	0.1576	0.041348	0.041348	0	0	0	0	0.152407	0.152407	0.020045	0.020045	0.312265	0.115382	1	0.312265
619	7536	ENSG00000111331	OAS3	1	ENSG00000112425	EPM2A	EPM2A _( 21822 )	4	chr6_145713823_145714201	6	1	0	1	1	1	0	1	1	0.312181	0.312181	0	0	0.312955	0.312955	0.259401	0.259401	0.383689	0.383689	0	0	0.283088	0.283088	0.00313787	0.00313787	0.383689	0.259075	1	0.312181
2540	4325	ENSG00000206828	ENSG00000206828	1	ENSG00000121989	ACVR2A	ACVR2A _( 19307 )	4	chr2_147863824_147864118	5	1	1	1	0	1	0	1	0	0.311948	0.311948	0.0722249	0.0722249	0.206205	0.206205	0	0	0.0471952	0.0471952	0	0	0.396132	0.396132	0	0	0.396132	0.206741	1	0.311948
1814	5352	ENSG00000166451	CENPN	1	ENSG00000057019	DCBLD2	DCBLD2 _( -53060 )	4	chr3_98954749_98955409	6	1	1	1	1	0	0	1	1	0.311698	0.311698	0.101663	0.101663	0.339788	0.339788	0.301911	0.301911	0	0	0	0	0.278662	0.278662	0.0202552	0.0202552	0.339788	0.225663	1	0.311698
1391	5544	ENSG00000146733	PSPH	1	ENSG00000169860	P2RY1	P2RY1 _( 22446 )	4	chr3_152857139_152857367	6	1	0	1	1	1	0	1	1	-0.311327	0.311327	0	0	-0.264629	0.264629	-0.286723	0.286723	-0.0228178	0.0228178	0	0	-0.14785	0.14785	-0.184456	0.184456	0.311327	0.202967	1	0.311327
1095	4164	ENSG00000135114	OASL	1	ENSG00000163121	NEURL3	NEURL3 _( 21467 )	4	chr2_96485886_96486642	6	1	0	1	1	1	0	1	1	0.311309	0.311309	0	0	0.288389	0.288389	0.304206	0.304206	0.234522	0.234522	0	0	0.0995137	0.0995137	0.399076	0.399076	0.399076	0.272836	1	0.311309
654	971	ENSG00000113108	APBB3	1	ENSG00000077327	SPAG6	SPAG6 _( 133781 )	4	chr10_22479226_22479676	7	1	1	1	1	1	0	1	1	0.310727	0.310727	0.144162	0.144162	0.379174	0.379174	0.156633	0.156633	0.322237	0.322237	0	0	0.0931671	0.0931671	0.182837	0.182837	0.379174	0.226991	1	0.310727
195	5884	ENSG00000072501	SMC1A	1	ENSG00000109182	CWH43	CWH43 _( 647696 )	4	chr4_49633943_49634533	6	1	1	1	1	1	0	1	0	-0.310297	0.310297	-0.447338	0.447338	-0.275636	0.275636	-0.238768	0.238768	-0.180532	0.180532	0	0	-0.206145	0.206145	0	0	0.447338	0.276453	1	0.310297
795	8356	ENSG00000120526	NUDCD1	1	ENSG00000147596	PRDM14	PRDM14 _( -85449 )	4	chr8_70157142_70157715	5	1	1	1	1	1	0	0	0	-0.310133	0.310133	-0.365999	0.365999	-0.187438	0.187438	-0.475743	0.475743	-0.0975292	0.0975292	0	0	0	0	0	0	0.475743	0.287368	1	0.310133
803	5869	ENSG00000120738	EGR1	1	ENSG00000109182	CWH43	CWH43 _( 110538 )	4	chr4_49096785_49097335	6	1	0	1	1	1	0	1	1	-0.309967	0.309967	0	0	-0.40494	0.40494	-0.153002	0.153002	-0.364362	0.364362	0	0	-0.243921	0.243921	-0.193904	0.193904	0.40494	0.278349	1	0.309967
338	1031	ENSG00000092621	PHGDH	1	ENSG00000150201	FXYD4	FXYD4 _( 9163 )	4	chr10_43380805_43381405	6	1	0	1	1	1	0	1	1	0.309933	0.309933	0	0	0.29437	0.29437	0.199486	0.199486	0.116007	0.116007	0	0	0.176361	0.176361	0.279082	0.279082	0.309933	0.229206	1	0.309933
2219	3136	ENSG00000183137	CEP57L1	1	ENSG00000155592	ZKSCAN2	ZKSCAN2 _( -21637 )	4	chr16_25279568_25280001	4	1	1	0	1	1	0	0	0	-0.309863	0.309863	-0.0980958	0.0980958	0	0	-0.158523	0.158523	-0.011623	0.011623	0	0	0	0	0	0	0.309863	0.144526	1	0.309863
2373	970	ENSG00000189306	RRP7A	1	ENSG00000148444	COMMD3	COMMD3 _( -7320 )	4	chr10_22308470_22308654	5	1	0	1	1	1	0	1	0	0.309686	0.309686	0	0	0.323381	0.323381	0.209679	0.209679	0.163872	0.163872	0	0	0.208425	0.208425	0	0	0.323381	0.243009	1	0.309686
346	3474	ENSG00000095383	TBC1D2	1	ENSG00000008283	CYB561	CYB561 _( 160412 )	4	chr17_63285473_63285966	6	1	1	1	1	0	0	1	1	0.308988	0.308988	0.589307	0.589307	0.0189229	0.0189229	0.352862	0.352862	0	0	0	0	0.0125681	0.0125681	0.173093	0.173093	0.589307	0.242623	1	0.308988
2221	4164	ENSG00000183347	GBP6	1	ENSG00000163121	NEURL3	NEURL3 _( 21467 )	4	chr2_96485886_96486642	6	1	1	1	1	1	0	0	1	0.308393	0.308393	0.171753	0.171753	0.295023	0.295023	0.425308	0.425308	0.514098	0.514098	0	0	0	0	0.243849	0.243849	0.514098	0.326404	1	0.308393
135	8231	ENSG00000059378	PARP12	1	ENSG00000015592	STMN4	STMN4 _( -24054 )	4	chr8_27282474_27282767	5	1	1	0	1	1	0	1	0	-0.30817	0.30817	-0.207706	0.207706	0	0	-0.344732	0.344732	-0.280284	0.280284	0	0	-0.369859	0.369859	0	0	0.369859	0.30215	1	0.30817
1723	6374	ENSG00000163915	IGF2BP2-AS1	1	ENSG00000169862	CTNND2	CTNND2 _( -42410 )	4	chr5_11946453_11946695	5	1	1	0	1	0	0	1	1	0.308151	0.308151	0.104945	0.104945	0	0	0.199268	0.199268	0	0	0	0	0.116814	0.116814	0.573178	0.573178	0.573178	0.260471	1	0.308151
159	8468	ENSG00000065923	SLC9A7	1	ENSG00000164920	OSR2	OSR2 _( 25459 )	4	chr8_98969862_98970249	6	1	0	1	1	1	0	1	1	0.30811	0.30811	0	0	0.129882	0.129882	0.301917	0.301917	0.123384	0.123384	0	0	0.100313	0.100313	0.111111	0.111111	0.30811	0.179119	1	0.30811
541	3958	ENSG00000107201	DDX58	1	ENSG00000163803	PLB1	PLB1 _( 94968 )	4	chr2_28552113_28552731	7	1	1	1	1	1	0	1	1	0.308099	0.308099	0.134797	0.134797	0.23657	0.23657	0.263634	0.263634	0.386032	0.386032	0	0	0.280525	0.280525	0.167925	0.167925	0.386032	0.25394	1	0.308099
1291	582	ENSG00000142279	WTIP	1	ENSG00000116260	QSOX1	QSOX1 _( -2989 )	4	chr1_180151202_180151845	7	1	1	1	1	1	0	1	1	0.307901	0.307901	0.157931	0.157931	0.280738	0.280738	0.234737	0.234737	0.257458	0.257458	0	0	0.262093	0.262093	0.320321	0.320321	0.320321	0.260168	1	0.307901
2788	6241	ENSG00000250305	TRMT9B	1	ENSG00000171564	FGB	FGB _( -1671 )	4	chr4_154560633_154561285	4	1	0	1	0	0	0	1	1	-0.307739	0.307739	0	0	-0.228206	0.228206	0	0	0	0	0	0	-0.221583	0.221583	-0.175198	0.175198	0.307739	0.233182	1	0.307739
3025	7306	ENSG00000278763	FAM27B	1	ENSG00000146250	PRSS35	PRSS35 _( -31683 )	4	chr6_83480381_83480855	6	1	1	0	1	1	0	1	1	0.307545	0.307545	0.217555	0.217555	0	0	0.373981	0.373981	0.180143	0.180143	0	0	0.307083	0.307083	0.0581704	0.0581704	0.373981	0.240746	1	0.307545
1417	4189	ENSG00000148498	PARD3	1	ENSG00000170485	NPAS2	NPAS2 _( -75105 )	4	chr2_100744714_100745047	5	1	0	1	0	1	0	1	1	0.307258	0.307258	0	0	0.0411895	0.0411895	0	0	0.277243	0.277243	0	0	0.25957	0.25957	0.0349796	0.0349796	0.307258	0.184048	1	0.307258
2691	8955	ENSG00000232973	CYP1B1-AS1	1	ENSG00000229314	ORM1	ORM1 _( -4953 )	4	chr9_114317797_114318103	6	1	1	0	1	1	0	1	1	-0.307052	0.307052	-0.395528	0.395528	0	0	-0.209452	0.209452	-0.136515	0.136515	0	0	-0.0730445	0.0730445	-0.0296022	0.0296022	0.395528	0.191866	1	0.307052
3050	612	ENSG00000282785	ENSG00000282785	1	ENSG00000198860	TSEN15	TSEN15 _( 58625 )	4	chr1_184110276_184110558	6	1	0	1	1	1	0	1	1	-0.306944	0.306944	0	0	-0.149146	0.149146	-0.391015	0.391015	-0.243782	0.243782	0	0	-0.0864943	0.0864943	-0.108819	0.108819	0.391015	0.214367	1	0.306944
1595	5290	ENSG00000159167	STC1	1	ENSG00000114541	FRMD4B	FRMD4B _( -4851 )	4	chr3_69547434_69547950	6	1	1	1	1	0	0	1	1	-0.306907	0.306907	-0.195822	0.195822	-0.292024	0.292024	-0.278922	0.278922	0	0	0	0	-8.86804e-05	8.86804e-05	-0.10439	0.10439	0.306907	0.196359	1	0.306907
1103	2415	ENSG00000135414	GDF11	1	ENSG00000178695	KCTD12	KCTD12 _( 370067 )	4	chr13_76516125_76516323	6	1	1	1	1	1	0	0	1	0.306887	0.306887	0.371782	0.371782	7.70186e-05	7.70186e-05	0.242954	0.242954	0.217675	0.217675	0	0	0	0	0.214536	0.214536	0.371782	0.225652	1	0.306887
1604	4236	ENSG00000159527	PGLYRP3	1	ENSG00000125538	IL1B	IL1B _( 11774 )	4	chr2_112824076_112825129	6	1	0	1	1	1	0	1	1	-0.306593	0.306593	0	0	-0.2625	0.2625	-0.21784	0.21784	-0.279595	0.279595	0	0	-0.351309	0.351309	-0.283769	0.283769	0.351309	0.283601	1	0.306593
1270	548	ENSG00000141068	KSR1	1	ENSG00000120337	TNFSF18	TNFSF18 _( 146917 )	4	chr1_172903507_172904046	4	1	0	1	1	0	0	0	1	-0.306538	0.306538	0	0	-0.0564961	0.0564961	-0.170221	0.170221	0	0	0	0	0	0	-0.105602	0.105602	0.306538	0.159714	1	0.306538
743	9053	ENSG00000117519	CNN3	1	ENSG00000169933	FRMPD4	FRMPD4 _( 233594 )	4	chrX_12372060_12372657	6	1	1	1	1	1	0	1	0	0.306533	0.306533	0.0737849	0.0737849	0.385202	0.385202	0.191392	0.191392	0.264012	0.264012	0	0	0.144205	0.144205	0	0	0.385202	0.227521	1	0.306533
1366	8860	ENSG00000145335	SNCA	1	ENSG00000196730	DAPK1	DAPK1 _( -32459 )	4	chr9_87464011_87464769	5	1	1	0	1	0	0	1	1	-0.306202	0.306202	-6.12058e-06	6.12058e-06	0	0	-0.034476	0.034476	0	0	0	0	-0.221462	0.221462	-0.178719	0.178719	0.306202	0.148173	1	0.306202
2504	7343	ENSG00000204427	ABHD16A	1	ENSG00000135333	EPHA7	EPHA7 _( -365547 )	4	chr6_93785094_93785813	5	1	1	1	1	0	0	1	0	0.305214	0.305214	0.0281944	0.0281944	0.13836	0.13836	0.192685	0.192685	0	0	0	0	0.165176	0.165176	0	0	0.305214	0.165926	1	0.305214
2651	8208	ENSG00000228960	OR2A9P	1	ENSG00000147408	CSGALNACT1	CSGALNACT1 _( 139517 )	4	chr8_19618139_19618512	6	1	0	1	1	1	0	1	1	-0.305169	0.305169	0	0	-0.218785	0.218785	-0.148132	0.148132	-0.123324	0.123324	0	0	-0.365031	0.365031	-0.330537	0.330537	0.365031	0.248496	1	0.305169
2244	6576	ENSG00000184254	ALDH1A3	1	ENSG00000152359	POC5	POC5 _( -173167 )	4	chr5_75890648_75890995	6	1	1	1	1	0	0	1	1	0.304849	0.304849	0.0136944	0.0136944	0.114377	0.114377	0.192248	0.192248	0	0	0	0	0.0951073	0.0951073	0.000989495	0.000989495	0.304849	0.120211	1	0.304849
1625	167	ENSG00000160862	AZGP1	1	ENSG00000269113	TRABD2B	TRABD2B _( 32912 )	4	chr1_47963470_47963983	4	1	0	1	0	0	0	1	1	0.303926	0.303926	0	0	0.218	0.218	0	0	0	0	0	0	0.0341565	0.0341565	0.147019	0.147019	0.303926	0.175775	1	0.303926
1887	997	ENSG00000168140	VASN	1	ENSG00000107968	MAP3K8	MAP3K8 _( 60331 )	4	chr10_30494268_30494486	5	1	1	0	1	0	0	1	1	0.303882	0.303882	0.136529	0.136529	0	0	0.234786	0.234786	0	0	0	0	0.308683	0.308683	0.0644546	0.0644546	0.308683	0.209667	1	0.303882
2007	3771	ENSG00000171992	SYNPO	1	ENSG00000171773	NXNL1	NXNL1 _( 1640 )	4	chr19_17459116_17459314	4	1	1	0	1	1	0	0	0	-0.303677	0.303677	-0.138912	0.138912	0	0	-0.25137	0.25137	-0.102147	0.102147	0	0	0	0	0	0	0.303677	0.199027	1	0.303677
797	5996	ENSG00000120594	PLXDC2	1	ENSG00000138759	FRAS1	FRAS1 _( 162764 )	4	chr4_78220334_78220549	7	1	1	1	1	1	0	1	1	0.30347	0.30347	0.168996	0.168996	0.361436	0.361436	0.222772	0.222772	0.300049	0.300049	0	0	0.0976338	0.0976338	0.223462	0.223462	0.361436	0.239689	1	0.30347
2501	1567	ENSG00000204389	HSPA1A	1	ENSG00000175581	MRPL48	MRPL48 _( -2694 )	4	chr11_73784427_73784622	7	1	1	1	1	1	0	1	1	-0.303278	0.303278	-0.161412	0.161412	-0.259846	0.259846	-0.300848	0.300848	-0.22403	0.22403	0	0	-0.25623	0.25623	-0.0124417	0.0124417	0.303278	0.21687	1	0.303278
21	9215	ENSG00000006534	ALDH3B1	1	ENSG00000101938	CHRDL1	CHRDL1 _( 104091 )	4	chrX_110691374_110691728	6	1	1	1	0	1	0	1	1	-0.302519	0.302519	-0.248541	0.248541	-0.313783	0.313783	0	0	-0.0422819	0.0422819	0	0	-0.309071	0.309071	-0.162919	0.162919	0.313783	0.229853	1	0.302519
1072	7919	ENSG00000134531	EMP1	1	ENSG00000004799	PDK4	PDK4 _( -2617 )	4	chr7_95599108_95599632	6	1	1	1	1	0	0	1	1	0.302084	0.302084	0.33834	0.33834	0.193898	0.193898	0.292381	0.292381	0	0	0	0	0.169972	0.169972	0.0970428	0.0970428	0.33834	0.232286	1	0.302084
414	473	ENSG00000101255	TRIB3	1	ENSG00000116584	ARHGEF2	ARHGEF2 _( 6065 )	4	chr1_155983399_155984008	6	1	0	1	1	1	0	1	1	0.301309	0.301309	0	0	0.188835	0.188835	0.387049	0.387049	0.194336	0.194336	0	0	0.265175	0.265175	0.59032	0.59032	0.59032	0.321171	1	0.301309
2785	8152	ENSG00000249971	ENSG00000249971	1	ENSG00000164816	DEFA5	DEFA5 _( -101878 )	4	chr8_7158612_7158994	6	1	1	0	1	1	0	1	1	0.301162	0.301162	0.268432	0.268432	0	0	0.275971	0.275971	0.57059	0.57059	0	0	0.153585	0.153585	0.0655516	0.0655516	0.57059	0.272549	1	0.301162
2973	8769	ENSG00000272540	ENSG00000272540	1	ENSG00000274349	ZNF658	ZNF658 _( -36582 )	4	chr9_66819473_66819844	6	1	1	1	1	1	0	1	0	0.300965	0.300965	0.218805	0.218805	0.352699	0.352699	0.197724	0.197724	0.28387	0.28387	0	0	0.272921	0.272921	0	0	0.352699	0.271164	1	0.300965
630	2142	ENSG00000111885	MAN1A1	1	ENSG00000074527	NTN4	NTN4 _( 57543 )	4	chr12_95733105_95733609	7	1	1	1	1	1	0	1	1	-0.300804	0.300804	-0.210667	0.210667	-0.409504	0.409504	-0.354269	0.354269	-0.272756	0.272756	0	0	-0.221679	0.221679	-0.0478839	0.0478839	0.409504	0.259652	1	0.300804
2573	1009	ENSG00000214110	LDHAP4	1	ENSG00000150093	ITGB1	ITGB1 _( -120514 )	4	chr10_33126306_33126683	6	1	1	1	1	1	0	1	0	0.300764	0.300764	0.0882389	0.0882389	0.210236	0.210236	0.227563	0.227563	0.0713178	0.0713178	0	0	0.220943	0.220943	0	0	0.300764	0.18651	1	0.300764
96	50	ENSG00000041357	PSMA4	1	ENSG00000169914	OTUD3	OTUD3 _( 1702 )	4	chr1_19884215_19884720	7	1	1	1	1	1	0	1	1	0.300709	0.300709	0.09753	0.09753	0.192721	0.192721	0.243289	0.243289	0.172847	0.172847	0	0	0.207143	0.207143	0.195228	0.195228	0.300709	0.201352	1	0.300709
1776	5304	ENSG00000165434	PGM2L1	1	ENSG00000163605	PPP4R2	PPP4R2 _( -5636 )	4	chr3_72990679_72991149	5	1	0	1	1	1	0	1	0	-0.300263	0.300263	0	0	-0.0808018	0.0808018	-0.273817	0.273817	-0.0830049	0.0830049	0	0	-0.0378664	0.0378664	0	0	0.300263	0.155151	1	0.300263
830	669	ENSG00000122678	POLM	1	ENSG00000118200	CAMSAP2	CAMSAP2 _( -30307 )	4	chr1_200708697_200709251	6	1	1	0	1	1	0	1	1	0.300168	0.300168	0.107063	0.107063	0	0	0.219842	0.219842	0.186266	0.186266	0	0	0.23063	0.23063	0.0438149	0.0438149	0.300168	0.181297	1	0.300168
2943	7670	ENSG00000268434	ENSG00000268434	1	ENSG00000006747	SCIN	SCIN _( -42121 )	4	chr7_12527658_12528456	3	1	0	1	0	0	0	1	0	-0.30014	0.30014	0	0	-0.171896	0.171896	0	0	0	0	0	0	-0.0727217	0.0727217	0	0	0.30014	0.181586	1	0.30014
1343	8400	ENSG00000144118	RALB	1	ENSG00000164684	ZNF704	ZNF704 _( -59482 )	4	chr8_80934263_80934442	7	1	1	1	1	1	0	1	1	-0.300124	0.300124	-0.276022	0.276022	-0.282394	0.282394	-0.373058	0.373058	-0.418645	0.418645	0	0	-0.283378	0.283378	-0.0657242	0.0657242	0.418645	0.285621	1	0.300124
1313	7196	ENSG00000143226	FCGR2A	1	ENSG00000153292	ADGRF1	ADGRF1 _( -10945 )	4	chr6_47053308_47053547	5	1	0	1	0	1	0	1	1	0.299994	0.299994	0	0	0.00890538	0.00890538	0	0	0.0678251	0.0678251	0	0	0.237822	0.237822	0.129163	0.129163	0.299994	0.148742	1	0.299994
1320	7173	ENSG00000143384	MCL1	1	ENSG00000171467	ZNF318	ZNF318 _( -13727 )	4	chr6_43383205_43384093	4	1	0	1	1	0	0	0	1	0.299715	0.299715	0	0	0.235404	0.235404	0.311202	0.311202	0	0	0	0	0	0	0.255236	0.255236	0.311202	0.275389	1	0.299715
2081	6490	ENSG00000175505	CLCF1	1	ENSG00000164172	MOCS2	MOCS2 _( -155019 )	4	chr5_53265082_53265377	7	1	1	1	1	1	0	1	1	0.298683	0.298683	0.037205	0.037205	0.27719	0.27719	0.184397	0.184397	0.0497338	0.0497338	0	0	0.2631	0.2631	0.273099	0.273099	0.298683	0.19763	1	0.298683
2458	5869	ENSG00000198682	PAPSS2	1	ENSG00000109182	CWH43	CWH43 _( 110538 )	4	chr4_49096785_49097335	6	1	0	1	1	1	0	1	1	0.298495	0.298495	0	0	0.180844	0.180844	0.202717	0.202717	0.167522	0.167522	0	0	0.0647845	0.0647845	0.0449185	0.0449185	0.298495	0.15988	1	0.298495
1448	5123	ENSG00000150990	DHX37	1	ENSG00000163508	EOMES	EOMES _( 114785 )	4	chr3_27607398_27607926	5	1	1	1	1	0	0	1	0	0.298283	0.298283	0.238573	0.238573	0.156726	0.156726	0.246952	0.246952	0	0	0	0	0.0349408	0.0349408	0	0	0.298283	0.195095	1	0.298283
534	84	ENSG00000106631	MYL7	1	ENSG00000000938	FGR	FGR _( 9817 )	4	chr1_27625245_27625460	6	1	1	1	1	1	0	1	0	-0.297445	0.297445	-0.134027	0.134027	-0.303092	0.303092	-0.168096	0.168096	-0.221233	0.221233	0	0	-0.0229357	0.0229357	0	0	0.303092	0.191138	1	0.297445
899	3722	ENSG00000125968	ID1	1	ENSG00000075336	TIMM21	TIMM21 _( 36358 )	4	chr18_74184869_74185214	4	1	1	1	1	0	0	0	0	-0.297383	0.297383	-1.51739e-05	1.51739e-05	-0.151818	0.151818	-0.0935355	0.0935355	0	0	0	0	0	0	0	0	0.297383	0.135688	1	0.297383
99	6533	ENSG00000042832	TG	1	ENSG00000145642	SHISAL2B	SHISAL2B _( -70483 )	4	chr5_64619634_64619825	7	1	1	1	1	1	0	1	1	0.297371	0.297371	0.0928141	0.0928141	0.279365	0.279365	0.172687	0.172687	0.0536042	0.0536042	0	0	0.135512	0.135512	0.33001	0.33001	0.33001	0.194481	1	0.297371
2648	3023	ENSG00000228716	DHFR	1	ENSG00000140522	RLBP1	RLBP1 _( -9071 )	4	chr15_89230822_89231395	6	1	1	1	1	1	0	1	0	0.296732	0.296732	0.153499	0.153499	0.10422	0.10422	0.240677	0.240677	0.174564	0.174564	0	0	0.273497	0.273497	0	0	0.296732	0.207198	1	0.296732
1161	5666	ENSG00000137309	HMGA1	1	ENSG00000205835	GMNC	GMNC _( -98537 )	4	chr3_190990966_190991161	5	1	1	0	1	0	0	1	1	-0.295905	0.295905	-0.179613	0.179613	0	0	-0.243197	0.243197	0	0	0	0	-0.212908	0.212908	-0.0942172	0.0942172	0.295905	0.205168	1	0.295905
306	3023	ENSG00000089280	FUS	1	ENSG00000140522	RLBP1	RLBP1 _( -9071 )	4	chr15_89230822_89231395	6	1	1	1	1	1	0	1	0	0.29583	0.29583	0.290001	0.290001	0.215831	0.215831	0.294481	0.294481	0.270202	0.270202	0	0	0.205445	0.205445	0	0	0.29583	0.261965	1	0.29583
1081	7099	ENSG00000134762	DSC3	1	ENSG00000124766	SOX4	SOX4 _( -34973 )	4	chr6_21556924_21557795	6	1	1	1	1	1	0	1	0	0.295816	0.295816	0.208317	0.208317	0.262093	0.262093	0.130046	0.130046	0.112768	0.112768	0	0	0.152392	0.152392	0	0	0.295816	0.193572	1	0.295816
3062	6259	ENSG00000285517	ENSG00000285517	1	ENSG00000171503	ETFDH	ETFDH _( -131071 )	4	chr4_158540203_158541054	6	1	0	1	1	1	0	1	1	0.295759	0.295759	0	0	0.302497	0.302497	0.172829	0.172829	0.257393	0.257393	0	0	0.0192838	0.0192838	0.279186	0.279186	0.302497	0.221158	1	0.295759
2364	9083	ENSG00000188906	LRRK2	1	ENSG00000180815	MAP3K15	MAP3K15 _( -39636 )	4	chrX_19554897_19555123	6	1	0	1	1	1	0	1	1	-0.295714	0.295714	0	0	-0.238566	0.238566	-0.0468655	0.0468655	-0.169056	0.169056	0	0	-0.203534	0.203534	-0.325752	0.325752	0.325752	0.213248	1	0.295714
693	4855	ENSG00000115290	GRB14	1	ENSG00000019186	CYP24A1	CYP24A1 _( 24493 )	4	chr20_54148923_54149480	5	1	0	1	1	0	0	1	1	0.295589	0.295589	0	0	0.246277	0.246277	0.328473	0.328473	0	0	0	0	0.168291	0.168291	0.0697368	0.0697368	0.328473	0.221673	1	0.295589
1182	1931	ENSG00000137872	SEMA6D	1	ENSG00000139133	ALG10	ALG10 _( 1592521 )	4	chr12_35614802_35615120	6	1	0	1	1	1	0	1	1	0.295354	0.295354	0	0	0.0998679	0.0998679	0.291559	0.291559	0.176075	0.176075	0	0	0.182771	0.182771	0.212991	0.212991	0.295354	0.20977	1	0.295354
2067	475	ENSG00000175063	UBE2C	1	ENSG00000132688	NES	NES _( -6747 )	4	chr1_156684144_156685026	3	1	0	1	0	1	0	0	0	0.295094	0.295094	0	0	0.150953	0.150953	0	0	0.0920339	0.0920339	0	0	0	0	0	0	0.295094	0.17936	1	0.295094
1979	6196	ENSG00000170835	CEL	1	ENSG00000164136	IL15	IL15 _( 400214 )	4	chr4_142036813_142037398	6	1	0	1	1	1	0	1	1	-0.295007	0.295007	0	0	-0.184065	0.184065	-0.0829149	0.0829149	-0.22767	0.22767	0	0	-0.142427	0.142427	-0.252036	0.252036	0.295007	0.197353	1	0.295007
640	3559	ENSG00000112186	CAP2	1	ENSG00000175322	ZNF519	ZNF519 _( 26913 )	4	chr18_14104980_14105577	7	1	1	1	1	1	0	1	1	0.294706	0.294706	0.153673	0.153673	0.128666	0.128666	0.169032	0.169032	0.216525	0.216525	0	0	0.226604	0.226604	0.0871507	0.0871507	0.294706	0.182337	1	0.294706
885	1490	ENSG00000125538	IL1B	1	ENSG00000148948	LRRC4C	LRRC4C _( 956691 )	4	chr11_40502664_40503082	5	1	1	1	1	1	0	0	0	-0.294676	0.294676	-0.215788	0.215788	-0.222359	0.222359	-0.0875382	0.0875382	-0.0573615	0.0573615	0	0	0	0	0	0	0.294676	0.175545	1	0.294676
2944	7294	ENSG00000268460	ENSG00000268460	1	ENSG00000135338	LCA5	LCA5 _( 69132 )	4	chr6_79467936_79468326	4	1	1	1	1	0	0	0	0	0.294558	0.294558	0.135964	0.135964	0.201674	0.201674	0.209719	0.209719	0	0	0	0	0	0	0	0	0.294558	0.210478	1	0.294558
2648	5884	ENSG00000228716	DHFR	1	ENSG00000109182	CWH43	CWH43 _( 647696 )	4	chr4_49633943_49634533	6	1	1	1	1	1	0	1	0	-0.294529	0.294529	-0.235457	0.235457	-0.39577	0.39577	-0.233107	0.233107	-0.171955	0.171955	0	0	-0.298798	0.298798	0	0	0.39577	0.271603	1	0.294529
257	837	ENSG00000080824	HSP90AA1	1	ENSG00000119285	HEATR1	HEATR1 _( 35646 )	4	chr1_236568339_236568858	7	1	1	1	1	1	0	1	1	-0.293953	0.293953	-0.290018	0.290018	-0.0998357	0.0998357	-0.157442	0.157442	-0.0832917	0.0832917	0	0	-0.299118	0.299118	-0.103465	0.103465	0.299118	0.189589	1	0.293953
1432	3903	ENSG00000149527	PLCH2	1	ENSG00000197872	FAM49A	FAM49A _( -186433 )	4	chr2_16852764_16853324	4	1	0	0	1	0	0	1	1	0.293709	0.293709	0	0	0	0	0.0485015	0.0485015	0	0	0	0	0.00889788	0.00889788	0.0841868	0.0841868	0.293709	0.108824	1	0.293709
817	4164	ENSG00000121380	BCL2L14	1	ENSG00000163121	NEURL3	NEURL3 _( 21467 )	4	chr2_96485886_96486642	5	1	0	0	1	1	0	1	1	0.293697	0.293697	0	0	0	0	0.213723	0.213723	0.0389389	0.0389389	0	0	0.256746	0.256746	0.0604517	0.0604517	0.293697	0.172711	1	0.293697
1158	8739	ENSG00000137266	SLC22A23	1	ENSG00000174482	LINGO2	LINGO2 _( -87790 )	4	chr9_28758076_28758660	6	1	1	1	1	1	0	1	0	0.293601	0.293601	0.258861	0.258861	0.344612	0.344612	0.311768	0.311768	0.124828	0.124828	0	0	0.290669	0.290669	0	0	0.344612	0.270723	1	0.293601
1030	8309	ENSG00000132837	DMGDH	1	ENSG00000187735	TCEA1	TCEA1 _( 2627 )	4	chr8_54019680_54019902	7	1	1	1	1	1	0	1	1	0.293508	0.293508	0.227954	0.227954	0.259485	0.259485	0.32217	0.32217	0.259093	0.259093	0	0	0.335857	0.335857	0.253694	0.253694	0.335857	0.278823	1	0.293508
483	5884	ENSG00000104856	RELB	1	ENSG00000109182	CWH43	CWH43 _( 647696 )	4	chr4_49633943_49634533	6	1	1	1	1	1	0	1	0	0.293311	0.293311	0.148435	0.148435	0.411195	0.411195	0.131009	0.131009	0.310362	0.310362	0	0	0.287499	0.287499	0	0	0.411195	0.263635	1	0.293311
1891	8064	ENSG00000168268	NT5DC2	1	ENSG00000155530	LRGUK	LRGUK _( 57500 )	4	chr7_134184799_134185055	7	1	1	1	1	1	0	1	1	0.292847	0.292847	0.264692	0.264692	0.0980906	0.0980906	0.249481	0.249481	0.106676	0.106676	0	0	0.319285	0.319285	0.25508	0.25508	0.319285	0.226593	1	0.292847
1003	2781	ENSG00000131470	PSMC3IP	1	ENSG00000075413	MARK3	MARK3 _( 62725 )	4	chr14_103448117_103448472	7	1	1	1	1	1	0	1	1	0.292803	0.292803	0.0222953	0.0222953	0.173955	0.173955	0.0506715	0.0506715	0.0678322	0.0678322	0	0	0.269182	0.269182	0.595051	0.595051	0.595051	0.210256	1	0.292803
1834	5884	ENSG00000166881	NEMP1	1	ENSG00000109182	CWH43	CWH43 _( 647696 )	4	chr4_49633943_49634533	6	1	1	1	1	1	0	1	0	-0.29278	0.29278	-0.292643	0.292643	-0.355807	0.355807	-0.24217	0.24217	-0.0899014	0.0899014	0	0	-0.154717	0.154717	0	0	0.355807	0.238003	1	0.29278
2655	3966	ENSG00000229512	ENSG00000229512	1	ENSG00000171094	ALK	ALK _( 76323 )	4	chr2_29844903_29845243	6	1	1	1	0	1	0	1	1	-0.292147	0.292147	-0.296605	0.296605	-0.288871	0.288871	0	0	-0.286295	0.286295	0	0	-0.249472	0.249472	-0.256827	0.256827	0.296605	0.27837	1	0.292147
1748	4788	ENSG00000164342	TLR3	1	ENSG00000101084	RAB5IF	RAB5IF _( -9772 )	4	chr20_36595779_36595962	4	1	1	1	1	0	0	0	0	0.292107	0.292107	0.0894991	0.0894991	0.360154	0.360154	0.0321724	0.0321724	0	0	0	0	0	0	0	0	0.360154	0.193483	1	0.292107
2291	3528	ENSG00000185803	SLC52A2	1	ENSG00000082397	EPB41L3	EPB41L3 _( 166017 )	4	chr18_5464346_5464683	7	1	1	1	1	1	0	1	1	-0.292043	0.292043	-0.240695	0.240695	-0.274879	0.274879	-0.184536	0.184536	-0.126345	0.126345	0	0	-0.199829	0.199829	-0.0895112	0.0895112	0.292043	0.20112	1	0.292043
2090	837	ENSG00000175938	ORAI3	1	ENSG00000119285	HEATR1	HEATR1 _( 35646 )	4	chr1_236568339_236568858	7	1	1	1	1	1	0	1	1	0.291963	0.291963	0.255765	0.255765	0.114088	0.114088	0.320135	0.320135	0.286733	0.286733	0	0	0.239812	0.239812	0.00423168	0.00423168	0.320135	0.216104	1	0.291963
2937	1435	ENSG00000267436	ENSG00000267436	1	ENSG00000109881	CCDC34	CCDC34 _( 62365 )	4	chr11_27300957_27301503	3	1	0	1	1	0	0	0	0	-0.291678	0.291678	0	0	-0.219801	0.219801	-0.174404	0.174404	0	0	0	0	0	0	0	0	0.291678	0.228627	1	0.291678
1906	5373	ENSG00000168528	SERINC2	1	ENSG00000170017	ALCAM	ALCAM _( -91436 )	4	chr3_105274670_105275473	5	1	0	1	1	0	0	1	1	0.291631	0.291631	0	0	0.214807	0.214807	0.236773	0.236773	0	0	0	0	0.204585	0.204585	0.362707	0.362707	0.362707	0.262101	1	0.291631
1537	7304	ENSG00000155962	CLIC2	1	ENSG00000013375	PGM3	PGM3 _( -115169 )	4	chr6_83309105_83309605	6	1	1	1	1	1	0	0	1	-0.291519	0.291519	-0.341747	0.341747	-0.297894	0.297894	-0.0671276	0.0671276	-0.0933592	0.0933592	0	0	0	0	-0.210434	0.210434	0.341747	0.217014	1	0.291519
2118	4713	ENSG00000177410	ZFAS1	1	ENSG00000101333	PLCB4	PLCB4 _( 145798 )	4	chr20_9214561_9215221	6	1	1	1	1	1	0	1	0	0.29151	0.29151	0.257531	0.257531	0.289221	0.289221	0.360627	0.360627	0.241096	0.241096	0	0	0.253536	0.253536	0	0	0.360627	0.282254	1	0.29151
1705	8978	ENSG00000163568	AIM2	1	ENSG00000175764	TTLL11	TTLL11 _( 117451 )	4	chr9_121975882_121976155	7	1	1	1	1	1	0	1	1	0.29126	0.29126	0.0101831	0.0101831	0.206256	0.206256	0.378574	0.378574	0.145471	0.145471	0	0	0.238409	0.238409	0.157854	0.157854	0.378574	0.204001	1	0.29126
1502	6374	ENSG00000154133	ROBO4	1	ENSG00000169862	CTNND2	CTNND2 _( -42410 )	4	chr5_11946453_11946695	7	1	1	1	1	1	0	1	1	0.290953	0.290953	0.133213	0.133213	0.395984	0.395984	0.237616	0.237616	0.00687332	0.00687332	0	0	0.13369	0.13369	0.081885	0.081885	0.395984	0.182888	1	0.290953
2440	6500	ENSG00000198053	SIRPA	1	ENSG00000164258	NDUFS4	NDUFS4 _( 82924 )	4	chr5_53643557_53643802	6	1	1	1	1	1	0	1	0	0.290914	0.290914	0.00392981	0.00392981	0.0870694	0.0870694	0.0421751	0.0421751	0.178319	0.178319	0	0	0.0882699	0.0882699	0	0	0.290914	0.115113	1	0.290914
2555	3416	ENSG00000213347	MXD3	1	ENSG00000178852	EFCAB13	EFCAB13 _( -9275 )	4	chr17_47313556_47314015	2	1	0	0	1	0	0	0	0	0.290833	0.290833	0	0	0	0	0.232926	0.232926	0	0	0	0	0	0	0	0	0.290833	0.26188	1	0.290833
693	1498	ENSG00000115290	GRB14	1	ENSG00000085117	CD82	CD82 _( -33678 )	4	chr11_44530244_44530749	7	1	1	1	1	1	0	1	1	-0.290829	0.290829	-0.0764746	0.0764746	-0.182256	0.182256	-0.227654	0.227654	-0.0851649	0.0851649	0	0	-0.168306	0.168306	-0.146324	0.146324	0.290829	0.168144	1	0.290829
441	5043	ENSG00000102743	SLC25A15	1	ENSG00000150995	ITPR1	ITPR1 _( 13800 )	4	chr3_4507145_4507414	6	1	1	1	1	1	0	1	0	-0.2903	0.2903	-0.134577	0.134577	-0.0858225	0.0858225	-0.261377	0.261377	-0.230667	0.230667	0	0	-0.175382	0.175382	0	0	0.2903	0.196354	1	0.2903
2165	8747	ENSG00000179604	CDC42EP4	1	ENSG00000278889	OR2S2	OR2S2 _( -38387 )	4	chr9_35996541_35997368	7	1	1	1	1	1	0	1	1	-0.290163	0.290163	-0.16526	0.16526	-0.289401	0.289401	-0.282693	0.282693	-0.208514	0.208514	0	0	-0.268668	0.268668	-0.209346	0.209346	0.290163	0.244864	1	0.290163
1381	6262	ENSG00000145824	CXCL14	1	ENSG00000052795	FNIP2	FNIP2 _( 23823 )	4	chr4_158792961_158793454	6	1	0	1	1	1	0	1	1	-0.290042	0.290042	0	0	-0.293558	0.293558	-0.0889998	0.0889998	-0.23787	0.23787	0	0	-0.194621	0.194621	-0.0372461	0.0372461	0.293558	0.190389	1	0.290042
665	3023	ENSG00000113657	DPYSL3	1	ENSG00000140522	RLBP1	RLBP1 _( -9071 )	4	chr15_89230822_89231395	7	1	1	1	1	1	0	1	1	0.290021	0.290021	0.336836	0.336836	0.330734	0.330734	0.301115	0.301115	0.223869	0.223869	0	0	0.315411	0.315411	0.162908	0.162908	0.336836	0.280128	1	0.290021
1328	6500	ENSG00000143515	ATP8B2	1	ENSG00000164258	NDUFS4	NDUFS4 _( 82924 )	4	chr5_53643557_53643802	4	1	1	1	1	0	0	0	0	0.289753	0.289753	0.158543	0.158543	0.050036	0.050036	0.127793	0.127793	0	0	0	0	0	0	0	0	0.289753	0.156531	1	0.289753
321	2697	ENSG00000090924	PLEKHG2	1	ENSG00000170348	TMED10	TMED10 _( -28946 )	4	chr14_75205577_75205884	6	1	1	0	1	1	0	1	1	0.289737	0.289737	0.10276	0.10276	0	0	0.260774	0.260774	0.274911	0.274911	0	0	3.87432e-05	3.87432e-05	0.226681	0.226681	0.289737	0.192483	1	0.289737
908	3605	ENSG00000126778	SIX1	1	ENSG00000141431	ASXL3	ASXL3 _( 234071 )	4	chr18_33812304_33812514	6	1	1	1	1	1	0	1	0	-0.2895	0.2895	-0.209711	0.209711	-0.277168	0.277168	-0.370548	0.370548	-0.262913	0.262913	0	0	-0.388547	0.388547	0	0	0.388547	0.299731	1	0.2895
312	5759	ENSG00000090013	BLVRB	1	ENSG00000178177	LCORL	LCORL _( -353636 )	4	chr4_18375512_18375947	5	1	1	0	1	1	0	1	0	0.289368	0.289368	0.302941	0.302941	0	0	0.165008	0.165008	0.173379	0.173379	0	0	0.349113	0.349113	0	0	0.349113	0.255962	1	0.289368
621	3023	ENSG00000111348	ARHGDIB	1	ENSG00000140522	RLBP1	RLBP1 _( -9071 )	4	chr15_89230822_89231395	7	1	1	1	1	1	0	1	1	0.289265	0.289265	0.140025	0.140025	0.197077	0.197077	0.126114	0.126114	0.157077	0.157077	0	0	0.228536	0.228536	0.362699	0.362699	0.362699	0.214399	1	0.289265
2312	848	ENSG00000186594	MIR22HG	1	ENSG00000133019	CHRM3	CHRM3 _( -425905 )	4	chr1_238959999_238960660	6	1	0	1	1	1	0	1	1	-0.289201	0.289201	0	0	-0.202165	0.202165	-0.0603611	0.0603611	-0.300084	0.300084	0	0	-0.0206903	0.0206903	-0.055784	0.055784	0.300084	0.154714	1	0.289201
3016	8528	ENSG00000276851	ENSG00000276851	1	ENSG00000174417	TRHR	TRHR _( 31016 )	4	chr8_109117637_109118107	2	1	0	0	0	1	0	0	0	0.288978	0.288978	0	0	0	0	0	0	0.254237	0.254237	0	0	0	0	0	0	0.288978	0.271607	1	0.288978
2854	301	ENSG00000258733	LINC02328	1	ENSG00000117228	GBP1	GBP1 _( 18184 )	4	chr1_89046566_89047176	7	1	1	1	1	1	0	1	1	0.288819	0.288819	0.212145	0.212145	0.142015	0.142015	0.0393882	0.0393882	0.281501	0.281501	0	0	0.161823	0.161823	0.150849	0.150849	0.288819	0.182363	1	0.288819
625	5884	ENSG00000111602	TIMELESS	1	ENSG00000109182	CWH43	CWH43 _( 647696 )	4	chr4_49633943_49634533	6	1	1	1	1	1	0	1	0	-0.288697	0.288697	-0.324899	0.324899	-0.296054	0.296054	-0.186686	0.186686	-0.159926	0.159926	0	0	-0.206666	0.206666	0	0	0.324899	0.243821	1	0.288697
1840	5095	ENSG00000167105	TMEM92	1	ENSG00000114166	KAT2B	KAT2B _( 27152 )	4	chr3_20067175_20067604	5	1	0	1	1	0	0	1	1	-0.288539	0.288539	0	0	-0.00772594	0.00772594	-0.0706398	0.0706398	0	0	0	0	-0.181246	0.181246	-0.111091	0.111091	0.288539	0.131848	1	0.288539
2305	575	ENSG00000186470	BTN3A2	1	ENSG00000116218	NPHS2	NPHS2 _( 48633 )	4	chr1_179526745_179527319	6	1	1	1	1	1	0	1	0	0.288529	0.288529	0.337954	0.337954	0.103211	0.103211	0.155142	0.155142	0.0755652	0.0755652	0	0	0.236576	0.236576	0	0	0.337954	0.199496	1	0.288529
2375	2870	ENSG00000189377	CXCL17	1	ENSG00000140284	SLC27A2	SLC27A2 _( -238376 )	4	chr15_49943543_49943820	7	1	1	1	1	1	0	1	1	0.288501	0.288501	0.296655	0.296655	0.273758	0.273758	0.138517	0.138517	0.179307	0.179307	0	0	0.128123	0.128123	0.178967	0.178967	0.296655	0.211975	1	0.288501
1759	3935	ENSG00000164626	KCNK5	1	ENSG00000198399	ITSN2	ITSN2 _( 25870 )	4	chr2_24334206_24334844	4	1	1	1	0	0	0	0	1	0.288321	0.288321	0.056079	0.056079	0.229677	0.229677	0	0	0	0	0	0	0	0	0.0512162	0.0512162	0.288321	0.156323	1	0.288321
2310	8020	ENSG00000186577	SMIM29	1	ENSG00000106034	CPED1	CPED1 _( 95974 )	4	chr7_121084651_121085336	6	1	1	1	0	1	0	1	1	0.288151	0.288151	0.206461	0.206461	0.202308	0.202308	0	0	0.12124	0.12124	0	0	0.341369	0.341369	0.328307	0.328307	0.341369	0.247973	1	0.288151
2272	3038	ENSG00000185186	LINC00313	1	ENSG00000182175	RGMA	RGMA _( -79777 )	4	chr15_93168981_93169219	3	1	0	1	0	0	0	1	0	0.28806	0.28806	0	0	0.266106	0.266106	0	0	0	0	0	0	0.0521178	0.0521178	0	0	0.28806	0.202095	1	0.28806
1179	8171	ENSG00000137831	UACA	1	ENSG00000250305	TRMT9B	TRMT9B _( 213698 )	4	chr8_13159340_13159737	5	1	0	1	1	0	0	1	1	-0.287542	0.287542	0	0	-0.119068	0.119068	-0.228603	0.228603	0	0	0	0	-0.0429998	0.0429998	-0.178159	0.178159	0.287542	0.171274	1	0.287542
2633	7379	ENSG00000226699	ENSG00000226699	1	ENSG00000057657	PRDM1	PRDM1 _( -165959 )	4	chr6_105920155_105920361	2	1	1	0	0	0	0	0	0	-0.287497	0.287497	-0.142258	0.142258	0	0	0	0	0	0	0	0	0	0	0	0	0.287497	0.214878	1	0.287497
491	4271	ENSG00000105141	CASP14	1	ENSG00000155052	CNTNAP5	CNTNAP5 _( 609367 )	4	chr2_124634654_124635225	6	1	1	1	1	0	0	1	1	0.287473	0.287473	0.127658	0.127658	0.164932	0.164932	0.0147583	0.0147583	0	0	0	0	0.392375	0.392375	0.176435	0.176435	0.392375	0.193939	1	0.287473
597	8454	ENSG00000110031	LPXN	1	ENSG00000104324	CPQ	CPQ _( 198279 )	4	chr8_96843506_96843892	6	1	1	1	1	1	0	1	0	0.28732	0.28732	0.372473	0.372473	0.202644	0.202644	0.351732	0.351732	0.126273	0.126273	0	0	0.468812	0.468812	0	0	0.468812	0.301542	1	0.28732
326	8955	ENSG00000091490	SEL1L3	1	ENSG00000229314	ORM1	ORM1 _( -4953 )	4	chr9_114317797_114318103	5	1	1	0	1	0	0	1	1	0.287304	0.287304	0.099472	0.099472	0	0	0.380831	0.380831	0	0	0	0	0.302293	0.302293	0.104477	0.104477	0.380831	0.234875	1	0.287304
357	7480	ENSG00000099204	ABLIM1	1	ENSG00000256162	SMLR1	SMLR1 _( 68898 )	4	chr6_130896304_130896827	6	1	1	1	1	1	0	0	1	0.2873	0.2873	0.198969	0.198969	0.174656	0.174656	0.314253	0.314253	0.271149	0.271149	0	0	0	0	0.0412954	0.0412954	0.314253	0.214604	1	0.2873
656	6765	ENSG00000113263	ITK	1	ENSG00000125347	IRF1	IRF1 _( 14996 )	4	chr5_132475131_132475802	7	1	1	1	1	1	0	1	1	0.28726	0.28726	0.400847	0.400847	0.218646	0.218646	0.193049	0.193049	0.302317	0.302317	0	0	0.513649	0.513649	0.176702	0.176702	0.513649	0.298924	1	0.28726
1597	39	ENSG00000159208	CIART	1	ENSG00000117118	SDHB	SDHB _( -9424 )	4	chr1_17063594_17063910	6	1	0	1	1	1	0	1	1	-0.287251	0.287251	0	0	-0.286095	0.286095	-0.227807	0.227807	-0.115937	0.115937	0	0	-0.217213	0.217213	-0.290301	0.290301	0.290301	0.237434	1	0.287251
607	64	ENSG00000110492	MDK	1	ENSG00000204219	TCEA3	TCEA3 _( 22154 )	4	chr1_23402290_23402586	5	1	0	0	1	1	0	1	1	0.287193	0.287193	0	0	0	0	0.273418	0.273418	0.220873	0.220873	0	0	0.201665	0.201665	0.19286	0.19286	0.287193	0.235202	1	0.287193
926	1567	ENSG00000128165	ADM2	1	ENSG00000175581	MRPL48	MRPL48 _( -2694 )	4	chr11_73784427_73784622	7	1	1	1	1	1	0	1	1	0.287065	0.287065	0.0903252	0.0903252	0.157092	0.157092	0.302092	0.302092	0.323814	0.323814	0	0	0.11307	0.11307	0.09028	0.09028	0.323814	0.19482	1	0.287065
509	7173	ENSG00000105643	ARRDC2	1	ENSG00000171467	ZNF318	ZNF318 _( -13727 )	4	chr6_43383205_43384093	7	1	1	1	1	1	0	1	1	-0.287003	0.287003	-0.000567639	0.000567639	-0.342297	0.342297	-0.181409	0.181409	-0.243897	0.243897	0	0	-0.0643886	0.0643886	-0.262868	0.262868	0.342297	0.19749	1	0.287003
1795	9192	ENSG00000166016	ABTB2	1	ENSG00000172465	TCEAL1	TCEAL1 _( 11693 )	4	chrX_103640397_103640623	5	1	1	1	1	1	0	0	0	0.286993	0.286993	0.0440467	0.0440467	0.233352	0.233352	0.314363	0.314363	0.0740479	0.0740479	0	0	0	0	0	0	0.314363	0.19056	1	0.286993
1489	3966	ENSG00000153291	SLC25A27	1	ENSG00000171094	ALK	ALK _( 76323 )	4	chr2_29844903_29845243	7	1	1	1	1	1	0	1	1	-0.286904	0.286904	-0.212732	0.212732	-0.254415	0.254415	-0.0222061	0.0222061	-0.323216	0.323216	0	0	-0.23383	0.23383	-0.236707	0.236707	0.323216	0.224287	1	0.286904
973	8385	ENSG00000130193	THEM6	1	ENSG00000104432	IL7	IL7 _( -273447 )	4	chr8_79078970_79079429	5	1	1	0	1	0	0	1	1	-0.286878	0.286878	-0.16444	0.16444	0	0	-0.0636126	0.0636126	0	0	0	0	-0.312893	0.312893	-0.139469	0.139469	0.312893	0.193459	1	0.286878
2047	5285	ENSG00000173762	CD7	1	ENSG00000172340	SUCLG2	SUCLG2 _( 164323 )	4	chr3_67489765_67490291	6	1	1	1	0	1	0	1	1	0.286731	0.286731	0.438355	0.438355	0.217231	0.217231	0	0	0.0795891	0.0795891	0	0	0.323878	0.323878	8.978e-05	8.978e-05	0.438355	0.224313	1	0.286731
1733	5352	ENSG00000164078	MST1R	1	ENSG00000057019	DCBLD2	DCBLD2 _( -53060 )	4	chr3_98954749_98955409	7	1	1	1	1	1	0	1	1	0.28623	0.28623	0.00595036	0.00595036	0.160767	0.160767	0.314569	0.314569	0.0279845	0.0279845	0	0	0.314326	0.314326	0.190989	0.190989	0.314569	0.185831	1	0.28623
3026	6765	ENSG00000278910	BANCR	1	ENSG00000125347	IRF1	IRF1 _( 14996 )	4	chr5_132475131_132475802	7	1	1	1	1	1	0	1	1	0.286204	0.286204	0.363184	0.363184	0.0744533	0.0744533	0.219531	0.219531	0.179293	0.179293	0	0	0.36035	0.36035	0.0359688	0.0359688	0.363184	0.216998	1	0.286204
2578	837	ENSG00000214860	EVPLL	1	ENSG00000119285	HEATR1	HEATR1 _( 35646 )	4	chr1_236568339_236568858	6	1	1	1	1	1	0	1	0	0.286012	0.286012	0.178931	0.178931	0.24906	0.24906	0.278747	0.278747	0.407425	0.407425	0	0	0.210522	0.210522	0	0	0.407425	0.268449	1	0.286012
447	7332	ENSG00000102879	CORO1A	1	ENSG00000135355	GJA10	GJA10 _( 92200 )	4	chr6_89986669_89986944	5	1	1	1	1	0	0	1	0	0.285998	0.285998	0.0592382	0.0592382	0.29545	0.29545	0.200526	0.200526	0	0	0	0	0.204742	0.204742	0	0	0.29545	0.209191	1	0.285998
416	7921	ENSG00000101333	PLCB4	1	ENSG00000158560	DYNC1I1	DYNC1I1 _( 86941 )	4	chr7_95859447_95859939	2	1	0	0	0	0	0	1	0	0.285797	0.285797	0	0	0	0	0	0	0	0	0	0	0.0252139	0.0252139	0	0	0.285797	0.155506	1	0.285797
159	5070	ENSG00000065923	SLC9A7	1	ENSG00000131389	SLC6A6	SLC6A6 _( 60218 )	4	chr3_14462794_14462998	3	1	0	1	1	0	0	0	0	0.285643	0.285643	0	0	0.00105847	0.00105847	0.283788	0.283788	0	0	0	0	0	0	0	0	0.285643	0.190163	1	0.285643
989	8064	ENSG00000130881	LRP3	1	ENSG00000155530	LRGUK	LRGUK _( 57500 )	4	chr7_134184799_134185055	7	1	1	1	1	1	0	1	1	0.285581	0.285581	0.201482	0.201482	0.291376	0.291376	0.329386	0.329386	0.242902	0.242902	0	0	0.308034	0.308034	0.513053	0.513053	0.513053	0.310259	1	0.285581
1750	9192	ENSG00000164430	CGAS	1	ENSG00000172465	TCEAL1	TCEAL1 _( 11693 )	4	chrX_103640397_103640623	6	1	0	1	1	1	0	1	1	-0.284932	0.284932	0	0	-0.191106	0.191106	-0.0978248	0.0978248	-0.0373433	0.0373433	0	0	-0.229249	0.229249	-0.11113	0.11113	0.284932	0.158598	1	0.284932
1172	5323	ENSG00000137752	CASP1	1	ENSG00000163320	CGGBP1	CGGBP1 _( -45987 )	4	chr3_88195872_88196166	6	1	1	1	1	0	0	1	1	0.284733	0.284733	0.112424	0.112424	0.155883	0.155883	0.138445	0.138445	0	0	0	0	0.333372	0.333372	0.166265	0.166265	0.333372	0.19852	1	0.284733
1096	1241	ENSG00000135124	P2RX4	1	ENSG00000108039	XPNPEP1	XPNPEP1 _( 335841 )	4	chr10_109587434_109587712	6	1	1	1	1	1	0	1	0	-0.284434	0.284434	-0.311145	0.311145	-0.160491	0.160491	-0.229194	0.229194	-0.200371	0.200371	0	0	-0.281731	0.281731	0	0	0.311145	0.244561	1	0.284434
1250	6169	ENSG00000140398	NEIL1	1	ENSG00000164073	MFSD8	MFSD8 _( -9193 )	4	chr4_127975227_127975578	5	1	1	1	1	0	0	1	0	-0.284279	0.284279	-0.0879618	0.0879618	-0.219261	0.219261	-0.00473154	0.00473154	0	0	0	0	-0.218927	0.218927	0	0	0.284279	0.163032	1	0.284279
2518	6155	ENSG00000204767	INSYN2B	1	ENSG00000164056	SPRY1	SPRY1 _( 24851 )	4	chr4_123421646_123422017	5	1	1	1	1	1	0	0	0	0.283545	0.283545	0.172903	0.172903	0.275232	0.275232	0.298562	0.298562	0.225369	0.225369	0	0	0	0	0	0	0.298562	0.251122	1	0.283545
3017	7393	ENSG00000276925	ENSG00000276925	1	ENSG00000080546	SESN1	SESN1 _( 44462 )	4	chr6_109050150_109050357	4	1	0	1	0	0	0	1	1	0.283373	0.283373	0	0	0.278809	0.278809	0	0	0	0	0	0	0.161431	0.161431	0.202678	0.202678	0.283373	0.231573	1	0.283373
619	6332	ENSG00000111331	OAS3	1	ENSG00000129128	SPCS3	SPCS3 _( 15558 )	4	chr4_176335522_176335891	6	1	0	1	1	1	0	1	1	0.282874	0.282874	0	0	0.281749	0.281749	0.142816	0.142816	0.253694	0.253694	0	0	0.344874	0.344874	0.000149359	0.000149359	0.344874	0.217693	1	0.282874
828	2220	ENSG00000122643	NT5C3A	1	ENSG00000111335	OAS2	OAS2 _( 0 )	4	chr12_112977975_112978935	6	1	1	1	1	1	0	0	1	0.282873	0.282873	0.197794	0.197794	0.235253	0.235253	0.122446	0.122446	0.181614	0.181614	0	0	0	0	0.146343	0.146343	0.282873	0.194387	1	0.282873
1316	4557	ENSG00000143365	RORC	1	ENSG00000114948	ADAM23	ADAM23 _( 38678 )	4	chr2_206482217_206482392	4	1	0	0	0	1	0	1	1	0.28267	0.28267	0	0	0	0	0	0	0.0118081	0.0118081	0	0	0.0278117	0.0278117	0.329297	0.329297	0.329297	0.162897	1	0.28267
644	7019	ENSG00000112561	TFEB	1	ENSG00000054598	FOXC1	FOXC1 _( 291684 )	4	chr6_1901656_1901889	7	1	1	1	1	1	0	1	1	0.282635	0.282635	0.191074	0.191074	0.184741	0.184741	0.217983	0.217983	0.260113	0.260113	0	0	0.236202	0.236202	0.211583	0.211583	0.282635	0.226333	1	0.282635
2859	2680	ENSG00000259040	BLOC1S5-TXNDC5	1	ENSG00000100650	SRSF5	SRSF5 _( 14204 )	4	chr14_69741104_69741372	3	1	1	0	1	0	0	0	0	0.282522	0.282522	0.230972	0.230972	0	0	0.229283	0.229283	0	0	0	0	0	0	0	0	0.282522	0.247592	1	0.282522
617	5352	ENSG00000111247	RAD51AP1	1	ENSG00000057019	DCBLD2	DCBLD2 _( -53060 )	4	chr3_98954749_98955409	6	1	0	1	1	1	0	1	1	0.28243	0.28243	0	0	0.288076	0.288076	0.249793	0.249793	0.244658	0.244658	0	0	0.279683	0.279683	0.0751218	0.0751218	0.288076	0.236627	1	0.28243
1282	2355	ENSG00000141682	PMAIP1	1	ENSG00000102763	VWA8	VWA8 _( -1932 )	4	chr13_41963052_41963289	6	1	1	1	1	1	0	0	1	-0.282066	0.282066	-0.0523288	0.0523288	-0.123393	0.123393	-0.354936	0.354936	-0.25975	0.25975	0	0	0	0	-0.00218197	0.00218197	0.354936	0.179109	1	0.282066
2726	971	ENSG00000236673	ENSG00000236673	1	ENSG00000077327	SPAG6	SPAG6 _( 133781 )	4	chr10_22479226_22479676	4	1	0	1	1	1	0	0	0	-0.282046	0.282046	0	0	-0.192413	0.192413	-0.198576	0.198576	-0.21308	0.21308	0	0	0	0	0	0	0.282046	0.221529	1	0.282046
2408	2764	ENSG00000196954	CASP4	1	ENSG00000205476	CCDC85C	CCDC85C _( 41853 )	4	chr14_99561782_99562173	5	1	1	1	1	0	0	1	0	0.28192	0.28192	0.24576	0.24576	0.268406	0.268406	0.361103	0.361103	0	0	0	0	0.287971	0.287971	0	0	0.361103	0.289032	1	0.28192
2781	7352	ENSG00000249641	HOXC13-AS	1	ENSG00000152034	MCHR2	MCHR2 _( -93759 )	4	chr6_100088006_100088342	7	1	1	1	1	1	0	1	1	0.281811	0.281811	0.267389	0.267389	0.273963	0.273963	0.271309	0.271309	0.139331	0.139331	0	0	0.156631	0.156631	0.0306645	0.0306645	0.281811	0.203014	1	0.281811
1085	3111	ENSG00000134830	C5AR2	1	ENSG00000261210	CLEC19A	CLEC19A _( -48782 )	4	chr16_19236672_19236957	4	1	0	1	1	0	0	0	1	0.281515	0.281515	0	0	0.1423	0.1423	0.190727	0.190727	0	0	0	0	0	0	0.131757	0.131757	0.281515	0.186575	1	0.281515
2958	1088	ENSG00000269927	ENSG00000269927	1	ENSG00000183346	CABCOCO1	CABCOCO1 _( -30412 )	4	chr10_61632312_61632549	7	1	1	1	1	1	0	1	1	-0.281301	0.281301	-0.281321	0.281321	-0.322507	0.322507	-0.237888	0.237888	-0.0622258	0.0622258	0	0	-0.201671	0.201671	-0.401925	0.401925	0.401925	0.255549	1	0.281301
893	7736	ENSG00000125775	SDCBP2	1	ENSG00000255690	TRIL	TRIL _( 189374 )	4	chr7_28768612_28768918	4	1	1	0	1	0	0	1	0	0.281126	0.281126	0.198577	0.198577	0	0	0.103042	0.103042	0	0	0	0	0.282129	0.282129	0	0	0.282129	0.216218	1	0.281126
402	4672	ENSG00000100889	PCK2	1	ENSG00000125826	RBCK1	RBCK1 _( -6871 )	4	chr20_400053_400627	6	1	1	1	1	1	0	1	0	0.280986	0.280986	0.26268	0.26268	0.399087	0.399087	0.340406	0.340406	0.145974	0.145974	0	0	0.329897	0.329897	0	0	0.399087	0.293172	1	0.280986
1209	7196	ENSG00000138496	PARP9	1	ENSG00000153292	ADGRF1	ADGRF1 _( -10945 )	4	chr6_47053308_47053547	7	1	1	1	1	1	0	1	1	0.28095	0.28095	0.0305772	0.0305772	0.0627823	0.0627823	0.163353	0.163353	0.159678	0.159678	0	0	0.148513	0.148513	0.256478	0.256478	0.28095	0.157476	1	0.28095
2661	794	ENSG00000230397	SPTLC1P1	1	ENSG00000143815	LBR	LBR _( -69711 )	4	chr1_225498636_225498942	6	1	1	1	1	1	0	1	0	-0.280187	0.280187	-0.28936	0.28936	-0.214655	0.214655	-0.25576	0.25576	-0.349425	0.349425	0	0	-0.325428	0.325428	0	0	0.349425	0.285802	1	0.280187
1443	4626	ENSG00000150687	PRSS23	1	ENSG00000168955	TM4SF20	TM4SF20 _( -16010 )	4	chr2_227395316_227396083	6	1	1	1	1	0	0	1	1	0.280025	0.280025	0.0986541	0.0986541	0.237603	0.237603	0.281864	0.281864	0	0	0	0	0.264921	0.264921	0.461411	0.461411	0.461411	0.270746	1	0.280025
371	3023	ENSG00000100092	SH3BP1	1	ENSG00000140522	RLBP1	RLBP1 _( -9071 )	4	chr15_89230822_89231395	7	1	1	1	1	1	0	1	1	0.28001	0.28001	0.265364	0.265364	0.0930362	0.0930362	0.2659	0.2659	0.173124	0.173124	0	0	0.191684	0.191684	0.00239485	0.00239485	0.28001	0.181645	1	0.28001
2321	997	ENSG00000187037	GPR141	1	ENSG00000107968	MAP3K8	MAP3K8 _( 60331 )	4	chr10_30494268_30494486	5	1	1	0	1	1	0	0	1	-0.279578	0.279578	-0.0118074	0.0118074	0	0	-0.201424	0.201424	-0.151994	0.151994	0	0	0	0	-0.0989351	0.0989351	0.279578	0.148748	1	0.279578
260	5137	ENSG00000080986	NDC80	1	ENSG00000153551	CMTM7	CMTM7 _( 51665 )	4	chr3_32443336_32443828	7	1	1	1	1	1	0	1	1	0.279523	0.279523	0.15468	0.15468	0.0373058	0.0373058	0.28955	0.28955	0.255856	0.255856	0	0	0.265753	0.265753	0.0426113	0.0426113	0.28955	0.189326	1	0.279523
37	5318	ENSG00000010810	FYN	1	ENSG00000064835	POU1F1	POU1F1 _( -160403 )	4	chr3_87436990_87437427	7	1	1	1	1	1	0	1	1	0.279441	0.279441	0.254973	0.254973	0.525147	0.525147	0.216827	0.216827	0.239608	0.239608	0	0	0.164668	0.164668	0.192735	0.192735	0.525147	0.267628	1	0.279441
302	3284	ENSG00000089101	CFAP61	1	ENSG00000177946	CENPBD1	CENPBD1 _( -21988 )	4	chr16_89994820_89996044	5	1	0	1	0	1	0	1	1	0.279367	0.279367	0	0	0.284993	0.284993	0	0	0.18953	0.18953	0	0	0.316555	0.316555	0.107749	0.107749	0.316555	0.235639	1	0.279367
423	1224	ENSG00000101670	LIPG	1	ENSG00000171206	TRIM8	TRIM8 _( -12260 )	4	chr10_102629500_102630050	3	1	0	1	0	0	0	1	0	0.279245	0.279245	0	0	0.178451	0.178451	0	0	0	0	0	0	0.414835	0.414835	0	0	0.414835	0.290843	1	0.279245
1548	1695	ENSG00000156475	PPP2R2B	1	ENSG00000187240	DYNC2H1	DYNC2H1 _( 286111 )	4	chr11_103395521_103395957	6	1	1	1	1	1	0	1	0	0.279182	0.279182	0.0741027	0.0741027	0.257218	0.257218	0.342445	0.342445	0.0455351	0.0455351	0	0	0.181303	0.181303	0	0	0.342445	0.196631	1	0.279182
579	9200	ENSG00000109107	ALDOC	1	ENSG00000268629	TEX13A	TEX13A _( 102635 )	4	chrX_105117711_105118039	6	1	1	1	1	0	0	1	1	0.279079	0.279079	0.300824	0.300824	0.0732971	0.0732971	0.176072	0.176072	0	0	0	0	0.161979	0.161979	0.0679432	0.0679432	0.300824	0.176532	1	0.279079
1009	997	ENSG00000131773	KHDRBS3	1	ENSG00000107968	MAP3K8	MAP3K8 _( 60331 )	4	chr10_30494268_30494486	4	1	0	0	1	0	0	1	1	-0.278686	0.278686	0	0	0	0	-0.321846	0.321846	0	0	0	0	-0.247339	0.247339	-0.184626	0.184626	0.321846	0.258124	1	0.278686
2690	837	ENSG00000232859	LYRM9	1	ENSG00000119285	HEATR1	HEATR1 _( 35646 )	4	chr1_236568339_236568858	7	1	1	1	1	1	0	1	1	0.27866	0.27866	0.1748	0.1748	0.0681891	0.0681891	0.406472	0.406472	0.237194	0.237194	0	0	0.252761	0.252761	0.0672518	0.0672518	0.406472	0.21219	1	0.27866
961	5101	ENSG00000129514	FOXA1	1	ENSG00000182247	UBE2E2	UBE2E2 _( 39080 )	4	chr3_23242100_23242555	6	1	1	1	1	1	0	1	0	0.278636	0.278636	0.284849	0.284849	0.0907787	0.0907787	0.312971	0.312971	0.421325	0.421325	0	0	0.160185	0.160185	0	0	0.421325	0.258124	1	0.278636
147	9121	ENSG00000064205	CCN5	1	ENSG00000188937	NYX	NYX _( 7925 )	4	chrX_41455359_41455648	6	1	1	1	1	0	0	1	1	0.278635	0.278635	0.0727239	0.0727239	0.0225324	0.0225324	0.463454	0.463454	0	0	0	0	0.114284	0.114284	0.154891	0.154891	0.463454	0.18442	1	0.278635
1908	687	ENSG00000168658	VWA3B	1	ENSG00000184144	CNTN2	CNTN2 _( -38178 )	4	chr1_205004433_205004759	5	1	1	0	1	1	0	1	0	0.278603	0.278603	0.307214	0.307214	0	0	0.10915	0.10915	0.0903514	0.0903514	0	0	0.161182	0.161182	0	0	0.307214	0.1893	1	0.278603
1912	4094	ENSG00000168758	SEMA4C	1	ENSG00000163217	BMP10	BMP10 _( 24970 )	4	chr2_68846164_68846547	5	1	0	1	1	1	0	1	0	-0.278542	0.278542	0	0	-0.185279	0.185279	-0.202037	0.202037	-0.00927728	0.00927728	0	0	-0.0903235	0.0903235	0	0	0.278542	0.153092	1	0.278542
2210	1665	ENSG00000182795	C1orf116	1	ENSG00000149212	SESN3	SESN3 _( -34095 )	4	chr11_95266636_95266892	3	1	0	0	1	0	0	1	0	0.277743	0.277743	0	0	0	0	0.00243728	0.00243728	0	0	0	0	0.179522	0.179522	0	0	0.277743	0.153234	1	0.277743
2040	1232	ENSG00000173530	TNFRSF10D	1	ENSG00000065613	SLK	SLK _( 22629 )	4	chr10_103989830_103990400	6	1	0	1	1	1	0	1	1	-0.277717	0.277717	0	0	-0.184181	0.184181	-0.119007	0.119007	-0.0615635	0.0615635	0	0	-0.161189	0.161189	-0.354892	0.354892	0.354892	0.193091	1	0.277717
140	4847	ENSG00000062282	DGAT2	1	ENSG00000182463	TSHZ2	TSHZ2 _( -23533 )	4	chr20_52948600_52948874	4	1	1	0	1	1	0	0	0	0.277577	0.277577	0.150556	0.150556	0	0	0.223843	0.223843	0.145276	0.145276	0	0	0	0	0	0	0.277577	0.199313	1	0.277577
996	4646	ENSG00000131236	CAP1	1	ENSG00000156966	B3GNT7	B3GNT7 _( -8621 )	4	chr2_231386367_231386922	6	1	1	0	1	1	0	1	1	0.277557	0.277557	0.502992	0.502992	0	0	0.104139	0.104139	0.110255	0.110255	0	0	0.222366	0.222366	0.146775	0.146775	0.502992	0.227347	1	0.277557
2533	4083	ENSG00000205744	DENND1C	1	ENSG00000198369	SPRED2	SPRED2 _( -122161 )	4	chr2_65554798_65555074	4	1	1	0	0	1	0	0	1	-0.277414	0.277414	-0.287795	0.287795	0	0	0	0	-0.232384	0.232384	0	0	0	0	-0.353358	0.353358	0.353358	0.287738	1	0.277414
2285	837	ENSG00000185567	AHNAK2	1	ENSG00000119285	HEATR1	HEATR1 _( 35646 )	4	chr1_236568339_236568858	4	1	0	0	1	1	0	1	0	0.277367	0.277367	0	0	0	0	0.327464	0.327464	0.204316	0.204316	0	0	0.0233548	0.0233548	0	0	0.327464	0.208125	1	0.277367
2622	337	ENSG00000225138	SLC9A3-AS1	1	ENSG00000117569	PTBP2	PTBP2 _( -37402 )	4	chr1_96683990_96684263	5	1	0	1	1	1	0	0	1	0.277155	0.277155	0	0	0.410069	0.410069	0.14765	0.14765	0.0928901	0.0928901	0	0	0	0	0.147205	0.147205	0.410069	0.214994	1	0.277155
2585	4889	ENSG00000216331	HIST1H1PS1	1	ENSG00000154654	NCAM2	NCAM2 _( 249234 )	4	chr21_21247549_21247812	2	1	0	0	0	0	0	0	1	-0.277135	0.277135	0	0	0	0	0	0	0	0	0	0	0	0	-0.0253671	0.0253671	0.277135	0.151251	1	0.277135
3035	3023	ENSG00000280018	ENSG00000280018	1	ENSG00000140522	RLBP1	RLBP1 _( -9071 )	4	chr15_89230822_89231395	5	1	1	1	1	0	0	1	0	0.277114	0.277114	0.239851	0.239851	0.059584	0.059584	0.184868	0.184868	0	0	0	0	0.275985	0.275985	0	0	0.277114	0.20748	1	0.277114
390	3794	ENSG00000100504	PYGL	1	ENSG00000176396	EID2	EID2 _( -3208 )	4	chr19_39543541_39543784	7	1	1	1	1	1	0	1	1	0.277111	0.277111	0.000906835	0.000906835	0.251601	0.251601	0.14066	0.14066	0.314321	0.314321	0	0	0.188064	0.188064	0.331011	0.331011	0.331011	0.214811	1	0.277111
2199	2349	ENSG00000182158	CREB3L2	1	ENSG00000133110	POSTN	POSTN _( -18280 )	4	chr13_37617124_37617654	5	1	0	1	1	1	0	1	0	0.277104	0.277104	0	0	0.181144	0.181144	0.176461	0.176461	0.289065	0.289065	0	0	0.126693	0.126693	0	0	0.289065	0.210093	1	0.277104
2002	4806	ENSG00000171621	SPSB1	1	ENSG00000198900	TOP1	TOP1 _( -20028 )	4	chr20_41008376_41008790	7	1	1	1	1	1	0	1	1	-0.276941	0.276941	-0.0465125	0.0465125	-0.0447058	0.0447058	-0.249736	0.249736	-0.00410558	0.00410558	0	0	-0.338458	0.338458	-0.0118506	0.0118506	0.338458	0.138901	1	0.276941
661	8384	ENSG00000113504	SLC12A7	1	ENSG00000104432	IL7	IL7 _( -15509 )	4	chr8_78821032_78821456	6	1	1	1	1	1	0	1	0	0.276825	0.276825	0.106597	0.106597	0.225129	0.225129	0.261846	0.261846	0.119887	0.119887	0	0	0.266253	0.266253	0	0	0.276825	0.209423	1	0.276825
1154	2757	ENSG00000137124	ALDH1B1	1	ENSG00000168398	BDKRB2	BDKRB2 _( -5620 )	4	chr14_96198601_96199059	6	1	1	1	1	0	0	1	1	-0.276794	0.276794	-0.0318153	0.0318153	-0.0484701	0.0484701	-0.299541	0.299541	0	0	0	0	-0.226061	0.226061	-0.220333	0.220333	0.299541	0.183836	1	0.276794
277	5884	ENSG00000085840	ORC1	1	ENSG00000109182	CWH43	CWH43 _( 647696 )	4	chr4_49633943_49634533	6	1	1	1	1	1	0	1	0	-0.276674	0.276674	-0.418243	0.418243	-0.240701	0.240701	-0.240513	0.240513	-0.231702	0.231702	0	0	-0.217081	0.217081	0	0	0.418243	0.270819	1	0.276674
913	5101	ENSG00000127423	AUNIP	1	ENSG00000182247	UBE2E2	UBE2E2 _( 39080 )	4	chr3_23242100_23242555	7	1	1	1	1	1	0	1	1	0.276601	0.276601	0.0342652	0.0342652	0.211273	0.211273	0.0849154	0.0849154	0.354446	0.354446	0	0	0.0651412	0.0651412	0.211108	0.211108	0.354446	0.176821	1	0.276601
2751	8754	ENSG00000242265	PEG10	1	ENSG00000107338	SHB	SHB _( -115080 )	4	chr9_38184291_38184477	4	1	1	0	1	0	0	1	0	0.276502	0.276502	0.0812232	0.0812232	0	0	0.241888	0.241888	0	0	0	0	0.14112	0.14112	0	0	0.276502	0.185183	1	0.276502
2347	2994	ENSG00000188293	IGFL1	1	ENSG00000183476	SH2D7	SH2D7 _( 10573 )	4	chr15_78088381_78088611	5	1	1	0	1	1	0	1	0	0.276247	0.276247	0.0783616	0.0783616	0	0	0.245279	0.245279	0.121657	0.121657	0	0	0.189145	0.189145	0	0	0.276247	0.182138	1	0.276247
2234	8609	ENSG00000183853	KIRREL1	1	ENSG00000155897	ADCY8	ADCY8 _( 135476 )	4	chr8_130906688_130906950	3	1	0	1	0	0	0	1	0	0.276221	0.276221	0	0	0.0772498	0.0772498	0	0	0	0	0	0	0.155808	0.155808	0	0	0.276221	0.16976	1	0.276221
1542	1138	ENSG00000156298	TSPAN7	1	ENSG00000035403	VCL	VCL _( -11789 )	4	chr10_73983222_73983404	6	1	0	1	1	1	0	1	1	0.276194	0.276194	0	0	0.227062	0.227062	0.230088	0.230088	0.145501	0.145501	0	0	0.22441	0.22441	0.119696	0.119696	0.276194	0.203825	1	0.276194
1667	325	ENSG00000162840	MT2P1	1	ENSG00000122484	RPAP2	RPAP2 _( -39308 )	4	chr1_92259424_92259657	6	1	1	1	1	1	0	1	0	0.276125	0.276125	0.241815	0.241815	0.247789	0.247789	0.202954	0.202954	0.0314579	0.0314579	0	0	0.209004	0.209004	0	0	0.276125	0.201524	1	0.276125
2012	8238	ENSG00000172159	FRMD3	1	ENSG00000168081	PNOC	PNOC _( 57803 )	4	chr8_28374789_28375084	3	1	1	0	0	1	0	0	0	-0.276073	0.276073	-0.141573	0.141573	0	0	0	0	-0.0999959	0.0999959	0	0	0	0	0	0	0.276073	0.172547	1	0.276073
1048	4129	ENSG00000133466	C1QTNF6	1	ENSG00000115353	TACR1	TACR1 _( -48765 )	4	chr2_75248465_75248884	6	1	0	1	1	1	0	1	1	-0.276013	0.276013	0	0	-0.329083	0.329083	-0.153627	0.153627	-0.178952	0.178952	0	0	-0.298162	0.298162	-0.287689	0.287689	0.329083	0.253921	1	0.276013
826	8693	ENSG00000122483	CCDC18	1	ENSG00000107165	TYRP1	TYRP1 _( -754067 )	4	chr9_11931097_11931372	4	1	0	1	0	1	0	1	0	0.275985	0.275985	0	0	0.183283	0.183283	0	0	0.20255	0.20255	0	0	0.194745	0.194745	0	0	0.275985	0.214141	1	0.275985
1480	3669	ENSG00000152894	PTPRK	1	ENSG00000081923	ATP8B1	ATP8B1 _( -82650 )	4	chr18_57885965_57886248	5	1	0	1	1	1	0	1	0	-0.275517	0.275517	0	0	-0.220868	0.220868	-0.247927	0.247927	-0.0790823	0.0790823	0	0	-0.252815	0.252815	0	0	0.275517	0.215242	1	0.275517
839	3605	ENSG00000123146	ADGRE5	1	ENSG00000141431	ASXL3	ASXL3 _( 234071 )	4	chr18_33812304_33812514	7	1	1	1	1	1	0	1	1	-0.275001	0.275001	-0.0856366	0.0856366	-0.284762	0.284762	-0.404128	0.404128	-0.0350253	0.0350253	0	0	-0.308566	0.308566	-0.256648	0.256648	0.404128	0.235681	1	0.275001
2467	81	ENSG00000198816	ZNF358	1	ENSG00000090020	SLC9A1	SLC9A1 _( -12311 )	4	chr1_27179292_27179720	4	1	0	1	1	0	0	1	0	0.274861	0.274861	0	0	0.0575905	0.0575905	0.224812	0.224812	0	0	0	0	0.285582	0.285582	0	0	0.285582	0.210711	1	0.274861
2256	7025	ENSG00000184602	SNN	1	ENSG00000137266	SLC22A23	SLC22A23 _( -49683 )	4	chr6_3506705_3507335	4	1	0	1	1	0	0	1	0	0.274457	0.274457	0	0	0.283021	0.283021	0.257778	0.257778	0	0	0	0	0.152069	0.152069	0	0	0.283021	0.241831	1	0.274457
2403	6765	ENSG00000196776	CD47	1	ENSG00000125347	IRF1	IRF1 _( 14996 )	4	chr5_132475131_132475802	7	1	1	1	1	1	0	1	1	0.27442	0.27442	0.347159	0.347159	0.134745	0.134745	0.21761	0.21761	0.320198	0.320198	0	0	0.219358	0.219358	0.158058	0.158058	0.347159	0.238792	1	0.27442
2438	7019	ENSG00000197905	TEAD4	1	ENSG00000054598	FOXC1	FOXC1 _( 291684 )	4	chr6_1901656_1901889	7	1	1	1	1	1	0	1	1	-0.274377	0.274377	-0.127368	0.127368	-0.0248347	0.0248347	-0.246965	0.246965	-0.0905549	0.0905549	0	0	-0.175167	0.175167	-0.0495865	0.0495865	0.274377	0.141265	1	0.274377
753	475	ENSG00000118193	KIF14	1	ENSG00000132688	NES	NES _( -6747 )	4	chr1_156684144_156685026	3	1	0	1	1	0	0	0	0	0.274205	0.274205	0	0	0.0391183	0.0391183	0.133024	0.133024	0	0	0	0	0	0	0	0	0.274205	0.148782	1	0.274205
989	4654	ENSG00000130881	LRP3	1	ENSG00000072080	SPP2	SPP2 _( -17809 )	4	chr2_234032285_234032870	3	1	1	0	1	0	0	0	0	0.274172	0.274172	0.125211	0.125211	0	0	0.168476	0.168476	0	0	0	0	0	0	0	0	0.274172	0.189286	1	0.274172
2741	8782	ENSG00000239911	PRKAG2-AS1	1	ENSG00000119138	KLF9	KLF9 _( -64440 )	4	chr9_70479064_70479471	6	1	1	1	1	1	0	1	0	0.273859	0.273859	0.157978	0.157978	0.0745912	0.0745912	0.0643692	0.0643692	0.00059065	0.00059065	0	0	0.119421	0.119421	0	0	0.273859	0.115135	1	0.273859
1319	6977	ENSG00000143382	ADAMTSL4	1	ENSG00000185662	SMIM23	SMIM23 _( 91816 )	4	chr5_171874248_171874589	6	1	1	1	1	0	0	1	1	0.273795	0.273795	0.245498	0.245498	0.263867	0.263867	0.236678	0.236678	0	0	0	0	0.233294	0.233294	0.0173046	0.0173046	0.273795	0.211739	1	0.273795
2959	1981	ENSG00000269946	MIRLET7A1HG	1	ENSG00000170374	ENSG00000170374	ENSG00000170374 _( -3539 )	4	chr12_53348854_53349082	5	1	0	1	1	1	0	0	1	0.273714	0.273714	0	0	0.0777721	0.0777721	0.31028	0.31028	0.106136	0.106136	0	0	0	0	0.145806	0.145806	0.31028	0.182742	1	0.273714
2633	8761	ENSG00000226699	ENSG00000226699	1	ENSG00000276040	SPATA31A7	SPATA31A7 _( -387792 )	4	chr9_60526022_60526582	5	1	1	1	1	1	0	0	0	-0.273643	0.273643	-0.0470765	0.0470765	-0.210349	0.210349	-0.0495502	0.0495502	-0.145647	0.145647	0	0	0	0	0	0	0.273643	0.145253	1	0.273643
1187	6766	ENSG00000137965	IFI44	1	ENSG00000125347	IRF1	IRF1 _( 8620 )	4	chr5_132477414_132482178	6	1	0	1	1	1	0	1	1	0.273517	0.273517	0	0	0.0744152	0.0744152	0.101351	0.101351	0.321935	0.321935	0	0	0.242008	0.242008	0.0124571	0.0124571	0.321935	0.170947	1	0.273517
2775	1538	ENSG00000248098	BCKDHA	1	ENSG00000167996	FTH1	FTH1 _( 3451 )	4	chr11_61961642_61964209	6	1	0	1	1	1	0	1	1	0.273481	0.273481	0	0	0.0624929	0.0624929	0.248987	0.248987	0.0804792	0.0804792	0	0	0.340775	0.340775	0.104784	0.104784	0.340775	0.185167	1	0.273481
405	4598	ENSG00000100985	MMP9	1	ENSG00000116106	EPHA4	EPHA4 _( 56212 )	4	chr2_221517362_221517990	5	1	1	1	1	1	0	0	0	0.27336	0.27336	0.108921	0.108921	0.280526	0.280526	0.223959	0.223959	0.0941614	0.0941614	0	0	0	0	0	0	0.280526	0.196186	1	0.27336
2777	6035	ENSG00000248429	FAM198B-AS1	1	ENSG00000180346	TIGD2	TIGD2 _( 59175 )	4	chr4_89171992_89172271	7	1	1	1	1	1	0	1	1	0.272923	0.272923	0.0253389	0.0253389	0.103996	0.103996	0.111649	0.111649	0.401955	0.401955	0	0	0.0386133	0.0386133	0.106127	0.106127	0.401955	0.151515	1	0.272923
2150	316	ENSG00000179046	TRIML2	1	ENSG00000122482	ZNF644	ZNF644 _( 6551 )	4	chr1_91015420_91015721	5	1	0	1	1	1	0	0	1	0.272762	0.272762	0	0	0.205675	0.205675	0.0610976	0.0610976	0.242511	0.242511	0	0	0	0	0.0908661	0.0908661	0.272762	0.174582	1	0.272762
1428	9121	ENSG00000149257	SERPINH1	1	ENSG00000188937	NYX	NYX _( 7925 )	4	chrX_41455359_41455648	6	1	0	1	1	1	0	1	1	-0.272677	0.272677	0	0	-0.260462	0.260462	-0.167988	0.167988	-0.108197	0.108197	0	0	-0.290254	0.290254	-0.168265	0.168265	0.290254	0.211307	1	0.272677
969	8564	ENSG00000129932	DOHH	1	ENSG00000136999	CCN3	CCN3 _( 120588 )	4	chr8_119536894_119537129	3	1	1	1	0	0	0	0	0	0.272606	0.272606	0.152135	0.152135	5.70201e-05	5.70201e-05	0	0	0	0	0	0	0	0	0	0	0.272606	0.141599	1	0.272606
626	8693	ENSG00000111665	CDCA3	1	ENSG00000107165	TYRP1	TYRP1 _( -754067 )	4	chr9_11931097_11931372	4	1	0	1	0	1	0	1	0	0.272372	0.272372	0	0	0.241688	0.241688	0	0	0.0194361	0.0194361	0	0	0.188717	0.188717	0	0	0.272372	0.180553	1	0.272372
679	6212	ENSG00000114812	VIPR1	1	ENSG00000164164	OTUD4	OTUD4 _( -15142 )	4	chr4_145195303_145196016	6	1	0	1	1	1	0	1	1	-0.272352	0.272352	0	0	-0.322441	0.322441	-0.0844241	0.0844241	-0.150558	0.150558	0	0	-0.221105	0.221105	-0.0785528	0.0785528	0.322441	0.188239	1	0.272352
2074	8121	ENSG00000175305	CCNE2	1	ENSG00000170279	C7orf33	C7orf33 _( -19686 )	4	chr7_148570710_148570879	6	1	1	1	1	0	0	1	1	0.272234	0.272234	0.306686	0.306686	0.308901	0.308901	0.243987	0.243987	0	0	0	0	0.250436	0.250436	0.0296005	0.0296005	0.308901	0.235307	1	0.272234
2301	4310	ENSG00000186193	SAPCD2	1	ENSG00000115919	KYNU	KYNU _( -45499 )	4	chr2_142831698_142831999	3	1	0	0	1	0	0	1	0	0.272131	0.272131	0	0	0	0	0.0364003	0.0364003	0	0	0	0	0.0890788	0.0890788	0	0	0.272131	0.132537	1	0.272131
60	3958	ENSG00000019582	CD74	1	ENSG00000163803	PLB1	PLB1 _( 94968 )	4	chr2_28552113_28552731	5	1	1	0	1	1	0	0	1	0.27209	0.27209	0.152071	0.152071	0	0	0.0931578	0.0931578	0.341967	0.341967	0	0	0	0	0.323974	0.323974	0.341967	0.236652	1	0.27209
1431	3023	ENSG00000149503	INCENP	1	ENSG00000140522	RLBP1	RLBP1 _( -9071 )	4	chr15_89230822_89231395	6	1	1	1	1	1	0	1	0	0.27184	0.27184	0.257877	0.257877	0.174674	0.174674	0.0373892	0.0373892	0.115591	0.115591	0	0	0.316501	0.316501	0	0	0.316501	0.195645	1	0.27184
1732	6948	ENSG00000164056	SPRY1	1	ENSG00000038274	MAT2B	MAT2B _( 156769 )	4	chr5_163659883_163660131	4	1	1	0	1	0	0	1	0	0.271809	0.271809	0.179529	0.179529	0	0	0.227372	0.227372	0	0	0	0	0.150954	0.150954	0	0	0.271809	0.207416	1	0.271809
2129	5715	ENSG00000177989	ODF3B	1	ENSG00000109625	CPZ	CPZ _( -43833 )	4	chr4_8534276_8534492	6	1	1	1	1	0	0	1	1	0.271702	0.271702	0.264064	0.264064	0.307378	0.307378	0.204461	0.204461	0	0	0	0	0.0721129	0.0721129	0.136583	0.136583	0.307378	0.209384	1	0.271702
1948	3863	ENSG00000169871	TRIM56	1	ENSG00000130508	PXDN	PXDN _( 112351 )	4	chr2_1631800_1632501	6	1	0	1	1	1	0	1	1	-0.271636	0.271636	0	0	-0.100795	0.100795	-0.0110389	0.0110389	-0.0545125	0.0545125	0	0	-0.326328	0.326328	-0.18321	0.18321	0.326328	0.15792	1	0.271636
2925	3243	ENSG00000266970	ENSG00000266970	1	ENSG00000283755	CPHXL	CPHXL _( -249781 )	4	chr16_75976223_75976579	6	1	1	1	1	0	0	1	1	0.271551	0.271551	0.176732	0.176732	0.455538	0.455538	0.156651	0.156651	0	0	0	0	0.270486	0.270486	0.155373	0.155373	0.455538	0.247722	1	0.271551
765	6489	ENSG00000118689	FOXO3	1	ENSG00000164172	MOCS2	MOCS2 _( -101614 )	4	chr5_53211677_53212139	5	1	0	1	1	0	0	1	1	-0.271282	0.271282	0	0	-0.0361469	0.0361469	-0.238934	0.238934	0	0	0	0	-0.313036	0.313036	-0.240436	0.240436	0.313036	0.219967	1	0.271282
1192	3472	ENSG00000138061	CYP1B1	1	ENSG00000187013	C17orf82	C17orf82 _( 15129 )	4	chr17_61426880_61427257	5	1	1	0	1	0	0	1	1	-0.271254	0.271254	-0.0941976	0.0941976	0	0	-0.102542	0.102542	0	0	0	0	-0.218763	0.218763	-0.149022	0.149022	0.271254	0.167156	1	0.271254
1532	4896	ENSG00000155816	FMN2	1	ENSG00000154736	ADAMTS5	ADAMTS5 _( -145417 )	4	chr21_27111930_27112509	3	1	0	1	0	0	0	0	1	0.271058	0.271058	0	0	0.134849	0.134849	0	0	0	0	0	0	0	0	0.0959533	0.0959533	0.271058	0.167287	1	0.271058
2882	5101	ENSG00000261061	ENSG00000261061	1	ENSG00000182247	UBE2E2	UBE2E2 _( 39080 )	4	chr3_23242100_23242555	4	1	1	0	1	1	0	0	0	0.27096	0.27096	0.100126	0.100126	0	0	0.0674516	0.0674516	0.0807785	0.0807785	0	0	0	0	0	0	0.27096	0.129829	1	0.27096
2436	9079	ENSG00000197872	FAM49A	1	ENSG00000086712	TXLNG	TXLNG _( 36339 )	4	chrX_16822766_16823261	6	1	1	1	1	1	0	1	0	-0.270807	0.270807	-0.219664	0.219664	-0.223825	0.223825	-0.139932	0.139932	-0.334995	0.334995	0	0	-0.11422	0.11422	0	0	0.334995	0.21724	1	0.270807
2807	7162	ENSG00000253368	TRNP1	1	ENSG00000112212	TSPO2	TSPO2 _( -111622 )	4	chr6_40930473_40930932	6	1	1	1	1	0	0	1	1	-0.270672	0.270672	-0.300272	0.300272	-0.237638	0.237638	-0.187847	0.187847	0	0	0	0	-0.114043	0.114043	-0.00979298	0.00979298	0.300272	0.186711	1	0.270672
2701	3069	ENSG00000233929	MT1XP1	1	ENSG00000127588	GNG13	GNG13 _( -45870 )	4	chr16_846603_847135	6	1	1	1	1	1	0	1	0	0.270432	0.270432	0.0975047	0.0975047	0.123084	0.123084	0.157185	0.157185	0.150606	0.150606	0	0	0.343875	0.343875	0	0	0.343875	0.190448	1	0.270432
387	1232	ENSG00000100422	CERK	1	ENSG00000065613	SLK	SLK _( 22629 )	4	chr10_103989830_103990400	7	1	1	1	1	1	0	1	1	-0.270354	0.270354	-0.0114372	0.0114372	-0.24696	0.24696	-0.169703	0.169703	-0.159116	0.159116	0	0	-0.180865	0.180865	-0.22834	0.22834	0.270354	0.180968	1	0.270354
105	7841	ENSG00000049192	ADAMTS6	1	ENSG00000263001	GTF2I	GTF2I _( -29350 )	4	chr7_74628055_74628317	5	1	1	0	1	1	0	1	0	-0.270242	0.270242	-0.308121	0.308121	0	0	-0.217958	0.217958	-0.133234	0.133234	0	0	-0.103789	0.103789	0	0	0.308121	0.206669	1	0.270242
526	8064	ENSG00000106348	IMPDH1	1	ENSG00000155530	LRGUK	LRGUK _( 57500 )	4	chr7_134184799_134185055	6	1	1	1	1	0	0	1	1	0.270241	0.270241	0.252946	0.252946	0.188125	0.188125	0.255254	0.255254	0	0	0	0	0.329305	0.329305	0.040963	0.040963	0.329305	0.222806	1	0.270241
879	3100	ENSG00000125266	EFNB2	1	ENSG00000048462	TNFRSF17	TNFRSF17 _( -8800 )	4	chr16_11955771_11956307	6	1	1	1	0	1	0	1	1	0.269931	0.269931	0.235437	0.235437	0.257921	0.257921	0	0	0.0855399	0.0855399	0	0	0.244437	0.244437	0.193229	0.193229	0.269931	0.214416	1	0.269931
820	8815	ENSG00000121858	TNFSF10	1	ENSG00000135069	PSAT1	PSAT1 _( 109826 )	4	chr9_78406969_78407381	7	1	1	1	1	1	0	1	1	0.26982	0.26982	0.153037	0.153037	0.158846	0.158846	0.415244	0.415244	0.181428	0.181428	0	0	0.139589	0.139589	0.193271	0.193271	0.415244	0.215891	1	0.26982
1308	7302	ENSG00000143127	ITGA10	1	ENSG00000118420	UBE3D	UBE3D _( 187917 )	4	chr6_82877238_82877924	6	1	1	1	1	0	0	1	1	0.269571	0.269571	0.236032	0.236032	2.35613e-05	2.35613e-05	0.129515	0.129515	0	0	0	0	0.293257	0.293257	0.0912652	0.0912652	0.293257	0.169944	1	0.269571
2598	3179	ENSG00000222032	ENSG00000222032	1	ENSG00000176842	IRX5	IRX5 _( 21351 )	4	chr16_54952213_54952519	4	1	0	0	1	0	0	1	1	0.269441	0.269441	0	0	0	0	0.197421	0.197421	0	0	0	0	0.000752915	0.000752915	0.507073	0.507073	0.507073	0.243672	1	0.269441
2821	6169	ENSG00000254860	TMEM9B-AS1	1	ENSG00000164073	MFSD8	MFSD8 _( -9193 )	4	chr4_127975227_127975578	4	1	1	1	0	0	0	1	0	-0.269285	0.269285	-0.0560427	0.0560427	-0.226566	0.226566	0	0	0	0	0	0	-0.00330311	0.00330311	0	0	0.269285	0.138799	1	0.269285
2579	3853	ENSG00000214872	SMTNL1	1	ENSG00000131849	ZNF132	ZNF132 _( 11094 )	4	chr19_58428509_58429128	7	1	1	1	1	1	0	1	1	-0.26918	0.26918	-0.178532	0.178532	-0.33725	0.33725	-0.315798	0.315798	-0.283774	0.283774	0	0	-0.168642	0.168642	-0.255458	0.255458	0.33725	0.258376	1	0.26918
2275	4175	ENSG00000185338	SOCS1	1	ENSG00000040933	INPP4A	INPP4A _( -5766 )	4	chr2_98438843_98439088	7	1	1	1	1	1	0	1	1	0.269163	0.269163	0.233782	0.233782	0.0217867	0.0217867	0.471005	0.471005	0.0846084	0.0846084	0	0	0.267141	0.267141	0.382738	0.382738	0.471005	0.247175	1	0.269163
2962	4008	ENSG00000270806	C17orf50	1	ENSG00000162878	PKDCC	PKDCC _( 36091 )	4	chr2_42084111_42084556	6	1	1	1	1	1	0	1	0	0.268818	0.268818	0.0390327	0.0390327	0.314898	0.314898	0.0919599	0.0919599	0.290762	0.290762	0	0	0.145525	0.145525	0	0	0.314898	0.191832	1	0.268818
461	428	ENSG00000103855	CD276	1	ENSG00000265972	TXNIP	TXNIP _( 5057 )	4	chr1_145990211_145991543	7	1	1	1	1	1	0	1	1	-0.268728	0.268728	-0.175563	0.175563	-0.08659	0.08659	-0.345009	0.345009	-0.272178	0.272178	0	0	-0.162787	0.162787	-0.228377	0.228377	0.345009	0.21989	1	0.268728
1100	3279	ENSG00000135318	NT5E	1	ENSG00000103196	CRISPLD2	CRISPLD2 _( 61760 )	4	chr16_84881744_84881977	5	1	0	1	1	1	0	0	1	0.268621	0.268621	0	0	0.209247	0.209247	0.466936	0.466936	0.216824	0.216824	0	0	0	0	0.28962	0.28962	0.466936	0.29025	1	0.268621
1049	5352	ENSG00000133639	BTG1	1	ENSG00000057019	DCBLD2	DCBLD2 _( -53060 )	4	chr3_98954749_98955409	5	1	1	1	1	0	0	0	1	-0.268587	0.268587	-0.102597	0.102597	-0.105832	0.105832	-0.193901	0.193901	0	0	0	0	0	0	-0.241858	0.241858	0.268587	0.182555	1	0.268587
2162	5566	ENSG00000179523	EIF3J-DT	1	ENSG00000163590	PPM1L	PPM1L _( 41249 )	4	chr3_160796851_160797295	6	1	0	1	1	1	0	1	1	0.268419	0.268419	0	0	0.322627	0.322627	0.223046	0.223046	0.217187	0.217187	0	0	0.0664357	0.0664357	0.10664	0.10664	0.322627	0.200726	1	0.268419
2404	8380	ENSG00000196843	ARID5A	1	ENSG00000164749	HNF4G	HNF4G _( 299445 )	4	chr8_75707359_75707764	6	1	1	0	1	1	0	1	1	0.268397	0.268397	0.0161812	0.0161812	0	0	0.0981163	0.0981163	0.0459399	0.0459399	0	0	0.133566	0.133566	0.0729211	0.0729211	0.268397	0.105854	1	0.268397
2540	7266	ENSG00000206828	ENSG00000206828	1	ENSG00000082293	COL19A1	COL19A1 _( -75156 )	4	chr6_69791096_69791415	3	1	1	1	0	0	0	0	0	-0.268153	0.268153	-0.108377	0.108377	-0.110621	0.110621	0	0	0	0	0	0	0	0	0	0	0.268153	0.162383	1	0.268153
1937	6560	ENSG00000169474	SPRR1A	1	ENSG00000164326	CARTPT	CARTPT _( 29151 )	4	chr5_71748314_71749133	3	1	0	1	0	0	0	0	1	0.268098	0.268098	0	0	0.156202	0.156202	0	0	0	0	0	0	0	0	0.000348441	0.000348441	0.268098	0.14155	1	0.268098
1674	235	ENSG00000163053	SLC16A14	1	ENSG00000152760	TCTEX1D1	TCTEX1D1 _( -20703 )	4	chr1_66731578_66731756	7	1	1	1	1	1	0	1	1	-0.268094	0.268094	-0.31677	0.31677	-0.0977276	0.0977276	-0.192274	0.192274	-0.254297	0.254297	0	0	-0.159455	0.159455	-0.0525187	0.0525187	0.31677	0.191591	1	0.268094
1504	7789	ENSG00000154153	RETREG1	1	ENSG00000146674	IGFBP3	IGFBP3 _( -223148 )	4	chr7_46145022_46145739	1	1	0	0	0	0	0	0	0	0.268038	0.268038	0	0	0	0	0	0	0	0	0	0	0	0	0	0	0.268038	0.268038	1	0.268038
2853	7196	ENSG00000258713	C20orf141	1	ENSG00000153292	ADGRF1	ADGRF1 _( -10945 )	4	chr6_47053308_47053547	6	1	1	0	1	1	0	1	1	0.267952	0.267952	0.0455554	0.0455554	0	0	0.0224365	0.0224365	0.257489	0.257489	0	0	0.187749	0.187749	0.0928225	0.0928225	0.267952	0.145667	1	0.267952
510	8955	ENSG00000105825	TFPI2	1	ENSG00000229314	ORM1	ORM1 _( -4953 )	4	chr9_114317797_114318103	3	1	1	1	0	0	0	0	0	-0.267671	0.267671	-0.206367	0.206367	-0.0232522	0.0232522	0	0	0	0	0	0	0	0	0	0	0.267671	0.165763	1	0.267671
1268	7009	ENSG00000140931	CMTM3	1	ENSG00000112679	DUSP22	DUSP22 _( 46569 )	4	chr6_338199_338520	6	1	1	1	1	1	0	1	0	-0.267521	0.267521	-0.128794	0.128794	-0.0759445	0.0759445	-0.205195	0.205195	-0.328781	0.328781	0	0	-0.315551	0.315551	0	0	0.328781	0.220298	1	0.267521
964	837	ENSG00000129595	EPB41L4A	1	ENSG00000119285	HEATR1	HEATR1 _( 35646 )	4	chr1_236568339_236568858	6	1	1	0	1	1	0	1	1	0.267503	0.267503	0.137465	0.137465	0	0	0.237497	0.237497	0.149064	0.149064	0	0	0.119133	0.119133	0.0737643	0.0737643	0.267503	0.164071	1	0.267503
2361	8121	ENSG00000188747	NOXA1	1	ENSG00000170279	C7orf33	C7orf33 _( -19686 )	4	chr7_148570710_148570879	6	1	1	1	1	1	0	1	0	-0.267488	0.267488	-0.2801	0.2801	-0.222917	0.222917	-0.0133874	0.0133874	-0.16846	0.16846	0	0	-0.128889	0.128889	0	0	0.2801	0.180207	1	0.267488
1848	3023	ENSG00000167325	RRM1	1	ENSG00000140522	RLBP1	RLBP1 _( -9071 )	4	chr15_89230822_89231395	6	1	1	1	1	1	0	1	0	0.267399	0.267399	0.35261	0.35261	0.0699156	0.0699156	0.139345	0.139345	0.203537	0.203537	0	0	0.304071	0.304071	0	0	0.35261	0.222813	1	0.267399
389	3023	ENSG00000100479	POLE2	1	ENSG00000140522	RLBP1	RLBP1 _( -9071 )	4	chr15_89230822_89231395	6	1	1	1	1	1	0	1	0	0.267381	0.267381	0.239818	0.239818	0.146318	0.146318	0.144778	0.144778	0.223636	0.223636	0	0	0.294382	0.294382	0	0	0.294382	0.219386	1	0.267381
42	651	ENSG00000011426	ANLN	1	ENSG00000162630	B3GALT2	B3GALT2 _( -24560 )	4	chr1_193211214_193211925	4	1	0	1	0	0	0	1	1	0.267375	0.267375	0	0	0.207958	0.207958	0	0	0	0	0	0	0.0137007	0.0137007	0.0474843	0.0474843	0.267375	0.134129	1	0.267375
122	7750	ENSG00000054967	RELT	1	ENSG00000122507	BBS9	BBS9 _( 303686 )	4	chr7_33432930_33433109	6	1	1	0	1	1	0	1	1	0.267366	0.267366	0.288701	0.288701	0	0	0.214128	0.214128	0.0406245	0.0406245	0	0	0.424133	0.424133	0.204026	0.204026	0.424133	0.23983	1	0.267366
724	8626	ENSG00000116663	FBXO6	1	ENSG00000131773	KHDRBS3	KHDRBS3 _( 138335 )	4	chr8_135595792_135596359	6	1	0	1	1	1	0	1	1	0.267323	0.267323	0	0	0.183769	0.183769	0.0522203	0.0522203	0.066533	0.066533	0	0	0.216126	0.216126	0.205417	0.205417	0.267323	0.165231	1	0.267323
2413	4050	ENSG00000197182	MIRLET7BHG	1	ENSG00000214595	EML6	EML6 _( 4852 )	4	chr2_54728517_54729266	3	1	0	1	0	0	0	1	0	-0.2673	0.2673	0	0	-0.351335	0.351335	0	0	0	0	0	0	-0.164754	0.164754	0	0	0.351335	0.26113	1	0.2673
985	1703	ENSG00000130768	SMPDL3B	1	ENSG00000204397	CARD16	CARD16 _( 0 )	4	chr11_105101104_105101664	5	1	0	0	1	1	0	1	1	0.267296	0.267296	0	0	0	0	0.318116	0.318116	0.12399	0.12399	0	0	0.26006	0.26006	0.270209	0.270209	0.318116	0.247934	1	0.267296
1543	8188	ENSG00000156299	TIAM1	1	ENSG00000038945	MSR1	MSR1 _( -64695 )	4	chr8_16632057_16632549	5	1	1	1	1	1	0	0	0	-0.267216	0.267216	-0.00748307	0.00748307	-0.214388	0.214388	-0.295847	0.295847	-0.00781823	0.00781823	0	0	0	0	0	0	0.295847	0.15855	1	0.267216
2964	1206	ENSG00000271447	MMP28	1	ENSG00000138131	LOXL4	LOXL4 _( -46303 )	4	chr10_98314553_98315116	5	1	1	0	1	0	0	1	1	0.26708	0.26708	0.0675732	0.0675732	0	0	0.0868249	0.0868249	0	0	0	0	0.221526	0.221526	0.0673934	0.0673934	0.26708	0.14208	1	0.26708
720	6662	ENSG00000116285	ERRFI1	1	ENSG00000186952	TMEM232	TMEM232 _( -30388 )	4	chr5_110769344_110769573	6	1	1	1	1	1	0	1	0	0.267025	0.267025	0.170888	0.170888	0.176254	0.176254	0.129729	0.129729	0.31093	0.31093	0	0	0.00640058	0.00640058	0	0	0.31093	0.176871	1	0.267025
1043	6282	ENSG00000133313	CNDP2	1	ENSG00000038295	TLL1	TLL1 _( 99398 )	4	chr4_165972656_165973269	5	1	1	1	1	0	0	1	0	-0.266995	0.266995	-0.188272	0.188272	-0.199149	0.199149	-0.120456	0.120456	0	0	0	0	-0.221149	0.221149	0	0	0.266995	0.199204	1	0.266995
1148	1689	ENSG00000136830	FAM129B	1	ENSG00000137673	MMP7	MMP7 _( 16481 )	4	chr11_102513834_102514272	7	1	1	1	1	1	0	1	1	-0.266701	0.266701	-0.254988	0.254988	-0.408664	0.408664	-0.152933	0.152933	-0.0203379	0.0203379	0	0	-0.261893	0.261893	-0.249271	0.249271	0.408664	0.230684	1	0.266701
2425	1490	ENSG00000197457	STMN3	1	ENSG00000148948	LRRC4C	LRRC4C _( 956691 )	4	chr11_40502664_40503082	6	1	1	1	1	0	0	1	1	-0.266679	0.266679	-0.0990852	0.0990852	-0.00065363	0.00065363	-0.195671	0.195671	0	0	0	0	-0.172011	0.172011	-0.0765271	0.0765271	0.266679	0.135104	1	0.266679
1076	3421	ENSG00000134668	SPOCD1	1	ENSG00000121073	SLC35B1	SLC35B1 _( -30743 )	4	chr17_49739757_49739948	6	1	1	1	1	1	0	1	0	-0.2666	0.2666	-0.181973	0.181973	-0.22766	0.22766	-0.181984	0.181984	-0.0711678	0.0711678	0	0	-0.176847	0.176847	0	0	0.2666	0.184372	1	0.2666
677	837	ENSG00000114737	CISH	1	ENSG00000119285	HEATR1	HEATR1 _( 35646 )	4	chr1_236568339_236568858	4	1	0	0	1	1	0	1	0	-0.266302	0.266302	0	0	0	0	-0.143268	0.143268	-0.260858	0.260858	0	0	-0.162898	0.162898	0	0	0.266302	0.208331	1	0.266302
1622	1138	ENSG00000160712	IL6R	1	ENSG00000035403	VCL	VCL _( -11789 )	4	chr10_73983222_73983404	4	1	0	1	1	0	0	1	0	0.266177	0.266177	0	0	0.0274793	0.0274793	0.188161	0.188161	0	0	0	0	0.0615805	0.0615805	0	0	0.266177	0.135849	1	0.266177
2010	3594	ENSG00000172059	KLF11	1	ENSG00000134762	DSC3	DSC3 _( 277311 )	4	chr18_30765290_30765504	6	1	1	1	1	0	0	1	1	0.266137	0.266137	0.140365	0.140365	0.209775	0.209775	0.125499	0.125499	0	0	0	0	0.25495	0.25495	0.143374	0.143374	0.266137	0.190017	1	0.266137
1801	3764	ENSG00000166147	ENSG00000166147	1	ENSG00000171954	CYP4F22	CYP4F22 _( 24268 )	4	chr19_15532761_15533464	6	1	1	1	1	1	0	1	0	-0.265809	0.265809	-0.39997	0.39997	-0.245402	0.245402	-0.236009	0.236009	-0.232203	0.232203	0	0	-0.195166	0.195166	0	0	0.39997	0.262427	1	0.265809
575	3023	ENSG00000109084	TMEM97	1	ENSG00000140522	RLBP1	RLBP1 _( -9071 )	4	chr15_89230822_89231395	4	1	1	0	1	0	0	1	0	0.265612	0.265612	0.299281	0.299281	0	0	0.100948	0.100948	0	0	0	0	0.221132	0.221132	0	0	0.299281	0.221743	1	0.265612
1211	6820	ENSG00000138642	HERC6	1	ENSG00000145819	ARHGAP26	ARHGAP26 _( 47392 )	4	chr5_142817769_142818349	6	1	1	0	1	1	0	1	1	0.265316	0.265316	0.206973	0.206973	0	0	0.0190328	0.0190328	0.110148	0.110148	0	0	0.343562	0.343562	0.0275414	0.0275414	0.343562	0.162095	1	0.265316
566	7536	ENSG00000108828	VAT1	1	ENSG00000112425	EPM2A	EPM2A _( 21822 )	4	chr6_145713823_145714201	5	1	0	1	0	1	0	1	1	-0.265288	0.265288	0	0	-0.216094	0.216094	0	0	-0.0866761	0.0866761	0	0	-0.109748	0.109748	-0.0586676	0.0586676	0.265288	0.147295	1	0.265288
2153	2291	ENSG00000179178	TMEM125	1	ENSG00000102683	SGCG	SGCG _( -110999 )	4	chr13_23069653_23069953	5	1	1	1	0	0	0	1	1	-0.26528	0.26528	-0.169504	0.169504	-0.273595	0.273595	0	0	0	0	0	0	-0.0360236	0.0360236	-0.0884385	0.0884385	0.273595	0.166568	1	0.26528
1165	1037	ENSG00000137440	FGFBP1	1	ENSG00000107551	RASSF4	RASSF4 _( -23457 )	4	chr10_44935580_44935950	4	1	1	0	1	1	0	0	0	-0.265273	0.265273	-0.0875926	0.0875926	0	0	-0.242572	0.242572	-0.119699	0.119699	0	0	0	0	0	0	0.265273	0.178784	1	0.265273
2788	4488	ENSG00000250305	TRMT9B	1	ENSG00000138386	NAB1	NAB1 _( -53164 )	4	chr2_190592964_190593582	5	1	0	1	0	1	0	1	1	-0.264942	0.264942	0	0	-0.223408	0.223408	0	0	-0.168312	0.168312	0	0	-0.34317	0.34317	-0.126721	0.126721	0.34317	0.225311	1	0.264942
2735	2992	ENSG00000238390	ENSG00000238390	1	ENSG00000169783	LINGO1	LINGO1 _( 72374 )	4	chr15_77748238_77748526	3	1	0	1	1	0	0	0	0	0.264925	0.264925	0	0	0.299473	0.299473	0.0696653	0.0696653	0	0	0	0	0	0	0	0	0.299473	0.211355	1	0.264925
5	8798	ENSG00000002549	LAP3	1	ENSG00000165092	ALDH1A1	ALDH1A1 _( 92196 )	4	chr9_72987694_72988246	7	1	1	1	1	1	0	1	1	-0.2649	0.2649	-0.0648106	0.0648106	-0.186268	0.186268	-0.173448	0.173448	-0.155748	0.155748	0	0	-0.233244	0.233244	-0.0430072	0.0430072	0.2649	0.160204	1	0.2649
2391	3957	ENSG00000196550	FAM72A	1	ENSG00000243147	MRPL33	MRPL33 _( -9005 )	4	chr2_27762274_27762712	5	1	0	1	1	0	0	1	1	0.264868	0.264868	0	0	0.193226	0.193226	0.351164	0.351164	0	0	0	0	0.291996	0.291996	0.344686	0.344686	0.351164	0.289188	1	0.264868
385	2668	ENSG00000100345	MYH9	1	ENSG00000072110	ACTN1	ACTN1 _( 86647 )	4	chr14_68892404_68892793	4	1	0	1	1	1	0	0	0	0.264775	0.264775	0	0	0.105415	0.105415	0.0372581	0.0372581	0.00429103	0.00429103	0	0	0	0	0	0	0.264775	0.102935	1	0.264775
369	6639	ENSG00000100033	PRODH	1	ENSG00000164307	ERAP1	ERAP1 _( 92762 )	4	chr5_96714930_96715338	6	1	1	1	0	1	0	1	1	0.264756	0.264756	0.0985979	0.0985979	0.157626	0.157626	0	0	0.0266894	0.0266894	0	0	0.197641	0.197641	0.237274	0.237274	0.264756	0.163764	1	0.264756
1306	6993	ENSG00000143119	CD53	1	ENSG00000051596	THOC3	THOC3 _( 74162 )	4	chr5_175960000_175960518	4	1	1	1	0	0	0	1	0	-0.264744	0.264744	-0.253886	0.253886	-0.144903	0.144903	0	0	0	0	0	0	-0.0645029	0.0645029	0	0	0.264744	0.182009	1	0.264744
1124	1467	ENSG00000136048	DRAM1	1	ENSG00000135373	EHF	EHF _( 135715 )	4	chr11_34756808_34757641	5	1	0	1	1	1	0	1	0	-0.264723	0.264723	0	0	-0.136817	0.136817	-0.226738	0.226738	-0.464325	0.464325	0	0	-0.0573543	0.0573543	0	0	0.464325	0.229992	1	0.264723
1545	5352	ENSG00000156414	TDRD9	1	ENSG00000057019	DCBLD2	DCBLD2 _( -53060 )	4	chr3_98954749_98955409	3	1	0	1	0	0	0	1	0	-0.264627	0.264627	0	0	-0.179102	0.179102	0	0	0	0	0	0	-0.134819	0.134819	0	0	0.264627	0.192849	1	0.264627
1313	2870	ENSG00000143226	FCGR2A	1	ENSG00000140284	SLC27A2	SLC27A2 _( -238376 )	4	chr15_49943543_49943820	7	1	1	1	1	1	0	1	1	0.264546	0.264546	0.334852	0.334852	0.121524	0.121524	0.245334	0.245334	0.319699	0.319699	0	0	0.189939	0.189939	0.210582	0.210582	0.334852	0.240925	1	0.264546
646	8693	ENSG00000112742	TTK	1	ENSG00000107165	TYRP1	TYRP1 _( -754067 )	4	chr9_11931097_11931372	4	1	0	1	0	1	0	1	0	0.264523	0.264523	0	0	0.12492	0.12492	0	0	0.126144	0.126144	0	0	0.141977	0.141977	0	0	0.264523	0.164391	1	0.264523
799	697	ENSG00000120693	SMAD9	1	ENSG00000266028	SRGAP2	SRGAP2 _( -5926 )	4	chr1_206196750_206197419	6	1	0	1	1	1	0	1	1	0.264434	0.264434	0	0	0.239118	0.239118	0.128125	0.128125	0.201454	0.201454	0	0	0.208215	0.208215	0.120817	0.120817	0.264434	0.193694	1	0.264434
907	300	ENSG00000126709	IFI6	1	ENSG00000117226	GBP3	GBP3 _( -20970 )	4	chr1_89043864_89044258	5	1	0	1	1	1	0	0	1	0.264417	0.264417	0	0	0.0350524	0.0350524	0.231111	0.231111	0.0566412	0.0566412	0	0	0	0	0.120169	0.120169	0.264417	0.141478	1	0.264417
672	1435	ENSG00000114270	COL7A1	1	ENSG00000109881	CCDC34	CCDC34 _( 62365 )	4	chr11_27300957_27301503	5	1	1	1	1	1	0	0	0	-0.264387	0.264387	-0.0685063	0.0685063	-0.226038	0.226038	-0.202694	0.202694	-0.250671	0.250671	0	0	0	0	0	0	0.264387	0.202459	1	0.264387
1557	837	ENSG00000157168	NRG1	1	ENSG00000119285	HEATR1	HEATR1 _( 35646 )	4	chr1_236568339_236568858	6	1	1	1	1	1	0	1	0	-0.26407	0.26407	-0.103726	0.103726	-0.00111439	0.00111439	-0.208626	0.208626	-0.428586	0.428586	0	0	-0.25255	0.25255	0	0	0.428586	0.209779	1	0.26407
2773	4445	ENSG00000247287	ENSG00000247287	1	ENSG00000115252	PDE1A	PDE1A _( 223057 )	4	chr2_182299694_182300135	7	1	1	1	1	1	0	1	1	0.264055	0.264055	0.107632	0.107632	0.208221	0.208221	0.223602	0.223602	0.232979	0.232979	0	0	0.0876102	0.0876102	0.118237	0.118237	0.264055	0.177477	1	0.264055
998	5566	ENSG00000131370	SH3BP5	1	ENSG00000163590	PPM1L	PPM1L _( 41249 )	4	chr3_160796851_160797295	6	1	1	1	0	1	0	1	1	0.263844	0.263844	0.10315	0.10315	0.360606	0.360606	0	0	0.101921	0.101921	0	0	0.211407	0.211407	0.270398	0.270398	0.360606	0.218554	1	0.263844
937	3853	ENSG00000128564	VGF	1	ENSG00000131849	ZNF132	ZNF132 _( 11094 )	4	chr19_58428509_58429128	6	1	1	1	1	1	0	0	1	-0.263833	0.263833	-0.183842	0.183842	-0.196932	0.196932	-0.344342	0.344342	-0.0805363	0.0805363	0	0	0	0	-0.2192	0.2192	0.344342	0.214781	1	0.263833
440	6879	ENSG00000102524	TNFSF13B	1	ENSG00000019582	CD74	CD74 _( 0 )	4	chr5_150412594_150413406	6	1	1	1	1	1	0	1	0	0.263815	0.263815	0.186992	0.186992	0.159915	0.159915	0.045694	0.045694	0.0258293	0.0258293	0	0	0.208239	0.208239	0	0	0.263815	0.148414	1	0.263815
1965	1999	ENSG00000170412	GPRC5C	1	ENSG00000139263	LRIG3	LRIG3 _( 32061 )	4	chr12_58888165_58888461	4	1	1	1	1	0	0	0	0	0.263764	0.263764	0.117943	0.117943	0.220136	0.220136	0.491467	0.491467	0	0	0	0	0	0	0	0	0.491467	0.273328	1	0.263764
1352	6765	ENSG00000144712	CAND2	1	ENSG00000125347	IRF1	IRF1 _( 14996 )	4	chr5_132475131_132475802	7	1	1	1	1	1	0	1	1	0.26374	0.26374	0.232909	0.232909	0.211264	0.211264	0.13583	0.13583	0.198826	0.198826	0	0	0.387456	0.387456	0.315726	0.315726	0.387456	0.249393	1	0.26374
1310	5639	ENSG00000143153	ATP1B1	1	ENSG00000058866	DGKG	DGKG _( -18272 )	4	chr3_186380509_186380915	2	1	0	0	0	0	0	1	0	0.26368	0.26368	0	0	0	0	0	0	0	0	0	0	0.240306	0.240306	0	0	0.26368	0.251993	1	0.26368
2655	6888	ENSG00000229512	ENSG00000229512	1	ENSG00000145901	TNIP1	TNIP1 _( -11104 )	4	chr5_151104681_151104990	7	1	1	1	1	1	0	1	1	0.263579	0.263579	0.256873	0.256873	0.253989	0.253989	0.0181406	0.0181406	0.0631857	0.0631857	0	0	0.319805	0.319805	0.404924	0.404924	0.404924	0.225785	1	0.263579
2132	4083	ENSG00000178202	KDELC2	1	ENSG00000198369	SPRED2	SPRED2 _( -122161 )	4	chr2_65554798_65555074	5	1	1	1	0	1	0	1	0	0.263563	0.263563	0.0842025	0.0842025	0.281646	0.281646	0	0	0.404475	0.404475	0	0	0.213962	0.213962	0	0	0.404475	0.24957	1	0.263563
2016	8571	ENSG00000172331	BPGM	1	ENSG00000172167	MTBP	MTBP _( -6954 )	4	chr8_120438026_120438446	4	1	1	1	1	0	0	0	0	-0.263461	0.263461	-0.0916729	0.0916729	-0.00645882	0.00645882	-0.306238	0.306238	0	0	0	0	0	0	0	0	0.306238	0.166958	1	0.263461
2476	6800	ENSG00000198900	TOP1	1	ENSG00000120725	SIL1	SIL1 _( 4240 )	4	chr5_139288929_139289294	4	1	1	1	1	0	0	0	0	0.263413	0.263413	0.491748	0.491748	0.0744299	0.0744299	0.20545	0.20545	0	0	0	0	0	0	0	0	0.491748	0.25876	1	0.263413
1549	2624	ENSG00000156521	TYSND1	1	ENSG00000131951	LRRC9	LRRC9 _( 77714 )	4	chr14_59997427_59997849	5	1	1	0	1	1	0	0	1	0.263409	0.263409	0.207865	0.207865	0	0	0.208355	0.208355	0.205891	0.205891	0	0	0	0	0.111513	0.111513	0.263409	0.199407	1	0.263409
598	6728	ENSG00000110047	EHD1	1	ENSG00000155324	GRAMD2B	GRAMD2B _( 85364 )	4	chr5_126445496_126446033	5	1	0	1	1	0	0	1	1	0.263409	0.263409	0	0	0.00140808	0.00140808	0.297454	0.297454	0	0	0	0	0.176246	0.176246	0.0443677	0.0443677	0.297454	0.156577	1	0.263409
1019	3896	ENSG00000132432	SEC61G	1	ENSG00000162981	FAM84A	FAM84A _( 362127 )	4	chr2_14994813_14995021	5	1	0	0	1	1	0	1	1	0.263403	0.263403	0	0	0	0	0.0113601	0.0113601	0.220975	0.220975	0	0	0.00677626	0.00677626	0.142412	0.142412	0.263403	0.128985	1	0.263403
2362	8501	ENSG00000188766	SPRED3	1	ENSG00000164830	OXR1	OXR1 _( 15559 )	4	chr8_106285703_106286191	3	1	0	1	1	0	0	0	0	0.262974	0.262974	0	0	0.285945	0.285945	0.201028	0.201028	0	0	0	0	0	0	0	0	0.285945	0.249982	1	0.262974
149	1194	ENSG00000064692	SNCAIP	1	ENSG00000173124	ACSM6	ACSM6 _( 27034 )	4	chr10_95221234_95221488	6	1	1	1	1	0	0	1	1	-0.262942	0.262942	-0.163532	0.163532	-0.266323	0.266323	-0.27813	0.27813	0	0	0	0	-0.207194	0.207194	-0.215792	0.215792	0.27813	0.232319	1	0.262942
976	5981	ENSG00000130303	BST2	1	ENSG00000169248	CXCL11	CXCL11 _( -42079 )	4	chr4_76083494_76083887	6	1	0	1	1	1	0	1	1	0.262687	0.262687	0	0	0.261142	0.261142	0.111341	0.111341	0.0453071	0.0453071	0	0	0.304269	0.304269	0.0716613	0.0716613	0.304269	0.176068	1	0.262687
1516	2195	ENSG00000154639	CXADR	1	ENSG00000151136	BTBD11	BTBD11 _( 66855 )	4	chr12_107385268_107386148	3	1	0	1	0	0	0	1	0	0.262636	0.262636	0	0	0.002938	0.002938	0	0	0	0	0	0	0.0685347	0.0685347	0	0	0.262636	0.11137	1	0.262636
1959	8693	ENSG00000170312	CDK1	1	ENSG00000107165	TYRP1	TYRP1 _( -754067 )	4	chr9_11931097_11931372	4	1	0	1	0	1	0	1	0	0.262524	0.262524	0	0	0.27209	0.27209	0	0	0.149153	0.149153	0	0	0.186555	0.186555	0	0	0.27209	0.21758	1	0.262524
282	1099	ENSG00000086696	HSD17B2	1	ENSG00000182010	RTKN2	RTKN2 _( 174382 )	4	chr10_62093880_62094325	6	1	1	1	1	1	0	1	0	-0.262308	0.262308	-0.173792	0.173792	-0.150048	0.150048	-0.144737	0.144737	-0.323302	0.323302	0	0	-0.184955	0.184955	0	0	0.323302	0.206524	1	0.262308
1556	837	ENSG00000157111	TMEM171	1	ENSG00000119285	HEATR1	HEATR1 _( 35646 )	4	chr1_236568339_236568858	5	1	0	0	1	1	0	1	1	-0.262254	0.262254	0	0	0	0	-0.25176	0.25176	-0.314528	0.314528	0	0	-0.179262	0.179262	-0.0962621	0.0962621	0.314528	0.220813	1	0.262254
1577	971	ENSG00000158125	XDH	1	ENSG00000077327	SPAG6	SPAG6 _( 133781 )	4	chr10_22479226_22479676	4	1	0	1	0	0	0	1	1	-0.262185	0.262185	0	0	-0.107281	0.107281	0	0	0	0	0	0	-0.0150129	0.0150129	-0.158159	0.158159	0.262185	0.13566	1	0.262185
1587	7750	ENSG00000158715	SLC45A3	1	ENSG00000122507	BBS9	BBS9 _( 303686 )	4	chr7_33432930_33433109	7	1	1	1	1	1	0	1	1	0.262109	0.262109	0.114573	0.114573	0.217226	0.217226	0.163982	0.163982	0.28631	0.28631	0	0	0.106388	0.106388	0.280616	0.280616	0.28631	0.204458	1	0.262109
187	4018	ENSG00000071242	RPS6KA2	1	ENSG00000138079	SLC3A1	SLC3A1 _( 64523 )	4	chr2_44233374_44233695	7	1	1	1	1	1	0	1	1	0.261878	0.261878	0.0226598	0.0226598	0.148863	0.148863	0.242507	0.242507	0.217929	0.217929	0	0	0.331461	0.331461	0.0224709	0.0224709	0.331461	0.178253	1	0.261878
387	2220	ENSG00000100422	CERK	1	ENSG00000111335	OAS2	OAS2 _( 0 )	4	chr12_112977975_112978935	7	1	1	1	1	1	0	1	1	-0.261841	0.261841	-0.0515517	0.0515517	-0.354551	0.354551	-0.377541	0.377541	-0.254056	0.254056	0	0	-0.0970234	0.0970234	-0.125543	0.125543	0.377541	0.217444	1	0.261841
170	8789	ENSG00000068366	ACSL4	1	ENSG00000135048	CEMIP2	CEMIP2 _( 138178 )	4	chr9_71677806_71678512	7	1	1	1	1	1	0	1	1	0.261589	0.261589	0.398675	0.398675	0.355938	0.355938	0.234127	0.234127	0.142391	0.142391	0	0	0.351571	0.351571	0.1274	0.1274	0.398675	0.267385	1	0.261589
677	7913	ENSG00000114737	CISH	1	ENSG00000127995	CASD1	CASD1 _( 71430 )	4	chr7_94580649_94580941	7	1	1	1	1	1	0	1	1	-0.261571	0.261571	-0.21298	0.21298	-0.410622	0.410622	-0.21622	0.21622	-0.245444	0.245444	0	0	-0.277666	0.277666	-0.0948781	0.0948781	0.410622	0.245626	1	0.261571
1872	2764	ENSG00000167767	KRT80	1	ENSG00000205476	CCDC85C	CCDC85C _( 41853 )	4	chr14_99561782_99562173	4	1	1	1	0	1	0	0	0	-0.261479	0.261479	-0.131312	0.131312	-0.295327	0.295327	0	0	-0.144191	0.144191	0	0	0	0	0	0	0.295327	0.208077	1	0.261479
1492	2368	ENSG00000153391	INO80C	1	ENSG00000188342	GTF2F2	GTF2F2 _( 68769 )	4	chr13_45189284_45190345	6	1	1	1	1	0	0	1	1	0.261468	0.261468	0.460717	0.460717	0.153538	0.153538	0.465641	0.465641	0	0	0	0	0.175078	0.175078	0.436856	0.436856	0.465641	0.32555	1	0.261468
1428	9083	ENSG00000149257	SERPINH1	1	ENSG00000180815	MAP3K15	MAP3K15 _( -39636 )	4	chrX_19554897_19555123	6	1	0	1	1	1	0	1	1	0.26145	0.26145	0	0	0.094479	0.094479	0.0120072	0.0120072	0.220517	0.220517	0	0	0.134336	0.134336	0.174641	0.174641	0.26145	0.149572	1	0.26145
497	1009	ENSG00000105339	DENND3	1	ENSG00000150093	ITGB1	ITGB1 _( -120514 )	4	chr10_33126306_33126683	5	1	1	1	1	0	0	1	0	-0.261407	0.261407	-0.134713	0.134713	-0.21675	0.21675	-0.259971	0.259971	0	0	0	0	-0.432172	0.432172	0	0	0.432172	0.261003	1	0.261407
1411	8501	ENSG00000148344	PTGES	1	ENSG00000164830	OXR1	OXR1 _( 15559 )	4	chr8_106285703_106286191	4	1	1	1	0	0	0	0	1	-0.261371	0.261371	-0.216441	0.216441	-0.158904	0.158904	0	0	0	0	0	0	0	0	-0.431904	0.431904	0.431904	0.267155	1	0.261371
2856	5677	ENSG00000258818	RNASE4	1	ENSG00000180611	MB21D2	MB21D2 _( -22024 )	4	chr3_192940185_192940656	6	1	1	1	1	0	0	1	1	-0.261306	0.261306	-0.0544789	0.0544789	-0.300672	0.300672	-0.197923	0.197923	0	0	0	0	-0.0914068	0.0914068	-0.227473	0.227473	0.300672	0.188877	1	0.261306
1563	5043	ENSG00000157470	FAM81A	1	ENSG00000150995	ITPR1	ITPR1 _( 13800 )	4	chr3_4507145_4507414	5	1	1	1	0	1	0	1	0	-0.261286	0.261286	-0.16286	0.16286	-0.229115	0.229115	0	0	-0.339592	0.339592	0	0	-0.221275	0.221275	0	0	0.339592	0.242826	1	0.261286
165	3958	ENSG00000067066	SP100	1	ENSG00000163803	PLB1	PLB1 _( 94968 )	4	chr2_28552113_28552731	5	1	1	0	1	1	0	1	0	0.261249	0.261249	0.28184	0.28184	0	0	0.145201	0.145201	0.266002	0.266002	0	0	0.272508	0.272508	0	0	0.28184	0.24536	1	0.261249
2843	3070	ENSG00000257622	ENSG00000257622	1	ENSG00000127588	GNG13	GNG13 _( -57595 )	4	chr16_858328_859228	5	1	1	1	1	0	0	1	0	-0.261035	0.261035	-0.186839	0.186839	-0.0298486	0.0298486	-0.0582849	0.0582849	0	0	0	0	-0.225568	0.225568	0	0	0.261035	0.152315	1	0.261035
2225	2260	ENSG00000183655	KLHL25	1	ENSG00000168778	TCTN2	TCTN2 _( -9040 )	4	chr12_123661454_123662073	4	1	0	0	1	1	0	1	0	-0.260883	0.260883	0	0	0	0	-0.273479	0.273479	-0.247059	0.247059	0	0	-0.235674	0.235674	0	0	0.273479	0.254274	1	0.260883
1976	455	ENSG00000170581	STAT2	1	ENSG00000163206	SMCP	SMCP _( 2511 )	4	chr1_152880828_152881261	5	1	1	1	1	0	0	1	0	0.260769	0.260769	0.0978258	0.0978258	0.00252605	0.00252605	0.283677	0.283677	0	0	0	0	0.136919	0.136919	0	0	0.283677	0.156343	1	0.260769
2774	4390	ENSG00000247993	FOXD1-AS1	1	ENSG00000136546	SCN7A	SCN7A _( -99152 )	4	chr2_166593478_166593869	6	1	1	1	1	0	0	1	1	0.260607	0.260607	0.136583	0.136583	0.0202269	0.0202269	0.0405033	0.0405033	0	0	0	0	0.202874	0.202874	0.00572964	0.00572964	0.260607	0.111087	1	0.260607
918	4460	ENSG00000127824	TUBA4A	1	ENSG00000188738	FSIP2	FSIP2 _( -304761 )	4	chr2_185433946_185434134	7	1	1	1	1	1	0	1	1	0.260603	0.260603	0.141531	0.141531	0.102356	0.102356	0.277935	0.277935	0.113182	0.113182	0	0	0.16282	0.16282	0.308346	0.308346	0.308346	0.195253	1	0.260603
1927	6169	ENSG00000169231	THBS3	1	ENSG00000164073	MFSD8	MFSD8 _( -9193 )	4	chr4_127975227_127975578	7	1	1	1	1	1	0	1	1	-0.260567	0.260567	-0.029321	0.029321	-0.221678	0.221678	-0.20478	0.20478	-0.0272675	0.0272675	0	0	-0.227945	0.227945	-0.164613	0.164613	0.260567	0.16231	1	0.260567
428	590	ENSG00000101955	SRPX	1	ENSG00000179930	ZNF648	ZNF648 _( 92934 )	4	chr1_181968325_181968778	6	1	1	1	1	0	0	1	1	0.260496	0.260496	0.356151	0.356151	0.163484	0.163484	0.316196	0.316196	0	0	0	0	0.246085	0.246085	0.141059	0.141059	0.356151	0.247245	1	0.260496
563	4132	ENSG00000108771	DHX58	1	ENSG00000115363	EVA1A	EVA1A _( -3549 )	4	chr2_75573271_75573941	7	1	1	1	1	1	0	1	1	-0.260424	0.260424	-0.236519	0.236519	-0.232023	0.232023	-0.106229	0.106229	-0.0554981	0.0554981	0	0	-0.226612	0.226612	-0.0280652	0.0280652	0.260424	0.163624	1	0.260424
468	9248	ENSG00000104228	TRIM35	1	ENSG00000183631	PRR32	PRR32 _( 210480 )	4	chrX_127030244_127030736	5	1	1	1	0	1	0	1	0	0.260411	0.260411	0.155324	0.155324	0.283842	0.283842	0	0	0.265414	0.265414	0	0	0.0735625	0.0735625	0	0	0.283842	0.207711	1	0.260411
145	4101	ENSG00000064042	LIMCH1	1	ENSG00000169564	PCBP1	PCBP1 _( -18041 )	4	chr2_70069020_70069413	2	1	1	0	0	0	0	0	0	-0.26026	0.26026	-0.106072	0.106072	0	0	0	0	0	0	0	0	0	0	0	0	0.26026	0.183166	1	0.26026
1116	7750	ENSG00000135723	FHOD1	1	ENSG00000122507	BBS9	BBS9 _( 303686 )	4	chr7_33432930_33433109	7	1	1	1	1	1	0	1	1	0.260203	0.260203	0.235684	0.235684	0.307506	0.307506	0.32008	0.32008	0.135848	0.135848	0	0	0.159274	0.159274	0.0982945	0.0982945	0.32008	0.216699	1	0.260203
1571	8384	ENSG00000157873	TNFRSF14	1	ENSG00000104432	IL7	IL7 _( -15509 )	4	chr8_78821032_78821456	7	1	1	1	1	1	0	1	1	0.260157	0.260157	0.14254	0.14254	0.33548	0.33548	0.222228	0.222228	0.124388	0.124388	0	0	0.241098	0.241098	0.286385	0.286385	0.33548	0.230325	1	0.260157
532	4856	ENSG00000106565	TMEM176B	1	ENSG00000019186	CYP24A1	CYP24A1 _( -11116 )	4	chr20_54185089_54185488	7	1	1	1	1	1	0	1	1	-0.260058	0.260058	-0.22124	0.22124	-0.0468333	0.0468333	-0.180324	0.180324	-0.0114005	0.0114005	0	0	-0.00837601	0.00837601	-0.130007	0.130007	0.260058	0.122606	1	0.260058
2096	838	ENSG00000176148	TCP11L1	1	ENSG00000119285	HEATR1	HEATR1 _( 28234 )	4	chr1_236575928_236576270	4	1	0	1	1	0	0	1	0	0.259993	0.259993	0	0	0.241607	0.241607	0.104556	0.104556	0	0	0	0	0.22834	0.22834	0	0	0.259993	0.208624	1	0.259993
2007	1897	ENSG00000171992	SYNPO	1	ENSG00000123095	BHLHE41	BHLHE41 _( -348162 )	4	chr12_26473289_26473502	4	1	1	0	1	0	0	1	0	-0.259919	0.259919	-0.218483	0.218483	0	0	-0.374235	0.374235	0	0	0	0	-0.0417633	0.0417633	0	0	0.374235	0.2236	1	0.259919
2881	6800	ENSG00000261040	WFDC21P	1	ENSG00000120725	SIL1	SIL1 _( 4240 )	4	chr5_139288929_139289294	4	1	1	0	1	0	0	0	1	-0.259889	0.259889	-0.390759	0.390759	0	0	-0.156371	0.156371	0	0	0	0	0	0	-0.0169456	0.0169456	0.390759	0.205991	1	0.259889
2070	4646	ENSG00000175166	PSMD2	1	ENSG00000156966	B3GNT7	B3GNT7 _( -8621 )	4	chr2_231386367_231386922	5	1	1	1	1	0	0	1	0	0.259869	0.259869	0.093151	0.093151	0.33398	0.33398	0.107287	0.107287	0	0	0	0	0.13179	0.13179	0	0	0.33398	0.185215	1	0.259869
2672	4161	ENSG00000231574	LINC02015	1	ENSG00000144029	MRPS5	MRPS5 _( 42851 )	4	chr2_95106048_95106583	5	1	1	0	1	1	0	1	0	0.259831	0.259831	0.0906976	0.0906976	0	0	0.334443	0.334443	0.141506	0.141506	0	0	0.0395961	0.0395961	0	0	0.334443	0.173215	1	0.259831
1538	837	ENSG00000156136	DCK	1	ENSG00000119285	HEATR1	HEATR1 _( 35646 )	4	chr1_236568339_236568858	5	1	1	0	1	1	0	1	0	-0.25973	0.25973	-0.237843	0.237843	0	0	-0.237188	0.237188	-0.114467	0.114467	0	0	-0.156905	0.156905	0	0	0.25973	0.201227	1	0.25973
1101	5402	ENSG00000135362	PRR5L	1	ENSG00000091972	CD200	CD200 _( 58673 )	4	chr3_112391020_112391872	6	1	1	1	1	1	0	1	0	0.259687	0.259687	0.237092	0.237092	0.154511	0.154511	0.120924	0.120924	0.350344	0.350344	0	0	0.0693904	0.0693904	0	0	0.350344	0.198658	1	0.259687
2225	660	ENSG00000183655	KLHL25	1	ENSG00000151414	NEK7	NEK7 _( 42221 )	4	chr1_198199184_198199410	5	1	0	1	1	1	0	1	0	0.259311	0.259311	0	0	0.243589	0.243589	0.268788	0.268788	0.248787	0.248787	0	0	0.107862	0.107862	0	0	0.268788	0.225667	1	0.259311
1384	4585	ENSG00000146233	CYP39A1	1	ENSG00000188282	RUFY4	RUFY4 _( 4063 )	4	chr2_218039023_218039559	7	1	1	1	1	1	0	1	1	-0.259296	0.259296	-0.211296	0.211296	-0.245942	0.245942	-0.0124098	0.0124098	-0.123192	0.123192	0	0	-0.204311	0.204311	-0.134076	0.134076	0.259296	0.170075	1	0.259296
1896	6766	ENSG00000168394	TAP1	1	ENSG00000125347	IRF1	IRF1 _( 8620 )	4	chr5_132477414_132482178	6	1	1	1	1	1	0	0	1	0.259217	0.259217	0.119503	0.119503	0.00588982	0.00588982	0.0823105	0.0823105	0.2238	0.2238	0	0	0	0	0.407235	0.407235	0.407235	0.182993	1	0.259217
2892	8384	ENSG00000261971	MMP25-AS1	1	ENSG00000104432	IL7	IL7 _( -15509 )	4	chr8_78821032_78821456	6	1	1	1	1	0	0	1	1	0.259088	0.259088	0.25024	0.25024	0.218663	0.218663	0.227249	0.227249	0	0	0	0	0.189636	0.189636	0.193101	0.193101	0.259088	0.222996	1	0.259088
125	8955	ENSG00000057019	DCBLD2	1	ENSG00000229314	ORM1	ORM1 _( -4953 )	4	chr9_114317797_114318103	6	1	1	1	1	0	0	1	1	-0.25872	0.25872	-0.29792	0.29792	-0.227898	0.227898	-0.312381	0.312381	0	0	0	0	-0.343274	0.343274	-0.185592	0.185592	0.343274	0.270964	1	0.25872
1	8693	ENSG00000000460	C1orf112	1	ENSG00000107165	TYRP1	TYRP1 _( -754067 )	4	chr9_11931097_11931372	5	1	0	1	0	1	0	1	1	0.258688	0.258688	0	0	0.401518	0.401518	0	0	0.280533	0.280533	0	0	0.0623079	0.0623079	0.0088751	0.0088751	0.401518	0.202385	1	0.258688
929	428	ENSG00000128245	YWHAH	1	ENSG00000265972	TXNIP	TXNIP _( 5057 )	4	chr1_145990211_145991543	7	1	1	1	1	1	0	1	1	-0.258654	0.258654	-0.192316	0.192316	-0.232106	0.232106	-0.313632	0.313632	-0.273057	0.273057	0	0	-0.117816	0.117816	-0.102971	0.102971	0.313632	0.212936	1	0.258654
3005	538	ENSG00000274879	ENSG00000274879	1	ENSG00000117533	VAMP4	VAMP4 _( 11734 )	4	chr1_171729893_171730513	2	1	0	1	0	0	0	0	0	-0.258484	0.258484	0	0	-0.0687685	0.0687685	0	0	0	0	0	0	0	0	0	0	0.258484	0.163626	1	0.258484
144	8798	ENSG00000064012	CASP8	1	ENSG00000165092	ALDH1A1	ALDH1A1 _( 92196 )	4	chr9_72987694_72988246	5	1	0	1	1	1	0	1	0	-0.258083	0.258083	0	0	-0.265267	0.265267	-0.141098	0.141098	-0.339639	0.339639	0	0	-0.090545	0.090545	0	0	0.339639	0.218927	1	0.258083
2972	997	ENSG00000272482	ENSG00000272482	1	ENSG00000107968	MAP3K8	MAP3K8 _( 60331 )	4	chr10_30494268_30494486	4	1	0	0	1	1	0	0	1	0.257915	0.257915	0	0	0	0	0.241108	0.241108	0.18488	0.18488	0	0	0	0	0.275029	0.275029	0.275029	0.239733	1	0.257915
896	1780	ENSG00000125845	BMP2	1	ENSG00000109929	SC5D	SC5D _( 6434 )	4	chr11_121298887_121299190	4	1	0	1	0	1	0	1	0	-0.257827	0.257827	0	0	-0.347108	0.347108	0	0	-0.209129	0.209129	0	0	-0.240068	0.240068	0	0	0.347108	0.263533	1	0.257827
2596	6766	ENSG00000221963	APOL6	1	ENSG00000125347	IRF1	IRF1 _( 8620 )	4	chr5_132477414_132482178	7	1	1	1	1	1	0	1	1	0.2578	0.2578	0.19446	0.19446	0.0852985	0.0852985	0.203458	0.203458	0.237428	0.237428	0	0	0.114165	0.114165	0.314961	0.314961	0.314961	0.201081	1	0.2578
1767	3301	ENSG00000164898	FMC1	1	ENSG00000129195	PIMREG	PIMREG _( 43733 )	4	chr17_6488148_6488335	6	1	1	1	0	1	0	1	1	-0.257706	0.257706	-0.00583997	0.00583997	-0.132933	0.132933	0	0	-0.190977	0.190977	0	0	-0.0570236	0.0570236	-0.231316	0.231316	0.257706	0.145966	1	0.257706
2349	3277	ENSG00000188313	PLSCR1	1	ENSG00000103196	CRISPLD2	CRISPLD2 _( -8720 )	4	chr16_84810632_84811264	4	1	0	1	1	0	0	1	0	0.257427	0.257427	0	0	0.0319711	0.0319711	0.093775	0.093775	0	0	0	0	0.052853	0.052853	0	0	0.257427	0.109006	1	0.257427
31	6879	ENSG00000010030	ETV7	1	ENSG00000019582	CD74	CD74 _( 0 )	4	chr5_150412594_150413406	6	1	1	1	1	1	0	0	1	0.257393	0.257393	0.0752618	0.0752618	0.083311	0.083311	0.123006	0.123006	0.220843	0.220843	0	0	0	0	0.164853	0.164853	0.257393	0.154111	1	0.257393
460	4804	ENSG00000103811	CTSH	1	ENSG00000198900	TOP1	TOP1 _( -49393 )	4	chr20_40978878_40979425	5	1	0	1	1	1	0	0	1	0.257389	0.257389	0	0	0.160652	0.160652	0.275342	0.275342	0.110329	0.110329	0	0	0	0	0.125346	0.125346	0.275342	0.185812	1	0.257389
782	1780	ENSG00000119900	OGFRL1	1	ENSG00000109929	SC5D	SC5D _( 6434 )	4	chr11_121298887_121299190	6	1	0	1	1	1	0	1	1	-0.257375	0.257375	0	0	-0.104573	0.104573	-0.220111	0.220111	-0.267234	0.267234	0	0	-0.208242	0.208242	-0.0785735	0.0785735	0.267234	0.189351	1	0.257375
2970	2142	ENSG00000272398	CD24	1	ENSG00000074527	NTN4	NTN4 _( 57543 )	4	chr12_95733105_95733609	6	1	0	1	1	1	0	1	1	0.257341	0.257341	0	0	0.1292	0.1292	0.00137785	0.00137785	0.000205327	0.000205327	0	0	5.33629e-05	5.33629e-05	0.238867	0.238867	0.257341	0.104507	1	0.257341
662	3669	ENSG00000113578	FGF1	1	ENSG00000081923	ATP8B1	ATP8B1 _( -82650 )	4	chr18_57885965_57886248	6	1	1	1	1	1	0	1	0	-0.257336	0.257336	-3.62939e-05	3.62939e-05	-0.180756	0.180756	-0.197746	0.197746	-0.0530154	0.0530154	0	0	-0.136877	0.136877	0	0	0.257336	0.137628	1	0.257336
2348	5884	ENSG00000188312	CENPP	1	ENSG00000109182	CWH43	CWH43 _( 647696 )	4	chr4_49633943_49634533	6	1	1	1	1	1	0	1	0	-0.257298	0.257298	-0.294704	0.294704	-0.422088	0.422088	-0.296604	0.296604	-0.07779	0.07779	0	0	-0.25398	0.25398	0	0	0.422088	0.267077	1	0.257298
3037	301	ENSG00000280153	ENSG00000280153	1	ENSG00000117228	GBP1	GBP1 _( 18184 )	4	chr1_89046566_89047176	6	1	0	1	1	1	0	1	1	0.257005	0.257005	0	0	0.191972	0.191972	0.162853	0.162853	0.116494	0.116494	0	0	0.07025	0.07025	0.103418	0.103418	0.257005	0.150332	1	0.257005
1659	8815	ENSG00000162645	GBP2	1	ENSG00000135069	PSAT1	PSAT1 _( 109826 )	4	chr9_78406969_78407381	6	1	1	0	1	1	0	1	1	0.256932	0.256932	0.0601198	0.0601198	0	0	0.321178	0.321178	0.283235	0.283235	0	0	0.168018	0.168018	0.174379	0.174379	0.321178	0.210644	1	0.256932
180	3111	ENSG00000070540	WIPI1	1	ENSG00000261210	CLEC19A	CLEC19A _( -48782 )	4	chr16_19236672_19236957	2	1	0	0	1	0	0	0	0	0.256704	0.256704	0	0	0	0	0.151091	0.151091	0	0	0	0	0	0	0	0	0.256704	0.203898	1	0.256704
2474	6466	ENSG00000198892	SHISA4	1	ENSG00000177721	ANXA2R	ANXA2R _( 46922 )	4	chr5_42993228_42993423	6	1	1	1	1	0	0	1	1	-0.256295	0.256295	-0.0546314	0.0546314	-0.131997	0.131997	-0.128643	0.128643	0	0	0	0	-0.177075	0.177075	-0.0838585	0.0838585	0.256295	0.13875	1	0.256295
2346	802	ENSG00000188257	PLA2G2A	1	ENSG00000215811	BTNL10	BTNL10 _( -45359 )	4	chr1_228557664_228558356	5	1	1	1	0	1	0	1	0	0.256156	0.256156	0.313955	0.313955	0.204016	0.204016	0	0	0.205117	0.205117	0	0	0.213843	0.213843	0	0	0.313955	0.238617	1	0.256156
620	6765	ENSG00000111335	OAS2	1	ENSG00000125347	IRF1	IRF1 _( 14996 )	4	chr5_132475131_132475802	7	1	1	1	1	1	0	1	1	0.256134	0.256134	0.276268	0.276268	0.0842371	0.0842371	0.177552	0.177552	0.292976	0.292976	0	0	0.318557	0.318557	0.0630984	0.0630984	0.318557	0.209832	1	0.256134
1673	903	ENSG00000163050	COQ8A	1	ENSG00000067082	KLF6	KLF6 _( 1155 )	4	chr10_3783890_3784126	7	1	1	1	1	1	0	1	1	0.256094	0.256094	0.00673464	0.00673464	0.178423	0.178423	0.240809	0.240809	0.290791	0.290791	0	0	0.136648	0.136648	0.0664967	0.0664967	0.290791	0.167999	1	0.256094
2744	8309	ENSG00000240219	ENSG00000240219	1	ENSG00000187735	TCEA1	TCEA1 _( 2627 )	4	chr8_54019680_54019902	7	1	1	1	1	1	0	1	1	0.256094	0.256094	0.255203	0.255203	0.380386	0.380386	0.379323	0.379323	0.270024	0.270024	0	0	0.349811	0.349811	0.276588	0.276588	0.380386	0.309633	1	0.256094
1529	3931	ENSG00000155363	MOV10	1	ENSG00000119778	ATAD2B	ATAD2B _( 137396 )	4	chr2_23788873_23789718	7	1	1	1	1	1	0	1	1	-0.256069	0.256069	-0.0835548	0.0835548	-0.272773	0.272773	-0.0157997	0.0157997	-0.0503029	0.0503029	0	0	-0.0983043	0.0983043	-0.0853036	0.0853036	0.272773	0.123158	1	0.256069
624	7019	ENSG00000111581	NUP107	1	ENSG00000054598	FOXC1	FOXC1 _( 291684 )	4	chr6_1901656_1901889	3	1	0	1	0	0	0	1	0	-0.255944	0.255944	0	0	-0.108767	0.108767	0	0	0	0	0	0	-0.213841	0.213841	0	0	0.255944	0.192851	1	0.255944
2754	84	ENSG00000243137	PSG4	1	ENSG00000000938	FGR	FGR _( 9817 )	4	chr1_27625245_27625460	6	1	1	1	1	1	0	1	0	-0.255868	0.255868	-0.265281	0.265281	-0.147178	0.147178	-0.265537	0.265537	-0.234455	0.234455	0	0	-0.228507	0.228507	0	0	0.265537	0.232804	1	0.255868
1706	2781	ENSG00000163577	EIF5A2	1	ENSG00000075413	MARK3	MARK3 _( 62725 )	4	chr14_103448117_103448472	7	1	1	1	1	1	0	1	1	0.255807	0.255807	0.111333	0.111333	0.247719	0.247719	0.25139	0.25139	0.00890999	0.00890999	0	0	0.313148	0.313148	0.434917	0.434917	0.434917	0.231889	1	0.255807
200	5884	ENSG00000073111	MCM2	1	ENSG00000109182	CWH43	CWH43 _( 647696 )	4	chr4_49633943_49634533	6	1	1	1	1	1	0	1	0	-0.255791	0.255791	-0.213288	0.213288	-0.231689	0.231689	-0.136743	0.136743	-0.182353	0.182353	0	0	-0.157921	0.157921	0	0	0.255791	0.196297	1	0.255791
2510	8225	ENSG00000204592	HLA-E	1	ENSG00000277586	NEFL	NEFL _( -6309 )	4	chr8_24963419_24963905	6	1	1	0	1	1	0	1	1	0.255438	0.255438	0.200262	0.200262	0	0	0.250061	0.250061	0.0658983	0.0658983	0	0	0.182129	0.182129	0.113555	0.113555	0.255438	0.177891	1	0.255438
2497	2220	ENSG00000204264	PSMB8	1	ENSG00000111335	OAS2	OAS2 _( 0 )	4	chr12_112977975_112978935	6	1	1	1	1	1	0	1	0	0.255403	0.255403	0.152883	0.152883	0.27018	0.27018	0.0345258	0.0345258	0.268657	0.268657	0	0	0.000148501	0.000148501	0	0	0.27018	0.163633	1	0.255403
2143	971	ENSG00000178814	OPLAH	1	ENSG00000077327	SPAG6	SPAG6 _( 133781 )	4	chr10_22479226_22479676	5	1	1	1	0	1	0	1	0	0.255308	0.255308	0.185478	0.185478	0.205543	0.205543	0	0	0.145236	0.145236	0	0	0.127822	0.127822	0	0	0.255308	0.183877	1	0.255308
2489	6328	ENSG00000203811	HIST2H3C	1	ENSG00000145451	GLRA3	GLRA3 _( 147086 )	4	chr4_174681799_174682228	4	1	0	1	0	0	0	1	1	-0.255253	0.255253	0	0	-0.244369	0.244369	0	0	0	0	0	0	-0.197793	0.197793	-0.161487	0.161487	0.255253	0.214725	1	0.255253
996	5791	ENSG00000131236	CAP1	1	ENSG00000109819	PPARGC1A	PPARGC1A _( -95746 )	4	chr4_23999835_24000181	6	1	1	0	1	1	0	1	1	0.255252	0.255252	0.206126	0.206126	0	0	0.156412	0.156412	0.108072	0.108072	0	0	0.272196	0.272196	0.225375	0.225375	0.272196	0.203906	1	0.255252
2049	4064	ENSG00000173821	ENSG00000173821	1	ENSG00000162924	REL	REL _( 52569 )	4	chr2_60934090_60934629	7	1	1	1	1	1	0	1	1	0.255223	0.255223	0.123339	0.123339	0.279263	0.279263	0.149518	0.149518	0.103776	0.103776	0	0	0.338276	0.338276	0.0434093	0.0434093	0.338276	0.184686	1	0.255223
2492	6328	ENSG00000203852	HIST2H3A	1	ENSG00000145451	GLRA3	GLRA3 _( 147086 )	4	chr4_174681799_174682228	4	1	0	1	0	0	0	1	1	-0.255162	0.255162	0	0	-0.244597	0.244597	0	0	0	0	0	0	-0.197863	0.197863	-0.163171	0.163171	0.255162	0.215198	1	0.255162
1310	9192	ENSG00000143153	ATP1B1	1	ENSG00000172465	TCEAL1	TCEAL1 _( 11693 )	4	chrX_103640397_103640623	5	1	0	1	1	1	0	1	0	0.254985	0.254985	0	0	0.420806	0.420806	0.168332	0.168332	0.0227157	0.0227157	0	0	0.18937	0.18937	0	0	0.420806	0.211242	1	0.254985
50	4375	ENSG00000013588	GPRC5A	1	ENSG00000182263	FIGN	FIGN _( 108827 )	4	chr2_163626344_163627185	7	1	1	1	1	1	0	1	1	0.254936	0.254936	0.00133374	0.00133374	0.276085	0.276085	0.00385388	0.00385388	0.178381	0.178381	0	0	0.111482	0.111482	0.0041603	0.0041603	0.276085	0.118605	1	0.254936
2575	471	ENSG00000214357	NEURL1B	1	ENSG00000163374	YY1AP1	YY1AP1 _( -22544 )	4	chr1_155711544_155712087	4	1	1	1	1	0	0	0	0	-0.254879	0.254879	-0.169295	0.169295	-0.341355	0.341355	-0.138903	0.138903	0	0	0	0	0	0	0	0	0.341355	0.226108	1	0.254879
1855	1576	ENSG00000167550	RHEBL1	1	ENSG00000171533	MAP6	MAP6 _( -21183 )	4	chr11_75690303_75690649	3	1	0	1	0	0	0	1	0	0.254845	0.254845	0	0	0.255175	0.255175	0	0	0	0	0	0	0.295608	0.295608	0	0	0.295608	0.268543	1	0.254845
154	2806	ENSG00000065060	UHRF1BP1	1	ENSG00000134138	MEIS2	MEIS2 _( -103610 )	4	chr15_37204909_37205590	6	1	1	1	1	0	0	1	1	0.254725	0.254725	1.90809e-06	1.90809e-06	0.124041	0.124041	0.236446	0.236446	0	0	0	0	0.000930161	0.000930161	0.134084	0.134084	0.254725	0.125038	1	0.254725
2182	1538	ENSG00000180638	SLC47A2	1	ENSG00000167996	FTH1	FTH1 _( 3451 )	4	chr11_61961642_61964209	3	1	1	0	0	0	0	0	1	0.254718	0.254718	0.115799	0.115799	0	0	0	0	0	0	0	0	0	0	0.331295	0.331295	0.331295	0.233937	1	0.254718
1008	7761	ENSG00000131747	TOP2A	1	ENSG00000086288	NME8	NME8 _( -52018 )	4	chr7_37796118_37796579	6	1	0	1	1	1	0	1	1	0.254713	0.254713	0	0	0.137102	0.137102	0.102505	0.102505	0.0727911	0.0727911	0	0	0.247875	0.247875	0.240559	0.240559	0.254713	0.175924	1	0.254713
2385	5280	ENSG00000196352	CD55	1	ENSG00000144741	SLC25A26	SLC25A26 _( 41726 )	4	chr3_66175336_66175664	4	1	1	1	0	0	0	0	1	0.254709	0.254709	0.268576	0.268576	0.19948	0.19948	0	0	0	0	0	0	0	0	0.0981256	0.0981256	0.268576	0.205223	1	0.254709
1628	4555	ENSG00000160932	LY6E	1	ENSG00000118257	NRP2	NRP2 _( 27212 )	4	chr2_205709202_205709627	6	1	0	1	1	1	0	1	1	0.2546	0.2546	0	0	0.294473	0.294473	0.0349405	0.0349405	0.173523	0.173523	0	0	0.286023	0.286023	0.0113875	0.0113875	0.294473	0.175824	1	0.2546
901	6811	ENSG00000126246	IGFLR1	1	ENSG00000243232	PCDHAC2	PCDHAC2 _( 6395 )	4	chr5_140972630_140973315	6	1	0	1	1	1	0	1	1	0.254493	0.254493	0	0	0.184913	0.184913	0.125653	0.125653	0.104231	0.104231	0	0	0.104745	0.104745	0.29541	0.29541	0.29541	0.178241	1	0.254493
1358	6997	ENSG00000145040	UCN2	1	ENSG00000113761	ZNF346	ZNF346 _( 24792 )	4	chr5_177047488_177047902	4	1	0	1	1	1	0	0	0	-0.254422	0.254422	0	0	-0.125371	0.125371	-0.279469	0.279469	-0.0656552	0.0656552	0	0	0	0	0	0	0.279469	0.181229	1	0.254422
1633	8385	ENSG00000161267	BDH1	1	ENSG00000104432	IL7	IL7 _( -273447 )	4	chr8_79078970_79079429	7	1	1	1	1	1	0	1	1	-0.254368	0.254368	-0.350012	0.350012	-0.205045	0.205045	-0.189618	0.189618	-0.0675055	0.0675055	0	0	-0.156882	0.156882	-0.155328	0.155328	0.350012	0.196965	1	0.254368
1185	6056	ENSG00000137959	IFI44L	1	ENSG00000163110	PDLIM5	PDLIM5 _( 115911 )	4	chr4_94567768_94568105	6	1	1	1	1	1	0	1	0	0.254341	0.254341	0.0206077	0.0206077	0.0542237	0.0542237	0.259194	0.259194	0.113806	0.113806	0	0	0.056408	0.056408	0	0	0.259194	0.12643	1	0.254341
465	4310	ENSG00000104081	BMF	1	ENSG00000115919	KYNU	KYNU _( -45499 )	4	chr2_142831698_142831999	6	1	0	1	1	1	0	1	1	-0.254263	0.254263	0	0	-0.0788927	0.0788927	-0.135951	0.135951	-0.0521401	0.0521401	0	0	-0.124729	0.124729	-0.164764	0.164764	0.254263	0.135123	1	0.254263
1752	2368	ENSG00000164463	CREBRF	1	ENSG00000188342	GTF2F2	GTF2F2 _( 68769 )	4	chr13_45189284_45190345	6	1	1	1	1	1	0	0	1	-0.254182	0.254182	-0.253336	0.253336	-0.182545	0.182545	-0.18798	0.18798	-0.147438	0.147438	0	0	0	0	-0.294596	0.294596	0.294596	0.220013	1	0.254182
1513	4164	ENSG00000154451	GBP5	1	ENSG00000163121	NEURL3	NEURL3 _( 21467 )	4	chr2_96485886_96486642	6	1	1	0	1	1	0	1	1	0.254102	0.254102	0.156071	0.156071	0	0	0.0239625	0.0239625	5.71944e-06	5.71944e-06	0	0	0.243254	0.243254	0.000103751	0.000103751	0.254102	0.112916	1	0.254102
580	8134	ENSG00000109193	SULT1E1	1	ENSG00000242048	ENSG00000242048	ENSG00000242048 _( -116466 )	4	chr7_151689452_151690024	4	1	1	1	1	0	0	0	0	0.254085	0.254085	0.146807	0.146807	0.202585	0.202585	0.214908	0.214908	0	0	0	0	0	0	0	0	0.254085	0.204597	1	0.254085
168	4699	ENSG00000068078	FGFR3	1	ENSG00000125772	GPCPD1	GPCPD1 _( -57306 )	4	chr20_5668332_5669017	5	1	1	0	1	1	0	1	0	0.254025	0.254025	0.0755326	0.0755326	0	0	0.0296151	0.0296151	0.270206	0.270206	0	0	0.0293985	0.0293985	0	0	0.270206	0.131755	1	0.254025
82	6893	ENSG00000033178	UBA6	1	ENSG00000145888	GLRA1	GLRA1 _( 26665 )	4	chr5_151897882_151898177	4	1	0	1	1	0	0	1	0	0.253971	0.253971	0	0	0.158826	0.158826	0.0224637	0.0224637	0	0	0	0	0.222678	0.222678	0	0	0.253971	0.164485	1	0.253971
2209	7173	ENSG00000182749	PAQR7	1	ENSG00000171467	ZNF318	ZNF318 _( -13727 )	4	chr6_43383205_43384093	5	1	0	1	1	1	0	1	0	-0.253938	0.253938	0	0	-0.0751836	0.0751836	-0.099945	0.099945	-0.0602299	0.0602299	0	0	-0.00103446	0.00103446	0	0	0.253938	0.0980662	1	0.253938
909	475	ENSG00000126787	DLGAP5	1	ENSG00000132688	NES	NES _( -6747 )	4	chr1_156684144_156685026	1	1	0	0	0	0	0	0	0	0.25376	0.25376	0	0	0	0	0	0	0	0	0	0	0	0	0	0	0.25376	0.25376	1	0.25376
2829	1645	ENSG00000256185	ENSG00000256185	1	ENSG00000165323	FAT3	FAT3 _( 127263 )	4	chr11_92479359_92479895	4	1	0	1	0	1	0	1	0	0.253685	0.253685	0	0	0.239419	0.239419	0	0	0.103862	0.103862	0	0	0.099627	0.099627	0	0	0.253685	0.174148	1	0.253685
104	4738	ENSG00000048052	HDAC9	1	ENSG00000125846	ZNF133	ZNF133 _( -8735 )	4	chr20_18279312_18279548	4	1	0	1	1	1	0	0	0	-0.253675	0.253675	0	0	-0.215829	0.215829	-0.0398335	0.0398335	-0.0582138	0.0582138	0	0	0	0	0	0	0.253675	0.141888	1	0.253675
2339	5677	ENSG00000187951	ENSG00000187951	1	ENSG00000180611	MB21D2	MB21D2 _( -22024 )	4	chr3_192940185_192940656	6	1	1	1	1	1	0	1	0	0.253644	0.253644	0.224355	0.224355	0.0768173	0.0768173	0.145782	0.145782	0.0322918	0.0322918	0	0	0.275882	0.275882	0	0	0.275882	0.168129	1	0.253644
305	6467	ENSG00000089195	TRMT6	1	ENSG00000172262	ZNF131	ZNF131 _( 27567 )	4	chr5_43148450_43148870	5	1	1	1	1	1	0	0	0	0.25355	0.25355	0.112623	0.112623	0.176991	0.176991	0.257808	0.257808	0.137491	0.137491	0	0	0	0	0	0	0.257808	0.187693	1	0.25355
226	5101	ENSG00000075702	WDR62	1	ENSG00000182247	UBE2E2	UBE2E2 _( 39080 )	4	chr3_23242100_23242555	3	1	1	0	0	1	0	0	0	0.253548	0.253548	0.0661987	0.0661987	0	0	0	0	0.274102	0.274102	0	0	0	0	0	0	0.274102	0.19795	1	0.253548
712	4672	ENSG00000115902	SLC1A4	1	ENSG00000125826	RBCK1	RBCK1 _( -6871 )	4	chr20_400053_400627	5	1	1	1	1	0	0	1	0	0.253543	0.253543	0.353462	0.353462	0.391392	0.391392	0.263828	0.263828	0	0	0	0	0.277363	0.277363	0	0	0.391392	0.307918	1	0.253543
635	5884	ENSG00000112029	FBXO5	1	ENSG00000109182	CWH43	CWH43 _( 647696 )	4	chr4_49633943_49634533	5	1	1	1	1	0	0	1	0	-0.25349	0.25349	-0.0178269	0.0178269	-0.222446	0.222446	-0.115563	0.115563	0	0	0	0	-0.190604	0.190604	0	0	0.25349	0.159986	1	0.25349
692	64	ENSG00000115271	GCA	1	ENSG00000204219	TCEA3	TCEA3 _( 22154 )	4	chr1_23402290_23402586	7	1	1	1	1	1	0	1	1	0.253181	0.253181	0.00507531	0.00507531	0.134211	0.134211	0.417972	0.417972	0.1719	0.1719	0	0	0.079853	0.079853	0.191466	0.191466	0.417972	0.179094	1	0.253181
2195	1206	ENSG00000181885	CLDN7	1	ENSG00000138131	LOXL4	LOXL4 _( -46303 )	4	chr10_98314553_98315116	7	1	1	1	1	1	0	1	1	0.253039	0.253039	0.169038	0.169038	0.195983	0.195983	0.266683	0.266683	0.0802183	0.0802183	0	0	0.126816	0.126816	0.124394	0.124394	0.266683	0.173739	1	0.253039
703	2190	ENSG00000115602	IL1RL1	1	ENSG00000120832	MTERF2	MTERF2 _( 10447 )	4	chr12_106976222_106976719	3	1	1	1	0	0	0	0	0	-0.253033	0.253033	-0.0811678	0.0811678	-0.23375	0.23375	0	0	0	0	0	0	0	0	0	0	0.253033	0.189317	1	0.253033
2870	4831	ENSG00000259939	ENSG00000259939	1	ENSG00000149635	OCSTAMP	OCSTAMP _( 5186 )	4	chr20_46545140_46545388	6	1	1	1	1	0	0	1	1	0.253018	0.253018	0.00973802	0.00973802	0.217643	0.217643	0.176955	0.176955	0	0	0	0	0.294535	0.294535	0.30674	0.30674	0.30674	0.209771	1	0.253018
2012	3038	ENSG00000172159	FRMD3	1	ENSG00000182175	RGMA	RGMA _( -79777 )	4	chr15_93168981_93169219	4	1	0	1	1	1	0	0	0	-0.25298	0.25298	0	0	-0.193469	0.193469	-0.232107	0.232107	-0.206679	0.206679	0	0	0	0	0	0	0.25298	0.221309	1	0.25298
1638	8367	ENSG00000161896	IP6K3	1	ENSG00000147601	TERF1	TERF1 _( -119384 )	4	chr8_72889014_72889480	5	1	1	0	1	0	0	1	1	0.252901	0.252901	0.0733352	0.0733352	0	0	0.173565	0.173565	0	0	0	0	0.104334	0.104334	0.267572	0.267572	0.267572	0.174342	1	0.252901
113	3428	ENSG00000051128	HOMER3	1	ENSG00000154975	CA10	CA10 _( 211540 )	4	chr17_51948262_51948477	6	1	0	1	1	1	0	1	1	0.252715	0.252715	0	0	0.175403	0.175403	0.017932	0.017932	0.0164786	0.0164786	0	0	0.143078	0.143078	0.332003	0.332003	0.332003	0.156268	1	0.252715
2531	3676	ENSG00000205542	TMSB4X	1	ENSG00000049759	NEDD4L	NEDD4L _( 169189 )	4	chr18_58213556_58214038	4	1	1	1	1	0	0	0	0	0.252554	0.252554	0.206406	0.206406	0.269948	0.269948	0.35772	0.35772	0	0	0	0	0	0	0	0	0.35772	0.271657	1	0.252554
2756	3243	ENSG00000243313	RN7SL285P	1	ENSG00000283755	CPHXL	CPHXL _( -249781 )	4	chr16_75976223_75976579	6	1	1	1	1	0	0	1	1	0.252485	0.252485	0.1171	0.1171	0.196655	0.196655	0.189429	0.189429	0	0	0	0	0.150206	0.150206	0.24382	0.24382	0.252485	0.191616	1	0.252485
1482	5256	ENSG00000152990	ADGRA3	1	ENSG00000168306	ACOX2	ACOX2 _( -27480 )	4	chr3_58564799_58565122	7	1	1	1	1	1	0	1	1	-0.2524	0.2524	-0.171514	0.171514	-0.237002	0.237002	-0.191164	0.191164	-0.0798939	0.0798939	0	0	-0.170811	0.170811	-0.222545	0.222545	0.2524	0.189333	1	0.2524
355	5884	ENSG00000097046	CDC7	1	ENSG00000109182	CWH43	CWH43 _( 647696 )	4	chr4_49633943_49634533	6	1	1	1	1	1	0	1	0	-0.252381	0.252381	-0.179946	0.179946	-0.305328	0.305328	-0.150244	0.150244	-0.0898121	0.0898121	0	0	-0.236783	0.236783	0	0	0.305328	0.202416	1	0.252381
1084	1992	ENSG00000134824	FADS2	1	ENSG00000076067	RBMS2	RBMS2 _( -2883 )	4	chr12_56517970_56519046	4	1	0	0	0	1	0	1	1	0.252283	0.252283	0	0	0	0	0	0	0.208961	0.208961	0	0	0.229376	0.229376	0.119089	0.119089	0.252283	0.202427	1	0.252283
1714	5566	ENSG00000163702	IL17RC	1	ENSG00000163590	PPM1L	PPM1L _( 41249 )	4	chr3_160796851_160797295	7	1	1	1	1	1	0	1	1	0.252265	0.252265	0.129833	0.129833	0.149027	0.149027	0.291003	0.291003	0.170161	0.170161	0	0	0.0268756	0.0268756	0.315174	0.315174	0.315174	0.19062	1	0.252265
1483	8542	ENSG00000153029	MR1	1	ENSG00000164758	MED30	MED30 _( -160989 )	4	chr8_117359311_117359724	7	1	1	1	1	1	0	1	1	0.252087	0.252087	0.153494	0.153494	0.18864	0.18864	0.250664	0.250664	0.0443277	0.0443277	0	0	0.171661	0.171661	0.058592	0.058592	0.252087	0.159924	1	0.252087
2707	4132	ENSG00000234518	PTGES3P1	1	ENSG00000115363	EVA1A	EVA1A _( -3549 )	4	chr2_75573271_75573941	6	1	1	1	1	0	0	1	1	-0.252086	0.252086	-0.220428	0.220428	-0.197228	0.197228	-0.228607	0.228607	0	0	0	0	-0.232249	0.232249	-0.120471	0.120471	0.252086	0.208512	1	0.252086
829	80	ENSG00000122644	ARL4A	1	ENSG00000175707	KDF1	KDF1 _( 19761 )	4	chr1_26940385_26940645	7	1	1	1	1	1	0	1	1	-0.252062	0.252062	-0.044215	0.044215	-0.278711	0.278711	-0.177518	0.177518	-0.0646695	0.0646695	0	0	-0.293218	0.293218	-0.194943	0.194943	0.293218	0.186477	1	0.252062
1136	6979	ENSG00000136305	CIDEB	1	ENSG00000168246	UBTD2	UBTD2 _( 20644 )	4	chr5_172263220_172263427	7	1	1	1	1	1	0	1	1	0.252022	0.252022	0.0210107	0.0210107	0.212043	0.212043	0.39382	0.39382	0.157064	0.157064	0	0	0.0793934	0.0793934	0.236833	0.236833	0.39382	0.193169	1	0.252022
1954	1982	ENSG00000170006	TMEM154	1	ENSG00000185591	SP1	SP1 _( 19799 )	4	chr12_53399975_53400345	6	1	1	1	1	1	0	0	1	-0.251806	0.251806	-0.205704	0.205704	-0.0520573	0.0520573	-0.269864	0.269864	-0.202312	0.202312	0	0	0	0	-0.211369	0.211369	0.269864	0.198852	1	0.251806
2879	1490	ENSG00000260916	CCPG1	1	ENSG00000148948	LRRC4C	LRRC4C _( 956691 )	4	chr11_40502664_40503082	6	1	1	1	1	1	0	0	1	0.251703	0.251703	0.362515	0.362515	0.34571	0.34571	0.36091	0.36091	0.276799	0.276799	0	0	0	0	0.165995	0.165995	0.362515	0.293939	1	0.251703
32	6879	ENSG00000010219	DYRK4	1	ENSG00000019582	CD74	CD74 _( 0 )	4	chr5_150412594_150413406	6	1	1	1	1	1	0	1	0	0.251682	0.251682	0.0614918	0.0614918	0.166271	0.166271	0.119131	0.119131	0.286582	0.286582	0	0	0.077897	0.077897	0	0	0.286582	0.160509	1	0.251682
1668	2049	ENSG00000162878	PKDCC	1	ENSG00000111615	KRR1	KRR1 _( -148568 )	4	chr12_75660204_75661124	5	1	0	1	0	1	0	1	1	-0.251427	0.251427	0	0	-0.202659	0.202659	0	0	-0.262707	0.262707	0	0	-0.0661392	0.0661392	-0.13094	0.13094	0.262707	0.182774	1	0.251427
768	6384	ENSG00000118985	ELL2	1	ENSG00000173545	ZNF622	ZNF622 _( -74734 )	4	chr5_16540526_16540786	4	1	0	1	0	1	0	1	0	0.251105	0.251105	0	0	0.377995	0.377995	0	0	0.131092	0.131092	0	0	0.0426451	0.0426451	0	0	0.377995	0.200709	1	0.251105
280	8928	ENSG00000086300	SNX10	1	ENSG00000148156	ACTL7B	ACTL7B _( 24799 )	4	chr9_108831944_108832168	3	1	0	0	0	1	0	1	0	0.251062	0.251062	0	0	0	0	0	0	0.0220776	0.0220776	0	0	0.0372717	0.0372717	0	0	0.251062	0.103471	1	0.251062
498	7963	ENSG00000105355	PLIN3	1	ENSG00000189056	RELN	RELN _( -15760 )	4	chr7_104005276_104005491	7	1	1	1	1	1	0	1	1	0.250998	0.250998	0.278261	0.278261	0.20648	0.20648	0.321953	0.321953	0.504719	0.504719	0	0	0.216393	0.216393	0.0830146	0.0830146	0.504719	0.265974	1	0.250998
333	4183	ENSG00000092295	TGM1	1	ENSG00000144218	AFF3	AFF3 _( 263509 )	4	chr2_99878812_99879230	4	1	1	1	0	0	0	1	0	-0.250853	0.250853	-0.0091582	0.0091582	-0.115342	0.115342	0	0	0	0	0	0	-0.175921	0.175921	0	0	0.250853	0.137819	1	0.250853
167	8955	ENSG00000067798	NAV3	1	ENSG00000229314	ORM1	ORM1 _( -4953 )	4	chr9_114317797_114318103	6	1	1	1	1	1	0	0	1	-0.250749	0.250749	-0.222676	0.222676	-0.131207	0.131207	-0.301678	0.301678	-0.212079	0.212079	0	0	0	0	-0.0788769	0.0788769	0.301678	0.199544	1	0.250749
2709	2992	ENSG00000234664	HMGN2P5	1	ENSG00000169783	LINGO1	LINGO1 _( 72374 )	4	chr15_77748238_77748526	4	1	0	1	1	0	0	1	0	0.250737	0.250737	0	0	0.25242	0.25242	0.11168	0.11168	0	0	0	0	0.234808	0.234808	0	0	0.25242	0.212411	1	0.250737
3016	1876	ENSG00000276851	ENSG00000276851	1	ENSG00000052126	PLEKHA5	PLEKHA5 _( 8868 )	4	chr12_19138620_19138882	5	1	0	1	1	1	0	1	0	0.250719	0.250719	0	0	0.00926458	0.00926458	0.0506075	0.0506075	0.283185	0.283185	0	0	7.49555e-05	7.49555e-05	0	0	0.283185	0.11877	1	0.250719
80	1101	ENSG00000029993	HMGB3	1	ENSG00000138311	ZNF365	ZNF365 _( 12116 )	4	chr10_62386308_62386768	5	1	0	1	1	0	0	1	1	0.250692	0.250692	0	0	0.149367	0.149367	0.106502	0.106502	0	0	0	0	0.188269	0.188269	0.172418	0.172418	0.250692	0.17345	1	0.250692
1787	2851	ENSG00000165886	UBTD1	1	ENSG00000137872	SEMA6D	SEMA6D _( -501858 )	4	chr15_46682034_46682243	3	1	0	1	1	0	0	0	0	0.250676	0.250676	0	0	0.229646	0.229646	0.211737	0.211737	0	0	0	0	0	0	0	0	0.250676	0.230686	1	0.250676
2681	301	ENSG00000232386	ENSG00000232386	1	ENSG00000117228	GBP1	GBP1 _( 18184 )	4	chr1_89046566_89047176	6	1	1	1	0	1	0	1	1	0.250589	0.250589	0.0429306	0.0429306	0.281877	0.281877	0	0	0.18949	0.18949	0	0	0.143045	0.143045	0.222151	0.222151	0.281877	0.188347	1	0.250589
2265	4539	ENSG00000184979	USP18	1	ENSG00000163596	ICA1L	ICA1L _( 62907 )	4	chr2_202808630_202809078	6	1	1	1	1	0	0	1	1	-0.250542	0.250542	-0.0914003	0.0914003	-0.150762	0.150762	-0.161918	0.161918	0	0	0	0	-0.157708	0.157708	-0.057259	0.057259	0.250542	0.144931	1	0.250542
1224	9146	ENSG00000139112	GABARAPL1	1	ENSG00000186767	SPIN4	SPIN4 _( -58461 )	4	chrX_63409805_63410145	6	1	1	1	1	1	0	1	0	0.250521	0.250521	0.312425	0.312425	0.0165435	0.0165435	0.271334	0.271334	0.318114	0.318114	0	0	0.101596	0.101596	0	0	0.318114	0.211756	1	0.250521
403	7196	ENSG00000100911	PSME2	1	ENSG00000153292	ADGRF1	ADGRF1 _( -10945 )	4	chr6_47053308_47053547	7	1	1	1	1	1	0	1	1	0.250454	0.250454	0.105707	0.105707	0.167624	0.167624	0.35999	0.35999	0.167242	0.167242	0	0	0.0403049	0.0403049	0.17788	0.17788	0.35999	0.181315	1	0.250454
502	5953	ENSG00000105426	PTPRS	1	ENSG00000169429	CXCL8	CXCL8 _( 12629 )	4	chr4_73753135_73753473	7	1	1	1	1	1	0	1	1	-0.250446	0.250446	-0.112307	0.112307	-0.206208	0.206208	-0.165502	0.165502	-0.183058	0.183058	0	0	-0.22621	0.22621	-0.186275	0.186275	0.250446	0.190001	1	0.250446
1859	1976	ENSG00000167601	AXL	1	ENSG00000170465	KRT6C	KRT6C _( -6647 )	4	chr12_52480432_52480627	7	1	1	1	1	1	0	1	1	-0.250352	0.250352	-0.190741	0.190741	-0.103619	0.103619	-0.117775	0.117775	-0.186637	0.186637	0	0	-0.197083	0.197083	-0.0829623	0.0829623	0.250352	0.16131	1	0.250352
2576	6800	ENSG00000214530	STARD10	1	ENSG00000120725	SIL1	SIL1 _( 4240 )	4	chr5_139288929_139289294	6	1	1	1	1	1	0	1	0	-0.250004	0.250004	-0.124306	0.124306	-0.260853	0.260853	-0.439975	0.439975	-0.0431914	0.0431914	0	0	-0.0162501	0.0162501	0	0	0.439975	0.189097	1	0.250004
815	5884	ENSG00000121211	MND1	1	ENSG00000109182	CWH43	CWH43 _( 647696 )	4	chr4_49633943_49634533	6	1	1	1	1	1	0	1	0	-0.250001	0.250001	-0.12256	0.12256	-0.167086	0.167086	-0.0957523	0.0957523	-0.189918	0.189918	0	0	-0.244365	0.244365	0	0	0.250001	0.17828	1	0.250001
72	6988	ENSG00000026025	VIM	1	ENSG00000113749	HRH2	HRH2 _( -67011 )	4	chr5_175590424_175591019	6	1	1	1	0	1	0	1	1	0.249982	0.249982	0.0238549	0.0238549	0.247675	0.247675	0	0	0.171595	0.171595	0	0	0.227997	0.227997	0.171729	0.171729	0.249982	0.182139	1	0.249982
2299	4371	ENSG00000186088	GSAP	1	ENSG00000115271	GCA	GCA _( 9523 )	4	chr2_162328363_162328725	6	1	1	1	1	1	0	1	0	0.249931	0.249931	0.247074	0.247074	0.15804	0.15804	0.216476	0.216476	0.0182106	0.0182106	0	0	0.270721	0.270721	0	0	0.270721	0.193409	1	0.249931
555	2220	ENSG00000108387	SEPT-IV	1	ENSG00000111335	OAS2	OAS2 _( 0 )	4	chr12_112977975_112978935	7	1	1	1	1	1	0	1	1	0.249905	0.249905	0.262314	0.262314	0.268061	0.268061	0.213478	0.213478	0.403475	0.403475	0	0	0.115196	0.115196	0.0855045	0.0855045	0.403475	0.228276	1	0.249905
1117	2049	ENSG00000135821	GLUL	1	ENSG00000111615	KRR1	KRR1 _( -148568 )	4	chr12_75660204_75661124	5	1	0	1	1	0	0	1	1	-0.249831	0.249831	0	0	-0.351734	0.351734	-0.275627	0.275627	0	0	0	0	-0.227058	0.227058	-0.171722	0.171722	0.351734	0.255194	1	0.249831
2040	4201	ENSG00000173530	TNFRSF10D	1	ENSG00000115602	IL1RL1	IL1RL1 _( -37397 )	4	chr2_102273908_102274105	6	1	0	1	1	1	0	1	1	0.249788	0.249788	0	0	0.143226	0.143226	0.0489233	0.0489233	0.235982	0.235982	0	0	0.179453	0.179453	0.113043	0.113043	0.249788	0.161736	1	0.249788
3030	971	ENSG00000279255	ENSG00000279255	1	ENSG00000077327	SPAG6	SPAG6 _( 133781 )	4	chr10_22479226_22479676	6	1	0	1	1	1	0	1	1	0.249739	0.249739	0	0	0.0929286	0.0929286	0.101071	0.101071	0.339241	0.339241	0	0	0.375973	0.375973	0.0826818	0.0826818	0.375973	0.206939	1	0.249739
2207	5572	ENSG00000182580	EPHB3	1	ENSG00000196542	SPTSSB	SPTSSB _( 96330 )	4	chr3_161275947_161276550	5	1	1	1	0	1	0	1	0	0.249647	0.249647	0.221361	0.221361	0.0807276	0.0807276	0	0	0.128969	0.128969	0	0	0.125422	0.125422	0	0	0.249647	0.161225	1	0.249647
2145	3560	ENSG00000178921	PFAS	1	ENSG00000183206	POTEC	POTEC _( -15620 )	4	chr18_14559205_14559728	5	1	1	0	1	0	0	1	1	0.249509	0.249509	0.203309	0.203309	0	0	0.146518	0.146518	0	0	0	0	0.0149853	0.0149853	0.159768	0.159768	0.249509	0.154818	1	0.249509
166	8252	ENSG00000067082	KLF6	1	ENSG00000172728	FUT10	FUT10 _( 254017 )	4	chr8_33218865_33219405	3	1	0	1	1	0	0	0	0	0.24934	0.24934	0	0	4.10171e-05	4.10171e-05	0.0466157	0.0466157	0	0	0	0	0	0	0	0	0.24934	0.0986655	1	0.24934
1335	3023	ENSG00000143815	LBR	1	ENSG00000140522	RLBP1	RLBP1 _( -9071 )	4	chr15_89230822_89231395	5	1	1	0	1	1	0	1	0	0.24921	0.24921	0.154124	0.154124	0	0	0.105357	0.105357	0.322626	0.322626	0	0	0.10801	0.10801	0	0	0.322626	0.187865	1	0.24921
35	9120	ENSG00000010361	FUZ	1	ENSG00000215301	DDX3X	DDX3X _( 43389 )	4	chrX_41376673_41377010	5	1	1	1	0	1	0	1	0	0.24894	0.24894	0.222121	0.222121	0.136402	0.136402	0	0	0.446769	0.446769	0	0	0.0825788	0.0825788	0	0	0.446769	0.227362	1	0.24894
248	7059	ENSG00000078900	TP73	1	ENSG00000215022	ENSG00000215022	ENSG00000215022 _( 282948 )	4	chr6_13012103_13012638	5	1	1	1	1	0	0	0	1	0.248933	0.248933	0.0871231	0.0871231	0.0343441	0.0343441	0.0696041	0.0696041	0	0	0	0	0	0	0.0797674	0.0797674	0.248933	0.103954	1	0.248933
1251	5599	ENSG00000140416	TPM1	1	ENSG00000075420	FNDC3B	FNDC3B _( 42726 )	4	chr3_172082354_172082623	6	1	1	1	1	0	0	1	1	0.24891	0.24891	0.278914	0.278914	0.126048	0.126048	0.12741	0.12741	0	0	0	0	0.221049	0.221049	0.0740798	0.0740798	0.278914	0.179402	1	0.24891
1592	8937	ENSG00000159110	IFNAR2	1	ENSG00000030304	MUSK	MUSK _( -12640 )	4	chr9_110655801_110656131	7	1	1	1	1	1	0	1	1	-0.248887	0.248887	-0.13328	0.13328	-0.0614566	0.0614566	-0.18817	0.18817	-0.0564946	0.0564946	0	0	-0.236059	0.236059	-0.0230024	0.0230024	0.248887	0.135336	1	0.248887
2082	5285	ENSG00000175591	P2RY2	1	ENSG00000172340	SUCLG2	SUCLG2 _( 164323 )	4	chr3_67489765_67490291	6	1	1	0	1	1	0	1	1	-0.248875	0.248875	-0.0693725	0.0693725	0	0	-0.275106	0.275106	-0.12533	0.12533	0	0	-0.0537812	0.0537812	-0.31461	0.31461	0.31461	0.181179	1	0.248875
462	7423	ENSG00000103942	HOMER2	1	ENSG00000196911	KPNA5	KPNA5 _( 13787 )	4	chr6_116694974_116695706	5	1	0	1	1	1	0	1	0	-0.24885	0.24885	0	0	-0.197381	0.197381	-0.175288	0.175288	-0.208837	0.208837	0	0	-0.134313	0.134313	0	0	0.24885	0.192934	1	0.24885
1737	3023	ENSG00000164109	MAD2L1	1	ENSG00000140522	RLBP1	RLBP1 _( -9071 )	4	chr15_89230822_89231395	6	1	1	1	1	0	0	1	1	0.2487	0.2487	0.236616	0.236616	0.0878439	0.0878439	0.197881	0.197881	0	0	0	0	0.245961	0.245961	0.00385737	0.00385737	0.2487	0.170143	1	0.2487
651	475	ENSG00000112984	KIF20A	1	ENSG00000132688	NES	NES _( -6747 )	4	chr1_156684144_156685026	3	1	0	1	0	1	0	0	0	0.248622	0.248622	0	0	0.12251	0.12251	0	0	0.225464	0.225464	0	0	0	0	0	0	0.248622	0.198865	1	0.248622
1679	8161	ENSG00000163209	SPRR3	1	ENSG00000173281	PPP1R3B	PPP1R3B _( 15337 )	4	chr8_9134949_9136237	4	1	0	1	1	0	0	0	1	-0.248502	0.248502	0	0	-0.0628156	0.0628156	-0.0504833	0.0504833	0	0	0	0	0	0	-0.265542	0.265542	0.265542	0.156836	1	0.248502
2092	428	ENSG00000176014	TUBB6	1	ENSG00000265972	TXNIP	TXNIP _( 5057 )	4	chr1_145990211_145991543	6	1	1	0	1	1	0	1	1	-0.248496	0.248496	-0.303884	0.303884	0	0	-0.339986	0.339986	-0.277442	0.277442	0	0	-0.287884	0.287884	-0.261538	0.261538	0.339986	0.286538	1	0.248496
2649	3063	ENSG00000228748	ENSG00000228748	1	ENSG00000184277	TM2D3	TM2D3 _( -31940 )	4	chr15_101684331_101684803	5	1	0	1	0	1	0	1	1	-0.248418	0.248418	0	0	-0.264487	0.264487	0	0	-0.0113694	0.0113694	0	0	-0.0239834	0.0239834	-0.260625	0.260625	0.264487	0.161776	1	0.248418
1504	1586	ENSG00000154153	RETREG1	1	ENSG00000078124	ACER3	ACER3 _( 24193 )	4	chr11_76885060_76885837	2	1	0	0	0	1	0	0	0	-0.248277	0.248277	0	0	0	0	0	0	-0.0610547	0.0610547	0	0	0	0	0	0	0.248277	0.154666	1	0.248277
2078	7912	ENSG00000175352	NRIP3	1	ENSG00000127995	CASD1	CASD1 _( 52531 )	4	chr7_94561750_94562286	5	1	1	1	1	0	0	1	0	0.248163	0.248163	0.0814672	0.0814672	0.026378	0.026378	0.0833605	0.0833605	0	0	0	0	0.268118	0.268118	0	0	0.268118	0.141497	1	0.248163
537	1567	ENSG00000106823	ECM2	1	ENSG00000175581	MRPL48	MRPL48 _( -2694 )	4	chr11_73784427_73784622	7	1	1	1	1	1	0	1	1	0.248079	0.248079	0.199264	0.199264	0.174823	0.174823	0.303984	0.303984	0.262639	0.262639	0	0	0.276849	0.276849	0.231015	0.231015	0.303984	0.242379	1	0.248079
1821	8308	ENSG00000166670	MMP10	1	ENSG00000187735	TCEA1	TCEA1 _( 43831 )	4	chr8_53978433_53978698	6	1	1	1	1	1	0	0	1	0.247977	0.247977	0.124265	0.124265	0.0739538	0.0739538	0.271373	0.271373	0.226611	0.226611	0	0	0	0	0.133811	0.133811	0.271373	0.179665	1	0.247977
2334	7841	ENSG00000187800	PEAR1	1	ENSG00000263001	GTF2I	GTF2I _( -29350 )	4	chr7_74628055_74628317	6	1	1	1	1	1	0	1	0	-0.247878	0.247878	-0.230553	0.230553	-0.240478	0.240478	-0.082086	0.082086	-0.314584	0.314584	0	0	-0.180092	0.180092	0	0	0.314584	0.215945	1	0.247878
1956	5645	ENSG00000170175	CHRNB1	1	ENSG00000136514	RTP4	RTP4 _( -15226 )	4	chr3_187352530_187353106	5	1	1	1	1	0	0	1	0	0.247662	0.247662	0.214463	0.214463	0.214405	0.214405	0.184611	0.184611	0	0	0	0	0.144608	0.144608	0	0	0.247662	0.20115	1	0.247662
1746	2282	ENSG00000164307	ERAP1	1	ENSG00000121390	PSPC1	PSPC1 _( 19829 )	4	chr13_19762529_19763190	6	1	0	1	1	1	0	1	1	0.247638	0.247638	0	0	0.113915	0.113915	0.214298	0.214298	0.0752736	0.0752736	0	0	0.106598	0.106598	0.26004	0.26004	0.26004	0.169627	1	0.247638
1224	5966	ENSG00000139112	GABARAPL1	1	ENSG00000109321	AREG	AREG _( 10555 )	4	chr4_74455689_74457717	6	1	1	1	1	1	0	0	1	-0.247497	0.247497	-0.0998085	0.0998085	-0.207312	0.207312	-0.274949	0.274949	-0.0859363	0.0859363	0	0	0	0	-0.0125229	0.0125229	0.274949	0.154671	1	0.247497
392	2519	ENSG00000100526	CDKN3	1	ENSG00000255526	NEDD8-MDP1	NEDD8-MDP1 _( 7217 )	4	chr14_24224469_24225138	2	1	0	0	0	0	0	0	1	0.247335	0.247335	0	0	0	0	0	0	0	0	0	0	0	0	0.390819	0.390819	0.390819	0.319077	1	0.247335
2628	8095	ENSG00000225963	ENSG00000225963	1	ENSG00000105939	ZC3HAV1	ZC3HAV1 _( -2211 )	4	chr7_139111930_139112241	6	1	1	1	1	1	0	1	0	0.247237	0.247237	0.0531573	0.0531573	0.268455	0.268455	0.0839312	0.0839312	0.018374	0.018374	0	0	0.240736	0.240736	0	0	0.268455	0.151982	1	0.247237
1630	3023	ENSG00000160957	RECQL4	1	ENSG00000140522	RLBP1	RLBP1 _( -9071 )	4	chr15_89230822_89231395	7	1	1	1	1	1	0	1	1	0.247213	0.247213	0.112708	0.112708	0.116617	0.116617	0.062627	0.062627	0.1203	0.1203	0	0	0.245514	0.245514	0.0492721	0.0492721	0.247213	0.136322	1	0.247213
2791	8209	ENSG00000250479	CHCHD10	1	ENSG00000147408	CSGALNACT1	CSGALNACT1 _( 63282 )	4	chr8_19694222_19694747	6	1	1	1	1	1	0	0	1	0.246975	0.246975	0.0695305	0.0695305	0.142755	0.142755	0.156166	0.156166	0.128168	0.128168	0	0	0	0	0.0557591	0.0557591	0.246975	0.133226	1	0.246975
550	4160	ENSG00000108175	ZMIZ1	1	ENSG00000172071	EIF2AK3	EIF2AK3 _( -27100 )	4	chr2_88654676_88654989	4	1	0	0	1	1	0	1	0	-0.246897	0.246897	0	0	0	0	-0.0495675	0.0495675	-0.265192	0.265192	0	0	-0.132464	0.132464	0	0	0.265192	0.17353	1	0.246897
752	5200	ENSG00000117984	CTSD	1	ENSG00000163814	CDCP1	CDCP1 _( 57653 )	4	chr3_45088567_45088769	7	1	1	1	1	1	0	1	1	0.246885	0.246885	0.0839401	0.0839401	0.191505	0.191505	0.125537	0.125537	0.217791	0.217791	0	0	0.16935	0.16935	0.163074	0.163074	0.246885	0.171155	1	0.246885
2511	7367	ENSG00000204610	TRIM15	1	ENSG00000187772	LIN28B	LIN28B _( -27222 )	4	chr6_104908914_104909394	7	1	1	1	1	1	0	1	1	-0.246819	0.246819	-0.156225	0.156225	-0.219924	0.219924	-0.134759	0.134759	-0.141403	0.141403	0	0	-0.265471	0.265471	-0.0447573	0.0447573	0.265471	0.172765	1	0.246819
418	6879	ENSG00000101347	SAMHD1	1	ENSG00000019582	CD74	CD74 _( 0 )	4	chr5_150412594_150413406	4	1	0	1	1	0	0	1	0	0.246717	0.246717	0	0	0.135341	0.135341	0.109823	0.109823	0	0	0	0	0.307142	0.307142	0	0	0.307142	0.199756	1	0.246717
755	7294	ENSG00000118257	NRP2	1	ENSG00000135338	LCA5	LCA5 _( 69132 )	4	chr6_79467936_79468326	5	1	1	1	1	0	0	1	0	-0.246675	0.246675	-0.322323	0.322323	-0.237115	0.237115	-0.201522	0.201522	0	0	0	0	-0.0795737	0.0795737	0	0	0.322323	0.217442	1	0.246675
53	2195	ENSG00000014257	ACPP	1	ENSG00000151136	BTBD11	BTBD11 _( 66855 )	4	chr12_107385268_107386148	5	1	1	1	1	0	0	1	0	0.246653	0.246653	0.232291	0.232291	0.0451203	0.0451203	0.0222194	0.0222194	0	0	0	0	0.27642	0.27642	0	0	0.27642	0.164541	1	0.246653
2393	5101	ENSG00000196584	XRCC2	1	ENSG00000182247	UBE2E2	UBE2E2 _( 39080 )	4	chr3_23242100_23242555	4	1	0	0	0	1	0	1	1	0.246652	0.246652	0	0	0	0	0	0	0.415353	0.415353	0	0	0.0648365	0.0648365	4.71705e-05	4.71705e-05	0.415353	0.181722	1	0.246652
2737	5922	ENSG00000239257	RPL23AP1	1	ENSG00000205678	TECRL	TECRL _( 287192 )	4	chr4_64121880_64122276	7	1	1	1	1	1	0	1	1	-0.246437	0.246437	-0.200829	0.200829	-0.177986	0.177986	-0.163036	0.163036	-0.152924	0.152924	0	0	-0.239311	0.239311	-0.155449	0.155449	0.246437	0.190853	1	0.246437
2274	1897	ENSG00000185215	TNFAIP2	1	ENSG00000123095	BHLHE41	BHLHE41 _( -348162 )	4	chr12_26473289_26473502	6	1	1	1	1	1	0	1	0	-0.246358	0.246358	-0.0038766	0.0038766	-0.351902	0.351902	-0.278151	0.278151	-0.0946374	0.0946374	0	0	-0.200247	0.200247	0	0	0.351902	0.195862	1	0.246358
156	1552	ENSG00000065361	ERBB3	1	ENSG00000110721	CHKA	CHKA _( -24677 )	4	chr11_68146121_68146536	5	1	1	1	1	0	0	1	0	0.24634	0.24634	0.372129	0.372129	0.195644	0.195644	0.177001	0.177001	0	0	0	0	0.208194	0.208194	0	0	0.372129	0.239862	1	0.24634
2682	3966	ENSG00000232442	MHENCR	1	ENSG00000171094	ALK	ALK _( 76323 )	4	chr2_29844903_29845243	7	1	1	1	1	1	0	1	1	-0.246312	0.246312	-0.287769	0.287769	-0.253471	0.253471	-0.129614	0.129614	-0.246209	0.246209	0	0	-0.240695	0.240695	-0.377369	0.377369	0.377369	0.254491	1	0.246312
1392	5988	ENSG00000146859	TMEM140	1	ENSG00000138764	CCNG2	CCNG2 _( 15041 )	4	chr4_77172192_77172920	5	1	1	1	1	1	0	0	0	-0.24614	0.24614	-0.0304244	0.0304244	-0.313622	0.313622	-0.192486	0.192486	-0.108384	0.108384	0	0	0	0	0	0	0.313622	0.178211	1	0.24614
1966	7904	ENSG00000170421	KRT8	1	ENSG00000105829	BET1	BET1 _( -24504 )	4	chr7_94028886_94029067	6	1	1	0	1	1	0	1	1	-0.246069	0.246069	-0.189763	0.189763	0	0	-0.242644	0.242644	-0.202647	0.202647	0	0	-0.157501	0.157501	-0.388158	0.388158	0.388158	0.237797	1	0.246069
2849	4132	ENSG00000258581	ENSG00000258581	1	ENSG00000115363	EVA1A	EVA1A _( -3549 )	4	chr2_75573271_75573941	5	1	0	1	1	1	0	1	0	-0.246057	0.246057	0	0	-0.162079	0.162079	-0.0499534	0.0499534	-0.0414635	0.0414635	0	0	-0.000105013	0.000105013	0	0	0.246057	0.0999315	1	0.246057
1727	3594	ENSG00000163995	ABLIM2	1	ENSG00000134762	DSC3	DSC3 _( 277311 )	4	chr18_30765290_30765504	5	1	1	1	0	0	0	1	1	0.246022	0.246022	0.126048	0.126048	0.16498	0.16498	0	0	0	0	0	0	0.276859	0.276859	0.0348904	0.0348904	0.276859	0.16976	1	0.246022
1950	1251	ENSG00000169908	TM4SF1	1	ENSG00000150593	PDCD4	PDCD4 _( -25636 )	4	chr10_110845738_110846159	5	1	1	1	1	1	0	0	0	0.245889	0.245889	0.131675	0.131675	0.195486	0.195486	0.150585	0.150585	0.440126	0.440126	0	0	0	0	0	0	0.440126	0.232752	1	0.245889
2522	1501	ENSG00000205177	C11orf91	1	ENSG00000019485	PRDM11	PRDM11 _( -2229 )	4	chr11_45093236_45093577	3	1	0	0	1	0	0	0	1	0.245833	0.245833	0	0	0	0	0.010333	0.010333	0	0	0	0	0	0	0.140286	0.140286	0.245833	0.132151	1	0.245833
2191	8955	ENSG00000181649	PHLDA2	1	ENSG00000229314	ORM1	ORM1 _( -4953 )	4	chr9_114317797_114318103	4	1	0	0	1	0	0	1	1	-0.245832	0.245832	0	0	0	0	-0.136574	0.136574	0	0	0	0	-0.417426	0.417426	-0.0896783	0.0896783	0.417426	0.222378	1	0.245832
2226	7024	ENSG00000183671	GPR1	1	ENSG00000180822	PSMG4	PSMG4 _( 65515 )	4	chr6_3324409_3324961	4	1	1	1	1	0	0	0	0	-0.24578	0.24578	-0.198088	0.198088	-0.219453	0.219453	-0.0616815	0.0616815	0	0	0	0	0	0	0	0	0.24578	0.181251	1	0.24578
1435	8121	ENSG00000149636	DSN1	1	ENSG00000170279	C7orf33	C7orf33 _( -19686 )	4	chr7_148570710_148570879	6	1	1	1	1	0	0	1	1	0.245694	0.245694	0.354805	0.354805	0.358128	0.358128	0.160902	0.160902	0	0	0	0	0.248124	0.248124	0.0357753	0.0357753	0.358128	0.233905	1	0.245694
2228	8234	ENSG00000183696	UPP1	1	ENSG00000120899	PTK2B	PTK2B _( 40257 )	4	chr8_27351739_27352641	5	1	0	1	1	0	0	1	1	0.245692	0.245692	0	0	0.212989	0.212989	0.0327427	0.0327427	0	0	0	0	0.293894	0.293894	0.0983667	0.0983667	0.293894	0.176737	1	0.245692
1270	8435	ENSG00000141068	KSR1	1	ENSG00000214954	LRRC69	LRRC69 _( 16130 )	4	chr8_91118749_91119085	3	1	0	1	0	0	0	1	0	-0.245612	0.245612	0	0	-0.0359891	0.0359891	0	0	0	0	0	0	-0.0199805	0.0199805	0	0	0.245612	0.100527	1	0.245612
2943	5843	ENSG00000268434	ENSG00000268434	1	ENSG00000163697	APBB2	APBB2 _( 8919 )	4	chr4_41207362_41207795	4	1	0	1	1	1	0	0	0	-0.245572	0.245572	0	0	-0.265038	0.265038	-0.131196	0.131196	-0.0864262	0.0864262	0	0	0	0	0	0	0.265038	0.182058	1	0.245572
2912	8182	ENSG00000265185	SNORD3B-1	1	ENSG00000038945	MSR1	MSR1 _( 150768 )	4	chr8_16416196_16416594	5	1	0	1	1	1	0	1	0	-0.245556	0.245556	0	0	-0.207151	0.207151	-0.152629	0.152629	-0.130708	0.130708	0	0	-0.206827	0.206827	0	0	0.245556	0.188574	1	0.245556
1715	8651	ENSG00000163734	CXCL3	1	ENSG00000173253	DMRT2	DMRT2 _( 21858 )	4	chr9_1071716_1072157	4	1	1	1	1	0	0	0	0	-0.245525	0.245525	-0.275218	0.275218	-0.127975	0.127975	-0.250523	0.250523	0	0	0	0	0	0	0	0	0.275218	0.224811	1	0.245525
2188	8121	ENSG00000181444	ZNF467	1	ENSG00000170279	C7orf33	C7orf33 _( -19686 )	4	chr7_148570710_148570879	5	1	1	1	1	0	0	1	0	-0.245472	0.245472	-0.290846	0.290846	-0.164747	0.164747	-0.0180416	0.0180416	0	0	0	0	-0.126827	0.126827	0	0	0.290846	0.169187	1	0.245472
2626	8153	ENSG00000225805	DEFB131B	1	ENSG00000225327	USP17L3	USP17L3 _( -42036 )	4	chr8_8020021_8020413	5	1	0	1	1	1	0	1	0	-0.245468	0.245468	0	0	-0.0422806	0.0422806	-0.105768	0.105768	-0.300983	0.300983	0	0	-0.105394	0.105394	0	0	0.300983	0.159979	1	0.245468
2470	7294	ENSG00000198832	SELENOM	1	ENSG00000135338	LCA5	LCA5 _( 69132 )	4	chr6_79467936_79468326	5	1	1	1	1	0	0	1	0	0.24534	0.24534	0.184788	0.184788	0.235397	0.235397	0.295426	0.295426	0	0	0	0	0.0343055	0.0343055	0	0	0.295426	0.199051	1	0.24534
1422	80	ENSG00000148834	GSTO1	1	ENSG00000175707	KDF1	KDF1 _( 19761 )	4	chr1_26940385_26940645	7	1	1	1	1	1	0	1	1	0.245231	0.245231	0.0850094	0.0850094	0.208024	0.208024	0.360629	0.360629	0.29613	0.29613	0	0	0.331737	0.331737	0.187968	0.187968	0.360629	0.244961	1	0.245231
846	5953	ENSG00000123384	LRP1	1	ENSG00000169429	CXCL8	CXCL8 _( 12629 )	4	chr4_73753135_73753473	3	1	0	0	0	0	0	1	1	-0.245172	0.245172	0	0	0	0	0	0	0	0	0	0	-0.128645	0.128645	-0.000164995	0.000164995	0.245172	0.124661	1	0.245172
2525	7913	ENSG00000205336	ADGRG1	1	ENSG00000127995	CASD1	CASD1 _( 71430 )	4	chr7_94580649_94580941	5	1	1	1	1	1	0	0	0	0.245148	0.245148	0.0597822	0.0597822	0.134063	0.134063	0.0490208	0.0490208	0.302048	0.302048	0	0	0	0	0	0	0.302048	0.158012	1	0.245148
2544	8914	ENSG00000207445	SNORD15B	1	ENSG00000136826	KLF4	KLF4 _( -195488 )	4	chr9_107685970_107686185	3	1	1	0	0	0	0	1	0	-0.245136	0.245136	-0.0539109	0.0539109	0	0	0	0	0	0	0	0	-0.135492	0.135492	0	0	0.245136	0.144847	1	0.245136
2011	9037	ENSG00000172123	SLFN12	1	ENSG00000073464	CLCN4	CLCN4 _( 214129 )	4	chrX_10371074_10371436	7	1	1	1	1	1	0	1	1	-0.245102	0.245102	-0.328609	0.328609	-0.366455	0.366455	-0.08035	0.08035	-0.293925	0.293925	0	0	-0.135257	0.135257	-0.229215	0.229215	0.366455	0.239845	1	0.245102
1017	6198	ENSG00000132329	RAMP1	1	ENSG00000109452	INPP4B	INPP4B _( 334783 )	4	chr4_142512111_142512649	3	1	0	1	1	0	0	0	0	-0.245099	0.245099	0	0	-0.00882313	0.00882313	-0.187161	0.187161	0	0	0	0	0	0	0	0	0.245099	0.147027	1	0.245099
2147	6918	ENSG00000178934	LGALS7B	1	ENSG00000231989	PPP1R2B	PPP1R2B _( 38128 )	4	chr5_156888666_156888957	4	1	1	1	1	0	0	0	0	0.24508	0.24508	0.206631	0.206631	0.0481335	0.0481335	0.25087	0.25087	0	0	0	0	0	0	0	0	0.25087	0.187679	1	0.24508
123	8819	ENSG00000055163	CYFIP2	1	ENSG00000196781	TLE1	TLE1 _( 822439 )	4	chr9_80866328_80866866	1	1	0	0	0	0	0	0	0	-0.244969	0.244969	0	0	0	0	0	0	0	0	0	0	0	0	0	0	0.244969	0.244969	1	0.244969
2857	2589	ENSG00000258947	TUBB3	1	ENSG00000087302	RTRAF	RTRAF _( 13770 )	4	chr14_52003245_52003630	3	1	0	1	1	0	0	0	0	-0.244866	0.244866	0	0	-0.00350512	0.00350512	-0.106015	0.106015	0	0	0	0	0	0	0	0	0.244866	0.118129	1	0.244866
2855	2616	ENSG00000258757	ENSG00000258757	1	ENSG00000151812	SLC35F4	SLC35F4 _( 111725 )	4	chr14_57870211_57870469	6	1	1	0	1	1	0	1	1	-0.244853	0.244853	-0.195452	0.195452	0	0	-0.171433	0.171433	-0.171503	0.171503	0	0	-0.10922	0.10922	-0.233965	0.233965	0.244853	0.187738	1	0.244853
2368	3126	ENSG00000189060	H1F0	1	ENSG00000168447	SCNN1B	SCNN1B _( -8411 )	4	chr16_23269040_23269820	5	1	0	1	1	0	0	1	1	0.244786	0.244786	0	0	0.0646606	0.0646606	0.211902	0.211902	0	0	0	0	0.166955	0.166955	0.211807	0.211807	0.244786	0.180022	1	0.244786
1706	5101	ENSG00000163577	EIF5A2	1	ENSG00000182247	UBE2E2	UBE2E2 _( 39080 )	4	chr3_23242100_23242555	6	1	1	1	1	1	0	1	0	0.244782	0.244782	0.220284	0.220284	0.186567	0.186567	0.104016	0.104016	0.0814528	0.0814528	0	0	0.139841	0.139841	0	0	0.244782	0.162824	1	0.244782
2361	66	ENSG00000188747	NOXA1	1	ENSG00000188822	CNR2	CNR2 _( 15835 )	4	chr1_23897121_23897527	5	1	1	1	0	1	0	0	1	0.244753	0.244753	0.265883	0.265883	0.133876	0.133876	0	0	0.274821	0.274821	0	0	0	0	0.048228	0.048228	0.274821	0.193512	1	0.244753
994	8385	ENSG00000131187	F12	1	ENSG00000104432	IL7	IL7 _( -273447 )	4	chr8_79078970_79079429	6	1	1	1	1	0	0	1	1	-0.244634	0.244634	-0.307535	0.307535	-0.145266	0.145266	-0.129507	0.129507	0	0	0	0	-0.227313	0.227313	-0.118811	0.118811	0.307535	0.195511	1	0.244634
1691	3179	ENSG00000163359	COL6A3	1	ENSG00000176842	IRX5	IRX5 _( 21351 )	4	chr16_54952213_54952519	5	1	0	1	1	1	0	0	1	0.24457	0.24457	0	0	0.117459	0.117459	0.16345	0.16345	0.315216	0.315216	0	0	0	0	0.442513	0.442513	0.442513	0.256642	1	0.24457
443	7367	ENSG00000102794	ACOD1	1	ENSG00000187772	LIN28B	LIN28B _( -27222 )	4	chr6_104908914_104909394	4	1	0	1	0	0	0	1	1	-0.244518	0.244518	0	0	-0.059794	0.059794	0	0	0	0	0	0	-0.000208654	0.000208654	-0.0191617	0.0191617	0.244518	0.0809207	1	0.244518
216	1054	ENSG00000075213	SEMA3A	1	ENSG00000204149	AGAP6	AGAP6 _( -3466 )	4	chr10_49978161_49978724	6	1	1	1	1	1	0	1	0	0.244518	0.244518	0.219564	0.219564	0.196859	0.196859	0.253198	0.253198	0.0437414	0.0437414	0	0	0.1905	0.1905	0	0	0.253198	0.191397	1	0.244518
2690	3126	ENSG00000232859	LYRM9	1	ENSG00000168447	SCNN1B	SCNN1B _( -8411 )	4	chr16_23269040_23269820	6	1	1	1	1	1	0	1	0	0.244481	0.244481	0.0932594	0.0932594	0.0121695	0.0121695	0.116513	0.116513	0.181818	0.181818	0	0	0.205792	0.205792	0	0	0.244481	0.142339	1	0.244481
2693	8833	ENSG00000233223	ENSG00000233223	1	ENSG00000165105	RASEF	RASEF _( 14653 )	4	chr9_83048082_83048524	6	1	0	1	1	1	0	1	1	0.244477	0.244477	0	0	0.406078	0.406078	0.0976971	0.0976971	0.181828	0.181828	0	0	0.354611	0.354611	0.248827	0.248827	0.406078	0.255586	1	0.244477
2625	2095	ENSG00000225720	ENSG00000225720	1	ENSG00000198774	RASSF9	RASSF9 _( 208653 )	4	chr12_85627636_85627917	7	1	1	1	1	1	0	1	1	0.244446	0.244446	0.357108	0.357108	0.206491	0.206491	0.139582	0.139582	0.027462	0.027462	0	0	0.339804	0.339804	0.0339741	0.0339741	0.357108	0.192695	1	0.244446
595	5352	ENSG00000110011	DNAJC4	1	ENSG00000057019	DCBLD2	DCBLD2 _( -53060 )	4	chr3_98954749_98955409	6	1	1	1	1	0	0	1	1	-0.244394	0.244394	-0.235124	0.235124	-0.2174	0.2174	-0.055021	0.055021	0	0	0	0	-0.154512	0.154512	-0.160701	0.160701	0.244394	0.177859	1	0.244394
669	968	ENSG00000114019	AMOTL2	1	ENSG00000180592	SKIDA1	SKIDA1 _( -160971 )	4	chr10_21687339_21688077	6	1	1	1	1	0	0	1	1	0.244259	0.244259	0.181124	0.181124	0.217803	0.217803	0.176815	0.176815	0	0	0	0	0.112837	0.112837	0.280699	0.280699	0.280699	0.202256	1	0.244259
2713	6196	ENSG00000235098	ANKRD65	1	ENSG00000164136	IL15	IL15 _( 400214 )	4	chr4_142036813_142037398	5	1	0	1	0	1	0	1	1	-0.244162	0.244162	0	0	-0.340578	0.340578	0	0	-0.00440577	0.00440577	0	0	-0.197716	0.197716	-0.293418	0.293418	0.340578	0.216056	1	0.244162
1107	1606	ENSG00000135454	B4GALNT1	1	ENSG00000165494	PCF11	PCF11 _( 5134 )	4	chr11_83162122_83162600	7	1	1	1	1	1	0	1	1	-0.244152	0.244152	-0.191423	0.191423	-0.287981	0.287981	-0.194272	0.194272	-0.150242	0.150242	0	0	-0.210921	0.210921	-0.0471635	0.0471635	0.287981	0.189451	1	0.244152
2944	1780	ENSG00000268460	ENSG00000268460	1	ENSG00000109929	SC5D	SC5D _( 6434 )	4	chr11_121298887_121299190	6	1	0	1	1	1	0	1	1	-0.244144	0.244144	0	0	-0.219946	0.219946	-0.114305	0.114305	-0.101958	0.101958	0	0	-0.0154329	0.0154329	-0.14814	0.14814	0.244144	0.140654	1	0.244144
1773	5101	ENSG00000165244	ZNF367	1	ENSG00000182247	UBE2E2	UBE2E2 _( 39080 )	4	chr3_23242100_23242555	5	1	1	0	1	1	0	0	1	0.244085	0.244085	0.11716	0.11716	0	0	0.10612	0.10612	0.172389	0.172389	0	0	0	0	0.131659	0.131659	0.244085	0.154283	1	0.244085
1997	6312	ENSG00000171425	ZNF581	1	ENSG00000154447	SH3RF1	SH3RF1 _( -11440 )	4	chr4_169282545_169283417	5	1	1	1	0	0	0	1	1	-0.244049	0.244049	-0.0421152	0.0421152	-0.116499	0.116499	0	0	0	0	0	0	-0.340639	0.340639	-0.0581174	0.0581174	0.340639	0.160284	1	0.244049
1611	4641	ENSG00000160179	ABCG1	1	ENSG00000067066	SP100	SP100 _( 104820 )	4	chr2_230520762_230521156	4	1	0	1	0	1	0	1	0	-0.244047	0.244047	0	0	-0.109529	0.109529	0	0	-0.0691741	0.0691741	0	0	-0.15955	0.15955	0	0	0.244047	0.145575	1	0.244047
1738	6273	ENSG00000164111	ANXA5	1	ENSG00000248546	ANP32C	ANP32C _( -6670 )	4	chr4_164204381_164204801	4	1	1	0	0	0	0	1	1	0.244042	0.244042	0.019551	0.019551	0	0	0	0	0	0	0	0	0.118256	0.118256	0.017445	0.017445	0.244042	0.0998234	1	0.244042
1502	6839	ENSG00000154133	ROBO4	1	ENSG00000186314	PRELID2	PRELID2 _( 493049 )	4	chr5_145341909_145342320	6	1	1	1	1	0	0	1	1	0.244039	0.244039	0.200354	0.200354	0.0458528	0.0458528	0.24678	0.24678	0	0	0	0	0.0648428	0.0648428	0.378617	0.378617	0.378617	0.196748	1	0.244039
762	2417	ENSG00000118523	CCN2	1	ENSG00000178695	KCTD12	KCTD12 _( 238344 )	4	chr13_76647566_76648046	5	1	1	1	1	0	0	1	0	0.243992	0.243992	0.0950588	0.0950588	0.135653	0.135653	0.155006	0.155006	0	0	0	0	0.288023	0.288023	0	0	0.288023	0.183547	1	0.243992
2296	6607	ENSG00000185924	RTN4RL1	1	ENSG00000145681	HAPLN1	HAPLN1 _( -122887 )	4	chr5_83844500_83845076	6	1	0	1	1	1	0	1	1	-0.243969	0.243969	0	0	-0.179737	0.179737	-0.132079	0.132079	-0.0861115	0.0861115	0	0	-0.0945387	0.0945387	-0.073098	0.073098	0.243969	0.134922	1	0.243969
1493	6250	ENSG00000153395	LPCAT1	1	ENSG00000061918	GUCY1B1	GUCY1B1 _( 562261 )	4	chr4_156321253_156321528	4	1	0	1	1	0	0	1	0	0.243959	0.243959	0	0	0.347916	0.347916	0.33672	0.33672	0	0	0	0	0.100889	0.100889	0	0	0.347916	0.257371	1	0.243959
514	8978	ENSG00000105894	PTN	1	ENSG00000175764	TTLL11	TTLL11 _( 117451 )	4	chr9_121975882_121976155	7	1	1	1	1	1	0	1	1	0.243942	0.243942	0.0577413	0.0577413	0.0522895	0.0522895	0.361637	0.361637	0.0391056	0.0391056	0	0	0.066829	0.066829	0.1029	0.1029	0.361637	0.132064	1	0.243942
2872	7640	ENSG00000260260	SNHG19	1	ENSG00000186340	THBS2	THBS2 _( -42204 )	4	chr6_169296248_169296620	3	1	0	0	1	1	0	0	0	0.243911	0.243911	0	0	0	0	0.251468	0.251468	0.010696	0.010696	0	0	0	0	0	0	0.251468	0.168691	1	0.243911
1198	6725	ENSG00000138172	CALHM2	1	ENSG00000168916	ZNF608	ZNF608 _( -201109 )	4	chr5_124949916_124950167	7	1	1	1	1	1	0	1	1	0.243744	0.243744	0.0914616	0.0914616	0.273133	0.273133	0.293371	0.293371	0.0718049	0.0718049	0	0	0.149573	0.149573	0.102478	0.102478	0.293371	0.175081	1	0.243744
1093	1501	ENSG00000135074	ADAM19	1	ENSG00000019485	PRDM11	PRDM11 _( -2229 )	4	chr11_45093236_45093577	5	1	1	0	1	0	0	1	1	0.243706	0.243706	0.151095	0.151095	0	0	0.294227	0.294227	0	0	0	0	0.135888	0.135888	0.102555	0.102555	0.294227	0.185494	1	0.243706
245	4083	ENSG00000078269	SYNJ2	1	ENSG00000198369	SPRED2	SPRED2 _( -122161 )	4	chr2_65554798_65555074	5	1	1	1	0	1	0	0	1	0.243516	0.243516	0.0501667	0.0501667	0.300337	0.300337	0	0	0.21298	0.21298	0	0	0	0	0.173038	0.173038	0.300337	0.196007	1	0.243516
2915	8043	ENSG00000265415	ENSG00000265415	1	ENSG00000234224	TMEM229A	TMEM229A _( -54736 )	4	chr7_124087759_124088098	2	1	0	0	0	1	0	0	0	0.243481	0.243481	0	0	0	0	0	0	0.0429076	0.0429076	0	0	0	0	0	0	0.243481	0.143194	1	0.243481
819	5677	ENSG00000121621	KIF18A	1	ENSG00000180611	MB21D2	MB21D2 _( -22024 )	4	chr3_192940185_192940656	4	1	0	1	1	0	0	1	0	0.243429	0.243429	0	0	0.0338587	0.0338587	0.181504	0.181504	0	0	0	0	0.283938	0.283938	0	0	0.283938	0.185682	1	0.243429
2637	3432	ENSG00000227036	LINC00511	1	ENSG00000227011	C17orf112	C17orf112 _( 413418 )	4	chr17_53398931_53399194	4	1	0	0	1	0	0	1	1	0.24337	0.24337	0	0	0	0	0.166891	0.166891	0	0	0	0	0.110655	0.110655	0.209853	0.209853	0.24337	0.182692	1	0.24337
1243	7631	ENSG00000140022	STON2	1	ENSG00000112541	PDE10A	PDE10A _( 63652 )	4	chr6_165922181_165922951	3	1	0	1	0	0	0	1	0	-0.243235	0.243235	0	0	-9.71926e-05	9.71926e-05	0	0	0	0	0	0	-0.451449	0.451449	0	0	0.451449	0.231594	1	0.243235
2714	837	ENSG00000235109	ZSCAN31	1	ENSG00000119285	HEATR1	HEATR1 _( 35646 )	4	chr1_236568339_236568858	7	1	1	1	1	1	0	1	1	0.243221	0.243221	0.276567	0.276567	0.186548	0.186548	0.205905	0.205905	0.0856451	0.0856451	0	0	0.144983	0.144983	0.0516714	0.0516714	0.276567	0.170649	1	0.243221
2939	6765	ENSG00000267607	ENSG00000267607	1	ENSG00000125347	IRF1	IRF1 _( 14996 )	4	chr5_132475131_132475802	6	1	1	1	0	1	0	1	1	0.243195	0.243195	0.294731	0.294731	0.175399	0.175399	0	0	0.0451193	0.0451193	0	0	0.119946	0.119946	0.201078	0.201078	0.294731	0.179911	1	0.243195
641	5884	ENSG00000112312	GMNN	1	ENSG00000109182	CWH43	CWH43 _( 647696 )	4	chr4_49633943_49634533	5	1	0	1	1	1	0	1	0	-0.243174	0.243174	0	0	-0.256467	0.256467	-0.0896145	0.0896145	-0.0729087	0.0729087	0	0	-0.112455	0.112455	0	0	0.256467	0.154924	1	0.243174
2671	4164	ENSG00000231389	HLA-DPA1	1	ENSG00000163121	NEURL3	NEURL3 _( 21467 )	4	chr2_96485886_96486642	3	1	1	0	0	0	0	1	0	0.243123	0.243123	0.05344	0.05344	0	0	0	0	0	0	0	0	0.245825	0.245825	0	0	0.245825	0.180796	1	0.243123
1494	7376	ENSG00000153495	TEX29	1	ENSG00000057657	PRDM1	PRDM1 _( -282388 )	4	chr6_105803433_105803932	5	1	1	1	1	0	0	0	1	-0.243122	0.243122	-0.151277	0.151277	-0.230719	0.230719	-0.101481	0.101481	0	0	0	0	0	0	-0.397829	0.397829	0.397829	0.224886	1	0.243122
316	3056	ENSG00000090530	P3H2	1	ENSG00000183475	ASB7	ASB7 _( -5274 )	4	chr15_100596687_100597260	5	1	0	1	1	1	0	1	0	-0.243105	0.243105	0	0	-0.301212	0.301212	-0.157374	0.157374	-0.0842741	0.0842741	0	0	-0.466082	0.466082	0	0	0.466082	0.25041	1	0.243105
805	6353	ENSG00000120833	SOCS2	1	ENSG00000184108	TRIML1	TRIML1 _( 6268 )	4	chr4_188145687_188145996	5	1	1	0	0	1	0	1	1	0.243082	0.243082	0.30364	0.30364	0	0	0	0	0.0565249	0.0565249	0	0	0.24771	0.24771	0.0910294	0.0910294	0.30364	0.188397	1	0.243082
2951	7518	ENSG00000269378	ENSG00000269378	1	ENSG00000010818	HIVEP2	HIVEP2 _( 15894 )	4	chr6_142930146_142930471	7	1	1	1	1	1	0	1	1	0.243034	0.243034	0.156891	0.156891	0.205335	0.205335	0.2247	0.2247	0.131741	0.131741	0	0	0.147614	0.147614	0.184622	0.184622	0.243034	0.184848	1	0.243034
1179	7892	ENSG00000137831	UACA	1	ENSG00000157259	GATAD1	GATAD1 _( -44285 )	4	chr7_92402865_92403163	5	1	0	1	1	0	0	1	1	-0.242908	0.242908	0	0	-0.058516	0.058516	-0.194218	0.194218	0	0	0	0	-0.201492	0.201492	-0.298016	0.298016	0.298016	0.19903	1	0.242908
1605	3406	ENSG00000159842	ABR	1	ENSG00000167941	SOST	SOST _( 43908 )	4	chr17_43714585_43714880	2	1	0	0	1	0	0	0	0	0.242886	0.242886	0	0	0	0	0.286123	0.286123	0	0	0	0	0	0	0	0	0.286123	0.264504	1	0.242886
610	5327	ENSG00000110876	SELPLG	1	ENSG00000163320	CGGBP1	CGGBP1 _( -270156 )	4	chr3_88420041_88420331	6	1	1	1	1	0	0	1	1	-0.242759	0.242759	-0.171163	0.171163	-0.196091	0.196091	-0.153558	0.153558	0	0	0	0	-0.192772	0.192772	-0.102589	0.102589	0.242759	0.176489	1	0.242759
209	8947	ENSG00000074410	CA12	1	ENSG00000148154	UGCG	UGCG _( -38634 )	4	chr9_111857627_111858132	5	1	0	1	1	1	0	1	0	0.242658	0.242658	0	0	0.223371	0.223371	0.0324388	0.0324388	0.0200822	0.0200822	0	0	0.334284	0.334284	0	0	0.334284	0.170567	1	0.242658
2338	4543	ENSG00000187908	DMBT1	1	ENSG00000163599	CTLA4	CTLA4 _( -62734 )	4	chr2_203804162_203805037	4	1	0	1	1	0	0	0	1	0.242652	0.242652	0	0	0.148802	0.148802	0.123711	0.123711	0	0	0	0	0	0	0.0842624	0.0842624	0.242652	0.149857	1	0.242652
706	2116	ENSG00000115648	MLPH	1	ENSG00000257594	GALNT4	GALNT4 _( 84596 )	4	chr12_89439790_89440210	5	1	0	1	1	0	0	1	1	0.24263	0.24263	0	0	0.0323816	0.0323816	0.136753	0.136753	0	0	0	0	0.150052	0.150052	0.15259	0.15259	0.24263	0.142882	1	0.24263
238	5884	ENSG00000077514	POLD3	1	ENSG00000109182	CWH43	CWH43 _( 647696 )	4	chr4_49633943_49634533	6	1	1	1	1	1	0	1	0	-0.242552	0.242552	-0.159414	0.159414	-0.322068	0.322068	-0.212068	0.212068	-0.145621	0.145621	0	0	-0.282978	0.282978	0	0	0.322068	0.22745	1	0.242552
2409	3646	ENSG00000197006	METTL9	1	ENSG00000184828	ZBTB7C	ZBTB7C _( 53581 )	4	chr18_48356854_48357171	5	1	1	1	1	0	0	1	0	-0.242371	0.242371	-0.108647	0.108647	-0.0241795	0.0241795	-0.17784	0.17784	0	0	0	0	-0.048625	0.048625	0	0	0.242371	0.120332	1	0.242371
2347	6976	ENSG00000188293	IGFL1	1	ENSG00000185662	SMIM23	SMIM23 _( 12881 )	4	chr5_171795313_171795761	4	1	0	1	1	0	0	1	0	0.242307	0.242307	0	0	9.74175e-05	9.74175e-05	0.208247	0.208247	0	0	0	0	0.116266	0.116266	0	0	0.242307	0.141729	1	0.242307
2674	3853	ENSG00000231852	CYP21A2	1	ENSG00000131849	ZNF132	ZNF132 _( 11094 )	4	chr19_58428509_58429128	7	1	1	1	1	1	0	1	1	-0.242267	0.242267	-0.121301	0.121301	-0.224705	0.224705	-0.322188	0.322188	-0.375341	0.375341	0	0	-0.250953	0.250953	-0.172482	0.172482	0.375341	0.244177	1	0.242267
1223	5953	ENSG00000138835	RGS3	1	ENSG00000169429	CXCL8	CXCL8 _( 12629 )	4	chr4_73753135_73753473	6	1	1	1	1	1	0	1	0	-0.242207	0.242207	-0.240549	0.240549	-0.202881	0.202881	-0.0241612	0.0241612	-0.187395	0.187395	0	0	-0.193789	0.193789	0	0	0.242207	0.18183	1	0.242207
1675	4585	ENSG00000163082	SGPP2	1	ENSG00000188282	RUFY4	RUFY4 _( 4063 )	4	chr2_218039023_218039559	7	1	1	1	1	1	0	1	1	-0.242131	0.242131	-0.214173	0.214173	-0.116786	0.116786	-0.183081	0.183081	-0.18606	0.18606	0	0	-0.282607	0.282607	-0.0667365	0.0667365	0.282607	0.184511	1	0.242131
2072	8309	ENSG00000175197	DDIT3	1	ENSG00000187735	TCEA1	TCEA1 _( 2627 )	4	chr8_54019680_54019902	7	1	1	1	1	1	0	1	1	0.242062	0.242062	0.206501	0.206501	0.231213	0.231213	0.235049	0.235049	0.222401	0.222401	0	0	0.171593	0.171593	0.0981591	0.0981591	0.242062	0.200997	1	0.242062
2721	2141	ENSG00000235750	KIAA0040	1	ENSG00000074527	NTN4	NTN4 _( 88970 )	4	chr12_95701718_95702182	4	1	0	1	1	0	0	0	1	0.2418	0.2418	0	0	0.21566	0.21566	0.245807	0.245807	0	0	0	0	0	0	0.428098	0.428098	0.428098	0.282841	1	0.2418
2799	6185	ENSG00000251230	MIR3945HG	1	ENSG00000196782	MAML3	MAML3 _( -26336 )	4	chr4_140180520_140180891	5	1	1	0	1	0	0	1	1	-0.241755	0.241755	-0.132589	0.132589	0	0	-0.248245	0.248245	0	0	0	0	-0.243795	0.243795	-0.00213489	0.00213489	0.248245	0.173704	1	0.241755
2909	3253	ENSG00000264982	ENSG00000264982	1	ENSG00000186153	WWOX	WWOX _( 683788 )	4	chr16_78783201_78783537	5	1	1	0	1	1	0	0	1	0.24157	0.24157	0.101896	0.101896	0	0	0.207981	0.207981	0.0729	0.0729	0	0	0	0	0.0838356	0.0838356	0.24157	0.141637	1	0.24157
313	9020	ENSG00000090238	YPEL3	1	ENSG00000146938	NLGN4X	NLGN4X _( 233361 )	4	chrX_5994889_5995502	6	1	1	1	1	1	0	1	0	0.241541	0.241541	0.389801	0.389801	0.147314	0.147314	0.160909	0.160909	0.269561	0.269561	0	0	0.246117	0.246117	0	0	0.389801	0.24254	1	0.241541
1149	4765	ENSG00000136854	STXBP1	1	ENSG00000171456	ASXL1	ASXL1 _( -16951 )	4	chr20_32341134_32341379	5	1	1	1	0	1	0	1	0	-0.241488	0.241488	-0.0170498	0.0170498	-0.323942	0.323942	0	0	-0.367223	0.367223	0	0	-0.283915	0.283915	0	0	0.367223	0.246723	1	0.241488
2757	2142	ENSG00000243509	TNFRSF6B	1	ENSG00000074527	NTN4	NTN4 _( 57543 )	4	chr12_95733105_95733609	6	1	0	1	1	1	0	1	1	-0.241448	0.241448	0	0	-0.304622	0.304622	-0.135459	0.135459	-0.205267	0.205267	0	0	-0.189271	0.189271	-0.289794	0.289794	0.304622	0.227643	1	0.241448
1227	8747	ENSG00000139211	AMIGO2	1	ENSG00000278889	OR2S2	OR2S2 _( -38387 )	4	chr9_35996541_35997368	4	1	1	0	0	1	0	1	0	0.241357	0.241357	0.0399942	0.0399942	0	0	0	0	0.105646	0.105646	0	0	0.0591058	0.0591058	0	0	0.241357	0.111526	1	0.241357
999	6759	ENSG00000131378	RFTN1	1	ENSG00000158987	RAPGEF6	RAPGEF6 _( 186180 )	4	chr5_131610138_131610803	6	1	1	1	1	1	0	1	0	0.241335	0.241335	0.21179	0.21179	0.245549	0.245549	0.261469	0.261469	0.0288532	0.0288532	0	0	0.039921	0.039921	0	0	0.261469	0.171486	1	0.241335
2730	4236	ENSG00000237732	ENSG00000237732	1	ENSG00000125538	IL1B	IL1B _( 11774 )	4	chr2_112824076_112825129	6	1	0	1	1	1	0	1	1	-0.241334	0.241334	0	0	-0.014108	0.014108	-0.218225	0.218225	-0.269309	0.269309	0	0	-0.298525	0.298525	-0.0606652	0.0606652	0.298525	0.183694	1	0.241334
1105	550	ENSG00000135443	KRT85	1	ENSG00000120337	TNFSF18	TNFSF18 _( 79363 )	4	chr1_172971351_172971600	6	1	1	1	1	1	0	1	0	0.241203	0.241203	0.0651539	0.0651539	0.16587	0.16587	0.242576	0.242576	0.112783	0.112783	0	0	0.0826668	0.0826668	0	0	0.242576	0.151709	1	0.241203
1336	1455	ENSG00000143816	WNT9A	1	ENSG00000135363	LMO2	LMO2 _( -38189 )	4	chr11_33930478_33930765	6	1	1	0	1	1	0	1	1	-0.241191	0.241191	-0.0587108	0.0587108	0	0	-0.184103	0.184103	-0.0846805	0.0846805	0	0	-0.0683511	0.0683511	-0.10692	0.10692	0.241191	0.123993	1	0.241191
116	2095	ENSG00000052344	PRSS8	1	ENSG00000198774	RASSF9	RASSF9 _( 208653 )	4	chr12_85627636_85627917	6	1	1	1	1	1	0	1	0	-0.240941	0.240941	-0.082807	0.082807	-0.0717668	0.0717668	-0.370273	0.370273	-0.133454	0.133454	0	0	-0.224163	0.224163	0	0	0.370273	0.187234	1	0.240941
1543	7324	ENSG00000156299	TIAM1	1	ENSG00000118434	SPACA1	SPACA1 _( -139914 )	4	chr6_87907320_87907875	6	1	1	1	1	0	0	1	1	0.24081	0.24081	0.0898853	0.0898853	0.252378	0.252378	0.362634	0.362634	0	0	0	0	0.0471666	0.0471666	0.183443	0.183443	0.362634	0.196053	1	0.24081
2051	6485	ENSG00000173867	ENSG00000173867	1	ENSG00000016082	ISL1	ISL1 _( 253483 )	4	chr5_51636874_51637189	3	1	1	1	0	0	0	0	0	-0.240722	0.240722	-0.223943	0.223943	-0.219833	0.219833	0	0	0	0	0	0	0	0	0	0	0.240722	0.228166	1	0.240722
1354	5114	ENSG00000144810	COL8A1	1	ENSG00000077097	TOP2B	TOP2B _( 351290 )	4	chr3_25313400_25313617	7	1	1	1	1	1	0	1	1	-0.240699	0.240699	-0.213853	0.213853	-0.0756801	0.0756801	-0.241748	0.241748	-0.137791	0.137791	0	0	-0.151434	0.151434	-0.138049	0.138049	0.241748	0.171322	1	0.240699
173	6802	ENSG00000069399	BCL3	1	ENSG00000249751	ECSCR	ECSCR _( -5711 )	4	chr5_139468454_139468847	5	1	1	1	0	0	0	1	1	0.240648	0.240648	0.260532	0.260532	0.27627	0.27627	0	0	0	0	0	0	0.0538551	0.0538551	0.323858	0.323858	0.323858	0.231033	1	0.240648
1778	5352	ENSG00000165480	SKA3	1	ENSG00000057019	DCBLD2	DCBLD2 _( -53060 )	4	chr3_98954749_98955409	6	1	0	1	1	1	0	1	1	0.240631	0.240631	0	0	0.286944	0.286944	0.162402	0.162402	0.145413	0.145413	0	0	0.192753	0.192753	0.0743453	0.0743453	0.286944	0.183748	1	0.240631
2246	2313	ENSG00000184368	MAP7D2	1	ENSG00000132963	POMP	POMP _( -61130 )	4	chr13_28597611_28597974	3	1	0	1	0	0	0	1	0	0.24059	0.24059	0	0	0.0915214	0.0915214	0	0	0	0	0	0	0.360219	0.360219	0	0	0.360219	0.230777	1	0.24059
2900	2343	ENSG00000263218	ENSG00000263218	1	ENSG00000133111	RFXAP	RFXAP _( 15165 )	4	chr13_36834389_36834593	5	1	0	1	1	1	0	1	0	0.240552	0.240552	0	0	0.165751	0.165751	0.319217	0.319217	0.0581137	0.0581137	0	0	0.299466	0.299466	0	0	0.319217	0.21662	1	0.240552
2066	7800	ENSG00000175040	CHST2	1	ENSG00000106070	GRB10	GRB10 _( -12152 )	4	chr7_50805614_50806052	3	1	0	1	0	0	0	1	0	-0.240551	0.240551	0	0	-0.120354	0.120354	0	0	0	0	0	0	-0.381005	0.381005	0	0	0.381005	0.247303	1	0.240551
303	3045	ENSG00000089127	OAS1	1	ENSG00000185551	NR2F2	NR2F2 _( -81977 )	4	chr15_96243704_96243961	6	1	1	1	1	1	0	1	0	0.240504	0.240504	0.12371	0.12371	0.165584	0.165584	0.0398063	0.0398063	0.212249	0.212249	0	0	0.225768	0.225768	0	0	0.240504	0.167937	1	0.240504
3007	4083	ENSG00000275234	ENSG00000275234	1	ENSG00000198369	SPRED2	SPRED2 _( -122161 )	4	chr2_65554798_65555074	6	1	1	1	0	1	0	1	1	-0.240333	0.240333	-0.290445	0.290445	-0.255615	0.255615	0	0	-0.231328	0.231328	0	0	-0.276856	0.276856	-0.380467	0.380467	0.380467	0.279174	1	0.240333
2963	5101	ENSG00000270882	HIST2H4A	1	ENSG00000182247	UBE2E2	UBE2E2 _( 39080 )	4	chr3_23242100_23242555	5	1	0	1	1	1	0	1	0	-0.24031	0.24031	0	0	-0.213675	0.213675	-0.095518	0.095518	-0.112895	0.112895	0	0	-0.132617	0.132617	0	0	0.24031	0.159003	1	0.24031
1424	2277	ENSG00000148926	ADM	1	ENSG00000111450	STX2	STX2 _( 39948 )	4	chr12_130798986_130799318	4	1	1	1	0	0	0	1	0	0.240236	0.240236	0.0148175	0.0148175	0.24202	0.24202	0	0	0	0	0	0	0.264216	0.264216	0	0	0.264216	0.190322	1	0.240236
1943	475	ENSG00000169679	BUB1	1	ENSG00000132688	NES	NES _( -6747 )	4	chr1_156684144_156685026	1	1	0	0	0	0	0	0	0	0.240234	0.240234	0	0	0	0	0	0	0	0	0	0	0	0	0	0	0.240234	0.240234	1	0.240234
1220	5043	ENSG00000138795	LEF1	1	ENSG00000150995	ITPR1	ITPR1 _( 13800 )	4	chr3_4507145_4507414	6	1	1	1	1	1	0	1	0	-0.240134	0.240134	-0.102166	0.102166	-0.188738	0.188738	-0.0751654	0.0751654	-0.171271	0.171271	0	0	-0.30468	0.30468	0	0	0.30468	0.180359	1	0.240134
2475	7228	ENSG00000198894	CIPC	1	ENSG00000012660	ELOVL5	ELOVL5 _( -33478 )	4	chr6_53382657_53383052	5	1	0	1	0	1	0	1	1	0.240063	0.240063	0	0	0.101448	0.101448	0	0	0.217016	0.217016	0	0	0.000872033	0.000872033	0.068512	0.068512	0.240063	0.125582	1	0.240063
1455	7173	ENSG00000151287	TEX30	1	ENSG00000171467	ZNF318	ZNF318 _( -13727 )	4	chr6_43383205_43384093	7	1	1	1	1	1	0	1	1	0.240002	0.240002	0.161404	0.161404	0.312072	0.312072	0.135069	0.135069	0.26922	0.26922	0	0	0.00601049	0.00601049	0.123533	0.123533	0.312072	0.178187	1	0.240002
614	7173	ENSG00000111057	KRT18	1	ENSG00000171467	ZNF318	ZNF318 _( -13727 )	4	chr6_43383205_43384093	6	1	0	1	1	1	0	1	1	0.239999	0.239999	0	0	0.360525	0.360525	0.110212	0.110212	0.131463	0.131463	0	0	0.347542	0.347542	0.157889	0.157889	0.360525	0.224605	1	0.239999
2266	5043	ENSG00000184992	BRI3BP	1	ENSG00000150995	ITPR1	ITPR1 _( 13800 )	4	chr3_4507145_4507414	6	1	1	1	1	1	0	1	0	-0.239895	0.239895	-0.0178419	0.0178419	-0.155147	0.155147	-0.216727	0.216727	-0.164099	0.164099	0	0	-0.134399	0.134399	0	0	0.239895	0.154685	1	0.239895
2540	9271	ENSG00000206828	ENSG00000206828	1	ENSG00000129682	FGF13	FGF13 _( 195658 )	4	chrX_139026755_139027119	4	1	0	1	1	0	0	0	1	0.239849	0.239849	0	0	0.32925	0.32925	0.0355268	0.0355268	0	0	0	0	0	0	0.166004	0.166004	0.32925	0.192658	1	0.239849
2719	5082	ENSG00000235535	TRDN-AS1	1	ENSG00000131386	GALNT15	GALNT15 _( 14610 )	4	chr3_16189259_16189748	5	1	1	1	0	0	0	1	1	0.239771	0.239771	0.293524	0.293524	0.0802806	0.0802806	0	0	0	0	0	0	0.367609	0.367609	0.106221	0.106221	0.367609	0.217481	1	0.239771
34	5884	ENSG00000010292	NCAPD2	1	ENSG00000109182	CWH43	CWH43 _( 647696 )	4	chr4_49633943_49634533	5	1	1	1	0	1	0	1	0	-0.239753	0.239753	-0.182578	0.182578	-0.187873	0.187873	0	0	-0.249919	0.249919	0	0	-0.152609	0.152609	0	0	0.249919	0.202546	1	0.239753
1166	6765	ENSG00000137496	IL18BP	1	ENSG00000125347	IRF1	IRF1 _( 14996 )	4	chr5_132475131_132475802	7	1	1	1	1	1	0	1	1	0.239744	0.239744	0.371975	0.371975	0.159051	0.159051	0.152687	0.152687	0.197281	0.197281	0	0	0.377014	0.377014	0.0522366	0.0522366	0.377014	0.221427	1	0.239744
2673	4517	ENSG00000231683	ENSG00000231683	1	ENSG00000115896	PLCL1	PLCL1 _( 74145 )	4	chr2_197878847_197879182	6	1	0	1	1	1	0	1	1	0.239737	0.239737	0	0	0.092428	0.092428	0.286107	0.286107	0.11383	0.11383	0	0	0.117001	0.117001	0.388712	0.388712	0.388712	0.206302	1	0.239737
2850	1385	ENSG00000258590	NBEAP1	1	ENSG00000189431	RASSF10	RASSF10 _( 89366 )	4	chr11_13098943_13099156	3	1	0	0	0	0	0	1	1	-0.239591	0.239591	0	0	0	0	0	0	0	0	0	0	-0.000116382	0.000116382	-0.166831	0.166831	0.239591	0.135513	1	0.239591
2374	971	ENSG00000189362	NEMP2	1	ENSG00000077327	SPAG6	SPAG6 _( 133781 )	4	chr10_22479226_22479676	4	1	0	1	1	0	0	0	1	-0.239505	0.239505	0	0	-0.0121433	0.0121433	-0.248284	0.248284	0	0	0	0	0	0	-0.11759	0.11759	0.248284	0.154381	1	0.239505
1837	1577	ENSG00000166922	SCG5	1	ENSG00000198382	UVRAG	UVRAG _( 192410 )	4	chr11_76007577_76008005	5	1	1	0	1	0	0	1	1	0.239497	0.239497	0.0984589	0.0984589	0	0	0.177477	0.177477	0	0	0	0	0.0539805	0.0539805	0.0424501	0.0424501	0.239497	0.122373	1	0.239497
897	697	ENSG00000125848	FLRT3	1	ENSG00000266028	SRGAP2	SRGAP2 _( -5926 )	4	chr1_206196750_206197419	4	1	0	1	0	0	0	1	1	0.239467	0.239467	0	0	0.168614	0.168614	0	0	0	0	0	0	0.039762	0.039762	0.14946	0.14946	0.239467	0.149326	1	0.239467
158	8234	ENSG00000065911	MTHFD2	1	ENSG00000120899	PTK2B	PTK2B _( 40257 )	4	chr8_27351739_27352641	5	1	0	1	1	1	0	1	0	0.239453	0.239453	0	0	0.151451	0.151451	0.221954	0.221954	0.171522	0.171522	0	0	0.126145	0.126145	0	0	0.239453	0.182105	1	0.239453
253	8648	ENSG00000079385	CEACAM1	1	ENSG00000107104	KANK1	KANK1 _( 137041 )	4	chr9_607332_607898	7	1	1	1	1	1	0	1	1	-0.239362	0.239362	-0.109905	0.109905	-0.076356	0.076356	-0.296218	0.296218	-0.255101	0.255101	0	0	-0.0758059	0.0758059	-0.0944786	0.0944786	0.296218	0.163889	1	0.239362
374	81	ENSG00000100147	CCDC134	1	ENSG00000090020	SLC9A1	SLC9A1 _( -12311 )	4	chr1_27179292_27179720	4	1	1	1	1	0	0	0	0	-0.23921	0.23921	-0.132556	0.132556	-0.0593689	0.0593689	-0.348426	0.348426	0	0	0	0	0	0	0	0	0.348426	0.19489	1	0.23921
234	5101	ENSG00000077152	UBE2T	1	ENSG00000182247	UBE2E2	UBE2E2 _( 39080 )	4	chr3_23242100_23242555	4	1	1	0	0	1	0	0	1	0.239117	0.239117	0.146587	0.146587	0	0	0	0	0.388272	0.388272	0	0	0	0	0.00077351	0.00077351	0.388272	0.193687	1	0.239117
1460	4008	ENSG00000151632	AKR1C2	1	ENSG00000162878	PKDCC	PKDCC _( 36091 )	4	chr2_42084111_42084556	5	1	1	1	0	1	0	0	1	0.239116	0.239116	0.0772542	0.0772542	0.189929	0.189929	0	0	0.173254	0.173254	0	0	0	0	0.105607	0.105607	0.239116	0.157032	1	0.239116
1487	1538	ENSG00000153094	BCL2L11	1	ENSG00000167996	FTH1	FTH1 _( 3451 )	4	chr11_61961642_61964209	5	1	0	1	1	0	0	1	1	0.239082	0.239082	0	0	0.261439	0.261439	0.176353	0.176353	0	0	0	0	0.0033417	0.0033417	3.6109e-05	3.6109e-05	0.261439	0.13605	1	0.239082
2147	4730	ENSG00000178934	LGALS7B	1	ENSG00000101247	NDUFAF5	NDUFAF5 _( 11254 )	4	chr20_13796204_13796662	5	1	1	0	1	1	0	0	1	-0.239072	0.239072	-0.0714076	0.0714076	0	0	-0.271768	0.271768	-0.0543404	0.0543404	0	0	0	0	-0.12661	0.12661	0.271768	0.15264	1	0.239072
2695	76	ENSG00000233270	SNRPEP4	1	ENSG00000198830	HMGN2	HMGN2 _( 14881 )	4	chr1_26487331_26487631	3	1	0	1	0	0	0	1	0	-0.239062	0.239062	0	0	-0.0691469	0.0691469	0	0	0	0	0	0	-0.18346	0.18346	0	0	0.239062	0.163889	1	0.239062
2835	837	ENSG00000256663	ENSG00000256663	1	ENSG00000119285	HEATR1	HEATR1 _( 35646 )	4	chr1_236568339_236568858	6	1	1	0	1	1	0	1	1	-0.239004	0.239004	-0.0905287	0.0905287	0	0	-0.258484	0.258484	-0.179447	0.179447	0	0	-0.106606	0.106606	-0.198742	0.198742	0.258484	0.178802	1	0.239004
2783	301	ENSG00000249700	SRD5A3-AS1	1	ENSG00000117228	GBP1	GBP1 _( 18184 )	4	chr1_89046566_89047176	6	1	0	1	1	1	0	1	1	0.238984	0.238984	0	0	0.275889	0.275889	0.145036	0.145036	0.116323	0.116323	0	0	0.0318068	0.0318068	0.216061	0.216061	0.275889	0.170683	1	0.238984
2921	7859	ENSG00000266088	ENSG00000266088	1	ENSG00000135218	CD36	CD36 _( -80622 )	4	chr7_80288349_80288953	2	1	0	0	0	0	0	0	1	0.238844	0.238844	0	0	0	0	0	0	0	0	0	0	0	0	0.0029756	0.0029756	0.238844	0.12091	1	0.238844
2718	8309	ENSG00000235513	ENSG00000235513	1	ENSG00000187735	TCEA1	TCEA1 _( 2627 )	4	chr8_54019680_54019902	7	1	1	1	1	1	0	1	1	0.238757	0.238757	0.319407	0.319407	0.253742	0.253742	0.308717	0.308717	0.123284	0.123284	0	0	0.243859	0.243859	0.212103	0.212103	0.319407	0.242839	1	0.238757
1396	5401	ENSG00000147100	SLC16A2	1	ENSG00000091972	CD200	CD200 _( 33331 )	4	chr3_112365678_112366081	6	1	1	1	1	1	0	1	0	0.238748	0.238748	0.182096	0.182096	0.174035	0.174035	0.180193	0.180193	0.0491583	0.0491583	0	0	0.171921	0.171921	0	0	0.238748	0.166025	1	0.238748
3011	236	ENSG00000276026	ENSG00000276026	1	ENSG00000152760	TCTEX1D1	TCTEX1D1 _( -19403 )	4	chr1_66732601_66733056	2	1	0	0	1	0	0	0	0	-0.238722	0.238722	0	0	0	0	-0.0516211	0.0516211	0	0	0	0	0	0	0	0	0.238722	0.145172	1	0.238722
1719	5884	ENSG00000163808	KIF15	1	ENSG00000109182	CWH43	CWH43 _( 647696 )	4	chr4_49633943_49634533	5	1	1	1	1	0	0	1	0	-0.238657	0.238657	-0.316245	0.316245	-0.199201	0.199201	-0.169867	0.169867	0	0	0	0	-0.167114	0.167114	0	0	0.316245	0.218217	1	0.238657
166	3645	ENSG00000067082	KLF6	1	ENSG00000175387	SMAD2	SMAD2 _( -142209 )	4	chr18_48073355_48073732	5	1	0	1	1	0	0	1	1	-0.238642	0.238642	0	0	-0.168667	0.168667	-0.314712	0.314712	0	0	0	0	-0.230988	0.230988	-0.225506	0.225506	0.314712	0.235703	1	0.238642
1888	6978	ENSG00000168209	DDIT4	1	ENSG00000072803	FBXW11	FBXW11 _( 21483 )	4	chr5_171985030_171985390	7	1	1	1	1	1	0	1	1	-0.238627	0.238627	-0.0227743	0.0227743	-0.0738935	0.0738935	-0.302094	0.302094	-0.17402	0.17402	0	0	-0.0597693	0.0597693	-0.0830726	0.0830726	0.302094	0.136321	1	0.238627
17	2994	ENSG00000006118	TMEM132A	1	ENSG00000183476	SH2D7	SH2D7 _( 10573 )	4	chr15_78088381_78088611	6	1	1	0	1	1	0	1	1	0.238581	0.238581	0.00524422	0.00524422	0	0	0.244695	0.244695	0.22658	0.22658	0	0	0.00564996	0.00564996	0.0396824	0.0396824	0.244695	0.126739	1	0.238581
407	3023	ENSG00000101003	GINS1	1	ENSG00000140522	RLBP1	RLBP1 _( -9071 )	4	chr15_89230822_89231395	6	1	1	1	0	1	0	1	1	0.238497	0.238497	0.152143	0.152143	0.150895	0.150895	0	0	0.316129	0.316129	0	0	0.223475	0.223475	0.0434397	0.0434397	0.316129	0.18743	1	0.238497
445	971	ENSG00000102854	MSLN	1	ENSG00000077327	SPAG6	SPAG6 _( 133781 )	4	chr10_22479226_22479676	5	1	1	0	0	1	0	1	1	0.238387	0.238387	0.0737121	0.0737121	0	0	0	0	0.162286	0.162286	0	0	0.106245	0.106245	0.309855	0.309855	0.309855	0.178097	1	0.238387
1142	2538	ENSG00000136603	SKIL	1	ENSG00000151322	NPAS3	NPAS3 _( -213681 )	4	chr14_32720821_32721252	5	1	1	0	1	1	0	1	0	0.238363	0.238363	0.214329	0.214329	0	0	0.299898	0.299898	0.205941	0.205941	0	0	0.287704	0.287704	0	0	0.299898	0.249247	1	0.238363
1730	5101	ENSG00000164045	CDC25A	1	ENSG00000182247	UBE2E2	UBE2E2 _( 39080 )	4	chr3_23242100_23242555	6	1	1	1	1	1	0	1	0	0.238294	0.238294	0.144248	0.144248	0.107739	0.107739	0.130444	0.130444	0.162837	0.162837	0	0	0.104757	0.104757	0	0	0.238294	0.148053	1	0.238294
1044	8038	ENSG00000133315	MACROD1	1	ENSG00000128519	TAS2R16	TAS2R16 _( -44774 )	4	chr7_123040474_123040839	5	1	0	1	0	1	0	1	1	-0.238266	0.238266	0	0	-0.277563	0.277563	0	0	-0.300356	0.300356	0	0	-0.016495	0.016495	-0.136162	0.136162	0.300356	0.193769	1	0.238266
2739	6879	ENSG00000239713	APOBEC3G	1	ENSG00000019582	CD74	CD74 _( 0 )	4	chr5_150412594_150413406	6	1	1	1	0	1	0	1	1	0.238263	0.238263	0.0698181	0.0698181	0.0937148	0.0937148	0	0	0.0917727	0.0917727	0	0	0.312175	0.312175	0.14682	0.14682	0.312175	0.158761	1	0.238263
1038	5179	ENSG00000133069	TMCC2	1	ENSG00000168032	ENTPD3	ENTPD3 _( -34671 )	4	chr3_40352103_40352485	4	1	0	1	1	0	0	1	0	-0.238242	0.238242	0	0	-0.157748	0.157748	-0.130567	0.130567	0	0	0	0	-0.272715	0.272715	0	0	0.272715	0.199818	1	0.238242
2042	2781	ENSG00000173540	GMPPB	1	ENSG00000075413	MARK3	MARK3 _( 62725 )	4	chr14_103448117_103448472	7	1	1	1	1	1	0	1	1	0.238202	0.238202	0.240957	0.240957	0.201266	0.201266	0.112227	0.112227	0.216725	0.216725	0	0	0.10419	0.10419	0.307432	0.307432	0.307432	0.203	1	0.238202
1023	837	ENSG00000132646	PCNA	1	ENSG00000119285	HEATR1	HEATR1 _( 35646 )	4	chr1_236568339_236568858	4	1	1	0	1	0	0	1	0	-0.238186	0.238186	-0.148052	0.148052	0	0	-0.149811	0.149811	0	0	0	0	-0.266851	0.266851	0	0	0.266851	0.200725	1	0.238186
1503	5101	ENSG00000154146	NRGN	1	ENSG00000182247	UBE2E2	UBE2E2 _( 39080 )	4	chr3_23242100_23242555	6	1	1	1	1	1	0	1	0	0.238158	0.238158	0.172549	0.172549	0.0517588	0.0517588	0.0570011	0.0570011	0.360343	0.360343	0	0	0.0645398	0.0645398	0	0	0.360343	0.157392	1	0.238158
2964	4008	ENSG00000271447	MMP28	1	ENSG00000162878	PKDCC	PKDCC _( 36091 )	4	chr2_42084111_42084556	7	1	1	1	1	1	0	1	1	0.238115	0.238115	0.210134	0.210134	0.215994	0.215994	0.100025	0.100025	0.428145	0.428145	0	0	0.248986	0.248986	0.104533	0.104533	0.428145	0.220847	1	0.238115
1651	7978	ENSG00000162496	DHRS3	1	ENSG00000253276	CCDC71L	CCDC71L _( -18222 )	4	chr7_106679218_106679970	2	1	1	0	0	0	0	0	0	-0.238099	0.238099	-0.308983	0.308983	0	0	0	0	0	0	0	0	0	0	0	0	0.308983	0.273541	1	0.238099
2589	1538	ENSG00000218980	FTH1P15	1	ENSG00000167996	FTH1	FTH1 _( 3451 )	4	chr11_61961642_61964209	6	1	1	1	1	1	0	0	1	0.238087	0.238087	0.170356	0.170356	0.1026	0.1026	0.0374718	0.0374718	0.0922333	0.0922333	0	0	0	0	0.249803	0.249803	0.249803	0.148425	1	0.238087
1507	1897	ENSG00000154217	PITPNC1	1	ENSG00000123095	BHLHE41	BHLHE41 _( -348162 )	4	chr12_26473289_26473502	5	1	0	1	1	1	0	0	1	0.238056	0.238056	0	0	0.0150935	0.0150935	0.103256	0.103256	0.098679	0.098679	0	0	0	0	0.0336567	0.0336567	0.238056	0.0977483	1	0.238056
2137	2692	ENSG00000178445	GLDC	1	ENSG00000182732	RGS6	RGS6 _( 254034 )	4	chr14_72186473_72186845	6	1	1	1	1	1	0	1	0	-0.23805	0.23805	-0.0839973	0.0839973	-0.3659	0.3659	-0.339201	0.339201	-0.0550932	0.0550932	0	0	-0.260154	0.260154	0	0	0.3659	0.223733	1	0.23805
2299	7196	ENSG00000186088	GSAP	1	ENSG00000153292	ADGRF1	ADGRF1 _( -10945 )	4	chr6_47053308_47053547	6	1	0	1	1	1	0	1	1	0.238048	0.238048	0	0	0.223044	0.223044	0.211037	0.211037	0.319233	0.319233	0	0	0.17369	0.17369	0.0122371	0.0122371	0.319233	0.196215	1	0.238048
2910	8619	ENSG00000265052	RN7SL622P	1	ENSG00000253117	OC90	OC90 _( -5527 )	4	chr8_132091182_132091738	4	1	1	0	1	0	0	1	0	0.237798	0.237798	0.156104	0.156104	0	0	0.354184	0.354184	0	0	0	0	0.13681	0.13681	0	0	0.354184	0.221224	1	0.237798
2643	6318	ENSG00000228028	ENSG00000228028	1	ENSG00000198948	MFAP3L	MFAP3L _( -1935 )	4	chr4_170034966_170035302	4	1	0	1	0	1	0	1	0	-0.237624	0.237624	0	0	-0.163096	0.163096	0	0	-0.161692	0.161692	0	0	-0.210914	0.210914	0	0	0.237624	0.193332	1	0.237624
1957	90	ENSG00000170190	SLC16A5	1	ENSG00000180198	RCC1	RCC1 _( -26011 )	4	chr1_28479617_28479932	6	1	1	1	1	1	0	1	0	0.2376	0.2376	0.242405	0.242405	0.0216147	0.0216147	0.120989	0.120989	0.195968	0.195968	0	0	0.239424	0.239424	0	0	0.242405	0.176333	1	0.2376
536	4277	ENSG00000106799	TGFBR1	1	ENSG00000136731	UGGT1	UGGT1 _( 95924 )	4	chr2_128187124_128187417	5	1	1	1	1	1	0	0	0	-0.237586	0.237586	-0.0421149	0.0421149	-0.138973	0.138973	-0.196542	0.196542	-0.16189	0.16189	0	0	0	0	0	0	0.237586	0.155421	1	0.237586
1231	7121	ENSG00000139289	PHLDA1	1	ENSG00000158406	HIST1H4H	HIST1H4H _( -19343 )	4	chr6_26304852_26305573	5	1	0	1	1	1	0	0	1	0.237537	0.237537	0	0	0.327071	0.327071	0.128977	0.128977	0.186909	0.186909	0	0	0	0	0.0160634	0.0160634	0.327071	0.179312	1	0.237537
1087	4260	ENSG00000134954	ETS1	1	ENSG00000163083	INHBB	INHBB _( -7719 )	4	chr2_120337936_120338424	7	1	1	1	1	1	0	1	1	-0.237524	0.237524	-0.208255	0.208255	-0.231156	0.231156	-0.214935	0.214935	-0.132232	0.132232	0	0	-0.193772	0.193772	-0.193011	0.193011	0.237524	0.201555	1	0.237524
2575	8730	ENSG00000214357	NEURL1B	1	ENSG00000147896	IFNK	IFNK _( -102283 )	4	chr9_27421690_27422031	5	1	0	1	1	1	0	1	0	0.237426	0.237426	0	0	0.253749	0.253749	0.159176	0.159176	0.233996	0.233996	0	0	0.119238	0.119238	0	0	0.253749	0.200717	1	0.237426
2213	6264	ENSG00000182902	SLC25A18	1	ENSG00000052795	FNIP2	FNIP2 _( 54420 )	4	chr4_158823558_158823881	6	1	1	1	1	0	0	1	1	-0.237381	0.237381	-0.0499741	0.0499741	-0.0270158	0.0270158	-0.186949	0.186949	0	0	0	0	-0.137054	0.137054	-0.14607	0.14607	0.237381	0.13074	1	0.237381
1614	4672	ENSG00000160200	CBS	1	ENSG00000125826	RBCK1	RBCK1 _( -6871 )	4	chr20_400053_400627	6	1	1	1	1	0	0	1	1	0.237366	0.237366	0.24121	0.24121	0.113206	0.113206	0.217233	0.217233	0	0	0	0	0.263197	0.263197	0.00436778	0.00436778	0.263197	0.17943	1	0.237366
2123	3023	ENSG00000177602	HASPIN	1	ENSG00000140522	RLBP1	RLBP1 _( -9071 )	4	chr15_89230822_89231395	6	1	1	1	1	1	0	1	0	0.237324	0.237324	0.245136	0.245136	0.143497	0.143497	0.00451361	0.00451361	0.286448	0.286448	0	0	0.273423	0.273423	0	0	0.286448	0.19839	1	0.237324
331	4788	ENSG00000092010	PSME1	1	ENSG00000101084	RAB5IF	RAB5IF _( -9772 )	4	chr20_36595779_36595962	4	1	1	1	1	0	0	0	0	0.237278	0.237278	0.031647	0.031647	0.315677	0.315677	0.0774899	0.0774899	0	0	0	0	0	0	0	0	0.315677	0.165523	1	0.237278
2341	1876	ENSG00000188015	S100A3	1	ENSG00000052126	PLEKHA5	PLEKHA5 _( 8868 )	4	chr12_19138620_19138882	6	1	1	1	0	1	0	1	1	0.237097	0.237097	0.115423	0.115423	0.20071	0.20071	0	0	0.158161	0.158161	0	0	0.114578	0.114578	0.127248	0.127248	0.237097	0.158869	1	0.237097
364	5041	ENSG00000099860	GADD45B	1	ENSG00000170364	SETMAR	SETMAR _( -242534 )	4	chr3_4060025_4060770	5	1	0	1	1	0	0	1	1	0.236906	0.236906	0	0	0.0627535	0.0627535	0.377359	0.377359	0	0	0	0	0.196252	0.196252	0.231167	0.231167	0.377359	0.220888	1	0.236906
1800	9095	ENSG00000166130	IKBIP	1	ENSG00000184735	DDX53	DDX53 _( 118835 )	4	chrX_23118796_23119287	7	1	1	1	1	1	0	1	1	0.236903	0.236903	0.0741995	0.0741995	0.307548	0.307548	0.101187	0.101187	0.130748	0.130748	0	0	5.6303e-05	5.6303e-05	0.151498	0.151498	0.307548	0.143163	1	0.236903
1744	6825	ENSG00000164265	SCGB3A2	1	ENSG00000158497	HMHB1	HMHB1 _( 101053 )	4	chr5_143913214_143913844	5	1	1	1	1	0	0	1	0	0.236897	0.236897	0.026269	0.026269	0.272016	0.272016	0.496273	0.496273	0	0	0	0	0.0170446	0.0170446	0	0	0.496273	0.2097	1	0.236897
2752	2220	ENSG00000242574	HLA-DMB	1	ENSG00000111335	OAS2	OAS2 _( 0 )	4	chr12_112977975_112978935	5	1	0	1	1	1	0	1	0	0.236893	0.236893	0	0	0.105813	0.105813	0.0287466	0.0287466	0.145916	0.145916	0	0	0.0472341	0.0472341	0	0	0.236893	0.112921	1	0.236893
2890	971	ENSG00000261780	LINC02582	1	ENSG00000077327	SPAG6	SPAG6 _( 133781 )	4	chr10_22479226_22479676	4	1	0	1	1	1	0	0	0	-0.236873	0.236873	0	0	-0.10677	0.10677	-0.0495189	0.0495189	-0.152335	0.152335	0	0	0	0	0	0	0.236873	0.136374	1	0.236873
1992	971	ENSG00000171298	GAA	1	ENSG00000077327	SPAG6	SPAG6 _( 133781 )	4	chr10_22479226_22479676	6	1	1	1	0	1	0	1	1	0.236868	0.236868	0.151911	0.151911	0.121939	0.121939	0	0	0.185886	0.185886	0	0	0.296165	0.296165	0.0960179	0.0960179	0.296165	0.181465	1	0.236868
532	7394	ENSG00000106565	TMEM176B	1	ENSG00000080546	SESN1	SESN1 _( 24785 )	4	chr6_109069834_109070034	5	1	1	0	1	1	0	0	1	-0.236865	0.236865	-0.229644	0.229644	0	0	-0.365751	0.365751	-0.155362	0.155362	0	0	0	0	-0.0913382	0.0913382	0.365751	0.215792	1	0.236865
2893	8182	ENSG00000262074	SNORD3B-2	1	ENSG00000038945	MSR1	MSR1 _( 150768 )	4	chr8_16416196_16416594	5	1	0	1	1	1	0	1	0	-0.236815	0.236815	0	0	-0.18585	0.18585	-0.241925	0.241925	-0.129086	0.129086	0	0	-0.159877	0.159877	0	0	0.241925	0.190711	1	0.236815
800	8234	ENSG00000120699	EXOSC8	1	ENSG00000120899	PTK2B	PTK2B _( 40257 )	4	chr8_27351739_27352641	6	1	0	1	1	1	0	1	1	0.236783	0.236783	0	0	0.0210057	0.0210057	0.113703	0.113703	0.0971121	0.0971121	0	0	0.0885557	0.0885557	0.36146	0.36146	0.36146	0.153103	1	0.236783
2249	3023	ENSG00000184445	KNTC1	1	ENSG00000140522	RLBP1	RLBP1 _( -9071 )	4	chr15_89230822_89231395	6	1	1	1	1	1	0	1	0	0.236756	0.236756	0.270634	0.270634	0.0372951	0.0372951	0.000607694	0.000607694	0.0191487	0.0191487	0	0	0.184261	0.184261	0	0	0.270634	0.124784	1	0.236756
179	8990	ENSG00000070495	JMJD6	1	ENSG00000165219	GAPVD1	GAPVD1 _( 118561 )	4	chr9_125380355_125380743	6	1	1	1	1	1	0	0	1	0.2367	0.2367	0.150541	0.150541	0.193984	0.193984	0.052208	0.052208	0.1922	0.1922	0	0	0	0	0.306535	0.306535	0.306535	0.188695	1	0.2367
2964	7026	ENSG00000271447	MMP28	1	ENSG00000145945	FAM50B	FAM50B _( 12019 )	4	chr6_3861392_3861982	7	1	1	1	1	1	0	1	1	0.236624	0.236624	0.122216	0.122216	0.307336	0.307336	0.0452548	0.0452548	0.00303509	0.00303509	0	0	0.232086	0.232086	0.495968	0.495968	0.495968	0.206074	1	0.236624
1732	7986	ENSG00000164056	SPRY1	1	ENSG00000091136	LAMB1	LAMB1 _( -43781 )	4	chr7_108047036_108047285	4	1	1	0	1	0	0	1	0	0.236597	0.236597	0.129746	0.129746	0	0	0.225559	0.225559	0	0	0	0	0.128894	0.128894	0	0	0.236597	0.180199	1	0.236597
2778	9279	ENSG00000248538	ENSG00000248538	1	ENSG00000134595	SOX3	SOX3 _( -19312 )	4	chrX_140524428_140525032	6	1	1	1	1	0	0	1	1	0.236564	0.236564	0.206324	0.206324	0.372276	0.372276	0.294184	0.294184	0	0	0	0	0.188443	0.188443	0.107565	0.107565	0.372276	0.234226	1	0.236564
1018	8401	ENSG00000132386	SERPINF1	1	ENSG00000164687	FABP5	FABP5 _( -45747 )	4	chr8_81234291_81234616	5	1	1	1	1	0	0	0	1	-0.236525	0.236525	-0.180995	0.180995	-0.115796	0.115796	-0.018135	0.018135	0	0	0	0	0	0	-0.200857	0.200857	0.236525	0.150462	1	0.236525
2803	6561	ENSG00000251630	ENSG00000251630	1	ENSG00000049883	PTCD2	PTCD2 _( -38060 )	4	chr5_72281766_72282307	6	1	1	1	1	1	0	1	0	0.236343	0.236343	0.15739	0.15739	0.252611	0.252611	0.0502928	0.0502928	0.355955	0.355955	0	0	0.200882	0.200882	0	0	0.355955	0.208912	1	0.236343
783	2768	ENSG00000119917	IFIT3	1	ENSG00000140107	SLC25A47	SLC25A47 _( 6444 )	4	chr14_100329781_100333460	5	1	0	1	1	1	0	1	0	0.236155	0.236155	0	0	0.164995	0.164995	0.154558	0.154558	0.0179119	0.0179119	0	0	0.0840628	0.0840628	0	0	0.236155	0.131537	1	0.236155
2813	5884	ENSG00000254166	CASC19	1	ENSG00000109182	CWH43	CWH43 _( 647696 )	4	chr4_49633943_49634533	6	1	1	1	1	1	0	1	0	-0.236011	0.236011	-0.10918	0.10918	-0.186507	0.186507	-0.23542	0.23542	-0.158339	0.158339	0	0	-0.0994164	0.0994164	0	0	0.236011	0.170812	1	0.236011
145	6397	ENSG00000064042	LIMCH1	1	ENSG00000113361	CDH6	CDH6 _( -803324 )	4	chr5_30390138_30390426	5	1	1	1	1	1	0	0	0	0.235949	0.235949	0.299665	0.299665	0.173126	0.173126	0.0869867	0.0869867	0.0383355	0.0383355	0	0	0	0	0	0	0.299665	0.166812	1	0.235949
2806	971	ENSG00000253313	C1orf210	1	ENSG00000077327	SPAG6	SPAG6 _( 133781 )	4	chr10_22479226_22479676	5	1	0	1	0	1	0	1	1	0.23594	0.23594	0	0	0.246388	0.246388	0	0	0.0262156	0.0262156	0	0	0.125444	0.125444	0.0376124	0.0376124	0.246388	0.13432	1	0.23594
2619	4132	ENSG00000224557	HLA-DPB2	1	ENSG00000115363	EVA1A	EVA1A _( -3549 )	4	chr2_75573271_75573941	5	1	1	1	0	1	0	0	1	-0.235826	0.235826	-0.122596	0.122596	-0.172932	0.172932	0	0	-0.00563836	0.00563836	0	0	0	0	-5.8872e-05	5.8872e-05	0.235826	0.10741	1	0.235826
571	1472	ENSG00000108947	EFNB3	1	ENSG00000026508	CD44	CD44 _( 78515 )	4	chr11_35217385_35217661	6	1	0	1	1	1	0	1	1	0.235733	0.235733	0	0	0.15257	0.15257	0.00440156	0.00440156	0.200505	0.200505	0	0	0.139393	0.139393	0.11282	0.11282	0.235733	0.140904	1	0.235733
2228	5311	ENSG00000183696	UPP1	1	ENSG00000114480	GBE1	GBE1 _( 35035 )	4	chr3_81726651_81727126	2	1	0	1	0	0	0	0	0	0.235587	0.235587	0	0	0.201636	0.201636	0	0	0	0	0	0	0	0	0	0	0.235587	0.218612	1	0.235587
1454	6725	ENSG00000151208	DLG5	1	ENSG00000168916	ZNF608	ZNF608 _( -201109 )	4	chr5_124949916_124950167	6	1	1	1	1	0	0	1	1	0.235433	0.235433	0.113606	0.113606	0.125092	0.125092	0.131734	0.131734	0	0	0	0	0.116572	0.116572	0.150299	0.150299	0.235433	0.145456	1	0.235433
1994	5884	ENSG00000171320	ESCO2	1	ENSG00000109182	CWH43	CWH43 _( 647696 )	4	chr4_49633943_49634533	7	1	1	1	1	1	0	1	1	-0.235373	0.235373	-0.052325	0.052325	-0.228995	0.228995	-0.17278	0.17278	-0.0809165	0.0809165	0	0	-0.176574	0.176574	-0.00234238	0.00234238	0.235373	0.135615	1	0.235373
182	9000	ENSG00000070731	ST6GALNAC2	1	ENSG00000095321	CRAT	CRAT _( -10431 )	4	chr9_129121620_129121825	6	1	1	0	1	1	0	1	1	0.235218	0.235218	0.166159	0.166159	0	0	0.238088	0.238088	0.00286564	0.00286564	0	0	0.0438943	0.0438943	0.247264	0.247264	0.247264	0.155581	1	0.235218
2740	2895	ENSG00000239906	ENSG00000239906	1	ENSG00000128849	CGNL1	CGNL1 _( -14830 )	4	chr15_57360854_57361137	3	1	1	0	0	0	0	0	1	-0.235188	0.235188	-0.102578	0.102578	0	0	0	0	0	0	0	0	0	0	-0.236621	0.236621	0.236621	0.191463	1	0.235188
1609	5202	ENSG00000160014	CALM3	1	ENSG00000163814	CDCP1	CDCP1 _( 20368 )	4	chr3_45125671_45126054	4	1	1	1	1	0	0	0	0	-0.235138	0.235138	-0.288981	0.288981	-0.33565	0.33565	-0.276396	0.276396	0	0	0	0	0	0	0	0	0.33565	0.284041	1	0.235138
2452	2987	ENSG00000198496	NBR2	1	ENSG00000117906	RCN2	RCN2 _( 5166 )	4	chr15_76936785_76936980	6	1	1	1	1	1	0	1	0	0.23513	0.23513	0.2907	0.2907	0.0187139	0.0187139	4.58652e-05	4.58652e-05	0.0460611	0.0460611	0	0	0.207721	0.207721	0	0	0.2907	0.133062	1	0.23513
958	4591	ENSG00000129451	KLK10	1	ENSG00000135912	TTLL4	TTLL4 _( 34681 )	4	chr2_218745526_218746145	4	1	0	1	1	0	0	0	1	0.235088	0.235088	0	0	0.0790247	0.0790247	0.0658225	0.0658225	0	0	0	0	0	0	0.0483134	0.0483134	0.235088	0.107062	1	0.235088
2919	428	ENSG00000265972	TXNIP	1	ENSG00000265972	TXNIP	TXNIP _( 5057 )	4	chr1_145990211_145991543	7	1	1	1	1	1	0	1	1	0.235071	0.235071	0.0909924	0.0909924	0.0615131	0.0615131	0.384315	0.384315	0.140008	0.140008	0	0	0.147066	0.147066	0.268752	0.268752	0.384315	0.189674	1	0.235071
17	5240	ENSG00000006118	TMEM132A	1	ENSG00000114251	WNT5A	WNT5A _( -10441 )	4	chr3_55500386_55500850	3	1	0	1	1	0	0	0	0	0.235061	0.235061	0	0	0.0893041	0.0893041	0.192736	0.192736	0	0	0	0	0	0	0	0	0.235061	0.172367	1	0.235061
958	7978	ENSG00000129451	KLK10	1	ENSG00000253276	CCDC71L	CCDC71L _( -18222 )	4	chr7_106679218_106679970	5	1	1	0	1	0	0	1	1	-0.234975	0.234975	-0.160956	0.160956	0	0	-0.12098	0.12098	0	0	0	0	-0.136398	0.136398	-0.146822	0.146822	0.234975	0.160026	1	0.234975
923	913	ENSG00000128039	SRD5A3	1	ENSG00000198879	SFMBT2	SFMBT2 _( 177348 )	4	chr10_7233347_7234138	6	1	1	1	0	1	0	1	1	0.234911	0.234911	0.0945794	0.0945794	0.346779	0.346779	0	0	0.248616	0.248616	0	0	0.0163294	0.0163294	0.217215	0.217215	0.346779	0.193072	1	0.234911
1021	301	ENSG00000132530	XAF1	1	ENSG00000117228	GBP1	GBP1 _( 18184 )	4	chr1_89046566_89047176	6	1	1	1	0	1	0	1	1	0.234817	0.234817	0.337239	0.337239	0.271363	0.271363	0	0	0.268843	0.268843	0	0	0.116986	0.116986	0.169496	0.169496	0.337239	0.233124	1	0.234817
2953	9193	ENSG00000269711	ENSG00000269711	1	ENSG00000123570	RAB9B	RAB9B _( -28985 )	4	chrX_103861213_103861441	5	1	1	1	0	0	0	1	1	-0.234815	0.234815	-0.203266	0.203266	-0.310116	0.310116	0	0	0	0	0	0	-0.231089	0.231089	-0.128428	0.128428	0.310116	0.221543	1	0.234815
2014	2122	ENSG00000172183	ISG20	1	ENSG00000011465	DCN	DCN _( -379226 )	4	chr12_91562349_91562746	6	1	1	0	1	1	0	1	1	0.234812	0.234812	0.19391	0.19391	0	0	0.145257	0.145257	0.268063	0.268063	0	0	0.278048	0.278048	0.214704	0.214704	0.278048	0.222466	1	0.234812
2496	3620	ENSG00000204261	PSMB8-AS1	1	ENSG00000134779	TPGS2	TPGS2 _( -14522 )	4	chr18_36843738_36844053	2	1	1	0	0	0	0	0	0	0.234807	0.234807	0.0686575	0.0686575	0	0	0	0	0	0	0	0	0	0	0	0	0.234807	0.151732	1	0.234807
2982	1228	ENSG00000273259	ENSG00000273259	1	ENSG00000166272	WBP1L	WBP1L _( 28494 )	4	chr10_102772395_102772725	6	1	0	1	1	1	0	1	1	0.234765	0.234765	0	0	0.292113	0.292113	0.525459	0.525459	0.10817	0.10817	0	0	0.207817	0.207817	0.12368	0.12368	0.525459	0.248667	1	0.234765
1787	7344	ENSG00000165886	UBTD1	1	ENSG00000172469	MANEA	MANEA _( 112913 )	4	chr6_95690456_95690757	5	1	0	1	1	0	0	1	1	-0.234751	0.234751	0	0	-0.186822	0.186822	-0.08713	0.08713	0	0	0	0	-0.0270813	0.0270813	-2.42575e-05	2.42575e-05	0.234751	0.107162	1	0.234751
2686	488	ENSG00000232581	ENSG00000232581	1	ENSG00000163564	PYHIN1	PYHIN1 _( 7233 )	4	chr1_158938029_158938336	7	1	1	1	1	1	0	1	1	-0.234722	0.234722	-0.208585	0.208585	-0.161665	0.161665	-0.217985	0.217985	-0.197585	0.197585	0	0	-0.218436	0.218436	-0.15575	0.15575	0.234722	0.199247	1	0.234722
2663	6610	ENSG00000230521	ENSG00000230521	1	ENSG00000081189	MEF2C	MEF2C _( -36416 )	4	chr5_88940673_88941018	6	1	1	0	1	1	0	1	1	0.234612	0.234612	0.0174806	0.0174806	0	0	0.00117911	0.00117911	0.0684212	0.0684212	0	0	0.165241	0.165241	0.082049	0.082049	0.234612	0.0948305	1	0.234612
1637	1956	ENSG00000161888	SPC24	1	ENSG00000139209	SLC38A4	SLC38A4 _( 214856 )	4	chr12_46617208_46617552	3	1	1	0	1	0	0	0	0	-0.234523	0.234523	-0.186577	0.186577	0	0	-0.276838	0.276838	0	0	0	0	0	0	0	0	0.276838	0.232646	1	0.234523
2455	6668	ENSG00000198624	CCDC69	1	ENSG00000164211	STARD4	STARD4 _( -122993 )	4	chr5_111635583_111636239	5	1	1	1	1	0	0	1	0	0.234508	0.234508	0.181352	0.181352	0.168206	0.168206	0.0188255	0.0188255	0	0	0	0	0.167699	0.167699	0	0	0.234508	0.154118	1	0.234508
2913	8356	ENSG00000265190	ANXA8	1	ENSG00000147596	PRDM14	PRDM14 _( -85449 )	4	chr8_70157142_70157715	4	1	1	0	1	0	0	1	0	0.234499	0.234499	0.214698	0.214698	0	0	0.154096	0.154096	0	0	0	0	0.0778282	0.0778282	0	0	0.234499	0.17028	1	0.234499
1844	8526	ENSG00000167157	PRRX2	1	ENSG00000174417	TRHR	TRHR _( -86009 )	4	chr8_109000237_109000612	5	1	1	1	0	1	0	0	1	0.234488	0.234488	0.0900114	0.0900114	0.0611361	0.0611361	0	0	0.198209	0.198209	0	0	0	0	0.0805096	0.0805096	0.234488	0.132871	1	0.234488
395	2518	ENSG00000100600	LGMN	1	ENSG00000092054	MYH7	MYH7 _( -12062 )	4	chr14_23447780_23448169	4	1	1	0	1	0	0	1	0	0.23442	0.23442	0.15366	0.15366	0	0	0.245413	0.245413	0	0	0	0	0.156841	0.156841	0	0	0.245413	0.197584	1	0.23442
2454	3023	ENSG00000198554	WDHD1	1	ENSG00000140522	RLBP1	RLBP1 _( -9071 )	4	chr15_89230822_89231395	5	1	1	1	0	1	0	1	0	0.234317	0.234317	0.223057	0.223057	0.0847226	0.0847226	0	0	0.147269	0.147269	0	0	0.27926	0.27926	0	0	0.27926	0.193725	1	0.234317
1323	971	ENSG00000143416	SELENBP1	1	ENSG00000077327	SPAG6	SPAG6 _( 133781 )	4	chr10_22479226_22479676	5	1	1	0	0	1	0	1	1	0.234287	0.234287	0.132301	0.132301	0	0	0	0	0.104824	0.104824	0	0	0.134815	0.134815	0.152201	0.152201	0.234287	0.151686	1	0.234287
1610	837	ENSG00000160072	ATAD3B	1	ENSG00000119285	HEATR1	HEATR1 _( 35646 )	4	chr1_236568339_236568858	7	1	1	1	1	1	0	1	1	-0.234278	0.234278	-0.13386	0.13386	-0.145086	0.145086	-0.264468	0.264468	-0.220058	0.220058	0	0	-0.23815	0.23815	-0.0798099	0.0798099	0.264468	0.187959	1	0.234278
2508	4236	ENSG00000204544	MUC21	1	ENSG00000125538	IL1B	IL1B _( 11774 )	4	chr2_112824076_112825129	6	1	0	1	1	1	0	1	1	-0.234165	0.234165	0	0	-0.182574	0.182574	-0.182116	0.182116	-0.446782	0.446782	0	0	-0.322025	0.322025	-0.157185	0.157185	0.446782	0.254141	1	0.234165
2628	6457	ENSG00000225963	ENSG00000225963	1	ENSG00000112964	GHR	GHR _( 79219 )	4	chr5_42502996_42503404	5	1	1	1	0	0	0	1	1	-0.234159	0.234159	-0.026121	0.026121	-0.228111	0.228111	0	0	0	0	0	0	-0.114172	0.114172	-0.0498979	0.0498979	0.234159	0.130492	1	0.234159
1422	971	ENSG00000148834	GSTO1	1	ENSG00000077327	SPAG6	SPAG6 _( 133781 )	4	chr10_22479226_22479676	6	1	0	1	1	1	0	1	1	-0.234057	0.234057	0	0	-0.0279649	0.0279649	-0.21797	0.21797	-0.0900836	0.0900836	0	0	-0.0436577	0.0436577	-0.197362	0.197362	0.234057	0.135183	1	0.234057
1869	6169	ENSG00000167733	HSD11B1L	1	ENSG00000164073	MFSD8	MFSD8 _( -9193 )	4	chr4_127975227_127975578	3	1	0	1	0	1	0	0	0	-0.233977	0.233977	0	0	-0.155519	0.155519	0	0	-0.0796949	0.0796949	0	0	0	0	0	0	0.233977	0.156397	1	0.233977
1760	9079	ENSG00000164647	STEAP1	1	ENSG00000086712	TXLNG	TXLNG _( 36339 )	4	chrX_16822766_16823261	7	1	1	1	1	1	0	1	1	0.23397	0.23397	0.309968	0.309968	0.0803916	0.0803916	0.231192	0.231192	0.196508	0.196508	0	0	0.0946564	0.0946564	0.108368	0.108368	0.309968	0.179293	1	0.23397
965	6332	ENSG00000129667	RHBDF2	1	ENSG00000129128	SPCS3	SPCS3 _( 15558 )	4	chr4_176335522_176335891	6	1	1	1	1	0	0	1	1	0.233914	0.233914	0.0378787	0.0378787	0.268002	0.268002	0.173435	0.173435	0	0	0	0	0.222449	0.222449	0.0290255	0.0290255	0.268002	0.160784	1	0.233914
648	7417	ENSG00000112773	TENT5A	1	ENSG00000196591	HDAC2	HDAC2 _( 15314 )	4	chr6_113995742_113995994	5	1	1	1	0	1	0	1	0	-0.233776	0.233776	-0.300976	0.300976	-0.217329	0.217329	0	0	-0.0450749	0.0450749	0	0	-0.145464	0.145464	0	0	0.300976	0.188524	1	0.233776
2245	6800	ENSG00000184292	TACSTD2	1	ENSG00000120725	SIL1	SIL1 _( 4240 )	4	chr5_139288929_139289294	4	1	1	1	1	0	0	0	0	-0.233378	0.233378	-0.303386	0.303386	-0.029232	0.029232	-0.122658	0.122658	0	0	0	0	0	0	0	0	0.303386	0.172164	1	0.233378
2830	2220	ENSG00000256262	USP30-AS1	1	ENSG00000111335	OAS2	OAS2 _( 0 )	4	chr12_112977975_112978935	6	1	1	1	1	1	0	1	0	0.233312	0.233312	0.152829	0.152829	0.334093	0.334093	0.111084	0.111084	0.114616	0.114616	0	0	0.148365	0.148365	0	0	0.334093	0.182383	1	0.233312
1167	7525	ENSG00000137502	RAB30	1	ENSG00000152818	UTRN	UTRN _( -33165 )	4	chr6_144252342_144252536	5	1	1	0	1	1	0	0	1	0.233215	0.233215	0.13779	0.13779	0	0	0.0414096	0.0414096	0.19143	0.19143	0	0	0	0	0.0603013	0.0603013	0.233215	0.132829	1	0.233215
202	2836	ENSG00000073331	ALPK1	1	ENSG00000128881	TTBK2	TTBK2 _( 74763 )	4	chr15_42845684_42846046	7	1	1	1	1	1	0	1	1	-0.233168	0.233168	-0.330317	0.330317	-0.153915	0.153915	-0.229353	0.229353	-0.0082781	0.0082781	0	0	-0.389019	0.389019	-0.128014	0.128014	0.389019	0.210295	1	0.233168
1417	8542	ENSG00000148498	PARD3	1	ENSG00000164758	MED30	MED30 _( -160989 )	4	chr8_117359311_117359724	4	1	0	1	1	0	0	1	0	0.233165	0.233165	0	0	0.043952	0.043952	0.0908881	0.0908881	0	0	0	0	0.00412452	0.00412452	0	0	0.233165	0.0930325	1	0.233165
1929	4164	ENSG00000169245	CXCL10	1	ENSG00000163121	NEURL3	NEURL3 _( 21467 )	4	chr2_96485886_96486642	3	1	1	0	0	0	0	1	0	0.233143	0.233143	0.0260073	0.0260073	0	0	0	0	0	0	0	0	0.0601808	0.0601808	0	0	0.233143	0.106444	1	0.233143
716	1586	ENSG00000116062	MSH6	1	ENSG00000078124	ACER3	ACER3 _( 24193 )	4	chr11_76885060_76885837	6	1	1	1	1	1	0	1	0	0.23313	0.23313	0.0428318	0.0428318	0.0378009	0.0378009	0.232435	0.232435	0.195075	0.195075	0	0	0.357228	0.357228	0	0	0.357228	0.183084	1	0.23313
2911	5061	ENSG00000265107	GJA5	1	ENSG00000197548	ATG7	ATG7 _( 111879 )	4	chr3_11384188_11384486	5	1	1	1	1	0	0	1	0	-0.233096	0.233096	-0.271006	0.271006	-0.154598	0.154598	-0.219559	0.219559	0	0	0	0	-0.213086	0.213086	0	0	0.271006	0.218269	1	0.233096
406	2875	ENSG00000100994	PYGB	1	ENSG00000186417	GLDN	GLDN _( 83121 )	4	chr15_51424750_51425043	5	1	0	1	1	0	0	1	1	0.233048	0.233048	0	0	0.321816	0.321816	0.258896	0.258896	0	0	0	0	0.188282	0.188282	0.150131	0.150131	0.321816	0.230434	1	0.233048
112	6663	ENSG00000051108	HERPUD1	1	ENSG00000186952	TMEM232	TMEM232 _( -46079 )	4	chr5_110785035_110785704	1	1	0	0	0	0	0	0	0	-0.232883	0.232883	0	0	0	0	0	0	0	0	0	0	0	0	0	0	0.232883	0.232883	1	0.232883
799	2467	ENSG00000120693	SMAD9	1	ENSG00000198542	ITGBL1	ITGBL1 _( 104067 )	4	chr13_101556660_101557281	6	1	1	1	1	1	0	0	1	0.23285	0.23285	0.189221	0.189221	0.253534	0.253534	0.117025	0.117025	0.156656	0.156656	0	0	0	0	0.071216	0.071216	0.253534	0.170084	1	0.23285
134	1070	ENSG00000058866	DGKG	1	ENSG00000150275	PCDH15	PCDH15 _( -119272 )	4	chr10_55747214_55747657	5	1	1	1	0	0	0	1	1	-0.232815	0.232815	-0.0195503	0.0195503	-0.236911	0.236911	0	0	0	0	0	0	-0.210713	0.210713	-0.171057	0.171057	0.236911	0.17421	1	0.232815
1562	3957	ENSG00000157456	CCNB2	1	ENSG00000243147	MRPL33	MRPL33 _( -9005 )	4	chr2_27762274_27762712	6	1	0	1	1	1	0	1	1	0.232765	0.232765	0	0	0.140641	0.140641	0.20068	0.20068	0.49851	0.49851	0	0	0.109702	0.109702	0.0537412	0.0537412	0.49851	0.206006	1	0.232765
2333	347	ENSG00000187741	FANCA	1	ENSG00000156876	SASS6	SASS6 _( 58563 )	4	chr1_100074143_100074392	5	1	0	1	1	1	0	1	0	0.232726	0.232726	0	0	0.262378	0.262378	0.160628	0.160628	0.15	0.15	0	0	0.195508	0.195508	0	0	0.262378	0.200248	1	0.232726
2393	3023	ENSG00000196584	XRCC2	1	ENSG00000140522	RLBP1	RLBP1 _( -9071 )	4	chr15_89230822_89231395	4	1	1	0	0	1	0	1	0	0.232684	0.232684	0.199656	0.199656	0	0	0	0	0.0275105	0.0275105	0	0	0.133509	0.133509	0	0	0.232684	0.14834	1	0.232684
1648	4125	ENSG00000162390	ACOT11	1	ENSG00000159399	HK2	HK2 _( -81102 )	4	chr2_74752546_74752879	5	1	1	1	1	0	0	0	1	0.232574	0.232574	5.90114e-05	5.90114e-05	0.142296	0.142296	0.126366	0.126366	0	0	0	0	0	0	0.224227	0.224227	0.232574	0.145104	1	0.232574
2833	7525	ENSG00000256618	MTRNR2L1	1	ENSG00000152818	UTRN	UTRN _( -33165 )	4	chr6_144252342_144252536	6	1	1	1	1	1	0	1	0	0.232469	0.232469	0.105486	0.105486	0.128799	0.128799	0.018709	0.018709	0.0357641	0.0357641	0	0	0.0529735	0.0529735	0	0	0.232469	0.0957002	1	0.232469
490	4655	ENSG00000105137	SYDE1	1	ENSG00000072080	SPP2	SPP2 _( 95773 )	4	chr2_234146452_234146836	7	1	1	1	1	1	0	1	1	0.232357	0.232357	0.0763392	0.0763392	0.126456	0.126456	0.330214	0.330214	0.118982	0.118982	0	0	0.1152	0.1152	0.10517	0.10517	0.330214	0.157817	1	0.232357
632	7459	ENSG00000111912	NCOA7	1	ENSG00000111911	HINT3	HINT3 _( -23644 )	4	chr6_125932028_125933137	7	1	1	1	1	1	0	1	1	0.232234	0.232234	0.226638	0.226638	0.208896	0.208896	0.180512	0.180512	0.10347	0.10347	0	0	0.238295	0.238295	0.35802	0.35802	0.35802	0.221152	1	0.232234
1649	5243	ENSG00000162458	FBLIM1	1	ENSG00000163946	TASOR	TASOR _( 14728 )	4	chr3_56668026_56668509	5	1	0	1	1	0	0	1	1	0.23216	0.23216	0	0	0.138736	0.138736	0.117889	0.117889	0	0	0	0	0.229447	0.229447	0.0369137	0.0369137	0.23216	0.151029	1	0.23216
977	1897	ENSG00000130487	KLHDC7B	1	ENSG00000123095	BHLHE41	BHLHE41 _( -348162 )	4	chr12_26473289_26473502	3	1	1	0	0	0	0	1	0	-0.232157	0.232157	-0.104191	0.104191	0	0	0	0	0	0	0	0	-0.217523	0.217523	0	0	0.232157	0.184624	1	0.232157
644	837	ENSG00000112561	TFEB	1	ENSG00000119285	HEATR1	HEATR1 _( 35646 )	4	chr1_236568339_236568858	5	1	0	1	1	1	0	1	0	0.232015	0.232015	0	0	0.105431	0.105431	0.252845	0.252845	0.213696	0.213696	0	0	0.262668	0.262668	0	0	0.262668	0.213331	1	0.232015
171	8043	ENSG00000068489	PRR11	1	ENSG00000234224	TMEM229A	TMEM229A _( -54736 )	4	chr7_124087759_124088098	2	1	0	0	1	0	0	0	0	0.231915	0.231915	0	0	0	0	0.0858112	0.0858112	0	0	0	0	0	0	0	0	0.231915	0.158863	1	0.231915
1467	6465	ENSG00000151883	PARP8	1	ENSG00000250722	SELENOP	SELENOP _( -43033 )	4	chr5_42930425_42931376	7	1	1	1	1	1	0	1	1	0.231881	0.231881	0.0598399	0.0598399	0.130168	0.130168	0.225117	0.225117	0.00777108	0.00777108	0	0	0.171144	0.171144	0.168263	0.168263	0.231881	0.142026	1	0.231881
2263	997	ENSG00000184906	ENSG00000184906	1	ENSG00000107968	MAP3K8	MAP3K8 _( 60331 )	4	chr10_30494268_30494486	3	1	0	0	1	0	0	0	1	0.231876	0.231876	0	0	0	0	0.275315	0.275315	0	0	0	0	0	0	0.110324	0.110324	0.275315	0.205839	1	0.231876
2498	3605	ENSG00000204267	TAP2	1	ENSG00000141431	ASXL3	ASXL3 _( 234071 )	4	chr18_33812304_33812514	6	1	0	1	1	1	0	1	1	-0.231821	0.231821	0	0	-0.181185	0.181185	-0.308389	0.308389	-0.0671621	0.0671621	0	0	-0.100813	0.100813	-0.0889821	0.0889821	0.308389	0.163059	1	0.231821
2048	6800	ENSG00000173801	JUP	1	ENSG00000120725	SIL1	SIL1 _( 4240 )	4	chr5_139288929_139289294	6	1	1	1	1	0	0	1	1	-0.23159	0.23159	-0.407599	0.407599	-0.072805	0.072805	-0.184767	0.184767	0	0	0	0	-0.10574	0.10574	-0.0587758	0.0587758	0.407599	0.176879	1	0.23159
860	1241	ENSG00000124102	PI3	1	ENSG00000108039	XPNPEP1	XPNPEP1 _( 335841 )	4	chr10_109587434_109587712	5	1	1	1	1	0	0	1	0	0.231394	0.231394	0.288443	0.288443	0.131495	0.131495	0.202326	0.202326	0	0	0	0	0.148582	0.148582	0	0	0.288443	0.200448	1	0.231394
2640	6485	ENSG00000227329	ENSG00000227329	1	ENSG00000016082	ISL1	ISL1 _( 253483 )	4	chr5_51636874_51637189	5	1	1	1	0	1	0	1	0	0.231318	0.231318	0.104933	0.104933	0.150173	0.150173	0	0	0.201625	0.201625	0	0	0.0903104	0.0903104	0	0	0.231318	0.155672	1	0.231318
2513	2138	ENSG00000204616	TRIM31	1	ENSG00000111142	METAP2	METAP2 _( -19170 )	4	chr12_95453786_95454350	6	1	1	1	1	0	0	1	1	0.231299	0.231299	0.25275	0.25275	0.0253586	0.0253586	0.181817	0.181817	0	0	0	0	0.123774	0.123774	0.0994307	0.0994307	0.25275	0.152405	1	0.231299
2131	35	ENSG00000178172	SPINK6	1	ENSG00000132881	CPLANE2	CPLANE2 _( -12809 )	4	chr1_16249971_16250165	3	1	0	1	1	0	0	0	0	-0.231293	0.231293	0	0	-0.131044	0.131044	-0.176638	0.176638	0	0	0	0	0	0	0	0	0.231293	0.179658	1	0.231293
336	5101	ENSG00000092470	WDR76	1	ENSG00000182247	UBE2E2	UBE2E2 _( 39080 )	4	chr3_23242100_23242555	4	1	0	1	1	1	0	0	0	0.231287	0.231287	0	0	0.0556914	0.0556914	0.0719984	0.0719984	0.23015	0.23015	0	0	0	0	0	0	0.231287	0.147282	1	0.231287
578	907	ENSG00000109101	FOXN1	1	ENSG00000187134	AKR1C1	AKR1C1 _( 20519 )	4	chr10_4983772_4984085	7	1	1	1	1	1	0	1	1	0.231281	0.231281	0.150477	0.150477	0.138463	0.138463	0.0466891	0.0466891	0.140984	0.140984	0	0	0.297651	0.297651	0.149077	0.149077	0.297651	0.164946	1	0.231281
319	473	ENSG00000090861	AARS	1	ENSG00000116584	ARHGEF2	ARHGEF2 _( 6065 )	4	chr1_155983399_155984008	6	1	0	1	1	1	0	1	1	0.231202	0.231202	0	0	0.0287447	0.0287447	0.136569	0.136569	0.17298	0.17298	0	0	0.211608	0.211608	0.253319	0.253319	0.253319	0.172404	1	0.231202
1769	9092	ENSG00000164951	PDP1	1	ENSG00000102174	PHEX	PHEX _( 64680 )	4	chrX_22097121_22097797	6	1	0	1	1	1	0	1	1	-0.231144	0.231144	0	0	-0.0772574	0.0772574	-0.30714	0.30714	-0.112995	0.112995	0	0	-0.253957	0.253957	-0.140303	0.140303	0.30714	0.187133	1	0.231144
727	997	ENSG00000116701	NCF2	1	ENSG00000107968	MAP3K8	MAP3K8 _( 60331 )	4	chr10_30494268_30494486	3	1	0	0	1	0	0	0	1	0.231066	0.231066	0	0	0	0	0.176784	0.176784	0	0	0	0	0	0	0.255755	0.255755	0.255755	0.221202	1	0.231066
1661	3421	ENSG00000162711	NLRP3	1	ENSG00000121073	SLC35B1	SLC35B1 _( -30743 )	4	chr17_49739757_49739948	5	1	1	0	1	1	0	0	1	-0.231019	0.231019	-0.184797	0.184797	0	0	-0.0976853	0.0976853	-0.16895	0.16895	0	0	0	0	-0.0898977	0.0898977	0.231019	0.15447	1	0.231019
214	76	ENSG00000074935	TUBE1	1	ENSG00000198830	HMGN2	HMGN2 _( 14881 )	4	chr1_26487331_26487631	5	1	0	1	1	0	0	1	1	0.230716	0.230716	0	0	0.0805924	0.0805924	0.191363	0.191363	0	0	0	0	0.180455	0.180455	0.165619	0.165619	0.230716	0.169749	1	0.230716
2856	3373	ENSG00000258818	RNASE4	1	ENSG00000178691	SUZ12	SUZ12 _( -16742 )	4	chr17_31919930_31920276	7	1	1	1	1	1	0	1	1	-0.230714	0.230714	-0.189452	0.189452	-0.119674	0.119674	-0.35355	0.35355	-0.0313575	0.0313575	0	0	-0.179973	0.179973	-0.0116564	0.0116564	0.35355	0.159483	1	0.230714
2284	6919	ENSG00000185507	IRF7	1	ENSG00000055163	CYFIP2	CYFIP2 _( -42823 )	4	chr5_157222338_157223256	6	1	1	1	1	0	0	1	1	0.230606	0.230606	0.177495	0.177495	0.256544	0.256544	0.027993	0.027993	0	0	0	0	0.0515824	0.0515824	0.258725	0.258725	0.258725	0.167158	1	0.230606
2199	8330	ENSG00000182158	CREB3L2	1	ENSG00000198363	ASPH	ASPH _( 316236 )	4	chr8_61398225_61398404	6	1	1	1	1	0	0	1	1	0.23052	0.23052	0.0654674	0.0654674	0.147708	0.147708	0.0467319	0.0467319	0	0	0	0	0.383516	0.383516	0.144781	0.144781	0.383516	0.169787	1	0.23052
2584	4236	ENSG00000215861	ENSG00000215861	1	ENSG00000125538	IL1B	IL1B _( 11774 )	4	chr2_112824076_112825129	6	1	1	1	0	1	0	1	1	-0.230505	0.230505	-0.057342	0.057342	-0.119052	0.119052	0	0	-0.281162	0.281162	0	0	-0.177275	0.177275	-0.0296339	0.0296339	0.281162	0.149162	1	0.230505
1528	6336	ENSG00000155324	GRAMD2B	1	ENSG00000150630	VEGFC	VEGFC _( 204331 )	4	chr4_176587977_176588396	5	1	1	0	1	0	0	1	1	-0.230505	0.230505	-0.0938834	0.0938834	0	0	-0.28308	0.28308	0	0	0	0	-0.446302	0.446302	-0.117285	0.117285	0.446302	0.234211	1	0.230505
[truncated: 52,881 more rows]
