# Supplementary material for: MOBILE pipeline enables identification of context-specific networks and regulatory mechanisms
Source: Nat Commun. 2023 Jul 6;14:3991. doi: 10.1038/s41467-023-39729-2 (PMC10326020; doi:10.1038/s41467-023-39729-2)
Supplement: Supplementary file 10 — Supplementary Data 7 [file 41467_2023_39729_MOESM10_ESM.xlsx]

## Sheet: SupplementaryData7
IFNGPDL1sub1	IFNGPDL1sub2	IFNGPDL1sub3	IFNGPDL1sub4	IFNGPDL1sub5	IFNGPDL1sub6	IFNGPDL1sub7	IFNGPDL1sub8	IFNGPDL1sub9	IFNGPDL1sub10	IFNGPDL1sub11	IFNGPDL1sub12	IFNGPDL1sub13	IFNGPDL1sub14	IFNGPDL1sub15	IFNGPDL1sub16	IFNGPDL1sub17	IFNGPDL1sub18	IFNGPDL1sub19	IFNGPDL1sub20	IFNGPDL1sub21	IFNGPDL1sub22	IFNGPDL1sub23	IFNGPDL1sub24	IFNGPDL1sub25	IFNGPDL1sub26	IFNGPDL1sub27	IFNGPDL1sub28	IFNGPDL1sub29	IFNGPDL1sub30	IFNGPDL1sub31	IFNGPDL1sub32	IFNGPDL1sub33	IFNGPDL1sub34	IFNGPDL1sub35	IFNGPDL1sub36	IFNGPDL1sub37	IFNGPDL1sub38	IFNGPDL1sub39
31	6765	ENSG00000010030	ETV7	1	ENSG00000125347	IRF1	IRF1 _( 14996 )	4	chr5_132475131_132475802	6	1	1	0	1	1	0	1	1	0.062705	0.062705	0.151428	0.151428	0	0	0.153651	0.153651	0.0477273	0.0477273	0	0	0.171592	0.171592	0.0858981	0.0858981	0.171592	0.112167	1	0.062705
76	1225	ENSG00000027697	IFNGR1	1	ENSG00000138175	ARL3	ARL3 _( 17160 )	4	chr10_102696684_102697247	5	1	1	1	1	0	0	1	0	0.184312	0.184312	0.170827	0.170827	0.287364	0.287364	0.0197245	0.0197245	0	0	0	0	0.187654	0.187654	0	0	0.287364	0.169976	1	0.184312
76	1228	ENSG00000027697	IFNGR1	1	ENSG00000166272	WBP1L	WBP1L _( 28494 )	4	chr10_102772395_102772725	7	1	1	1	1	0	1	1	1	0.217599	0.217599	0.13551	0.13551	0.147954	0.147954	0.381009	0.381009	0	0	0.0895796	0.0895796	0.185281	0.185281	0.0961005	0.0961005	0.381009	0.179005	2	0.307178
76	1405	ENSG00000027697	IFNGR1	1	ENSG00000110696	C11orf58	C11orf58 _( -144070 )	4	chr11_16468625_16469062	5	1	1	0	1	0	0	1	1	0.160987	0.160987	0.169391	0.169391	0	0	0.111783	0.111783	0	0	0	0	0.151722	0.151722	0.235738	0.235738	0.235738	0.165924	1	0.160987
76	1481	ENSG00000027697	IFNGR1	1	ENSG00000166326	TRIM44	TRIM44 _( 133742 )	4	chr11_35796547_35797101	6	1	1	1	0	1	1	1	0	-0.296344	0.296344	-0.194902	0.194902	-0.312065	0.312065	0	0	-0.0854219	0.0854219	-0.0596578	0.0596578	-0.242243	0.242243	0	0	0.312065	0.198439	2	0.356001
76	1876	ENSG00000027697	IFNGR1	1	ENSG00000052126	PLEKHA5	PLEKHA5 _( 8868 )	4	chr12_19138620_19138882	2	1	0	1	0	0	0	0	0	-0.0414183	0.0414183	0	0	-0.0522487	0.0522487	0	0	0	0	0	0	0	0	0	0	0.0522487	0.0468335	1	0.0414183
76	2695	ENSG00000027697	IFNGR1	1	ENSG00000119684	MLH3	MLH3 _( 1357 )	4	chr14_75049677_75050175	3	1	0	1	0	0	0	0	1	0.0212583	0.0212583	0	0	0.0761188	0.0761188	0	0	0	0	0	0	0	0	0.0967142	0.0967142	0.0967142	0.0646971	1	0.0212583
76	4525	ENSG00000027697	IFNGR1	1	ENSG00000196141	SPATS2L	SPATS2L _( 91900 )	4	chr2_200397781_200397955	1	0	0	0	0	0	1	0	0	0	0	0	0	0	0	0	0	0	0	-0.204137	0.204137	0	0	0	0	0.204137	0.204137	1	0.204137
76	4535	ENSG00000027697	IFNGR1	1	ENSG00000082126	MPP4	MPP4 _( 359 )	4	chr2_201698009_201698335	3	1	0	1	0	0	0	1	0	-0.0213336	0.0213336	0	0	-0.00392168	0.00392168	0	0	0	0	0	0	-0.0804711	0.0804711	0	0	0.0804711	0.0352422	1	0.0213336
76	6492	ENSG00000027697	IFNGR1	1	ENSG00000164172	MOCS2	MOCS2 _( -181511 )	4	chr5_53291574_53292063	2	1	0	1	0	0	0	0	0	0.0190451	0.0190451	0	0	0.0292099	0.0292099	0	0	0	0	0	0	0	0	0	0	0.0292099	0.0241275	1	0.0190451
76	7258	ENSG00000027697	IFNGR1	1	ENSG00000188107	EYS	EYS _( 83132 )	4	chr6_65623620_65624093	1	0	0	0	0	0	1	0	0	0	0	0	0	0	0	0	0	0	0	-0.16179	0.16179	0	0	0	0	0.16179	0.16179	1	0.16179
76	7444	ENSG00000027697	IFNGR1	1	ENSG00000146352	CLVS2	CLVS2 _( 122760 )	4	chr6_123118731_123119278	1	0	0	0	0	0	1	0	0	0	0	0	0	0	0	0	0	0	0	-0.0171993	0.0171993	0	0	0	0	0.0171993	0.0171993	1	0.0171993
76	8017	ENSG00000027697	IFNGR1	1	ENSG00000106013	ANKRD7	ANKRD7 _( 18190 )	4	chr7_118232859_118233164	4	1	1	1	0	0	0	1	0	-0.0335772	0.0335772	-0.0120275	0.0120275	-0.0141226	0.0141226	0	0	0	0	0	0	-0.0162651	0.0162651	0	0	0.0335772	0.0189981	1	0.0335772
76	8041	ENSG00000027697	IFNGR1	1	ENSG00000081800	SLC13A1	SLC13A1 _( -71126 )	4	chr7_123271112_123271772	1	0	0	0	0	0	1	0	0	0	0	0	0	0	0	0	0	0	0	-0.226467	0.226467	0	0	0	0	0.226467	0.226467	1	0.226467
76	8305	ENSG00000027697	IFNGR1	1	ENSG00000047249	ATP6V1H	ATP6V1H _( 35411 )	4	chr8_53807551_53808147	1	0	0	0	0	0	1	0	0	0	0	0	0	0	0	0	0	0	0	0.0291369	0.0291369	0	0	0	0	0.0291369	0.0291369	1	0.0291369
76	8613	ENSG00000027697	IFNGR1	1	ENSG00000132294	EFR3A	EFR3A _( -45787 )	4	chr8_131858084_131858301	2	1	0	1	0	0	0	0	0	-0.0179978	0.0179978	0	0	-0.000175702	0.000175702	0	0	0	0	0	0	0	0	0	0	0.0179978	0.00908676	1	0.0179978
76	8800	ENSG00000027697	IFNGR1	1	ENSG00000135046	ANXA1	ANXA1 _( 20052 )	4	chr9_73171809_73173126	5	1	1	1	1	0	0	1	0	0.0207511	0.0207511	0.0407192	0.0407192	0.0116851	0.0116851	0.0966537	0.0966537	0	0	0	0	0.0541311	0.0541311	0	0	0.0966537	0.044788	1	0.0207511
76	8864	ENSG00000027697	IFNGR1	1	ENSG00000130045	NXNL2	NXNL2 _( -68803 )	4	chr9_88464940_88465230	1	0	0	0	0	0	1	0	0	0	0	0	0	0	0	0	0	0	0	-0.190934	0.190934	0	0	0	0	0.190934	0.190934	1	0.190934
78	32	ENSG00000028137	TNFRSF1B	1	ENSG00000125347	IRF1	IRF-1	2		2	1	0	1	0	0	0	0	0	0.0203279	0.0203279	0	0	0.0151319	0.0151319	0	0	0	0	0	0	0	0	0	0	0.0203279	0.0177299	1	0.0203279
78	6765	ENSG00000028137	TNFRSF1B	1	ENSG00000125347	IRF1	IRF1 _( 14996 )	4	chr5_132475131_132475802	6	1	1	1	0	1	0	1	1	0.0854968	0.0854968	0.345909	0.345909	0.00782838	0.00782838	0	0	0.0299999	0.0299999	0	0	0.27965	0.27965	0.0660797	0.0660797	0.345909	0.135827	1	0.0854968
104	44	ENSG00000048052	HDAC9	1	ENSG00000120217	CD274	PD-L1	2		5	1	0	1	1	0	0	1	1	0.08301	0.08301	0	0	0.0899917	0.0899917	0.0129068	0.0129068	0	0	0	0	0.0930096	0.0930096	0.037319	0.037319	0.0930096	0.0632474	1	0.08301
132	4490	ENSG00000058668	ATP2B4	1	ENSG00000115415	STAT1	STAT1 _( 63486 )	4	chr2_190957077_190957474	1	0	0	0	0	0	1	0	0	0	0	0	0	0	0	0	0	0	0	0.0581945	0.0581945	0	0	0	0	0.0581945	0.0581945	1	0.0581945
134	6765	ENSG00000058866	DGKG	1	ENSG00000125347	IRF1	IRF1 _( 14996 )	4	chr5_132475131_132475802	6	1	1	1	1	0	0	1	1	0.146654	0.146654	0.223259	0.223259	0.152484	0.152484	0.0387455	0.0387455	0	0	0	0	0.178319	0.178319	0.131276	0.131276	0.223259	0.145123	1	0.146654
137	6764	ENSG00000060491	OGFR	1	ENSG00000125347	IRF1	IRF1 _( 26140 )	4	chr5_132464047_132464658	2	1	0	1	0	0	0	0	0	0.0164643	0.0164643	0	0	0.100236	0.100236	0	0	0	0	0	0	0	0	0	0	0.100236	0.0583503	1	0.0164643
160	51	ENSG00000066248	NGEF	1	ENSG00000168610	STAT3	Stat3	2		3	1	1	1	0	0	0	0	0	-0.0268684	0.0268684	-0.00811593	0.00811593	-0.0361604	0.0361604	0	0	0	0	0	0	0	0	0	0	0.0361604	0.0237149	1	0.0268684
169	6765	ENSG00000068079	IFI35	1	ENSG00000125347	IRF1	IRF1 _( 14996 )	4	chr5_132475131_132475802	5	1	1	0	1	1	0	1	0	0.119845	0.119845	0.0404826	0.0404826	0	0	0.0432062	0.0432062	0.102944	0.102944	0	0	0.120044	0.120044	0	0	0.120044	0.0853044	1	0.119845
220	44	ENSG00000075399	VPS9D1	1	ENSG00000120217	CD274	PD-L1	2		5	1	1	1	1	0	0	1	0	0.0134776	0.0134776	0.0960732	0.0960732	0.0955696	0.0955696	0.300265	0.300265	0	0	0	0	0.19045	0.19045	0	0	0.300265	0.139167	1	0.0134776
303	32	ENSG00000089127	OAS1	1	ENSG00000125347	IRF1	IRF-1	2		3	1	0	0	1	0	0	1	0	0.0152203	0.0152203	0	0	0	0	0.117929	0.117929	0	0	0	0	0.0489144	0.0489144	0	0	0.117929	0.0606878	1	0.0152203
352	301	ENSG00000096968	JAK2	1	ENSG00000117228	GBP1	GBP1 _( 18184 )	4	chr1_89046566_89047176	5	1	0	1	0	1	0	1	1	0.103038	0.103038	0	0	0.321632	0.321632	0	0	0.0243414	0.0243414	0	0	0.060605	0.060605	0.0166358	0.0166358	0.321632	0.10525	1	0.103038
352	1546	ENSG00000096968	JAK2	1	ENSG00000175550	DRAP1	DRAP1 _( 8701 )	4	chr11_65927958_65928344	3	1	1	0	0	0	0	1	0	0.0408744	0.0408744	0.049448	0.049448	0	0	0	0	0	0	0	0	0.00994214	0.00994214	0	0	0.049448	0.0334215	1	0.0408744
352	1907	ENSG00000096968	JAK2	1	ENSG00000064763	FAR2	FAR2 _( -449803 )	4	chr12_28698530_28699300	4	1	0	0	1	1	0	1	0	0.0492856	0.0492856	0	0	0	0	0.15516	0.15516	0.0461172	0.0461172	0	0	0.000468586	0.000468586	0	0	0.15516	0.0627577	1	0.0492856
352	1932	ENSG00000096968	JAK2	1	ENSG00000139133	ALG10	ALG10 _( 1988873 )	4	chr12_36011154_36011520	1	0	0	0	0	0	1	0	0	0	0	0	0	0	0	0	0	0	0	0.117172	0.117172	0	0	0	0	0.117172	0.117172	1	0.117172
352	2352	ENSG00000096968	JAK2	1	ENSG00000150893	FREM2	FREM2 _( 66603 )	4	chr13_38753732_38754080	2	0	1	0	0	0	1	0	0	0	0	-0.14412	0.14412	0	0	0	0	0	0	-0.20764	0.20764	0	0	0	0	0.20764	0.17588	1	0.20764
352	2768	ENSG00000096968	JAK2	1	ENSG00000140107	SLC25A47	SLC25A47 _( 6444 )	4	chr14_100329781_100333460	5	1	1	1	0	1	0	0	1	0.109214	0.109214	0.0844556	0.0844556	0.0117964	0.0117964	0	0	0.197006	0.197006	0	0	0	0	0.0612412	0.0612412	0.197006	0.0927426	1	0.109214
352	3147	ENSG00000096968	JAK2	1	ENSG00000103496	STX4	STX4 _( -9865 )	4	chr16_31022523_31023024	2	1	0	0	0	0	0	1	0	0.0442345	0.0442345	0	0	0	0	0	0	0	0	0	0	0.092046	0.092046	0	0	0.092046	0.0681403	1	0.0442345
352	3789	ENSG00000096968	JAK2	1	ENSG00000011332	DPF1	DPF1 _( 66867 )	4	chr19_38161930_38162847	1	0	0	0	0	0	1	0	0	0	0	0	0	0	0	0	0	0	0	-0.100388	0.100388	0	0	0	0	0.100388	0.100388	1	0.100388
352	3940	ENSG00000096968	JAK2	1	ENSG00000119772	DNMT3A	DNMT3A _( -110559 )	4	chr2_25453149_25453793	5	1	0	1	0	1	0	1	1	0.17074	0.17074	0	0	0.00326918	0.00326918	0	0	0.0884639	0.0884639	0	0	0.26749	0.26749	0.0853355	0.0853355	0.26749	0.12306	1	0.17074
352	4889	ENSG00000096968	JAK2	1	ENSG00000154654	NCAM2	NCAM2 _( 249234 )	4	chr21_21247549_21247812	1	0	0	0	0	0	1	0	0	0	0	0	0	0	0	0	0	0	0	-0.0760327	0.0760327	0	0	0	0	0.0760327	0.0760327	1	0.0760327
352	5263	ENSG00000096968	JAK2	1	ENSG00000163689	C3orf67	C3orf67 _( -336097 )	4	chr3_59386181_59386522	5	1	0	1	1	0	1	1	0	0.0250165	0.0250165	0	0	6.81194e-05	6.81194e-05	0.000100721	0.000100721	0	0	0.130863	0.130863	0.000109714	0.000109714	0	0	0.130863	0.0312316	2	0.15588
352	5515	ENSG00000096968	JAK2	1	ENSG00000181744	DIPK2A	DIPK2A _( 190332 )	4	chr3_144162130_144162575	2	1	0	0	0	0	0	0	1	-0.0916025	0.0916025	0	0	0	0	0	0	0	0	0	0	0	0	-0.0488749	0.0488749	0.0916025	0.0702387	1	0.0916025
352	5587	ENSG00000096968	JAK2	1	ENSG00000174776	WDR49	WDR49 _( 0 )	4	chr3_167653693_167654048	3	1	0	1	0	0	0	1	0	0.111739	0.111739	0	0	0.0489625	0.0489625	0	0	0	0	0	0	0.0759456	0.0759456	0	0	0.111739	0.0788825	1	0.111739
352	6278	ENSG00000096968	JAK2	1	ENSG00000248329	APELA	APELA _( 17670 )	4	chr4_164894674_164895171	3	1	0	0	1	0	0	1	0	0.123738	0.123738	0	0	0	0	0.100079	0.100079	0	0	0	0	0.0678725	0.0678725	0	0	0.123738	0.0972297	1	0.123738
352	6766	ENSG00000096968	JAK2	1	ENSG00000125347	IRF1	IRF1 _( 8620 )	4	chr5_132477414_132482178	2	1	1	0	0	0	0	0	0	0.0856779	0.0856779	0.0634726	0.0634726	0	0	0	0	0	0	0	0	0	0	0	0	0.0856779	0.0745752	1	0.0856779
352	8022	ENSG00000096968	JAK2	1	ENSG00000002745	WNT16	WNT16 _( -146069 )	4	chr7_121179035_121179298	1	0	0	0	0	0	1	0	0	0	0	0	0	0	0	0	0	0	0	0.0239155	0.0239155	0	0	0	0	0.0239155	0.0239155	1	0.0239155
352	8095	ENSG00000096968	JAK2	1	ENSG00000105939	ZC3HAV1	ZC3HAV1 _( -2211 )	4	chr7_139111930_139112241	2	1	0	1	0	0	0	0	0	0.0183304	0.0183304	0	0	0.141606	0.141606	0	0	0	0	0	0	0	0	0	0	0.141606	0.0799684	1	0.0183304
352	8189	ENSG00000096968	JAK2	1	ENSG00000038945	MSR1	MSR1 _( -123671 )	4	chr8_16691033_16691236	1	0	0	0	0	0	1	0	0	0	0	0	0	0	0	0	0	0	0	0.117975	0.117975	0	0	0	0	0.117975	0.117975	1	0.117975
352	8236	ENSG00000096968	JAK2	1	ENSG00000120915	EPHX2	EPHX2 _( 56786 )	4	chr8_27547565_27548062	1	0	0	0	0	0	1	0	0	0	0	0	0	0	0	0	0	0	0	0.147124	0.147124	0	0	0	0	0.147124	0.147124	1	0.147124
352	8326	ENSG00000096968	JAK2	1	ENSG00000178538	CA8	CA8 _( 308537 )	4	chr8_59972463_59972875	1	0	0	0	0	0	1	0	0	0	0	0	0	0	0	0	0	0	0	0.0968648	0.0968648	0	0	0	0	0.0968648	0.0968648	1	0.0968648
352	8725	ENSG00000096968	JAK2	1	ENSG00000205442	IZUMO3	IZUMO3 _( -44550 )	4	chr9_24590496_24590716	2	1	1	0	0	0	0	0	0	-0.0112483	0.0112483	-0.0273965	0.0273965	0	0	0	0	0	0	0	0	0	0	0	0	0.0273965	0.0193224	1	0.0112483
361	52	ENSG00000099377	HSD3B7	1	ENSG00000168610	STAT3	Stat3_pY705	2		1	0	0	0	0	0	1	0	0	0	0	0	0	0	0	0	0	0	0	0.143617	0.143617	0	0	0	0	0.143617	0.143617	1	0.143617
383	6765	ENSG00000100336	APOL4	1	ENSG00000125347	IRF1	IRF1 _( 14996 )	4	chr5_132475131_132475802	7	1	1	1	1	1	0	1	1	0.107907	0.107907	0.356032	0.356032	0.00152784	0.00152784	0.175857	0.175857	0.196812	0.196812	0	0	0.326402	0.326402	0.0855831	0.0855831	0.356032	0.178589	1	0.107907
384	6765	ENSG00000100342	APOL1	1	ENSG00000125347	IRF1	IRF1 _( 14996 )	4	chr5_132475131_132475802	5	1	1	0	1	1	0	1	0	0.0624115	0.0624115	0.00232439	0.00232439	0	0	0.202049	0.202049	0.11532	0.11532	0	0	0.160226	0.160226	0	0	0.202049	0.108466	1	0.0624115
384	6766	ENSG00000100342	APOL1	1	ENSG00000125347	IRF1	IRF1 _( 8620 )	4	chr5_132477414_132482178	7	1	1	1	1	1	0	1	1	0.215672	0.215672	0.267318	0.267318	0.128819	0.128819	0.0562544	0.0562544	0.0808138	0.0808138	0	0	0.0906983	0.0906983	0.114645	0.114645	0.267318	0.136317	1	0.215672
394	32	ENSG00000100592	DAAM1	1	ENSG00000125347	IRF1	IRF-1	2		2	1	0	1	0	0	0	0	0	-0.0134328	0.0134328	0	0	-0.0406837	0.0406837	0	0	0	0	0	0	0	0	0	0	0.0406837	0.0270583	1	0.0134328
421	32	ENSG00000101447	FAM83D	1	ENSG00000125347	IRF1	IRF-1	2		1	0	0	0	0	0	1	0	0	0	0	0	0	0	0	0	0	0	0	-0.0166311	0.0166311	0	0	0	0	0.0166311	0.0166311	1	0.0166311
421	44	ENSG00000101447	FAM83D	1	ENSG00000120217	CD274	PD-L1	2		1	0	0	0	0	0	1	0	0	0	0	0	0	0	0	0	0	0	0	-0.0138951	0.0138951	0	0	0	0	0.0138951	0.0138951	1	0.0138951
436	44	ENSG00000102359	SRPX2	1	ENSG00000120217	CD274	PD-L1	2		1	0	0	0	0	0	1	0	0	0	0	0	0	0	0	0	0	0	0	-0.0201839	0.0201839	0	0	0	0	0.0201839	0.0201839	1	0.0201839
499	6765	ENSG00000105371	ICAM4	1	ENSG00000125347	IRF1	IRF1 _( 14996 )	4	chr5_132475131_132475802	7	1	1	1	1	1	0	1	1	0.2276	0.2276	0.327008	0.327008	0.0289329	0.0289329	0.0861649	0.0861649	0.0350583	0.0350583	0	0	0.176615	0.176615	0.178619	0.178619	0.327008	0.151428	1	0.2276
507	32	ENSG00000105523	FAM83E	1	ENSG00000125347	IRF1	IRF-1	2		1	0	0	0	0	0	1	0	0	0	0	0	0	0	0	0	0	0	0	0.0105307	0.0105307	0	0	0	0	0.0105307	0.0105307	1	0.0105307
511	52	ENSG00000105835	NAMPT	1	ENSG00000168610	STAT3	Stat3_pY705	2		2	1	0	0	1	0	0	0	0	0.183543	0.183543	0	0	0	0	0.134068	0.134068	0	0	0	0	0	0	0	0	0.183543	0.158805	1	0.183543
531	6765	ENSG00000106560	GIMAP2	1	ENSG00000125347	IRF1	IRF1 _( 14996 )	4	chr5_132475131_132475802	7	1	1	1	1	1	0	1	1	0.200569	0.200569	0.0138286	0.0138286	0.149465	0.149465	0.156182	0.156182	0.0572811	0.0572811	0	0	0.157717	0.157717	0.0296743	0.0296743	0.200569	0.109245	1	0.200569
531	6766	ENSG00000106560	GIMAP2	1	ENSG00000125347	IRF1	IRF1 _( 8620 )	4	chr5_132477414_132482178	5	1	1	1	0	1	0	1	0	0.0584301	0.0584301	0.111796	0.111796	0.128339	0.128339	0	0	0.240387	0.240387	0	0	0.0663882	0.0663882	0	0	0.240387	0.121068	1	0.0584301
541	6765	ENSG00000107201	DDX58	1	ENSG00000125347	IRF1	IRF1 _( 14996 )	4	chr5_132475131_132475802	4	1	1	0	0	1	0	1	0	0.0647091	0.0647091	0.0189445	0.0189445	0	0	0	0	0.0516062	0.0516062	0	0	0.138346	0.138346	0	0	0.138346	0.0684015	1	0.0647091
556	44	ENSG00000108448	TRIM16L	1	ENSG00000120217	CD274	PD-L1	2		1	0	0	0	0	0	1	0	0	0	0	0	0	0	0	0	0	0	0	0.160644	0.160644	0	0	0	0	0.160644	0.160644	1	0.160644
562	52	ENSG00000108691	CCL2	1	ENSG00000168610	STAT3	Stat3_pY705	2		1	0	0	0	0	0	1	0	0	0	0	0	0	0	0	0	0	0	0	0.0125061	0.0125061	0	0	0	0	0.0125061	0.0125061	1	0.0125061
565	4490	ENSG00000108821	COL1A1	1	ENSG00000115415	STAT1	STAT1 _( 63486 )	4	chr2_190957077_190957474	1	0	0	0	0	0	1	0	0	0	0	0	0	0	0	0	0	0	0	0.0494664	0.0494664	0	0	0	0	0.0494664	0.0494664	1	0.0494664
608	44	ENSG00000110628	SLC22A18	1	ENSG00000120217	CD274	PD-L1	2		1	0	0	0	0	0	1	0	0	0	0	0	0	0	0	0	0	0	0	0.0294769	0.0294769	0	0	0	0	0.0294769	0.0294769	1	0.0294769
620	6765	ENSG00000111335	OAS2	1	ENSG00000125347	IRF1	IRF1 _( 14996 )	4	chr5_132475131_132475802	7	1	1	1	1	1	0	1	1	0.256134	0.256134	0.276268	0.276268	0.0842371	0.0842371	0.177552	0.177552	0.292976	0.292976	0	0	0.318557	0.318557	0.0630984	0.0630984	0.318557	0.209832	1	0.256134
639	6765	ENSG00000112139	MDGA1	1	ENSG00000125347	IRF1	IRF1 _( 14996 )	4	chr5_132475131_132475802	7	1	1	1	1	1	0	1	1	0.418297	0.418297	0.429272	0.429272	0.370724	0.370724	0.271484	0.271484	0.387089	0.387089	0	0	0.392829	0.392829	0.289539	0.289539	0.429272	0.365605	1	0.418297
651	44	ENSG00000112984	KIF20A	1	ENSG00000120217	CD274	PD-L1	2		1	0	0	0	0	0	1	0	0	0	0	0	0	0	0	0	0	0	0	-0.336824	0.336824	0	0	0	0	0.336824	0.336824	1	0.336824
656	6765	ENSG00000113263	ITK	1	ENSG00000125347	IRF1	IRF1 _( 14996 )	4	chr5_132475131_132475802	7	1	1	1	1	1	0	1	1	0.28726	0.28726	0.400847	0.400847	0.218646	0.218646	0.193049	0.193049	0.302317	0.302317	0	0	0.513649	0.513649	0.176702	0.176702	0.513649	0.298924	1	0.28726
691	4492	ENSG00000115267	IFIH1	1	ENSG00000115415	STAT1	STAT1 _( 56265 )	4	chr2_190964448_190964695	5	1	0	1	1	1	0	1	0	0.0732047	0.0732047	0	0	0.00862033	0.00862033	0.233311	0.233311	0.000121844	0.000121844	0	0	0.120964	0.120964	0	0	0.233311	0.0872443	1	0.0732047
696	32	ENSG00000115380	EFEMP1	1	ENSG00000125347	IRF1	IRF-1	2		5	1	0	1	1	1	0	1	0	-0.0487612	0.0487612	0	0	-0.0588116	0.0588116	-0.00183269	0.00183269	-0.01849	0.01849	0	0	-0.0202221	0.0202221	0	0	0.0588116	0.0296235	1	0.0487612
696	51	ENSG00000115380	EFEMP1	1	ENSG00000168610	STAT3	Stat3	2		1	0	0	0	0	0	1	0	0	0	0	0	0	0	0	0	0	0	0	0.0179251	0.0179251	0	0	0	0	0.0179251	0.0179251	1	0.0179251
698	419	ENSG00000115415	STAT1	1	ENSG00000265808	SEC22B	SEC22B _( 52362 )	4	chr1_120123874_120124153	1	0	0	0	0	0	1	0	0	0	0	0	0	0	0	0	0	0	0	-0.237369	0.237369	0	0	0	0	0.237369	0.237369	1	0.237369
698	768	ENSG00000115415	STAT1	1	ENSG00000118873	RAB3GAP2	RAB3GAP2 _( -114072 )	4	chr1_220386526_220387099	2	1	0	0	0	0	0	1	0	0.158015	0.158015	0	0	0	0	0	0	0	0	0	0	0.17535	0.17535	0	0	0.17535	0.166682	1	0.158015
698	2138	ENSG00000115415	STAT1	1	ENSG00000111142	METAP2	METAP2 _( -19170 )	4	chr12_95453786_95454350	5	1	0	1	0	1	0	1	1	0.0856215	0.0856215	0	0	0.00103962	0.00103962	0	0	0.0100151	0.0100151	0	0	0.0415546	0.0415546	0.0967402	0.0967402	0.0967402	0.0469942	1	0.0856215
698	2698	ENSG00000115415	STAT1	1	ENSG00000170348	TMED10	TMED10 _( -41116 )	4	chr14_75217747_75217988	2	1	0	1	0	0	0	0	0	-0.0145092	0.0145092	0	0	-0.0542816	0.0542816	0	0	0	0	0	0	0	0	0	0	0.0542816	0.0343954	1	0.0145092
698	3180	ENSG00000115415	STAT1	1	ENSG00000176842	IRX5	IRX5 _( 131515 )	4	chr16_55062377_55062746	1	0	0	0	0	0	1	0	0	0	0	0	0	0	0	0	0	0	0	-0.111082	0.111082	0	0	0	0	0.111082	0.111082	1	0.111082
698	3699	ENSG00000115415	STAT1	1	ENSG00000119537	KDSR	KDSR _( -9011 )	4	chr18_63376521_63377080	1	0	0	0	0	0	1	0	0	0	0	0	0	0	0	0	0	0	0	0.0181363	0.0181363	0	0	0	0	0.0181363	0.0181363	1	0.0181363
698	3713	ENSG00000115415	STAT1	1	ENSG00000176225	RTTN	RTTN _( 72508 )	4	chr18_70132910_70133437	1	0	0	0	0	0	1	0	0	0	0	0	0	0	0	0	0	0	0	-0.307164	0.307164	0	0	0	0	0.307164	0.307164	1	0.307164
698	3756	ENSG00000115415	STAT1	1	ENSG00000102575	ACP5	ACP5 _( -2031 )	4	chr19_11581039_11581379	2	1	0	1	0	0	0	0	0	0.0163337	0.0163337	0	0	0.00903413	0.00903413	0	0	0	0	0	0	0	0	0	0	0.0163337	0.0126839	1	0.0163337
698	4767	ENSG00000115415	STAT1	1	ENSG00000101391	CDK5RAP1	CDK5RAP1 _( 31834 )	4	chr20_33369359_33369727	4	1	0	1	0	1	0	1	0	0.0408241	0.0408241	0	0	0.00254239	0.00254239	0	0	0.0652009	0.0652009	0	0	0.00805771	0.00805771	0	0	0.0652009	0.0291563	1	0.0408241
698	5944	ENSG00000115415	STAT1	1	ENSG00000056291	NPFFR2	NPFFR2 _( 44867 )	4	chr4_72076671_72076905	1	0	0	0	0	0	1	0	0	0	0	0	0	0	0	0	0	0	0	-0.147602	0.147602	0	0	0	0	0.147602	0.147602	1	0.147602
698	6710	ENSG00000115415	STAT1	1	ENSG00000250803	ENSG00000250803	ENSG00000250803 _( -2093 )	4	chr5_122154905_122155275	1	0	0	0	0	0	1	0	0	0	0	0	0	0	0	0	0	0	0	-0.121674	0.121674	0	0	0	0	0.121674	0.121674	1	0.121674
698	6765	ENSG00000115415	STAT1	1	ENSG00000125347	IRF1	IRF1 _( 14996 )	4	chr5_132475131_132475802	6	1	1	0	1	1	0	1	1	0.0937223	0.0937223	0.0349149	0.0349149	0	0	0.0155093	0.0155093	0.0106337	0.0106337	0	0	0.193496	0.193496	0.0267601	0.0267601	0.193496	0.062506	1	0.0937223
698	6879	ENSG00000115415	STAT1	1	ENSG00000019582	CD74	CD74 _( 0 )	4	chr5_150412594_150413406	3	1	0	0	0	0	0	1	1	0.225812	0.225812	0	0	0	0	0	0	0	0	0	0	0.0958979	0.0958979	0.19434	0.19434	0.225812	0.172017	1	0.225812
698	6905	ENSG00000115415	STAT1	1	ENSG00000113196	HAND1	HAND1 _( -35460 )	4	chr5_154513724_154514024	1	0	0	0	0	0	1	0	0	0	0	0	0	0	0	0	0	0	0	0.0116271	0.0116271	0	0	0	0	0.0116271	0.0116271	1	0.0116271
698	7196	ENSG00000115415	STAT1	1	ENSG00000153292	ADGRF1	ADGRF1 _( -10945 )	4	chr6_47053308_47053547	4	1	1	0	0	1	0	1	0	0.161859	0.161859	0.0224958	0.0224958	0	0	0	0	0.0547675	0.0547675	0	0	0.134144	0.134144	0	0	0.161859	0.0933166	1	0.161859
698	7413	ENSG00000115415	STAT1	1	ENSG00000112769	LAMA4	LAMA4 _( -33585 )	4	chr6_112288524_112288747	2	1	0	0	0	1	0	0	0	0.0489928	0.0489928	0	0	0	0	0	0	0.00537279	0.00537279	0	0	0	0	0	0	0.0489928	0.0271828	1	0.0489928
698	7536	ENSG00000115415	STAT1	1	ENSG00000112425	EPM2A	EPM2A _( 21822 )	4	chr6_145713823_145714201	3	1	0	0	0	1	0	1	0	0.0307739	0.0307739	0	0	0	0	0	0	0.0434856	0.0434856	0	0	0.00982448	0.00982448	0	0	0.0434856	0.028028	1	0.0307739
698	8079	ENSG00000115415	STAT1	1	ENSG00000267697	LUZP6	LUZP6 _( 12759 )	4	chr7_135964181_135964594	1	0	0	0	0	0	1	0	0	0	0	0	0	0	0	0	0	0	0	-0.0271572	0.0271572	0	0	0	0	0.0271572	0.0271572	1	0.0271572
698	8798	ENSG00000115415	STAT1	1	ENSG00000165092	ALDH1A1	ALDH1A1 _( 92196 )	4	chr9_72987694_72988246	5	1	1	1	1	1	0	0	0	-0.0630723	0.0630723	-0.0793879	0.0793879	-0.13121	0.13121	-0.0916639	0.0916639	-0.176755	0.176755	0	0	0	0	0	0	0.176755	0.108418	1	0.0630723
698	8946	ENSG00000115415	STAT1	1	ENSG00000165181	SHOC1	SHOC1 _( -209 )	4	chr9_111795217_111795768	1	0	0	0	0	0	1	0	0	0	0	0	0	0	0	0	0	0	0	0.0631366	0.0631366	0	0	0	0	0.0631366	0.0631366	1	0.0631366
698	8978	ENSG00000115415	STAT1	1	ENSG00000175764	TTLL11	TTLL11 _( 117451 )	4	chr9_121975882_121976155	3	1	0	0	1	1	0	0	0	0.0513078	0.0513078	0	0	0	0	0.0919779	0.0919779	0.162776	0.162776	0	0	0	0	0	0	0.162776	0.10202	1	0.0513078
724	6765	ENSG00000116663	FBXO6	1	ENSG00000125347	IRF1	IRF1 _( 14996 )	4	chr5_132475131_132475802	5	1	1	1	1	0	0	1	0	0.0292532	0.0292532	0.0304893	0.0304893	0.0269274	0.0269274	0.211227	0.211227	0	0	0	0	0.0333967	0.0333967	0	0	0.211227	0.0662587	1	0.0292532
783	6765	ENSG00000119917	IFIT3	1	ENSG00000125347	IRF1	IRF1 _( 14996 )	4	chr5_132475131_132475802	6	1	1	0	1	1	0	1	1	0.163024	0.163024	0.00853386	0.00853386	0	0	0.179653	0.179653	0.0916053	0.0916053	0	0	0.15113	0.15113	0.0164687	0.0164687	0.179653	0.101736	1	0.163024
790	296	ENSG00000120217	CD274	1	ENSG00000142871	CCN1	CCN1 _( 42202 )	4	chr1_85622963_85623556	4	1	1	0	0	0	0	1	1	0.0641352	0.0641352	0.162799	0.162799	0	0	0	0	0	0	0	0	0.00846801	0.00846801	0.000134399	0.000134399	0.162799	0.0588842	1	0.0641352
790	1035	ENSG00000120217	CD274	1	ENSG00000187783	TMEM72	TMEM72 _( -207541 )	4	chr10_44703430_44703659	1	0	0	0	0	0	1	0	0	0	0	0	0	0	0	0	0	0	0	0.0546381	0.0546381	0	0	0	0	0.0546381	0.0546381	1	0.0546381
790	1108	ENSG00000120217	CD274	1	ENSG00000198739	LRRTM3	LRRTM3 _( -611737 )	4	chr10_66314055_66314269	1	0	0	0	0	0	1	0	0	0	0	0	0	0	0	0	0	0	0	-0.0854513	0.0854513	0	0	0	0	0.0854513	0.0854513	1	0.0854513
790	1389	ENSG00000120217	CD274	1	ENSG00000262655	SPON1	SPON1 _( 73701 )	4	chr11_14036390_14036975	3	1	0	0	0	1	0	0	1	-0.0300717	0.0300717	0	0	0	0	0	0	-0.0838076	0.0838076	0	0	0	0	-0.000175972	0.000175972	0.0838076	0.0380184	1	0.0300717
790	2138	ENSG00000120217	CD274	1	ENSG00000111142	METAP2	METAP2 _( -19170 )	4	chr12_95453786_95454350	6	1	0	1	1	1	0	1	1	0.200592	0.200592	0	0	0.213487	0.213487	0.0730673	0.0730673	0.0140394	0.0140394	0	0	0.113588	0.113588	0.0794965	0.0794965	0.213487	0.115712	1	0.200592
790	2751	ENSG00000120217	CD274	1	ENSG00000133937	GSC	GSC _( -25220 )	4	chr14_94795450_94795793	1	0	0	0	0	0	1	0	0	0	0	0	0	0	0	0	0	0	0	0.0620323	0.0620323	0	0	0	0	0.0620323	0.0620323	1	0.0620323
790	3204	ENSG00000120217	CD274	1	ENSG00000140937	CDH11	CDH11 _( 1469924 )	4	chr16_63655810_63656188	3	1	1	1	0	0	0	0	0	-0.0386627	0.0386627	-0.0374664	0.0374664	-0.0309535	0.0309535	0	0	0	0	0	0	0	0	0	0	0.0386627	0.0356942	1	0.0386627
790	3565	ENSG00000120217	CD274	1	ENSG00000141449	GREB1L	GREB1L _( -58159 )	4	chr18_21183613_21184083	4	1	0	0	1	1	0	1	0	0.0749112	0.0749112	0	0	0	0	0.0316777	0.0316777	0.00867098	0.00867098	0	0	0.000246193	0.000246193	0	0	0.0749112	0.0288765	1	0.0749112
790	4346	ENSG00000120217	CD274	1	ENSG00000115170	ACVR1	ACVR1 _( 49560 )	4	chr2_157825714_157826302	1	0	0	0	0	0	1	0	0	0	0	0	0	0	0	0	0	0	0	-0.140153	0.140153	0	0	0	0	0.140153	0.140153	1	0.140153
790	4570	ENSG00000120217	CD274	1	ENSG00000196096	ENSG00000196096	ENSG00000196096 _( 35159 )	4	chr2_213248667_213249046	1	0	0	0	0	0	1	0	0	0	0	0	0	0	0	0	0	0	0	-0.0400572	0.0400572	0	0	0	0	0.0400572	0.0400572	1	0.0400572
790	5065	ENSG00000120217	CD274	1	ENSG00000154743	TSEN2	TSEN2 _( -88543 )	4	chr3_12395261_12395889	3	1	0	1	1	0	0	0	0	0.0870303	0.0870303	0	0	0.123281	0.123281	0.00623091	0.00623091	0	0	0	0	0	0	0	0	0.123281	0.0721808	1	0.0870303
790	5395	ENSG00000120217	CD274	1	ENSG00000240891	PLCXD2	PLCXD2 _( -6438 )	4	chr3_111667842_111668238	1	1	0	0	0	0	0	0	0	0.0113961	0.0113961	0	0	0	0	0	0	0	0	0	0	0	0	0	0	0.0113961	0.0113961	1	0.0113961
790	5853	ENSG00000120217	CD274	1	ENSG00000163281	GNPDA2	GNPDA2 _( -352965 )	4	chr4_45079560_45080074	3	1	1	0	1	0	0	0	0	-0.0298998	0.0298998	-0.139536	0.139536	0	0	-0.00370306	0.00370306	0	0	0	0	0	0	0	0	0.139536	0.0577129	1	0.0298998
790	6022	ENSG00000120217	CD274	1	ENSG00000163625	WDFY3	WDFY3 _( -233480 )	4	chr4_85199871_85200603	4	1	1	1	0	0	0	1	0	0.0227044	0.0227044	0.0277917	0.0277917	0.143485	0.143485	0	0	0	0	0	0	0.00365029	0.00365029	0	0	0.143485	0.0494078	1	0.0227044
790	6170	ENSG00000120217	CD274	1	ENSG00000138709	LARP1B	LARP1B _( 25462 )	4	chr4_128086730_128087000	1	0	0	0	0	0	1	0	0	0	0	0	0	0	0	0	0	0	0	0.0645206	0.0645206	0	0	0	0	0.0645206	0.0645206	1	0.0645206
790	6659	ENSG00000120217	CD274	1	ENSG00000112893	MAN2A1	MAN2A1 _( -122547 )	4	chr5_109566445_109566819	4	1	1	1	1	0	0	0	0	-0.133265	0.133265	-0.00943034	0.00943034	-0.0137146	0.0137146	-0.00013151	0.00013151	0	0	0	0	0	0	0	0	0.133265	0.0391355	1	0.133265
790	6893	ENSG00000120217	CD274	1	ENSG00000145888	GLRA1	GLRA1 _( 26665 )	4	chr5_151897882_151898177	4	1	0	1	0	1	0	1	0	0.0181455	0.0181455	0	0	0.065123	0.065123	0	0	3.74949e-05	3.74949e-05	0	0	0.0511826	0.0511826	0	0	0.065123	0.0336221	1	0.0181455
790	6951	ENSG00000120217	CD274	1	ENSG00000145934	TENM2	TENM2 _( 117953 )	4	chr5_167402752_167402971	1	0	0	0	0	0	1	0	0	0	0	0	0	0	0	0	0	0	0	-0.0283808	0.0283808	0	0	0	0	0.0283808	0.0283808	1	0.0283808
790	7373	ENSG00000120217	CD274	1	ENSG00000085377	PREP	PREP _( -215262 )	4	chr6_105618346_105618529	1	0	0	0	0	0	1	0	0	0	0	0	0	0	0	0	0	0	0	-0.157349	0.157349	0	0	0	0	0.157349	0.157349	1	0.157349
790	7912	ENSG00000120217	CD274	1	ENSG00000127995	CASD1	CASD1 _( 52531 )	4	chr7_94561750_94562286	1	0	0	0	0	0	1	0	0	0	0	0	0	0	0	0	0	0	0	0.100625	0.100625	0	0	0	0	0.100625	0.100625	1	0.100625
790	8231	ENSG00000120217	CD274	1	ENSG00000015592	STMN4	STMN4 _( -24054 )	4	chr8_27282474_27282767	7	1	1	1	1	1	0	1	1	-0.183297	0.183297	-0.111703	0.111703	-0.0832498	0.0832498	-0.218765	0.218765	-0.199827	0.199827	0	0	-0.320649	0.320649	-0.247187	0.247187	0.320649	0.194954	1	0.183297
790	8560	ENSG00000120217	CD274	1	ENSG00000184374	COLEC10	COLEC10 _( 5940 )	4	chr8_119001392_119001608	1	0	0	0	0	0	1	0	0	0	0	0	0	0	0	0	0	0	0	-0.291443	0.291443	0	0	0	0	0.291443	0.291443	1	0.291443
790	9090	ENSG00000120217	CD274	1	ENSG00000091482	SMPX	SMPX _( -23439 )	4	chrX_21781602_21781823	4	1	0	1	0	0	0	1	1	0.10747	0.10747	0	0	0.0128922	0.0128922	0	0	0	0	0	0	5.18455e-05	5.18455e-05	0.165228	0.165228	0.165228	0.0714106	1	0.10747
852	52	ENSG00000123609	NMI	1	ENSG00000168610	STAT3	Stat3_pY705	2		1	0	0	0	0	0	1	0	0	0	0	0	0	0	0	0	0	0	0	0.209669	0.209669	0	0	0	0	0.209669	0.209669	1	0.209669
868	6765	ENSG00000124256	ZBP1	1	ENSG00000125347	IRF1	IRF1 _( 14996 )	4	chr5_132475131_132475802	7	1	1	1	1	1	0	1	1	0.134822	0.134822	0.106414	0.106414	0.0763562	0.0763562	0.127266	0.127266	0.164304	0.164304	0	0	0.407804	0.407804	0.222345	0.222345	0.407804	0.177044	1	0.134822
880	221	ENSG00000125347	IRF1	1	ENSG00000162437	RAVER2	RAVER2 _( 81845 )	4	chr1_64826940_64827462	6	1	1	1	1	0	0	1	1	0.10889	0.10889	0.0183812	0.0183812	0.170206	0.170206	0.0965718	0.0965718	0	0	0	0	0.0785155	0.0785155	0.0271703	0.0271703	0.170206	0.0832892	1	0.10889
880	462	ENSG00000125347	IRF1	1	ENSG00000143546	S100A8	S100A8 _( 5817 )	4	chr1_153384837_153385371	1	0	0	0	0	0	1	0	0	0	0	0	0	0	0	0	0	0	0	0.0983878	0.0983878	0	0	0	0	0.0983878	0.0983878	1	0.0983878
880	619	ENSG00000125347	IRF1	1	ENSG00000116667	C1orf21	C1orf21 _( 98681 )	4	chr1_184485739_184486339	3	1	1	0	0	1	0	0	0	0.112145	0.112145	0.0012226	0.0012226	0	0	0	0	0.000169503	0.000169503	0	0	0	0	0	0	0.112145	0.0378458	1	0.112145
880	1124	ENSG00000125347	IRF1	1	ENSG00000079332	SAR1A	SAR1A _( 7414 )	4	chr10_70162148_70163109	1	0	0	0	0	0	1	0	0	0	0	0	0	0	0	0	0	0	0	0.0993629	0.0993629	0	0	0	0	0.0993629	0.0993629	1	0.0993629
880	1907	ENSG00000125347	IRF1	1	ENSG00000064763	FAR2	FAR2 _( -449803 )	4	chr12_28698530_28699300	4	1	0	0	1	1	0	1	0	0.0730114	0.0730114	0	0	0	0	0.150596	0.150596	0.113271	0.113271	0	0	0.0832275	0.0832275	0	0	0.150596	0.105026	1	0.0730114
880	2282	ENSG00000125347	IRF1	1	ENSG00000121390	PSPC1	PSPC1 _( 19829 )	4	chr13_19762529_19763190	1	0	0	0	0	0	1	0	0	0	0	0	0	0	0	0	0	0	0	0.231509	0.231509	0	0	0	0	0.231509	0.231509	1	0.231509
880	2796	ENSG00000125347	IRF1	1	ENSG00000184984	CHRM5	CHRM5 _( -64750 )	4	chr15_33903755_33903970	4	1	1	0	1	0	0	0	1	-0.115713	0.115713	-0.0477527	0.0477527	0	0	-0.0394752	0.0394752	0	0	0	0	0	0	-0.0258897	0.0258897	0.115713	0.0572076	1	0.115713
880	2870	ENSG00000125347	IRF1	1	ENSG00000140284	SLC27A2	SLC27A2 _( -238376 )	4	chr15_49943543_49943820	7	1	1	1	1	1	0	1	1	0.113722	0.113722	0.0859621	0.0859621	0.038988	0.038988	0.0274349	0.0274349	0.0127884	0.0127884	0	0	0.0664147	0.0664147	0.0410311	0.0410311	0.113722	0.0551916	1	0.113722
880	3958	ENSG00000125347	IRF1	1	ENSG00000163803	PLB1	PLB1 _( 94968 )	4	chr2_28552113_28552731	4	1	1	0	0	1	0	1	0	0.0372724	0.0372724	0.0445375	0.0445375	0	0	0	0	0.00174192	0.00174192	0	0	0.0698947	0.0698947	0	0	0.0698947	0.0383616	1	0.0372724
880	4998	ENSG00000125347	IRF1	1	ENSG00000100342	APOL1	APOL1 _( 0 )	4	chr22_36252805_36253402	1	1	0	0	0	0	0	0	0	0.0174947	0.0174947	0	0	0	0	0	0	0	0	0	0	0	0	0	0	0.0174947	0.0174947	1	0.0174947
880	5737	ENSG00000125347	IRF1	1	ENSG00000137449	CPEB2	CPEB2 _( 82206 )	4	chr4_15084880_15085121	1	0	0	0	0	0	1	0	0	0	0	0	0	0	0	0	0	0	0	0.0482597	0.0482597	0	0	0	0	0.0482597	0.0482597	1	0.0482597
880	6078	ENSG00000125347	IRF1	1	ENSG00000145358	DDIT4L	DDIT4L _( -49183 )	4	chr4_100239965_100240448	1	0	0	0	0	0	1	0	0	0	0	0	0	0	0	0	0	0	0	0.037504	0.037504	0	0	0	0	0.037504	0.037504	1	0.037504
880	6172	ENSG00000125347	IRF1	1	ENSG00000077684	JADE1	JADE1 _( 9021 )	4	chr4_128818644_128818967	1	0	0	0	0	0	1	0	0	0	0	0	0	0	0	0	0	0	0	0.0749605	0.0749605	0	0	0	0	0.0749605	0.0749605	1	0.0749605
880	6414	ENSG00000125347	IRF1	1	ENSG00000082196	C1QTNF3	C1QTNF3 _( 48445 )	4	chr5_34196109_34196351	1	0	0	0	0	0	1	0	0	0	0	0	0	0	0	0	0	0	0	0.0320712	0.0320712	0	0	0	0	0.0320712	0.0320712	1	0.0320712
880	6610	ENSG00000125347	IRF1	1	ENSG00000081189	MEF2C	MEF2C _( -36416 )	4	chr5_88940673_88941018	2	1	0	0	0	0	0	1	0	0.0674548	0.0674548	0	0	0	0	0	0	0	0	0	0	0.172491	0.172491	0	0	0.172491	0.119973	1	0.0674548
880	6765	ENSG00000125347	IRF1	1	ENSG00000125347	IRF1	IRF1 _( 14996 )	4	chr5_132475131_132475802	5	1	1	0	1	1	0	1	0	0.14687	0.14687	0.04612	0.04612	0	0	0.130192	0.130192	0.000489059	0.000489059	0	0	0.17515	0.17515	0	0	0.17515	0.0997644	1	0.14687
880	6766	ENSG00000125347	IRF1	1	ENSG00000125347	IRF1	IRF1 _( 8620 )	4	chr5_132477414_132482178	6	1	0	1	1	1	0	1	1	0.0321207	0.0321207	0	0	0.0280897	0.0280897	0.0367077	0.0367077	0.155178	0.155178	0	0	0.103386	0.103386	0.376483	0.376483	0.376483	0.121994	1	0.0321207
880	6968	ENSG00000125347	IRF1	1	ENSG00000145936	KCNMB1	KCNMB1 _( -3526 )	4	chr5_170393203_170393982	2	1	0	0	1	0	0	0	0	0.0243193	0.0243193	0	0	0	0	0.00118954	0.00118954	0	0	0	0	0	0	0	0	0.0243193	0.0127544	1	0.0243193
880	7174	ENSG00000125347	IRF1	1	ENSG00000172426	RSPH9	RSPH9 _( 20362 )	4	chr6_43665408_43665654	1	0	0	0	0	0	1	0	0	0	0	0	0	0	0	0	0	0	0	-0.0185733	0.0185733	0	0	0	0	0.0185733	0.0185733	1	0.0185733
880	7462	ENSG00000125347	IRF1	1	ENSG00000203760	CENPW	CENPW _( -39128 )	4	chr6_126300848_126301046	3	1	1	0	0	1	0	0	0	0.0257365	0.0257365	0.00123763	0.00123763	0	0	0	0	0.10513	0.10513	0	0	0	0	0	0	0.10513	0.0440347	1	0.0257365
880	7688	ENSG00000125347	IRF1	1	ENSG00000071189	SNX13	SNX13 _( -24871 )	4	chr7_17965372_17966087	1	0	0	0	0	0	1	0	0	0	0	0	0	0	0	0	0	0	0	-0.193631	0.193631	0	0	0	0	0.193631	0.193631	1	0.193631
880	8017	ENSG00000125347	IRF1	1	ENSG00000106013	ANKRD7	ANKRD7 _( 18190 )	4	chr7_118232859_118233164	1	0	0	0	0	0	1	0	0	0	0	0	0	0	0	0	0	0	0	-0.0658883	0.0658883	0	0	0	0	0.0658883	0.0658883	1	0.0658883
880	8143	ENSG00000125347	IRF1	1	ENSG00000126870	WDR60	WDR60 _( 58687 )	4	chr7_158915265_158915560	1	0	0	0	0	0	1	0	0	0	0	0	0	0	0	0	0	0	0	0.140205	0.140205	0	0	0	0	0.140205	0.140205	1	0.140205
880	8494	ENSG00000125347	IRF1	1	ENSG00000147647	DPYS	DPYS _( 28747 )	4	chr8_104437483_104438306	1	1	0	0	0	0	0	0	0	0.0396232	0.0396232	0	0	0	0	0	0	0	0	0	0	0	0	0	0	0.0396232	0.0396232	1	0.0396232
880	8901	ENSG00000125347	IRF1	1	ENSG00000188386	PPP3R2	PPP3R2 _( 8098 )	4	chr9_101586748_101586903	5	1	1	0	1	0	1	1	0	0.0621961	0.0621961	0.172802	0.172802	0	0	0.0455106	0.0455106	0	0	0.032277	0.032277	0.125464	0.125464	0	0	0.172802	0.0876499	2	0.0944731
893	51	ENSG00000125775	SDCBP2	1	ENSG00000168610	STAT3	Stat3	2		1	0	0	0	0	0	1	0	0	0	0	0	0	0	0	0	0	0	0	-0.154501	0.154501	0	0	0	0	0.154501	0.154501	1	0.154501
931	6765	ENSG00000128284	APOL3	1	ENSG00000125347	IRF1	IRF1 _( 14996 )	4	chr5_132475131_132475802	6	1	1	1	1	1	0	1	0	0.13453	0.13453	0.110013	0.110013	0.0353529	0.0353529	0.231191	0.231191	0.144734	0.144734	0	0	0.243009	0.243009	0	0	0.243009	0.149805	1	0.13453
931	6766	ENSG00000128284	APOL3	1	ENSG00000125347	IRF1	IRF1 _( 8620 )	4	chr5_132477414_132482178	6	1	1	0	1	1	0	1	1	0.047383	0.047383	0.278986	0.278986	0	0	0.0839322	0.0839322	0.132111	0.132111	0	0	0.176931	0.176931	0.167454	0.167454	0.278986	0.147799	1	0.047383
932	6765	ENSG00000128335	APOL2	1	ENSG00000125347	IRF1	IRF1 _( 14996 )	4	chr5_132475131_132475802	4	1	1	0	0	1	0	1	0	0.0282095	0.0282095	0.0112014	0.0112014	0	0	0	0	0.0286838	0.0286838	0	0	0.177947	0.177947	0	0	0.177947	0.0615104	1	0.0282095
949	6765	ENSG00000129048	ACKR4	1	ENSG00000125347	IRF1	IRF1 _( 14996 )	4	chr5_132475131_132475802	7	1	1	1	1	1	0	1	1	0.114936	0.114936	0.362102	0.362102	0.0559459	0.0559459	0.083396	0.083396	0.191142	0.191142	0	0	0.331387	0.331387	0.0774578	0.0774578	0.362102	0.173767	1	0.114936
963	6765	ENSG00000129538	RNASE1	1	ENSG00000125347	IRF1	IRF1 _( 14996 )	4	chr5_132475131_132475802	6	1	1	1	1	1	0	1	0	0.171992	0.171992	0.070005	0.070005	0.0974926	0.0974926	0.0772261	0.0772261	0.0317283	0.0317283	0	0	0.125332	0.125332	0	0	0.171992	0.0956293	1	0.171992
965	32	ENSG00000129667	RHBDF2	1	ENSG00000125347	IRF1	IRF-1	2		5	1	1	1	1	0	0	1	0	0.0318739	0.0318739	0.116432	0.116432	0.0288738	0.0288738	0.015564	0.015564	0	0	0	0	0.0214246	0.0214246	0	0	0.116432	0.0428337	1	0.0318739
969	44	ENSG00000129932	DOHH	1	ENSG00000120217	CD274	PD-L1	2		6	1	1	1	0	1	0	1	1	-0.120199	0.120199	-0.103645	0.103645	-0.108444	0.108444	0	0	-0.0399598	0.0399598	0	0	-0.0639654	0.0639654	-0.187711	0.187711	0.187711	0.103988	1	0.120199
975	32	ENSG00000130234	ACE2	1	ENSG00000125347	IRF1	IRF-1	2		3	1	0	1	1	0	0	0	0	0.131872	0.131872	0	0	0.250342	0.250342	0.0746964	0.0746964	0	0	0	0	0	0	0	0	0.250342	0.152303	1	0.131872
976	32	ENSG00000130303	BST2	1	ENSG00000125347	IRF1	IRF-1	2		4	1	0	1	1	0	0	0	1	0.0821865	0.0821865	0	0	0.096842	0.096842	0.0798142	0.0798142	0	0	0	0	0	0	0.0220984	0.0220984	0.096842	0.0702353	1	0.0821865
976	44	ENSG00000130303	BST2	1	ENSG00000120217	CD274	PD-L1	2		2	1	0	0	0	0	0	0	1	0.0120953	0.0120953	0	0	0	0	0	0	0	0	0	0	0	0	0.0850879	0.0850879	0.0850879	0.0485916	1	0.0120953
1053	52	ENSG00000133794	ARNTL	1	ENSG00000168610	STAT3	Stat3_pY705	2		6	1	1	1	0	0	1	1	1	-0.0721141	0.0721141	-0.0527829	0.0527829	-0.17801	0.17801	0	0	0	0	-4.70782e-06	4.70782e-06	-0.0747803	0.0747803	-0.153227	0.153227	0.17801	0.0884865	2	0.0721189
1065	6765	ENSG00000134326	CMPK2	1	ENSG00000125347	IRF1	IRF1 _( 14996 )	4	chr5_132475131_132475802	3	1	0	0	0	1	0	1	0	0.0836329	0.0836329	0	0	0	0	0	0	0.0103369	0.0103369	0	0	0.234721	0.234721	0	0	0.234721	0.109564	1	0.0836329
1110	52	ENSG00000135477	KRT87P	1	ENSG00000168610	STAT3	Stat3_pY705	2		4	0	0	1	0	1	1	1	0	0	0	0	0	-0.115587	0.115587	0	0	-0.130534	0.130534	-0.304319	0.304319	-0.052772	0.052772	0	0	0.304319	0.150803	1	0.304319
1140	6766	ENSG00000136514	RTP4	1	ENSG00000125347	IRF1	IRF1 _( 8620 )	4	chr5_132477414_132482178	6	1	0	1	1	1	0	1	1	0.145482	0.145482	0	0	0.233328	0.233328	0.190584	0.190584	0.268878	0.268878	0	0	0.116691	0.116691	0.188922	0.188922	0.268878	0.190647	1	0.145482
1166	6765	ENSG00000137496	IL18BP	1	ENSG00000125347	IRF1	IRF1 _( 14996 )	4	chr5_132475131_132475802	7	1	1	1	1	1	0	1	1	0.239744	0.239744	0.371975	0.371975	0.159051	0.159051	0.152687	0.152687	0.197281	0.197281	0	0	0.377014	0.377014	0.0522366	0.0522366	0.377014	0.221427	1	0.239744
1187	6766	ENSG00000137965	IFI44	1	ENSG00000125347	IRF1	IRF1 _( 8620 )	4	chr5_132477414_132482178	6	1	0	1	1	1	0	1	1	0.273517	0.273517	0	0	0.0744152	0.0744152	0.101351	0.101351	0.321935	0.321935	0	0	0.242008	0.242008	0.0124571	0.0124571	0.321935	0.170947	1	0.273517
1188	44	ENSG00000137968	SLC44A5	1	ENSG00000120217	CD274	PD-L1	2		1	0	0	0	0	0	1	0	0	0	0	0	0	0	0	0	0	0	0	0.149609	0.149609	0	0	0	0	0.149609	0.149609	1	0.149609
1209	6766	ENSG00000138496	PARP9	1	ENSG00000125347	IRF1	IRF1 _( 8620 )	4	chr5_132477414_132482178	3	1	0	0	0	1	0	0	1	0.0845974	0.0845974	0	0	0	0	0	0	0.273705	0.273705	0	0	0	0	0.118233	0.118233	0.273705	0.158845	1	0.0845974
1215	51	ENSG00000138678	GPAT3	1	ENSG00000168610	STAT3	Stat3	2		4	1	1	0	1	0	0	1	0	-0.0387651	0.0387651	-0.0479657	0.0479657	0	0	-0.0629917	0.0629917	0	0	0	0	-0.138263	0.138263	0	0	0.138263	0.0719963	1	0.0387651
1217	6765	ENSG00000138755	CXCL9	1	ENSG00000125347	IRF1	IRF1 _( 14996 )	4	chr5_132475131_132475802	5	1	1	0	1	1	0	1	0	0.0244307	0.0244307	0.292711	0.292711	0	0	0.0219973	0.0219973	0.0842083	0.0842083	0	0	0.216428	0.216428	0	0	0.292711	0.127955	1	0.0244307
1240	32	ENSG00000139734	DIAPH3	1	ENSG00000125347	IRF1	IRF-1	2		1	0	0	0	0	0	1	0	0	0	0	0	0	0	0	0	0	0	0	-0.133064	0.133064	0	0	0	0	0.133064	0.133064	1	0.133064
1250	32	ENSG00000140398	NEIL1	1	ENSG00000125347	IRF1	IRF-1	2		1	0	0	0	0	0	1	0	0	0	0	0	0	0	0	0	0	0	0	0.0441431	0.0441431	0	0	0	0	0.0441431	0.0441431	1	0.0441431
1270	52	ENSG00000141068	KSR1	1	ENSG00000168610	STAT3	Stat3_pY705	2		2	1	0	0	1	0	0	0	0	0.0134036	0.0134036	0	0	0	0	0.105473	0.105473	0	0	0	0	0	0	0	0	0.105473	0.0594383	1	0.0134036
1299	52	ENSG00000142910	TINAGL1	1	ENSG00000168610	STAT3	Stat3_pY705	2		1	0	0	0	0	0	1	0	0	0	0	0	0	0	0	0	0	0	0	-0.0127624	0.0127624	0	0	0	0	0.0127624	0.0127624	1	0.0127624
1302	32	ENSG00000142961	MOB3C	1	ENSG00000125347	IRF1	IRF-1	2		6	1	1	1	1	0	0	1	1	0.0487889	0.0487889	0.0375904	0.0375904	0.0748516	0.0748516	0.141531	0.141531	0	0	0	0	0.0713546	0.0713546	0.302551	0.302551	0.302551	0.112778	1	0.0487889
1352	6765	ENSG00000144712	CAND2	1	ENSG00000125347	IRF1	IRF1 _( 14996 )	4	chr5_132475131_132475802	7	1	1	1	1	1	0	1	1	0.26374	0.26374	0.232909	0.232909	0.211264	0.211264	0.13583	0.13583	0.198826	0.198826	0	0	0.387456	0.387456	0.315726	0.315726	0.387456	0.249393	1	0.26374
1356	51	ENSG00000144834	TAGLN3	1	ENSG00000168610	STAT3	Stat3	2		1	0	0	0	0	0	1	0	0	0	0	0	0	0	0	0	0	0	0	-0.148054	0.148054	0	0	0	0	0.148054	0.148054	1	0.148054
1382	51	ENSG00000146072	TNFRSF21	1	ENSG00000168610	STAT3	Stat3	2		3	1	0	1	1	0	0	0	0	-0.114105	0.114105	0	0	-0.106048	0.106048	-0.0872829	0.0872829	0	0	0	0	0	0	0	0	0.114105	0.102479	1	0.114105
1416	4492	ENSG00000148468	FAM171A1	1	ENSG00000115415	STAT1	STAT1 _( 56265 )	4	chr2_190964448_190964695	2	1	0	0	0	0	0	1	0	-0.0559775	0.0559775	0	0	0	0	0	0	0	0	0	0	-0.00155651	0.00155651	0	0	0.0559775	0.028767	1	0.0559775
1490	32	ENSG00000153292	ADGRF1	1	ENSG00000125347	IRF1	IRF-1	2		1	0	0	0	0	0	1	0	0	0	0	0	0	0	0	0	0	0	0	0.184005	0.184005	0	0	0	0	0.184005	0.184005	1	0.184005
1494	6765	ENSG00000153495	TEX29	1	ENSG00000125347	IRF1	IRF1 _( 14996 )	4	chr5_132475131_132475802	7	1	1	1	1	1	0	1	1	0.218414	0.218414	0.331859	0.331859	0.0363326	0.0363326	0.0909009	0.0909009	0.349906	0.349906	0	0	0.459802	0.459802	0.155558	0.155558	0.459802	0.234682	1	0.218414
1537	32	ENSG00000155962	CLIC2	1	ENSG00000125347	IRF1	IRF-1	2		6	1	0	1	1	1	0	1	1	0.113054	0.113054	0	0	0.0268512	0.0268512	0.0707981	0.0707981	0.149108	0.149108	0	0	0.289206	0.289206	0.104625	0.104625	0.289206	0.125607	1	0.113054
1537	44	ENSG00000155962	CLIC2	1	ENSG00000120217	CD274	PD-L1	2		1	1	0	0	0	0	0	0	0	0.0506214	0.0506214	0	0	0	0	0	0	0	0	0	0	0	0	0	0	0.0506214	0.0506214	1	0.0506214
1550	6765	ENSG00000156587	UBE2L6	1	ENSG00000125347	IRF1	IRF1 _( 14996 )	4	chr5_132475131_132475802	6	1	1	0	1	1	0	1	1	0.0439073	0.0439073	6.15264e-05	6.15264e-05	0	0	0.171367	0.171367	0.000253562	0.000253562	0	0	0.0811595	0.0811595	0.00126741	0.00126741	0.171367	0.0496694	1	0.0439073
1569	4491	ENSG00000157601	MX1	1	ENSG00000115415	STAT1	STAT1 _( 60486 )	4	chr2_190958582_190960474	6	1	1	1	1	0	0	1	1	0.196024	0.196024	0.0879194	0.0879194	0.123223	0.123223	0.174613	0.174613	0	0	0	0	0.0192746	0.0192746	0.264842	0.264842	0.264842	0.144316	1	0.196024
1571	6766	ENSG00000157873	TNFRSF14	1	ENSG00000125347	IRF1	IRF1 _( 8620 )	4	chr5_132477414_132482178	3	1	0	0	1	0	0	0	1	0.013095	0.013095	0	0	0	0	0.0878983	0.0878983	0	0	0	0	0	0	0.0231418	0.0231418	0.0878983	0.0413784	1	0.013095
1586	6765	ENSG00000158714	SLAMF8	1	ENSG00000125347	IRF1	IRF1 _( 14996 )	4	chr5_132475131_132475802	4	1	1	1	0	0	0	0	1	0.08084	0.08084	0.0742497	0.0742497	0.0837464	0.0837464	0	0	0	0	0	0	0	0	0.135724	0.135724	0.135724	0.09364	1	0.08084
1594	44	ENSG00000159166	LAD1	1	ENSG00000120217	CD274	PD-L1	2		5	1	0	1	0	1	0	1	1	-0.038002	0.038002	0	0	-0.0442617	0.0442617	0	0	-0.161737	0.161737	0	0	-0.0355109	0.0355109	-0.20993	0.20993	0.20993	0.0978885	1	0.038002
1598	6765	ENSG00000159231	CBR3	1	ENSG00000125347	IRF1	IRF1 _( 14996 )	4	chr5_132475131_132475802	4	1	0	1	0	0	0	1	1	0.056655	0.056655	0	0	0.0774582	0.0774582	0	0	0	0	0	0	0.115045	0.115045	0.0089424	0.0089424	0.115045	0.0645253	1	0.056655
1607	6765	ENSG00000159871	LYPD5	1	ENSG00000125347	IRF1	IRF1 _( 14996 )	4	chr5_132475131_132475802	7	1	1	1	1	1	0	1	1	0.226637	0.226637	0.198714	0.198714	0.122056	0.122056	0.233713	0.233713	0.269221	0.269221	0	0	0.362701	0.362701	0.151809	0.151809	0.362701	0.22355	1	0.226637
1612	51	ENSG00000160183	TMPRSS3	1	ENSG00000168610	STAT3	Stat3	2		2	0	0	0	0	0	1	0	1	0	0	0	0	0	0	0	0	0	0	0.0100673	0.0100673	0	0	0.12934	0.12934	0.12934	0.0697036	1	0.0100673
1612	4492	ENSG00000160183	TMPRSS3	1	ENSG00000115415	STAT1	STAT1 _( 56265 )	4	chr2_190964448_190964695	2	1	0	0	0	0	0	1	0	0.018014	0.018014	0	0	0	0	0	0	0	0	0	0	0.00337818	0.00337818	0	0	0.018014	0.0106961	1	0.018014
1640	52	ENSG00000161955	TNFSF13	1	ENSG00000168610	STAT3	Stat3_pY705	2		6	1	0	0	1	1	1	1	1	0.0669347	0.0669347	0	0	0	0	0.0157911	0.0157911	0.200349	0.200349	0.0764978	0.0764978	0.0861379	0.0861379	0.0022059	0.0022059	0.200349	0.0746528	2	0.143433
1652	44	ENSG00000162511	LAPTM5	1	ENSG00000120217	CD274	PD-L1	2		1	0	0	0	0	0	1	0	0	0	0	0	0	0	0	0	0	0	0	0.0468325	0.0468325	0	0	0	0	0.0468325	0.0468325	1	0.0468325
1660	6765	ENSG00000162654	GBP4	1	ENSG00000125347	IRF1	IRF1 _( 14996 )	4	chr5_132475131_132475802	6	1	1	1	1	1	0	1	0	0.167752	0.167752	0.375908	0.375908	0.0802189	0.0802189	0.104268	0.104268	0.188994	0.188994	0	0	0.324286	0.324286	0	0	0.375908	0.206905	1	0.167752
1666	51	ENSG00000162825	NBPF20	1	ENSG00000168610	STAT3	Stat3	2		7	1	1	1	0	1	1	1	1	-0.294768	0.294768	-0.0251875	0.0251875	-0.34478	0.34478	0	0	-0.0342609	0.0342609	-0.0610662	0.0610662	-0.309659	0.309659	-0.178486	0.178486	0.34478	0.178315	2	0.355835
1676	6765	ENSG00000163131	CTSS	1	ENSG00000125347	IRF1	IRF1 _( 14996 )	4	chr5_132475131_132475802	7	1	1	1	1	1	0	1	1	0.328189	0.328189	0.394485	0.394485	0.125111	0.125111	0.287956	0.287956	0.270416	0.270416	0	0	0.399381	0.399381	0.0938832	0.0938832	0.399381	0.271346	1	0.328189
1747	6765	ENSG00000164308	ERAP2	1	ENSG00000125347	IRF1	IRF1 _( 14996 )	4	chr5_132475131_132475802	8	1	1	1	1	1	1	1	1	0.489458	0.489458	0.42824	0.42824	0.41995	0.41995	0.416778	0.416778	0.552784	0.552784	0.0413654	0.0413654	0.556743	0.556743	0.499419	0.499419	0.556743	0.425592	2	0.530823
1785	6765	ENSG00000165806	CASP7	1	ENSG00000125347	IRF1	IRF1 _( 14996 )	4	chr5_132475131_132475802	6	1	1	0	1	1	0	1	1	0.0577846	0.0577846	0.084019	0.084019	0	0	0.11635	0.11635	0.174905	0.174905	0	0	0.00191596	0.00191596	0.0663055	0.0663055	0.174905	0.0835467	1	0.0577846
1825	51	ENSG00000166750	SLFN5	1	ENSG00000168610	STAT3	Stat3	2		3	1	0	1	1	0	0	0	0	0.163327	0.163327	0	0	0.144451	0.144451	0.0410222	0.0410222	0	0	0	0	0	0	0	0	0.163327	0.116267	1	0.163327
1832	32	ENSG00000166845	C18orf54	1	ENSG00000125347	IRF1	IRF-1	2		1	0	0	0	0	0	1	0	0	0	0	0	0	0	0	0	0	0	0	-0.0844249	0.0844249	0	0	0	0	0.0844249	0.0844249	1	0.0844249
1835	8670	ENSG00000166897	ELFN2	1	ENSG00000096968	JAK2	JAK2 _( -50721 )	4	chr9_4933279_4933669	1	0	0	0	0	0	1	0	0	0	0	0	0	0	0	0	0	0	0	-0.178537	0.178537	0	0	0	0	0.178537	0.178537	1	0.178537
1884	6765	ENSG00000168062	BATF2	1	ENSG00000125347	IRF1	IRF1 _( 14996 )	4	chr5_132475131_132475802	7	1	1	1	1	1	0	1	1	0.202351	0.202351	0.398365	0.398365	0.122531	0.122531	0.116355	0.116355	0.277101	0.277101	0	0	0.337232	0.337232	0.0236403	0.0236403	0.398365	0.211082	1	0.202351
1896	6765	ENSG00000168394	TAP1	1	ENSG00000125347	IRF1	IRF1 _( 14996 )	4	chr5_132475131_132475802	3	1	1	0	0	0	0	1	0	0.0156715	0.0156715	0.00163277	0.00163277	0	0	0	0	0	0	0	0	0.0376538	0.0376538	0	0	0.0376538	0.0183193	1	0.0156715
1896	6766	ENSG00000168394	TAP1	1	ENSG00000125347	IRF1	IRF1 _( 8620 )	4	chr5_132477414_132482178	6	1	1	1	1	1	0	0	1	0.259217	0.259217	0.119503	0.119503	0.00588982	0.00588982	0.0823105	0.0823105	0.2238	0.2238	0	0	0	0	0.407235	0.407235	0.407235	0.182993	1	0.259217
1907	381	ENSG00000168610	STAT3	1	ENSG00000155363	MOV10	MOV10 _( -4014 )	4	chr1_112668549_112669127	1	0	0	0	0	0	1	0	0	0	0	0	0	0	0	0	0	0	0	0.0197207	0.0197207	0	0	0	0	0.0197207	0.0197207	1	0.0197207
1907	2828	ENSG00000168610	STAT3	1	ENSG00000159337	PLA2G4D	PLA2G4D _( -10021 )	4	chr15_42104575_42104802	1	0	0	0	0	0	1	0	0	0	0	0	0	0	0	0	0	0	0	0.104717	0.104717	0	0	0	0	0.104717	0.104717	1	0.104717
1907	2998	ENSG00000168610	STAT3	1	ENSG00000136371	MTHFS	MTHFS _( 98737 )	4	chr15_79798204_79798642	2	1	0	0	0	0	0	0	1	0.0100956	0.0100956	0	0	0	0	0	0	0	0	0	0	0	0	0.0286048	0.0286048	0.0286048	0.0193502	1	0.0100956
1907	3762	ENSG00000168610	STAT3	1	ENSG00000105141	CASP14	CASP14 _( 0 )	4	chr19_15049181_15049548	1	0	0	0	0	0	1	0	0	0	0	0	0	0	0	0	0	0	0	0.0692779	0.0692779	0	0	0	0	0.0692779	0.0692779	1	0.0692779
1907	4288	ENSG00000168610	STAT3	1	ENSG00000144229	THSD7B	THSD7B _( 256195 )	4	chr2_137021740_137022063	2	1	0	0	0	0	0	0	1	-0.0270255	0.0270255	0	0	0	0	0	0	0	0	0	0	0	0	-0.0621507	0.0621507	0.0621507	0.0445881	1	0.0270255
1907	4772	ENSG00000168610	STAT3	1	ENSG00000101440	ASIP	ASIP _( 25988 )	4	chr20_34220557_34220889	1	1	0	0	0	0	0	0	0	-0.0189782	0.0189782	0	0	0	0	0	0	0	0	0	0	0	0	0	0	0.0189782	0.0189782	1	0.0189782
1907	4977	ENSG00000168610	STAT3	1	ENSG00000100285	NEFH	NEFH _( 29708 )	4	chr22_29509938_29510550	2	1	0	0	0	0	0	1	0	0.0395414	0.0395414	0	0	0	0	0	0	0	0	0	0	0.00362666	0.00362666	0	0	0.0395414	0.0215841	1	0.0395414
1907	5711	ENSG00000168610	STAT3	1	ENSG00000163995	ABLIM2	ABLIM2 _( 58510 )	4	chr4_8099809_8100322	4	1	1	0	1	0	0	0	1	0.0979122	0.0979122	0.181268	0.181268	0	0	0.0825817	0.0825817	0	0	0	0	0	0	0.123454	0.123454	0.181268	0.121304	1	0.0979122
1907	6201	ENSG00000168610	STAT3	1	ENSG00000109452	INPP4B	INPP4B _( 231826 )	4	chr4_142615167_142615606	4	1	0	1	0	0	0	1	1	-0.0622553	0.0622553	0	0	-0.0394211	0.0394211	0	0	0	0	0	0	-0.00165066	0.00165066	-0.0647274	0.0647274	0.0647274	0.0420136	1	0.0622553
1907	6556	ENSG00000168610	STAT3	1	ENSG00000145675	PIK3R1	PIK3R1 _( 234681 )	4	chr5_68450401_68450682	1	0	0	0	0	0	1	0	0	0	0	0	0	0	0	0	0	0	0	0.0543276	0.0543276	0	0	0	0	0.0543276	0.0543276	1	0.0543276
1907	6601	ENSG00000168610	STAT3	1	ENSG00000205464	ATP6AP1L	ATP6AP1L _( 143294 )	4	chr5_82422756_82423156	6	1	1	1	1	0	1	1	0	0.15204	0.15204	0.160766	0.160766	0.102381	0.102381	0.187942	0.187942	0	0	0.0634591	0.0634591	0.241686	0.241686	0	0	0.241686	0.151379	2	0.215499
1907	7240	ENSG00000168610	STAT3	1	ENSG00000124749	COL21A1	COL21A1 _( 225158 )	4	chr6_56168587_56168936	2	1	0	0	0	0	0	1	0	-0.0216019	0.0216019	0	0	0	0	0	0	0	0	0	0	-0.0839614	0.0839614	0	0	0.0839614	0.0527816	1	0.0216019
1907	7392	ENSG00000168610	STAT3	1	ENSG00000118690	ARMC2	ARMC2 _( -10548 )	4	chr6_108837394_108837868	1	0	0	0	0	0	1	0	0	0	0	0	0	0	0	0	0	0	0	0.0226976	0.0226976	0	0	0	0	0.0226976	0.0226976	1	0.0226976
1907	7603	ENSG00000168610	STAT3	1	ENSG00000146457	WTAP	WTAP _( -46639 )	4	chr6_159678689_159678946	8	1	1	1	1	1	1	1	1	0.537019	0.537019	0.263378	0.263378	0.58866	0.58866	0.484848	0.484848	0.322964	0.322964	0.497044	0.497044	0.530952	0.530952	0.577166	0.577166	0.58866	0.475254	2	1.03406
1907	7975	ENSG00000168610	STAT3	1	ENSG00000253276	CCDC71L	CCDC71L _( 56236 )	4	chr7_106604517_106604760	3	1	0	1	1	0	0	0	0	0.0726694	0.0726694	0	0	0.0636259	0.0636259	0.0317021	0.0317021	0	0	0	0	0	0	0	0	0.0726694	0.0559992	1	0.0726694
1907	8054	ENSG00000168610	STAT3	1	ENSG00000186591	UBE2H	UBE2H _( 28690 )	4	chr7_129923758_129924259	1	0	0	0	0	0	1	0	0	0	0	0	0	0	0	0	0	0	0	-0.031256	0.031256	0	0	0	0	0.031256	0.031256	1	0.031256
1907	8739	ENSG00000168610	STAT3	1	ENSG00000174482	LINGO2	LINGO2 _( -87790 )	4	chr9_28758076_28758660	1	0	0	0	0	0	1	0	0	0	0	0	0	0	0	0	0	0	0	0.05116	0.05116	0	0	0	0	0.05116	0.05116	1	0.05116
1907	8919	ENSG00000168610	STAT3	1	ENSG00000136826	KLF4	KLF4 _( -492765 )	4	chr9_107983247_107983578	1	0	0	0	0	0	1	0	0	0	0	0	0	0	0	0	0	0	0	-0.0500744	0.0500744	0	0	0	0	0.0500744	0.0500744	1	0.0500744
1907	8972	ENSG00000168610	STAT3	1	ENSG00000136861	CDK5RAP2	CDK5RAP2 _( 104950 )	4	chr9_120474699_120475220	2	0	0	0	0	0	1	1	0	0	0	0	0	0	0	0	0	0	0	0.0209303	0.0209303	0.126467	0.126467	0	0	0.126467	0.0736989	1	0.0209303
1907	9254	ENSG00000168610	STAT3	1	ENSG00000147255	IGSF1	IGSF1 _( -38379 )	4	chrX_131617278_131617613	6	1	1	1	1	0	1	1	0	-0.0444564	0.0444564	-0.073002	0.073002	-0.0660446	0.0660446	-0.078716	0.078716	0	0	-0.0761583	0.0761583	-0.0102587	0.0102587	0	0	0.078716	0.058106	2	0.120615
1922	6765	ENSG00000168961	LGALS9	1	ENSG00000125347	IRF1	IRF1 _( 14996 )	4	chr5_132475131_132475802	7	1	1	1	1	1	0	1	1	0.353527	0.353527	0.365034	0.365034	0.284722	0.284722	0.231981	0.231981	0.336872	0.336872	0	0	0.289656	0.289656	0.2274	0.2274	0.365034	0.298456	1	0.353527
1929	6765	ENSG00000169245	CXCL10	1	ENSG00000125347	IRF1	IRF1 _( 14996 )	4	chr5_132475131_132475802	5	1	1	0	1	1	0	1	0	0.054316	0.054316	0.226692	0.226692	0	0	0.0520392	0.0520392	0.0519541	0.0519541	0	0	0.102543	0.102543	0	0	0.226692	0.097509	1	0.054316
1931	6765	ENSG00000169248	CXCL11	1	ENSG00000125347	IRF1	IRF1 _( 14996 )	4	chr5_132475131_132475802	7	1	1	1	1	1	0	1	1	0.346161	0.346161	0.460348	0.460348	0.259558	0.259558	0.227267	0.227267	0.389738	0.389738	0	0	0.548157	0.548157	0.202272	0.202272	0.548157	0.347643	1	0.346161
1962	52	ENSG00000170345	FOS	1	ENSG00000168610	STAT3	Stat3_pY705	2		2	0	0	0	0	0	1	0	1	0	0	0	0	0	0	0	0	0	0	0.014721	0.014721	0	0	0.0374465	0.0374465	0.0374465	0.0260837	1	0.014721
2031	6765	ENSG00000173193	PARP14	1	ENSG00000125347	IRF1	IRF1 _( 14996 )	4	chr5_132475131_132475802	7	1	1	1	1	1	0	1	1	0.205935	0.205935	0.144899	0.144899	0.0286993	0.0286993	0.309385	0.309385	0.169685	0.169685	0	0	0.200402	0.200402	0.0761864	0.0761864	0.309385	0.16217	1	0.205935
2031	6766	ENSG00000173193	PARP14	1	ENSG00000125347	IRF1	IRF1 _( 8620 )	4	chr5_132477414_132482178	6	1	1	1	0	1	0	1	1	0.147152	0.147152	0.209236	0.209236	0.1025	0.1025	0	0	0.0689717	0.0689717	0	0	0.128099	0.128099	0.116456	0.116456	0.209236	0.128736	1	0.147152
2049	32	ENSG00000173821	ENSG00000173821	1	ENSG00000125347	IRF1	IRF-1	2		6	1	1	1	1	1	0	0	1	0.183507	0.183507	0.112446	0.112446	0.243044	0.243044	0.0233217	0.0233217	0.075943	0.075943	0	0	0	0	0.171968	0.171968	0.243044	0.135038	1	0.183507
2085	44	ENSG00000175793	SFN	1	ENSG00000120217	CD274	PD-L1	2		6	1	0	1	1	1	0	1	1	-0.0637608	0.0637608	0	0	-0.133029	0.133029	-0.0277614	0.0277614	-0.0979291	0.0979291	0	0	-0.0881461	0.0881461	-0.0126717	0.0126717	0.133029	0.0705497	1	0.0637608
2117	6765	ENSG00000177409	SAMD9L	1	ENSG00000125347	IRF1	IRF1 _( 14996 )	4	chr5_132475131_132475802	6	1	1	0	1	1	0	1	1	0.317426	0.317426	0.274694	0.274694	0	0	0.214086	0.214086	0.309295	0.309295	0	0	0.354945	0.354945	0.110137	0.110137	0.354945	0.26343	1	0.317426
2149	44	ENSG00000179044	EXOC3L1	1	ENSG00000120217	CD274	PD-L1	2		3	1	1	0	1	0	0	0	0	0.0909677	0.0909677	0.0619565	0.0619565	0	0	0.167845	0.167845	0	0	0	0	0	0	0	0	0.167845	0.106923	1	0.0909677
2163	6765	ENSG00000179583	CIITA	1	ENSG00000125347	IRF1	IRF1 _( 14996 )	4	chr5_132475131_132475802	5	1	1	0	1	1	0	1	0	0.0105522	0.0105522	0.259045	0.259045	0	0	0.0299442	0.0299442	0.0851677	0.0851677	0	0	0.264244	0.264244	0	0	0.264244	0.129791	1	0.0105522
2167	51	ENSG00000179750	APOBEC3B	1	ENSG00000168610	STAT3	Stat3	2		1	1	0	0	0	0	0	0	0	-0.0248156	0.0248156	0	0	0	0	0	0	0	0	0	0	0	0	0	0	0.0248156	0.0248156	1	0.0248156
2174	51	ENSG00000179967	PPP1R14BP3	1	ENSG00000168610	STAT3	Stat3	2		1	0	0	0	0	0	1	0	0	0	0	0	0	0	0	0	0	0	0	-0.0837981	0.0837981	0	0	0	0	0.0837981	0.0837981	1	0.0837981
2187	6765	ENSG00000181381	DDX60L	1	ENSG00000125347	IRF1	IRF1 _( 14996 )	4	chr5_132475131_132475802	3	1	0	0	0	0	0	1	1	0.0631064	0.0631064	0	0	0	0	0	0	0	0	0	0	0.0881992	0.0881992	0.0670566	0.0670566	0.0881992	0.0727874	1	0.0631064
2198	6765	ENSG00000182108	DEXI	1	ENSG00000125347	IRF1	IRF1 _( 14996 )	4	chr5_132475131_132475802	7	1	1	1	1	1	0	1	1	-0.155007	0.155007	-0.180566	0.180566	-0.126083	0.126083	-0.204039	0.204039	-0.14147	0.14147	0	0	-0.100976	0.100976	-0.171611	0.171611	0.204039	0.15425	1	0.155007
2224	6765	ENSG00000183615	FAM167B	1	ENSG00000125347	IRF1	IRF1 _( 14996 )	4	chr5_132475131_132475802	4	1	1	1	0	0	0	1	0	0.0740997	0.0740997	0.0629565	0.0629565	0.0212087	0.0212087	0	0	0	0	0	0	0.0227718	0.0227718	0	0	0.0740997	0.0452592	1	0.0740997
2297	6765	ENSG00000185947	ZNF267	1	ENSG00000125347	IRF1	IRF1 _( 14996 )	4	chr5_132475131_132475802	6	1	1	1	0	1	0	1	1	0.217983	0.217983	0.291832	0.291832	0.140157	0.140157	0	0	0.141949	0.141949	0	0	0.150423	0.150423	0.450262	0.450262	0.450262	0.232101	1	0.217983
2299	4492	ENSG00000186088	GSAP	1	ENSG00000115415	STAT1	STAT1 _( 56265 )	4	chr2_190964448_190964695	4	1	0	0	0	1	1	1	0	0.00101117	0.00101117	0	0	0	0	0	0	1.49344e-05	1.49344e-05	0.0203739	0.0203739	0.010561	0.010561	0	0	0.0203739	0.00799027	2	0.0213851
2325	52	ENSG00000187193	MT1X	1	ENSG00000168610	STAT3	Stat3_pY705	2		4	1	0	1	1	0	0	0	1	0.230721	0.230721	0	0	0.0466934	0.0466934	0.41135	0.41135	0	0	0	0	0	0	0.0864216	0.0864216	0.41135	0.193796	1	0.230721
2340	32	ENSG00000187957	DNER	1	ENSG00000125347	IRF1	IRF-1	2		1	0	0	0	0	0	1	0	0	0	0	0	0	0	0	0	0	0	0	0.0409317	0.0409317	0	0	0	0	0.0409317	0.0409317	1	0.0409317
2342	51	ENSG00000188042	ARL4C	1	ENSG00000168610	STAT3	Stat3	2		6	1	0	1	1	1	1	1	0	-0.0485434	0.0485434	0	0	-0.0544958	0.0544958	-0.104097	0.104097	-0.301064	0.301064	-0.111528	0.111528	-0.0589983	0.0589983	0	0	0.301064	0.113121	2	0.160072
2347	8670	ENSG00000188293	IGFL1	1	ENSG00000096968	JAK2	JAK2 _( -50721 )	4	chr9_4933279_4933669	1	0	0	0	0	0	1	0	0	0	0	0	0	0	0	0	0	0	0	0.0523356	0.0523356	0	0	0	0	0.0523356	0.0523356	1	0.0523356
2403	6765	ENSG00000196776	CD47	1	ENSG00000125347	IRF1	IRF1 _( 14996 )	4	chr5_132475131_132475802	7	1	1	1	1	1	0	1	1	0.27442	0.27442	0.347159	0.347159	0.134745	0.134745	0.21761	0.21761	0.320198	0.320198	0	0	0.219358	0.219358	0.158058	0.158058	0.347159	0.238792	1	0.27442
2412	32	ENSG00000197142	ACSL5	1	ENSG00000125347	IRF1	IRF-1	2		5	1	0	1	1	1	0	1	0	0.0442787	0.0442787	0	0	0.00727163	0.00727163	0.067281	0.067281	0.212246	0.212246	0	0	0.0719441	0.0719441	0	0	0.212246	0.0806044	1	0.0442787
2412	44	ENSG00000197142	ACSL5	1	ENSG00000120217	CD274	PD-L1	2		6	1	0	1	1	1	0	1	1	0.408679	0.408679	0	0	0.19445	0.19445	0.2699	0.2699	0.486805	0.486805	0	0	0.337575	0.337575	0.300045	0.300045	0.486805	0.332909	1	0.408679
2473	6764	ENSG00000198879	SFMBT2	1	ENSG00000125347	IRF1	IRF1 _( 26140 )	4	chr5_132464047_132464658	5	1	1	1	0	1	0	1	0	0.166581	0.166581	0.0363725	0.0363725	0.00127462	0.00127462	0	0	0.189974	0.189974	0	0	0.26105	0.26105	0	0	0.26105	0.13105	1	0.166581
2482	44	ENSG00000202343	ENSG00000202343	1	ENSG00000120217	CD274	PD-L1	2		1	0	0	0	0	0	1	0	0	0	0	0	0	0	0	0	0	0	0	0.126612	0.126612	0	0	0	0	0.126612	0.126612	1	0.126612
2490	32	ENSG00000203812	HIST2H2AA3	1	ENSG00000125347	IRF1	IRF-1	2		3	1	0	1	0	0	1	0	0	0.0189443	0.0189443	0	0	0.0179417	0.0179417	0	0	0	0	0.026831	0.026831	0	0	0	0	0.026831	0.021239	2	0.0457753
2490	44	ENSG00000203812	HIST2H2AA3	1	ENSG00000120217	CD274	PD-L1	2		5	1	0	1	0	1	1	1	0	0.0627018	0.0627018	0	0	0.0579409	0.0579409	0	0	0.0936682	0.0936682	0.120029	0.120029	0.0456701	0.0456701	0	0	0.120029	0.076002	2	0.182731
2495	6765	ENSG00000204257	HLA-DMA	1	ENSG00000125347	IRF1	IRF1 _( 14996 )	4	chr5_132475131_132475802	4	1	1	0	0	1	0	1	0	0.0263138	0.0263138	0.125757	0.125757	0	0	0	0	0.0294432	0.0294432	0	0	0.0471297	0.0471297	0	0	0.125757	0.057161	1	0.0263138
2504	32	ENSG00000204427	ABHD16A	1	ENSG00000125347	IRF1	IRF-1	2		2	1	0	0	0	1	0	0	0	0.024996	0.024996	0	0	0	0	0	0	0.0988119	0.0988119	0	0	0	0	0	0	0.0988119	0.0619039	1	0.024996
2504	6764	ENSG00000204427	ABHD16A	1	ENSG00000125347	IRF1	IRF1 _( 26140 )	4	chr5_132464047_132464658	4	1	0	1	1	0	0	1	0	0.0294368	0.0294368	0	0	0.239725	0.239725	0.0558601	0.0558601	0	0	0	0	0.0147316	0.0147316	0	0	0.239725	0.0849384	1	0.0294368
2504	6765	ENSG00000204427	ABHD16A	1	ENSG00000125347	IRF1	IRF1 _( 14996 )	4	chr5_132475131_132475802	6	1	1	0	1	1	0	1	1	0.0708597	0.0708597	0.00156747	0.00156747	0	0	0.0566016	0.0566016	0.0113099	0.0113099	0	0	0.0962373	0.0962373	0.0209994	0.0209994	0.0962373	0.0429292	1	0.0708597
2511	6765	ENSG00000204610	TRIM15	1	ENSG00000125347	IRF1	IRF1 _( 14996 )	4	chr5_132475131_132475802	5	1	1	1	0	0	0	1	1	0.0818376	0.0818376	0.0172755	0.0172755	0.0420189	0.0420189	0	0	0	0	0	0	0.190143	0.190143	0.0965418	0.0965418	0.190143	0.0855634	1	0.0818376
2512	6765	ENSG00000204614	TRIM40	1	ENSG00000125347	IRF1	IRF1 _( 14996 )	4	chr5_132475131_132475802	7	1	1	1	1	1	0	1	1	0.216177	0.216177	0.237427	0.237427	0.0863526	0.0863526	0.114249	0.114249	0.29439	0.29439	0	0	0.365796	0.365796	0.116023	0.116023	0.365796	0.204345	1	0.216177
2544	52	ENSG00000207445	SNORD15B	1	ENSG00000168610	STAT3	Stat3_pY705	2		5	1	0	0	1	0	1	1	1	0.0485123	0.0485123	0	0	0	0	0.0399293	0.0399293	0	0	0.0344289	0.0344289	0.0679101	0.0679101	0.0481579	0.0481579	0.0679101	0.0477877	2	0.0829412
2567	6765	ENSG00000213886	UBD	1	ENSG00000125347	IRF1	IRF1 _( 14996 )	4	chr5_132475131_132475802	5	1	1	0	1	1	0	1	0	0.0934625	0.0934625	0.324738	0.324738	0	0	0.121985	0.121985	0.166138	0.166138	0	0	0.275812	0.275812	0	0	0.324738	0.196427	1	0.0934625
2570	829	ENSG00000213928	IRF9	1	ENSG00000173726	TOMM20	TOMM20 _( -6487 )	4	chr1_235135423_235135742	1	1	0	0	0	0	0	0	0	0.0603862	0.0603862	0	0	0	0	0	0	0	0	0	0	0	0	0	0	0.0603862	0.0603862	1	0.0603862
2570	1440	ENSG00000213928	IRF9	1	ENSG00000121621	KIF18A	KIF18A _( -151254 )	4	chr11_28259562_28259816	2	1	0	1	0	0	0	0	0	0.0322945	0.0322945	0	0	0.0175008	0.0175008	0	0	0	0	0	0	0	0	0	0	0.0322945	0.0248976	1	0.0322945
2570	1869	ENSG00000213928	IRF9	1	ENSG00000048540	LMO3	LMO3 _( -374146 )	4	chr12_16984740_16985198	5	1	1	1	1	0	0	1	0	0.132415	0.132415	0.0272768	0.0272768	0.336863	0.336863	0.00187528	0.00187528	0	0	0	0	0.0154677	0.0154677	0	0	0.336863	0.10278	1	0.132415
2570	2054	ENSG00000213928	IRF9	1	ENSG00000139289	PHLDA1	PHLDA1 _( 93120 )	4	chr12_75940498_75940812	1	0	0	0	0	0	1	0	0	0	0	0	0	0	0	0	0	0	0	-0.0294074	0.0294074	0	0	0	0	0.0294074	0.0294074	1	0.0294074
2570	2282	ENSG00000213928	IRF9	1	ENSG00000121390	PSPC1	PSPC1 _( 19829 )	4	chr13_19762529_19763190	3	1	0	0	1	0	1	0	0	0.0567867	0.0567867	0	0	0	0	0.146599	0.146599	0	0	0.224331	0.224331	0	0	0	0	0.224331	0.142572	2	0.281118
2570	2431	ENSG00000213928	IRF9	1	ENSG00000178235	SLITRK1	SLITRK1 _( 1254819 )	4	chr13_82627113_82627574	4	1	1	1	1	0	0	0	0	-0.05553	0.05553	-0.00207312	0.00207312	-0.0175606	0.0175606	-0.0266228	0.0266228	0	0	0	0	0	0	0	0	0.05553	0.0254466	1	0.05553
2570	4692	ENSG00000213928	IRF9	1	ENSG00000171873	ADRA1D	ADRA1D _( -202376 )	4	chr20_4451450_4452071	2	1	1	0	0	0	0	0	0	-0.0321306	0.0321306	-0.107099	0.107099	0	0	0	0	0	0	0	0	0	0	0	0	0.107099	0.0696149	1	0.0321306
2570	4838	ENSG00000213928	IRF9	1	ENSG00000124212	PTGIS	PTGIS _( -49312 )	4	chr20_49617458_49617759	1	0	0	0	0	0	1	0	0	0	0	0	0	0	0	0	0	0	0	0.0990338	0.0990338	0	0	0	0	0.0990338	0.0990338	1	0.0990338
2570	4866	ENSG00000213928	IRF9	1	ENSG00000149657	LSM14B	LSM14B _( -6069 )	4	chr20_62115999_62116392	8	1	1	1	1	1	1	1	1	0.461035	0.461035	0.325418	0.325418	0.368879	0.368879	0.324259	0.324259	0.268324	0.268324	0.128298	0.128298	0.382979	0.382979	0.382237	0.382237	0.461035	0.330179	2	0.589332
2570	5727	ENSG00000213928	IRF9	1	ENSG00000109684	CLNK	CLNK _( 100325 )	4	chr4_10583897_10584540	4	1	0	1	1	0	0	1	0	0.0228052	0.0228052	0	0	0.0599197	0.0599197	0.0946796	0.0946796	0	0	0	0	0.0127153	0.0127153	0	0	0.0946796	0.0475299	1	0.0228052
2570	5931	ENSG00000213928	IRF9	1	ENSG00000197888	UGT2B17	UGT2B17 _( 45923 )	4	chr4_68522220_68522604	1	0	0	0	0	0	1	0	0	0	0	0	0	0	0	0	0	0	0	-0.0445521	0.0445521	0	0	0	0	0.0445521	0.0445521	1	0.0445521
2570	6031	ENSG00000213928	IRF9	1	ENSG00000152595	MEPE	MEPE _( 13929 )	4	chr4_87835340_87835704	1	0	0	0	0	0	1	0	0	0	0	0	0	0	0	0	0	0	0	0.120791	0.120791	0	0	0	0	0.120791	0.120791	1	0.120791
2570	6085	ENSG00000213928	IRF9	1	ENSG00000138821	SLC39A8	SLC39A8 _( 393310 )	4	chr4_102037426_102037948	2	1	0	0	1	0	0	0	0	0.102529	0.102529	0	0	0	0	0.11659	0.11659	0	0	0	0	0	0	0	0	0.11659	0.10956	1	0.102529
2570	6556	ENSG00000213928	IRF9	1	ENSG00000145675	PIK3R1	PIK3R1 _( 234681 )	4	chr5_68450401_68450682	1	0	0	0	0	0	1	0	0	0	0	0	0	0	0	0	0	0	0	0.185218	0.185218	0	0	0	0	0.185218	0.185218	1	0.185218
2570	6685	ENSG00000213928	IRF9	1	ENSG00000080709	KCNN2	KCNN2 _( -44716 )	4	chr5_114010424_114010829	1	0	0	0	0	0	1	0	0	0	0	0	0	0	0	0	0	0	0	-0.152514	0.152514	0	0	0	0	0.152514	0.152514	1	0.152514
2570	6919	ENSG00000213928	IRF9	1	ENSG00000055163	CYFIP2	CYFIP2 _( -42823 )	4	chr5_157222338_157223256	5	1	1	1	1	0	0	1	0	0.0321942	0.0321942	0.0641274	0.0641274	0.0174302	0.0174302	0.111156	0.111156	0	0	0	0	0.0232704	0.0232704	0	0	0.111156	0.0496357	1	0.0321942
2570	6936	ENSG00000213928	IRF9	1	ENSG00000113312	TTC1	TTC1 _( 35282 )	4	chr5_160044395_160044796	1	0	0	0	0	0	1	0	0	0	0	0	0	0	0	0	0	0	0	0.0517636	0.0517636	0	0	0	0	0.0517636	0.0517636	1	0.0517636
2570	7504	ENSG00000213928	IRF9	1	ENSG00000016402	IL20RA	IL20RA _( -10963 )	4	chr6_137056143_137056638	3	1	0	0	1	0	0	1	0	-0.0171681	0.0171681	0	0	0	0	-3.76884e-05	3.76884e-05	0	0	0	0	-0.152861	0.152861	0	0	0.152861	0.0566889	1	0.0171681
2570	8233	ENSG00000213928	IRF9	1	ENSG00000120899	PTK2B	PTK2B _( 36969 )	4	chr8_27348451_27348877	1	0	0	0	0	0	1	0	0	0	0	0	0	0	0	0	0	0	0	-0.0394869	0.0394869	0	0	0	0	0.0394869	0.0394869	1	0.0394869
2585	52	ENSG00000216331	HIST1H1PS1	1	ENSG00000168610	STAT3	Stat3_pY705	2		7	1	1	1	1	0	1	1	1	0.187242	0.187242	0.114318	0.114318	0.154979	0.154979	0.159801	0.159801	0	0	0.120394	0.120394	0.130256	0.130256	0.202223	0.202223	0.202223	0.152745	2	0.307637
2586	6765	ENSG00000216490	IFI30	1	ENSG00000125347	IRF1	IRF1 _( 14996 )	4	chr5_132475131_132475802	7	1	1	1	1	1	0	1	1	0.0693035	0.0693035	0.0888168	0.0888168	0.0955137	0.0955137	0.027366	0.027366	0.19902	0.19902	0	0	0.2386	0.2386	0.217744	0.217744	0.2386	0.133766	1	0.0693035
2596	6766	ENSG00000221963	APOL6	1	ENSG00000125347	IRF1	IRF1 _( 8620 )	4	chr5_132477414_132482178	7	1	1	1	1	1	0	1	1	0.2578	0.2578	0.19446	0.19446	0.0852985	0.0852985	0.203458	0.203458	0.237428	0.237428	0	0	0.114165	0.114165	0.314961	0.314961	0.314961	0.201081	1	0.2578
2611	32	ENSG00000224126	UBE2SP2	1	ENSG00000125347	IRF1	IRF-1	2		1	0	0	0	0	0	1	0	0	0	0	0	0	0	0	0	0	0	0	-0.0653006	0.0653006	0	0	0	0	0.0653006	0.0653006	1	0.0653006
2639	6766	ENSG00000227262	HCG4B	1	ENSG00000125347	IRF1	IRF1 _( 8620 )	4	chr5_132477414_132482178	3	1	0	0	0	1	0	0	1	0.115603	0.115603	0	0	0	0	0	0	0.0782768	0.0782768	0	0	0	0	0.159616	0.159616	0.159616	0.117832	1	0.115603
2670	44	ENSG00000231187	ENSG00000231187	1	ENSG00000120217	CD274	PD-L1	2		2	1	0	0	0	0	0	1	0	0.0441472	0.0441472	0	0	0	0	0	0	0	0	0	0	0.0739594	0.0739594	0	0	0.0739594	0.0590533	1	0.0441472
2684	44	ENSG00000232519	ENSG00000232519	1	ENSG00000120217	CD274	PD-L1	2		3	1	1	0	0	0	0	0	1	-0.0270343	0.0270343	-0.00359186	0.00359186	0	0	0	0	0	0	0	0	0	0	-0.00322248	0.00322248	0.0270343	0.0112829	1	0.0270343
2705	44	ENSG00000234431	ENSG00000234431	1	ENSG00000120217	CD274	PD-L1	2		2	1	0	0	0	1	0	0	0	0.0181462	0.0181462	0	0	0	0	0	0	0.0295603	0.0295603	0	0	0	0	0	0	0.0295603	0.0238532	1	0.0181462
2706	51	ENSG00000234442	ENSG00000234442	1	ENSG00000168610	STAT3	Stat3	2		7	1	0	1	1	1	1	1	1	-0.133731	0.133731	0	0	-0.14417	0.14417	-0.065447	0.065447	-0.0185097	0.0185097	-0.513077	0.513077	-0.00360529	0.00360529	-0.0727521	0.0727521	0.513077	0.135899	2	0.646808
2715	51	ENSG00000235119	ENSG00000235119	1	ENSG00000168610	STAT3	Stat3	2		1	0	0	0	0	0	1	0	0	0	0	0	0	0	0	0	0	0	0	0.172362	0.172362	0	0	0	0	0.172362	0.172362	1	0.172362
2743	6765	ENSG00000240065	PSMB9	1	ENSG00000125347	IRF1	IRF1 _( 14996 )	4	chr5_132475131_132475802	5	1	1	0	1	1	0	1	0	0.0395801	0.0395801	0.0375396	0.0375396	0	0	0.139664	0.139664	0.0130842	0.0130842	0	0	0.10841	0.10841	0	0	0.139664	0.0676556	1	0.0395801
2743	6766	ENSG00000240065	PSMB9	1	ENSG00000125347	IRF1	IRF1 _( 8620 )	4	chr5_132477414_132482178	7	1	1	1	1	1	0	1	1	0.128599	0.128599	0.103496	0.103496	0.0960291	0.0960291	0.111977	0.111977	0.120081	0.120081	0	0	0.109504	0.109504	0.226114	0.226114	0.226114	0.127971	1	0.128599
2759	4492	ENSG00000243753	HLA-L	1	ENSG00000115415	STAT1	STAT1 _( 56265 )	4	chr2_190964448_190964695	3	1	0	1	1	0	0	0	0	0.0181219	0.0181219	0	0	0.00196986	0.00196986	0.170509	0.170509	0	0	0	0	0	0	0	0	0.170509	0.0635337	1	0.0181219
2779	32	ENSG00000248994	ENSG00000248994	1	ENSG00000125347	IRF1	IRF-1	2		1	0	0	0	0	0	1	0	0	0	0	0	0	0	0	0	0	0	0	0.023601	0.023601	0	0	0	0	0.023601	0.023601	1	0.023601
2785	51	ENSG00000249971	ENSG00000249971	1	ENSG00000168610	STAT3	Stat3	2		1	0	0	0	0	0	1	0	0	0	0	0	0	0	0	0	0	0	0	0.0660783	0.0660783	0	0	0	0	0.0660783	0.0660783	1	0.0660783
2786	44	ENSG00000250015	ENSG00000250015	1	ENSG00000120217	CD274	PD-L1	2		1	0	0	0	0	0	1	0	0	0	0	0	0	0	0	0	0	0	0	0.0190518	0.0190518	0	0	0	0	0.0190518	0.0190518	1	0.0190518
2792	52	ENSG00000250509	ENSG00000250509	1	ENSG00000168610	STAT3	Stat3_pY705	2		1	0	0	0	0	0	1	0	0	0	0	0	0	0	0	0	0	0	0	0.127556	0.127556	0	0	0	0	0.127556	0.127556	1	0.127556
2827	6766	ENSG00000255757	ENSG00000255757	1	ENSG00000125347	IRF1	IRF1 _( 8620 )	4	chr5_132477414_132482178	1	1	0	0	0	0	0	0	0	0.0560572	0.0560572	0	0	0	0	0	0	0	0	0	0	0	0	0	0	0.0560572	0.0560572	1	0.0560572
2828	32	ENSG00000256043	CTSO	1	ENSG00000125347	IRF1	IRF-1	2		7	1	1	1	1	1	0	1	1	0.237958	0.237958	0.0330466	0.0330466	0.136414	0.136414	0.312971	0.312971	0.229697	0.229697	0	0	0.342424	0.342424	0.0121539	0.0121539	0.342424	0.186381	1	0.237958
2830	4492	ENSG00000256262	USP30-AS1	1	ENSG00000115415	STAT1	STAT1 _( 56265 )	4	chr2_190964448_190964695	2	1	0	0	1	0	0	0	0	0.0201113	0.0201113	0	0	0	0	0.240748	0.240748	0	0	0	0	0	0	0	0	0.240748	0.13043	1	0.0201113
2844	32	ENSG00000258017	ENSG00000258017	1	ENSG00000125347	IRF1	IRF-1	2		1	0	0	0	0	0	1	0	0	0	0	0	0	0	0	0	0	0	0	-0.323404	0.323404	0	0	0	0	0.323404	0.323404	1	0.323404
2849	44	ENSG00000258581	ENSG00000258581	1	ENSG00000120217	CD274	PD-L1	2		1	0	0	0	0	0	1	0	0	0	0	0	0	0	0	0	0	0	0	0.0113121	0.0113121	0	0	0	0	0.0113121	0.0113121	1	0.0113121
2853	6765	ENSG00000258713	C20orf141	1	ENSG00000125347	IRF1	IRF1 _( 14996 )	4	chr5_132475131_132475802	7	1	1	1	1	1	0	1	1	0.122753	0.122753	0.112129	0.112129	4.41221e-05	4.41221e-05	0.0563773	0.0563773	0.200698	0.200698	0	0	0.322712	0.322712	0.0535945	0.0535945	0.322712	0.124044	1	0.122753
2892	6765	ENSG00000261971	MMP25-AS1	1	ENSG00000125347	IRF1	IRF1 _( 14996 )	4	chr5_132475131_132475802	5	1	1	1	1	0	0	1	0	0.0399258	0.0399258	0.0803379	0.0803379	0.000428981	0.000428981	0.026369	0.026369	0	0	0	0	0.000163128	0.000163128	0	0	0.0803379	0.029445	1	0.0399258
2892	6766	ENSG00000261971	MMP25-AS1	1	ENSG00000125347	IRF1	IRF1 _( 8620 )	4	chr5_132477414_132482178	5	1	0	1	1	1	0	0	1	0.171066	0.171066	0	0	0.225506	0.225506	0.0525055	0.0525055	0.353976	0.353976	0	0	0	0	0.174095	0.174095	0.353976	0.19543	1	0.171066
2899	51	ENSG00000263212	ENSG00000263212	1	ENSG00000168610	STAT3	Stat3	2		5	1	1	1	1	0	0	1	0	0.0501713	0.0501713	0.0764045	0.0764045	0.0474836	0.0474836	0.0648092	0.0648092	0	0	0	0	0.0228415	0.0228415	0	0	0.0764045	0.052342	1	0.0501713
2914	44	ENSG00000265257	ENSG00000265257	1	ENSG00000120217	CD274	PD-L1	2		4	1	1	1	0	0	0	1	0	-0.0368363	0.0368363	-0.0113248	0.0113248	-0.0255073	0.0255073	0	0	0	0	0	0	-0.0446196	0.0446196	0	0	0.0446196	0.029572	1	0.0368363
2925	52	ENSG00000266970	ENSG00000266970	1	ENSG00000168610	STAT3	Stat3_pY705	2		4	1	0	1	1	0	0	1	0	0.0949098	0.0949098	0	0	0.196116	0.196116	0.0291938	0.0291938	0	0	0	0	0.0944447	0.0944447	0	0	0.196116	0.103666	1	0.0949098
2937	44	ENSG00000267436	ENSG00000267436	1	ENSG00000120217	CD274	PD-L1	2		1	0	0	0	0	0	1	0	0	0	0	0	0	0	0	0	0	0	0	0.0310026	0.0310026	0	0	0	0	0.0310026	0.0310026	1	0.0310026
2937	51	ENSG00000267436	ENSG00000267436	1	ENSG00000168610	STAT3	Stat3	2		3	1	0	0	0	1	0	0	1	-0.015291	0.015291	0	0	0	0	0	0	-0.0287806	0.0287806	0	0	0	0	-0.00571187	0.00571187	0.0287806	0.0165945	1	0.015291
2939	6765	ENSG00000267607	ENSG00000267607	1	ENSG00000125347	IRF1	IRF1 _( 14996 )	4	chr5_132475131_132475802	6	1	1	1	0	1	0	1	1	0.243195	0.243195	0.294731	0.294731	0.175399	0.175399	0	0	0.0451193	0.0451193	0	0	0.119946	0.119946	0.201078	0.201078	0.294731	0.179911	1	0.243195
2940	32	ENSG00000267681	ENSG00000267681	1	ENSG00000125347	IRF1	IRF-1	2		1	0	0	0	0	0	1	0	0	0	0	0	0	0	0	0	0	0	0	0.062032	0.062032	0	0	0	0	0.062032	0.062032	1	0.062032
2984	51	ENSG00000273300	ENSG00000273300	1	ENSG00000168610	STAT3	Stat3	2		5	1	1	1	0	1	0	1	0	0.109931	0.109931	0.104759	0.104759	0.114392	0.114392	0	0	0.228851	0.228851	0	0	0.342095	0.342095	0	0	0.342095	0.180006	1	0.109931
2996	44	ENSG00000274210	ENSG00000274210	1	ENSG00000120217	CD274	PD-L1	2		4	1	0	0	0	1	0	1	1	-0.0201487	0.0201487	0	0	0	0	0	0	-0.0176012	0.0176012	0	0	-0.0264993	0.0264993	-0.00343944	0.00343944	0.0264993	0.0169222	1	0.0201487
2996	52	ENSG00000274210	ENSG00000274210	1	ENSG00000168610	STAT3	Stat3_pY705	2		3	1	0	0	1	0	0	1	0	-0.0416182	0.0416182	0	0	0	0	-0.0581013	0.0581013	0	0	0	0	-0.0299294	0.0299294	0	0	0.0581013	0.0432163	1	0.0416182
3018	51	ENSG00000276980	ENSG00000276980	1	ENSG00000168610	STAT3	Stat3	2		6	1	1	1	1	1	0	0	1	0.186118	0.186118	0.351273	0.351273	0.159028	0.159028	0.192828	0.192828	0.0533912	0.0533912	0	0	0	0	0.309325	0.309325	0.351273	0.208661	1	0.186118
3025	44	ENSG00000278763	FAM27B	1	ENSG00000120217	CD274	PD-L1	2		1	0	0	0	0	0	1	0	0	0	0	0	0	0	0	0	0	0	0	0.0118254	0.0118254	0	0	0	0	0.0118254	0.0118254	1	0.0118254
3026	32	ENSG00000278910	BANCR	1	ENSG00000125347	IRF1	IRF-1	2		2	0	0	0	0	1	1	0	0	0	0	0	0	0	0	0	0	0.000107564	0.000107564	0.025142	0.025142	0	0	0	0	0.025142	0.0126248	1	0.025142
3026	6765	ENSG00000278910	BANCR	1	ENSG00000125347	IRF1	IRF1 _( 14996 )	4	chr5_132475131_132475802	7	1	1	1	1	1	0	1	1	0.286204	0.286204	0.363184	0.363184	0.0744533	0.0744533	0.219531	0.219531	0.179293	0.179293	0	0	0.36035	0.36035	0.0359688	0.0359688	0.363184	0.216998	1	0.286204
3031	51	ENSG00000279322	ENSG00000279322	1	ENSG00000168610	STAT3	Stat3	2		1	0	0	0	0	0	1	0	0	0	0	0	0	0	0	0	0	0	0	-0.02264	0.02264	0	0	0	0	0.02264	0.02264	1	0.02264
3037	4492	ENSG00000280153	ENSG00000280153	1	ENSG00000115415	STAT1	STAT1 _( 56265 )	4	chr2_190964448_190964695	2	1	0	0	1	0	0	0	0	0.021089	0.021089	0	0	0	0	0.110311	0.110311	0	0	0	0	0	0	0	0	0.110311	0.0656999	1	0.021089
3047	52	ENSG00000281406	BLACAT1	1	ENSG00000168610	STAT3	Stat3_pY705	2		6	1	0	1	1	1	0	1	1	0.176595	0.176595	0	0	0.117546	0.117546	0.000780627	0.000780627	0.000265418	0.000265418	0	0	0.0757252	0.0757252	0.124096	0.124096	0.176595	0.0825013	1	0.176595
