# Supplementary material for: MOBILE pipeline enables identification of context-specific networks and regulatory mechanisms
Source: Nat Commun. 2023 Jul 6;14:3991. doi: 10.1038/s41467-023-39729-2 (PMC10326020; doi:10.1038/s41467-023-39729-2)
Supplement: Supplementary file 11 — Supplementary Data 8 [file 41467_2023_39729_MOESM11_ESM.xlsx]

## Sheet: SupplementaryData8
TGFB_associations1	TGFB_associations2	TGFB_associations3	TGFB_associations4	TGFB_associations5	TGFB_associations6	TGFB_associations7	TGFB_associations8	TGFB_associations9	TGFB_associations10	TGFB_associations11	TGFB_associations12	TGFB_associations13	TGFB_associations14	TGFB_associations15	TGFB_associations16	TGFB_associations17	TGFB_associations18	TGFB_associations19	TGFB_associations20	TGFB_associations21	TGFB_associations22	TGFB_associations23	TGFB_associations24	TGFB_associations25	TGFB_associations26	TGFB_associations27	TGFB_associations28	TGFB_associations29	TGFB_associations30	TGFB_associations31	TGFB_associations32	TGFB_associations33	TGFB_associations34	TGFB_associations35	TGFB_associations36	TGFB_associations37	TGFB_associations38	TGFB_associations39	TGFB_associations40
2107	30	ENSG00000176641	RNF152	1	ENSG00000230989	HSBP1	HSP27_pS82	2		2	0	1	0	0	0	0	0	1	0	0	0.139319	0.139319	0	0	0	0	0	0	0	0	0	0	0.566994	0.566994	0.566994	0.353156	1	0.566994	2
1955	53	ENSG00000170144	HNRNPA3	1	ENSG00000092295	TGM1	Transglutaminase	2		1	0	0	0	0	0	0	0	1	0	0	0	0	0	0	0	0	0	0	0	0	0	0	-0.390902	0.390902	0.390902	0.390902	1	0.390902	2
1349	53	ENSG00000144476	ACKR3	1	ENSG00000092295	TGM1	Transglutaminase	2		7	1	1	1	1	1	1	1	0	0.386017	0.386017	0.359737	0.359737	0.194187	0.194187	0.392692	0.392692	0.201966	0.201966	0.265983	0.265983	0.203875	0.203875	0	0	0.392692	0.286351	1	0.386017	2
2999	36	ENSG00000274266	SNORA73A	1	ENSG00000125414	MYH2	Myosin-IIa_pS1943	2		2	0	0	0	0	1	0	0	1	0	0	0	0	0	0	0	0	0.0999587	0.0999587	0	0	0	0	0.384049	0.384049	0.384049	0.242004	1	0.384049	2
1682	37	ENSG00000163221	S100A12	1	ENSG00000104419	NDRG1	NDRG1_pT346	2		3	0	1	0	1	0	0	0	1	0	0	0.00102622	0.00102622	0	0	0.0236334	0.0236334	0	0	0	0	0	0	0.368707	0.368707	0.368707	0.131122	1	0.368707	2
1285	31	ENSG00000142046	TMEM91	1	ENSG00000140443	IGF1R	IGFRb	2		1	0	0	0	0	0	0	0	1	0	0	0	0	0	0	0	0	0	0	0	0	0	0	0.361452	0.361452	0.361452	0.361452	1	0.361452	2
1828	1	ENSG00000166803	PCLAF	1	ENSG00000278540 ENSG00000076555	ACACA ACACB	ACC1	2		4	1	0	0	1	1	0	1	0	0.351527	0.351527	0	0	0	0	0.300311	0.300311	0.294898	0.294898	0	0	0.306801	0.306801	0	0	0.351527	0.313384	1	0.351527	2
540	25	ENSG00000107175	CREB3	1	ENSG00000141736	ERBB2	HER2_pY1248	2		1	0	0	0	0	0	0	0	1	0	0	0	0	0	0	0	0	0	0	0	0	0	0	0.34472	0.34472	0.34472	0.34472	1	0.34472	2
2870	22	ENSG00000259939	ENSG00000259939	1	ENSG00000169398	PTK2	FAK_pY397	2		3	0	0	0	1	1	0	0	1	0	0	0	0	0	0	-0.0593953	0.0593953	-0.312619	0.312619	0	0	0	0	-0.317974	0.317974	0.317974	0.229996	1	0.317974	2
683	15	ENSG00000115009	CCL20	1	ENSG00000181885	CLDN7	Claudin-7	2		6	1	0	1	1	1	1	1	0	-0.307434	0.307434	0	0	-0.157057	0.157057	-0.127276	0.127276	-0.386045	0.386045	-0.228392	0.228392	-0.150129	0.150129	0	0	0.386045	0.226056	1	0.307434	2
567	48	ENSG00000108829	LRRC59	1	ENSG00000137154	RPS6	S6_pS235_S236	2		6	1	1	0	1	1	1	1	0	0.305879	0.305879	0.252325	0.252325	0	0	0.295347	0.295347	0.103679	0.103679	0.296255	0.296255	0.182882	0.182882	0	0	0.305879	0.239394	1	0.305879	2
867	15	ENSG00000124249	KCNK15	1	ENSG00000181885	CLDN7	Claudin-7	2		1	0	0	0	0	0	0	0	1	0	0	0	0	0	0	0	0	0	0	0	0	0	0	0.300179	0.300179	0.300179	0.300179	1	0.300179	2
1989	11	ENSG00000171224	FAM241B	1	ENSG00000170312	CDK1	cdc25C	2		1	0	0	0	0	0	0	0	1	0	0	0	0	0	0	0	0	0	0	0	0	0	0	0.299911	0.299911	0.299911	0.299911	1	0.299911	2
1317	6	ENSG00000143367	TUFT1	1	ENSG00000136997	MYC	c-Myc	2		6	1	1	1	1	1	0	1	0	-0.291445	0.291445	-7.56649e-05	7.56649e-05	-0.376079	0.376079	-0.329636	0.329636	-0.118861	0.118861	0	0	-0.120707	0.120707	0	0	0.376079	0.206134	1	0.291445	2
2798	27	ENSG00000251201	TMED7-TICAM2	1	ENSG00000114315	HES1	HES1	2		6	1	1	1	1	1	0	1	0	-0.289444	0.289444	-0.210519	0.210519	-0.058795	0.058795	-0.317137	0.317137	-0.220745	0.220745	0	0	-0.219476	0.219476	0	0	0.317137	0.219353	1	0.289444	2
2445	1	ENSG00000198157	HMGN5	1	ENSG00000278540 ENSG00000076555	ACACA ACACB	ACC1	2		1	0	0	0	0	0	0	0	1	0	0	0	0	0	0	0	0	0	0	0	0	0	0	0.287865	0.287865	0.287865	0.287865	1	0.287865	2
1191	23	ENSG00000138030	KHK	1	ENSG00000111206	FOXM1	FoxM1	2		3	1	0	0	1	0	0	1	0	0.287321	0.287321	0	0	0	0	0.304798	0.304798	0	0	0	0	0.31177	0.31177	0	0	0.31177	0.301296	1	0.287321	2
743	59	ENSG00000117519	CNN3	1	ENSG00000065978	YBX1	YB1_pS102	2		1	0	0	0	0	0	0	0	1	0	0	0	0	0	0	0	0	0	0	0	0	0	0	0.28315	0.28315	0.28315	0.28315	1	0.28315	2
953	12	ENSG00000129195	PIMREG	1	ENSG00000170312	CDC2	CDK1	2		2	0	0	0	1	0	0	0	1	0	0	0	0	0	0	0.10953	0.10953	0	0	0	0	0	0	0.278223	0.278223	0.278223	0.193877	1	0.278223	2
1029	10	ENSG00000132821	VSTM2L	1	ENSG00000198910	L1CAM	CD171	2		7	1	1	1	1	1	1	1	0	0.275244	0.275244	0.195682	0.195682	0.219126	0.219126	0.25773	0.25773	0.159139	0.159139	0.208746	0.208746	0.119334	0.119334	0	0	0.275244	0.205	1	0.275244	2
116	13	ENSG00000052344	PRSS8	1	ENSG00000149554	CHEK1	Chk1	2		6	1	0	1	1	1	1	1	0	-0.27428	0.27428	0	0	-0.414677	0.414677	-0.0354419	0.0354419	-0.0861635	0.0861635	-0.0379073	0.0379073	-0.302501	0.302501	0	0	0.414677	0.191829	1	0.27428	2
168	20	ENSG00000068078	FGFR3	1	ENSG00000146648	EGFR	EGFR	2		5	1	1	0	1	0	1	1	0	0.26587	0.26587	0.260513	0.260513	0	0	0.4992	0.4992	0	0	0.122042	0.122042	0.191169	0.191169	0	0	0.4992	0.267759	1	0.26587	2
3046	6	ENSG00000281398	SNHG4	1	ENSG00000136997	MYC	c-Myc	2		6	1	0	1	1	1	1	1	0	0.262158	0.262158	0	0	0.325341	0.325341	0.191634	0.191634	0.273344	0.273344	0.311099	0.311099	0.178163	0.178163	0	0	0.325341	0.256956	1	0.262158	2
557	22	ENSG00000108452	ZNF29P	1	ENSG00000169398	PTK2	FAK_pY397	2		2	0	0	0	0	1	0	0	1	0	0	0	0	0	0	0	0	-0.272223	0.272223	0	0	0	0	-0.261847	0.261847	0.272223	0.267035	1	0.261847	2
1904	3	ENSG00000168497	CAVIN2	1	ENSG00000167601	AXL	Axl	2		1	0	0	0	0	0	0	0	1	0	0	0	0	0	0	0	0	0	0	0	0	0	0	0.259898	0.259898	0.259898	0.259898	1	0.259898	2
1084	43	ENSG00000134824	FADS2	1	None	PAR	PAR	2		1	0	0	0	0	0	0	0	1	0	0	0	0	0	0	0	0	0	0	0	0	0	0	-0.257876	0.257876	0.257876	0.257876	1	0.257876	2
1696	1	ENSG00000163453	IGFBP7	1	ENSG00000278540 ENSG00000076555	ACACA ACACB	ACC1	2		1	0	0	0	0	0	0	0	1	0	0	0	0	0	0	0	0	0	0	0	0	0	0	0.257465	0.257465	0.257465	0.257465	1	0.257465	2
861	15	ENSG00000124107	SLPI	1	ENSG00000181885	CLDN7	Claudin-7	2		5	1	0	1	0	1	1	1	0	0.254144	0.254144	0	0	0.115463	0.115463	0	0	0.277325	0.277325	0.062227	0.062227	0.216514	0.216514	0	0	0.277325	0.185134	1	0.254144	2
1470	50	ENSG00000152056	AP1S3	1	ENSG00000112096	SOD2	SOD2	2		1	0	0	0	0	0	0	0	1	0	0	0	0	0	0	0	0	0	0	0	0	0	0	-0.25326	0.25326	0.25326	0.25326	1	0.25326	2
99	43	ENSG00000042832	TG	1	None	PAR	PAR	2		4	1	1	0	1	0	0	1	0	0.243619	0.243619	0.0266459	0.0266459	0	0	0.304581	0.304581	0	0	0	0	0.201565	0.201565	0	0	0.304581	0.194103	1	0.243619	2
860	55	ENSG00000124102	PI3	1	ENSG00000128052	KDR	VEGFR-2	2		5	1	0	1	1	1	0	1	0	-0.235087	0.235087	0	0	-0.10333	0.10333	-0.274638	0.274638	-0.188633	0.188633	0	0	-0.267778	0.267778	0	0	0.274638	0.213893	1	0.235087	2
1233	47	ENSG00000139354	GAS2L3	1	ENSG00000162775	RBM15	Rb_pS807_S811	2		7	1	1	1	1	1	1	1	0	0.234877	0.234877	0.251741	0.251741	0.070586	0.070586	0.159054	0.159054	0.314708	0.314708	0.2145	0.2145	0.0119475	0.0119475	0	0	0.314708	0.179631	1	0.234877	2
1319	52	ENSG00000143382	ADAMTSL4	1	ENSG00000168610	STAT3	Stat3_pY705	2		1	0	0	0	0	0	0	0	1	0	0	0	0	0	0	0	0	0	0	0	0	0	0	0.23179	0.23179	0.23179	0.23179	1	0.23179	2
1803	34	ENSG00000166173	LARP6	1	ENSG00000143384	MCL1	Mcl-1	2		2	0	0	0	0	0	0	1	1	0	0	0	0	0	0	0	0	0	0	0	0	-0.0887999	0.0887999	-0.227021	0.227021	0.227021	0.15791	1	0.227021	2
1074	14	ENSG00000134548	SPX	1	ENSG00000183765	CHEK2	Chk2_pT68	2		1	0	0	0	0	0	0	0	1	0	0	0	0	0	0	0	0	0	0	0	0	0	0	0.223789	0.223789	0.223789	0.223789	1	0.223789	2
102	20	ENSG00000047634	SCML1	1	ENSG00000146648	EGFR	EGFR	2		1	0	0	0	0	0	0	0	1	0	0	0	0	0	0	0	0	0	0	0	0	0	0	-0.223537	0.223537	0.223537	0.223537	1	0.223537	2
2699	25	ENSG00000233818	ENSG00000233818	1	ENSG00000141736	ERBB2	HER2_pY1248	2		1	0	0	0	0	0	0	0	1	0	0	0	0	0	0	0	0	0	0	0	0	0	0	-0.221831	0.221831	0.221831	0.221831	1	0.221831	2
2833	13	ENSG00000256618	MTRNR2L1	1	ENSG00000149554	CHEK1	Chk1	2		2	0	0	1	0	0	0	0	1	0	0	0	0	-0.0250784	0.0250784	0	0	0	0	0	0	0	0	-0.221673	0.221673	0.221673	0.123376	1	0.221673	2
436	29	ENSG00000102359	SRPX2	1	ENSG00000168148	HIST3H3	Histone-H3	2		7	1	1	1	1	1	1	1	0	-0.219577	0.219577	-0.00525565	0.00525565	-0.187095	0.187095	-0.212327	0.212327	-0.212433	0.212433	-0.134258	0.134258	-0.0621808	0.0621808	0	0	0.219577	0.14759	1	0.219577	2
2244	10	ENSG00000184254	ALDH1A3	1	ENSG00000198910	L1CAM	CD171	2		1	0	0	0	0	0	0	0	1	0	0	0	0	0	0	0	0	0	0	0	0	0	0	0.212226	0.212226	0.212226	0.212226	1	0.212226	2
2910	31	ENSG00000265052	RN7SL622P	1	ENSG00000140443	IGF1R	IGFRb	2		1	0	0	0	0	0	0	0	1	0	0	0	0	0	0	0	0	0	0	0	0	0	0	0.21183	0.21183	0.21183	0.21183	1	0.21183	2
1828	11	ENSG00000166803	PCLAF	1	ENSG00000170312	CDK1	cdc25C	2		6	1	0	1	1	1	1	1	0	0.208803	0.208803	0	0	0.0926896	0.0926896	0.230484	0.230484	0.2367	0.2367	0.562236	0.562236	0.314579	0.314579	0	0	0.562236	0.274249	1	0.208803	2
2870	33	ENSG00000259939	ENSG00000259939	1	ENSG00000100030 ENSG00000102882	MAPK1 MAPK3	MAPK_pT202_Y204	2		2	0	0	0	0	1	0	0	1	0	0	0	0	0	0	0	0	-0.20305	0.20305	0	0	0	0	-0.207771	0.207771	0.207771	0.20541	1	0.207771	2
3006	18	ENSG00000275216	ENSG00000275216	1	ENSG00000112576	CCND3	Cyclin-D3	2		2	0	0	1	0	0	0	0	1	0	0	0	0	0.215639	0.215639	0	0	0	0	0	0	0	0	0.206446	0.206446	0.215639	0.211042	1	0.206446	2
1521	38	ENSG00000154856	APCDD1	1	ENSG00000148400	NOTCH1	Notch1	2		2	0	0	1	0	0	0	0	1	0	0	0	0	0.00557092	0.00557092	0	0	0	0	0	0	0	0	0.204983	0.204983	0.204983	0.105277	1	0.204983	2
1989	26	ENSG00000171224	FAM241B	1	ENSG00000065361	ERBB3	HER3	2		1	0	0	0	0	0	0	0	1	0	0	0	0	0	0	0	0	0	0	0	0	0	0	-0.203621	0.203621	0.203621	0.203621	1	0.203621	2
2826	50	ENSG00000255730	ENSG00000255730	1	ENSG00000112096	SOD2	SOD2	2		4	1	0	0	1	0	1	1	0	0.197162	0.197162	0	0	0	0	0.182474	0.182474	0	0	0.326478	0.326478	0.119019	0.119019	0	0	0.326478	0.206283	1	0.197162	2
494	10	ENSG00000105219	CNTD2	1	ENSG00000198910	L1CAM	CD171	2		1	0	0	0	0	0	0	0	1	0	0	0	0	0	0	0	0	0	0	0	0	0	0	0.191927	0.191927	0.191927	0.191927	1	0.191927	2
1986	3	ENSG00000171130	ATP6V0E2	1	ENSG00000167601	AXL	Axl	2		5	1	1	0	1	0	1	1	0	0.188261	0.188261	0.209923	0.209923	0	0	0.122727	0.122727	0	0	0.0942092	0.0942092	0.142876	0.142876	0	0	0.209923	0.151599	1	0.188261	2
1631	36	ENSG00000160991	ORAI2	1	ENSG00000125414	MYH2	Myosin-IIa_pS1943	2		1	0	0	0	0	0	0	0	1	0	0	0	0	0	0	0	0	0	0	0	0	0	0	-0.18759	0.18759	0.18759	0.18759	1	0.18759	2
2912	11	ENSG00000265185	SNORD3B-1	1	ENSG00000170312	CDK1	cdc25C	2		1	0	0	0	0	0	0	0	1	0	0	0	0	0	0	0	0	0	0	0	0	0	0	-0.186859	0.186859	0.186859	0.186859	1	0.186859	2
11	4	ENSG00000005238	FAM214B	1	ENSG00000075624	ACTB	b-Actin	2		5	1	1	1	1	0	0	1	0	0.180955	0.180955	0.218136	0.218136	0.171802	0.171802	0.137352	0.137352	0	0	0	0	0.316682	0.316682	0	0	0.316682	0.204985	1	0.180955	2
2609	10	ENSG00000223975	ENSG00000223975	1	ENSG00000198910	L1CAM	CD171	2		7	1	1	1	1	1	1	1	0	0.180746	0.180746	0.0874593	0.0874593	0.120993	0.120993	0.00671975	0.00671975	0.246224	0.246224	0.22768	0.22768	0.134612	0.134612	0	0	0.246224	0.143491	1	0.180746	2
128	22	ENSG00000057704	TMCC3	1	ENSG00000169398	PTK2	FAK_pY397	2		4	0	0	1	1	1	0	0	1	0	0	0	0	-0.328361	0.328361	-0.231465	0.231465	-0.185607	0.185607	0	0	0	0	-0.180443	0.180443	0.328361	0.231469	1	0.180443	2
1153	36	ENSG00000137094	DNAJB5	1	ENSG00000125414	MYH2	Myosin-IIa_pS1943	2		1	0	0	0	0	0	0	0	1	0	0	0	0	0	0	0	0	0	0	0	0	0	0	-0.178906	0.178906	0.178906	0.178906	1	0.178906	2
2066	37	ENSG00000175040	CHST2	1	ENSG00000104419	NDRG1	NDRG1_pT346	2		6	1	1	1	1	0	1	1	0	0.177891	0.177891	0.158989	0.158989	0.0591651	0.0591651	0.11611	0.11611	0	0	0.0273165	0.0273165	0.0972815	0.0972815	0	0	0.177891	0.106126	1	0.177891	2
2672	23	ENSG00000231574	LINC02015	1	ENSG00000111206	FOXM1	FoxM1	2		1	0	0	0	0	0	0	0	1	0	0	0	0	0	0	0	0	0	0	0	0	0	0	-0.17396	0.17396	0.17396	0.17396	1	0.17396	2
2168	43	ENSG00000179818	PCBP1-AS1	1	None	PAR	PAR	2		2	0	0	0	0	1	0	0	1	0	0	0	0	0	0	0	0	0.170471	0.170471	0	0	0	0	0.172658	0.172658	0.172658	0.171565	1	0.172658	2
1727	31	ENSG00000163995	ABLIM2	1	ENSG00000140443	IGF1R	IGFRb	2		2	0	0	1	0	0	0	0	1	0	0	0	0	0.0493392	0.0493392	0	0	0	0	0	0	0	0	0.170368	0.170368	0.170368	0.109854	1	0.170368	2
494	51	ENSG00000105219	CNTD2	1	ENSG00000168610	STAT3	Stat3	2		1	0	0	0	0	0	0	0	1	0	0	0	0	0	0	0	0	0	0	0	0	0	0	-0.168505	0.168505	0.168505	0.168505	1	0.168505	2
38	14	ENSG00000011028	ENSG00000011028	1	ENSG00000183765	CHEK2	Chk2_pT68	2		1	0	0	0	0	0	0	0	1	0	0	0	0	0	0	0	0	0	0	0	0	0	0	-0.168413	0.168413	0.168413	0.168413	1	0.168413	2
3017	22	ENSG00000276925	ENSG00000276925	1	ENSG00000169398	PTK2	FAK_pY397	2		1	0	0	0	0	0	0	0	1	0	0	0	0	0	0	0	0	0	0	0	0	0	0	0.166825	0.166825	0.166825	0.166825	1	0.166825	2
2478	10	ENSG00000198910	L1CAM	1	ENSG00000198910	L1CAM	CD171	2		5	1	1	0	1	0	1	1	0	0.166586	0.166586	0.569974	0.569974	0	0	0.0369361	0.0369361	0	0	0.0465523	0.0465523	0.15922	0.15922	0	0	0.569974	0.195854	1	0.166586	2
2826	23	ENSG00000255730	ENSG00000255730	1	ENSG00000111206	FOXM1	FoxM1	2		1	0	0	0	0	0	0	0	1	0	0	0	0	0	0	0	0	0	0	0	0	0	0	-0.163956	0.163956	0.163956	0.163956	1	0.163956	2
3005	58	ENSG00000274879	ENSG00000274879	1	ENSG00000137693	YAP1	YAP_pS127	2		1	0	0	0	0	0	0	0	1	0	0	0	0	0	0	0	0	0	0	0	0	0	0	-0.163949	0.163949	0.163949	0.163949	1	0.163949	2
1378	37	ENSG00000145703	IQGAP2	1	ENSG00000104419	NDRG1	NDRG1_pT346	2		5	1	1	1	1	0	0	1	0	0.161873	0.161873	0.104288	0.104288	0.071854	0.071854	0.0695446	0.0695446	0	0	0	0	0.165425	0.165425	0	0	0.165425	0.114597	1	0.161873	2
1989	39	ENSG00000171224	FAM241B	1	ENSG00000124762	CDKN1A	p21	2		1	0	0	0	0	0	0	0	1	0	0	0	0	0	0	0	0	0	0	0	0	0	0	-0.160204	0.160204	0.160204	0.160204	1	0.160204	2
17	24	ENSG00000006118	TMEM132A	1	ENSG00000141736	ERBB2	HER2	2		1	0	0	0	0	0	0	0	1	0	0	0	0	0	0	0	0	0	0	0	0	0	0	0.159542	0.159542	0.159542	0.159542	1	0.159542	2
806	41	ENSG00000120875	DUSP4	1	ENSG00000117676	RPS6KA1	p90RSK_pT573	2		5	1	1	0	1	1	0	1	0	0.158601	0.158601	0.0761361	0.0761361	0	0	0.0678109	0.0678109	0.106971	0.106971	0	0	0.331097	0.331097	0	0	0.331097	0.148123	1	0.158601	2
2736	33	ENSG00000238832	ENSG00000238832	1	ENSG00000100030 ENSG00000102882	MAPK1 MAPK3	MAPK_pT202_Y204	2		1	0	0	0	0	0	0	0	1	0	0	0	0	0	0	0	0	0	0	0	0	0	0	-0.156193	0.156193	0.156193	0.156193	1	0.156193	2
1580	5	ENSG00000158373	HIST1H2BD	1	ENSG00000153094	BCL2L11	Bim	2		2	0	0	0	0	1	0	0	1	0	0	0	0	0	0	0	0	0.0667277	0.0667277	0	0	0	0	0.155644	0.155644	0.155644	0.111186	1	0.155644	2
2560	6	ENSG00000213626	LBH	1	ENSG00000136997	MYC	c-Myc	2		5	1	0	0	1	1	1	1	0	-0.155639	0.155639	0	0	0	0	-0.0623904	0.0623904	-0.236761	0.236761	-0.134475	0.134475	-0.255627	0.255627	0	0	0.255627	0.168979	1	0.155639	2
1240	5	ENSG00000139734	DIAPH3	1	ENSG00000153094	BCL2L11	Bim	2		6	1	1	1	1	1	0	1	0	-0.155123	0.155123	-0.0472022	0.0472022	-0.016162	0.016162	-0.132101	0.132101	-0.0290149	0.0290149	0	0	-0.0731652	0.0731652	0	0	0.155123	0.0754613	1	0.155123	2
1490	53	ENSG00000153292	ADGRF1	1	ENSG00000092295	TGM1	Transglutaminase	2		1	0	0	0	0	0	0	0	1	0	0	0	0	0	0	0	0	0	0	0	0	0	0	0.15349	0.15349	0.15349	0.15349	1	0.15349	2
2979	25	ENSG00000273038	ENSG00000273038	1	ENSG00000141736	ERBB2	HER2_pY1248	2		1	0	0	0	0	0	0	0	1	0	0	0	0	0	0	0	0	0	0	0	0	0	0	0.152698	0.152698	0.152698	0.152698	1	0.152698	2
1449	34	ENSG00000151012	SLC7A11	1	ENSG00000143384	MCL1	Mcl-1	2		1	0	0	0	0	0	0	0	1	0	0	0	0	0	0	0	0	0	0	0	0	0	0	-0.152126	0.152126	0.152126	0.152126	1	0.152126	2
1989	57	ENSG00000171224	FAM241B	1	ENSG00000137693	YAP1	YAP	2		1	0	0	0	0	0	0	0	1	0	0	0	0	0	0	0	0	0	0	0	0	0	0	-0.150538	0.150538	0.150538	0.150538	1	0.150538	2
2418	23	ENSG00000197275	RAD54B	1	ENSG00000111206	FOXM1	FoxM1	2		3	1	0	1	0	0	0	1	0	0.148081	0.148081	0	0	0.142647	0.142647	0	0	0	0	0	0	0.194584	0.194584	0	0	0.194584	0.161771	1	0.148081	2
1233	46	ENSG00000139354	GAS2L3	1	ENSG00000166851	PLK1	PLK1	2		6	1	1	0	1	1	1	1	0	0.146636	0.146636	0.203932	0.203932	0	0	0.316537	0.316537	0.205658	0.205658	0.347973	0.347973	0.283403	0.283403	0	0	0.347973	0.25069	1	0.146636	2
2614	34	ENSG00000224259	LINC01133	1	ENSG00000143384	MCL1	Mcl-1	2		6	1	1	1	1	1	0	1	0	-0.14637	0.14637	-0.0639858	0.0639858	-0.103906	0.103906	-0.260514	0.260514	-0.228127	0.228127	0	0	-0.212752	0.212752	0	0	0.260514	0.169276	1	0.14637	2
1490	47	ENSG00000153292	ADGRF1	1	ENSG00000162775	RBM15	Rb_pS807_S811	2		2	0	0	1	0	0	0	0	1	0	0	0	0	-0.00161994	0.00161994	0	0	0	0	0	0	0	0	-0.146025	0.146025	0.146025	0.0738223	1	0.146025	2
702	24	ENSG00000115594	IL1R1	1	ENSG00000141736	ERBB2	HER2	2		6	1	1	1	1	1	0	1	0	0.14575	0.14575	0.223997	0.223997	0.124399	0.124399	0.279271	0.279271	0.0978329	0.0978329	0	0	0.0368004	0.0368004	0	0	0.279271	0.151342	1	0.14575	2
1886	12	ENSG00000168078	PBK	1	ENSG00000170312	CDC2	CDK1	2		5	1	0	1	1	0	1	1	0	0.145452	0.145452	0	0	0.216292	0.216292	0.160151	0.160151	0	0	0.223952	0.223952	0.0208568	0.0208568	0	0	0.223952	0.153341	1	0.145452	2
1836	57	ENSG00000166920	C15orf48	1	ENSG00000137693	YAP1	YAP	2		1	0	0	0	0	0	0	0	1	0	0	0	0	0	0	0	0	0	0	0	0	0	0	0.1446	0.1446	0.1446	0.1446	1	0.1446	2
2342	55	ENSG00000188042	ARL4C	1	ENSG00000128052	KDR	VEGFR-2	2		2	0	0	0	1	0	0	0	1	0	0	0	0	0	0	-0.0371701	0.0371701	0	0	0	0	0	0	-0.144076	0.144076	0.144076	0.0906232	1	0.144076	2
2937	36	ENSG00000267436	ENSG00000267436	1	ENSG00000125414	MYH2	Myosin-IIa_pS1943	2		3	0	0	1	0	0	1	0	1	0	0	0	0	-0.136614	0.136614	0	0	0	0	-0.035118	0.035118	0	0	-0.143253	0.143253	0.143253	0.104995	1	0.143253	2
172	14	ENSG00000068971	PPP2R5B	1	ENSG00000183765	CHEK2	Chk2_pT68	2		7	1	1	1	1	1	1	1	0	0.143156	0.143156	0.2656	0.2656	0.149399	0.149399	0.248693	0.248693	0.266973	0.266973	0.132079	0.132079	0.0579458	0.0579458	0	0	0.266973	0.180549	1	0.143156	2
43	5	ENSG00000011465	DCN	1	ENSG00000153094	BCL2L11	Bim	2		6	1	1	1	1	0	1	1	0	0.143011	0.143011	0.192354	0.192354	0.118826	0.118826	0.165105	0.165105	0	0	0.144913	0.144913	0.409448	0.409448	0	0	0.409448	0.195609	1	0.143011	2
2445	53	ENSG00000198157	HMGN5	1	ENSG00000092295	TGM1	Transglutaminase	2		6	1	0	1	1	1	1	1	0	-0.140862	0.140862	0	0	-0.0554518	0.0554518	-0.149425	0.149425	-0.0556758	0.0556758	-0.165599	0.165599	-0.000257789	0.000257789	0	0	0.165599	0.0945451	1	0.140862	2
3004	34	ENSG00000274817	ENSG00000274817	1	ENSG00000143384	MCL1	Mcl-1	2		1	0	0	0	0	0	0	0	1	0	0	0	0	0	0	0	0	0	0	0	0	0	0	-0.138938	0.138938	0.138938	0.138938	1	0.138938	2
1006	2	ENSG00000131711	MAP1B	1	ENSG00000142208 ENSG00000105221 ENSG00000117020	AKT1 AKT2 AKT3	Akt_pS473	2		1	0	0	0	0	0	0	0	1	0	0	0	0	0	0	0	0	0	0	0	0	0	0	0.137337	0.137337	0.137337	0.137337	1	0.137337	2
2672	13	ENSG00000231574	LINC02015	1	ENSG00000149554	CHEK1	Chk1	2		1	0	0	0	0	0	0	0	1	0	0	0	0	0	0	0	0	0	0	0	0	0	0	-0.136629	0.136629	0.136629	0.136629	1	0.136629	2
2859	42	ENSG00000259040	BLOC1S5-TXNDC5	1	ENSG00000106366	SERPINE1	PAI-1	2		1	0	0	0	0	0	0	0	1	0	0	0	0	0	0	0	0	0	0	0	0	0	0	-0.13506	0.13506	0.13506	0.13506	1	0.13506	2
1638	41	ENSG00000161896	IP6K3	1	ENSG00000117676	RPS6KA1	p90RSK_pT573	2		1	0	0	0	0	0	0	0	1	0	0	0	0	0	0	0	0	0	0	0	0	0	0	-0.134289	0.134289	0.134289	0.134289	1	0.134289	2
2347	35	ENSG00000188293	IGFL1	1	ENSG00000198793	MTOR	mTOR_pS2448	2		5	1	1	0	1	1	0	1	0	-0.134101	0.134101	-0.0779453	0.0779453	0	0	-0.106574	0.106574	-0.122052	0.122052	0	0	-0.0209501	0.0209501	0	0	0.134101	0.0923243	1	0.134101	2
1256	10	ENSG00000140465	CYP1A1	1	ENSG00000198910	L1CAM	CD171	2		1	0	0	0	0	0	0	0	1	0	0	0	0	0	0	0	0	0	0	0	0	0	0	0.133513	0.133513	0.133513	0.133513	1	0.133513	2
3013	59	ENSG00000276168	RN7SL1	1	ENSG00000065978	YBX1	YB1_pS102	2		6	1	1	1	1	0	1	1	0	-0.132799	0.132799	-0.0217637	0.0217637	-0.0210981	0.0210981	-0.176682	0.176682	0	0	-0.000585013	0.000585013	-0.12055	0.12055	0	0	0.176682	0.078913	1	0.132799	2
671	54	ENSG00000114251	WNT5A	1	ENSG00000121060	TRIM25	TRIM25	2		1	0	0	0	0	0	0	0	1	0	0	0	0	0	0	0	0	0	0	0	0	0	0	-0.132694	0.132694	0.132694	0.132694	1	0.132694	2
2251	34	ENSG00000184545	DUSP8	1	ENSG00000143384	MCL1	Mcl-1	2		3	0	1	0	0	1	0	0	1	0	0	-0.197024	0.197024	0	0	0	0	-0.0573715	0.0573715	0	0	0	0	-0.132375	0.132375	0.197024	0.128923	1	0.132375	2
2785	9	ENSG00000249971	ENSG00000249971	1	ENSG00000105974	CAV1	Caveolin-1	2		5	1	1	1	0	0	1	1	0	0.131496	0.131496	0.210504	0.210504	0.0733776	0.0733776	0	0	0	0	0.186279	0.186279	0.216625	0.216625	0	0	0.216625	0.163656	1	0.131496	2
2686	41	ENSG00000232581	ENSG00000232581	1	ENSG00000117676	RPS6KA1	p90RSK_pT573	2		1	0	0	0	0	0	0	0	1	0	0	0	0	0	0	0	0	0	0	0	0	0	0	-0.130626	0.130626	0.130626	0.130626	1	0.130626	2
1612	51	ENSG00000160183	TMPRSS3	1	ENSG00000168610	STAT3	Stat3	2		2	0	0	0	0	0	1	0	1	0	0	0	0	0	0	0	0	0	0	0.0100673	0.0100673	0	0	0.12934	0.12934	0.12934	0.0697036	1	0.12934	2
2993	43	ENSG00000274012	RN7SL2	1	None	PAR	PAR	2		2	0	0	1	0	0	0	0	1	0	0	0	0	0.160759	0.160759	0	0	0	0	0	0	0	0	0.128077	0.128077	0.160759	0.144418	1	0.128077	2
2136	1	ENSG00000178397	FAM220A	1	ENSG00000278540 ENSG00000076555	ACACA ACACB	ACC1	2		1	0	0	0	0	0	0	0	1	0	0	0	0	0	0	0	0	0	0	0	0	0	0	0.127614	0.127614	0.127614	0.127614	1	0.127614	2
1153	40	ENSG00000137094	DNAJB5	1	ENSG00000108443	RPS6KB1	p70-S6K_pT389	2		1	0	0	0	0	0	0	0	1	0	0	0	0	0	0	0	0	0	0	0	0	0	0	0.125912	0.125912	0.125912	0.125912	1	0.125912	2
2827	27	ENSG00000255757	ENSG00000255757	1	ENSG00000114315	HES1	HES1	2		1	0	0	0	0	0	0	0	1	0	0	0	0	0	0	0	0	0	0	0	0	0	0	-0.124388	0.124388	0.124388	0.124388	1	0.124388	2
760	34	ENSG00000118508	RAB32	1	ENSG00000143384	MCL1	Mcl-1	2		3	1	0	1	0	0	0	1	0	-0.124085	0.124085	0	0	-0.174858	0.174858	0	0	0	0	0	0	-0.0658543	0.0658543	0	0	0.174858	0.121599	1	0.124085	2
1354	24	ENSG00000144810	COL8A1	1	ENSG00000141736	ERBB2	HER2	2		1	0	0	0	0	0	0	0	1	0	0	0	0	0	0	0	0	0	0	0	0	0	0	-0.12371	0.12371	0.12371	0.12371	1	0.12371	2
2707	32	ENSG00000234518	PTGES3P1	1	ENSG00000125347	IRF1	IRF-1	2		1	0	0	0	0	0	0	0	1	0	0	0	0	0	0	0	0	0	0	0	0	0	0	0.121686	0.121686	0.121686	0.121686	1	0.121686	2
1340	11	ENSG00000143878	RHOB	1	ENSG00000170312	CDK1	cdc25C	2		5	1	0	1	1	1	0	1	0	-0.121417	0.121417	0	0	-0.0610568	0.0610568	-0.148148	0.148148	-0.146845	0.146845	0	0	-0.017135	0.017135	0	0	0.148148	0.0989204	1	0.121417	2
2336	18	ENSG00000187838	PLSCR3	1	ENSG00000112576	CCND3	Cyclin-D3	2		4	1	0	0	1	1	0	1	0	0.120729	0.120729	0	0	0	0	0.0838047	0.0838047	0.215259	0.215259	0	0	0.196315	0.196315	0	0	0.215259	0.154027	1	0.120729	2
246	44	ENSG00000078401	EDN1	1	ENSG00000120217	CD274	PD-L1	2		1	0	0	0	0	0	0	0	1	0	0	0	0	0	0	0	0	0	0	0	0	0	0	-0.120504	0.120504	0.120504	0.120504	1	0.120504	2
20	30	ENSG00000006468	ETV1	1	ENSG00000230989	HSBP1	HSP27_pS82	2		3	1	0	0	0	1	0	1	0	-0.120307	0.120307	0	0	0	0	0	0	-0.255399	0.255399	0	0	-0.00486433	0.00486433	0	0	0.255399	0.126857	1	0.120307	2
2064	43	ENSG00000174827	PDZK1	1	None	PAR	PAR	2		1	0	0	0	0	0	0	0	1	0	0	0	0	0	0	0	0	0	0	0	0	0	0	0.119718	0.119718	0.119718	0.119718	1	0.119718	2
2992	14	ENSG00000273897	ENSG00000273897	1	ENSG00000183765	CHEK2	Chk2_pT68	2		4	1	0	1	1	0	0	1	0	0.119545	0.119545	0	0	0.0962522	0.0962522	0.0571373	0.0571373	0	0	0	0	0.151909	0.151909	0	0	0.151909	0.106211	1	0.119545	2
702	41	ENSG00000115594	IL1R1	1	ENSG00000117676	RPS6KA1	p90RSK_pT573	2		1	0	0	0	0	0	0	0	1	0	0	0	0	0	0	0	0	0	0	0	0	0	0	-0.119301	0.119301	0.119301	0.119301	1	0.119301	2
2109	18	ENSG00000176826	FKBP9P1	1	ENSG00000112576	CCND3	Cyclin-D3	2		3	1	0	0	1	0	0	1	0	-0.118878	0.118878	0	0	0	0	-0.160647	0.160647	0	0	0	0	-0.0950642	0.0950642	0	0	0.160647	0.124863	1	0.118878	2
95	34	ENSG00000041353	RAB27B	1	ENSG00000143384	MCL1	Mcl-1	2		1	0	0	0	0	0	0	0	1	0	0	0	0	0	0	0	0	0	0	0	0	0	0	-0.117332	0.117332	0.117332	0.117332	1	0.117332	2
1706	48	ENSG00000163577	EIF5A2	1	ENSG00000137154	RPS6	S6_pS235_S236	2		6	0	1	1	1	1	0	1	1	0	0	0.0235131	0.0235131	0.173696	0.173696	0.01435	0.01435	1.1079e-05	1.1079e-05	0	0	0.0278	0.0278	0.116172	0.116172	0.173696	0.0592572	1	0.116172	2
1000	14	ENSG00000131386	GALNT15	1	ENSG00000183765	CHEK2	Chk2_pT68	2		1	0	0	0	0	0	0	0	1	0	0	0	0	0	0	0	0	0	0	0	0	0	0	0.11506	0.11506	0.11506	0.11506	1	0.11506	2
2216	11	ENSG00000183087	GAS6	1	ENSG00000170312	CDK1	cdc25C	2		1	0	0	0	0	0	0	0	1	0	0	0	0	0	0	0	0	0	0	0	0	0	0	-0.114933	0.114933	0.114933	0.114933	1	0.114933	2
2940	53	ENSG00000267681	ENSG00000267681	1	ENSG00000092295	TGM1	Transglutaminase	2		1	0	0	0	0	0	0	0	1	0	0	0	0	0	0	0	0	0	0	0	0	0	0	0.114875	0.114875	0.114875	0.114875	1	0.114875	2
2776	3	ENSG00000248323	LUCAT1	1	ENSG00000167601	AXL	Axl	2		4	1	0	1	1	0	0	1	0	-0.114272	0.114272	0	0	-0.193143	0.193143	-0.0282155	0.0282155	0	0	0	0	-0.0699232	0.0699232	0	0	0.193143	0.101389	1	0.114272	2
1738	19	ENSG00000164111	ANXA5	1	ENSG00000120875	DUSP4	DUSP4	2		2	0	0	0	0	0	1	0	1	0	0	0	0	0	0	0	0	0	0	0.0597204	0.0597204	0	0	0.113206	0.113206	0.113206	0.086463	1	0.113206	2
123	9	ENSG00000055163	CYFIP2	1	ENSG00000105974	CAV1	Caveolin-1	2		2	0	0	0	0	1	0	0	1	0	0	0	0	0	0	0	0	0.0696996	0.0696996	0	0	0	0	0.113099	0.113099	0.113099	0.0913991	1	0.113099	2
1626	59	ENSG00000160886	LY6K	1	ENSG00000065978	YBX1	YB1_pS102	2		2	0	0	1	0	0	0	0	1	0	0	0	0	0.0426244	0.0426244	0	0	0	0	0	0	0	0	0.112668	0.112668	0.112668	0.0776464	1	0.112668	2
827	18	ENSG00000122641	INHBA	1	ENSG00000112576	CCND3	Cyclin-D3	2		3	1	0	1	0	0	0	1	0	0.112446	0.112446	0	0	0.105067	0.105067	0	0	0	0	0	0	0.0412362	0.0412362	0	0	0.112446	0.0862495	1	0.112446	2
715	45	ENSG00000116039	ATP6V1B1	1	ENSG00000150593	PDCD4	Pdcd4	2		2	1	0	0	0	0	0	1	0	0.111378	0.111378	0	0	0	0	0	0	0	0	0	0	0.133061	0.133061	0	0	0.133061	0.122219	1	0.111378	2
3005	18	ENSG00000274879	ENSG00000274879	1	ENSG00000112576	CCND3	Cyclin-D3	2		1	0	0	0	0	0	0	0	1	0	0	0	0	0	0	0	0	0	0	0	0	0	0	0.11123	0.11123	0.11123	0.11123	1	0.11123	2
2984	51	ENSG00000273300	ENSG00000273300	1	ENSG00000168610	STAT3	Stat3	2		5	1	1	1	0	1	0	1	0	0.109931	0.109931	0.104759	0.104759	0.114392	0.114392	0	0	0.228851	0.228851	0	0	0.342095	0.342095	0	0	0.342095	0.180006	1	0.109931	2
1215	56	ENSG00000138678	GPAT3	1	ENSG00000261150	EPPK1	VHL-EPPK1	2		6	1	1	1	1	0	1	1	0	-0.109904	0.109904	-0.282106	0.282106	-0.12864	0.12864	-0.105921	0.105921	0	0	-0.05711	0.05711	-0.100837	0.100837	0	0	0.282106	0.130753	1	0.109904	2
1631	6	ENSG00000160991	ORAI2	1	ENSG00000136997	MYC	c-Myc	2		1	0	0	0	0	0	0	0	1	0	0	0	0	0	0	0	0	0	0	0	0	0	0	0.108644	0.108644	0.108644	0.108644	1	0.108644	2
364	14	ENSG00000099860	GADD45B	1	ENSG00000183765	CHEK2	Chk2_pT68	2		5	1	1	1	0	1	0	1	0	0.108548	0.108548	0.00579244	0.00579244	0.0802937	0.0802937	0	0	0.00979338	0.00979338	0	0	0.0975592	0.0975592	0	0	0.108548	0.0603974	1	0.108548	2
1597	1	ENSG00000159208	CIART	1	ENSG00000278540 ENSG00000076555	ACACA ACACB	ACC1	2		1	0	0	0	0	0	0	0	1	0	0	0	0	0	0	0	0	0	0	0	0	0	0	-0.108374	0.108374	0.108374	0.108374	1	0.108374	2
2334	35	ENSG00000187800	PEAR1	1	ENSG00000198793	MTOR	mTOR_pS2448	2		1	0	0	0	0	0	0	0	1	0	0	0	0	0	0	0	0	0	0	0	0	0	0	0.108155	0.108155	0.108155	0.108155	1	0.108155	2
3001	22	ENSG00000274428	ENSG00000274428	1	ENSG00000169398	PTK2	FAK_pY397	2		2	0	0	0	0	1	0	0	1	0	0	0	0	0	0	0	0	0.328494	0.328494	0	0	0	0	0.107163	0.107163	0.328494	0.217829	1	0.107163	2
2686	33	ENSG00000232581	ENSG00000232581	1	ENSG00000100030 ENSG00000102882	MAPK1 MAPK3	MAPK_pT202_Y204	2		1	0	0	0	0	0	0	0	1	0	0	0	0	0	0	0	0	0	0	0	0	0	0	-0.107076	0.107076	0.107076	0.107076	1	0.107076	2
2461	55	ENSG00000198732	SMOC1	1	ENSG00000128052	KDR	VEGFR-2	2		6	1	0	1	1	1	1	1	0	-0.106808	0.106808	0	0	-0.144411	0.144411	-0.0833081	0.0833081	-0.198477	0.198477	-0.0144537	0.0144537	-0.128153	0.128153	0	0	0.198477	0.112602	1	0.106808	2
25	54	ENSG00000008405	CRY1	1	ENSG00000121060	TRIM25	TRIM25	2		4	1	0	1	1	0	0	1	0	-0.104492	0.104492	0	0	-0.0109742	0.0109742	-0.157104	0.157104	0	0	0	0	-0.138856	0.138856	0	0	0.157104	0.102857	1	0.104492	2
1029	57	ENSG00000132821	VSTM2L	1	ENSG00000137693	YAP1	YAP	2		1	0	0	0	0	0	0	0	1	0	0	0	0	0	0	0	0	0	0	0	0	0	0	0.103199	0.103199	0.103199	0.103199	1	0.103199	2
1271	24	ENSG00000141401	IMPA2	1	ENSG00000141736	ERBB2	HER2	2		1	0	0	0	0	0	0	0	1	0	0	0	0	0	0	0	0	0	0	0	0	0	0	0.1029	0.1029	0.1029	0.1029	1	0.1029	2
2203	4	ENSG00000182253	SYNM	1	ENSG00000075624	ACTB	b-Actin	2		1	0	0	0	0	0	0	0	1	0	0	0	0	0	0	0	0	0	0	0	0	0	0	0.102674	0.102674	0.102674	0.102674	1	0.102674	2
2652	6	ENSG00000229372	SZT2-AS1	1	ENSG00000136997	MYC	c-Myc	2		1	0	0	0	0	0	0	0	1	0	0	0	0	0	0	0	0	0	0	0	0	0	0	0.102546	0.102546	0.102546	0.102546	1	0.102546	2
1009	30	ENSG00000131773	KHDRBS3	1	ENSG00000230989	HSBP1	HSP27_pS82	2		4	1	0	0	0	1	1	1	0	-0.102478	0.102478	0	0	0	0	0	0	-0.0515004	0.0515004	-0.00486218	0.00486218	-0.0561796	0.0561796	0	0	0.102478	0.0537551	1	0.102478	2
271	25	ENSG00000084731	KIF3C	1	ENSG00000141736	ERBB2	HER2_pY1248	2		1	0	0	0	0	0	0	0	1	0	0	0	0	0	0	0	0	0	0	0	0	0	0	0.102324	0.102324	0.102324	0.102324	1	0.102324	2
2478	55	ENSG00000198910	L1CAM	1	ENSG00000128052	KDR	VEGFR-2	2		1	0	0	0	0	0	0	0	1	0	0	0	0	0	0	0	0	0	0	0	0	0	0	-0.100154	0.100154	0.100154	0.100154	1	0.100154	2
1260	651	ENSG00000140525	FANCI	1	ENSG00000162630	B3GALT2	B3GALT2 _( -24560 )	4	chr1_193211214_193211925	2	0	0	0	0	0	1	0	1	0	0	0	0	0	0	0	0	0	0	0.210174	0.210174	0	0	0.656412	0.656412	0.656412	0.433293	1	0.656412	2
2498	8231	ENSG00000204267	TAP2	1	ENSG00000015592	STMN4	STMN4 _( -24054 )	4	chr8_27282474_27282767	1	0	0	0	0	0	0	0	1	0	0	0	0	0	0	0	0	0	0	0	0	0	0	-0.593187	0.593187	0.593187	0.593187	1	0.593187	2
257	2781	ENSG00000080824	HSP90AA1	1	ENSG00000075413	MARK3	MARK3 _( 62725 )	4	chr14_103448117_103448472	1	0	0	0	0	0	0	0	1	0	0	0	0	0	0	0	0	0	0	0	0	0	0	0.584591	0.584591	0.584591	0.584591	1	0.584591	2
1370	5776	ENSG00000145431	PDGFC	1	ENSG00000163138	PACRGL	PACRGL _( 314842 )	4	chr4_21011124_21011370	1	0	0	0	0	0	0	0	1	0	0	0	0	0	0	0	0	0	0	0	0	0	0	0.569329	0.569329	0.569329	0.569329	1	0.569329	2
587	651	ENSG00000109674	NEIL3	1	ENSG00000162630	B3GALT2	B3GALT2 _( -24560 )	4	chr1_193211214_193211925	1	0	0	0	0	0	0	0	1	0	0	0	0	0	0	0	0	0	0	0	0	0	0	0.568944	0.568944	0.568944	0.568944	1	0.568944	2
337	2888	ENSG00000092529	CAPN3	1	ENSG00000166450	PRTG	PRTG _( 57420 )	4	chr15_55685373_55685670	1	0	0	0	0	0	0	0	1	0	0	0	0	0	0	0	0	0	0	0	0	0	0	0.566655	0.566655	0.566655	0.566655	1	0.566655	2
2834	543	ENSG00000256660	CLEC12B	1	ENSG00000094975	SUCO	SUCO _( -34695 )	4	chr1_172497159_172497654	1	0	0	0	0	0	0	0	1	0	0	0	0	0	0	0	0	0	0	0	0	0	0	-0.56276	0.56276	0.56276	0.56276	1	0.56276	2
826	651	ENSG00000122483	CCDC18	1	ENSG00000162630	B3GALT2	B3GALT2 _( -24560 )	4	chr1_193211214_193211925	2	0	0	0	0	0	1	0	1	0	0	0	0	0	0	0	0	0	0	0.191953	0.191953	0	0	0.552588	0.552588	0.552588	0.37227	1	0.552588	2
1683	3415	ENSG00000163235	TGFA	1	ENSG00000259207	ITGB3	ITGB3 _( 13492 )	4	chr17_47267338_47267787	1	0	0	0	0	0	0	0	1	0	0	0	0	0	0	0	0	0	0	0	0	0	0	0.544142	0.544142	0.544142	0.544142	1	0.544142	2
2067	2519	ENSG00000175063	UBE2C	1	ENSG00000255526	NEDD8-MDP1	NEDD8-MDP1 _( 7217 )	4	chr14_24224469_24225138	1	0	0	0	0	0	0	0	1	0	0	0	0	0	0	0	0	0	0	0	0	0	0	0.542228	0.542228	0.542228	0.542228	1	0.542228	2
1027	2781	ENSG00000132773	TOE1	1	ENSG00000075413	MARK3	MARK3 _( 62725 )	4	chr14_103448117_103448472	1	0	0	0	0	0	0	0	1	0	0	0	0	0	0	0	0	0	0	0	0	0	0	0.539702	0.539702	0.539702	0.539702	1	0.539702	2
1564	7348	ENSG00000157510	AFAP1L1	1	ENSG00000184486	POU3F2	POU3F2 _( 36472 )	4	chr6_98871064_98871421	1	0	0	0	0	0	0	0	1	0	0	0	0	0	0	0	0	0	0	0	0	0	0	-0.539412	0.539412	0.539412	0.539412	1	0.539412	2
275	1167	ENSG00000085465	OVGP1	1	ENSG00000184719	RNLS	RNLS _( 62312 )	4	chr10_88521701_88522218	1	0	0	0	0	0	0	0	1	0	0	0	0	0	0	0	0	0	0	0	0	0	0	0.528564	0.528564	0.528564	0.528564	1	0.528564	2
1361	2781	ENSG00000145220	LYAR	1	ENSG00000075413	MARK3	MARK3 _( 62725 )	4	chr14_103448117_103448472	1	0	0	0	0	0	0	0	1	0	0	0	0	0	0	0	0	0	0	0	0	0	0	0.528487	0.528487	0.528487	0.528487	1	0.528487	2
169	6126	ENSG00000068079	IFI35	1	ENSG00000180801	ARSJ	ARSJ _( -284908 )	4	chr4_114264635_114265901	2	0	1	0	0	0	0	0	1	0	0	-0.000459381	0.000459381	0	0	0	0	0	0	0	0	0	0	-0.527371	0.527371	0.527371	0.263915	1	0.527371	2
2694	4325	ENSG00000233250	ENSG00000233250	1	ENSG00000121989	ACVR2A	ACVR2A _( 19307 )	4	chr2_147863824_147864118	6	1	1	1	1	1	0	1	0	0.52474	0.52474	0.238847	0.238847	0.425662	0.425662	0.150527	0.150527	0.335147	0.335147	0	0	0.472081	0.472081	0	0	0.52474	0.357834	1	0.52474	2
1432	2635	ENSG00000149527	PLCH2	1	ENSG00000140015	KCNH5	KCNH5 _( 426760 )	4	chr14_62674991_62675277	1	0	0	0	0	0	0	0	1	0	0	0	0	0	0	0	0	0	0	0	0	0	0	0.519726	0.519726	0.519726	0.519726	1	0.519726	2
1701	651	ENSG00000163535	SGO2	1	ENSG00000162630	B3GALT2	B3GALT2 _( -24560 )	4	chr1_193211214_193211925	2	0	0	0	0	0	1	0	1	0	0	0	0	0	0	0	0	0	0	0.243971	0.243971	0	0	0.518687	0.518687	0.518687	0.381329	1	0.518687	2
1350	651	ENSG00000144554	FANCD2	1	ENSG00000162630	B3GALT2	B3GALT2 _( -24560 )	4	chr1_193211214_193211925	1	0	0	0	0	0	0	0	1	0	0	0	0	0	0	0	0	0	0	0	0	0	0	0.518513	0.518513	0.518513	0.518513	1	0.518513	2
2300	651	ENSG00000186185	KIF18B	1	ENSG00000162630	B3GALT2	B3GALT2 _( -24560 )	4	chr1_193211214_193211925	2	0	0	0	0	0	1	0	1	0	0	0	0	0	0	0	0	0	0	0.135572	0.135572	0	0	0.516492	0.516492	0.516492	0.326032	1	0.516492	2
1852	1224	ENSG00000167513	CDT1	1	ENSG00000171206	TRIM8	TRIM8 _( -12260 )	4	chr10_102629500_102630050	1	0	0	0	0	0	0	0	1	0	0	0	0	0	0	0	0	0	0	0	0	0	0	0.516157	0.516157	0.516157	0.516157	1	0.516157	2
1636	651	ENSG00000161800	RACGAP1	1	ENSG00000162630	B3GALT2	B3GALT2 _( -24560 )	4	chr1_193211214_193211925	2	0	0	0	0	0	1	0	1	0	0	0	0	0	0	0	0	0	0	0.10064	0.10064	0	0	0.511034	0.511034	0.511034	0.305837	1	0.511034	2
1777	3177	ENSG00000165474	GJB2	1	ENSG00000140718	FTO	FTO _( -11739 )	4	chr16_53689402_53689953	6	1	1	1	1	0	1	1	0	0.510751	0.510751	0.479443	0.479443	0.348236	0.348236	0.285825	0.285825	0	0	0.441952	0.441952	0.123551	0.123551	0	0	0.510751	0.36496	1	0.510751	2
310	2519	ENSG00000089685	BIRC5	1	ENSG00000255526	NEDD8-MDP1	NEDD8-MDP1 _( 7217 )	4	chr14_24224469_24225138	2	0	0	0	1	0	0	0	1	0	0	0	0	0	0	0.0817907	0.0817907	0	0	0	0	0	0	0.509766	0.509766	0.509766	0.295778	1	0.509766	2
71	4020	ENSG00000025772	TOMM34	1	ENSG00000171132	PRKCE	PRKCE _( 294487 )	4	chr2_45945832_45946513	1	0	0	0	0	0	0	0	1	0	0	0	0	0	0	0	0	0	0	0	0	0	0	0.508854	0.508854	0.508854	0.508854	1	0.508854	2
1833	2519	ENSG00000166851	PLK1	1	ENSG00000255526	NEDD8-MDP1	NEDD8-MDP1 _( 7217 )	4	chr14_24224469_24225138	1	0	0	0	0	0	0	0	1	0	0	0	0	0	0	0	0	0	0	0	0	0	0	0.507674	0.507674	0.507674	0.507674	1	0.507674	2
2074	4020	ENSG00000175305	CCNE2	1	ENSG00000171132	PRKCE	PRKCE _( 294487 )	4	chr2_45945832_45946513	2	0	0	0	1	0	0	0	1	0	0	0	0	0	0	0.011148	0.011148	0	0	0	0	0	0	0.505304	0.505304	0.505304	0.258226	1	0.505304	2
1643	651	ENSG00000162063	CCNF	1	ENSG00000162630	B3GALT2	B3GALT2 _( -24560 )	4	chr1_193211214_193211925	3	0	0	1	0	0	1	0	1	0	0	0	0	0.0294612	0.0294612	0	0	0	0	0.217845	0.217845	0	0	0.50368	0.50368	0.50368	0.250329	1	0.50368	2
1738	211	ENSG00000164111	ANXA5	1	ENSG00000162598	C1orf87	C1orf87 _( -97845 )	4	chr1_60171615_60172076	1	0	0	0	0	0	0	0	1	0	0	0	0	0	0	0	0	0	0	0	0	0	0	0.50281	0.50281	0.50281	0.50281	1	0.50281	2
1086	7369	ENSG00000134871	COL4A2	1	ENSG00000132429	POPDC3	POPDC3 _( -12804 )	4	chr6_105192799_105193168	1	0	0	0	0	0	0	0	1	0	0	0	0	0	0	0	0	0	0	0	0	0	0	0.495692	0.495692	0.495692	0.495692	1	0.495692	2
2467	4557	ENSG00000198816	ZNF358	1	ENSG00000114948	ADAM23	ADAM23 _( 38678 )	4	chr2_206482217_206482392	1	0	0	0	0	0	0	0	1	0	0	0	0	0	0	0	0	0	0	0	0	0	0	0.492522	0.492522	0.492522	0.492522	1	0.492522	2
713	601	ENSG00000115919	KYNU	1	ENSG00000135862	LAMC1	LAMC1 _( -15358 )	4	chr1_183007634_183008102	1	0	0	0	0	0	0	0	1	0	0	0	0	0	0	0	0	0	0	0	0	0	0	-0.492148	0.492148	0.492148	0.492148	1	0.492148	2
1306	5591	ENSG00000143119	CD53	1	ENSG00000173905	GOLIM4	GOLIM4 _( -21126 )	4	chr3_168117101_168117612	1	0	0	0	0	0	0	0	1	0	0	0	0	0	0	0	0	0	0	0	0	0	0	-0.491565	0.491565	0.491565	0.491565	1	0.491565	2
1526	4014	ENSG00000155287	SLC25A28	1	ENSG00000223658	C1GALT1C1L	C1GALT1C1L _( -29165 )	4	chr2_43705487_43705736	1	0	0	0	0	0	0	0	1	0	0	0	0	0	0	0	0	0	0	0	0	0	0	0.490876	0.490876	0.490876	0.490876	1	0.490876	2
750	2519	ENSG00000117724	CENPF	1	ENSG00000255526	NEDD8-MDP1	NEDD8-MDP1 _( 7217 )	4	chr14_24224469_24225138	1	0	0	0	0	0	0	0	1	0	0	0	0	0	0	0	0	0	0	0	0	0	0	0.490563	0.490563	0.490563	0.490563	1	0.490563	2
962	6956	ENSG00000129521	EGLN3	1	ENSG00000113645	WWC1	WWC1 _( 35303 )	4	chr5_168326954_168327540	2	0	0	0	0	0	1	0	1	0	0	0	0	0	0	0	0	0	0	0.00222779	0.00222779	0	0	0.49037	0.49037	0.49037	0.246299	1	0.49037	2
1778	651	ENSG00000165480	SKA3	1	ENSG00000162630	B3GALT2	B3GALT2 _( -24560 )	4	chr1_193211214_193211925	2	0	0	0	0	0	1	0	1	0	0	0	0	0	0	0	0	0	0	0.185559	0.185559	0	0	0.49019	0.49019	0.49019	0.337874	1	0.49019	2
2230	651	ENSG00000183763	TRAIP	1	ENSG00000162630	B3GALT2	B3GALT2 _( -24560 )	4	chr1_193211214_193211925	1	0	0	0	0	0	0	0	1	0	0	0	0	0	0	0	0	0	0	0	0	0	0	0.490057	0.490057	0.490057	0.490057	1	0.490057	2
3005	2885	ENSG00000274879	ENSG00000274879	1	ENSG00000047346	FAM214A	FAM214A _( -10226 )	4	chr15_52720043_52720391	1	0	0	0	0	0	0	0	1	0	0	0	0	0	0	0	0	0	0	0	0	0	0	-0.489774	0.489774	0.489774	0.489774	1	0.489774	2
2373	2781	ENSG00000189306	RRP7A	1	ENSG00000075413	MARK3	MARK3 _( 62725 )	4	chr14_103448117_103448472	2	0	0	0	0	0	0	1	1	0	0	0	0	0	0	0	0	0	0	0	0	0.0596349	0.0596349	0.484878	0.484878	0.484878	0.272257	1	0.484878	2
1402	2776	ENSG00000147655	RSPO2	1	ENSG00000089902	RCOR1	RCOR1 _( 82805 )	4	chr14_102675466_102675800	1	0	0	0	0	0	0	0	1	0	0	0	0	0	0	0	0	0	0	0	0	0	0	-0.483056	0.483056	0.483056	0.483056	1	0.483056	2
723	6800	ENSG00000116661	FBXO2	1	ENSG00000120725	SIL1	SIL1 _( 4240 )	4	chr5_139288929_139289294	7	1	1	1	1	1	1	1	0	-0.480292	0.480292	-0.416265	0.416265	-0.290582	0.290582	-0.498015	0.498015	-0.179616	0.179616	-0.174132	0.174132	-0.229016	0.229016	0	0	0.498015	0.323988	1	0.480292	2
1279	4014	ENSG00000141574	SECTM1	1	ENSG00000223658	C1GALT1C1L	C1GALT1C1L _( -29165 )	4	chr2_43705487_43705736	1	0	0	0	0	0	0	0	1	0	0	0	0	0	0	0	0	0	0	0	0	0	0	0.477765	0.477765	0.477765	0.477765	1	0.477765	2
617	651	ENSG00000111247	RAD51AP1	1	ENSG00000162630	B3GALT2	B3GALT2 _( -24560 )	4	chr1_193211214_193211925	2	0	0	0	0	0	1	0	1	0	0	0	0	0	0	0	0	0	0	0.265722	0.265722	0	0	0.476458	0.476458	0.476458	0.37109	1	0.476458	2
749	2519	ENSG00000117650	NEK2	1	ENSG00000255526	NEDD8-MDP1	NEDD8-MDP1 _( 7217 )	4	chr14_24224469_24225138	1	0	0	0	0	0	0	0	1	0	0	0	0	0	0	0	0	0	0	0	0	0	0	0.474073	0.474073	0.474073	0.474073	1	0.474073	2
1538	2781	ENSG00000156136	DCK	1	ENSG00000075413	MARK3	MARK3 _( 62725 )	4	chr14_103448117_103448472	2	0	0	0	0	0	0	1	1	0	0	0	0	0	0	0	0	0	0	0	0	0.0151888	0.0151888	0.473913	0.473913	0.473913	0.244551	1	0.473913	2
2305	8626	ENSG00000186470	BTN3A2	1	ENSG00000131773	KHDRBS3	KHDRBS3 _( 138335 )	4	chr8_135595792_135596359	2	0	0	1	0	0	0	0	1	0	0	0	0	0.000139747	0.000139747	0	0	0	0	0	0	0	0	0.47233	0.47233	0.47233	0.236235	1	0.47233	2
745	3991	ENSG00000117594	HSD11B1	1	ENSG00000115841	RMDN2	RMDN2 _( -10869 )	4	chr2_37911764_37912318	1	0	0	0	0	0	0	0	1	0	0	0	0	0	0	0	0	0	0	0	0	0	0	-0.470967	0.470967	0.470967	0.470967	1	0.470967	2
704	6663	ENSG00000115604	IL18R1	1	ENSG00000186952	TMEM232	TMEM232 _( -46079 )	4	chr5_110785035_110785704	1	0	0	0	0	0	0	0	1	0	0	0	0	0	0	0	0	0	0	0	0	0	0	-0.47054	0.47054	0.47054	0.47054	1	0.47054	2
1820	6238	ENSG00000166589	CDH16	1	ENSG00000109654	TRIM2	TRIM2 _( 7448 )	4	chr4_153159790_153160123	1	0	0	0	0	0	0	0	1	0	0	0	0	0	0	0	0	0	0	0	0	0	0	-0.47049	0.47049	0.47049	0.47049	1	0.47049	2
667	651	ENSG00000113810	SMC4	1	ENSG00000162630	B3GALT2	B3GALT2 _( -24560 )	4	chr1_193211214_193211925	2	0	0	0	0	0	1	0	1	0	0	0	0	0	0	0	0	0	0	0.188522	0.188522	0	0	0.470374	0.470374	0.470374	0.329448	1	0.470374	2
2917	4345	ENSG00000265752	ENSG00000265752	1	ENSG00000136541	ERMN	ERMN _( 14246 )	4	chr2_157313112_157313467	1	0	0	0	0	0	0	0	1	0	0	0	0	0	0	0	0	0	0	0	0	0	0	0.468646	0.468646	0.468646	0.468646	1	0.468646	2
1481	3730	ENSG00000152952	PLOD2	1	ENSG00000197971	MBP	MBP _( -27927 )	4	chr18_77161610_77163017	1	0	0	0	0	0	0	0	1	0	0	0	0	0	0	0	0	0	0	0	0	0	0	0.468522	0.468522	0.468522	0.468522	1	0.468522	2
2578	2781	ENSG00000214860	EVPLL	1	ENSG00000075413	MARK3	MARK3 _( 62725 )	4	chr14_103448117_103448472	1	0	0	0	0	0	0	0	1	0	0	0	0	0	0	0	0	0	0	0	0	0	0	-0.462995	0.462995	0.462995	0.462995	1	0.462995	2
1698	651	ENSG00000163507	CIP2A	1	ENSG00000162630	B3GALT2	B3GALT2 _( -24560 )	4	chr1_193211214_193211925	2	0	0	0	0	0	1	0	1	0	0	0	0	0	0	0	0	0	0	0.170893	0.170893	0	0	0.462631	0.462631	0.462631	0.316762	1	0.462631	2
716	2781	ENSG00000116062	MSH6	1	ENSG00000075413	MARK3	MARK3 _( 62725 )	4	chr14_103448117_103448472	1	0	0	0	0	0	0	0	1	0	0	0	0	0	0	0	0	0	0	0	0	0	0	0.461917	0.461917	0.461917	0.461917	1	0.461917	2
2967	9287	ENSG00000272114	ENSG00000272114	1	ENSG00000046774	MAGEC2	MAGEC2 _( -353583 )	4	chrX_142558873_142559268	1	0	0	0	0	0	0	0	1	0	0	0	0	0	0	0	0	0	0	0	0	0	0	0.45455	0.45455	0.45455	0.45455	1	0.45455	2
1552	651	ENSG00000156802	ATAD2	1	ENSG00000162630	B3GALT2	B3GALT2 _( -24560 )	4	chr1_193211214_193211925	2	0	0	0	0	0	1	0	1	0	0	0	0	0	0	0	0	0	0	0.230096	0.230096	0	0	0.453215	0.453215	0.453215	0.341655	1	0.453215	2
1458	2781	ENSG00000151503	NCAPD3	1	ENSG00000075413	MARK3	MARK3 _( 62725 )	4	chr14_103448117_103448472	1	0	0	0	0	0	0	0	1	0	0	0	0	0	0	0	0	0	0	0	0	0	0	0.451855	0.451855	0.451855	0.451855	1	0.451855	2
1601	7294	ENSG00000159399	HK2	1	ENSG00000135338	LCA5	LCA5 _( 69132 )	4	chr6_79467936_79468326	7	1	1	1	1	1	1	1	0	-0.450642	0.450642	-0.361675	0.361675	-0.357442	0.357442	-0.239059	0.239059	-0.156522	0.156522	-0.320467	0.320467	-0.408413	0.408413	0	0	0.450642	0.327746	1	0.450642	2
2347	149	ENSG00000188293	IGFL1	1	ENSG00000066135	KDM4A	KDM4A _( -45105 )	4	chr1_43604862_43605044	1	0	0	0	0	0	0	0	1	0	0	0	0	0	0	0	0	0	0	0	0	0	0	0.44806	0.44806	0.44806	0.44806	1	0.44806	2
1886	651	ENSG00000168078	PBK	1	ENSG00000162630	B3GALT2	B3GALT2 _( -24560 )	4	chr1_193211214_193211925	2	0	0	0	0	0	1	0	1	0	0	0	0	0	0	0	0	0	0	0.126355	0.126355	0	0	0.447901	0.447901	0.447901	0.287128	1	0.447901	2
184	2781	ENSG00000070814	TCOF1	1	ENSG00000075413	MARK3	MARK3 _( 62725 )	4	chr14_103448117_103448472	1	0	0	0	0	0	0	0	1	0	0	0	0	0	0	0	0	0	0	0	0	0	0	0.44655	0.44655	0.44655	0.44655	1	0.44655	2
801	1155	ENSG00000120708	TGFBI	1	ENSG00000107771	CCSER2	CCSER2 _( 355721 )	4	chr10_84684279_84684599	6	1	0	1	1	1	1	1	0	0.446411	0.446411	0	0	0.0367714	0.0367714	0.218504	0.218504	0.275765	0.275765	0.18006	0.18006	0.27043	0.27043	0	0	0.446411	0.23799	1	0.446411	2
427	2781	ENSG00000101945	SUV39H1	1	ENSG00000075413	MARK3	MARK3 _( 62725 )	4	chr14_103448117_103448472	1	0	0	0	0	0	0	0	1	0	0	0	0	0	0	0	0	0	0	0	0	0	0	0.442522	0.442522	0.442522	0.442522	1	0.442522	2
2708	4109	ENSG00000234616	JRK	1	ENSG00000003137	CYP26B1	CYP26B1 _( 172692 )	4	chr2_71974726_71975346	1	0	0	0	0	0	0	0	1	0	0	0	0	0	0	0	0	0	0	0	0	0	0	-0.442435	0.442435	0.442435	0.442435	1	0.442435	2
1930	8556	ENSG00000169247	SH3TC2	1	ENSG00000182197	EXT1	EXT1 _( -233882 )	4	chr8_118345735_118345946	1	0	0	0	0	0	0	0	1	0	0	0	0	0	0	0	0	0	0	0	0	0	0	0.442075	0.442075	0.442075	0.442075	1	0.442075	2
178	2958	ENSG00000070404	FSTL3	1	ENSG00000033800	PIAS1	PIAS1 _( -98778 )	4	chr15_67954583_67955401	1	0	0	0	0	0	0	0	1	0	0	0	0	0	0	0	0	0	0	0	0	0	0	-0.438828	0.438828	0.438828	0.438828	1	0.438828	2
3025	2886	ENSG00000278763	FAM27B	1	ENSG00000169856	ONECUT1	ONECUT1 _( -66863 )	4	chr15_52857941_52858235	1	0	0	0	0	0	0	0	1	0	0	0	0	0	0	0	0	0	0	0	0	0	0	-0.436714	0.436714	0.436714	0.436714	1	0.436714	2
2760	4303	ENSG00000243896	OR2A7	1	ENSG00000168702	LRP1B	LRP1B _( -86585 )	4	chr2_142218286_142218979	2	0	0	0	0	1	0	0	1	0	0	0	0	0	0	0	0	-0.116662	0.116662	0	0	0	0	-0.435973	0.435973	0.435973	0.276318	1	0.435973	2
3045	7162	ENSG00000281162	LINC01127	1	ENSG00000112212	TSPO2	TSPO2 _( -111622 )	4	chr6_40930473_40930932	6	1	1	1	1	0	1	1	0	0.433538	0.433538	0.333374	0.333374	0.30068	0.30068	0.391821	0.391821	0	0	0.0532517	0.0532517	0.363649	0.363649	0	0	0.433538	0.312719	1	0.433538	2
646	651	ENSG00000112742	TTK	1	ENSG00000162630	B3GALT2	B3GALT2 _( -24560 )	4	chr1_193211214_193211925	2	0	0	0	0	0	1	0	1	0	0	0	0	0	0	0	0	0	0	0.234892	0.234892	0	0	0.432591	0.432591	0.432591	0.333741	1	0.432591	2
648	5931	ENSG00000112773	TENT5A	1	ENSG00000197888	UGT2B17	UGT2B17 _( 45923 )	4	chr4_68522220_68522604	1	0	0	0	0	0	0	0	1	0	0	0	0	0	0	0	0	0	0	0	0	0	0	-0.4325	0.4325	0.4325	0.4325	1	0.4325	2
577	2717	ENSG00000109099	PMP22	1	ENSG00000021645	NRXN3	NRXN3 _( -34339 )	4	chr14_78135425_78136034	1	0	0	0	0	0	0	0	1	0	0	0	0	0	0	0	0	0	0	0	0	0	0	0.431924	0.431924	0.431924	0.431924	1	0.431924	2
1562	2519	ENSG00000157456	CCNB2	1	ENSG00000255526	NEDD8-MDP1	NEDD8-MDP1 _( 7217 )	4	chr14_24224469_24225138	1	0	0	0	0	0	0	0	1	0	0	0	0	0	0	0	0	0	0	0	0	0	0	0.431822	0.431822	0.431822	0.431822	1	0.431822	2
2560	7473	ENSG00000213626	LBH	1	ENSG00000196569	LAMA2	LAMA2 _( -241115 )	4	chr6_128641810_128642026	1	0	0	0	0	0	0	0	1	0	0	0	0	0	0	0	0	0	0	0	0	0	0	0.430163	0.430163	0.430163	0.430163	1	0.430163	2
2143	3492	ENSG00000178814	OPLAH	1	ENSG00000154265	ABCA5	ABCA5 _( 26580 )	4	chr17_69300225_69300664	6	1	1	1	1	1	0	1	0	0.429882	0.429882	0.46291	0.46291	0.396393	0.396393	0.173243	0.173243	0.212678	0.212678	0	0	0.332234	0.332234	0	0	0.46291	0.334557	1	0.429882	2
2556	2781	ENSG00000213397	HAUS7	1	ENSG00000075413	MARK3	MARK3 _( 62725 )	4	chr14_103448117_103448472	1	0	0	0	0	0	0	0	1	0	0	0	0	0	0	0	0	0	0	0	0	0	0	0.427549	0.427549	0.427549	0.427549	1	0.427549	2
1548	5558	ENSG00000156475	PPP2R2B	1	ENSG00000174891	RSRC1	RSRC1 _( -20048 )	4	chr3_158085450_158085807	1	0	0	0	0	0	0	0	1	0	0	0	0	0	0	0	0	0	0	0	0	0	0	0.427423	0.427423	0.427423	0.427423	1	0.427423	2
611	4440	ENSG00000110888	CAPRIN2	1	ENSG00000170035	UBE2E3	UBE2E3 _( -59066 )	4	chr2_180907806_180908182	1	0	0	0	0	0	0	0	1	0	0	0	0	0	0	0	0	0	0	0	0	0	0	0.425391	0.425391	0.425391	0.425391	1	0.425391	2
449	2781	ENSG00000102900	NUP93	1	ENSG00000075413	MARK3	MARK3 _( 62725 )	4	chr14_103448117_103448472	1	0	0	0	0	0	0	0	1	0	0	0	0	0	0	0	0	0	0	0	0	0	0	0.425126	0.425126	0.425126	0.425126	1	0.425126	2
1153	8121	ENSG00000137094	DNAJB5	1	ENSG00000170279	C7orf33	C7orf33 _( -19686 )	4	chr7_148570710_148570879	1	0	0	0	0	0	0	0	1	0	0	0	0	0	0	0	0	0	0	0	0	0	0	0.425052	0.425052	0.425052	0.425052	1	0.425052	2
1819	3023	ENSG00000166582	CENPV	1	ENSG00000140522	RLBP1	RLBP1 _( -9071 )	4	chr15_89230822_89231395	7	1	1	1	1	1	1	1	0	0.424519	0.424519	0.505346	0.505346	0.289344	0.289344	0.402509	0.402509	0.192431	0.192431	0.0225567	0.0225567	0.297429	0.297429	0	0	0.505346	0.304876	1	0.424519	2
2827	5404	ENSG00000255757	ENSG00000255757	1	ENSG00000186265	BTLA	BTLA _( -24890 )	4	chr3_112524451_112524955	1	0	0	0	0	0	0	0	1	0	0	0	0	0	0	0	0	0	0	0	0	0	0	0.423924	0.423924	0.423924	0.423924	1	0.423924	2
834	1224	ENSG00000122952	ZWINT	1	ENSG00000171206	TRIM8	TRIM8 _( -12260 )	4	chr10_102629500_102630050	1	0	0	0	0	0	0	0	1	0	0	0	0	0	0	0	0	0	0	0	0	0	0	0.423746	0.423746	0.423746	0.423746	1	0.423746	2
1635	651	ENSG00000161692	DBF4B	1	ENSG00000162630	B3GALT2	B3GALT2 _( -24560 )	4	chr1_193211214_193211925	2	0	0	0	0	0	1	0	1	0	0	0	0	0	0	0	0	0	0	0.159954	0.159954	0	0	0.422233	0.422233	0.422233	0.291093	1	0.422233	2
2754	6730	ENSG00000243137	PSG4	1	ENSG00000113368	LMNB1	LMNB1 _( 35039 )	4	chr5_126811662_126812077	1	0	0	0	0	0	0	0	1	0	0	0	0	0	0	0	0	0	0	0	0	0	0	-0.422129	0.422129	0.422129	0.422129	1	0.422129	2
215	2781	ENSG00000075131	TIPIN	1	ENSG00000075413	MARK3	MARK3 _( 62725 )	4	chr14_103448117_103448472	1	0	0	0	0	0	0	0	1	0	0	0	0	0	0	0	0	0	0	0	0	0	0	0.42159	0.42159	0.42159	0.42159	1	0.42159	2
1429	6885	ENSG00000149380	P4HA3	1	ENSG00000171992	SYNPO	SYNPO _( 22151 )	4	chr5_150623231_150623823	1	0	0	0	0	0	0	0	1	0	0	0	0	0	0	0	0	0	0	0	0	0	0	-0.421101	0.421101	0.421101	0.421101	1	0.421101	2
988	2781	ENSG00000130816	DNMT1	1	ENSG00000075413	MARK3	MARK3 _( 62725 )	4	chr14_103448117_103448472	2	0	0	0	0	0	0	1	1	0	0	0	0	0	0	0	0	0	0	0	0	0.0238202	0.0238202	0.419745	0.419745	0.419745	0.221783	1	0.419745	2
1508	211	ENSG00000154237	LRRK1	1	ENSG00000162598	C1orf87	C1orf87 _( -97845 )	4	chr1_60171615_60172076	1	0	0	0	0	0	0	0	1	0	0	0	0	0	0	0	0	0	0	0	0	0	0	0.418109	0.418109	0.418109	0.418109	1	0.418109	2
2197	6031	ENSG00000182022	CHST15	1	ENSG00000152595	MEPE	MEPE _( 13929 )	4	chr4_87835340_87835704	7	1	1	1	1	1	1	1	0	0.417226	0.417226	0.342314	0.342314	0.313876	0.313876	0.383671	0.383671	0.124008	0.124008	0.436844	0.436844	0.546849	0.546849	0	0	0.546849	0.366398	1	0.417226	2
598	6695	ENSG00000110047	EHD1	1	ENSG00000092421	SEMA6A	SEMA6A _( -77981 )	4	chr5_116652915_116653449	1	0	0	0	0	0	0	0	1	0	0	0	0	0	0	0	0	0	0	0	0	0	0	-0.417219	0.417219	0.417219	0.417219	1	0.417219	2
140	6533	ENSG00000062282	DGAT2	1	ENSG00000145642	SHISAL2B	SHISAL2B _( -70483 )	4	chr5_64619634_64619825	1	0	0	0	0	0	0	0	1	0	0	0	0	0	0	0	0	0	0	0	0	0	0	0.416391	0.416391	0.416391	0.416391	1	0.416391	2
1325	2781	ENSG00000143498	TAF1A	1	ENSG00000075413	MARK3	MARK3 _( 62725 )	4	chr14_103448117_103448472	1	0	0	0	0	0	0	0	1	0	0	0	0	0	0	0	0	0	0	0	0	0	0	0.416315	0.416315	0.416315	0.416315	1	0.416315	2
1704	6342	ENSG00000163565	IFI16	1	ENSG00000185758	CLDN24	CLDN24 _( -26588 )	4	chr4_183349014_183349381	1	0	0	0	0	0	0	0	1	0	0	0	0	0	0	0	0	0	0	0	0	0	0	0.415026	0.415026	0.415026	0.415026	1	0.415026	2
193	4003	ENSG00000072210	ALDH3A2	1	ENSG00000183023	SLC8A1	SLC8A1 _( 329343 )	4	chr2_40281016_40281710	1	0	0	0	0	0	0	0	1	0	0	0	0	0	0	0	0	0	0	0	0	0	0	0.414576	0.414576	0.414576	0.414576	1	0.414576	2
46	1697	ENSG00000013364	MVP	1	ENSG00000170962	PDGFD	PDGFD _( 29244 )	4	chr11_104134560_104135135	1	0	0	0	0	0	0	0	1	0	0	0	0	0	0	0	0	0	0	0	0	0	0	-0.413962	0.413962	0.413962	0.413962	1	0.413962	2
2886	4225	ENSG00000261373	VPS9D1-AS1	1	ENSG00000186522	SEPT-X	SEPT-X _( 146817 )	4	chr2_109466973_109467389	5	1	1	0	1	1	0	1	0	-0.413869	0.413869	-0.36083	0.36083	0	0	-0.371183	0.371183	-0.465482	0.465482	0	0	-0.334017	0.334017	0	0	0.465482	0.389076	1	0.413869	2
671	5304	ENSG00000114251	WNT5A	1	ENSG00000163605	PPP4R2	PPP4R2 _( -5636 )	4	chr3_72990679_72991149	7	1	1	1	1	1	1	1	0	-0.413756	0.413756	-0.153115	0.153115	-0.385245	0.385245	-0.34688	0.34688	-0.462206	0.462206	-0.117539	0.117539	-0.289184	0.289184	0	0	0.462206	0.309704	1	0.413756	2
1795	2591	ENSG00000166016	ABTB2	1	ENSG00000087303	NID2	NID2 _( -7132 )	4	chr14_52076360_52076724	1	0	0	0	0	0	0	0	1	0	0	0	0	0	0	0	0	0	0	0	0	0	0	0.41336	0.41336	0.41336	0.41336	1	0.41336	2
2821	4557	ENSG00000254860	TMEM9B-AS1	1	ENSG00000114948	ADAM23	ADAM23 _( 38678 )	4	chr2_206482217_206482392	1	0	0	0	0	0	0	0	1	0	0	0	0	0	0	0	0	0	0	0	0	0	0	0.412478	0.412478	0.412478	0.412478	1	0.412478	2
1716	8574	ENSG00000163736	PPBP	1	ENSG00000172164	SNTB1	SNTB1 _( -290861 )	4	chr8_121104134_121104732	7	1	1	1	1	1	1	1	0	-0.411472	0.411472	-0.181996	0.181996	-0.40949	0.40949	-0.153504	0.153504	-0.259584	0.259584	-0.389705	0.389705	-0.063568	0.063568	0	0	0.411472	0.267045	1	0.411472	2
2764	4713	ENSG00000244270	RPL32P29	1	ENSG00000101333	PLCB4	PLCB4 _( 145798 )	4	chr20_9214561_9215221	6	1	1	1	1	1	0	1	0	0.41119	0.41119	0.334063	0.334063	0.24552	0.24552	0.332135	0.332135	0.268227	0.268227	0	0	0.3784	0.3784	0	0	0.41119	0.328256	1	0.41119	2
5	619	ENSG00000002549	LAP3	1	ENSG00000116667	C1orf21	C1orf21 _( 98681 )	4	chr1_184485739_184486339	1	0	0	0	0	0	0	0	1	0	0	0	0	0	0	0	0	0	0	0	0	0	0	0.410837	0.410837	0.410837	0.410837	1	0.410837	2
527	5374	ENSG00000106366	SERPINE1	1	ENSG00000170017	ALCAM	ALCAM _( -16589 )	4	chr3_105349858_105350320	6	1	1	0	1	1	1	1	0	0.409507	0.409507	0.322923	0.322923	0	0	0.37612	0.37612	0.227494	0.227494	0.102252	0.102252	0.13742	0.13742	0	0	0.409507	0.262619	1	0.409507	2
1814	651	ENSG00000166451	CENPN	1	ENSG00000162630	B3GALT2	B3GALT2 _( -24560 )	4	chr1_193211214_193211925	2	0	0	0	0	0	1	0	1	0	0	0	0	0	0	0	0	0	0	0.178222	0.178222	0	0	0.409481	0.409481	0.409481	0.293852	1	0.409481	2
1400	651	ENSG00000147536	GINS4	1	ENSG00000162630	B3GALT2	B3GALT2 _( -24560 )	4	chr1_193211214_193211925	3	0	0	0	0	1	1	0	1	0	0	0	0	0	0	0	0	0.108073	0.108073	0.036975	0.036975	0	0	0.409369	0.409369	0.409369	0.184806	1	0.409369	2
2100	2781	ENSG00000176208	ATAD5	1	ENSG00000075413	MARK3	MARK3 _( 62725 )	4	chr14_103448117_103448472	1	0	0	0	0	0	0	0	1	0	0	0	0	0	0	0	0	0	0	0	0	0	0	0.408727	0.408727	0.408727	0.408727	1	0.408727	2
719	5654	ENSG00000116260	QSOX1	1	ENSG00000073282	TP63	TP63 _( -121856 )	4	chr3_189509007_189509560	1	0	0	0	0	0	0	0	1	0	0	0	0	0	0	0	0	0	0	0	0	0	0	-0.408623	0.408623	0.408623	0.408623	1	0.408623	2
1197	6599	ENSG00000138166	DUSP5	1	ENSG00000152348	ATG10	ATG10 _( -23218 )	4	chr5_81948425_81948807	1	0	0	0	0	0	0	0	1	0	0	0	0	0	0	0	0	0	0	0	0	0	0	-0.408543	0.408543	0.408543	0.408543	1	0.408543	2
1656	5192	ENSG00000162591	MEGF6	1	ENSG00000160746	ANO10	ANO10 _( -38300 )	4	chr3_43729894_43730323	1	0	0	0	0	0	0	0	1	0	0	0	0	0	0	0	0	0	0	0	0	0	0	0.408159	0.408159	0.408159	0.408159	1	0.408159	2
2135	3370	ENSG00000178372	CALML5	1	ENSG00000181481	RNF135	RNF135 _( -19212 )	4	chr17_30950542_30950989	7	1	1	1	1	1	1	1	0	0.406689	0.406689	0.348951	0.348951	0.256397	0.256397	0.428084	0.428084	0.244401	0.244401	0.355905	0.355905	0.19332	0.19332	0	0	0.428084	0.319107	1	0.406689	2
665	7333	ENSG00000113657	DPYSL3	1	ENSG00000112182	BACH2	BACH2 _( 174272 )	4	chr6_90121949_90122636	2	0	0	0	0	1	0	0	1	0	0	0	0	0	0	0	0	0.0126024	0.0126024	0	0	0	0	0.406552	0.406552	0.406552	0.209577	1	0.406552	2
318	7504	ENSG00000090554	FLT3LG	1	ENSG00000016402	IL20RA	IL20RA _( -10963 )	4	chr6_137056143_137056638	1	0	0	0	0	0	0	0	1	0	0	0	0	0	0	0	0	0	0	0	0	0	0	-0.406251	0.406251	0.406251	0.406251	1	0.406251	2
1008	2519	ENSG00000131747	TOP2A	1	ENSG00000255526	NEDD8-MDP1	NEDD8-MDP1 _( 7217 )	4	chr14_24224469_24225138	1	0	0	0	0	0	0	0	1	0	0	0	0	0	0	0	0	0	0	0	0	0	0	0.406233	0.406233	0.406233	0.406233	1	0.406233	2
823	8833	ENSG00000121966	CXCR4	1	ENSG00000165105	RASEF	RASEF _( 14653 )	4	chr9_83048082_83048524	1	0	0	0	0	0	0	0	1	0	0	0	0	0	0	0	0	0	0	0	0	0	0	0.405976	0.405976	0.405976	0.405976	1	0.405976	2
1788	8134	ENSG00000165887	ANKRD2	1	ENSG00000242048	ENSG00000242048	ENSG00000242048 _( -116466 )	4	chr7_151689452_151690024	1	0	0	0	0	0	0	0	1	0	0	0	0	0	0	0	0	0	0	0	0	0	0	0.405385	0.405385	0.405385	0.405385	1	0.405385	2
2432	459	ENSG00000197712	FAM114A1	1	ENSG00000159516	SPRR2G	SPRR2G _( -54 )	4	chr1_153150923_153151300	7	1	1	1	1	1	1	1	0	0.405163	0.405163	0.0539342	0.0539342	0.0926826	0.0926826	0.354887	0.354887	0.378163	0.378163	0.300315	0.300315	0.299132	0.299132	0	0	0.405163	0.269182	1	0.405163	2
536	3861	ENSG00000106799	TGFBR1	1	ENSG00000151353	TMEM18	TMEM18 _( 39118 )	4	chr2_637842_638321	1	0	0	0	0	0	0	0	1	0	0	0	0	0	0	0	0	0	0	0	0	0	0	0.405152	0.405152	0.405152	0.405152	1	0.405152	2
2140	4692	ENSG00000178685	PARP10	1	ENSG00000171873	ADRA1D	ADRA1D _( -202376 )	4	chr20_4451450_4452071	1	0	0	0	0	0	0	0	1	0	0	0	0	0	0	0	0	0	0	0	0	0	0	-0.404481	0.404481	0.404481	0.404481	1	0.404481	2
2604	3936	ENSG00000223749	MIR503HG	1	ENSG00000198399	ITSN2	ITSN2 _( -24755 )	4	chr2_24385469_24385801	1	0	0	0	0	0	0	0	1	0	0	0	0	0	0	0	0	0	0	0	0	0	0	-0.403346	0.403346	0.403346	0.403346	1	0.403346	2
1515	1578	ENSG00000154589	LY96	1	ENSG00000085741	WNT11	WNT11 _( 182850 )	4	chr11_76023458_76023682	1	0	0	0	0	0	0	0	1	0	0	0	0	0	0	0	0	0	0	0	0	0	0	-0.403149	0.403149	0.403149	0.403149	1	0.403149	2
2941	5556	ENSG00000267774	ENSG00000267774	1	ENSG00000163661	PTX3	PTX3 _( -42057 )	4	chr3_157394381_157394732	1	0	0	0	0	0	0	0	1	0	0	0	0	0	0	0	0	0	0	0	0	0	0	0.401669	0.401669	0.401669	0.401669	1	0.401669	2
2478	6688	ENSG00000198910	L1CAM	1	ENSG00000145780	FEM1C	FEM1C _( 93663 )	4	chr5_115450753_115451231	1	0	0	0	0	0	0	0	1	0	0	0	0	0	0	0	0	0	0	0	0	0	0	-0.401657	0.401657	0.401657	0.401657	1	0.401657	2
2540	5809	ENSG00000206828	ENSG00000206828	1	ENSG00000163394	CCKAR	CCKAR _( 163311 )	4	chr4_26326816_26327151	1	0	0	0	0	0	0	0	1	0	0	0	0	0	0	0	0	0	0	0	0	0	0	-0.401596	0.401596	0.401596	0.401596	1	0.401596	2
2426	9145	ENSG00000197461	PDGFA	1	ENSG00000188021	UBQLN2	UBQLN2 _( -249981 )	4	chrX_56313256_56313658	1	0	0	0	0	0	0	0	1	0	0	0	0	0	0	0	0	0	0	0	0	0	0	-0.401453	0.401453	0.401453	0.401453	1	0.401453	2
1393	651	ENSG00000146918	NCAPG2	1	ENSG00000162630	B3GALT2	B3GALT2 _( -24560 )	4	chr1_193211214_193211925	2	0	0	0	0	0	1	0	1	0	0	0	0	0	0	0	0	0	0	0.12317	0.12317	0	0	0.40126	0.40126	0.40126	0.262215	1	0.40126	2
1060	651	ENSG00000134222	PSRC1	1	ENSG00000162630	B3GALT2	B3GALT2 _( -24560 )	4	chr1_193211214_193211925	1	0	0	0	0	0	0	0	1	0	0	0	0	0	0	0	0	0	0	0	0	0	0	0.400847	0.400847	0.400847	0.400847	1	0.400847	2
2545	4557	ENSG00000210082	MT-RNR2	1	ENSG00000114948	ADAM23	ADAM23 _( 38678 )	4	chr2_206482217_206482392	1	0	0	0	0	0	0	0	1	0	0	0	0	0	0	0	0	0	0	0	0	0	0	0.400813	0.400813	0.400813	0.400813	1	0.400813	2
549	651	ENSG00000108106	UBE2S	1	ENSG00000162630	B3GALT2	B3GALT2 _( -24560 )	4	chr1_193211214_193211925	2	0	0	0	0	0	1	0	1	0	0	0	0	0	0	0	0	0	0	0.14069	0.14069	0	0	0.400299	0.400299	0.400299	0.270494	1	0.400299	2
1341	2792	ENSG00000144045	DQX1	1	ENSG00000184984	CHRM5	CHRM5 _( -318581 )	4	chr15_33649757_33650139	1	0	0	0	0	0	0	0	1	0	0	0	0	0	0	0	0	0	0	0	0	0	0	0.399692	0.399692	0.399692	0.399692	1	0.399692	2
1653	971	ENSG00000162520	SYNC	1	ENSG00000077327	SPAG6	SPAG6 _( 133781 )	4	chr10_22479226_22479676	1	0	0	0	0	0	0	0	1	0	0	0	0	0	0	0	0	0	0	0	0	0	0	0.399589	0.399589	0.399589	0.399589	1	0.399589	2
2813	6756	ENSG00000254166	CASC19	1	ENSG00000158985	CDC42SE2	CDC42SE2 _( -26818 )	4	chr5_131218277_131218675	1	0	0	0	0	0	0	0	1	0	0	0	0	0	0	0	0	0	0	0	0	0	0	0.399113	0.399113	0.399113	0.399113	1	0.399113	2
2694	5809	ENSG00000233250	ENSG00000233250	1	ENSG00000163394	CCKAR	CCKAR _( 163311 )	4	chr4_26326816_26327151	1	0	0	0	0	0	0	0	1	0	0	0	0	0	0	0	0	0	0	0	0	0	0	-0.398006	0.398006	0.398006	0.398006	1	0.398006	2
2408	7261	ENSG00000196954	CASP4	1	ENSG00000188107	EYS	EYS _( -1065710 )	4	chr6_66772935_66773166	5	1	1	1	1	0	0	1	0	-0.397578	0.397578	-0.189035	0.189035	-0.425684	0.425684	-0.3621	0.3621	0	0	0	0	-0.487617	0.487617	0	0	0.487617	0.372403	1	0.397578	2
28	4020	ENSG00000008838	MED24	1	ENSG00000171132	PRKCE	PRKCE _( 294487 )	4	chr2_45945832_45946513	1	0	0	0	0	0	0	0	1	0	0	0	0	0	0	0	0	0	0	0	0	0	0	0.397398	0.397398	0.397398	0.397398	1	0.397398	2
2408	5307	ENSG00000196954	CASP4	1	ENSG00000169855	ROBO1	ROBO1 _( -104738 )	4	chr3_79872553_79872966	1	0	0	0	0	0	0	0	1	0	0	0	0	0	0	0	0	0	0	0	0	0	0	-0.396589	0.396589	0.396589	0.396589	1	0.396589	2
812	5297	ENSG00000121064	SCPEP1	1	ENSG00000163602	RYBP	RYBP _( -185503 )	4	chr3_72632124_72632463	1	0	0	0	0	0	0	0	1	0	0	0	0	0	0	0	0	0	0	0	0	0	0	-0.396242	0.396242	0.396242	0.396242	1	0.396242	2
893	419	ENSG00000125775	SDCBP2	1	ENSG00000265808	SEC22B	SEC22B _( 52362 )	4	chr1_120123874_120124153	1	0	0	0	0	0	0	0	1	0	0	0	0	0	0	0	0	0	0	0	0	0	0	0.396023	0.396023	0.396023	0.396023	1	0.396023	2
875	2588	ENSG00000124882	EREG	1	ENSG00000139926	FRMD6	FRMD6 _( 50245 )	4	chr14_51539345_51540606	1	0	0	0	0	0	0	0	1	0	0	0	0	0	0	0	0	0	0	0	0	0	0	0.395531	0.395531	0.395531	0.395531	1	0.395531	2
1677	4843	ENSG00000163202	LCE3D	1	ENSG00000182463	TSHZ2	TSHZ2 _( -194898 )	4	chr20_52777093_52777509	1	0	0	0	0	0	0	0	1	0	0	0	0	0	0	0	0	0	0	0	0	0	0	0.395494	0.395494	0.395494	0.395494	1	0.395494	2
725	1236	ENSG00000116667	C1orf21	1	ENSG00000108018	SORCS1	SORCS1 _( 502118 )	4	chr10_106661826_106662416	1	0	0	0	0	0	0	0	1	0	0	0	0	0	0	0	0	0	0	0	0	0	0	0.395298	0.395298	0.395298	0.395298	1	0.395298	2
246	8518	ENSG00000078401	EDN1	1	ENSG00000147655	RSPO2	RSPO2 _( -81682 )	4	chr8_108165330_108165715	3	0	1	0	0	0	1	0	1	0	0	-0.0352387	0.0352387	0	0	0	0	0	0	-0.0545999	0.0545999	0	0	-0.394164	0.394164	0.394164	0.161334	1	0.394164	2
2445	6663	ENSG00000198157	HMGN5	1	ENSG00000186952	TMEM232	TMEM232 _( -46079 )	4	chr5_110785035_110785704	5	1	0	1	1	1	0	1	0	0.39388	0.39388	0	0	0.454798	0.454798	0.347718	0.347718	0.31236	0.31236	0	0	0.478122	0.478122	0	0	0.478122	0.397376	1	0.39388	2
1910	9095	ENSG00000168679	SLC16A4	1	ENSG00000184735	DDX53	DDX53 _( 118835 )	4	chrX_23118796_23119287	1	0	0	0	0	0	0	0	1	0	0	0	0	0	0	0	0	0	0	0	0	0	0	-0.393543	0.393543	0.393543	0.393543	1	0.393543	2
1357	3798	ENSG00000144959	NCEH1	1	ENSG00000013275	PSMC4	PSMC4 _( -1318 )	4	chr19_39969231_39969687	1	0	0	0	0	0	0	0	1	0	0	0	0	0	0	0	0	0	0	0	0	0	0	-0.393417	0.393417	0.393417	0.393417	1	0.393417	2
1961	8632	ENSG00000170340	B3GNT2	1	ENSG00000167632	TRAPPC9	TRAPPC9 _( 126120 )	4	chr8_140331934_140332459	2	0	0	0	0	0	0	1	1	0	0	0	0	0	0	0	0	0	0	0	0	0.00117979	0.00117979	0.392367	0.392367	0.392367	0.196774	1	0.392367	2
17	1372	ENSG00000006118	TMEM132A	1	ENSG00000110328	GALNT18	GALNT18 _( 108407 )	4	chr11_11513191_11513598	1	0	0	0	0	0	0	0	1	0	0	0	0	0	0	0	0	0	0	0	0	0	0	0.391795	0.391795	0.391795	0.391795	1	0.391795	2
1434	2060	ENSG00000149591	TAGLN	1	ENSG00000186908	ZDHHC17	ZDHHC17 _( -43186 )	4	chr12_76719358_76720402	7	1	1	1	1	1	1	1	0	0.390644	0.390644	0.0812395	0.0812395	0.382821	0.382821	0.345286	0.345286	0.317238	0.317238	0.38717	0.38717	0.0573532	0.0573532	0	0	0.390644	0.28025	1	0.390644	2
2157	7043	ENSG00000179344	HLA-DQB1	1	ENSG00000244476	ERVFRD-1	ERVFRD-1 _( -48376 )	4	chr6_11160108_11160545	1	0	0	0	0	0	0	0	1	0	0	0	0	0	0	0	0	0	0	0	0	0	0	-0.389833	0.389833	0.389833	0.389833	1	0.389833	2
3036	6730	ENSG00000280143	ENSG00000280143	1	ENSG00000113368	LMNB1	LMNB1 _( 35039 )	4	chr5_126811662_126812077	1	0	0	0	0	0	0	0	1	0	0	0	0	0	0	0	0	0	0	0	0	0	0	-0.388887	0.388887	0.388887	0.388887	1	0.388887	2
1780	2781	ENSG00000165501	LRR1	1	ENSG00000075413	MARK3	MARK3 _( 62725 )	4	chr14_103448117_103448472	1	0	0	0	0	0	0	0	1	0	0	0	0	0	0	0	0	0	0	0	0	0	0	0.388549	0.388549	0.388549	0.388549	1	0.388549	2
1234	3033	ENSG00000139410	SDSL	1	ENSG00000176463	SLCO3A1	SLCO3A1 _( -146991 )	4	chr15_91706264_91706704	1	0	0	0	0	0	0	0	1	0	0	0	0	0	0	0	0	0	0	0	0	0	0	0.387573	0.387573	0.387573	0.387573	1	0.387573	2
177	3249	ENSG00000070190	DAPP1	1	ENSG00000140876	NUDT7	NUDT7 _( -110659 )	4	chr16_77611463_77611833	1	0	0	0	0	0	0	0	1	0	0	0	0	0	0	0	0	0	0	0	0	0	0	-0.387373	0.387373	0.387373	0.387373	1	0.387373	2
284	943	ENSG00000087074	PPP1R15A	1	ENSG00000165983	PTER	PTER _( -76643 )	4	chr10_16360018_16360300	4	1	0	1	1	0	0	1	0	-0.387315	0.387315	0	0	-0.29045	0.29045	-0.310143	0.310143	0	0	0	0	-0.334022	0.334022	0	0	0.387315	0.330483	1	0.387315	2
1151	2368	ENSG00000136982	DSCC1	1	ENSG00000188342	GTF2F2	GTF2F2 _( 68769 )	4	chr13_45189284_45190345	1	0	0	0	0	0	0	0	1	0	0	0	0	0	0	0	0	0	0	0	0	0	0	0.387035	0.387035	0.387035	0.387035	1	0.387035	2
2483	2417	ENSG00000203706	SERTAD4-AS1	1	ENSG00000178695	KCTD12	KCTD12 _( 238344 )	4	chr13_76647566_76648046	2	0	1	0	0	0	0	0	1	0	0	0.0521763	0.0521763	0	0	0	0	0	0	0	0	0	0	0.386881	0.386881	0.386881	0.219529	1	0.386881	2
1503	3023	ENSG00000154146	NRGN	1	ENSG00000140522	RLBP1	RLBP1 _( -9071 )	4	chr15_89230822_89231395	6	1	1	1	1	1	0	1	0	0.386781	0.386781	0.197553	0.197553	0.126203	0.126203	0.195395	0.195395	0.279569	0.279569	0	0	0.349211	0.349211	0	0	0.386781	0.255785	1	0.386781	2
410	7294	ENSG00000101187	SLCO4A1	1	ENSG00000135338	LCA5	LCA5 _( 69132 )	4	chr6_79467936_79468326	6	1	1	1	1	1	0	1	0	-0.386198	0.386198	-0.253069	0.253069	-0.396553	0.396553	-0.359953	0.359953	-0.377727	0.377727	0	0	-0.374339	0.374339	0	0	0.396553	0.357973	1	0.386198	2
1496	80	ENSG00000153714	LURAP1L	1	ENSG00000175707	KDF1	KDF1 _( 19761 )	4	chr1_26940385_26940645	1	0	0	0	0	0	0	0	1	0	0	0	0	0	0	0	0	0	0	0	0	0	0	-0.385994	0.385994	0.385994	0.385994	1	0.385994	2
2009	1167	ENSG00000172037	LAMB2	1	ENSG00000184719	RNLS	RNLS _( 62312 )	4	chr10_88521701_88522218	1	0	0	0	0	0	0	0	1	0	0	0	0	0	0	0	0	0	0	0	0	0	0	0.385931	0.385931	0.385931	0.385931	1	0.385931	2
1379	5504	ENSG00000145817	YIPF5	1	ENSG00000114126	TFDP2	TFDP2 _( 43295 )	4	chr3_142105741_142106249	1	0	0	0	0	0	0	0	1	0	0	0	0	0	0	0	0	0	0	0	0	0	0	0.385076	0.385076	0.385076	0.385076	1	0.385076	2
247	5884	ENSG00000078804	TP53INP2	1	ENSG00000109182	CWH43	CWH43 _( 647696 )	4	chr4_49633943_49634533	7	1	1	1	1	1	1	1	0	0.384915	0.384915	0.131861	0.131861	0.373648	0.373648	0.296945	0.296945	0.330652	0.330652	0.296806	0.296806	0.355682	0.355682	0	0	0.384915	0.310073	1	0.384915	2
1999	9034	ENSG00000171552	BCL2L1	1	ENSG00000146950	SHROOM2	SHROOM2 _( 59178 )	4	chrX_9845634_9845884	1	0	0	0	0	0	0	0	1	0	0	0	0	0	0	0	0	0	0	0	0	0	0	-0.384548	0.384548	0.384548	0.384548	1	0.384548	2
2835	2781	ENSG00000256663	ENSG00000256663	1	ENSG00000075413	MARK3	MARK3 _( 62725 )	4	chr14_103448117_103448472	1	0	0	0	0	0	0	0	1	0	0	0	0	0	0	0	0	0	0	0	0	0	0	0.384286	0.384286	0.384286	0.384286	1	0.384286	2
1046	4983	ENSG00000133328	HRASLS2	1	ENSG00000182541	LIMK2	LIMK2 _( -19276 )	4	chr22_31192365_31192963	1	0	0	0	0	0	0	0	1	0	0	0	0	0	0	0	0	0	0	0	0	0	0	0.384244	0.384244	0.384244	0.384244	1	0.384244	2
980	6126	ENSG00000130589	HELZ2	1	ENSG00000180801	ARSJ	ARSJ _( -284908 )	4	chr4_114264635_114265901	1	0	0	0	0	0	0	0	1	0	0	0	0	0	0	0	0	0	0	0	0	0	0	-0.38337	0.38337	0.38337	0.38337	1	0.38337	2
1834	651	ENSG00000166881	NEMP1	1	ENSG00000162630	B3GALT2	B3GALT2 _( -24560 )	4	chr1_193211214_193211925	1	0	0	0	0	0	0	0	1	0	0	0	0	0	0	0	0	0	0	0	0	0	0	0.383106	0.383106	0.383106	0.383106	1	0.383106	2
1993	5496	ENSG00000171310	CHST11	1	ENSG00000163864	NMNAT3	NMNAT3 _( -86829 )	4	chr3_139764846_139765425	1	0	0	0	0	0	0	0	1	0	0	0	0	0	0	0	0	0	0	0	0	0	0	0.382932	0.382932	0.382932	0.382932	1	0.382932	2
494	644	ENSG00000105219	CNTD2	1	ENSG00000150681	RGS18	RGS18 _( -53217 )	4	chr1_192104925_192105240	1	0	0	0	0	0	0	0	1	0	0	0	0	0	0	0	0	0	0	0	0	0	0	0.38238	0.38238	0.38238	0.38238	1	0.38238	2
529	8519	ENSG00000106462	EZH2	1	ENSG00000104408	EIF3E	EIF3E _( 134444 )	4	chr8_108220500_108221282	1	0	0	0	0	0	0	0	1	0	0	0	0	0	0	0	0	0	0	0	0	0	0	-0.382253	0.382253	0.382253	0.382253	1	0.382253	2
1355	3982	ENSG00000144821	MYH15	1	ENSG00000171055	FEZ2	FEZ2 _( 61219 )	4	chr2_36584310_36584868	1	0	0	0	0	0	0	0	1	0	0	0	0	0	0	0	0	0	0	0	0	0	0	-0.382227	0.382227	0.382227	0.382227	1	0.382227	2
2979	2706	ENSG00000273038	ENSG00000273038	1	ENSG00000119699	TGFB3	TGFB3 _( -39900 )	4	chr14_76022891_76023333	7	1	1	1	1	1	1	1	0	0.381767	0.381767	0.233516	0.233516	0.269404	0.269404	0.129376	0.129376	0.0671898	0.0671898	0.193536	0.193536	0.301061	0.301061	0	0	0.381767	0.225121	1	0.381767	2
15	5202	ENSG00000006025	ENSG00000006025	1	ENSG00000163814	CDCP1	CDCP1 _( 20368 )	4	chr3_45125671_45126054	5	1	1	1	1	0	0	1	0	0.381527	0.381527	0.298014	0.298014	0.13663	0.13663	0.252556	0.252556	0	0	0	0	0.200435	0.200435	0	0	0.381527	0.253832	1	0.381527	2
1277	4191	ENSG00000141510	TP53	1	ENSG00000196460	RFX8	RFX8 _( -65790 )	4	chr2_101540493_101540976	1	0	0	0	0	0	0	0	1	0	0	0	0	0	0	0	0	0	0	0	0	0	0	0.381253	0.381253	0.381253	0.381253	1	0.381253	2
1730	2781	ENSG00000164045	CDC25A	1	ENSG00000075413	MARK3	MARK3 _( 62725 )	4	chr14_103448117_103448472	2	0	0	0	0	0	0	1	1	0	0	0	0	0	0	0	0	0	0	0	0	0.0217357	0.0217357	0.379786	0.379786	0.379786	0.200761	1	0.379786	2
1212	651	ENSG00000138658	ZGRF1	1	ENSG00000162630	B3GALT2	B3GALT2 _( -24560 )	4	chr1_193211214_193211925	1	0	0	0	0	0	0	0	1	0	0	0	0	0	0	0	0	0	0	0	0	0	0	0.37916	0.37916	0.37916	0.37916	1	0.37916	2
3005	7920	ENSG00000274879	ENSG00000274879	1	ENSG00000004799	PDK4	PDK4 _( -34365 )	4	chr7_95630856_95631209	3	1	0	0	1	0	0	1	0	-0.379053	0.379053	0	0	0	0	-0.243489	0.243489	0	0	0	0	-0.162426	0.162426	0	0	0.379053	0.261656	1	0.379053	2
674	651	ENSG00000114346	ECT2	1	ENSG00000162630	B3GALT2	B3GALT2 _( -24560 )	4	chr1_193211214_193211925	3	0	0	1	0	0	1	0	1	0	0	0	0	0.203475	0.203475	0	0	0	0	0.19466	0.19466	0	0	0.378907	0.378907	0.378907	0.259014	1	0.378907	2
147	3639	ENSG00000064205	CCN5	1	ENSG00000152242	C18orf25	C18orf25 _( -17372 )	4	chr18_46155626_46156181	2	0	0	0	0	0	0	1	1	0	0	0	0	0	0	0	0	0	0	0	0	-0.060085	0.060085	-0.378567	0.378567	0.378567	0.219326	1	0.378567	2
2548	1224	ENSG00000212232	SNORD17	1	ENSG00000171206	TRIM8	TRIM8 _( -12260 )	4	chr10_102629500_102630050	1	0	0	0	0	0	0	0	1	0	0	0	0	0	0	0	0	0	0	0	0	0	0	0.37804	0.37804	0.37804	0.37804	1	0.37804	2
222	1405	ENSG00000075426	FOSL2	1	ENSG00000110696	C11orf58	C11orf58 _( -144070 )	4	chr11_16468625_16469062	1	0	0	0	0	0	0	0	1	0	0	0	0	0	0	0	0	0	0	0	0	0	0	0.377246	0.377246	0.377246	0.377246	1	0.377246	2
2750	4542	ENSG00000242147	LINC02657	1	ENSG00000173166	RAPH1	RAPH1 _( -48100 )	4	chr2_203583510_203584210	2	0	0	0	1	0	0	0	1	0	0	0	0	0	0	0.143415	0.143415	0	0	0	0	0	0	0.377194	0.377194	0.377194	0.260304	1	0.377194	2
2397	9177	ENSG00000196684	HSH2D	1	ENSG00000179083	FAM133A	FAM133A _( 450153 )	4	chrX_94124166_94124732	1	0	0	0	0	0	0	0	1	0	0	0	0	0	0	0	0	0	0	0	0	0	0	0.376753	0.376753	0.376753	0.376753	1	0.376753	2
1596	8922	ENSG00000159176	CSRP1	1	ENSG00000148156	ACTL7B	ACTL7B _( 307456 )	4	chr9_108549264_108549511	1	0	0	0	0	0	0	0	1	0	0	0	0	0	0	0	0	0	0	0	0	0	0	-0.376481	0.376481	0.376481	0.376481	1	0.376481	2
544	7913	ENSG00000107738	VSIR	1	ENSG00000127995	CASD1	CASD1 _( 71430 )	4	chr7_94580649_94580941	6	1	1	1	1	1	0	1	0	0.376181	0.376181	0.0298735	0.0298735	0.391265	0.391265	0.387374	0.387374	0.250808	0.250808	0	0	0.349232	0.349232	0	0	0.391265	0.297456	1	0.376181	2
211	3143	ENSG00000074527	NTN4	1	ENSG00000176046	NUPR1	NUPR1 _( 6366 )	4	chr16_28532076_28532808	1	0	0	0	0	0	0	0	1	0	0	0	0	0	0	0	0	0	0	0	0	0	0	0.375566	0.375566	0.375566	0.375566	1	0.375566	2
1592	4818	ENSG00000159110	IFNAR2	1	ENSG00000168734	PKIG	PKIG _( 34261 )	4	chr20_44566046_44566275	1	0	0	0	0	0	0	0	1	0	0	0	0	0	0	0	0	0	0	0	0	0	0	-0.375561	0.375561	0.375561	0.375561	1	0.375561	2
2056	651	ENSG00000174371	EXO1	1	ENSG00000162630	B3GALT2	B3GALT2 _( -24560 )	4	chr1_193211214_193211925	2	0	0	0	0	0	1	0	1	0	0	0	0	0	0	0	0	0	0	0.0588869	0.0588869	0	0	0.375549	0.375549	0.375549	0.217218	1	0.375549	2
2624	7043	ENSG00000225492	GBP1P1	1	ENSG00000244476	ERVFRD-1	ERVFRD-1 _( -48376 )	4	chr6_11160108_11160545	2	0	0	0	1	0	0	0	1	0	0	0	0	0	0	-1.89739e-05	1.89739e-05	0	0	0	0	0	0	-0.375292	0.375292	0.375292	0.187656	1	0.375292	2
1059	211	ENSG00000134215	VAV3	1	ENSG00000162598	C1orf87	C1orf87 _( -97845 )	4	chr1_60171615_60172076	3	0	1	0	0	0	1	0	1	0	0	-0.107308	0.107308	0	0	0	0	0	0	-0.0852542	0.0852542	0	0	-0.375098	0.375098	0.375098	0.18922	1	0.375098	2
2421	4336	ENSG00000197375	SLC22A5	1	ENSG00000157827	FMNL2	FMNL2 _( 120977 )	4	chr2_152456214_152456918	1	0	0	0	0	0	0	0	1	0	0	0	0	0	0	0	0	0	0	0	0	0	0	-0.374872	0.374872	0.374872	0.374872	1	0.374872	2
1224	1697	ENSG00000139112	GABARAPL1	1	ENSG00000170962	PDGFD	PDGFD _( 29244 )	4	chr11_104134560_104135135	1	0	0	0	0	0	0	0	1	0	0	0	0	0	0	0	0	0	0	0	0	0	0	-0.374347	0.374347	0.374347	0.374347	1	0.374347	2
1280	3049	ENSG00000141579	ZNF750	1	ENSG00000183571	PGPEP1L	PGPEP1L _( 29321 )	4	chr15_98978091_98978474	1	0	0	0	0	0	0	0	1	0	0	0	0	0	0	0	0	0	0	0	0	0	0	0.374219	0.374219	0.374219	0.374219	1	0.374219	2
2544	3652	ENSG00000207445	SNORD15B	1	ENSG00000167306	MYO5B	MYO5B _( 22361 )	4	chr18_50172447_50172732	1	0	0	0	0	0	0	0	1	0	0	0	0	0	0	0	0	0	0	0	0	0	0	-0.373624	0.373624	0.373624	0.373624	1	0.373624	2
2102	5109	ENSG00000176463	SLCO3A1	1	ENSG00000077092	RARB	RARB _( -58951 )	4	chr3_24628662_24628968	1	0	0	0	0	0	0	0	1	0	0	0	0	0	0	0	0	0	0	0	0	0	0	0.373487	0.373487	0.373487	0.373487	1	0.373487	2
1716	8590	ENSG00000163736	PPBP	1	ENSG00000156804	FBXO32	FBXO32 _( -42545 )	4	chr8_123583751_123584178	1	0	0	0	0	0	0	0	1	0	0	0	0	0	0	0	0	0	0	0	0	0	0	-0.37327	0.37327	0.37327	0.37327	1	0.37327	2
1964	8134	ENSG00000170379	TCAF2	1	ENSG00000242048	ENSG00000242048	ENSG00000242048 _( -116466 )	4	chr7_151689452_151690024	1	0	0	0	0	0	0	0	1	0	0	0	0	0	0	0	0	0	0	0	0	0	0	-0.3724	0.3724	0.3724	0.3724	1	0.3724	2
42	2519	ENSG00000011426	ANLN	1	ENSG00000255526	NEDD8-MDP1	NEDD8-MDP1 _( 7217 )	4	chr14_24224469_24225138	2	0	0	1	0	0	0	0	1	0	0	0	0	0.0269158	0.0269158	0	0	0	0	0	0	0	0	0.372109	0.372109	0.372109	0.199513	1	0.372109	2
3017	2308	ENSG00000276925	ENSG00000276925	1	ENSG00000169840	GSX1	GSX1 _( 58325 )	4	chr13_27850968_27851566	1	0	0	0	0	0	0	0	1	0	0	0	0	0	0	0	0	0	0	0	0	0	0	0.371698	0.371698	0.371698	0.371698	1	0.371698	2
1577	5289	ENSG00000158125	XDH	1	ENSG00000114541	FRMD4B	FRMD4B _( 79537 )	4	chr3_69462182_69463046	2	0	0	0	1	0	0	0	1	0	0	0	0	0	0	0.117389	0.117389	0	0	0	0	0	0	0.371583	0.371583	0.371583	0.244486	1	0.371583	2
1057	2519	ENSG00000134057	CCNB1	1	ENSG00000255526	NEDD8-MDP1	NEDD8-MDP1 _( 7217 )	4	chr14_24224469_24225138	1	0	0	0	0	0	0	0	1	0	0	0	0	0	0	0	0	0	0	0	0	0	0	0.371509	0.371509	0.371509	0.371509	1	0.371509	2
2709	5677	ENSG00000234664	HMGN2P5	1	ENSG00000180611	MB21D2	MB21D2 _( -22024 )	4	chr3_192940185_192940656	5	1	0	1	1	1	0	1	0	0.371419	0.371419	0	0	0.222221	0.222221	0.391415	0.391415	0.0644472	0.0644472	0	0	0.286258	0.286258	0	0	0.391415	0.267152	1	0.371419	2
2683	2121	ENSG00000232453	ENSG00000232453	1	ENSG00000139329	LUM	LUM _( -15697 )	4	chr12_91127528_91128125	1	0	0	0	0	0	0	0	1	0	0	0	0	0	0	0	0	0	0	0	0	0	0	-0.371354	0.371354	0.371354	0.371354	1	0.371354	2
851	3896	ENSG00000123505	AMD1	1	ENSG00000162981	FAM84A	FAM84A _( 362127 )	4	chr2_14994813_14995021	1	0	0	0	0	0	0	0	1	0	0	0	0	0	0	0	0	0	0	0	0	0	0	0.371278	0.371278	0.371278	0.371278	1	0.371278	2
2641	7818	ENSG00000227471	AKR1B15	1	ENSG00000182111	ZNF716	ZNF716 _( 1047287 )	4	chr7_58497464_58497941	1	0	0	0	0	0	0	0	1	0	0	0	0	0	0	0	0	0	0	0	0	0	0	0.371274	0.371274	0.371274	0.371274	1	0.371274	2
1109	651	ENSG00000135476	ESPL1	1	ENSG00000162630	B3GALT2	B3GALT2 _( -24560 )	4	chr1_193211214_193211925	2	0	0	0	0	0	1	0	1	0	0	0	0	0	0	0	0	0	0	0.0624753	0.0624753	0	0	0.37114	0.37114	0.37114	0.216808	1	0.37114	2
1245	3723	ENSG00000140092	FBLN5	1	ENSG00000075336	TIMM21	TIMM21 _( 64875 )	4	chr18_74213386_74213869	1	0	0	0	0	0	0	0	1	0	0	0	0	0	0	0	0	0	0	0	0	0	0	0.370891	0.370891	0.370891	0.370891	1	0.370891	2
1923	6744	ENSG00000168994	PXDC1	1	ENSG00000113396	SLC27A6	SLC27A6 _( 13554 )	4	chr5_128551567_128551813	7	1	1	1	1	1	1	1	0	0.370794	0.370794	0.0795593	0.0795593	0.185739	0.185739	0.119668	0.119668	0.180479	0.180479	0.308543	0.308543	0.142513	0.142513	0	0	0.370794	0.198185	1	0.370794	2
1305	4296	ENSG00000143061	IGSF3	1	ENSG00000150540	HNMT	HNMT _( -144912 )	4	chr2_137818748_137819108	1	0	0	0	0	0	0	0	1	0	0	0	0	0	0	0	0	0	0	0	0	0	0	-0.370652	0.370652	0.370652	0.370652	1	0.370652	2
2048	1474	ENSG00000173801	JUP	1	ENSG00000026508	CD44	CD44 _( 136548 )	4	chr11_35275418_35275626	1	0	0	0	0	0	0	0	1	0	0	0	0	0	0	0	0	0	0	0	0	0	0	0.370643	0.370643	0.370643	0.370643	1	0.370643	2
2008	8556	ENSG00000172031	EPHX4	1	ENSG00000182197	EXT1	EXT1 _( -233882 )	4	chr8_118345735_118345946	1	0	0	0	0	0	0	0	1	0	0	0	0	0	0	0	0	0	0	0	0	0	0	0.370484	0.370484	0.370484	0.370484	1	0.370484	2
2717	1029	ENSG00000235333	PVRIG2P	1	ENSG00000165733	BMS1	BMS1 _( 18211 )	4	chr10_42801012_42801520	1	0	0	0	0	0	0	0	1	0	0	0	0	0	0	0	0	0	0	0	0	0	0	-0.370273	0.370273	0.370273	0.370273	1	0.370273	2
2005	1224	ENSG00000171848	RRM2	1	ENSG00000171206	TRIM8	TRIM8 _( -12260 )	4	chr10_102629500_102630050	1	0	0	0	0	0	0	0	1	0	0	0	0	0	0	0	0	0	0	0	0	0	0	0.369813	0.369813	0.369813	0.369813	1	0.369813	2
2209	4160	ENSG00000182749	PAQR7	1	ENSG00000172071	EIF2AK3	EIF2AK3 _( -27100 )	4	chr2_88654676_88654989	1	0	0	0	0	0	0	0	1	0	0	0	0	0	0	0	0	0	0	0	0	0	0	-0.369672	0.369672	0.369672	0.369672	1	0.369672	2
1523	651	ENSG00000154920	EME1	1	ENSG00000162630	B3GALT2	B3GALT2 _( -24560 )	4	chr1_193211214_193211925	2	0	0	0	0	0	1	0	1	0	0	0	0	0	0	0	0	0	0	0.0507979	0.0507979	0	0	0.369608	0.369608	0.369608	0.210203	1	0.369608	2
2994	6414	ENSG00000274051	ENSG00000274051	1	ENSG00000082196	C1QTNF3	C1QTNF3 _( 48445 )	4	chr5_34196109_34196351	6	1	1	1	1	1	0	1	0	0.369526	0.369526	0.221228	0.221228	0.290469	0.290469	0.235088	0.235088	0.322292	0.322292	0	0	0.223986	0.223986	0	0	0.369526	0.277098	1	0.369526	2
980	3611	ENSG00000130589	HELZ2	1	ENSG00000141428	C18orf21	C18orf21 _( 1816 )	4	chr18_35973899_35974066	6	1	1	1	1	1	0	1	0	0.369446	0.369446	0.244942	0.244942	0.129585	0.129585	0.292956	0.292956	0.342517	0.342517	0	0	0.302032	0.302032	0	0	0.369446	0.280246	1	0.369446	2
1447	4345	ENSG00000150961	SEC24D	1	ENSG00000136541	ERMN	ERMN _( 14246 )	4	chr2_157313112_157313467	1	0	0	0	0	0	0	0	1	0	0	0	0	0	0	0	0	0	0	0	0	0	0	0.369144	0.369144	0.369144	0.369144	1	0.369144	2
1816	2781	ENSG00000166508	MCM7	1	ENSG00000075413	MARK3	MARK3 _( 62725 )	4	chr14_103448117_103448472	1	0	0	0	0	0	0	0	1	0	0	0	0	0	0	0	0	0	0	0	0	0	0	0.369117	0.369117	0.369117	0.369117	1	0.369117	2
1387	5143	ENSG00000146592	CREB5	1	ENSG00000153560	UBP1	UBP1 _( 77548 )	4	chr3_33363177_33363823	1	0	0	0	0	0	0	0	1	0	0	0	0	0	0	0	0	0	0	0	0	0	0	0.368293	0.368293	0.368293	0.368293	1	0.368293	2
1068	6909	ENSG00000134363	FST	1	ENSG00000170624	SGCD	SGCD _( -355802 )	4	chr5_155514079_155514542	1	0	0	0	0	0	0	0	1	0	0	0	0	0	0	0	0	0	0	0	0	0	0	0.367877	0.367877	0.367877	0.367877	1	0.367877	2
1953	6730	ENSG00000169994	MYO7B	1	ENSG00000113368	LMNB1	LMNB1 _( 35039 )	4	chr5_126811662_126812077	1	0	0	0	0	0	0	0	1	0	0	0	0	0	0	0	0	0	0	0	0	0	0	-0.367841	0.367841	0.367841	0.367841	1	0.367841	2
1321	2711	ENSG00000143390	RFX5	1	ENSG00000177108	ZDHHC22	ZDHHC22 _( -19712 )	4	chr14_77162446_77162887	1	0	0	0	0	0	0	0	1	0	0	0	0	0	0	0	0	0	0	0	0	0	0	0.36781	0.36781	0.36781	0.36781	1	0.36781	2
1348	7019	ENSG00000144452	ABCA12	1	ENSG00000054598	FOXC1	FOXC1 _( 291684 )	4	chr6_1901656_1901889	1	0	0	0	0	0	0	0	1	0	0	0	0	0	0	0	0	0	0	0	0	0	0	0.367783	0.367783	0.367783	0.367783	1	0.367783	2
2461	1977	ENSG00000198732	SMOC1	1	ENSG00000170465	KRT6C	KRT6C _( -9022 )	4	chr12_52482807_52483059	6	1	0	1	1	1	1	1	0	-0.367583	0.367583	0	0	-0.143801	0.143801	-0.353037	0.353037	-0.126195	0.126195	-0.300272	0.300272	-0.223925	0.223925	0	0	0.367583	0.252469	1	0.367583	2
2689	451	ENSG00000232774	ENSG00000232774	1	ENSG00000185962	LCE3A	LCE3A _( 3690 )	4	chr1_152619068_152619413	1	0	0	0	0	0	0	0	1	0	0	0	0	0	0	0	0	0	0	0	0	0	0	0.367507	0.367507	0.367507	0.367507	1	0.367507	2
1776	3143	ENSG00000165434	PGM2L1	1	ENSG00000176046	NUPR1	NUPR1 _( 6366 )	4	chr16_28532076_28532808	1	0	0	0	0	0	0	0	1	0	0	0	0	0	0	0	0	0	0	0	0	0	0	-0.36728	0.36728	0.36728	0.36728	1	0.36728	2
623	6951	ENSG00000111490	TBC1D30	1	ENSG00000145934	TENM2	TENM2 _( 117953 )	4	chr5_167402752_167402971	1	0	0	0	0	0	0	0	1	0	0	0	0	0	0	0	0	0	0	0	0	0	0	-0.367205	0.367205	0.367205	0.367205	1	0.367205	2
1449	375	ENSG00000151012	SLC7A11	1	ENSG00000143119	CD53	CD53 _( -100 )	4	chr1_110870820_110871088	5	1	1	1	1	0	0	1	0	-0.367126	0.367126	-0.228617	0.228617	-0.340114	0.340114	-0.377065	0.377065	0	0	0	0	-0.337735	0.337735	0	0	0.377065	0.330131	1	0.367126	2
2523	4020	ENSG00000205208	C4orf46	1	ENSG00000171132	PRKCE	PRKCE _( 294487 )	4	chr2_45945832_45946513	1	0	0	0	0	0	0	0	1	0	0	0	0	0	0	0	0	0	0	0	0	0	0	0.366774	0.366774	0.366774	0.366774	1	0.366774	2
1206	651	ENSG00000138376	BARD1	1	ENSG00000162630	B3GALT2	B3GALT2 _( -24560 )	4	chr1_193211214_193211925	2	0	0	0	0	0	1	0	1	0	0	0	0	0	0	0	0	0	0	0.0142036	0.0142036	0	0	0.366732	0.366732	0.366732	0.190468	1	0.366732	2
2066	3831	ENSG00000175040	CHST2	1	ENSG00000042753	AP2S1	AP2S1 _( 21536 )	4	chr19_46829160_46829456	3	0	0	0	1	0	0	1	1	0	0	0	0	0	0	-0.174767	0.174767	0	0	0	0	-0.0508348	0.0508348	-0.366514	0.366514	0.366514	0.197372	1	0.366514	2
1491	4209	ENSG00000153294	ADGRF4	1	ENSG00000115641	FHL2	FHL2 _( -29373 )	4	chr2_105467886_105468325	1	0	0	0	0	0	0	0	1	0	0	0	0	0	0	0	0	0	0	0	0	0	0	-0.366218	0.366218	0.366218	0.366218	1	0.366218	2
105	3197	ENSG00000049192	ADAMTS6	1	ENSG00000103005	USB1	USB1 _( -10253 )	4	chr16_57988781_57989293	1	0	0	0	0	0	0	0	1	0	0	0	0	0	0	0	0	0	0	0	0	0	0	-0.366199	0.366199	0.366199	0.366199	1	0.366199	2
1606	7913	ENSG00000159860	TCAF2P1	1	ENSG00000127995	CASD1	CASD1 _( 71430 )	4	chr7_94580649_94580941	5	1	0	1	1	1	0	1	0	-0.36579	0.36579	0	0	-0.310192	0.310192	-0.335781	0.335781	-0.122156	0.122156	0	0	-0.279622	0.279622	0	0	0.36579	0.282708	1	0.36579	2
2554	932	ENSG00000213316	LTC4S	1	ENSG00000165630	PRPF18	PRPF18 _( -19621 )	4	chr10_13567117_13567306	1	0	0	0	0	0	0	0	1	0	0	0	0	0	0	0	0	0	0	0	0	0	0	0.365568	0.365568	0.365568	0.365568	1	0.365568	2
697	4388	ENSG00000115414	FN1	1	ENSG00000169432	SCN9A	SCN9A _( 80540 )	4	chr2_166295209_166295461	1	0	0	0	0	0	0	0	1	0	0	0	0	0	0	0	0	0	0	0	0	0	0	0.365563	0.365563	0.365563	0.365563	1	0.365563	2
1968	8363	ENSG00000170425	ADORA2B	1	ENSG00000104313	EYA1	EYA1 _( 28841 )	4	chr8_71562573_71563184	1	0	0	0	0	0	0	0	1	0	0	0	0	0	0	0	0	0	0	0	0	0	0	0.365446	0.365446	0.365446	0.365446	1	0.365446	2
1473	1079	ENSG00000152377	SPOCK1	1	ENSG00000151151	IPMK	IPMK _( 112195 )	4	chr10_58155314_58155739	7	1	1	1	1	1	1	1	0	-0.365442	0.365442	-0.0880943	0.0880943	-0.295964	0.295964	-0.301322	0.301322	-0.245427	0.245427	-0.244926	0.244926	-0.238489	0.238489	0	0	0.365442	0.254238	1	0.365442	2
2277	5580	ENSG00000185404	SP140L	1	ENSG00000114200	BCHE	BCHE _( -18008 )	4	chr3_165855480_165856070	2	0	1	0	0	0	0	0	1	0	0	-0.0137645	0.0137645	0	0	0	0	0	0	0	0	0	0	-0.365131	0.365131	0.365131	0.189448	1	0.365131	2
658	651	ENSG00000113368	LMNB1	1	ENSG00000162630	B3GALT2	B3GALT2 _( -24560 )	4	chr1_193211214_193211925	2	0	0	0	0	0	1	0	1	0	0	0	0	0	0	0	0	0	0	0.0479106	0.0479106	0	0	0.365128	0.365128	0.365128	0.206519	1	0.365128	2
89	3151	ENSG00000038427	VCAN	1	ENSG00000156885	COX6A2	COX6A2 _( 6550 )	4	chr16_31421652_31421878	4	0	1	1	1	0	0	0	1	0	0	0.0993291	0.0993291	0.182416	0.182416	0.0593485	0.0593485	0	0	0	0	0	0	0.364733	0.364733	0.364733	0.176457	1	0.364733	2
1364	36	ENSG00000145284	SCD5	1	ENSG00000132881	CPLANE2	CPLANE2 _( -57060 )	4	chr1_16294222_16294679	1	0	0	0	0	0	0	0	1	0	0	0	0	0	0	0	0	0	0	0	0	0	0	0.363743	0.363743	0.363743	0.363743	1	0.363743	2
641	2781	ENSG00000112312	GMNN	1	ENSG00000075413	MARK3	MARK3 _( 62725 )	4	chr14_103448117_103448472	1	0	0	0	0	0	0	0	1	0	0	0	0	0	0	0	0	0	0	0	0	0	0	0.363624	0.363624	0.363624	0.363624	1	0.363624	2
566	7025	ENSG00000108828	VAT1	1	ENSG00000137266	SLC22A23	SLC22A23 _( -49683 )	4	chr6_3506705_3507335	1	0	0	0	0	0	0	0	1	0	0	0	0	0	0	0	0	0	0	0	0	0	0	0.363521	0.363521	0.363521	0.363521	1	0.363521	2
2989	6816	ENSG00000273604	EPOP	1	ENSG00000187678	SPRY4	SPRY4 _( 73209 )	4	chr5_142251361_142251831	1	0	0	0	0	0	0	0	1	0	0	0	0	0	0	0	0	0	0	0	0	0	0	0.363196	0.363196	0.363196	0.363196	1	0.363196	2
2539	6800	ENSG00000206538	VGLL3	1	ENSG00000120725	SIL1	SIL1 _( 4240 )	4	chr5_139288929_139289294	7	1	1	1	1	1	1	1	0	-0.362846	0.362846	-0.440604	0.440604	-0.355098	0.355098	-0.340475	0.340475	-0.153425	0.153425	-0.204455	0.204455	-0.0651936	0.0651936	0	0	0.440604	0.274585	1	0.362846	2
2730	1780	ENSG00000237732	ENSG00000237732	1	ENSG00000109929	SC5D	SC5D _( 6434 )	4	chr11_121298887_121299190	3	0	0	0	0	1	0	1	1	0	0	0	0	0	0	0	0	-0.060911	0.060911	0	0	-0.0329636	0.0329636	-0.362732	0.362732	0.362732	0.152202	1	0.362732	2
697	7606	ENSG00000115414	FN1	1	ENSG00000112499	SLC22A2	SLC22A2 _( 39448 )	4	chr6_160237505_160238190	4	1	0	0	1	0	1	1	0	0.362563	0.362563	0	0	0	0	0.0617985	0.0617985	0	0	0.19891	0.19891	0.430937	0.430937	0	0	0.430937	0.263552	1	0.362563	2
2083	3279	ENSG00000175592	FOSL1	1	ENSG00000103196	CRISPLD2	CRISPLD2 _( 61760 )	4	chr16_84881744_84881977	1	0	0	0	0	0	0	0	1	0	0	0	0	0	0	0	0	0	0	0	0	0	0	0.362556	0.362556	0.362556	0.362556	1	0.362556	2
1945	837	ENSG00000169689	CENPX	1	ENSG00000119285	HEATR1	HEATR1 _( 35646 )	4	chr1_236568339_236568858	5	1	1	0	1	1	0	1	0	-0.362153	0.362153	-0.195233	0.195233	0	0	-0.38732	0.38732	-0.309544	0.309544	0	0	-0.2872	0.2872	0	0	0.38732	0.30829	1	0.362153	2
1475	6816	ENSG00000152455	SUV39H2	1	ENSG00000187678	SPRY4	SPRY4 _( 73209 )	4	chr5_142251361_142251831	1	0	0	0	0	0	0	0	1	0	0	0	0	0	0	0	0	0	0	0	0	0	0	0.362098	0.362098	0.362098	0.362098	1	0.362098	2
1986	2913	ENSG00000171130	ATP6V0E2	1	ENSG00000140299	BNIP2	BNIP2 _( -14919 )	4	chr15_59704453_59704737	5	1	1	1	1	0	0	1	0	0.36195	0.36195	0.127699	0.127699	0.286018	0.286018	0.238747	0.238747	0	0	0	0	0.141304	0.141304	0	0	0.36195	0.231143	1	0.36195	2
1113	6126	ENSG00000135604	STX11	1	ENSG00000180801	ARSJ	ARSJ _( -284908 )	4	chr4_114264635_114265901	1	0	0	0	0	0	0	0	1	0	0	0	0	0	0	0	0	0	0	0	0	0	0	-0.361859	0.361859	0.361859	0.361859	1	0.361859	2
128	2199	ENSG00000057704	TMCC3	1	ENSG00000174600	CMKLR1	CMKLR1 _( -47808 )	4	chr12_108387149_108387516	7	1	1	1	1	1	1	1	0	0.361813	0.361813	0.196473	0.196473	0.234696	0.234696	0.302184	0.302184	0.3276	0.3276	0.140347	0.140347	0.0783015	0.0783015	0	0	0.361813	0.234488	1	0.361813	2
2034	127	ENSG00000173227	SYT12	1	ENSG00000127603	MACF1	MACF1 _( 111917 )	4	chr1_39193233_39193581	1	0	0	0	0	0	0	0	1	0	0	0	0	0	0	0	0	0	0	0	0	0	0	-0.361709	0.361709	0.361709	0.361709	1	0.361709	2
361	6342	ENSG00000099377	HSD3B7	1	ENSG00000185758	CLDN24	CLDN24 _( -26588 )	4	chr4_183349014_183349381	6	1	1	1	1	0	1	1	0	0.361708	0.361708	0.404307	0.404307	0.381695	0.381695	0.392052	0.392052	0	0	0.0853571	0.0853571	0.311101	0.311101	0	0	0.404307	0.322703	1	0.361708	2
2860	9301	ENSG00000259048	ENSG00000259048	1	ENSG00000203923	SPANXN1	SPANXN1 _( -243629 )	4	chrX_145002501_145003199	1	0	0	0	0	0	0	0	1	0	0	0	0	0	0	0	0	0	0	0	0	0	0	0.361037	0.361037	0.361037	0.361037	1	0.361037	2
1441	2854	ENSG00000150625	GPM6A	1	ENSG00000137872	SEMA6D	SEMA6D _( -105822 )	4	chr15_47077964_47078279	1	0	0	0	0	0	0	0	1	0	0	0	0	0	0	0	0	0	0	0	0	0	0	-0.36095	0.36095	0.36095	0.36095	1	0.36095	2
2735	4951	ENSG00000238390	ENSG00000238390	1	ENSG00000198062	POTEH	POTEH _( -356 )	4	chr22_15689352_15689670	4	1	1	1	0	0	0	1	0	0.360386	0.360386	0.165796	0.165796	0.376871	0.376871	0	0	0	0	0	0	0.0579871	0.0579871	0	0	0.376871	0.24026	1	0.360386	2
1703	1523	ENSG00000163564	PYHIN1	1	ENSG00000134817	APLNR	APLNR _( -36326 )	4	chr11_57273640_57273969	3	1	0	1	0	0	0	1	0	-0.359974	0.359974	0	0	-0.148112	0.148112	0	0	0	0	0	0	-0.264727	0.264727	0	0	0.359974	0.257604	1	0.359974	2
662	76	ENSG00000113578	FGF1	1	ENSG00000198830	HMGN2	HMGN2 _( 14881 )	4	chr1_26487331_26487631	1	0	0	0	0	0	0	0	1	0	0	0	0	0	0	0	0	0	0	0	0	0	0	0.359737	0.359737	0.359737	0.359737	1	0.359737	2
2477	2519	ENSG00000198901	PRC1	1	ENSG00000255526	NEDD8-MDP1	NEDD8-MDP1 _( 7217 )	4	chr14_24224469_24225138	1	0	0	0	0	0	0	0	1	0	0	0	0	0	0	0	0	0	0	0	0	0	0	0.359487	0.359487	0.359487	0.359487	1	0.359487	2
726	8525	ENSG00000116679	IVNS1ABP	1	ENSG00000164841	TMEM74	TMEM74 _( -95418 )	4	chr8_108883033_108883395	6	1	1	0	1	1	1	1	0	-0.359171	0.359171	-0.200009	0.200009	0	0	-0.397316	0.397316	-0.115924	0.115924	-0.212792	0.212792	-0.297687	0.297687	0	0	0.397316	0.263816	1	0.359171	2
2318	2781	ENSG00000186871	ERCC6L	1	ENSG00000075413	MARK3	MARK3 _( 62725 )	4	chr14_103448117_103448472	2	0	0	0	0	0	0	1	1	0	0	0	0	0	0	0	0	0	0	0	0	0.0431027	0.0431027	0.35889	0.35889	0.35889	0.200996	1	0.35889	2
1124	5748	ENSG00000136048	DRAM1	1	ENSG00000169744	LDB2	LDB2 _( 120706 )	4	chr4_16777660_16778103	1	0	0	0	0	0	0	0	1	0	0	0	0	0	0	0	0	0	0	0	0	0	0	0.358841	0.358841	0.358841	0.358841	1	0.358841	2
119	3899	ENSG00000054179	ENTPD2	1	ENSG00000151779	NBAS	NBAS _( 365184 )	4	chr2_15195845_15196146	1	0	0	0	0	0	0	0	1	0	0	0	0	0	0	0	0	0	0	0	0	0	0	0.358741	0.358741	0.358741	0.358741	1	0.358741	2
1790	2195	ENSG00000165905	LARGE2	1	ENSG00000151136	BTBD11	BTBD11 _( 66855 )	4	chr12_107385268_107386148	1	0	0	0	0	0	0	0	1	0	0	0	0	0	0	0	0	0	0	0	0	0	0	0.358513	0.358513	0.358513	0.358513	1	0.358513	2
2308	1167	ENSG00000186493	C5orf38	1	ENSG00000184719	RNLS	RNLS _( 62312 )	4	chr10_88521701_88522218	2	0	0	0	0	0	1	0	1	0	0	0	0	0	0	0	0	0	0	0.0137053	0.0137053	0	0	0.358356	0.358356	0.358356	0.186031	1	0.358356	2
2914	2708	ENSG00000265257	ENSG00000265257	1	ENSG00000119715	ESRRB	ESRRB _( -2133 )	4	chr14_76307944_76308579	1	0	0	0	0	0	0	0	1	0	0	0	0	0	0	0	0	0	0	0	0	0	0	0.358233	0.358233	0.358233	0.358233	1	0.358233	2
2981	5827	ENSG00000273184	ENSG00000273184	1	ENSG00000109787	KLF3	KLF3 _( -21553 )	4	chr4_38642305_38642643	1	0	0	0	0	0	0	0	1	0	0	0	0	0	0	0	0	0	0	0	0	0	0	0.358162	0.358162	0.358162	0.358162	1	0.358162	2
858	580	ENSG00000123977	DAW1	1	ENSG00000135837	CEP350	CEP350 _( 85418 )	4	chr1_180040156_180040413	1	0	0	0	0	0	0	0	1	0	0	0	0	0	0	0	0	0	0	0	0	0	0	0.357779	0.357779	0.357779	0.357779	1	0.357779	2
2169	669	ENSG00000179820	MYADM	1	ENSG00000118200	CAMSAP2	CAMSAP2 _( -30307 )	4	chr1_200708697_200709251	7	1	1	1	1	1	1	1	0	0.357733	0.357733	0.234903	0.234903	0.275726	0.275726	0.265932	0.265932	0.183272	0.183272	0.0900018	0.0900018	0.212253	0.212253	0	0	0.357733	0.231403	1	0.357733	2
1712	2738	ENSG00000163697	APBB2	1	ENSG00000119714	GPR68	GPR68 _( 16448 )	4	chr14_91237152_91237477	1	0	0	0	0	0	0	0	1	0	0	0	0	0	0	0	0	0	0	0	0	0	0	-0.35742	0.35742	0.35742	0.35742	1	0.35742	2
1854	4310	ENSG00000167549	CORO6	1	ENSG00000115919	KYNU	KYNU _( -45499 )	4	chr2_142831698_142831999	1	0	0	0	0	0	0	0	1	0	0	0	0	0	0	0	0	0	0	0	0	0	0	-0.35735	0.35735	0.35735	0.35735	1	0.35735	2
1419	378	ENSG00000148671	ADIRF	1	ENSG00000143079	CTTNBP2NL	CTTNBP2NL _( -199144 )	4	chr1_112196557_112197037	1	0	0	0	0	0	0	0	1	0	0	0	0	0	0	0	0	0	0	0	0	0	0	-0.357267	0.357267	0.357267	0.357267	1	0.357267	2
1201	5854	ENSG00000138190	EXOC6	1	ENSG00000163281	GNPDA2	GNPDA2 _( -393646 )	4	chr4_45120241_45120513	6	1	1	1	1	1	0	1	0	-0.357203	0.357203	-0.181352	0.181352	-0.308717	0.308717	-0.390083	0.390083	-0.24852	0.24852	0	0	-0.317964	0.317964	0	0	0.390083	0.30064	1	0.357203	2
2536	7701	ENSG00000206337	HCP5	1	ENSG00000136237	RAPGEF5	RAPGEF5 _( 101182 )	4	chr7_22255351_22255962	1	0	0	0	0	0	0	0	1	0	0	0	0	0	0	0	0	0	0	0	0	0	0	0.356839	0.356839	0.356839	0.356839	1	0.356839	2
2695	2868	ENSG00000233270	SNRPEP4	1	ENSG00000104047	DTWD1	DTWD1 _( 97377 )	4	chr15_49718357_49718789	1	0	0	0	0	0	0	0	1	0	0	0	0	0	0	0	0	0	0	0	0	0	0	-0.356733	0.356733	0.356733	0.356733	1	0.356733	2
2359	1242	ENSG00000188624	IGFL3	1	ENSG00000108039	XPNPEP1	XPNPEP1 _( 33118 )	4	chr10_109889980_109890435	1	0	0	0	0	0	0	0	1	0	0	0	0	0	0	0	0	0	0	0	0	0	0	-0.356565	0.356565	0.356565	0.356565	1	0.356565	2
2028	3639	ENSG00000172965	MIR4435-2HG	1	ENSG00000152242	C18orf25	C18orf25 _( -17372 )	4	chr18_46155626_46156181	1	0	0	0	0	0	0	0	1	0	0	0	0	0	0	0	0	0	0	0	0	0	0	0.355696	0.355696	0.355696	0.355696	1	0.355696	2
1533	1817	ENSG00000155846	PPARGC1B	1	ENSG00000082805	ERC1	ERC1 _( -116095 )	4	chr12_873940_874414	6	1	1	1	1	0	1	1	0	0.35511	0.35511	0.225916	0.225916	0.315069	0.315069	0.0575793	0.0575793	0	0	0.0846778	0.0846778	0.0720417	0.0720417	0	0	0.35511	0.185066	1	0.35511	2
377	9121	ENSG00000100234	TIMP3	1	ENSG00000188937	NYX	NYX _( 7925 )	4	chrX_41455359_41455648	1	0	0	0	0	0	0	0	1	0	0	0	0	0	0	0	0	0	0	0	0	0	0	0.355069	0.355069	0.355069	0.355069	1	0.355069	2
2511	7079	ENSG00000204610	TRIM15	1	ENSG00000230873	STMND1	STMND1 _( -41837 )	4	chr6_17059895_17060421	1	0	0	0	0	0	0	0	1	0	0	0	0	0	0	0	0	0	0	0	0	0	0	-0.35503	0.35503	0.35503	0.35503	1	0.35503	2
312	6238	ENSG00000090013	BLVRB	1	ENSG00000109654	TRIM2	TRIM2 _( 7448 )	4	chr4_153159790_153160123	1	0	0	0	0	0	0	0	1	0	0	0	0	0	0	0	0	0	0	0	0	0	0	-0.354951	0.354951	0.354951	0.354951	1	0.354951	2
2668	6409	ENSG00000231131	LNCAROD	1	ENSG00000113387	SUB1	SUB1 _( 51082 )	4	chr5_32582715_32583044	1	0	0	0	0	0	0	0	1	0	0	0	0	0	0	0	0	0	0	0	0	0	0	-0.354341	0.354341	0.354341	0.354341	1	0.354341	2
759	1992	ENSG00000118503	TNFAIP3	1	ENSG00000076067	RBMS2	RBMS2 _( -2883 )	4	chr12_56517970_56519046	1	0	0	0	0	0	0	0	1	0	0	0	0	0	0	0	0	0	0	0	0	0	0	-0.35428	0.35428	0.35428	0.35428	1	0.35428	2
1616	5791	ENSG00000160209	PDXK	1	ENSG00000109819	PPARGC1A	PPARGC1A _( -95746 )	4	chr4_23999835_24000181	1	0	0	0	0	0	0	0	1	0	0	0	0	0	0	0	0	0	0	0	0	0	0	0.354078	0.354078	0.354078	0.354078	1	0.354078	2
892	5335	ENSG00000125744	RTN2	1	ENSG00000178700	DHFR2	DHFR2 _( -161828 )	4	chr3_94225217_94225585	6	1	1	1	1	1	0	1	0	0.353849	0.353849	0.242594	0.242594	0.182817	0.182817	0.329108	0.329108	0.129318	0.129318	0	0	0.367246	0.367246	0	0	0.367246	0.267489	1	0.353849	2
1200	651	ENSG00000138182	KIF20B	1	ENSG00000162630	B3GALT2	B3GALT2 _( -24560 )	4	chr1_193211214_193211925	2	0	0	0	0	0	1	0	1	0	0	0	0	0	0	0	0	0	0	0.000313294	0.000313294	0	0	0.353463	0.353463	0.353463	0.176888	1	0.353463	2
269	8415	ENSG00000083444	PLOD1	1	ENSG00000170289	CNGB3	CNGB3 _( -18393 )	4	chr8_86762068_86762581	1	0	0	0	0	0	0	0	1	0	0	0	0	0	0	0	0	0	0	0	0	0	0	0.353104	0.353104	0.353104	0.353104	1	0.353104	2
1826	4653	ENSG00000166780	C16orf45	1	ENSG00000167165	UGT1A6	UGT1A6 _( 8595 )	4	chr2_233700202_233700384	1	0	0	0	0	0	0	0	1	0	0	0	0	0	0	0	0	0	0	0	0	0	0	0.352971	0.352971	0.352971	0.352971	1	0.352971	2
814	5272	ENSG00000121207	LRAT	1	ENSG00000163618	CADPS	CADPS _( 39318 )	4	chr3_62835591_62836071	1	0	0	0	0	0	0	0	1	0	0	0	0	0	0	0	0	0	0	0	0	0	0	-0.352933	0.352933	0.352933	0.352933	1	0.352933	2
112	7963	ENSG00000051108	HERPUD1	1	ENSG00000189056	RELN	RELN _( -15760 )	4	chr7_104005276_104005491	1	0	0	0	0	0	0	0	1	0	0	0	0	0	0	0	0	0	0	0	0	0	0	-0.352322	0.352322	0.352322	0.352322	1	0.352322	2
2900	8734	ENSG00000263218	ENSG00000263218	1	ENSG00000174482	LINGO2	LINGO2 _( 540749 )	4	chr9_28129295_28129537	1	0	0	0	0	0	0	0	1	0	0	0	0	0	0	0	0	0	0	0	0	0	0	0.352104	0.352104	0.352104	0.352104	1	0.352104	2
2096	9121	ENSG00000176148	TCP11L1	1	ENSG00000188937	NYX	NYX _( 7925 )	4	chrX_41455359_41455648	1	0	0	0	0	0	0	0	1	0	0	0	0	0	0	0	0	0	0	0	0	0	0	0.351972	0.351972	0.351972	0.351972	1	0.351972	2
272	2980	ENSG00000084764	MAPRE3	1	ENSG00000179361	ARID3B	ARID3B _( -10915 )	4	chr15_74529961_74530262	7	1	1	1	1	1	1	1	0	-0.351699	0.351699	-0.188331	0.188331	-0.143651	0.143651	-0.400364	0.400364	-0.0768007	0.0768007	-0.0951023	0.0951023	-0.164359	0.164359	0	0	0.400364	0.202901	1	0.351699	2
2947	4653	ENSG00000268879	IGFL1P1	1	ENSG00000167165	UGT1A6	UGT1A6 _( 8595 )	4	chr2_233700202_233700384	1	0	0	0	0	0	0	0	1	0	0	0	0	0	0	0	0	0	0	0	0	0	0	0.351568	0.351568	0.351568	0.351568	1	0.351568	2
1797	6169	ENSG00000166068	SPRED1	1	ENSG00000164073	MFSD8	MFSD8 _( -9193 )	4	chr4_127975227_127975578	6	1	0	1	1	1	1	1	0	0.351549	0.351549	0	0	0.30026	0.30026	0.204863	0.204863	0.132521	0.132521	0.513811	0.513811	0.321375	0.321375	0	0	0.513811	0.304063	1	0.351549	2
244	5297	ENSG00000078124	ACER3	1	ENSG00000163602	RYBP	RYBP _( -185503 )	4	chr3_72632124_72632463	1	0	0	0	0	0	0	0	1	0	0	0	0	0	0	0	0	0	0	0	0	0	0	0.351532	0.351532	0.351532	0.351532	1	0.351532	2
3049	211	ENSG00000282024	ENSG00000282024	1	ENSG00000162598	C1orf87	C1orf87 _( -97845 )	4	chr1_60171615_60172076	1	0	0	0	0	0	0	0	1	0	0	0	0	0	0	0	0	0	0	0	0	0	0	0.351413	0.351413	0.351413	0.351413	1	0.351413	2
1798	8306	ENSG00000166106	ADAMTS15	1	ENSG00000047249	ATP6V1H	ATP6V1H _( 5634 )	4	chr8_53837656_53837924	1	0	0	0	0	0	0	0	1	0	0	0	0	0	0	0	0	0	0	0	0	0	0	0.350861	0.350861	0.350861	0.350861	1	0.350861	2
813	1224	ENSG00000121152	NCAPH	1	ENSG00000171206	TRIM8	TRIM8 _( -12260 )	4	chr10_102629500_102630050	1	0	0	0	0	0	0	0	1	0	0	0	0	0	0	0	0	0	0	0	0	0	0	0.350726	0.350726	0.350726	0.350726	1	0.350726	2
2323	2884	ENSG00000187098	MITF	1	ENSG00000047346	FAM214A	FAM214A _( 36194 )	4	chr15_52673372_52673623	1	0	0	0	0	0	0	0	1	0	0	0	0	0	0	0	0	0	0	0	0	0	0	0.350724	0.350724	0.350724	0.350724	1	0.350724	2
2524	619	ENSG00000205220	PSMB10	1	ENSG00000116667	C1orf21	C1orf21 _( 98681 )	4	chr1_184485739_184486339	1	0	0	0	0	0	0	0	1	0	0	0	0	0	0	0	0	0	0	0	0	0	0	0.350615	0.350615	0.350615	0.350615	1	0.350615	2
3044	9033	ENSG00000281000	SNORD3D	1	ENSG00000101849	TBL1X	TBL1X _( -51219 )	4	chrX_9411638_9412076	1	0	0	0	0	0	0	0	1	0	0	0	0	0	0	0	0	0	0	0	0	0	0	-0.350326	0.350326	0.350326	0.350326	1	0.350326	2
522	6811	ENSG00000106211	HSPB1	1	ENSG00000243232	PCDHAC2	PCDHAC2 _( 6395 )	4	chr5_140972630_140973315	4	1	0	0	1	0	1	1	0	-0.350297	0.350297	0	0	0	0	-0.302216	0.302216	0	0	-0.307494	0.307494	-0.0555576	0.0555576	0	0	0.350297	0.253891	1	0.350297	2
2	4866	ENSG00000000971	CFH	1	ENSG00000149657	LSM14B	LSM14B _( -6069 )	4	chr20_62115999_62116392	1	0	0	0	0	0	0	0	1	0	0	0	0	0	0	0	0	0	0	0	0	0	0	0.350164	0.350164	0.350164	0.350164	1	0.350164	2
255	4083	ENSG00000079819	EPB41L2	1	ENSG00000198369	SPRED2	SPRED2 _( -122161 )	4	chr2_65554798_65555074	5	1	1	1	0	1	0	1	0	0.349913	0.349913	0.26183	0.26183	0.322471	0.322471	0	0	0.214545	0.214545	0	0	0.100356	0.100356	0	0	0.349913	0.249823	1	0.349913	2
2158	7261	ENSG00000179388	EGR3	1	ENSG00000188107	EYS	EYS _( -1065710 )	4	chr6_66772935_66773166	1	0	0	0	0	0	0	0	1	0	0	0	0	0	0	0	0	0	0	0	0	0	0	0.3496	0.3496	0.3496	0.3496	1	0.3496	2
1530	3359	ENSG00000155366	RHOC	1	ENSG00000007171	NOS2	NOS2 _( -28695 )	4	chr17_27829194_27830302	1	0	0	0	0	0	0	0	1	0	0	0	0	0	0	0	0	0	0	0	0	0	0	-0.349531	0.349531	0.349531	0.349531	1	0.349531	2
3036	6822	ENSG00000280143	ENSG00000280143	1	ENSG00000113580	NR3C1	NR3C1 _( 0 )	4	chr5_143435143_143435638	1	0	0	0	0	0	0	0	1	0	0	0	0	0	0	0	0	0	0	0	0	0	0	-0.349507	0.349507	0.349507	0.349507	1	0.349507	2
2000	2903	ENSG00000171608	PIK3CD	1	ENSG00000103569	AQP9	AQP9 _( 75852 )	4	chr15_58214021_58214251	1	0	0	0	0	0	0	0	1	0	0	0	0	0	0	0	0	0	0	0	0	0	0	0.349505	0.349505	0.349505	0.349505	1	0.349505	2
1410	5884	ENSG00000148180	GSN	1	ENSG00000109182	CWH43	CWH43 _( 647696 )	4	chr4_49633943_49634533	6	1	1	1	1	1	0	1	0	0.34908	0.34908	0.319082	0.319082	0.461596	0.461596	0.283826	0.283826	0.201092	0.201092	0	0	0.229055	0.229055	0	0	0.461596	0.307288	1	0.34908	2
2560	5041	ENSG00000213626	LBH	1	ENSG00000170364	SETMAR	SETMAR _( -242534 )	4	chr3_4060025_4060770	7	1	1	1	1	1	1	1	0	0.348858	0.348858	0.301044	0.301044	0.299996	0.299996	0.289183	0.289183	0.490709	0.490709	0.0511372	0.0511372	0.194691	0.194691	0	0	0.490709	0.282231	1	0.348858	2
2518	5712	ENSG00000204767	INSYN2B	1	ENSG00000125089	SH3TC1	SH3TC1 _( 39510 )	4	chr4_8221582_8221931	1	0	0	0	0	0	0	0	1	0	0	0	0	0	0	0	0	0	0	0	0	0	0	-0.34875	0.34875	0.34875	0.34875	1	0.34875	2
743	6238	ENSG00000117519	CNN3	1	ENSG00000109654	TRIM2	TRIM2 _( 7448 )	4	chr4_153159790_153160123	1	0	0	0	0	0	0	0	1	0	0	0	0	0	0	0	0	0	0	0	0	0	0	0.348724	0.348724	0.348724	0.348724	1	0.348724	2
2210	6769	ENSG00000182795	C1orf116	1	ENSG00000072364	AFF4	AFF4 _( -8378 )	4	chr5_132972012_132972471	1	0	0	0	0	0	0	0	1	0	0	0	0	0	0	0	0	0	0	0	0	0	0	-0.348071	0.348071	0.348071	0.348071	1	0.348071	2
2402	7666	ENSG00000196754	S100A2	1	ENSG00000005108	THSD7A	THSD7A _( 122641 )	4	chr7_11709193_11709557	6	1	1	1	1	1	0	1	0	0.347906	0.347906	0.280647	0.280647	0.300838	0.300838	0.279015	0.279015	0.312946	0.312946	0	0	0.320316	0.320316	0	0	0.347906	0.306944	1	0.347906	2
128	6574	ENSG00000057704	TMCC3	1	ENSG00000113163	COL4A3BP	COL4A3BP _( -21746 )	4	chr5_75533884_75534163	1	0	0	0	0	0	0	0	1	0	0	0	0	0	0	0	0	0	0	0	0	0	0	-0.347849	0.347849	0.347849	0.347849	1	0.347849	2
2259	4640	ENSG00000184702	SEPT-V	1	ENSG00000067066	SP100	SP100 _( 8000 )	4	chr2_230423942_230424551	1	0	0	0	0	0	0	0	1	0	0	0	0	0	0	0	0	0	0	0	0	0	0	-0.347807	0.347807	0.347807	0.347807	1	0.347807	2
1952	6800	ENSG00000169992	NLGN2	1	ENSG00000120725	SIL1	SIL1 _( 4240 )	4	chr5_139288929_139289294	6	1	1	1	1	1	0	1	0	-0.347252	0.347252	-0.345864	0.345864	-0.256736	0.256736	-0.389623	0.389623	-0.159715	0.159715	0	0	-0.101717	0.101717	0	0	0.389623	0.266818	1	0.347252	2
1350	5884	ENSG00000144554	FANCD2	1	ENSG00000109182	CWH43	CWH43 _( 647696 )	4	chr4_49633943_49634533	7	1	1	1	1	1	1	1	0	-0.346243	0.346243	-0.467897	0.467897	-0.307423	0.307423	-0.277833	0.277833	-0.274937	0.274937	-0.143088	0.143088	-0.326891	0.326891	0	0	0.467897	0.30633	1	0.346243	2
2754	6229	ENSG00000243137	PSG4	1	ENSG00000170390	DCLK2	DCLK2 _( -70413 )	4	chr4_150007566_150007861	7	1	1	1	1	1	1	1	0	0.346137	0.346137	0.330858	0.330858	0.230532	0.230532	0.321158	0.321158	0.279705	0.279705	0.0695695	0.0695695	0.336154	0.336154	0	0	0.346137	0.273445	1	0.346137	2
253	5580	ENSG00000079385	CEACAM1	1	ENSG00000114200	BCHE	BCHE _( -18008 )	4	chr3_165855480_165856070	1	0	0	0	0	0	0	0	1	0	0	0	0	0	0	0	0	0	0	0	0	0	0	-0.345958	0.345958	0.345958	0.345958	1	0.345958	2
751	7243	ENSG00000117877	CD3EAP	1	ENSG00000124749	COL21A1	COL21A1 _( -46203 )	4	chr6_56440297_56441020	1	0	0	0	0	0	0	0	1	0	0	0	0	0	0	0	0	0	0	0	0	0	0	0.345795	0.345795	0.345795	0.345795	1	0.345795	2
2944	9297	ENSG00000268460	ENSG00000268460	1	ENSG00000203923	SPANXN1	SPANXN1 _( -531214 )	4	chrX_144715421_144715614	2	0	0	0	0	1	0	0	1	0	0	0	0	0	0	0	0	0.131534	0.131534	0	0	0	0	0.345715	0.345715	0.345715	0.238625	1	0.345715	2
1584	4410	ENSG00000158555	GDPD5	1	ENSG00000128708	HAT1	HAT1 _( -13976 )	4	chr2_171907961_171908472	7	1	1	1	1	1	1	1	0	-0.345462	0.345462	-0.238047	0.238047	-0.400194	0.400194	-0.284756	0.284756	-0.173698	0.173698	-0.104841	0.104841	-0.145354	0.145354	0	0	0.400194	0.241765	1	0.345462	2
2582	5857	ENSG00000215483	LINC00598	1	ENSG00000163281	GNPDA2	GNPDA2 _( -597054 )	4	chr4_45323649_45324157	1	0	0	0	0	0	0	0	1	0	0	0	0	0	0	0	0	0	0	0	0	0	0	0.345444	0.345444	0.345444	0.345444	1	0.345444	2
307	2792	ENSG00000089289	IGBP1	1	ENSG00000184984	CHRM5	CHRM5 _( -318581 )	4	chr15_33649757_33650139	2	0	0	0	1	0	0	0	1	0	0	0	0	0	0	0.0643797	0.0643797	0	0	0	0	0	0	0.345316	0.345316	0.345316	0.204848	1	0.345316	2
987	4692	ENSG00000130813	C19orf66	1	ENSG00000171873	ADRA1D	ADRA1D _( -202376 )	4	chr20_4451450_4452071	1	0	0	0	0	0	0	0	1	0	0	0	0	0	0	0	0	0	0	0	0	0	0	-0.345215	0.345215	0.345215	0.345215	1	0.345215	2
1335	5475	ENSG00000143815	LBR	1	ENSG00000174640	SLCO2A1	SLCO2A1 _( 42463 )	4	chr3_134008578_134009721	1	0	0	0	0	0	0	0	1	0	0	0	0	0	0	0	0	0	0	0	0	0	0	0.345025	0.345025	0.345025	0.345025	1	0.345025	2
955	4008	ENSG00000129353	SLC44A2	1	ENSG00000162878	PKDCC	PKDCC _( 36091 )	4	chr2_42084111_42084556	1	0	0	0	0	0	0	0	1	0	0	0	0	0	0	0	0	0	0	0	0	0	0	0.344646	0.344646	0.344646	0.344646	1	0.344646	2
2654	3905	ENSG00000229487	ALG13-AS1	1	ENSG00000214842	RAD51AP2	RAD51AP2 _( 290277 )	4	chr2_17227783_17228162	1	0	0	0	0	0	0	0	1	0	0	0	0	0	0	0	0	0	0	0	0	0	0	0.344562	0.344562	0.344562	0.344562	1	0.344562	2
1286	3734	ENSG00000142089	IFITM3	1	ENSG00000178342	KCNG2	KCNG2 _( -71628 )	4	chr18_79791184_79792040	1	0	0	0	0	0	0	0	1	0	0	0	0	0	0	0	0	0	0	0	0	0	0	0.344551	0.344551	0.344551	0.344551	1	0.344551	2
1208	1203	ENSG00000138448	ITGAV	1	ENSG00000196233	LCOR	LCOR _( 64860 )	4	chr10_96897142_96897522	1	0	0	0	0	0	0	0	1	0	0	0	0	0	0	0	0	0	0	0	0	0	0	-0.344507	0.344507	0.344507	0.344507	1	0.344507	2
2601	5987	ENSG00000223485	LINC01615	1	ENSG00000138764	CCNG2	CCNG2 _( -8689 )	4	chr4_77148220_77148462	2	1	0	0	0	0	0	1	0	0.344446	0.344446	0	0	0	0	0	0	0	0	0	0	0.467532	0.467532	0	0	0.467532	0.405989	1	0.344446	2
86	6206	ENSG00000035862	TIMP2	1	ENSG00000183090	FREM3	FREM3 _( -67511 )	4	chr4_143768186_143768696	1	0	0	0	0	0	0	0	1	0	0	0	0	0	0	0	0	0	0	0	0	0	0	0.344309	0.344309	0.344309	0.344309	1	0.344309	2
297	8497	ENSG00000088726	TMEM40	1	ENSG00000169946	ZFPM2	ZFPM2 _( 134603 )	4	chr8_104838322_104838539	1	0	0	0	0	0	0	0	1	0	0	0	0	0	0	0	0	0	0	0	0	0	0	-0.344263	0.344263	0.344263	0.344263	1	0.344263	2
1836	3559	ENSG00000166920	C15orf48	1	ENSG00000175322	ZNF519	ZNF519 _( 26913 )	4	chr18_14104980_14105577	1	0	0	0	0	0	0	0	1	0	0	0	0	0	0	0	0	0	0	0	0	0	0	-0.343872	0.343872	0.343872	0.343872	1	0.343872	2
2011	5358	ENSG00000172123	SLFN12	1	ENSG00000144820	ADGRG7	ADGRG7 _( -46722 )	4	chr3_100562457_100562867	2	0	0	0	1	0	0	0	1	0	0	0	0	0	0	-0.0642152	0.0642152	0	0	0	0	0	0	-0.343565	0.343565	0.343565	0.20389	1	0.343565	2
892	8889	ENSG00000125744	RTN2	1	ENSG00000095383	TBC1D2	TBC1D2 _( -194872 )	4	chr9_98450593_98450863	1	0	0	0	0	0	0	0	1	0	0	0	0	0	0	0	0	0	0	0	0	0	0	-0.343289	0.343289	0.343289	0.343289	1	0.343289	2
2341	1224	ENSG00000188015	S100A3	1	ENSG00000171206	TRIM8	TRIM8 _( -12260 )	4	chr10_102629500_102630050	1	0	0	0	0	0	0	0	1	0	0	0	0	0	0	0	0	0	0	0	0	0	0	0.343285	0.343285	0.343285	0.343285	1	0.343285	2
792	1372	ENSG00000120327	PCDHB14	1	ENSG00000110328	GALNT18	GALNT18 _( 108407 )	4	chr11_11513191_11513598	1	0	0	0	0	0	0	0	1	0	0	0	0	0	0	0	0	0	0	0	0	0	0	0.34325	0.34325	0.34325	0.34325	1	0.34325	2
1765	3170	ENSG00000164761	TNFRSF11B	1	ENSG00000140807	NKD1	NKD1 _( 51271 )	4	chr16_50599601_50599820	1	0	0	0	0	0	0	0	1	0	0	0	0	0	0	0	0	0	0	0	0	0	0	0.342917	0.342917	0.342917	0.342917	1	0.342917	2
1326	2505	ENSG00000143502	SUSD4	1	ENSG00000092199	HNRNPC	HNRNPC _( 24479 )	4	chr14_21244479_21245015	7	1	1	1	1	1	1	1	0	-0.342898	0.342898	-0.263568	0.263568	-0.313969	0.313969	-0.377785	0.377785	-0.340684	0.340684	-0.275294	0.275294	-0.0579457	0.0579457	0	0	0.377785	0.281735	1	0.342898	2
2962	7026	ENSG00000270806	C17orf50	1	ENSG00000145945	FAM50B	FAM50B _( 12019 )	4	chr6_3861392_3861982	2	0	0	1	0	0	0	0	1	0	0	0	0	0.0271129	0.0271129	0	0	0	0	0	0	0	0	0.342462	0.342462	0.342462	0.184788	1	0.342462	2
1439	7709	ENSG00000150347	ARID5B	1	ENSG00000122585	NPY	NPY _( -91677 )	4	chr7_24191796_24192486	1	0	0	0	0	0	0	0	1	0	0	0	0	0	0	0	0	0	0	0	0	0	0	-0.342415	0.342415	0.342415	0.342415	1	0.342415	2
973	5450	ENSG00000130193	THEM6	1	ENSG00000169714	CNBP	CNBP _( -2037 )	4	chr3_129185959_129186295	1	0	0	0	0	0	0	0	1	0	0	0	0	0	0	0	0	0	0	0	0	0	0	-0.3419	0.3419	0.3419	0.3419	1	0.3419	2
175	2460	ENSG00000069812	HES2	1	ENSG00000175198	PCCA	PCCA _( 17702 )	4	chr13_100106717_100107085	1	0	0	0	0	0	0	0	1	0	0	0	0	0	0	0	0	0	0	0	0	0	0	0.341651	0.341651	0.341651	0.341651	1	0.341651	2
1838	8678	ENSG00000167034	NKX3-1	1	ENSG00000107036	RIC1	RIC1 _( -1488 )	4	chr9_5627169_5627537	2	0	1	0	0	0	0	0	1	0	0	-0.0850471	0.0850471	0	0	0	0	0	0	0	0	0	0	-0.341457	0.341457	0.341457	0.213252	1	0.341457	2
305	4789	ENSG00000089195	TRMT6	1	ENSG00000101082	SLA2	SLA2 _( -20099 )	4	chr20_36666315_36666621	1	0	0	0	0	0	0	0	1	0	0	0	0	0	0	0	0	0	0	0	0	0	0	-0.341424	0.341424	0.341424	0.341424	1	0.341424	2
373	4557	ENSG00000100100	PIK3IP1	1	ENSG00000114948	ADAM23	ADAM23 _( 38678 )	4	chr2_206482217_206482392	1	0	0	0	0	0	0	0	1	0	0	0	0	0	0	0	0	0	0	0	0	0	0	0.34129	0.34129	0.34129	0.34129	1	0.34129	2
278	3023	ENSG00000085999	RAD54L	1	ENSG00000140522	RLBP1	RLBP1 _( -9071 )	4	chr15_89230822_89231395	6	1	1	1	1	1	0	1	0	0.341221	0.341221	0.267948	0.267948	0.231943	0.231943	0.132866	0.132866	0.118051	0.118051	0	0	0.328558	0.328558	0	0	0.341221	0.236764	1	0.341221	2
237	8345	ENSG00000077348	EXOSC5	1	ENSG00000205268	PDE7A	PDE7A _( 81003 )	4	chr8_65760792_65761319	1	0	0	0	0	0	0	0	1	0	0	0	0	0	0	0	0	0	0	0	0	0	0	0.340652	0.340652	0.340652	0.340652	1	0.340652	2
2937	4488	ENSG00000267436	ENSG00000267436	1	ENSG00000138386	NAB1	NAB1 _( -53164 )	4	chr2_190592964_190593582	3	0	0	1	0	1	0	0	1	0	0	0	0	-0.0886467	0.0886467	0	0	-0.182916	0.182916	0	0	0	0	-0.340558	0.340558	0.340558	0.20404	1	0.340558	2
2113	838	ENSG00000177169	ULK1	1	ENSG00000119285	HEATR1	HEATR1 _( 28234 )	4	chr1_236575928_236576270	5	1	1	1	1	0	0	1	0	0.340316	0.340316	0.0998912	0.0998912	0.258127	0.258127	0.238473	0.238473	0	0	0	0	0.154804	0.154804	0	0	0.340316	0.218322	1	0.340316	2
1210	3179	ENSG00000138623	SEMA7A	1	ENSG00000176842	IRX5	IRX5 _( 21351 )	4	chr16_54952213_54952519	1	0	0	0	0	0	0	0	1	0	0	0	0	0	0	0	0	0	0	0	0	0	0	0.340304	0.340304	0.340304	0.340304	1	0.340304	2
22	651	ENSG00000006634	DBF4	1	ENSG00000162630	B3GALT2	B3GALT2 _( -24560 )	4	chr1_193211214_193211925	1	0	0	0	0	0	0	0	1	0	0	0	0	0	0	0	0	0	0	0	0	0	0	0.340238	0.340238	0.340238	0.340238	1	0.340238	2
872	3687	ENSG00000124731	TREM1	1	ENSG00000141682	PMAIP1	PMAIP1 _( 50280 )	4	chr18_59950228_59950564	6	1	1	1	1	0	1	1	0	0.340126	0.340126	0.035915	0.035915	0.253263	0.253263	0.308813	0.308813	0	0	0.243362	0.243362	0.194146	0.194146	0	0	0.340126	0.229271	1	0.340126	2
2090	2781	ENSG00000175938	ORAI3	1	ENSG00000075413	MARK3	MARK3 _( 62725 )	4	chr14_103448117_103448472	1	0	0	0	0	0	0	0	1	0	0	0	0	0	0	0	0	0	0	0	0	0	0	-0.339965	0.339965	0.339965	0.339965	1	0.339965	2
2105	1995	ENSG00000176532	PRR15	1	ENSG00000170426	SDR9C7	SDR9C7 _( 49627 )	4	chr12_56884329_56884778	1	0	0	0	0	0	0	0	1	0	0	0	0	0	0	0	0	0	0	0	0	0	0	-0.339816	0.339816	0.339816	0.339816	1	0.339816	2
2928	5594	ENSG00000267062	ENSG00000267062	1	ENSG00000013293	SLC7A14	SLC7A14 _( -123037 )	4	chr3_170709111_170709443	1	0	0	0	0	0	0	0	1	0	0	0	0	0	0	0	0	0	0	0	0	0	0	0.33969	0.33969	0.33969	0.33969	1	0.33969	2
1466	2903	ENSG00000151849	CENPJ	1	ENSG00000103569	AQP9	AQP9 _( 75852 )	4	chr15_58214021_58214251	1	0	0	0	0	0	0	0	1	0	0	0	0	0	0	0	0	0	0	0	0	0	0	-0.339584	0.339584	0.339584	0.339584	1	0.339584	2
624	7173	ENSG00000111581	NUP107	1	ENSG00000171467	ZNF318	ZNF318 _( -13727 )	4	chr6_43383205_43384093	1	0	0	0	0	0	0	0	1	0	0	0	0	0	0	0	0	0	0	0	0	0	0	0.338791	0.338791	0.338791	0.338791	1	0.338791	2
65	1472	ENSG00000023839	ABCC2	1	ENSG00000026508	CD44	CD44 _( 78515 )	4	chr11_35217385_35217661	1	0	0	0	0	0	0	0	1	0	0	0	0	0	0	0	0	0	0	0	0	0	0	0.33866	0.33866	0.33866	0.33866	1	0.33866	2
1852	3023	ENSG00000167513	CDT1	1	ENSG00000140522	RLBP1	RLBP1 _( -9071 )	4	chr15_89230822_89231395	5	1	1	1	1	0	0	1	0	0.338652	0.338652	0.339713	0.339713	0.198954	0.198954	0.247765	0.247765	0	0	0	0	0.232096	0.232096	0	0	0.339713	0.271436	1	0.338652	2
1116	3760	ENSG00000135723	FHOD1	1	ENSG00000141837	CACNA1A	CACNA1A _( -48505 )	4	chr19_13681530_13681906	3	0	1	0	0	1	0	0	1	0	0	-0.0675064	0.0675064	0	0	0	0	-0.0176481	0.0176481	0	0	0	0	-0.337955	0.337955	0.337955	0.141036	1	0.337955	2
1023	2781	ENSG00000132646	PCNA	1	ENSG00000075413	MARK3	MARK3 _( 62725 )	4	chr14_103448117_103448472	1	0	0	0	0	0	0	0	1	0	0	0	0	0	0	0	0	0	0	0	0	0	0	0.337697	0.337697	0.337697	0.337697	1	0.337697	2
2999	4831	ENSG00000274266	SNORA73A	1	ENSG00000149635	OCSTAMP	OCSTAMP _( 5186 )	4	chr20_46545140_46545388	4	1	0	1	0	1	0	1	0	0.337516	0.337516	0	0	0.286819	0.286819	0	0	0.522394	0.522394	0	0	0.33435	0.33435	0	0	0.522394	0.37027	1	0.337516	2
417	7329	ENSG00000101335	MYL9	1	ENSG00000111886	GABRR2	GABRR2 _( 2740 )	4	chr6_89312181_89312559	1	0	0	0	0	0	0	0	1	0	0	0	0	0	0	0	0	0	0	0	0	0	0	-0.337315	0.337315	0.337315	0.337315	1	0.337315	2
3047	8935	ENSG00000281406	BLACAT1	1	ENSG00000204193	TXNDC8	TXNDC8 _( 6858 )	4	chr9_110330786_110331026	2	0	0	1	0	0	0	0	1	0	0	0	0	0.0986115	0.0986115	0	0	0	0	0	0	0	0	0.337205	0.337205	0.337205	0.217908	1	0.337205	2
504	2903	ENSG00000105486	LIG1	1	ENSG00000103569	AQP9	AQP9 _( 75852 )	4	chr15_58214021_58214251	1	0	0	0	0	0	0	0	1	0	0	0	0	0	0	0	0	0	0	0	0	0	0	-0.336916	0.336916	0.336916	0.336916	1	0.336916	2
1339	6956	ENSG00000143847	PPFIA4	1	ENSG00000113645	WWC1	WWC1 _( 35303 )	4	chr5_168326954_168327540	1	0	0	0	0	0	0	0	1	0	0	0	0	0	0	0	0	0	0	0	0	0	0	0.336822	0.336822	0.336822	0.336822	1	0.336822	2
2256	4886	ENSG00000184602	SNN	1	ENSG00000154646	TMPRSS15	TMPRSS15 _( 61212 )	4	chr21_18424276_18424667	1	0	0	0	0	0	0	0	1	0	0	0	0	0	0	0	0	0	0	0	0	0	0	0.336462	0.336462	0.336462	0.336462	1	0.336462	2
2923	8992	ENSG00000266479	ENSG00000266479	1	ENSG00000119487	MAPKAP1	MAPKAP1 _( 138420 )	4	chr9_125568313_125568814	1	0	0	0	0	0	0	0	1	0	0	0	0	0	0	0	0	0	0	0	0	0	0	-0.336442	0.336442	0.336442	0.336442	1	0.336442	2
2438	4653	ENSG00000197905	TEAD4	1	ENSG00000167165	UGT1A6	UGT1A6 _( 8595 )	4	chr2_233700202_233700384	1	0	0	0	0	0	0	0	1	0	0	0	0	0	0	0	0	0	0	0	0	0	0	-0.336282	0.336282	0.336282	0.336282	1	0.336282	2
1551	3741	ENSG00000156711	MAPK13	1	ENSG00000127663	KDM4B	KDM4B _( 170153 )	4	chr19_5139266_5139453	1	0	0	0	0	0	0	0	1	0	0	0	0	0	0	0	0	0	0	0	0	0	0	0.336155	0.336155	0.336155	0.336155	1	0.336155	2
927	3853	ENSG00000128203	ASPHD2	1	ENSG00000131849	ZNF132	ZNF132 _( 11094 )	4	chr19_58428509_58429128	1	0	0	0	0	0	0	0	1	0	0	0	0	0	0	0	0	0	0	0	0	0	0	-0.33603	0.33603	0.33603	0.33603	1	0.33603	2
450	6639	ENSG00000103044	HAS3	1	ENSG00000164307	ERAP1	ERAP1 _( 92762 )	4	chr5_96714930_96715338	1	0	0	0	0	0	0	0	1	0	0	0	0	0	0	0	0	0	0	0	0	0	0	-0.335879	0.335879	0.335879	0.335879	1	0.335879	2
1556	3461	ENSG00000157111	TMEM171	1	ENSG00000175175	PPM1E	PPM1E _( 158271 )	4	chr17_58914140_58914650	1	0	0	0	0	0	0	0	1	0	0	0	0	0	0	0	0	0	0	0	0	0	0	-0.335877	0.335877	0.335877	0.335877	1	0.335877	2
1378	114	ENSG00000145703	IQGAP2	1	ENSG00000146463	ZMYM4	ZMYM4 _( 1964 )	4	chr1_35270931_35271224	1	0	0	0	0	0	0	0	1	0	0	0	0	0	0	0	0	0	0	0	0	0	0	0.335865	0.335865	0.335865	0.335865	1	0.335865	2
1254	3416	ENSG00000140451	PIF1	1	ENSG00000178852	EFCAB13	EFCAB13 _( -9275 )	4	chr17_47313556_47314015	4	1	0	0	1	0	1	1	0	0.335792	0.335792	0	0	0	0	0.322917	0.322917	0	0	0.212623	0.212623	0.340406	0.340406	0	0	0.340406	0.302935	1	0.335792	2
1515	5173	ENSG00000154589	LY96	1	ENSG00000168329	CX3CR1	CX3CR1 _( -8443 )	4	chr3_39290178_39290618	4	1	0	1	0	0	1	1	0	0.335576	0.335576	0	0	0.205054	0.205054	0	0	0	0	0.117512	0.117512	0.0113953	0.0113953	0	0	0.335576	0.167384	1	0.335576	2
2441	5884	ENSG00000198056	PRIM1	1	ENSG00000109182	CWH43	CWH43 _( 647696 )	4	chr4_49633943_49634533	6	1	1	1	1	1	0	1	0	-0.335375	0.335375	-0.269527	0.269527	-0.374715	0.374715	-0.258104	0.258104	-0.260728	0.260728	0	0	-0.303184	0.303184	0	0	0.374715	0.300272	1	0.335375	2
2262	6813	ENSG00000184840	TMED9	1	ENSG00000113552	GNPDA1	GNPDA1 _( -14215 )	4	chr5_142027256_142027598	1	0	0	0	0	0	0	0	1	0	0	0	0	0	0	0	0	0	0	0	0	0	0	0.335327	0.335327	0.335327	0.335327	1	0.335327	2
1973	3687	ENSG00000170525	PFKFB3	1	ENSG00000141682	PMAIP1	PMAIP1 _( 50280 )	4	chr18_59950228_59950564	5	1	1	1	1	0	0	1	0	0.335185	0.335185	0.0836483	0.0836483	0.303159	0.303159	0.264134	0.264134	0	0	0	0	0.0602956	0.0602956	0	0	0.335185	0.209284	1	0.335185	2
2311	6169	ENSG00000186591	UBE2H	1	ENSG00000164073	MFSD8	MFSD8 _( -9193 )	4	chr4_127975227_127975578	5	1	1	0	1	1	0	1	0	-0.334749	0.334749	-0.101332	0.101332	0	0	-0.268261	0.268261	-0.287191	0.287191	0	0	-0.275023	0.275023	0	0	0.334749	0.253311	1	0.334749	2
327	6675	ENSG00000091592	NLRP1	1	ENSG00000129625	REEP5	REEP5 _( -6900 )	4	chr5_112929439_112929646	1	0	0	0	0	0	0	0	1	0	0	0	0	0	0	0	0	0	0	0	0	0	0	-0.334696	0.334696	0.334696	0.334696	1	0.334696	2
2539	4576	ENSG00000206538	VGLL3	1	ENSG00000144452	ABCA12	ABCA12 _( 30441 )	4	chr2_215107452_215107987	1	0	0	0	0	0	0	0	1	0	0	0	0	0	0	0	0	0	0	0	0	0	0	0.334618	0.334618	0.334618	0.334618	1	0.334618	2
1551	8928	ENSG00000156711	MAPK13	1	ENSG00000148156	ACTL7B	ACTL7B _( 24799 )	4	chr9_108831944_108832168	5	1	0	1	1	0	1	1	0	0.3346	0.3346	0	0	0.0801477	0.0801477	0.304606	0.304606	0	0	0.0721975	0.0721975	0.146874	0.146874	0	0	0.3346	0.187685	1	0.3346	2
2776	8542	ENSG00000248323	LUCAT1	1	ENSG00000164758	MED30	MED30 _( -160989 )	4	chr8_117359311_117359724	4	1	0	1	1	0	0	1	0	-0.33442	0.33442	0	0	-0.250809	0.250809	-0.325507	0.325507	0	0	0	0	-0.0360195	0.0360195	0	0	0.33442	0.236689	1	0.33442	2
1956	5884	ENSG00000170175	CHRNB1	1	ENSG00000109182	CWH43	CWH43 _( 647696 )	4	chr4_49633943_49634533	7	1	1	1	1	1	1	1	0	0.334198	0.334198	0.293306	0.293306	0.349349	0.349349	0.427566	0.427566	0.213616	0.213616	0.279214	0.279214	0.255903	0.255903	0	0	0.427566	0.307593	1	0.334198	2
165	6126	ENSG00000067066	SP100	1	ENSG00000180801	ARSJ	ARSJ _( -284908 )	4	chr4_114264635_114265901	1	0	0	0	0	0	0	0	1	0	0	0	0	0	0	0	0	0	0	0	0	0	0	-0.33416	0.33416	0.33416	0.33416	1	0.33416	2
2316	6028	ENSG00000186847	KRT14	1	ENSG00000145283	SLC10A6	SLC10A6 _( 3304 )	4	chr4_86845605_86845959	1	0	0	0	0	0	0	0	1	0	0	0	0	0	0	0	0	0	0	0	0	0	0	0.333898	0.333898	0.333898	0.333898	1	0.333898	2
167	9301	ENSG00000067798	NAV3	1	ENSG00000203923	SPANXN1	SPANXN1 _( -243629 )	4	chrX_145002501_145003199	1	0	0	0	0	0	0	0	1	0	0	0	0	0	0	0	0	0	0	0	0	0	0	0.33338	0.33338	0.33338	0.33338	1	0.33338	2
2949	5769	ENSG00000268942	CKS1BP3	1	ENSG00000145147	SLIT2	SLIT2 _( -1013383 )	4	chr4_19239507_19239877	1	0	0	0	0	0	0	0	1	0	0	0	0	0	0	0	0	0	0	0	0	0	0	0.333371	0.333371	0.333371	0.333371	1	0.333371	2
761	848	ENSG00000118515	SGK1	1	ENSG00000133019	CHRM3	CHRM3 _( -425905 )	4	chr1_238959999_238960660	6	1	0	1	1	1	1	1	0	-0.332985	0.332985	0	0	-0.338399	0.338399	-0.296819	0.296819	-0.242615	0.242615	-0.238256	0.238256	-0.169625	0.169625	0	0	0.338399	0.269783	1	0.332985	2
1648	8107	ENSG00000162390	ACOT11	1	ENSG00000258227	CLEC5A	CLEC5A _( -8937 )	4	chr7_141955944_141956563	1	0	0	0	0	0	0	0	1	0	0	0	0	0	0	0	0	0	0	0	0	0	0	0.332892	0.332892	0.332892	0.332892	1	0.332892	2
2170	5476	ENSG00000179826	MRGPRX3	1	ENSG00000174640	SLCO2A1	SLCO2A1 _( 17866 )	4	chr3_134034076_134034318	6	1	1	1	1	0	1	1	0	0.332571	0.332571	0.137912	0.137912	0.378994	0.378994	0.368521	0.368521	0	0	0.364384	0.364384	0.284958	0.284958	0	0	0.378994	0.311223	1	0.332571	2
1278	8970	ENSG00000141524	TMC6	1	ENSG00000136861	CDK5RAP2	CDK5RAP2 _( 141657 )	4	chr9_120438021_120438513	1	0	0	0	0	0	0	0	1	0	0	0	0	0	0	0	0	0	0	0	0	0	0	0.332421	0.332421	0.332421	0.332421	1	0.332421	2
898	5884	ENSG00000125885	MCM8	1	ENSG00000109182	CWH43	CWH43 _( 647696 )	4	chr4_49633943_49634533	6	1	1	1	1	1	0	1	0	-0.331712	0.331712	-0.319843	0.319843	-0.292995	0.292995	-0.211155	0.211155	-0.0830132	0.0830132	0	0	-0.0870964	0.0870964	0	0	0.331712	0.220969	1	0.331712	2
952	4194	ENSG00000129173	E2F8	1	ENSG00000115594	IL1R1	IL1R1 _( -22815 )	4	chr2_102041473_102041729	5	1	1	1	1	0	0	1	0	-0.331688	0.331688	-0.269317	0.269317	-0.154828	0.154828	-0.335712	0.335712	0	0	0	0	-0.332305	0.332305	0	0	0.335712	0.28477	1	0.331688	2
2912	5494	ENSG00000265185	SNORD3B-1	1	ENSG00000163864	NMNAT3	NMNAT3 _( 57071 )	4	chr3_139620519_139620946	1	0	0	0	0	0	0	0	1	0	0	0	0	0	0	0	0	0	0	0	0	0	0	-0.331643	0.331643	0.331643	0.331643	1	0.331643	2
583	6493	ENSG00000109452	INPP4B	1	ENSG00000134363	FST	FST _( -157772 )	4	chr5_53322386_53322637	1	0	0	0	0	0	0	0	1	0	0	0	0	0	0	0	0	0	0	0	0	0	0	0.331551	0.331551	0.331551	0.331551	1	0.331551	2
2663	4164	ENSG00000230521	ENSG00000230521	1	ENSG00000163121	NEURL3	NEURL3 _( 21467 )	4	chr2_96485886_96486642	2	0	0	0	0	1	0	0	1	0	0	0	0	0	0	0	0	0.0960155	0.0960155	0	0	0	0	0.330804	0.330804	0.330804	0.21341	1	0.330804	2
1757	1224	ENSG00000164611	PTTG1	1	ENSG00000171206	TRIM8	TRIM8 _( -12260 )	4	chr10_102629500_102630050	1	0	0	0	0	0	0	0	1	0	0	0	0	0	0	0	0	0	0	0	0	0	0	0.330784	0.330784	0.330784	0.330784	1	0.330784	2
174	5249	ENSG00000069702	TGFBR3	1	ENSG00000163684	RPP14	RPP14 _( -26921 )	4	chr3_58278780_58279326	1	0	0	0	0	0	0	0	1	0	0	0	0	0	0	0	0	0	0	0	0	0	0	0.3303	0.3303	0.3303	0.3303	1	0.3303	2
481	2781	ENSG00000104738	MCM4	1	ENSG00000075413	MARK3	MARK3 _( 62725 )	4	chr14_103448117_103448472	1	0	0	0	0	0	0	0	1	0	0	0	0	0	0	0	0	0	0	0	0	0	0	0.32978	0.32978	0.32978	0.32978	1	0.32978	2
1983	24	ENSG00000170989	S1PR1	1	ENSG00000204478	PRAMEF20	PRAMEF20 _( 2624 )	4	chr1_13413074_13413432	1	0	0	0	0	0	0	0	1	0	0	0	0	0	0	0	0	0	0	0	0	0	0	-0.329379	0.329379	0.329379	0.329379	1	0.329379	2
557	54	ENSG00000108452	ZNF29P	1	ENSG00000158816	VWA5B1	VWA5B1 _( 32297 )	4	chr1_20323216_20323501	1	0	0	0	0	0	0	0	1	0	0	0	0	0	0	0	0	0	0	0	0	0	0	-0.32936	0.32936	0.32936	0.32936	1	0.32936	2
1500	8216	ENSG00000154102	C16orf74	1	ENSG00000173530	TNFRSF10D	TNFRSF10D _( -11216 )	4	chr8_23175246_23175624	7	1	1	1	1	1	1	1	0	0.329278	0.329278	0.196516	0.196516	0.252231	0.252231	0.175625	0.175625	0.218166	0.218166	0.151634	0.151634	0.244751	0.244751	0	0	0.329278	0.224029	1	0.329278	2
1131	8314	ENSG00000136155	SCEL	1	ENSG00000206579	XKR4	XKR4 _( -205179 )	4	chr8_54896799_54897210	1	0	0	0	0	0	0	0	1	0	0	0	0	0	0	0	0	0	0	0	0	0	0	0.329217	0.329217	0.329217	0.329217	1	0.329217	2
678	3650	ENSG00000114796	KLHL24	1	ENSG00000101670	LIPG	LIPG _( 69451 )	4	chr18_49630150_49630851	5	0	1	0	1	0	1	1	1	0	0	0.0819487	0.0819487	0	0	0.00453014	0.00453014	0	0	0.0382479	0.0382479	9.02761e-05	9.02761e-05	0.329158	0.329158	0.329158	0.090795	1	0.329158	2
331	4675	ENSG00000092010	PSME1	1	ENSG00000101282	RSPO4	RSPO4 _( 31656 )	4	chr20_969814_970608	1	0	0	0	0	0	0	0	1	0	0	0	0	0	0	0	0	0	0	0	0	0	0	0.328953	0.328953	0.328953	0.328953	1	0.328953	2
1646	5483	ENSG00000162302	RPS6KA4	1	ENSG00000073711	PPP2R3A	PPP2R3A _( 4979 )	4	chr3_135970652_135971021	6	1	1	1	1	1	0	1	0	0.328679	0.328679	0.0270816	0.0270816	0.341852	0.341852	0.125775	0.125775	0.254406	0.254406	0	0	0.267919	0.267919	0	0	0.341852	0.224285	1	0.328679	2
1750	3085	ENSG00000164430	CGAS	1	ENSG00000153048	CARHSP1	CARHSP1 _( -9055 )	4	chr16_8878067_8879082	1	0	0	0	0	0	0	0	1	0	0	0	0	0	0	0	0	0	0	0	0	0	0	0.328639	0.328639	0.328639	0.328639	1	0.328639	2
2545	971	ENSG00000210082	MT-RNR2	1	ENSG00000077327	SPAG6	SPAG6 _( 133781 )	4	chr10_22479226_22479676	4	1	1	0	0	1	0	1	0	0.328453	0.328453	0.363927	0.363927	0	0	0	0	0.380206	0.380206	0	0	0.000109912	0.000109912	0	0	0.380206	0.268174	1	0.328453	2
277	3023	ENSG00000085840	ORC1	1	ENSG00000140522	RLBP1	RLBP1 _( -9071 )	4	chr15_89230822_89231395	6	1	1	1	1	1	0	1	0	0.328007	0.328007	0.289986	0.289986	0.308871	0.308871	0.257094	0.257094	0.299961	0.299961	0	0	0.321001	0.321001	0	0	0.328007	0.30082	1	0.328007	2
1674	1065	ENSG00000163053	SLC16A14	1	ENSG00000165471	MBL2	MBL2 _( -105741 )	4	chr10_52877441_52877925	2	0	0	0	1	0	0	0	1	0	0	0	0	0	0	0.0359151	0.0359151	0	0	0	0	0	0	0.327795	0.327795	0.327795	0.181855	1	0.327795	2
2924	5012	ENSG00000266553	RN7SL356P	1	ENSG00000100354	TNRC6B	TNRC6B _( 11088 )	4	chr22_40055905_40056290	7	1	1	1	1	1	1	1	0	-0.327423	0.327423	-0.33618	0.33618	-0.251676	0.251676	-0.369015	0.369015	-0.347658	0.347658	-0.160436	0.160436	-0.0939813	0.0939813	0	0	0.369015	0.269481	1	0.327423	2
450	8121	ENSG00000103044	HAS3	1	ENSG00000170279	C7orf33	C7orf33 _( -19686 )	4	chr7_148570710_148570879	4	1	1	1	0	0	0	1	0	0.327231	0.327231	0.229915	0.229915	0.141729	0.141729	0	0	0	0	0	0	0.239894	0.239894	0	0	0.327231	0.234692	1	0.327231	2
2968	4497	ENSG00000272159	ENSG00000272159	1	ENSG00000128641	MYO1B	MYO1B _( 88668 )	4	chr2_191333853_191334466	3	1	0	1	0	0	0	1	0	0.326889	0.326889	0	0	0.172758	0.172758	0	0	0	0	0	0	0.191563	0.191563	0	0	0.326889	0.230403	1	0.326889	2
803	4045	ENSG00000120738	EGR1	1	ENSG00000143942	CHAC2	CHAC2 _( -359676 )	4	chr2_53407460_53408116	1	0	0	0	0	0	0	0	1	0	0	0	0	0	0	0	0	0	0	0	0	0	0	0.3268	0.3268	0.3268	0.3268	1	0.3268	2
1719	651	ENSG00000163808	KIF15	1	ENSG00000162630	B3GALT2	B3GALT2 _( -24560 )	4	chr1_193211214_193211925	1	0	0	0	0	0	0	0	1	0	0	0	0	0	0	0	0	0	0	0	0	0	0	0.326633	0.326633	0.326633	0.326633	1	0.326633	2
337	5715	ENSG00000092529	CAPN3	1	ENSG00000109625	CPZ	CPZ _( -43833 )	4	chr4_8534276_8534492	6	1	1	0	1	1	1	1	0	0.326626	0.326626	0.0854835	0.0854835	0	0	0.24004	0.24004	0.355248	0.355248	0.0143997	0.0143997	0.0660379	0.0660379	0	0	0.355248	0.181306	1	0.326626	2
2585	5152	ENSG00000216331	HIST1H1PS1	1	ENSG00000172995	ARPP21	ARPP21 _( -346785 )	4	chr3_35291627_35292160	1	0	0	0	0	0	0	0	1	0	0	0	0	0	0	0	0	0	0	0	0	0	0	-0.326425	0.326425	0.326425	0.326425	1	0.326425	2
743	5539	ENSG00000117519	CNN3	1	ENSG00000198829	SUCNR1	SUCNR1 _( 152553 )	4	chr3_152026196_152026451	1	0	0	0	0	0	0	0	1	0	0	0	0	0	0	0	0	0	0	0	0	0	0	0.326285	0.326285	0.326285	0.326285	1	0.326285	2
139	5860	ENSG00000060656	PTPRU	1	ENSG00000163285	GABRG1	GABRG1 _( -130753 )	4	chr4_46254834_46255199	1	0	0	0	0	0	0	0	1	0	0	0	0	0	0	0	0	0	0	0	0	0	0	-0.326159	0.326159	0.326159	0.326159	1	0.326159	2
730	5230	ENSG00000116741	RGS2	1	ENSG00000163933	RFT1	RFT1 _( 7271 )	4	chr3_53122897_53123191	6	1	1	1	1	0	1	1	0	0.32613	0.32613	0.174521	0.174521	0.351638	0.351638	0.311213	0.311213	0	0	0.020248	0.020248	0.119938	0.119938	0	0	0.351638	0.217281	1	0.32613	2
2472	1803	ENSG00000198853	RUSC2	1	ENSG00000043039	BARX2	BARX2 _( -9795 )	4	chr11_129365971_129366145	1	0	0	0	0	0	0	0	1	0	0	0	0	0	0	0	0	0	0	0	0	0	0	0.325787	0.325787	0.325787	0.325787	1	0.325787	2
2400	8919	ENSG00000196739	COL27A1	1	ENSG00000136826	KLF4	KLF4 _( -492765 )	4	chr9_107983247_107983578	1	0	0	0	0	0	0	0	1	0	0	0	0	0	0	0	0	0	0	0	0	0	0	-0.325609	0.325609	0.325609	0.325609	1	0.325609	2
527	5267	ENSG00000106366	SERPINE1	1	ENSG00000163689	C3orf67	C3orf67 _( -513106 )	4	chr3_59563190_59563386	1	0	0	0	0	0	0	0	1	0	0	0	0	0	0	0	0	0	0	0	0	0	0	0.325504	0.325504	0.325504	0.325504	1	0.325504	2
2633	4951	ENSG00000226699	ENSG00000226699	1	ENSG00000198062	POTEH	POTEH _( -356 )	4	chr22_15689352_15689670	4	1	1	1	0	0	0	1	0	0.325482	0.325482	0.254484	0.254484	0.349281	0.349281	0	0	0	0	0	0	0.102673	0.102673	0	0	0.349281	0.25798	1	0.325482	2
426	2781	ENSG00000101868	POLA1	1	ENSG00000075413	MARK3	MARK3 _( 62725 )	4	chr14_103448117_103448472	1	0	0	0	0	0	0	0	1	0	0	0	0	0	0	0	0	0	0	0	0	0	0	0.325413	0.325413	0.325413	0.325413	1	0.325413	2
651	2519	ENSG00000112984	KIF20A	1	ENSG00000255526	NEDD8-MDP1	NEDD8-MDP1 _( 7217 )	4	chr14_24224469_24225138	1	0	0	0	0	0	0	0	1	0	0	0	0	0	0	0	0	0	0	0	0	0	0	0.325219	0.325219	0.325219	0.325219	1	0.325219	2
367	794	ENSG00000099994	SUSD2	1	ENSG00000143815	LBR	LBR _( -69711 )	4	chr1_225498636_225498942	2	0	0	0	0	1	0	0	1	0	0	0	0	0	0	0	0	-0.00345195	0.00345195	0	0	0	0	-0.325088	0.325088	0.325088	0.16427	1	0.325088	2
2005	475	ENSG00000171848	RRM2	1	ENSG00000132688	NES	NES _( -6747 )	4	chr1_156684144_156685026	4	1	0	1	0	1	0	1	0	0.325004	0.325004	0	0	0.084846	0.084846	0	0	0.360684	0.360684	0	0	0.133633	0.133633	0	0	0.360684	0.226042	1	0.325004	2
330	6332	ENSG00000091986	CCDC80	1	ENSG00000129128	SPCS3	SPCS3 _( 15558 )	4	chr4_176335522_176335891	2	0	0	0	0	0	0	1	1	0	0	0	0	0	0	0	0	0	0	0	0	-0.00447265	0.00447265	-0.324807	0.324807	0.324807	0.16464	1	0.324807	2
2860	8955	ENSG00000259048	ENSG00000259048	1	ENSG00000229314	ORM1	ORM1 _( -4953 )	4	chr9_114317797_114318103	5	1	1	0	1	1	0	1	0	-0.324772	0.324772	-0.378291	0.378291	0	0	-0.198391	0.198391	-0.159053	0.159053	0	0	-0.070354	0.070354	0	0	0.378291	0.226172	1	0.324772	2
1653	5953	ENSG00000162520	SYNC	1	ENSG00000169429	CXCL8	CXCL8 _( 12629 )	4	chr4_73753135_73753473	4	1	0	1	0	1	0	1	0	-0.324501	0.324501	0	0	-0.240921	0.240921	0	0	-0.0928539	0.0928539	0	0	-0.00778462	0.00778462	0	0	0.324501	0.166515	1	0.324501	2
1898	7536	ENSG00000168404	MLKL	1	ENSG00000112425	EPM2A	EPM2A _( 21822 )	4	chr6_145713823_145714201	6	1	0	1	1	1	1	1	0	0.324491	0.324491	0	0	0.398343	0.398343	0.382032	0.382032	0.0846129	0.0846129	0.0115849	0.0115849	0.205912	0.205912	0	0	0.398343	0.234496	1	0.324491	2
843	2930	ENSG00000123353	ORMDL2	1	ENSG00000166128	RAB8B	RAB8B _( -12839 )	4	chr15_63176234_63176630	2	0	0	0	0	0	0	1	1	0	0	0	0	0	0	0	0	0	0	0	0	0.00912332	0.00912332	0.324041	0.324041	0.324041	0.166582	1	0.324041	2
2764	5968	ENSG00000244270	RPL32P29	1	ENSG00000109321	AREG	AREG _( 153641 )	4	chr4_74598775_74599487	1	0	0	0	0	0	0	0	1	0	0	0	0	0	0	0	0	0	0	0	0	0	0	0.323382	0.323382	0.323382	0.323382	1	0.323382	2
185	6238	ENSG00000070950	RAD18	1	ENSG00000109654	TRIM2	TRIM2 _( 7448 )	4	chr4_153159790_153160123	7	1	1	1	1	1	1	1	0	0.32335	0.32335	0.202624	0.202624	0.171454	0.171454	0.0854089	0.0854089	0.152045	0.152045	0.3526	0.3526	0.0954584	0.0954584	0	0	0.3526	0.197563	1	0.32335	2
430	4549	ENSG00000101986	ABCD1	1	ENSG00000116117	PARD3B	PARD3B _( 203551 )	4	chr2_204749344_204749544	1	0	0	0	0	0	0	0	1	0	0	0	0	0	0	0	0	0	0	0	0	0	0	-0.323333	0.323333	0.323333	0.323333	1	0.323333	2
362	7404	ENSG00000099812	MISP	1	ENSG00000004809	SLC22A16	SLC22A16 _( -70786 )	4	chr6_110547427_110547931	5	1	1	1	1	0	0	1	0	0.323264	0.323264	0.0389552	0.0389552	0.176087	0.176087	0.310897	0.310897	0	0	0	0	0.0669936	0.0669936	0	0	0.323264	0.183239	1	0.323264	2
1133	7978	ENSG00000136167	LCP1	1	ENSG00000253276	CCDC71L	CCDC71L _( -18222 )	4	chr7_106679218_106679970	1	0	0	0	0	0	0	0	1	0	0	0	0	0	0	0	0	0	0	0	0	0	0	0.323147	0.323147	0.323147	0.323147	1	0.323147	2
609	6966	ENSG00000110852	CLEC2B	1	ENSG00000234511	C5orf58	C5orf58 _( 19118 )	4	chr5_170251565_170251764	1	0	0	0	0	0	0	0	1	0	0	0	0	0	0	0	0	0	0	0	0	0	0	-0.323132	0.323132	0.323132	0.323132	1	0.323132	2
341	3410	ENSG00000092969	TGFB2	1	ENSG00000073670	ADAM11	ADAM11 _( -20041 )	4	chr17_44738383_44738990	1	0	0	0	0	0	0	0	1	0	0	0	0	0	0	0	0	0	0	0	0	0	0	-0.323101	0.323101	0.323101	0.323101	1	0.323101	2
1609	4195	ENSG00000160014	CALM3	1	ENSG00000115594	IL1R1	IL1R1 _( -14108 )	4	chr2_102049848_102050436	1	0	0	0	0	0	0	0	1	0	0	0	0	0	0	0	0	0	0	0	0	0	0	-0.32293	0.32293	0.32293	0.32293	1	0.32293	2
1975	396	ENSG00000170558	CDH2	1	ENSG00000134259	NGF	NGF _( -88070 )	4	chr1_115426306_115426668	6	1	1	1	1	1	0	1	0	0.322871	0.322871	0.221225	0.221225	0.00230118	0.00230118	0.0083219	0.0083219	0.03658	0.03658	0	0	0.00019209	0.00019209	0	0	0.322871	0.0985818	1	0.322871	2
2150	3050	ENSG00000179046	TRIML2	1	ENSG00000182253	SYNM	SYNM _( -5118 )	4	chr15_99092836_99093099	1	0	0	0	0	0	0	0	1	0	0	0	0	0	0	0	0	0	0	0	0	0	0	0.322636	0.322636	0.322636	0.322636	1	0.322636	2
2630	6672	ENSG00000226067	LINC00623	1	ENSG00000129595	EPB41L4A	EPB41L4A _( 72517 )	4	chr5_112346373_112346799	1	0	0	0	0	0	0	0	1	0	0	0	0	0	0	0	0	0	0	0	0	0	0	0.32261	0.32261	0.32261	0.32261	1	0.32261	2
1809	8201	ENSG00000166333	ILK	1	ENSG00000156006	NAT2	NAT2 _( 101419 )	4	chr8_18492664_18493010	1	0	0	0	0	0	0	0	1	0	0	0	0	0	0	0	0	0	0	0	0	0	0	0.322547	0.322547	0.322547	0.322547	1	0.322547	2
136	5307	ENSG00000059804	SLC2A3	1	ENSG00000169855	ROBO1	ROBO1 _( -104738 )	4	chr3_79872553_79872966	2	0	0	1	0	0	0	0	1	0	0	0	0	-0.130861	0.130861	0	0	0	0	0	0	0	0	-0.3225	0.3225	0.3225	0.226681	1	0.3225	2
1009	1497	ENSG00000131773	KHDRBS3	1	ENSG00000052850	ALX4	ALX4 _( -119953 )	4	chr11_44430119_44430599	5	1	0	1	1	0	1	1	0	0.32234	0.32234	0	0	0.148454	0.148454	0.265285	0.265285	0	0	0.205848	0.205848	0.248778	0.248778	0	0	0.32234	0.238141	1	0.32234	2
2339	4324	ENSG00000187951	ENSG00000187951	1	ENSG00000121989	ACVR2A	ACVR2A _( -25399 )	4	chr2_147818848_147819118	1	0	0	0	0	0	0	0	1	0	0	0	0	0	0	0	0	0	0	0	0	0	0	-0.322242	0.322242	0.322242	0.322242	1	0.322242	2
1012	5623	ENSG00000132000	PODNL1	1	ENSG00000163728	TTC14	TTC14 _( 10254 )	4	chr3_180612384_180612644	6	1	1	1	1	0	1	1	0	-0.322029	0.322029	-0.145407	0.145407	-0.429517	0.429517	-0.288838	0.288838	0	0	-0.341123	0.341123	-0.506162	0.506162	0	0	0.506162	0.338846	1	0.322029	2
1215	6828	ENSG00000138678	GPAT3	1	ENSG00000145817	YIPF5	YIPF5 _( 165776 )	4	chr5_144004047_144004938	1	0	0	0	0	0	0	0	1	0	0	0	0	0	0	0	0	0	0	0	0	0	0	0.322016	0.322016	0.322016	0.322016	1	0.322016	2
373	3373	ENSG00000100100	PIK3IP1	1	ENSG00000178691	SUZ12	SUZ12 _( -16742 )	4	chr17_31919930_31920276	5	1	1	1	1	0	0	1	0	-0.321332	0.321332	-0.109902	0.109902	-0.17467	0.17467	-0.0851532	0.0851532	0	0	0	0	-0.288173	0.288173	0	0	0.321332	0.195846	1	0.321332	2
1146	2903	ENSG00000136824	SMC2	1	ENSG00000103569	AQP9	AQP9 _( 75852 )	4	chr15_58214021_58214251	1	0	0	0	0	0	0	0	1	0	0	0	0	0	0	0	0	0	0	0	0	0	0	-0.321118	0.321118	0.321118	0.321118	1	0.321118	2
1216	886	ENSG00000138685	FGF2	1	ENSG00000162852	CNST	CNST _( 21225 )	4	chr1_246587669_246587896	1	0	0	0	0	0	0	0	1	0	0	0	0	0	0	0	0	0	0	0	0	0	0	0.321113	0.321113	0.321113	0.321113	1	0.321113	2
2333	2368	ENSG00000187741	FANCA	1	ENSG00000188342	GTF2F2	GTF2F2 _( 68769 )	4	chr13_45189284_45190345	2	0	0	0	0	0	0	1	1	0	0	0	0	0	0	0	0	0	0	0	0	0.0492962	0.0492962	0.32097	0.32097	0.32097	0.185133	1	0.32097	2
2920	211	ENSG00000265992	ESRG	1	ENSG00000162598	C1orf87	C1orf87 _( -97845 )	4	chr1_60171615_60172076	1	0	0	0	0	0	0	0	1	0	0	0	0	0	0	0	0	0	0	0	0	0	0	0.320906	0.320906	0.320906	0.320906	1	0.320906	2
994	3771	ENSG00000131187	F12	1	ENSG00000171773	NXNL1	NXNL1 _( 1640 )	4	chr19_17459116_17459314	6	1	1	1	1	1	0	1	0	0.320804	0.320804	0.274067	0.274067	0.267384	0.267384	0.275386	0.275386	0.101809	0.101809	0	0	0.326497	0.326497	0	0	0.326497	0.260991	1	0.320804	2
2070	4146	ENSG00000175166	PSMD2	1	ENSG00000163541	SUCLG1	SUCLG1 _( 31908 )	4	chr2_84427211_84428137	1	0	0	0	0	0	0	0	1	0	0	0	0	0	0	0	0	0	0	0	0	0	0	-0.320767	0.320767	0.320767	0.320767	1	0.320767	2
3054	1436	ENSG00000283154	IQCJ-SCHIP1	1	ENSG00000109881	CCDC34	CCDC34 _( 5373 )	4	chr11_27358164_27358495	1	0	0	0	0	0	0	0	1	0	0	0	0	0	0	0	0	0	0	0	0	0	0	-0.320655	0.320655	0.320655	0.320655	1	0.320655	2
2606	4194	ENSG00000223784	LINP1	1	ENSG00000115594	IL1R1	IL1R1 _( -22815 )	4	chr2_102041473_102041729	7	1	1	1	1	1	1	1	0	-0.320239	0.320239	-0.307036	0.307036	-0.276085	0.276085	-0.299138	0.299138	-0.0918786	0.0918786	-0.14905	0.14905	-0.241032	0.241032	0	0	0.320239	0.240637	1	0.320239	2
218	1092	ENSG00000075223	SEMA3C	1	ENSG00000150347	ARID5B	ARID5B _( 36341 )	4	chr10_61937641_61938423	2	0	0	1	0	0	0	0	1	0	0	0	0	-0.0488204	0.0488204	0	0	0	0	0	0	0	0	-0.320187	0.320187	0.320187	0.184503	1	0.320187	2
2890	6825	ENSG00000261780	LINC02582	1	ENSG00000158497	HMHB1	HMHB1 _( 101053 )	4	chr5_143913214_143913844	4	1	0	1	1	0	0	1	0	0.320155	0.320155	0	0	0.180954	0.180954	0.307218	0.307218	0	0	0	0	0.0377092	0.0377092	0	0	0.320155	0.211509	1	0.320155	2
1117	1236	ENSG00000135821	GLUL	1	ENSG00000108018	SORCS1	SORCS1 _( 502118 )	4	chr10_106661826_106662416	1	0	0	0	0	0	0	0	1	0	0	0	0	0	0	0	0	0	0	0	0	0	0	0.320055	0.320055	0.320055	0.320055	1	0.320055	2
2280	8599	ENSG00000185479	KRT6B	1	ENSG00000173334	TRIB1	TRIB1 _( -67097 )	4	chr8_125362632_125363224	1	0	0	0	0	0	0	0	1	0	0	0	0	0	0	0	0	0	0	0	0	0	0	0.319628	0.319628	0.319628	0.319628	1	0.319628	2
2190	4433	ENSG00000181617	FDCSP	1	ENSG00000079156	OSBPL6	OSBPL6 _( -30641 )	4	chr2_178163401_178163840	5	1	1	1	0	0	1	1	0	-0.319488	0.319488	-0.157361	0.157361	-0.343406	0.343406	0	0	0	0	-0.140571	0.140571	-0.121342	0.121342	0	0	0.343406	0.216434	1	0.319488	2
1115	4429	ENSG00000135709	KIAA0513	1	ENSG00000116044	NFE2L2	NFE2L2 _( -37141 )	4	chr2_177429838_177430296	1	0	0	0	0	0	0	0	1	0	0	0	0	0	0	0	0	0	0	0	0	0	0	-0.319378	0.319378	0.319378	0.319378	1	0.319378	2
592	2510	ENSG00000109861	CTSC	1	ENSG00000276240	OR4E1	OR4E1 _( -399415 )	4	chr14_22070335_22070721	1	0	0	0	0	0	0	0	1	0	0	0	0	0	0	0	0	0	0	0	0	0	0	-0.319083	0.319083	0.319083	0.319083	1	0.319083	2
1086	3655	ENSG00000134871	COL4A2	1	ENSG00000134042	MRO	MRO _( 108137 )	4	chr18_50717057_50717265	7	1	1	1	1	1	1	1	0	0.318993	0.318993	0.0212176	0.0212176	0.156066	0.156066	0.0693988	0.0693988	0.342142	0.342142	0.228908	0.228908	0.280363	0.280363	0	0	0.342142	0.202441	1	0.318993	2
2981	9058	ENSG00000273184	ENSG00000273184	1	ENSG00000187268	FAM9C	FAM9C _( -122885 )	4	chrX_13167567_13167744	1	0	0	0	0	0	0	0	1	0	0	0	0	0	0	0	0	0	0	0	0	0	0	-0.318957	0.318957	0.318957	0.318957	1	0.318957	2
1505	7909	ENSG00000154175	ABI3BP	1	ENSG00000164692	COL1A2	COL1A2 _( -58360 )	4	chr7_94335586_94336201	1	0	0	0	0	0	0	0	1	0	0	0	0	0	0	0	0	0	0	0	0	0	0	-0.318796	0.318796	0.318796	0.318796	1	0.318796	2
2214	4557	ENSG00000182919	C11orf54	1	ENSG00000114948	ADAM23	ADAM23 _( 38678 )	4	chr2_206482217_206482392	1	0	0	0	0	0	0	0	1	0	0	0	0	0	0	0	0	0	0	0	0	0	0	0.318752	0.318752	0.318752	0.318752	1	0.318752	2
1413	8833	ENSG00000148400	NOTCH1	1	ENSG00000165105	RASEF	RASEF _( 14653 )	4	chr9_83048082_83048524	2	0	0	0	0	0	0	1	1	0	0	0	0	0	0	0	0	0	0	0	0	0.0899915	0.0899915	0.31874	0.31874	0.31874	0.204366	1	0.31874	2
2781	1490	ENSG00000249641	HOXC13-AS	1	ENSG00000148948	LRRC4C	LRRC4C _( 956691 )	4	chr11_40502664_40503082	3	0	1	0	1	0	0	0	1	0	0	0.00148194	0.00148194	0	0	0.019347	0.019347	0	0	0	0	0	0	0.318697	0.318697	0.318697	0.113175	1	0.318697	2
412	6710	ENSG00000101224	CDC25B	1	ENSG00000250803	ENSG00000250803	ENSG00000250803 _( -2093 )	4	chr5_122154905_122155275	4	0	0	1	0	1	0	1	1	0	0	0	0	-0.158574	0.158574	0	0	-0.0117129	0.0117129	0	0	-0.00137591	0.00137591	-0.318685	0.318685	0.318685	0.122587	1	0.318685	2
2447	1490	ENSG00000198246	SLC29A3	1	ENSG00000148948	LRRC4C	LRRC4C _( 956691 )	4	chr11_40502664_40503082	2	0	1	0	0	0	0	0	1	0	0	0.0815202	0.0815202	0	0	0	0	0	0	0	0	0	0	0.318671	0.318671	0.318671	0.200096	1	0.318671	2
3022	7762	ENSG00000277991	ENSG00000277991	1	ENSG00000086288	NME8	NME8 _( 44907 )	4	chr7_37893504_37893776	1	0	0	0	0	0	0	0	1	0	0	0	0	0	0	0	0	0	0	0	0	0	0	-0.318525	0.318525	0.318525	0.318525	1	0.318525	2
778	2666	ENSG00000119714	GPR68	1	ENSG00000185650	ZFP36L1	ZFP36L1 _( 62850 )	4	chr14_68733158_68733403	1	0	0	0	0	0	0	0	1	0	0	0	0	0	0	0	0	0	0	0	0	0	0	0.318466	0.318466	0.318466	0.318466	1	0.318466	2
44	5352	ENSG00000012048	BRCA1	1	ENSG00000057019	DCBLD2	DCBLD2 _( -53060 )	4	chr3_98954749_98955409	7	1	1	1	1	1	1	1	0	0.318245	0.318245	0.0300418	0.0300418	0.394129	0.394129	0.352135	0.352135	0.371957	0.371957	0.269436	0.269436	0.427617	0.427617	0	0	0.427617	0.30908	1	0.318245	2
2758	8249	ENSG00000243649	CFB	1	ENSG00000157168	NRG1	NRG1 _( 171284 )	4	chr8_31810670_31811253	4	1	0	0	1	1	0	1	0	-0.31809	0.31809	0	0	0	0	-0.166269	0.166269	-0.0127848	0.0127848	0	0	-0.439749	0.439749	0	0	0.439749	0.234223	1	0.31809	2
961	4656	ENSG00000129514	FOXA1	1	ENSG00000072080	SPP2	SPP2 _( 108200 )	4	chr2_234158879_234159350	1	0	0	0	0	0	0	0	1	0	0	0	0	0	0	0	0	0	0	0	0	0	0	0.317987	0.317987	0.317987	0.317987	1	0.317987	2
1826	9192	ENSG00000166780	C16orf45	1	ENSG00000172465	TCEAL1	TCEAL1 _( 11693 )	4	chrX_103640397_103640623	5	1	0	1	1	1	0	1	0	0.317976	0.317976	0	0	0.213848	0.213848	0.10123	0.10123	0.0944937	0.0944937	0	0	0.038174	0.038174	0	0	0.317976	0.153144	1	0.317976	2
259	7247	ENSG00000080854	IGSF9B	1	ENSG00000151914	DST	DST _( 44817 )	4	chr6_56909598_56909811	1	0	0	0	0	0	0	0	1	0	0	0	0	0	0	0	0	0	0	0	0	0	0	0.317853	0.317853	0.317853	0.317853	1	0.317853	2
1982	2519	ENSG00000170955	CAVIN3	1	ENSG00000255526	NEDD8-MDP1	NEDD8-MDP1 _( 7217 )	4	chr14_24224469_24225138	1	0	0	0	0	0	0	0	1	0	0	0	0	0	0	0	0	0	0	0	0	0	0	0.317852	0.317852	0.317852	0.317852	1	0.317852	2
905	6362	ENSG00000126458	RRAS	1	ENSG00000164151	ICE1	ICE1 _( 60940 )	4	chr5_5481604_5481893	2	0	0	0	0	0	0	1	1	0	0	0	0	0	0	0	0	0	0	0	0	0.073057	0.073057	0.317808	0.317808	0.317808	0.195432	1	0.317808	2
1819	3760	ENSG00000166582	CENPV	1	ENSG00000141837	CACNA1A	CACNA1A _( -48505 )	4	chr19_13681530_13681906	1	0	0	0	0	0	0	0	1	0	0	0	0	0	0	0	0	0	0	0	0	0	0	-0.317717	0.317717	0.317717	0.317717	1	0.317717	2
2633	520	ENSG00000226699	ENSG00000226699	1	ENSG00000143157	POGK	POGK _( -24340 )	4	chr1_166814729_166815107	1	0	0	0	0	0	0	0	1	0	0	0	0	0	0	0	0	0	0	0	0	0	0	0.317569	0.317569	0.317569	0.317569	1	0.317569	2
1927	4557	ENSG00000169231	THBS3	1	ENSG00000114948	ADAM23	ADAM23 _( 38678 )	4	chr2_206482217_206482392	2	0	0	1	0	0	0	0	1	0	0	0	0	0.00275443	0.00275443	0	0	0	0	0	0	0	0	0.317384	0.317384	0.317384	0.160069	1	0.317384	2
295	2519	ENSG00000088325	TPX2	1	ENSG00000255526	NEDD8-MDP1	NEDD8-MDP1 _( 7217 )	4	chr14_24224469_24225138	2	0	0	0	1	0	0	0	1	0	0	0	0	0	0	0.0777261	0.0777261	0	0	0	0	0	0	0.31736	0.31736	0.31736	0.197543	1	0.31736	2
1672	5504	ENSG00000163032	VSNL1	1	ENSG00000114126	TFDP2	TFDP2 _( 43295 )	4	chr3_142105741_142106249	1	0	0	0	0	0	0	0	1	0	0	0	0	0	0	0	0	0	0	0	0	0	0	-0.317295	0.317295	0.317295	0.317295	1	0.317295	2
525	2320	ENSG00000106278	PTPRZ1	1	ENSG00000189403	HMGB1	HMGB1 _( 31190 )	4	chr13_30585750_30586407	1	0	0	0	0	0	0	0	1	0	0	0	0	0	0	0	0	0	0	0	0	0	0	0.317169	0.317169	0.317169	0.317169	1	0.317169	2
2260	4963	ENSG00000184731	FAM110C	1	ENSG00000099991	CABIN1	CABIN1 _( 65304 )	4	chr22_24076496_24076883	1	0	0	0	0	0	0	0	1	0	0	0	0	0	0	0	0	0	0	0	0	0	0	0.317072	0.317072	0.317072	0.317072	1	0.317072	2
1503	2903	ENSG00000154146	NRGN	1	ENSG00000103569	AQP9	AQP9 _( 75852 )	4	chr15_58214021_58214251	1	0	0	0	0	0	0	0	1	0	0	0	0	0	0	0	0	0	0	0	0	0	0	-0.31699	0.31699	0.31699	0.31699	1	0.31699	2
644	1490	ENSG00000112561	TFEB	1	ENSG00000148948	LRRC4C	LRRC4C _( 956691 )	4	chr11_40502664_40503082	6	1	1	1	1	1	0	1	0	0.316921	0.316921	0.213265	0.213265	0.268335	0.268335	0.238126	0.238126	0.247142	0.247142	0	0	0.268225	0.268225	0	0	0.316921	0.258669	1	0.316921	2
1519	6515	ENSG00000154764	WNT7A	1	ENSG00000169067	ACTBL2	ACTBL2 _( 46618 )	4	chr5_57435542_57436191	1	0	0	0	0	0	0	0	1	0	0	0	0	0	0	0	0	0	0	0	0	0	0	0.316792	0.316792	0.316792	0.316792	1	0.316792	2
22	5884	ENSG00000006634	DBF4	1	ENSG00000109182	CWH43	CWH43 _( 647696 )	4	chr4_49633943_49634533	6	1	1	1	1	1	0	1	0	-0.316749	0.316749	-0.289817	0.289817	-0.342067	0.342067	-0.1876	0.1876	-0.173154	0.173154	0	0	-0.318623	0.318623	0	0	0.342067	0.271335	1	0.316749	2
1135	7310	ENSG00000136244	IL6	1	ENSG00000135315	CEP162	CEP162 _( -24602 )	4	chr6_84252237_84252706	7	1	1	1	1	1	1	1	0	-0.316545	0.316545	-0.269333	0.269333	-0.430317	0.430317	-0.351785	0.351785	-0.373117	0.373117	-0.127097	0.127097	-0.246576	0.246576	0	0	0.430317	0.30211	1	0.316545	2
251	6324	ENSG00000079308	TNS1	1	ENSG00000109586	GALNT7	GALNT7 _( -57265 )	4	chr4_173111145_173111488	1	0	0	0	0	0	0	0	1	0	0	0	0	0	0	0	0	0	0	0	0	0	0	0.316184	0.316184	0.316184	0.316184	1	0.316184	2
937	2985	ENSG00000128564	VGF	1	ENSG00000169752	NRG4	NRG4 _( 20746 )	4	chr15_76038357_76039049	1	0	0	0	0	0	0	0	1	0	0	0	0	0	0	0	0	0	0	0	0	0	0	-0.316183	0.316183	0.316183	0.316183	1	0.316183	2
2921	4711	ENSG00000266088	ENSG00000266088	1	ENSG00000182621	PLCB1	PLCB1 _( 67418 )	4	chr20_8144669_8145333	3	0	0	1	1	0	0	0	1	0	0	0	0	0.153689	0.153689	0.00362619	0.00362619	0	0	0	0	0	0	0.316128	0.316128	0.316128	0.157814	1	0.316128	2
241	2220	ENSG00000078081	LAMP3	1	ENSG00000111335	OAS2	OAS2 _( 0 )	4	chr12_112977975_112978935	6	1	1	1	1	1	0	1	0	0.316083	0.316083	0.195268	0.195268	0.316868	0.316868	0.289498	0.289498	0.317228	0.317228	0	0	0.358564	0.358564	0	0	0.358564	0.298918	1	0.316083	2
1028	2781	ENSG00000132780	NASP	1	ENSG00000075413	MARK3	MARK3 _( 62725 )	4	chr14_103448117_103448472	1	0	0	0	0	0	0	0	1	0	0	0	0	0	0	0	0	0	0	0	0	0	0	0.315874	0.315874	0.315874	0.315874	1	0.315874	2
1655	94	ENSG00000162576	MXRA8	1	ENSG00000168528	SERINC2	SERINC2 _( 22191 )	4	chr1_31431756_31432188	7	1	1	1	1	1	1	1	0	-0.315767	0.315767	-0.0420716	0.0420716	-0.0767284	0.0767284	-0.310244	0.310244	-0.29686	0.29686	-0.106008	0.106008	-0.238883	0.238883	0	0	0.315767	0.19808	1	0.315767	2
2461	8900	ENSG00000198732	SMOC1	1	ENSG00000165152	TMEM246	TMEM246 _( 19044 )	4	chr9_101514078_101514404	1	0	0	0	0	0	0	0	1	0	0	0	0	0	0	0	0	0	0	0	0	0	0	0.315621	0.315621	0.315621	0.315621	1	0.315621	2
2383	1351	ENSG00000196220	SRGAP3	1	ENSG00000170743	SYT9	SYT9 _( 109415 )	4	chr11_7348193_7348855	5	1	1	0	1	0	1	1	0	0.3156	0.3156	0.318384	0.318384	0	0	0.236295	0.236295	0	0	0.151114	0.151114	0.0806516	0.0806516	0	0	0.318384	0.220409	1	0.3156	2
287	2082	ENSG00000087245	MMP2	1	ENSG00000179104	TMTC2	TMTC2 _( 131479 )	4	chr12_82818359_82818652	1	0	0	0	0	0	0	0	1	0	0	0	0	0	0	0	0	0	0	0	0	0	0	-0.315354	0.315354	0.315354	0.315354	1	0.315354	2
602	5953	ENSG00000110195	FOLR1	1	ENSG00000169429	CXCL8	CXCL8 _( 12629 )	4	chr4_73753135_73753473	6	1	0	1	1	1	1	1	0	-0.315304	0.315304	0	0	-0.340612	0.340612	-0.377949	0.377949	-0.172033	0.172033	-0.0591573	0.0591573	-0.384505	0.384505	0	0	0.384505	0.274927	1	0.315304	2
260	1780	ENSG00000080986	NDC80	1	ENSG00000109929	SC5D	SC5D _( 6434 )	4	chr11_121298887_121299190	6	1	0	1	1	1	1	1	0	0.315207	0.315207	0	0	0.389559	0.389559	0.208039	0.208039	0.079673	0.079673	0.192532	0.192532	0.289173	0.289173	0	0	0.389559	0.245697	1	0.315207	2
863	2781	ENSG00000124207	CSE1L	1	ENSG00000075413	MARK3	MARK3 _( 62725 )	4	chr14_103448117_103448472	1	0	0	0	0	0	0	0	1	0	0	0	0	0	0	0	0	0	0	0	0	0	0	0.315104	0.315104	0.315104	0.315104	1	0.315104	2
2776	9279	ENSG00000248323	LUCAT1	1	ENSG00000134595	SOX3	SOX3 _( -19312 )	4	chrX_140524428_140525032	1	0	0	0	0	0	0	0	1	0	0	0	0	0	0	0	0	0	0	0	0	0	0	0.314868	0.314868	0.314868	0.314868	1	0.314868	2
575	3760	ENSG00000109084	TMEM97	1	ENSG00000141837	CACNA1A	CACNA1A _( -48505 )	4	chr19_13681530_13681906	1	0	0	0	0	0	0	0	1	0	0	0	0	0	0	0	0	0	0	0	0	0	0	-0.314761	0.314761	0.314761	0.314761	1	0.314761	2
432	4813	ENSG00000102265	TIMP1	1	ENSG00000124196	GTSF1L	GTSF1L _( -25536 )	4	chr20_43752534_43752929	1	0	0	0	0	0	0	0	1	0	0	0	0	0	0	0	0	0	0	0	0	0	0	0.31476	0.31476	0.31476	0.31476	1	0.31476	2
2220	7457	ENSG00000183287	CCBE1	1	ENSG00000111911	HINT3	HINT3 _( -33153 )	4	chr6_125923302_125923628	3	0	0	1	0	1	0	0	1	0	0	0	0	-0.231915	0.231915	0	0	-0.0201279	0.0201279	0	0	0	0	-0.31465	0.31465	0.31465	0.188898	1	0.31465	2
779	3023	ENSG00000119801	YPEL5	1	ENSG00000140522	RLBP1	RLBP1 _( -9071 )	4	chr15_89230822_89231395	5	1	1	0	1	1	0	1	0	-0.314593	0.314593	-0.237062	0.237062	0	0	-0.280075	0.280075	-0.298641	0.298641	0	0	-0.192483	0.192483	0	0	0.314593	0.264571	1	0.314593	2
1741	2781	ENSG00000164167	LSM6	1	ENSG00000075413	MARK3	MARK3 _( 62725 )	4	chr14_103448117_103448472	1	0	0	0	0	0	0	0	1	0	0	0	0	0	0	0	0	0	0	0	0	0	0	0.314444	0.314444	0.314444	0.314444	1	0.314444	2
551	6035	ENSG00000108176	DNAJC12	1	ENSG00000180346	TIGD2	TIGD2 _( 59175 )	4	chr4_89171992_89172271	3	1	0	1	0	0	0	1	0	0.314418	0.314418	0	0	0.202084	0.202084	0	0	0	0	0	0	0.199167	0.199167	0	0	0.314418	0.238557	1	0.314418	2
1768	3650	ENSG00000164938	TP53INP1	1	ENSG00000101670	LIPG	LIPG _( 69451 )	4	chr18_49630150_49630851	1	0	0	0	0	0	0	0	1	0	0	0	0	0	0	0	0	0	0	0	0	0	0	0.314065	0.314065	0.314065	0.314065	1	0.314065	2
616	2519	ENSG00000111206	FOXM1	1	ENSG00000255526	NEDD8-MDP1	NEDD8-MDP1 _( 7217 )	4	chr14_24224469_24225138	1	0	0	0	0	0	0	0	1	0	0	0	0	0	0	0	0	0	0	0	0	0	0	0.313989	0.313989	0.313989	0.313989	1	0.313989	2
1632	8693	ENSG00000161011	SQSTM1	1	ENSG00000107165	TYRP1	TYRP1 _( -754067 )	4	chr9_11931097_11931372	6	1	0	1	1	1	1	1	0	-0.313973	0.313973	0	0	-0.356702	0.356702	-0.207999	0.207999	-0.108713	0.108713	-0.0717807	0.0717807	-0.122864	0.122864	0	0	0.356702	0.197005	1	0.313973	2
1326	2116	ENSG00000143502	SUSD4	1	ENSG00000257594	GALNT4	GALNT4 _( 84596 )	4	chr12_89439790_89440210	1	0	0	0	0	0	0	0	1	0	0	0	0	0	0	0	0	0	0	0	0	0	0	0.31393	0.31393	0.31393	0.31393	1	0.31393	2
2334	1411	ENSG00000187800	PEAR1	1	ENSG00000188211	NCR3LG1	NCR3LG1 _( 14759 )	4	chr11_17366485_17366814	1	0	0	0	0	0	0	0	1	0	0	0	0	0	0	0	0	0	0	0	0	0	0	-0.313835	0.313835	0.313835	0.313835	1	0.313835	2
1042	2628	ENSG00000133216	EPHB2	1	ENSG00000126778	SIX1	SIX1 _( -28730 )	4	chr14_60686989_60687321	1	0	0	0	0	0	0	0	1	0	0	0	0	0	0	0	0	0	0	0	0	0	0	0.313811	0.313811	0.313811	0.313811	1	0.313811	2
856	3137	ENSG00000123892	RAB38	1	ENSG00000077238	IL4R	IL4R _( 4783 )	4	chr16_27318451_27318741	1	0	0	0	0	0	0	0	1	0	0	0	0	0	0	0	0	0	0	0	0	0	0	0.313427	0.313427	0.313427	0.313427	1	0.313427	2
2688	655	ENSG00000232702	ENSG00000232702	1	ENSG00000134376	CRB1	CRB1 _( 106270 )	4	chr1_197374474_197374982	1	0	0	0	0	0	0	0	1	0	0	0	0	0	0	0	0	0	0	0	0	0	0	-0.313291	0.313291	0.313291	0.313291	1	0.313291	2
1900	919	ENSG00000168447	SCNN1B	1	ENSG00000134463	ECHDC3	ECHDC3 _( 4700 )	4	chr10_11747066_11747498	4	1	0	0	1	1	0	1	0	0.313217	0.313217	0	0	0	0	0.2778	0.2778	0.127505	0.127505	0	0	0.23084	0.23084	0	0	0.313217	0.237341	1	0.313217	2
1125	9046	ENSG00000136052	SLC41A2	1	ENSG00000125363	AMELX	AMELX _( -53925 )	4	chrX_11239321_11239488	1	0	0	0	0	0	0	0	1	0	0	0	0	0	0	0	0	0	0	0	0	0	0	0.313038	0.313038	0.313038	0.313038	1	0.313038	2
2268	5677	ENSG00000185046	ANKS1B	1	ENSG00000180611	MB21D2	MB21D2 _( -22024 )	4	chr3_192940185_192940656	1	0	0	0	0	0	0	0	1	0	0	0	0	0	0	0	0	0	0	0	0	0	0	-0.312715	0.312715	0.312715	0.312715	1	0.312715	2
2299	4014	ENSG00000186088	GSAP	1	ENSG00000223658	C1GALT1C1L	C1GALT1C1L _( -29165 )	4	chr2_43705487_43705736	1	0	0	0	0	0	0	0	1	0	0	0	0	0	0	0	0	0	0	0	0	0	0	0.312481	0.312481	0.312481	0.312481	1	0.312481	2
2902	5169	ENSG00000263585	ENSG00000263585	1	ENSG00000168356	SCN11A	SCN11A _( 33548 )	4	chr3_38916788_38917013	1	0	0	0	0	0	0	0	1	0	0	0	0	0	0	0	0	0	0	0	0	0	0	-0.312438	0.312438	0.312438	0.312438	1	0.312438	2
127	8385	ENSG00000057657	PRDM1	1	ENSG00000104432	IL7	IL7 _( -273447 )	4	chr8_79078970_79079429	1	0	0	0	0	0	0	0	1	0	0	0	0	0	0	0	0	0	0	0	0	0	0	0.312145	0.312145	0.312145	0.312145	1	0.312145	2
355	651	ENSG00000097046	CDC7	1	ENSG00000162630	B3GALT2	B3GALT2 _( -24560 )	4	chr1_193211214_193211925	1	0	0	0	0	0	0	0	1	0	0	0	0	0	0	0	0	0	0	0	0	0	0	0.312127	0.312127	0.312127	0.312127	1	0.312127	2
2564	2661	ENSG00000213719	CLIC1	1	ENSG00000198133	TMEM229B	TMEM229B _( -30491 )	4	chr14_67564230_67564834	1	0	0	0	0	0	0	0	1	0	0	0	0	0	0	0	0	0	0	0	0	0	0	-0.312115	0.312115	0.312115	0.312115	1	0.312115	2
1362	9046	ENSG00000145247	OCIAD2	1	ENSG00000125363	AMELX	AMELX _( -53925 )	4	chrX_11239321_11239488	1	0	0	0	0	0	0	0	1	0	0	0	0	0	0	0	0	0	0	0	0	0	0	-0.312044	0.312044	0.312044	0.312044	1	0.312044	2
2540	4325	ENSG00000206828	ENSG00000206828	1	ENSG00000121989	ACVR2A	ACVR2A _( 19307 )	4	chr2_147863824_147864118	5	1	1	1	0	1	0	1	0	0.311948	0.311948	0.0722249	0.0722249	0.206205	0.206205	0	0	0.0471952	0.0471952	0	0	0.396132	0.396132	0	0	0.396132	0.206741	1	0.311948	2
2392	147	ENSG00000196562	SULF2	1	ENSG00000142949	PTPRF	PTPRF _( 16948 )	4	chr1_43542135_43542480	1	0	0	0	0	0	0	0	1	0	0	0	0	0	0	0	0	0	0	0	0	0	0	0.311807	0.311807	0.311807	0.311807	1	0.311807	2
2494	7043	ENSG00000204252	HLA-DOA	1	ENSG00000244476	ERVFRD-1	ERVFRD-1 _( -48376 )	4	chr6_11160108_11160545	1	0	0	0	0	0	0	0	1	0	0	0	0	0	0	0	0	0	0	0	0	0	0	-0.311635	0.311635	0.311635	0.311635	1	0.311635	2
970	6196	ENSG00000130005	GAMT	1	ENSG00000164136	IL15	IL15 _( 400214 )	4	chr4_142036813_142037398	1	0	0	0	0	0	0	0	1	0	0	0	0	0	0	0	0	0	0	0	0	0	0	-0.311448	0.311448	0.311448	0.311448	1	0.311448	2
2279	1513	ENSG00000185436	IFNLR1	1	ENSG00000165917	RAPSN	RAPSN _( -46120 )	4	chr11_47495298_47495786	1	0	0	0	0	0	0	0	1	0	0	0	0	0	0	0	0	0	0	0	0	0	0	-0.311349	0.311349	0.311349	0.311349	1	0.311349	2
2263	3542	ENSG00000184906	ENSG00000184906	1	ENSG00000128791	TWSG1	TWSG1 _( 30798 )	4	chr18_9365565_9365930	1	0	0	0	0	0	0	0	1	0	0	0	0	0	0	0	0	0	0	0	0	0	0	-0.311344	0.311344	0.311344	0.311344	1	0.311344	2
201	8894	ENSG00000073282	TP63	1	ENSG00000106799	TGFBR1	TGFBR1 _( 17483 )	4	chr9_99121521_99121937	1	0	0	0	0	0	0	0	1	0	0	0	0	0	0	0	0	0	0	0	0	0	0	0.311327	0.311327	0.311327	0.311327	1	0.311327	2
175	8201	ENSG00000069812	HES2	1	ENSG00000156006	NAT2	NAT2 _( 101419 )	4	chr8_18492664_18493010	6	1	1	0	1	1	1	1	0	-0.311172	0.311172	-0.0774544	0.0774544	0	0	-0.235396	0.235396	-0.218235	0.218235	-0.154417	0.154417	-0.248771	0.248771	0	0	0.311172	0.207574	1	0.311172	2
1367	8672	ENSG00000145349	CAMK2D	1	ENSG00000120210	INSL6	INSL6 _( -9797 )	4	chr9_5195465_5195817	1	0	0	0	0	0	0	0	1	0	0	0	0	0	0	0	0	0	0	0	0	0	0	0.310875	0.310875	0.310875	0.310875	1	0.310875	2
535	9189	ENSG00000106772	PRUNE2	1	ENSG00000172476	RAB40A	RAB40A _( -974 )	4	chrX_103520463_103520932	1	0	0	0	0	0	0	0	1	0	0	0	0	0	0	0	0	0	0	0	0	0	0	0.310585	0.310585	0.310585	0.310585	1	0.310585	2
195	5884	ENSG00000072501	SMC1A	1	ENSG00000109182	CWH43	CWH43 _( 647696 )	4	chr4_49633943_49634533	6	1	1	1	1	1	0	1	0	-0.310297	0.310297	-0.447338	0.447338	-0.275636	0.275636	-0.238768	0.238768	-0.180532	0.180532	0	0	-0.206145	0.206145	0	0	0.447338	0.276453	1	0.310297	2
277	1224	ENSG00000085840	ORC1	1	ENSG00000171206	TRIM8	TRIM8 _( -12260 )	4	chr10_102629500_102630050	1	0	0	0	0	0	0	0	1	0	0	0	0	0	0	0	0	0	0	0	0	0	0	0.310269	0.310269	0.310269	0.310269	1	0.310269	2
2199	5955	ENSG00000182158	CREB3L2	1	ENSG00000124875	CXCL6	CXCL6 _( -3521 )	4	chr4_73832618_73832976	1	0	0	0	0	0	0	0	1	0	0	0	0	0	0	0	0	0	0	0	0	0	0	0.310118	0.310118	0.310118	0.310118	1	0.310118	2
1178	896	ENSG00000137819	PAQR5	1	ENSG00000107929	LARP4B	LARP4B _( 52989 )	4	chr10_878348_878716	1	0	0	0	0	0	0	0	1	0	0	0	0	0	0	0	0	0	0	0	0	0	0	-0.31004	0.31004	0.31004	0.31004	1	0.31004	2
747	2903	ENSG00000117632	STMN1	1	ENSG00000103569	AQP9	AQP9 _( 75852 )	4	chr15_58214021_58214251	1	0	0	0	0	0	0	0	1	0	0	0	0	0	0	0	0	0	0	0	0	0	0	-0.309977	0.309977	0.309977	0.309977	1	0.309977	2
2373	970	ENSG00000189306	RRP7A	1	ENSG00000148444	COMMD3	COMMD3 _( -7320 )	4	chr10_22308470_22308654	5	1	0	1	1	1	0	1	0	0.309686	0.309686	0	0	0.323381	0.323381	0.209679	0.209679	0.163872	0.163872	0	0	0.208425	0.208425	0	0	0.323381	0.243009	1	0.309686	2
2722	211	ENSG00000235823	OLMALINC	1	ENSG00000162598	C1orf87	C1orf87 _( -97845 )	4	chr1_60171615_60172076	1	0	0	0	0	0	0	0	1	0	0	0	0	0	0	0	0	0	0	0	0	0	0	0.309517	0.309517	0.309517	0.309517	1	0.309517	2
3	5382	ENSG00000001084	GCLC	1	ENSG00000114423	CBLB	CBLB _( -155471 )	4	chr3_106025023_106025653	1	0	0	0	0	0	0	0	1	0	0	0	0	0	0	0	0	0	0	0	0	0	0	0.309493	0.309493	0.309493	0.309493	1	0.309493	2
2979	256	ENSG00000273038	ENSG00000273038	1	ENSG00000162621	LRRC53	LRRC53 _( 89545 )	4	chr1_74422808_74423069	1	0	0	0	0	0	0	0	1	0	0	0	0	0	0	0	0	0	0	0	0	0	0	0.309491	0.309491	0.309491	0.309491	1	0.309491	2
638	2781	ENSG00000112118	MCM3	1	ENSG00000075413	MARK3	MARK3 _( 62725 )	4	chr14_103448117_103448472	1	0	0	0	0	0	0	0	1	0	0	0	0	0	0	0	0	0	0	0	0	0	0	0.309476	0.309476	0.309476	0.309476	1	0.309476	2
483	1992	ENSG00000104856	RELB	1	ENSG00000076067	RBMS2	RBMS2 _( -2883 )	4	chr12_56517970_56519046	1	0	0	0	0	0	0	0	1	0	0	0	0	0	0	0	0	0	0	0	0	0	0	-0.309362	0.309362	0.309362	0.309362	1	0.309362	2
2326	9041	ENSG00000187210	GCNT1	1	ENSG00000101871	MID1	MID1 _( 201676 )	4	chrX_10631512_10631978	4	0	0	0	1	1	1	0	1	0	0	0	0	0	0	0.0843101	0.0843101	0.00364919	0.00364919	0.0803642	0.0803642	0	0	0.309321	0.309321	0.309321	0.119411	1	0.309321	2
1737	2368	ENSG00000164109	MAD2L1	1	ENSG00000188342	GTF2F2	GTF2F2 _( 68769 )	4	chr13_45189284_45190345	1	0	0	0	0	0	0	0	1	0	0	0	0	0	0	0	0	0	0	0	0	0	0	0.309271	0.309271	0.309271	0.309271	1	0.309271	2
1975	6688	ENSG00000170558	CDH2	1	ENSG00000145780	FEM1C	FEM1C _( 93663 )	4	chr5_115450753_115451231	1	0	0	0	0	0	0	0	1	0	0	0	0	0	0	0	0	0	0	0	0	0	0	-0.309215	0.309215	0.309215	0.309215	1	0.309215	2
782	3311	ENSG00000119900	OGFRL1	1	ENSG00000133026	MYH10	MYH10 _( 18970 )	4	chr17_8611172_8611791	4	0	1	0	1	1	0	0	1	0	0	0.0123528	0.0123528	0	0	0.312569	0.312569	0.101771	0.101771	0	0	0	0	0.309205	0.309205	0.312569	0.183974	1	0.309205	2
2225	1354	ENSG00000183655	KLHL25	1	ENSG00000175356	SCUBE2	SCUBE2 _( -12349 )	4	chr11_9150463_9150855	1	0	0	0	0	0	0	0	1	0	0	0	0	0	0	0	0	0	0	0	0	0	0	0.309107	0.309107	0.309107	0.309107	1	0.309107	2
776	8593	ENSG00000119686	FLVCR2	1	ENSG00000104537	ANXA13	ANXA13 _( 28444 )	4	chr8_123707919_123708963	2	0	0	0	0	1	0	0	1	0	0	0	0	0	0	0	0	-0.0317178	0.0317178	0	0	0	0	-0.309028	0.309028	0.309028	0.170373	1	0.309028	2
999	8025	ENSG00000131378	RFTN1	1	ENSG00000002745	WNT16	WNT16 _( -22647 )	4	chr7_121302301_121302720	1	0	0	0	0	0	0	0	1	0	0	0	0	0	0	0	0	0	0	0	0	0	0	0.309022	0.309022	0.309022	0.309022	1	0.309022	2
2479	8174	ENSG00000198959	TGM2	1	ENSG00000164743	C8orf48	C8orf48 _( -169220 )	4	chr8_13397449_13397623	7	1	1	1	1	1	1	1	0	-0.308874	0.308874	-0.292801	0.292801	-0.19164	0.19164	-0.332924	0.332924	-0.222257	0.222257	-0.125448	0.125448	-0.13098	0.13098	0	0	0.332924	0.229275	1	0.308874	2
501	9217	ENSG00000105404	RABAC1	1	ENSG00000077264	PAK3	PAK3 _( 85387 )	4	chrX_111029672_111030048	1	0	0	0	0	0	0	0	1	0	0	0	0	0	0	0	0	0	0	0	0	0	0	0.308678	0.308678	0.308678	0.308678	1	0.308678	2
256	2443	ENSG00000080546	SESN1	1	ENSG00000080166	DCT	DCT _( 59860 )	4	chr13_94419239_94419822	1	0	0	0	0	0	0	0	1	0	0	0	0	0	0	0	0	0	0	0	0	0	0	-0.308624	0.308624	0.308624	0.308624	1	0.308624	2
841	4654	ENSG00000123240	OPTN	1	ENSG00000072080	SPP2	SPP2 _( -17809 )	4	chr2_234032285_234032870	1	0	0	0	0	0	0	0	1	0	0	0	0	0	0	0	0	0	0	0	0	0	0	-0.308597	0.308597	0.308597	0.308597	1	0.308597	2
1028	2903	ENSG00000132780	NASP	1	ENSG00000103569	AQP9	AQP9 _( 75852 )	4	chr15_58214021_58214251	1	0	0	0	0	0	0	0	1	0	0	0	0	0	0	0	0	0	0	0	0	0	0	-0.308535	0.308535	0.308535	0.308535	1	0.308535	2
2288	5127	ENSG00000185666	SYN3	1	ENSG00000144642	RBMS3	RBMS3 _( 122876 )	4	chr3_28699342_28699686	1	0	0	0	0	0	0	0	1	0	0	0	0	0	0	0	0	0	0	0	0	0	0	0.30834	0.30834	0.30834	0.30834	1	0.30834	2
1364	283	ENSG00000145284	SCD5	1	ENSG00000117114	ADGRL2	ADGRL2 _( -298660 )	4	chr1_81007066_81007500	7	1	1	1	1	1	1	1	0	0.308223	0.308223	0.295869	0.295869	0.259503	0.259503	0.207945	0.207945	0.0181955	0.0181955	0.257838	0.257838	0.20029	0.20029	0	0	0.308223	0.221123	1	0.308223	2
135	8231	ENSG00000059378	PARP12	1	ENSG00000015592	STMN4	STMN4 _( -24054 )	4	chr8_27282474_27282767	5	1	1	0	1	1	0	1	0	-0.30817	0.30817	-0.207706	0.207706	0	0	-0.344732	0.344732	-0.280284	0.280284	0	0	-0.369859	0.369859	0	0	0.369859	0.30215	1	0.30817	2
2878	211	ENSG00000260834	ENSG00000260834	1	ENSG00000162598	C1orf87	C1orf87 _( -97845 )	4	chr1_60171615_60172076	1	0	0	0	0	0	0	0	1	0	0	0	0	0	0	0	0	0	0	0	0	0	0	0.308142	0.308142	0.308142	0.308142	1	0.308142	2
1457	2009	ENSG00000151491	EPS8	1	ENSG00000118596	SLC16A7	SLC16A7 _( 1205249 )	4	chr12_60801316_60801480	1	0	0	0	0	0	0	0	1	0	0	0	0	0	0	0	0	0	0	0	0	0	0	-0.307754	0.307754	0.307754	0.307754	1	0.307754	2
2175	5443	ENSG00000180263	FGD6	1	ENSG00000114554	PLXNA1	PLXNA1 _( -49090 )	4	chr3_126938740_126939504	1	0	0	0	0	0	0	0	1	0	0	0	0	0	0	0	0	0	0	0	0	0	0	-0.307733	0.307733	0.307733	0.307733	1	0.307733	2
2313	3760	ENSG00000186603	HPDL	1	ENSG00000141837	CACNA1A	CACNA1A _( -48505 )	4	chr19_13681530_13681906	1	0	0	0	0	0	0	0	1	0	0	0	0	0	0	0	0	0	0	0	0	0	0	-0.307698	0.307698	0.307698	0.307698	1	0.307698	2
260	2049	ENSG00000080986	NDC80	1	ENSG00000111615	KRR1	KRR1 _( -148568 )	4	chr12_75660204_75661124	2	0	0	1	0	0	0	0	1	0	0	0	0	0.116366	0.116366	0	0	0	0	0	0	0	0	0.307685	0.307685	0.307685	0.212025	1	0.307685	2
1281	4655	ENSG00000141582	CBX4	1	ENSG00000072080	SPP2	SPP2 _( 95773 )	4	chr2_234146452_234146836	1	0	0	0	0	0	0	0	1	0	0	0	0	0	0	0	0	0	0	0	0	0	0	-0.307666	0.307666	0.307666	0.307666	1	0.307666	2
2825	2466	ENSG00000255346	NOX5	1	ENSG00000102452	NALCN	NALCN _( 18044 )	4	chr13_101397836_101398448	1	0	0	0	0	0	0	0	1	0	0	0	0	0	0	0	0	0	0	0	0	0	0	0.307596	0.307596	0.307596	0.307596	1	0.307596	2
546	8363	ENSG00000107833	NPM3	1	ENSG00000104313	EYA1	EYA1 _( 28841 )	4	chr8_71562573_71563184	1	0	0	0	0	0	0	0	1	0	0	0	0	0	0	0	0	0	0	0	0	0	0	0.307255	0.307255	0.307255	0.307255	1	0.307255	2
239	2980	ENSG00000077942	FBLN1	1	ENSG00000179361	ARID3B	ARID3B _( -10915 )	4	chr15_74529961_74530262	6	1	1	1	1	0	1	1	0	-0.306851	0.306851	-0.0506145	0.0506145	-0.245603	0.245603	-0.274119	0.274119	0	0	-0.024507	0.024507	-0.0581061	0.0581061	0	0	0.306851	0.159967	1	0.306851	2
1497	3699	ENSG00000153885	KCTD15	1	ENSG00000119537	KDSR	KDSR _( -9011 )	4	chr18_63376521_63377080	2	0	0	0	0	0	0	1	1	0	0	0	0	0	0	0	0	0	0	0	0	0.0786215	0.0786215	0.306798	0.306798	0.306798	0.19271	1	0.306798	2
2386	763	ENSG00000196407	THEM5	1	ENSG00000143353	LYPLAL1	LYPLAL1 _( -53548 )	4	chr1_219119983_219120296	3	0	0	0	1	0	0	1	1	0	0	0	0	0	0	0.0733017	0.0733017	0	0	0	0	0.0497591	0.0497591	0.306682	0.306682	0.306682	0.143247	1	0.306682	2
1658	7846	ENSG00000162614	NEXN	1	ENSG00000127946	HIP1	HIP1 _( 3723 )	4	chr7_75734713_75735239	1	0	0	0	0	0	0	0	1	0	0	0	0	0	0	0	0	0	0	0	0	0	0	0.306602	0.306602	0.306602	0.306602	1	0.306602	2
743	9053	ENSG00000117519	CNN3	1	ENSG00000169933	FRMPD4	FRMPD4 _( 233594 )	4	chrX_12372060_12372657	6	1	1	1	1	1	0	1	0	0.306533	0.306533	0.0737849	0.0737849	0.385202	0.385202	0.191392	0.191392	0.264012	0.264012	0	0	0.144205	0.144205	0	0	0.385202	0.227521	1	0.306533	2
2205	2368	ENSG00000182481	KPNA2	1	ENSG00000188342	GTF2F2	GTF2F2 _( 68769 )	4	chr13_45189284_45190345	1	0	0	0	0	0	0	0	1	0	0	0	0	0	0	0	0	0	0	0	0	0	0	0.306468	0.306468	0.306468	0.306468	1	0.306468	2
831	475	ENSG00000122691	TWIST1	1	ENSG00000132688	NES	NES _( -6747 )	4	chr1_156684144_156685026	1	0	0	0	0	0	0	0	1	0	0	0	0	0	0	0	0	0	0	0	0	0	0	-0.306458	0.306458	0.306458	0.306458	1	0.306458	2
1181	6194	ENSG00000137868	STRA6	1	ENSG00000164136	IL15	IL15 _( 225116 )	4	chr4_141861715_141862063	1	0	0	0	0	0	0	0	1	0	0	0	0	0	0	0	0	0	0	0	0	0	0	-0.306434	0.306434	0.306434	0.306434	1	0.306434	2
910	2500	ENSG00000126860	EVI2A	1	ENSG00000182545	RNASE10	RNASE10 _( 6443 )	4	chr14_20516896_20517334	1	0	0	0	0	0	0	0	1	0	0	0	0	0	0	0	0	0	0	0	0	0	0	0.306358	0.306358	0.306358	0.306358	1	0.306358	2
1475	2781	ENSG00000152455	SUV39H2	1	ENSG00000075413	MARK3	MARK3 _( 62725 )	4	chr14_103448117_103448472	1	0	0	0	0	0	0	0	1	0	0	0	0	0	0	0	0	0	0	0	0	0	0	0.306312	0.306312	0.306312	0.306312	1	0.306312	2
1163	6759	ENSG00000137331	IER3	1	ENSG00000158987	RAPGEF6	RAPGEF6 _( 186180 )	4	chr5_131610138_131610803	7	1	1	1	1	1	1	1	0	0.306274	0.306274	0.00204532	0.00204532	0.137315	0.137315	0.211132	0.211132	0.244092	0.244092	0.343189	0.343189	0.170363	0.170363	0	0	0.343189	0.202059	1	0.306274	2
2997	6679	ENSG00000274238	ENSG00000274238	1	ENSG00000212122	TSSK1B	TSSK1B _( 178129 )	4	chr5_113256453_113256902	2	0	0	0	1	0	0	0	1	0	0	0	0	0	0	0.0530084	0.0530084	0	0	0	0	0	0	0.305813	0.305813	0.305813	0.179411	1	0.305813	2
1450	4557	ENSG00000151014	NOCT	1	ENSG00000114948	ADAM23	ADAM23 _( 38678 )	4	chr2_206482217_206482392	1	0	0	0	0	0	0	0	1	0	0	0	0	0	0	0	0	0	0	0	0	0	0	-0.30578	0.30578	0.30578	0.30578	1	0.30578	2
1946	5687	ENSG00000169715	MT1E	1	ENSG00000075711	DLG1	DLG1 _( -52975 )	4	chr3_197352275_197352687	6	1	0	1	1	1	1	1	0	-0.305729	0.305729	0	0	-0.150883	0.150883	-0.364146	0.364146	-0.120487	0.120487	-0.281861	0.281861	-0.0769316	0.0769316	0	0	0.364146	0.216673	1	0.305729	2
1744	211	ENSG00000164265	SCGB3A2	1	ENSG00000162598	C1orf87	C1orf87 _( -97845 )	4	chr1_60171615_60172076	1	0	0	0	0	0	0	0	1	0	0	0	0	0	0	0	0	0	0	0	0	0	0	0.305615	0.305615	0.305615	0.305615	1	0.305615	2
597	4177	ENSG00000110031	LPXN	1	ENSG00000115446	UNC50	UNC50 _( 39079 )	4	chr2_98647658_98648232	1	0	0	0	0	0	0	0	1	0	0	0	0	0	0	0	0	0	0	0	0	0	0	0.305601	0.305601	0.305601	0.305601	1	0.305601	2
1528	8087	ENSG00000155324	GRAMD2B	1	ENSG00000157680	DGKI	DGKI _( 75080 )	4	chr7_137771762_137772012	1	0	0	0	0	0	0	0	1	0	0	0	0	0	0	0	0	0	0	0	0	0	0	-0.305399	0.305399	0.305399	0.305399	1	0.305399	2
2504	7343	ENSG00000204427	ABHD16A	1	ENSG00000135333	EPHA7	EPHA7 _( -365547 )	4	chr6_93785094_93785813	5	1	1	1	1	0	0	1	0	0.305214	0.305214	0.0281944	0.0281944	0.13836	0.13836	0.192685	0.192685	0	0	0	0	0.165176	0.165176	0	0	0.305214	0.165926	1	0.305214	2
761	2827	ENSG00000118515	SGK1	1	ENSG00000188089	PLA2G4E	PLA2G4E _( 2798 )	4	chr15_42048225_42048392	1	0	0	0	0	0	0	0	1	0	0	0	0	0	0	0	0	0	0	0	0	0	0	0.305011	0.305011	0.305011	0.305011	1	0.305011	2
1539	7343	ENSG00000156219	ART3	1	ENSG00000135333	EPHA7	EPHA7 _( -365547 )	4	chr6_93785094_93785813	1	0	0	0	0	0	0	0	1	0	0	0	0	0	0	0	0	0	0	0	0	0	0	0.304997	0.304997	0.304997	0.304997	1	0.304997	2
1346	490	ENSG00000144355	DLX1	1	ENSG00000163568	AIM2	AIM2 _( 43333 )	4	chr1_159103201_159103763	1	0	0	0	0	0	0	0	1	0	0	0	0	0	0	0	0	0	0	0	0	0	0	-0.304984	0.304984	0.304984	0.304984	1	0.304984	2
325	7295	ENSG00000091409	ITGA6	1	ENSG00000135338	LCA5	LCA5 _( 30899 )	4	chr6_79506324_79506559	2	0	0	0	0	1	0	0	1	0	0	0	0	0	0	0	0	0.0111744	0.0111744	0	0	0	0	0.304796	0.304796	0.304796	0.157985	1	0.304796	2
2546	3139	ENSG00000211448	DIO2	1	ENSG00000169180	XPO6	XPO6 _( 70502 )	4	chr16_28140991_28141418	1	0	0	0	0	0	0	0	1	0	0	0	0	0	0	0	0	0	0	0	0	0	0	0.304554	0.304554	0.304554	0.304554	1	0.304554	2
1595	8758	ENSG00000159167	STC1	1	ENSG00000137142	IGFBPL1	IGFBPL1 _( -50061 )	4	chr9_38474508_38474843	1	0	0	0	0	0	0	0	1	0	0	0	0	0	0	0	0	0	0	0	0	0	0	-0.30452	0.30452	0.30452	0.30452	1	0.30452	2
151	543	ENSG00000064932	SBNO2	1	ENSG00000094975	SUCO	SUCO _( -34695 )	4	chr1_172497159_172497654	1	0	0	0	0	0	0	0	1	0	0	0	0	0	0	0	0	0	0	0	0	0	0	-0.304445	0.304445	0.304445	0.304445	1	0.304445	2
2885	8890	ENSG00000261235	ENSG00000261235	1	ENSG00000136928	GABBR2	GABBR2 _( 51128 )	4	chr9_98657852_98658069	1	0	0	0	0	0	0	0	1	0	0	0	0	0	0	0	0	0	0	0	0	0	0	0.304242	0.304242	0.304242	0.304242	1	0.304242	2
2828	6638	ENSG00000256043	CTSO	1	ENSG00000153113	CAST	CAST _( -23132 )	4	chr5_96506344_96506689	1	0	0	0	0	0	0	0	1	0	0	0	0	0	0	0	0	0	0	0	0	0	0	0.304234	0.304234	0.304234	0.304234	1	0.304234	2
2784	1088	ENSG00000249751	ECSCR	1	ENSG00000183346	CABCOCO1	CABCOCO1 _( -30412 )	4	chr10_61632312_61632549	1	0	0	0	0	0	0	0	1	0	0	0	0	0	0	0	0	0	0	0	0	0	0	-0.304178	0.304178	0.304178	0.304178	1	0.304178	2
2770	8955	ENSG00000245532	NEAT1	1	ENSG00000229314	ORM1	ORM1 _( -4953 )	4	chr9_114317797_114318103	1	0	0	0	0	0	0	0	1	0	0	0	0	0	0	0	0	0	0	0	0	0	0	0.304171	0.304171	0.304171	0.304171	1	0.304171	2
1949	2516	ENSG00000169902	TPST1	1	ENSG00000092067	CEBPE	CEBPE _( -26190 )	4	chr14_23145806_23146445	1	0	0	0	0	0	0	0	1	0	0	0	0	0	0	0	0	0	0	0	0	0	0	0.304084	0.304084	0.304084	0.304084	1	0.304084	2
1279	7196	ENSG00000141574	SECTM1	1	ENSG00000153292	ADGRF1	ADGRF1 _( -10945 )	4	chr6_47053308_47053547	7	1	1	1	1	1	1	1	0	0.304064	0.304064	0.443646	0.443646	0.139162	0.139162	0.259956	0.259956	0.170194	0.170194	0.00249142	0.00249142	0.224862	0.224862	0	0	0.443646	0.220625	1	0.304064	2
436	4508	ENSG00000102359	SRPX2	1	ENSG00000196950	SLC39A10	SLC39A10 _( -54644 )	4	chr2_195520667_195521333	1	0	0	0	0	0	0	0	1	0	0	0	0	0	0	0	0	0	0	0	0	0	0	0.304019	0.304019	0.304019	0.304019	1	0.304019	2
363	2112	ENSG00000099849	RASSF7	1	ENSG00000049130	KITLG	KITLG _( -146129 )	4	chr12_88726980_88727673	1	0	0	0	0	0	0	0	1	0	0	0	0	0	0	0	0	0	0	0	0	0	0	0.304004	0.304004	0.304004	0.304004	1	0.304004	2
1855	4263	ENSG00000167550	RHEBL1	1	ENSG00000074047	GLI2	GLI2 _( 108537 )	4	chr2_120844160_120844403	1	0	0	0	0	0	0	0	1	0	0	0	0	0	0	0	0	0	0	0	0	0	0	-0.303643	0.303643	0.303643	0.303643	1	0.303643	2
2980	4010	ENSG00000273096	ENSG00000273096	1	ENSG00000162881	OXER1	OXER1 _( 8838 )	4	chr2_42755214_42755423	6	1	1	0	1	1	1	1	0	-0.303377	0.303377	-0.0980901	0.0980901	0	0	-0.207645	0.207645	-0.178689	0.178689	-0.285891	0.285891	-0.225662	0.225662	0	0	0.303377	0.216559	1	0.303377	2
2985	6822	ENSG00000273415	ENSG00000273415	1	ENSG00000113580	NR3C1	NR3C1 _( 0 )	4	chr5_143435143_143435638	1	0	0	0	0	0	0	0	1	0	0	0	0	0	0	0	0	0	0	0	0	0	0	-0.303308	0.303308	0.303308	0.303308	1	0.303308	2
76	4772	ENSG00000027697	IFNGR1	1	ENSG00000101440	ASIP	ASIP _( 25988 )	4	chr20_34220557_34220889	1	0	0	0	0	0	0	0	1	0	0	0	0	0	0	0	0	0	0	0	0	0	0	-0.303243	0.303243	0.303243	0.303243	1	0.303243	2
145	4724	ENSG00000064042	LIMCH1	1	ENSG00000101384	JAG1	JAG1 _( 5931 )	4	chr20_10667839_10668068	1	0	0	0	0	0	0	0	1	0	0	0	0	0	0	0	0	0	0	0	0	0	0	0.303238	0.303238	0.303238	0.303238	1	0.303238	2
2388	2631	ENSG00000196507	TCEAL3	1	ENSG00000100644	HIF1A	HIF1A _( -56243 )	4	chr14_61638750_61639270	1	0	0	0	0	0	0	0	1	0	0	0	0	0	0	0	0	0	0	0	0	0	0	0.303083	0.303083	0.303083	0.303083	1	0.303083	2
1897	2102	ENSG00000168398	BDKRB2	1	ENSG00000182050	MGAT4C	MGAT4C _( 111397 )	4	chr12_86727091_86727601	1	0	0	0	0	0	0	0	1	0	0	0	0	0	0	0	0	0	0	0	0	0	0	0.303022	0.303022	0.303022	0.303022	1	0.303022	2
826	3957	ENSG00000122483	CCDC18	1	ENSG00000243147	MRPL33	MRPL33 _( -9005 )	4	chr2_27762274_27762712	5	1	0	1	0	1	1	1	0	0.302477	0.302477	0	0	0.173521	0.173521	0	0	0.257448	0.257448	0.00439149	0.00439149	0.146645	0.146645	0	0	0.302477	0.176897	1	0.302477	2
1368	8242	ENSG00000145362	ANK2	1	ENSG00000120875	DUSP4	DUSP4 _( -160196 )	4	chr8_29510864_29511319	1	0	0	0	0	0	0	0	1	0	0	0	0	0	0	0	0	0	0	0	0	0	0	0.302415	0.302415	0.302415	0.302415	1	0.302415	2
492	4646	ENSG00000105173	CCNE1	1	ENSG00000156966	B3GNT7	B3GNT7 _( -8621 )	4	chr2_231386367_231386922	1	0	0	0	0	0	0	0	1	0	0	0	0	0	0	0	0	0	0	0	0	0	0	0.30236	0.30236	0.30236	0.30236	1	0.30236	2
2018	6031	ENSG00000172548	NIPAL4	1	ENSG00000152595	MEPE	MEPE _( 13929 )	4	chr4_87835340_87835704	1	0	0	0	0	0	0	0	1	0	0	0	0	0	0	0	0	0	0	0	0	0	0	0.302336	0.302336	0.302336	0.302336	1	0.302336	2
2517	7001	ENSG00000204644	ZFP57	1	ENSG00000169131	ZNF354A	ZNF354A _( -10252 )	4	chr5_178740954_178741424	6	1	1	1	1	0	1	1	0	0.302336	0.302336	0.317625	0.317625	0.377441	0.377441	0.470196	0.470196	0	0	0.35887	0.35887	0.523454	0.523454	0	0	0.523454	0.391654	1	0.302336	2
625	651	ENSG00000111602	TIMELESS	1	ENSG00000162630	B3GALT2	B3GALT2 _( -24560 )	4	chr1_193211214_193211925	1	0	0	0	0	0	0	0	1	0	0	0	0	0	0	0	0	0	0	0	0	0	0	0.302332	0.302332	0.302332	0.302332	1	0.302332	2
1570	1353	ENSG00000157680	DGKI	1	ENSG00000166394	CYB5R2	CYB5R2 _( -10230 )	4	chr11_7687452_7687678	1	0	0	0	0	0	0	0	1	0	0	0	0	0	0	0	0	0	0	0	0	0	0	-0.302268	0.302268	0.302268	0.302268	1	0.302268	2
1767	6712	ENSG00000164898	FMC1	1	ENSG00000250803	ENSG00000250803	ENSG00000250803 _( 61503 )	4	chr5_122218871_122219131	1	0	0	0	0	0	0	0	1	0	0	0	0	0	0	0	0	0	0	0	0	0	0	0.302065	0.302065	0.302065	0.302065	1	0.302065	2
2322	7019	ENSG00000187091	PLCD1	1	ENSG00000054598	FOXC1	FOXC1 _( 291684 )	4	chr6_1901656_1901889	5	1	1	0	1	0	1	1	0	0.302026	0.302026	0.0626284	0.0626284	0	0	0.223676	0.223676	0	0	0.000676865	0.000676865	0.30937	0.30937	0	0	0.30937	0.179675	1	0.302026	2
1300	2519	ENSG00000142945	KIF2C	1	ENSG00000255526	NEDD8-MDP1	NEDD8-MDP1 _( 7217 )	4	chr14_24224469_24225138	1	0	0	0	0	0	0	0	1	0	0	0	0	0	0	0	0	0	0	0	0	0	0	0.301995	0.301995	0.301995	0.301995	1	0.301995	2
344	2781	ENSG00000095002	MSH2	1	ENSG00000075413	MARK3	MARK3 _( 62725 )	4	chr14_103448117_103448472	1	0	0	0	0	0	0	0	1	0	0	0	0	0	0	0	0	0	0	0	0	0	0	0.301937	0.301937	0.301937	0.301937	1	0.301937	2
2998	7997	ENSG00000274265	ENSG00000274265	1	ENSG00000128512	DOCK4	DOCK4 _( 49006 )	4	chr7_112157097_112157405	1	0	0	0	0	0	0	0	1	0	0	0	0	0	0	0	0	0	0	0	0	0	0	-0.301915	0.301915	0.301915	0.301915	1	0.301915	2
2917	1258	ENSG00000265752	ENSG00000265752	1	ENSG00000119927	GPAM	GPAM _( -3582 )	4	chr10_112218959_112219260	7	1	1	1	1	1	1	1	0	0.301862	0.301862	0.350176	0.350176	0.32404	0.32404	0.180689	0.180689	0.0561599	0.0561599	0.141513	0.141513	0.0453795	0.0453795	0	0	0.350176	0.199974	1	0.301862	2
1606	8134	ENSG00000159860	TCAF2P1	1	ENSG00000242048	ENSG00000242048	ENSG00000242048 _( -116466 )	4	chr7_151689452_151690024	1	0	0	0	0	0	0	0	1	0	0	0	0	0	0	0	0	0	0	0	0	0	0	-0.301638	0.301638	0.301638	0.301638	1	0.301638	2
1051	4598	ENSG00000133661	SFTPD	1	ENSG00000116106	EPHA4	EPHA4 _( 56212 )	4	chr2_221517362_221517990	1	0	0	0	0	0	0	0	1	0	0	0	0	0	0	0	0	0	0	0	0	0	0	0.30163	0.30163	0.30163	0.30163	1	0.30163	2
2640	8540	ENSG00000227329	ENSG00000227329	1	ENSG00000147679	UTP23	UTP23 _( -107727 )	4	chr8_116658414_116658776	1	0	0	0	0	0	0	0	1	0	0	0	0	0	0	0	0	0	0	0	0	0	0	0.301408	0.301408	0.301408	0.301408	1	0.301408	2
221	3709	ENSG00000075420	FNDC3B	1	ENSG00000071991	CDH19	CDH19 _( -188423 )	4	chr18_66792561_66792771	6	1	1	1	0	1	1	1	0	0.301308	0.301308	0.182965	0.182965	0.145931	0.145931	0	0	0.203782	0.203782	0.180083	0.180083	0.041643	0.041643	0	0	0.301308	0.175952	1	0.301308	2
2647	9303	ENSG00000228695	CES1P1	1	ENSG00000185985	SLITRK2	SLITRK2 _( -82312 )	4	chrX_145735179_145735520	1	0	0	0	0	0	0	0	1	0	0	0	0	0	0	0	0	0	0	0	0	0	0	0.30125	0.30125	0.30125	0.30125	1	0.30125	2
1050	6169	ENSG00000133657	ATP13A3	1	ENSG00000164073	MFSD8	MFSD8 _( -9193 )	4	chr4_127975227_127975578	6	1	0	1	1	1	1	1	0	0.30116	0.30116	0	0	0.313903	0.313903	0.0724118	0.0724118	0.509328	0.509328	0.0571077	0.0571077	0.208249	0.208249	0	0	0.509328	0.243693	1	0.30116	2
1543	8773	ENSG00000156299	TIAM1	1	ENSG00000188647	PTAR1	PTAR1 _( 84584 )	4	chr9_69675162_69675375	1	0	0	0	0	0	0	0	1	0	0	0	0	0	0	0	0	0	0	0	0	0	0	0.301137	0.301137	0.301137	0.301137	1	0.301137	2
3031	8049	ENSG00000279322	ENSG00000279322	1	ENSG00000205085	FAM71F2	FAM71F2 _( -21447 )	4	chr7_128650259_128650841	1	0	0	0	0	0	0	0	1	0	0	0	0	0	0	0	0	0	0	0	0	0	0	-0.301133	0.301133	0.301133	0.301133	1	0.301133	2
2973	8769	ENSG00000272540	ENSG00000272540	1	ENSG00000274349	ZNF658	ZNF658 _( -36582 )	4	chr9_66819473_66819844	6	1	1	1	1	1	0	1	0	0.300965	0.300965	0.218805	0.218805	0.352699	0.352699	0.197724	0.197724	0.28387	0.28387	0	0	0.272921	0.272921	0	0	0.352699	0.271164	1	0.300965	2
2032	651	ENSG00000173207	CKS1B	1	ENSG00000162630	B3GALT2	B3GALT2 _( -24560 )	4	chr1_193211214_193211925	2	0	0	0	0	0	1	0	1	0	0	0	0	0	0	0	0	0	0	0.0269703	0.0269703	0	0	0.30092	0.30092	0.30092	0.163945	1	0.30092	2
2573	1009	ENSG00000214110	LDHAP4	1	ENSG00000150093	ITGB1	ITGB1 _( -120514 )	4	chr10_33126306_33126683	6	1	1	1	1	1	0	1	0	0.300764	0.300764	0.0882389	0.0882389	0.210236	0.210236	0.227563	0.227563	0.0713178	0.0713178	0	0	0.220943	0.220943	0	0	0.300764	0.18651	1	0.300764	2
827	7604	ENSG00000122641	INHBA	1	ENSG00000146453	PNLDC1	PNLDC1 _( 1750 )	4	chr6_159801999_159802391	1	0	0	0	0	0	0	0	1	0	0	0	0	0	0	0	0	0	0	0	0	0	0	-0.30029	0.30029	0.30029	0.30029	1	0.30029	2
1776	5304	ENSG00000165434	PGM2L1	1	ENSG00000163605	PPP4R2	PPP4R2 _( -5636 )	4	chr3_72990679_72991149	5	1	0	1	1	1	0	1	0	-0.300263	0.300263	0	0	-0.0808018	0.0808018	-0.273817	0.273817	-0.0830049	0.0830049	0	0	-0.0378664	0.0378664	0	0	0.300263	0.155151	1	0.300263	2
2943	7670	ENSG00000268434	ENSG00000268434	1	ENSG00000006747	SCIN	SCIN _( -42121 )	4	chr7_12527658_12528456	3	1	0	1	0	0	0	1	0	-0.30014	0.30014	0	0	-0.171896	0.171896	0	0	0	0	0	0	-0.0727217	0.0727217	0	0	0.30014	0.181586	1	0.30014	2
912	3650	ENSG00000127415	IDUA	1	ENSG00000101670	LIPG	LIPG _( 69451 )	4	chr18_49630150_49630851	1	0	0	0	0	0	0	0	1	0	0	0	0	0	0	0	0	0	0	0	0	0	0	0.300085	0.300085	0.300085	0.300085	1	0.300085	2
1629	2368	ENSG00000160949	TONSL	1	ENSG00000188342	GTF2F2	GTF2F2 _( 68769 )	4	chr13_45189284_45190345	1	0	0	0	0	0	0	0	1	0	0	0	0	0	0	0	0	0	0	0	0	0	0	0.299969	0.299969	0.299969	0.299969	1	0.299969	2
1514	9297	ENSG00000154556	SORBS2	1	ENSG00000203923	SPANXN1	SPANXN1 _( -531214 )	4	chrX_144715421_144715614	1	0	0	0	0	0	0	0	1	0	0	0	0	0	0	0	0	0	0	0	0	0	0	0.299858	0.299858	0.299858	0.299858	1	0.299858	2
1940	2751	ENSG00000169583	CLIC3	1	ENSG00000133937	GSC	GSC _( -25220 )	4	chr14_94795450_94795793	1	0	0	0	0	0	0	0	1	0	0	0	0	0	0	0	0	0	0	0	0	0	0	-0.29974	0.29974	0.29974	0.29974	1	0.29974	2
903	60	ENSG00000126368	NR1D1	1	ENSG00000142794	NBPF3	NBPF3 _( 25028 )	4	chr1_21465156_21465491	2	0	0	0	0	0	0	1	1	0	0	0	0	0	0	0	0	0	0	0	0	-0.00112499	0.00112499	-0.299738	0.299738	0.299738	0.150431	1	0.299738	2
986	2899	ENSG00000130775	THEMIS2	1	ENSG00000255529	POLR2M	POLR2M _( 167022 )	4	chr15_57873651_57874147	3	0	0	1	0	0	0	1	1	0	0	0	0	-0.122728	0.122728	0	0	0	0	0	0	-0.0840702	0.0840702	-0.299663	0.299663	0.299663	0.168821	1	0.299663	2
572	4433	ENSG00000108950	FAM20A	1	ENSG00000079156	OSBPL6	OSBPL6 _( -30641 )	4	chr2_178163401_178163840	5	1	1	1	0	0	1	1	0	-0.299414	0.299414	-0.149884	0.149884	-0.162922	0.162922	0	0	0	0	-0.0131599	0.0131599	-0.0253648	0.0253648	0	0	0.299414	0.130149	1	0.299414	2
272	1328	ENSG00000084764	MAPRE3	1	ENSG00000170430	MGMT	MGMT _( -171989 )	4	chr10_129295032_129295195	1	0	0	0	0	0	0	0	1	0	0	0	0	0	0	0	0	0	0	0	0	0	0	0.299132	0.299132	0.299132	0.299132	1	0.299132	2
298	3926	ENSG00000088826	SMOX	1	ENSG00000119771	KLHL29	KLHL29 _( -392238 )	4	chr2_22992584_22992979	1	0	0	0	0	0	0	0	1	0	0	0	0	0	0	0	0	0	0	0	0	0	0	0.299047	0.299047	0.299047	0.299047	1	0.299047	2
166	968	ENSG00000067082	KLF6	1	ENSG00000180592	SKIDA1	SKIDA1 _( -160971 )	4	chr10_21687339_21688077	1	0	0	0	0	0	0	0	1	0	0	0	0	0	0	0	0	0	0	0	0	0	0	0.299027	0.299027	0.299027	0.299027	1	0.299027	2
2991	5625	ENSG00000273760	ENSG00000273760	1	ENSG00000205981	DNAJC19	DNAJC19 _( -213523 )	4	chr3_181203297_181203539	1	0	0	0	0	0	0	0	1	0	0	0	0	0	0	0	0	0	0	0	0	0	0	-0.299003	0.299003	0.299003	0.299003	1	0.299003	2
2496	4176	ENSG00000204261	PSMB8-AS1	1	ENSG00000040933	INPP4A	INPP4A _( 10663 )	4	chr2_98455517_98455867	1	0	0	0	0	0	0	0	1	0	0	0	0	0	0	0	0	0	0	0	0	0	0	0.298716	0.298716	0.298716	0.298716	1	0.298716	2
1448	5123	ENSG00000150990	DHX37	1	ENSG00000163508	EOMES	EOMES _( 114785 )	4	chr3_27607398_27607926	5	1	1	1	1	0	0	1	0	0.298283	0.298283	0.238573	0.238573	0.156726	0.156726	0.246952	0.246952	0	0	0	0	0.0349408	0.0349408	0	0	0.298283	0.195095	1	0.298283	2
435	4310	ENSG00000102316	MAGED2	1	ENSG00000115919	KYNU	KYNU _( -45499 )	4	chr2_142831698_142831999	1	0	0	0	0	0	0	0	1	0	0	0	0	0	0	0	0	0	0	0	0	0	0	-0.298202	0.298202	0.298202	0.298202	1	0.298202	2
2633	3002	ENSG00000226699	ENSG00000226699	1	ENSG00000172379	ARNT2	ARNT2 _( 76697 )	4	chr15_80481047_80481400	1	0	0	0	0	0	0	0	1	0	0	0	0	0	0	0	0	0	0	0	0	0	0	-0.297659	0.297659	0.297659	0.297659	1	0.297659	2
1011	6761	ENSG00000131979	GCH1	1	ENSG00000217128	FNIP1	FNIP1 _( -57006 )	4	chr5_131854069_131854563	7	1	1	1	1	1	1	1	0	0.297506	0.297506	0.194031	0.194031	0.186526	0.186526	0.305279	0.305279	0.0844285	0.0844285	0.211834	0.211834	0.251393	0.251393	0	0	0.305279	0.218714	1	0.297506	2
754	3794	ENSG00000118242	MREG	1	ENSG00000176396	EID2	EID2 _( -3208 )	4	chr19_39543541_39543784	1	0	0	0	0	0	0	0	1	0	0	0	0	0	0	0	0	0	0	0	0	0	0	0.297503	0.297503	0.297503	0.297503	1	0.297503	2
2576	7818	ENSG00000214530	STARD10	1	ENSG00000182111	ZNF716	ZNF716 _( 1047287 )	4	chr7_58497464_58497941	1	0	0	0	0	0	0	0	1	0	0	0	0	0	0	0	0	0	0	0	0	0	0	0.297459	0.297459	0.297459	0.297459	1	0.297459	2
534	84	ENSG00000106631	MYL7	1	ENSG00000000938	FGR	FGR _( 9817 )	4	chr1_27625245_27625460	6	1	1	1	1	1	0	1	0	-0.297445	0.297445	-0.134027	0.134027	-0.303092	0.303092	-0.168096	0.168096	-0.221233	0.221233	0	0	-0.0229357	0.0229357	0	0	0.303092	0.191138	1	0.297445	2
883	3760	ENSG00000125450	NUP85	1	ENSG00000141837	CACNA1A	CACNA1A _( -48505 )	4	chr19_13681530_13681906	1	0	0	0	0	0	0	0	1	0	0	0	0	0	0	0	0	0	0	0	0	0	0	-0.297278	0.297278	0.297278	0.297278	1	0.297278	2
2027	4316	ENSG00000172936	MYD88	1	ENSG00000075884	ARHGAP15	ARHGAP15 _( 308275 )	4	chr2_143399637_143400041	1	0	0	0	0	0	0	0	1	0	0	0	0	0	0	0	0	0	0	0	0	0	0	-0.297268	0.297268	0.297268	0.297268	1	0.297268	2
3049	9301	ENSG00000282024	ENSG00000282024	1	ENSG00000203923	SPANXN1	SPANXN1 _( -243629 )	4	chrX_145002501_145003199	1	0	0	0	0	0	0	0	1	0	0	0	0	0	0	0	0	0	0	0	0	0	0	0.297243	0.297243	0.297243	0.297243	1	0.297243	2
686	7019	ENSG00000115129	TP53I3	1	ENSG00000054598	FOXC1	FOXC1 _( 291684 )	4	chr6_1901656_1901889	1	0	0	0	0	0	0	0	1	0	0	0	0	0	0	0	0	0	0	0	0	0	0	0.297145	0.297145	0.297145	0.297145	1	0.297145	2
1513	619	ENSG00000154451	GBP5	1	ENSG00000116667	C1orf21	C1orf21 _( 98681 )	4	chr1_184485739_184486339	2	0	0	0	1	0	0	0	1	0	0	0	0	0	0	0.00287221	0.00287221	0	0	0	0	0	0	0.297026	0.297026	0.297026	0.149949	1	0.297026	2
993	2368	ENSG00000131153	GINS2	1	ENSG00000188342	GTF2F2	GTF2F2 _( 68769 )	4	chr13_45189284_45190345	1	0	0	0	0	0	0	0	1	0	0	0	0	0	0	0	0	0	0	0	0	0	0	0.296781	0.296781	0.296781	0.296781	1	0.296781	2
2648	3023	ENSG00000228716	DHFR	1	ENSG00000140522	RLBP1	RLBP1 _( -9071 )	4	chr15_89230822_89231395	6	1	1	1	1	1	0	1	0	0.296732	0.296732	0.153499	0.153499	0.10422	0.10422	0.240677	0.240677	0.174564	0.174564	0	0	0.273497	0.273497	0	0	0.296732	0.207198	1	0.296732	2
1399	3872	ENSG00000147408	CSGALNACT1	1	ENSG00000151693	ASAP2	ASAP2 _( -37210 )	4	chr2_9169351_9169555	1	0	0	0	0	0	0	0	1	0	0	0	0	0	0	0	0	0	0	0	0	0	0	-0.296721	0.296721	0.296721	0.296721	1	0.296721	2
1271	1474	ENSG00000141401	IMPA2	1	ENSG00000026508	CD44	CD44 _( 136548 )	4	chr11_35275418_35275626	1	0	0	0	0	0	0	0	1	0	0	0	0	0	0	0	0	0	0	0	0	0	0	0.296651	0.296651	0.296651	0.296651	1	0.296651	2
2062	7344	ENSG00000174792	ODAPH	1	ENSG00000172469	MANEA	MANEA _( 112913 )	4	chr6_95690456_95690757	1	0	0	0	0	0	0	0	1	0	0	0	0	0	0	0	0	0	0	0	0	0	0	-0.296426	0.296426	0.296426	0.296426	1	0.296426	2
76	1481	ENSG00000027697	IFNGR1	1	ENSG00000166326	TRIM44	TRIM44 _( 133742 )	4	chr11_35796547_35797101	6	1	1	1	0	1	1	1	0	-0.296344	0.296344	-0.194902	0.194902	-0.312065	0.312065	0	0	-0.0854219	0.0854219	-0.0596578	0.0596578	-0.242243	0.242243	0	0	0.312065	0.198439	1	0.296344	2
2864	3409	ENSG00000259207	ITGB3	1	ENSG00000108309	RUNDC3A	RUNDC3A _( -9980 )	4	chr17_44297990_44298433	1	0	0	0	0	0	0	0	1	0	0	0	0	0	0	0	0	0	0	0	0	0	0	0.296306	0.296306	0.296306	0.296306	1	0.296306	2
727	1406	ENSG00000116701	NCF2	1	ENSG00000110693	SOX6	SOX6 _( -101262 )	4	chr11_16839905_16840167	1	0	0	0	0	0	0	0	1	0	0	0	0	0	0	0	0	0	0	0	0	0	0	-0.296122	0.296122	0.296122	0.296122	1	0.296122	2
2976	3056	ENSG00000272894	ENSG00000272894	1	ENSG00000183475	ASB7	ASB7 _( -5274 )	4	chr15_100596687_100597260	6	1	1	1	1	0	1	1	0	-0.296063	0.296063	-0.0320949	0.0320949	-0.264815	0.264815	-0.320999	0.320999	0	0	-0.267351	0.267351	-0.158552	0.158552	0	0	0.320999	0.223312	1	0.296063	2
1434	5176	ENSG00000149591	TAGLN	1	ENSG00000114784	EIF1B	EIF1B _( -166153 )	4	chr3_40143115_40143531	1	0	0	0	0	0	0	0	1	0	0	0	0	0	0	0	0	0	0	0	0	0	0	0.295957	0.295957	0.295957	0.295957	1	0.295957	2
2267	3980	ENSG00000185033	SEMA4B	1	ENSG00000171055	FEZ2	FEZ2 _( 136680 )	4	chr2_36509166_36509407	1	0	0	0	0	0	0	0	1	0	0	0	0	0	0	0	0	0	0	0	0	0	0	-0.295908	0.295908	0.295908	0.295908	1	0.295908	2
306	3023	ENSG00000089280	FUS	1	ENSG00000140522	RLBP1	RLBP1 _( -9071 )	4	chr15_89230822_89231395	6	1	1	1	1	1	0	1	0	0.29583	0.29583	0.290001	0.290001	0.215831	0.215831	0.294481	0.294481	0.270202	0.270202	0	0	0.205445	0.205445	0	0	0.29583	0.261965	1	0.29583	2
1081	7099	ENSG00000134762	DSC3	1	ENSG00000124766	SOX4	SOX4 _( -34973 )	4	chr6_21556924_21557795	6	1	1	1	1	1	0	1	0	0.295816	0.295816	0.208317	0.208317	0.262093	0.262093	0.130046	0.130046	0.112768	0.112768	0	0	0.152392	0.152392	0	0	0.295816	0.193572	1	0.295816	2
131	1728	ENSG00000058404	CAMK2B	1	ENSG00000137710	RDX	RDX _( 16055 )	4	chr11_110280322_110280667	2	0	0	0	0	1	0	0	1	0	0	0	0	0	0	0	0	0.00495002	0.00495002	0	0	0	0	0.295469	0.295469	0.295469	0.150209	1	0.295469	2
390	6625	ENSG00000100504	PYGL	1	ENSG00000175745	NR2F1	NR2F1 _( -245770 )	4	chr5_93336520_93337454	1	0	0	0	0	0	0	0	1	0	0	0	0	0	0	0	0	0	0	0	0	0	0	0.295385	0.295385	0.295385	0.295385	1	0.295385	2
158	3141	ENSG00000065911	MTHFD2	1	ENSG00000169180	XPO6	XPO6 _( 17378 )	4	chr16_28193835_28194542	1	0	0	0	0	0	0	0	1	0	0	0	0	0	0	0	0	0	0	0	0	0	0	0.295271	0.295271	0.295271	0.295271	1	0.295271	2
2521	1449	ENSG00000204949	FAM83A-AS1	1	ENSG00000135378	PRRG4	PRRG4 _( -11958 )	4	chr11_32817358_32817985	6	1	1	1	1	0	1	1	0	0.295134	0.295134	0.114853	0.114853	0.311394	0.311394	0.240699	0.240699	0	0	0.168561	0.168561	0.205987	0.205987	0	0	0.311394	0.222771	1	0.295134	2
2434	7479	ENSG00000197780	TAF13	1	ENSG00000256162	SMLR1	SMLR1 _( -60853 )	4	chr6_130766275_130766553	1	0	0	0	0	0	0	0	1	0	0	0	0	0	0	0	0	0	0	0	0	0	0	0.295106	0.295106	0.295106	0.295106	1	0.295106	2
17	1603	ENSG00000006118	TMEM132A	1	ENSG00000149256	TENM4	TENM4 _( -642496 )	4	chr11_80083444_80084130	1	0	0	0	0	0	0	0	1	0	0	0	0	0	0	0	0	0	0	0	0	0	0	-0.295059	0.295059	0.295059	0.295059	1	0.295059	2
1071	7915	ENSG00000134516	DOCK2	1	ENSG00000127990	SGCE	SGCE _( -84481 )	4	chr7_94741053_94741398	1	0	0	0	0	0	0	0	1	0	0	0	0	0	0	0	0	0	0	0	0	0	0	-0.294963	0.294963	0.294963	0.294963	1	0.294963	2
45	7780	ENSG00000012822	CALCOCO1	1	ENSG00000058404	CAMK2B	CAMK2B _( -44100 )	4	chr7_44378677_44379240	1	0	0	0	0	0	0	0	1	0	0	0	0	0	0	0	0	0	0	0	0	0	0	-0.294912	0.294912	0.294912	0.294912	1	0.294912	2
2638	4188	ENSG00000227076	ENSG00000227076	1	ENSG00000170485	NPAS2	NPAS2 _( -76972 )	4	chr2_100742315_100743180	7	1	1	1	1	1	1	1	0	0.294795	0.294795	0.314441	0.314441	0.212024	0.212024	0.295162	0.295162	0.1098	0.1098	0.263293	0.263293	0.280545	0.280545	0	0	0.314441	0.252866	1	0.294795	2
2189	2781	ENSG00000181544	FANCB	1	ENSG00000075413	MARK3	MARK3 _( 62725 )	4	chr14_103448117_103448472	1	0	0	0	0	0	0	0	1	0	0	0	0	0	0	0	0	0	0	0	0	0	0	0.294727	0.294727	0.294727	0.294727	1	0.294727	2
1329	6802	ENSG00000143546	S100A8	1	ENSG00000249751	ECSCR	ECSCR _( -5711 )	4	chr5_139468454_139468847	2	0	1	0	0	0	0	0	1	0	0	0.0826925	0.0826925	0	0	0	0	0	0	0	0	0	0	0.294616	0.294616	0.294616	0.188654	1	0.294616	2
2648	5884	ENSG00000228716	DHFR	1	ENSG00000109182	CWH43	CWH43 _( 647696 )	4	chr4_49633943_49634533	6	1	1	1	1	1	0	1	0	-0.294529	0.294529	-0.235457	0.235457	-0.39577	0.39577	-0.233107	0.233107	-0.171955	0.171955	0	0	-0.298798	0.298798	0	0	0.39577	0.271603	1	0.294529	2
524	1224	ENSG00000106268	NUDT1	1	ENSG00000171206	TRIM8	TRIM8 _( -12260 )	4	chr10_102629500_102630050	1	0	0	0	0	0	0	0	1	0	0	0	0	0	0	0	0	0	0	0	0	0	0	0.294525	0.294525	0.294525	0.294525	1	0.294525	2
2818	6043	ENSG00000254750	CASP1P2	1	ENSG00000184305	CCSER1	CCSER1 _( 358962 )	4	chr4_90486497_90486709	1	0	0	0	0	0	0	0	1	0	0	0	0	0	0	0	0	0	0	0	0	0	0	0.294471	0.294471	0.294471	0.294471	1	0.294471	2
629	5809	ENSG00000111859	NEDD9	1	ENSG00000163394	CCKAR	CCKAR _( 163311 )	4	chr4_26326816_26327151	7	1	1	1	1	1	1	1	0	0.294226	0.294226	0.0469219	0.0469219	0.270843	0.270843	0.265046	0.265046	0.329075	0.329075	0.138597	0.138597	0.127711	0.127711	0	0	0.329075	0.210346	1	0.294226	2
2695	70	ENSG00000233270	SNRPEP4	1	ENSG00000169504	CLIC4	CLIC4 _( -31645 )	4	chr1_24713152_24713712	1	0	0	0	0	0	0	0	1	0	0	0	0	0	0	0	0	0	0	0	0	0	0	-0.294132	0.294132	0.294132	0.294132	1	0.294132	2
410	3898	ENSG00000101187	SLCO4A1	1	ENSG00000162981	FAM84A	FAM84A _( 460061 )	4	chr2_15092747_15092930	1	0	0	0	0	0	0	0	1	0	0	0	0	0	0	0	0	0	0	0	0	0	0	0.294116	0.294116	0.294116	0.294116	1	0.294116	2
671	4817	ENSG00000114251	WNT5A	1	ENSG00000168734	PKIG	PKIG _( 10093 )	4	chr20_44541878_44542241	1	0	0	0	0	0	0	0	1	0	0	0	0	0	0	0	0	0	0	0	0	0	0	-0.293912	0.293912	0.293912	0.293912	1	0.293912	2
1856	4329	ENSG00000167552	TUBA1A	1	ENSG00000187123	LYPD6	LYPD6 _( -137232 )	4	chr2_149192492_149192753	1	0	0	0	0	0	0	0	1	0	0	0	0	0	0	0	0	0	0	0	0	0	0	0.293819	0.293819	0.293819	0.293819	1	0.293819	2
154	7755	ENSG00000065060	UHRF1BP1	1	ENSG00000011426	ANLN	ANLN _( -43013 )	4	chr7_36346518_36346793	1	0	0	0	0	0	0	0	1	0	0	0	0	0	0	0	0	0	0	0	0	0	0	0.29372	0.29372	0.29372	0.29372	1	0.29372	2
1741	9121	ENSG00000164167	LSM6	1	ENSG00000188937	NYX	NYX _( 7925 )	4	chrX_41455359_41455648	1	0	0	0	0	0	0	0	1	0	0	0	0	0	0	0	0	0	0	0	0	0	0	-0.293656	0.293656	0.293656	0.293656	1	0.293656	2
1158	8739	ENSG00000137266	SLC22A23	1	ENSG00000174482	LINGO2	LINGO2 _( -87790 )	4	chr9_28758076_28758660	6	1	1	1	1	1	0	1	0	0.293601	0.293601	0.258861	0.258861	0.344612	0.344612	0.311768	0.311768	0.124828	0.124828	0	0	0.290669	0.290669	0	0	0.344612	0.270723	1	0.293601	2
2336	1740	ENSG00000187838	PLSCR3	1	ENSG00000137713	PPP2R1B	PPP2R1B _( 69595 )	4	chr11_111696609_111696832	1	0	0	0	0	0	0	0	1	0	0	0	0	0	0	0	0	0	0	0	0	0	0	0.293572	0.293572	0.293572	0.293572	1	0.293572	2
1369	651	ENSG00000145386	CCNA2	1	ENSG00000162630	B3GALT2	B3GALT2 _( -24560 )	4	chr1_193211214_193211925	3	0	0	0	0	0	1	1	1	0	0	0	0	0	0	0	0	0	0	0.0638537	0.0638537	0.0175183	0.0175183	0.293569	0.293569	0.293569	0.12498	1	0.293569	2
483	5884	ENSG00000104856	RELB	1	ENSG00000109182	CWH43	CWH43 _( 647696 )	4	chr4_49633943_49634533	6	1	1	1	1	1	0	1	0	0.293311	0.293311	0.148435	0.148435	0.411195	0.411195	0.131009	0.131009	0.310362	0.310362	0	0	0.287499	0.287499	0	0	0.411195	0.263635	1	0.293311	2
3011	7574	ENSG00000276026	ENSG00000276026	1	ENSG00000091844	RGS17	RGS17 _( -294330 )	4	chr6_153425579_153425782	1	0	0	0	0	0	0	0	1	0	0	0	0	0	0	0	0	0	0	0	0	0	0	0.29324	0.29324	0.29324	0.29324	1	0.29324	2
1158	5370	ENSG00000137266	SLC22A23	1	ENSG00000170044	ZPLD1	ZPLD1 _( 83028 )	4	chr3_102182272_102182613	2	0	0	0	1	0	0	0	1	0	0	0	0	0	0	0.00516972	0.00516972	0	0	0	0	0	0	0.293181	0.293181	0.293181	0.149175	1	0.293181	2
873	4421	ENSG00000124766	SOX4	1	ENSG00000138435	CHRNA1	CHRNA1 _( -45511 )	4	chr2_174833446_174834138	1	0	0	0	0	0	0	0	1	0	0	0	0	0	0	0	0	0	0	0	0	0	0	-0.293132	0.293132	0.293132	0.293132	1	0.293132	2
858	7812	ENSG00000123977	DAW1	1	ENSG00000146648	EGFR	EGFR _( 33039 )	4	chr7_55052060_55052404	7	1	1	1	1	1	1	1	0	0.293053	0.293053	0.243342	0.243342	0.29381	0.29381	0.211523	0.211523	0.0490187	0.0490187	0.263592	0.263592	0.307989	0.307989	0	0	0.307989	0.237476	1	0.293053	2
779	7780	ENSG00000119801	YPEL5	1	ENSG00000058404	CAMK2B	CAMK2B _( -44100 )	4	chr7_44378677_44379240	1	0	0	0	0	0	0	0	1	0	0	0	0	0	0	0	0	0	0	0	0	0	0	-0.293041	0.293041	0.293041	0.293041	1	0.293041	2
857	651	ENSG00000123975	CKS2	1	ENSG00000162630	B3GALT2	B3GALT2 _( -24560 )	4	chr1_193211214_193211925	2	0	0	0	0	0	1	0	1	0	0	0	0	0	0	0	0	0	0	0.280105	0.280105	0	0	0.293029	0.293029	0.293029	0.286567	1	0.293029	2
2999	2436	ENSG00000274266	SNORA73A	1	ENSG00000178235	SLITRK1	SLITRK1 _( 503150 )	4	chr13_83379014_83379243	1	0	0	0	0	0	0	0	1	0	0	0	0	0	0	0	0	0	0	0	0	0	0	0.292911	0.292911	0.292911	0.292911	1	0.292911	2
111	4557	ENSG00000050426	LETMD1	1	ENSG00000114948	ADAM23	ADAM23 _( 38678 )	4	chr2_206482217_206482392	3	0	0	0	0	1	0	1	1	0	0	0	0	0	0	0	0	0.00668113	0.00668113	0	0	0.0482446	0.0482446	0.292819	0.292819	0.292819	0.115915	1	0.292819	2
1360	1084	ENSG00000145107	TM4SF19	1	ENSG00000170312	CDK1	CDK1 _( 49585 )	4	chr10_60827916_60828709	1	0	0	0	0	0	0	0	1	0	0	0	0	0	0	0	0	0	0	0	0	0	0	0.292806	0.292806	0.292806	0.292806	1	0.292806	2
1834	5884	ENSG00000166881	NEMP1	1	ENSG00000109182	CWH43	CWH43 _( 647696 )	4	chr4_49633943_49634533	6	1	1	1	1	1	0	1	0	-0.29278	0.29278	-0.292643	0.292643	-0.355807	0.355807	-0.24217	0.24217	-0.0899014	0.0899014	0	0	-0.154717	0.154717	0	0	0.355807	0.238003	1	0.29278	2
2402	8082	ENSG00000196754	S100A2	1	ENSG00000105894	PTN	PTN _( -235911 )	4	chr7_137579776_137580202	1	0	0	0	0	0	0	0	1	0	0	0	0	0	0	0	0	0	0	0	0	0	0	0.292651	0.292651	0.292651	0.292651	1	0.292651	2
785	8019	ENSG00000119927	GPAM	1	ENSG00000106025	TSPAN12	TSPAN12 _( 51389 )	4	chr7_120806640_120807013	1	0	0	0	0	0	0	0	1	0	0	0	0	0	0	0	0	0	0	0	0	0	0	0.292495	0.292495	0.292495	0.292495	1	0.292495	2
1997	6679	ENSG00000171425	ZNF581	1	ENSG00000212122	TSSK1B	TSSK1B _( 178129 )	4	chr5_113256453_113256902	1	0	0	0	0	0	0	0	1	0	0	0	0	0	0	0	0	0	0	0	0	0	0	0.292335	0.292335	0.292335	0.292335	1	0.292335	2
571	6387	ENSG00000108947	EFNB3	1	ENSG00000154162	CDH12	CDH12 _( -153438 )	4	chr5_23007060_23007607	1	0	0	0	0	0	0	0	1	0	0	0	0	0	0	0	0	0	0	0	0	0	0	0.292226	0.292226	0.292226	0.292226	1	0.292226	2
2389	8990	ENSG00000196517	SLC6A9	1	ENSG00000165219	GAPVD1	GAPVD1 _( 118561 )	4	chr9_125380355_125380743	1	0	0	0	0	0	0	0	1	0	0	0	0	0	0	0	0	0	0	0	0	0	0	-0.29222	0.29222	0.29222	0.29222	1	0.29222	2
2924	3285	ENSG00000266553	RN7SL356P	1	ENSG00000187624	C17orf97	C17orf97 _( -94214 )	4	chr17_315293_316113	1	0	0	0	0	0	0	0	1	0	0	0	0	0	0	0	0	0	0	0	0	0	0	-0.291865	0.291865	0.291865	0.291865	1	0.291865	2
1086	961	ENSG00000134871	COL4A2	1	ENSG00000204740	MALRD1	MALRD1 _( 142758 )	4	chr10_19191529_19191865	1	0	0	0	0	0	0	0	1	0	0	0	0	0	0	0	0	0	0	0	0	0	0	0.291862	0.291862	0.291862	0.291862	1	0.291862	2
604	4160	ENSG00000110218	PANX1	1	ENSG00000172071	EIF2AK3	EIF2AK3 _( -27100 )	4	chr2_88654676_88654989	2	0	0	0	1	0	0	0	1	0	0	0	0	0	0	0.135169	0.135169	0	0	0	0	0	0	0.291684	0.291684	0.291684	0.213426	1	0.291684	2
2410	5097	ENSG00000197043	ANXA6	1	ENSG00000129810	SGO1	SGO1 _( -388522 )	4	chr3_20574814_20575482	7	1	1	1	1	1	1	1	0	0.291623	0.291623	0.174972	0.174972	0.159777	0.159777	0.0570755	0.0570755	0.31575	0.31575	0.195146	0.195146	0.0891349	0.0891349	0	0	0.31575	0.183354	1	0.291623	2
2118	4713	ENSG00000177410	ZFAS1	1	ENSG00000101333	PLCB4	PLCB4 _( 145798 )	4	chr20_9214561_9215221	6	1	1	1	1	1	0	1	0	0.29151	0.29151	0.257531	0.257531	0.289221	0.289221	0.360627	0.360627	0.241096	0.241096	0	0	0.253536	0.253536	0	0	0.360627	0.282254	1	0.29151	2
1994	651	ENSG00000171320	ESCO2	1	ENSG00000162630	B3GALT2	B3GALT2 _( -24560 )	4	chr1_193211214_193211925	2	0	0	0	0	0	1	0	1	0	0	0	0	0	0	0	0	0	0	0.0430264	0.0430264	0	0	0.291339	0.291339	0.291339	0.167183	1	0.291339	2
2428	1815	ENSG00000197614	MFAP5	1	ENSG00000139044	B4GALNT3	B4GALNT3 _( 27453 )	4	chr12_487817_488180	7	1	1	1	1	1	1	1	0	-0.291252	0.291252	-0.152456	0.152456	-0.349765	0.349765	-0.539069	0.539069	-0.142142	0.142142	-0.288017	0.288017	-0.296819	0.296819	0	0	0.539069	0.294217	1	0.291252	2
2505	5114	ENSG00000204516	MICB	1	ENSG00000077097	TOP2B	TOP2B _( 351290 )	4	chr3_25313400_25313617	2	0	0	0	1	0	0	0	1	0	0	0	0	0	0	-0.000658717	0.000658717	0	0	0	0	0	0	-0.291198	0.291198	0.291198	0.145929	1	0.291198	2
846	7026	ENSG00000123384	LRP1	1	ENSG00000145945	FAM50B	FAM50B _( 12019 )	4	chr6_3861392_3861982	2	0	0	1	0	0	0	0	1	0	0	0	0	0.000268502	0.000268502	0	0	0	0	0	0	0	0	0.291094	0.291094	0.291094	0.145681	1	0.291094	2
163	8528	ENSG00000066697	MSANTD3	1	ENSG00000174417	TRHR	TRHR _( 31016 )	4	chr8_109117637_109118107	3	0	0	0	0	1	0	1	1	0	0	0	0	0	0	0	0	0.0127435	0.0127435	0	0	0.0752111	0.0752111	0.290994	0.290994	0.290994	0.126316	1	0.290994	2
316	9192	ENSG00000090530	P3H2	1	ENSG00000172465	TCEAL1	TCEAL1 _( 11693 )	4	chrX_103640397_103640623	1	0	0	0	0	0	0	0	1	0	0	0	0	0	0	0	0	0	0	0	0	0	0	0.290965	0.290965	0.290965	0.290965	1	0.290965	2
2440	6500	ENSG00000198053	SIRPA	1	ENSG00000164258	NDUFS4	NDUFS4 _( 82924 )	4	chr5_53643557_53643802	6	1	1	1	1	1	0	1	0	0.290914	0.290914	0.00392981	0.00392981	0.0870694	0.0870694	0.0421751	0.0421751	0.178319	0.178319	0	0	0.0882699	0.0882699	0	0	0.290914	0.115113	1	0.290914	2
205	7182	ENSG00000073756	PTGS2	1	ENSG00000096401	CDC5L	CDC5L _( -5473 )	4	chr6_44381845_44382052	1	0	0	0	0	0	0	0	1	0	0	0	0	0	0	0	0	0	0	0	0	0	0	-0.290819	0.290819	0.290819	0.290819	1	0.290819	2
2931	4626	ENSG00000267139	ENSG00000267139	1	ENSG00000168955	TM4SF20	TM4SF20 _( -16010 )	4	chr2_227395316_227396083	1	0	0	0	0	0	0	0	1	0	0	0	0	0	0	0	0	0	0	0	0	0	0	0.290788	0.290788	0.290788	0.290788	1	0.290788	2
115	7780	ENSG00000051341	POLQ	1	ENSG00000058404	CAMK2B	CAMK2B _( -44100 )	4	chr7_44378677_44379240	1	0	0	0	0	0	0	0	1	0	0	0	0	0	0	0	0	0	0	0	0	0	0	0.29056	0.29056	0.29056	0.29056	1	0.29056	2
2476	1474	ENSG00000198900	TOP1	1	ENSG00000026508	CD44	CD44 _( 136548 )	4	chr11_35275418_35275626	1	0	0	0	0	0	0	0	1	0	0	0	0	0	0	0	0	0	0	0	0	0	0	-0.290413	0.290413	0.290413	0.290413	1	0.290413	2
1630	2024	ENSG00000160957	RECQL4	1	ENSG00000139233	LLPH	LLPH _( -1712 )	4	chr12_66132480_66132918	1	0	0	0	0	0	0	0	1	0	0	0	0	0	0	0	0	0	0	0	0	0	0	0.290411	0.290411	0.290411	0.290411	1	0.290411	2
441	5043	ENSG00000102743	SLC25A15	1	ENSG00000150995	ITPR1	ITPR1 _( 13800 )	4	chr3_4507145_4507414	6	1	1	1	1	1	0	1	0	-0.2903	0.2903	-0.134577	0.134577	-0.0858225	0.0858225	-0.261377	0.261377	-0.230667	0.230667	0	0	-0.175382	0.175382	0	0	0.2903	0.196354	1	0.2903	2
662	4968	ENSG00000113578	FGF1	1	ENSG00000100109	TFIP11	TFIP11 _( 11768 )	4	chr22_26500384_26500737	1	0	0	0	0	0	0	0	1	0	0	0	0	0	0	0	0	0	0	0	0	0	0	-0.290186	0.290186	0.290186	0.290186	1	0.290186	2
474	6599	ENSG00000104450	SPAG1	1	ENSG00000152348	ATG10	ATG10 _( -23218 )	4	chr5_81948425_81948807	1	0	0	0	0	0	0	0	1	0	0	0	0	0	0	0	0	0	0	0	0	0	0	-0.29015	0.29015	0.29015	0.29015	1	0.29015	2
2421	2942	ENSG00000197375	SLC22A5	1	ENSG00000103671	TRIP4	TRIP4 _( 42441 )	4	chr15_64430189_64430658	7	1	1	1	1	1	1	1	0	-0.290086	0.290086	-0.0151082	0.0151082	-0.0738582	0.0738582	-0.129345	0.129345	-0.0937207	0.0937207	-0.545213	0.545213	-0.0806647	0.0806647	0	0	0.545213	0.175428	1	0.290086	2
1672	4316	ENSG00000163032	VSNL1	1	ENSG00000075884	ARHGAP15	ARHGAP15 _( 308275 )	4	chr2_143399637_143400041	1	0	0	0	0	0	0	0	1	0	0	0	0	0	0	0	0	0	0	0	0	0	0	-0.290085	0.290085	0.290085	0.290085	1	0.290085	2
2322	5566	ENSG00000187091	PLCD1	1	ENSG00000163590	PPM1L	PPM1L _( 41249 )	4	chr3_160796851_160797295	4	0	1	0	1	1	0	0	1	0	0	0.118687	0.118687	0	0	0.0869355	0.0869355	0.130758	0.130758	0	0	0	0	0.290065	0.290065	0.290065	0.156611	1	0.290065	2
1374	3760	ENSG00000145604	SKP2	1	ENSG00000141837	CACNA1A	CACNA1A _( -48505 )	4	chr19_13681530_13681906	1	0	0	0	0	0	0	0	1	0	0	0	0	0	0	0	0	0	0	0	0	0	0	-0.290022	0.290022	0.290022	0.290022	1	0.290022	2
999	8628	ENSG00000131378	RFTN1	1	ENSG00000131773	KHDRBS3	KHDRBS3 _( 299244 )	4	chr8_135756701_135757364	1	0	0	0	0	0	0	0	1	0	0	0	0	0	0	0	0	0	0	0	0	0	0	0.29001	0.29001	0.29001	0.29001	1	0.29001	2
240	1497	ENSG00000078018	MAP2	1	ENSG00000052850	ALX4	ALX4 _( -119953 )	4	chr11_44430119_44430599	6	1	1	1	0	1	1	1	0	-0.289928	0.289928	-0.219095	0.219095	-0.34651	0.34651	0	0	-0.0477358	0.0477358	-0.298627	0.298627	-0.204659	0.204659	0	0	0.34651	0.234426	1	0.289928	2
2914	327	ENSG00000265257	ENSG00000265257	1	ENSG00000162676	GFI1	GFI1 _( -136475 )	4	chr1_92623351_92623612	6	1	1	1	1	0	1	1	0	-0.289677	0.289677	-0.297806	0.297806	-0.204358	0.204358	-0.0364875	0.0364875	0	0	-0.233811	0.233811	-0.149208	0.149208	0	0	0.297806	0.201891	1	0.289677	2
842	2972	ENSG00000123342	MMP19	1	ENSG00000278570	NR2E3	NR2E3 _( -290481 )	4	chr15_71501441_71502157	6	1	1	1	1	0	1	1	0	-0.289528	0.289528	-0.593528	0.593528	-0.40486	0.40486	-0.145064	0.145064	0	0	-0.134547	0.134547	-0.357338	0.357338	0	0	0.593528	0.320811	1	0.289528	2
908	3605	ENSG00000126778	SIX1	1	ENSG00000141431	ASXL3	ASXL3 _( 234071 )	4	chr18_33812304_33812514	6	1	1	1	1	1	0	1	0	-0.2895	0.2895	-0.209711	0.209711	-0.277168	0.277168	-0.370548	0.370548	-0.262913	0.262913	0	0	-0.388547	0.388547	0	0	0.388547	0.299731	1	0.2895	2
2362	1088	ENSG00000188766	SPRED3	1	ENSG00000183346	CABCOCO1	CABCOCO1 _( -30412 )	4	chr10_61632312_61632549	1	0	0	0	0	0	0	0	1	0	0	0	0	0	0	0	0	0	0	0	0	0	0	-0.28945	0.28945	0.28945	0.28945	1	0.28945	2
1603	7575	ENSG00000159516	SPRR2G	1	ENSG00000112038	OPRM1	OPRM1 _( -376688 )	4	chr6_153633455_153633808	1	0	0	0	0	0	0	0	1	0	0	0	0	0	0	0	0	0	0	0	0	0	0	0.28941	0.28941	0.28941	0.28941	1	0.28941	2
312	5759	ENSG00000090013	BLVRB	1	ENSG00000178177	LCORL	LCORL _( -353636 )	4	chr4_18375512_18375947	5	1	1	0	1	1	0	1	0	0.289368	0.289368	0.302941	0.302941	0	0	0.165008	0.165008	0.173379	0.173379	0	0	0.349113	0.349113	0	0	0.349113	0.255962	1	0.289368	2
2776	8683	ENSG00000248323	LUCAT1	1	ENSG00000137040	RANBP6	RANBP6 _( -61172 )	4	chr9_6076797_6077315	6	1	1	1	1	0	1	1	0	0.289261	0.289261	0.00154692	0.00154692	0.155885	0.155885	0.291173	0.291173	0	0	0.160018	0.160018	0.278423	0.278423	0	0	0.291173	0.196051	1	0.289261	2
1806	5641	ENSG00000166272	WBP1L	1	ENSG00000073849	ST6GAL1	ST6GAL1 _( 69481 )	4	chr3_186999966_187000169	1	0	0	0	0	0	0	0	1	0	0	0	0	0	0	0	0	0	0	0	0	0	0	-0.289174	0.289174	0.289174	0.289174	1	0.289174	2
2652	4157	ENSG00000229372	SZT2-AS1	1	ENSG00000249884	RNF103-CHMP3	RNF103-CHMP3 _( -13830 )	4	chr2_86734952_86735246	1	0	0	0	0	0	0	0	1	0	0	0	0	0	0	0	0	0	0	0	0	0	0	0.289158	0.289158	0.289158	0.289158	1	0.289158	2
1297	4653	ENSG00000142798	HSPG2	1	ENSG00000167165	UGT1A6	UGT1A6 _( 8595 )	4	chr2_233700202_233700384	1	0	0	0	0	0	0	0	1	0	0	0	0	0	0	0	0	0	0	0	0	0	0	0.289154	0.289154	0.289154	0.289154	1	0.289154	2
180	6297	ENSG00000070540	WIPI1	1	ENSG00000129116	PALLD	PALLD _( 6903 )	4	chr4_168503969_168504336	7	1	1	1	1	1	1	1	0	-0.289037	0.289037	-0.275373	0.275373	-0.33134	0.33134	-0.367745	0.367745	-0.117583	0.117583	-0.135696	0.135696	-0.358607	0.358607	0	0	0.367745	0.267912	1	0.289037	2
2418	1035	ENSG00000197275	RAD54B	1	ENSG00000187783	TMEM72	TMEM72 _( -207541 )	4	chr10_44703430_44703659	1	0	0	0	0	0	0	0	1	0	0	0	0	0	0	0	0	0	0	0	0	0	0	0.289028	0.289028	0.289028	0.289028	1	0.289028	2
1507	3682	ENSG00000154217	PITPNC1	1	ENSG00000183287	CCBE1	CCBE1 _( -20357 )	4	chr18_59718019_59718644	1	0	0	0	0	0	0	0	1	0	0	0	0	0	0	0	0	0	0	0	0	0	0	0.288987	0.288987	0.288987	0.288987	1	0.288987	2
3038	7513	ENSG00000280237	MIR4697HG	1	ENSG00000164440	TXLNB	TXLNB _( 29080 )	4	chr6_139262861_139263059	1	0	0	0	0	0	0	0	1	0	0	0	0	0	0	0	0	0	0	0	0	0	0	0.288929	0.288929	0.288929	0.288929	1	0.288929	2
394	3217	ENSG00000100592	DAAM1	1	ENSG00000072736	NFATC3	NFATC3 _( 54472 )	4	chr16_68131812_68132310	1	0	0	0	0	0	0	0	1	0	0	0	0	0	0	0	0	0	0	0	0	0	0	-0.288889	0.288889	0.288889	0.288889	1	0.288889	2
2746	9255	ENSG00000241106	HLA-DOB	1	ENSG00000165694	FRMD7	FRMD7 _( 40774 )	4	chrX_132086823_132087246	1	0	0	0	0	0	0	0	1	0	0	0	0	0	0	0	0	0	0	0	0	0	0	-0.288878	0.288878	0.288878	0.288878	1	0.288878	2
2883	1474	ENSG00000261068	ENSG00000261068	1	ENSG00000026508	CD44	CD44 _( 136548 )	4	chr11_35275418_35275626	1	0	0	0	0	0	0	0	1	0	0	0	0	0	0	0	0	0	0	0	0	0	0	0.288804	0.288804	0.288804	0.288804	1	0.288804	2
964	6887	ENSG00000129595	EPB41L4A	1	ENSG00000145901	TNIP1	TNIP1 _( 13404 )	4	chr5_151079870_151080173	4	0	0	0	1	1	1	0	1	0	0	0	0	0	0	-0.0540616	0.0540616	-0.0731018	0.0731018	-0.268868	0.268868	0	0	-0.288799	0.288799	0.288799	0.171208	1	0.288799	2
1479	9011	ENSG00000152818	UTRN	1	ENSG00000122133	PAEP	PAEP _( -4911 )	4	chr9_135556630_135556845	5	1	0	1	0	1	1	1	0	0.288745	0.288745	0	0	0.104515	0.104515	0	0	0.040473	0.040473	0.0319593	0.0319593	0.195633	0.195633	0	0	0.288745	0.132265	1	0.288745	2
625	5884	ENSG00000111602	TIMELESS	1	ENSG00000109182	CWH43	CWH43 _( 647696 )	4	chr4_49633943_49634533	6	1	1	1	1	1	0	1	0	-0.288697	0.288697	-0.324899	0.324899	-0.296054	0.296054	-0.186686	0.186686	-0.159926	0.159926	0	0	-0.206666	0.206666	0	0	0.324899	0.243821	1	0.288697	2
1038	2954	ENSG00000133069	TMCC2	1	ENSG00000075131	TIPIN	TIPIN _( 5732 )	4	chr15_66380410_66381014	1	0	0	0	0	0	0	0	1	0	0	0	0	0	0	0	0	0	0	0	0	0	0	-0.288693	0.288693	0.288693	0.288693	1	0.288693	2
214	4873	ENSG00000074935	TUBE1	1	ENSG00000274391	TPTE	TPTE _( 79052 )	4	chr21_10561790_10562074	1	0	0	0	0	0	0	0	1	0	0	0	0	0	0	0	0	0	0	0	0	0	0	-0.288633	0.288633	0.288633	0.288633	1	0.288633	2
2305	575	ENSG00000186470	BTN3A2	1	ENSG00000116218	NPHS2	NPHS2 _( 48633 )	4	chr1_179526745_179527319	6	1	1	1	1	1	0	1	0	0.288529	0.288529	0.337954	0.337954	0.103211	0.103211	0.155142	0.155142	0.0755652	0.0755652	0	0	0.236576	0.236576	0	0	0.337954	0.199496	1	0.288529	2
2450	5234	ENSG00000198417	MT1F	1	ENSG00000016391	CHDH	CHDH _( 96594 )	4	chr3_53749566_53749796	1	0	0	0	0	0	0	0	1	0	0	0	0	0	0	0	0	0	0	0	0	0	0	0.288526	0.288526	0.288526	0.288526	1	0.288526	2
2440	2673	ENSG00000198053	SIRPA	1	ENSG00000267909	CCDC177	CCDC177 _( 34377 )	4	chr14_69540111_69540460	1	0	0	0	0	0	0	0	1	0	0	0	0	0	0	0	0	0	0	0	0	0	0	0.288387	0.288387	0.288387	0.288387	1	0.288387	2
363	5154	ENSG00000099849	RASSF7	1	ENSG00000172995	ARPP21	ARPP21 _( -101312 )	4	chr3_35537304_35537633	1	0	0	0	0	0	0	0	1	0	0	0	0	0	0	0	0	0	0	0	0	0	0	-0.28817	0.28817	0.28817	0.28817	1	0.28817	2
34	2903	ENSG00000010292	NCAPD2	1	ENSG00000103569	AQP9	AQP9 _( 75852 )	4	chr15_58214021_58214251	1	0	0	0	0	0	0	0	1	0	0	0	0	0	0	0	0	0	0	0	0	0	0	-0.288128	0.288128	0.288128	0.288128	1	0.288128	2
2272	3038	ENSG00000185186	LINC00313	1	ENSG00000182175	RGMA	RGMA _( -79777 )	4	chr15_93168981_93169219	3	1	0	1	0	0	0	1	0	0.28806	0.28806	0	0	0.266106	0.266106	0	0	0	0	0	0	0.0521178	0.0521178	0	0	0.28806	0.202095	1	0.28806	2
1385	2695	ENSG00000146278	PNRC1	1	ENSG00000119684	MLH3	MLH3 _( 1357 )	4	chr14_75049677_75050175	1	0	0	0	0	0	0	0	1	0	0	0	0	0	0	0	0	0	0	0	0	0	0	0.287922	0.287922	0.287922	0.287922	1	0.287922	2
730	8602	ENSG00000116741	RGS2	1	ENSG00000147697	GSDMC	GSDMC _( -13353 )	4	chr8_129800241_129800939	1	0	0	0	0	0	0	0	1	0	0	0	0	0	0	0	0	0	0	0	0	0	0	0.287671	0.287671	0.287671	0.287671	1	0.287671	2
2785	6361	ENSG00000249971	ENSG00000249971	1	ENSG00000164151	ICE1	ICE1 _( -128907 )	4	chr5_5291312_5291757	1	0	0	0	0	0	0	0	1	0	0	0	0	0	0	0	0	0	0	0	0	0	0	-0.287658	0.287658	0.287658	0.287658	1	0.287658	2
1169	3594	ENSG00000137648	TMPRSS4	1	ENSG00000134762	DSC3	DSC3 _( 277311 )	4	chr18_30765290_30765504	6	1	1	1	1	0	1	1	0	0.287643	0.287643	0.269746	0.269746	0.183493	0.183493	0.044216	0.044216	0	0	0.0615125	0.0615125	0.152032	0.152032	0	0	0.287643	0.16644	1	0.287643	2
1570	4500	ENSG00000157680	DGKI	1	ENSG00000173559	NABP1	NABP1 _( -19707 )	4	chr2_191658088_191658361	1	0	0	0	0	0	0	0	1	0	0	0	0	0	0	0	0	0	0	0	0	0	0	-0.287587	0.287587	0.287587	0.287587	1	0.287587	2
1952	3301	ENSG00000169992	NLGN2	1	ENSG00000129195	PIMREG	PIMREG _( 43733 )	4	chr17_6488148_6488335	1	0	0	0	0	0	0	0	1	0	0	0	0	0	0	0	0	0	0	0	0	0	0	-0.287478	0.287478	0.287478	0.287478	1	0.287478	2
475	8851	ENSG00000104518	GSDMD	1	ENSG00000187753	C9orf153	C9orf153 _( 75414 )	4	chr9_86183779_86184243	1	0	0	0	0	0	0	0	1	0	0	0	0	0	0	0	0	0	0	0	0	0	0	0.287435	0.287435	0.287435	0.287435	1	0.287435	2
1488	6828	ENSG00000153162	BMP6	1	ENSG00000145817	YIPF5	YIPF5 _( 165776 )	4	chr5_144004047_144004938	1	0	0	0	0	0	0	0	1	0	0	0	0	0	0	0	0	0	0	0	0	0	0	0.28734	0.28734	0.28734	0.28734	1	0.28734	2
597	8454	ENSG00000110031	LPXN	1	ENSG00000104324	CPQ	CPQ _( 198279 )	4	chr8_96843506_96843892	6	1	1	1	1	1	0	1	0	0.28732	0.28732	0.372473	0.372473	0.202644	0.202644	0.351732	0.351732	0.126273	0.126273	0	0	0.468812	0.468812	0	0	0.468812	0.301542	1	0.28732	2
1137	7791	ENSG00000136379	ABHD17C	1	ENSG00000221845	C7orf65	C7orf65 _( -3211 )	4	chr7_47651383_47652033	1	0	0	0	0	0	0	0	1	0	0	0	0	0	0	0	0	0	0	0	0	0	0	0.287225	0.287225	0.287225	0.287225	1	0.287225	2
124	3765	ENSG00000055332	EIF2AK2	1	ENSG00000186526	CYP4F8	CYP4F8 _( -19558 )	4	chr19_15595146_15595660	1	0	0	0	0	0	0	0	1	0	0	0	0	0	0	0	0	0	0	0	0	0	0	-0.287129	0.287129	0.287129	0.287129	1	0.287129	2
1711	5504	ENSG00000163694	RBM47	1	ENSG00000114126	TFDP2	TFDP2 _( 43295 )	4	chr3_142105741_142106249	1	0	0	0	0	0	0	0	1	0	0	0	0	0	0	0	0	0	0	0	0	0	0	-0.28685	0.28685	0.28685	0.28685	1	0.28685	2
192	8693	ENSG00000072110	ACTN1	1	ENSG00000107165	TYRP1	TYRP1 _( -754067 )	4	chr9_11931097_11931372	1	0	0	0	0	0	0	0	1	0	0	0	0	0	0	0	0	0	0	0	0	0	0	0.28682	0.28682	0.28682	0.28682	1	0.28682	2
2777	1065	ENSG00000248429	FAM198B-AS1	1	ENSG00000165471	MBL2	MBL2 _( -105741 )	4	chr10_52877441_52877925	1	0	0	0	0	0	0	0	1	0	0	0	0	0	0	0	0	0	0	0	0	0	0	0.286661	0.286661	0.286661	0.286661	1	0.286661	2
622	2781	ENSG00000111445	RFC5	1	ENSG00000075413	MARK3	MARK3 _( 62725 )	4	chr14_103448117_103448472	1	0	0	0	0	0	0	0	1	0	0	0	0	0	0	0	0	0	0	0	0	0	0	0.286543	0.286543	0.286543	0.286543	1	0.286543	2
172	3722	ENSG00000068971	PPP2R5B	1	ENSG00000075336	TIMM21	TIMM21 _( 36358 )	4	chr18_74184869_74185214	1	0	0	0	0	0	0	0	1	0	0	0	0	0	0	0	0	0	0	0	0	0	0	-0.286543	0.286543	0.286543	0.286543	1	0.286543	2
2898	5594	ENSG00000263165	ENSG00000263165	1	ENSG00000013293	SLC7A14	SLC7A14 _( -123037 )	4	chr3_170709111_170709443	1	0	0	0	0	0	0	0	1	0	0	0	0	0	0	0	0	0	0	0	0	0	0	-0.286541	0.286541	0.286541	0.286541	1	0.286541	2
597	7732	ENSG00000110031	LPXN	1	ENSG00000146592	CREB5	CREB5 _( 143244 )	4	chr7_28442565_28443234	1	0	0	0	0	0	0	0	1	0	0	0	0	0	0	0	0	0	0	0	0	0	0	0.286494	0.286494	0.286494	0.286494	1	0.286494	2
2292	5305	ENSG00000185862	EVI2B	1	ENSG00000121440	PDZRN3	PDZRN3 _( -28951 )	4	chr3_73653891_73654327	6	1	0	1	1	1	1	1	0	-0.286472	0.286472	0	0	-0.220507	0.220507	-0.17615	0.17615	-0.0862083	0.0862083	-0.215213	0.215213	-0.336958	0.336958	0	0	0.336958	0.220251	1	0.286472	2
1185	6173	ENSG00000137959	IFI44L	1	ENSG00000151466	SCLT1	SCLT1 _( -96149 )	4	chr4_129189756_129190303	1	0	0	0	0	0	0	0	1	0	0	0	0	0	0	0	0	0	0	0	0	0	0	0.286409	0.286409	0.286409	0.286409	1	0.286409	2
709	2651	ENSG00000115758	ODC1	1	ENSG00000125952	MAX	MAX _( -54093 )	4	chr14_65156788_65157296	6	1	0	1	1	1	1	1	0	-0.286275	0.286275	0	0	-0.2156	0.2156	-0.285006	0.285006	-0.254384	0.254384	-0.0419569	0.0419569	-0.0988153	0.0988153	0	0	0.286275	0.197006	1	0.286275	2
2058	1608	ENSG00000174564	IL20RB	1	ENSG00000137500	CCDC90B	CCDC90B _( -222467 )	4	chr11_83508874_83509116	1	0	0	0	0	0	0	0	1	0	0	0	0	0	0	0	0	0	0	0	0	0	0	0.28614	0.28614	0.28614	0.28614	1	0.28614	2
2578	837	ENSG00000214860	EVPLL	1	ENSG00000119285	HEATR1	HEATR1 _( 35646 )	4	chr1_236568339_236568858	6	1	1	1	1	1	0	1	0	0.286012	0.286012	0.178931	0.178931	0.24906	0.24906	0.278747	0.278747	0.407425	0.407425	0	0	0.210522	0.210522	0	0	0.407425	0.268449	1	0.286012	2
447	7332	ENSG00000102879	CORO1A	1	ENSG00000135355	GJA10	GJA10 _( 92200 )	4	chr6_89986669_89986944	5	1	1	1	1	0	0	1	0	0.285998	0.285998	0.0592382	0.0592382	0.29545	0.29545	0.200526	0.200526	0	0	0	0	0.204742	0.204742	0	0	0.29545	0.209191	1	0.285998	2
416	7921	ENSG00000101333	PLCB4	1	ENSG00000158560	DYNC1I1	DYNC1I1 _( 86941 )	4	chr7_95859447_95859939	2	1	0	0	0	0	0	1	0	0.285797	0.285797	0	0	0	0	0	0	0	0	0	0	0.0252139	0.0252139	0	0	0.285797	0.155506	1	0.285797	2
554	5304	ENSG00000108379	WNT3	1	ENSG00000163605	PPP4R2	PPP4R2 _( -5636 )	4	chr3_72990679_72991149	7	1	1	1	1	1	1	1	0	-0.285763	0.285763	-0.116988	0.116988	-0.11789	0.11789	-0.340133	0.340133	-0.592391	0.592391	-0.110189	0.110189	-0.200386	0.200386	0	0	0.592391	0.251963	1	0.285763	2
2473	2087	ENSG00000198879	SFMBT2	1	ENSG00000179104	TMTC2	TMTC2 _( 1076359 )	4	chr12_83763239_83763982	1	0	0	0	0	0	0	0	1	0	0	0	0	0	0	0	0	0	0	0	0	0	0	-0.285678	0.285678	0.285678	0.285678	1	0.285678	2
3010	6058	ENSG00000275857	ENSG00000275857	1	ENSG00000138696	BMPR1B	BMPR1B _( 328588 )	4	chr4_95086556_95086993	1	0	0	0	0	0	0	0	1	0	0	0	0	0	0	0	0	0	0	0	0	0	0	0.285644	0.285644	0.285644	0.285644	1	0.285644	2
2196	4020	ENSG00000181938	GINS3	1	ENSG00000171132	PRKCE	PRKCE _( 294487 )	4	chr2_45945832_45946513	1	0	0	0	0	0	0	0	1	0	0	0	0	0	0	0	0	0	0	0	0	0	0	0.285611	0.285611	0.285611	0.285611	1	0.285611	2
747	4310	ENSG00000117632	STMN1	1	ENSG00000115919	KYNU	KYNU _( -45499 )	4	chr2_142831698_142831999	7	1	1	1	1	1	1	1	0	0.2854	0.2854	0.242538	0.242538	0.12531	0.12531	0.000211463	0.000211463	0.247931	0.247931	0.178469	0.178469	0.188134	0.188134	0	0	0.2854	0.181142	1	0.2854	2
412	4211	ENSG00000101224	CDC25B	1	ENSG00000115652	UXS1	UXS1 _( 37133 )	4	chr2_106156738_106157206	1	0	0	0	0	0	0	0	1	0	0	0	0	0	0	0	0	0	0	0	0	0	0	0.285125	0.285125	0.285125	0.285125	1	0.285125	2
2294	6919	ENSG00000185885	IFITM1	1	ENSG00000055163	CYFIP2	CYFIP2 _( -42823 )	4	chr5_157222338_157223256	1	0	0	0	0	0	0	0	1	0	0	0	0	0	0	0	0	0	0	0	0	0	0	0.285091	0.285091	0.285091	0.285091	1	0.285091	2
1233	2903	ENSG00000139354	GAS2L3	1	ENSG00000103569	AQP9	AQP9 _( 75852 )	4	chr15_58214021_58214251	1	0	0	0	0	0	0	0	1	0	0	0	0	0	0	0	0	0	0	0	0	0	0	-0.284962	0.284962	0.284962	0.284962	1	0.284962	2
29	7357	ENSG00000008853	RHOBTB2	1	ENSG00000112249	ASCC3	ASCC3 _( 77755 )	4	chr6_100803220_100803617	1	0	0	0	0	0	0	0	1	0	0	0	0	0	0	0	0	0	0	0	0	0	0	0.28492	0.28492	0.28492	0.28492	1	0.28492	2
1344	8977	ENSG00000144136	SLC20A1	1	ENSG00000175764	TTLL11	TTLL11 _( 134698 )	4	chr9_121958624_121958908	6	1	1	0	1	1	1	1	0	0.284822	0.284822	0.31298	0.31298	0	0	0.184339	0.184339	0.140564	0.140564	0.261688	0.261688	0.264386	0.264386	0	0	0.31298	0.241463	1	0.284822	2
2771	5932	ENSG00000246985	SOCS2-AS1	1	ENSG00000171234	UGT2B7	UGT2B7 _( -12333 )	4	chr4_69038687_69039030	1	0	0	0	0	0	0	0	1	0	0	0	0	0	0	0	0	0	0	0	0	0	0	0.284757	0.284757	0.284757	0.284757	1	0.284757	2
1096	1241	ENSG00000135124	P2RX4	1	ENSG00000108039	XPNPEP1	XPNPEP1 _( 335841 )	4	chr10_109587434_109587712	6	1	1	1	1	1	0	1	0	-0.284434	0.284434	-0.311145	0.311145	-0.160491	0.160491	-0.229194	0.229194	-0.200371	0.200371	0	0	-0.281731	0.281731	0	0	0.311145	0.244561	1	0.284434	2
554	4640	ENSG00000108379	WNT3	1	ENSG00000067066	SP100	SP100 _( 8000 )	4	chr2_230423942_230424551	1	0	0	0	0	0	0	0	1	0	0	0	0	0	0	0	0	0	0	0	0	0	0	-0.284356	0.284356	0.284356	0.284356	1	0.284356	2
485	7491	ENSG00000104880	ARHGEF18	1	ENSG00000146411	SLC2A12	SLC2A12 _( -27603 )	4	chr6_134080239_134080453	1	0	0	0	0	0	0	0	1	0	0	0	0	0	0	0	0	0	0	0	0	0	0	-0.284307	0.284307	0.284307	0.284307	1	0.284307	2
2015	6276	ENSG00000172296	SPTLC3	1	ENSG00000145416	MARCH-I	MARCH-I _( -18575 )	4	chr4_164402625_164402978	1	0	0	0	0	0	0	0	1	0	0	0	0	0	0	0	0	0	0	0	0	0	0	-0.284296	0.284296	0.284296	0.284296	1	0.284296	2
1250	6169	ENSG00000140398	NEIL1	1	ENSG00000164073	MFSD8	MFSD8 _( -9193 )	4	chr4_127975227_127975578	5	1	1	1	1	0	0	1	0	-0.284279	0.284279	-0.0879618	0.0879618	-0.219261	0.219261	-0.00473154	0.00473154	0	0	0	0	-0.218927	0.218927	0	0	0.284279	0.163032	1	0.284279	2
1652	7963	ENSG00000162511	LAPTM5	1	ENSG00000189056	RELN	RELN _( -15760 )	4	chr7_104005276_104005491	1	0	0	0	0	0	0	0	1	0	0	0	0	0	0	0	0	0	0	0	0	0	0	-0.284195	0.284195	0.284195	0.284195	1	0.284195	2
655	8754	ENSG00000113140	SPARC	1	ENSG00000107338	SHB	SHB _( -115080 )	4	chr9_38184291_38184477	1	0	0	0	0	0	0	0	1	0	0	0	0	0	0	0	0	0	0	0	0	0	0	0.283806	0.283806	0.283806	0.283806	1	0.283806	2
517	2394	ENSG00000106004	HOXA5	1	ENSG00000136099	PCDH8	PCDH8 _( -33079 )	4	chr13_52881720_52881991	1	0	0	0	0	0	0	0	1	0	0	0	0	0	0	0	0	0	0	0	0	0	0	0.283766	0.283766	0.283766	0.283766	1	0.283766	2
2951	4983	ENSG00000269378	ENSG00000269378	1	ENSG00000182541	LIMK2	LIMK2 _( -19276 )	4	chr22_31192365_31192963	1	0	0	0	0	0	0	0	1	0	0	0	0	0	0	0	0	0	0	0	0	0	0	-0.283745	0.283745	0.283745	0.283745	1	0.283745	2
1088	6305	ENSG00000134986	NREP	1	ENSG00000129116	PALLD	PALLD _( 220780 )	4	chr4_168717846_168718222	1	0	0	0	0	0	0	0	1	0	0	0	0	0	0	0	0	0	0	0	0	0	0	-0.283732	0.283732	0.283732	0.283732	1	0.283732	2
530	8208	ENSG00000106537	TSPAN13	1	ENSG00000147408	CSGALNACT1	CSGALNACT1 _( 139517 )	4	chr8_19618139_19618512	1	0	0	0	0	0	0	0	1	0	0	0	0	0	0	0	0	0	0	0	0	0	0	0.283644	0.283644	0.283644	0.283644	1	0.283644	2
2207	7026	ENSG00000182580	EPHB3	1	ENSG00000145945	FAM50B	FAM50B _( 12019 )	4	chr6_3861392_3861982	1	0	0	0	0	0	0	0	1	0	0	0	0	0	0	0	0	0	0	0	0	0	0	0.283585	0.283585	0.283585	0.283585	1	0.283585	2
1361	1841	ENSG00000145220	LYAR	1	ENSG00000197992	CLEC9A	CLEC9A _( 767 )	4	chr12_10031444_10032165	1	0	0	0	0	0	0	0	1	0	0	0	0	0	0	0	0	0	0	0	0	0	0	0.283144	0.283144	0.283144	0.283144	1	0.283144	2
2909	5759	ENSG00000264982	ENSG00000264982	1	ENSG00000178177	LCORL	LCORL _( -353636 )	4	chr4_18375512_18375947	1	0	0	0	0	0	0	0	1	0	0	0	0	0	0	0	0	0	0	0	0	0	0	0.283077	0.283077	0.283077	0.283077	1	0.283077	2
1912	4308	ENSG00000168758	SEMA4C	1	ENSG00000115919	KYNU	KYNU _( -234312 )	4	chr2_142642595_142643186	1	0	0	0	0	0	0	0	1	0	0	0	0	0	0	0	0	0	0	0	0	0	0	0.283019	0.283019	0.283019	0.283019	1	0.283019	2
1316	6469	ENSG00000143365	RORC	1	ENSG00000112972	HMGCS1	HMGCS1 _( 31021 )	4	chr5_43281708_43282491	1	0	0	0	0	0	0	0	1	0	0	0	0	0	0	0	0	0	0	0	0	0	0	-0.282975	0.282975	0.282975	0.282975	1	0.282975	2
1782	8693	ENSG00000165704	HPRT1	1	ENSG00000107165	TYRP1	TYRP1 _( -754067 )	4	chr9_11931097_11931372	5	1	0	1	0	1	1	1	0	0.282912	0.282912	0	0	0.48258	0.48258	0	0	0.184729	0.184729	0.0294681	0.0294681	0.0169023	0.0169023	0	0	0.48258	0.199318	1	0.282912	2
1167	6336	ENSG00000137502	RAB30	1	ENSG00000150630	VEGFC	VEGFC _( 204331 )	4	chr4_176587977_176588396	1	0	0	0	0	0	0	0	1	0	0	0	0	0	0	0	0	0	0	0	0	0	0	0.282833	0.282833	0.282833	0.282833	1	0.282833	2
1105	8639	ENSG00000135443	KRT85	1	ENSG00000235173	HGH1	HGH1 _( -11714 )	4	chr8_144125607_144126055	1	0	0	0	0	0	0	0	1	0	0	0	0	0	0	0	0	0	0	0	0	0	0	-0.282802	0.282802	0.282802	0.282802	1	0.282802	2
2844	2368	ENSG00000258017	ENSG00000258017	1	ENSG00000188342	GTF2F2	GTF2F2 _( 68769 )	4	chr13_45189284_45190345	4	0	0	1	1	1	0	0	1	0	0	0	0	0.106816	0.106816	0.000109628	0.000109628	0.143026	0.143026	0	0	0	0	0.282762	0.282762	0.282762	0.133178	1	0.282762	2
747	2519	ENSG00000117632	STMN1	1	ENSG00000255526	NEDD8-MDP1	NEDD8-MDP1 _( 7217 )	4	chr14_24224469_24225138	1	0	0	0	0	0	0	0	1	0	0	0	0	0	0	0	0	0	0	0	0	0	0	0.282636	0.282636	0.282636	0.282636	1	0.282636	2
130	3	ENSG00000058091	CDK14	1	ENSG00000171680	PLEKHG5	PLEKHG5 _( -15204 )	4	chr1_6535265_6535460	1	0	0	0	0	0	0	0	1	0	0	0	0	0	0	0	0	0	0	0	0	0	0	-0.282632	0.282632	0.282632	0.282632	1	0.282632	2
1382	918	ENSG00000146072	TNFRSF21	1	ENSG00000148429	USP6NL	USP6NL _( 6347 )	4	chr10_11604906_11605407	7	1	1	1	1	1	1	1	0	-0.28245	0.28245	-0.159753	0.159753	-0.263471	0.263471	-0.29398	0.29398	-0.369176	0.369176	-0.229644	0.229644	-0.0956182	0.0956182	0	0	0.369176	0.242013	1	0.28245	2
2456	2887	ENSG00000198648	STK39	1	ENSG00000137766	UNC13C	UNC13C _( -59690 )	4	chr15_53918281_53918511	1	0	0	0	0	0	0	0	1	0	0	0	0	0	0	0	0	0	0	0	0	0	0	0.28242	0.28242	0.28242	0.28242	1	0.28242	2
3050	4613	ENSG00000282785	ENSG00000282785	1	ENSG00000152056	AP1S3	AP1S3 _( -8553 )	4	chr2_223846580_223847040	1	0	0	0	0	0	0	0	1	0	0	0	0	0	0	0	0	0	0	0	0	0	0	0.282181	0.282181	0.282181	0.282181	1	0.282181	2
817	7043	ENSG00000121380	BCL2L14	1	ENSG00000244476	ERVFRD-1	ERVFRD-1 _( -48376 )	4	chr6_11160108_11160545	1	0	0	0	0	0	0	0	1	0	0	0	0	0	0	0	0	0	0	0	0	0	0	-0.282173	0.282173	0.282173	0.282173	1	0.282173	2
2348	9218	ENSG00000188312	CENPP	1	ENSG00000077264	PAK3	PAK3 _( 96036 )	4	chrX_111040321_111041481	1	0	0	0	0	0	0	0	1	0	0	0	0	0	0	0	0	0	0	0	0	0	0	0.282166	0.282166	0.282166	0.282166	1	0.282166	2
2169	1078	ENSG00000179820	MYADM	1	ENSG00000151151	IPMK	IPMK _( 223430 )	4	chr10_58044089_58044504	1	0	0	0	0	0	0	0	1	0	0	0	0	0	0	0	0	0	0	0	0	0	0	0.282118	0.282118	0.282118	0.282118	1	0.282118	2
2433	2712	ENSG00000197747	S100A10	1	ENSG00000100593	ISM2	ISM2 _( 12082 )	4	chr14_77486200_77486768	6	1	0	1	1	1	1	1	0	0.282081	0.282081	0	0	0.0627992	0.0627992	0.249053	0.249053	0.233756	0.233756	0.298635	0.298635	0.291213	0.291213	0	0	0.298635	0.236256	1	0.282081	2
606	2768	ENSG00000110446	SLC15A3	1	ENSG00000140107	SLC25A47	SLC25A47 _( 6444 )	4	chr14_100329781_100333460	6	0	1	1	1	1	0	1	1	0	0	0.0489111	0.0489111	0.164452	0.164452	0.163667	0.163667	0.0613946	0.0613946	0	0	0.0770853	0.0770853	0.282055	0.282055	0.282055	0.132928	1	0.282055	2
2923	5809	ENSG00000266479	ENSG00000266479	1	ENSG00000163394	CCKAR	CCKAR _( 163311 )	4	chr4_26326816_26327151	7	1	1	1	1	1	1	1	0	0.281966	0.281966	0.144742	0.144742	0.216444	0.216444	0.290896	0.290896	0.0348104	0.0348104	0.0792028	0.0792028	0.0102877	0.0102877	0	0	0.290896	0.151193	1	0.281966	2
2501	4983	ENSG00000204389	HSPA1A	1	ENSG00000182541	LIMK2	LIMK2 _( -19276 )	4	chr22_31192365_31192963	1	0	0	0	0	0	0	0	1	0	0	0	0	0	0	0	0	0	0	0	0	0	0	-0.281954	0.281954	0.281954	0.281954	1	0.281954	2
2144	2384	ENSG00000178826	TMEM139	1	ENSG00000102753	KPNA3	KPNA3 _( 46405 )	4	chr13_49746215_49746516	1	0	0	0	0	0	0	0	1	0	0	0	0	0	0	0	0	0	0	0	0	0	0	0.281933	0.281933	0.281933	0.281933	1	0.281933	2
2408	2764	ENSG00000196954	CASP4	1	ENSG00000205476	CCDC85C	CCDC85C _( 41853 )	4	chr14_99561782_99562173	5	1	1	1	1	0	0	1	0	0.28192	0.28192	0.24576	0.24576	0.268406	0.268406	0.361103	0.361103	0	0	0	0	0.287971	0.287971	0	0	0.361103	0.289032	1	0.28192	2
2791	6151	ENSG00000250479	CHCHD10	1	ENSG00000181004	BBS12	BBS12 _( 11577 )	4	chr4_122744279_122744672	3	0	0	1	1	0	0	0	1	0	0	0	0	0.00231511	0.00231511	0.0333359	0.0333359	0	0	0	0	0	0	0.281592	0.281592	0.281592	0.105748	1	0.281592	2
1349	2141	ENSG00000144476	ACKR3	1	ENSG00000074527	NTN4	NTN4 _( 88970 )	4	chr12_95701718_95702182	1	0	0	0	0	0	0	0	1	0	0	0	0	0	0	0	0	0	0	0	0	0	0	-0.281529	0.281529	0.281529	0.281529	1	0.281529	2
375	4508	ENSG00000100162	CENPM	1	ENSG00000196950	SLC39A10	SLC39A10 _( -54644 )	4	chr2_195520667_195521333	1	0	0	0	0	0	0	0	1	0	0	0	0	0	0	0	0	0	0	0	0	0	0	0.281485	0.281485	0.281485	0.281485	1	0.281485	2
1161	1405	ENSG00000137309	HMGA1	1	ENSG00000110696	C11orf58	C11orf58 _( -144070 )	4	chr11_16468625_16469062	1	0	0	0	0	0	0	0	1	0	0	0	0	0	0	0	0	0	0	0	0	0	0	-0.281413	0.281413	0.281413	0.281413	1	0.281413	2
1119	2402	ENSG00000135905	DOCK10	1	ENSG00000276644	DACH1	DACH1 _( -283818 )	4	chr13_72151010_72151755	1	0	0	0	0	0	0	0	1	0	0	0	0	0	0	0	0	0	0	0	0	0	0	-0.281213	0.281213	0.281213	0.281213	1	0.281213	2
893	7736	ENSG00000125775	SDCBP2	1	ENSG00000255690	TRIL	TRIL _( 189374 )	4	chr7_28768612_28768918	4	1	1	0	1	0	0	1	0	0.281126	0.281126	0.198577	0.198577	0	0	0.103042	0.103042	0	0	0	0	0.282129	0.282129	0	0	0.282129	0.216218	1	0.281126	2
2485	2650	ENSG00000203722	RAET1G	1	ENSG00000176153	GPX2	GPX2 _( 0 )	4	chr14_64942739_64943041	1	0	0	0	0	0	0	0	1	0	0	0	0	0	0	0	0	0	0	0	0	0	0	0.280989	0.280989	0.280989	0.280989	1	0.280989	2
402	4672	ENSG00000100889	PCK2	1	ENSG00000125826	RBCK1	RBCK1 _( -6871 )	4	chr20_400053_400627	6	1	1	1	1	1	0	1	0	0.280986	0.280986	0.26268	0.26268	0.399087	0.399087	0.340406	0.340406	0.145974	0.145974	0	0	0.329897	0.329897	0	0	0.399087	0.293172	1	0.280986	2
574	5011	ENSG00000109079	TNFAIP1	1	ENSG00000100354	TNRC6B	TNRC6B _( -1359 )	4	chr22_40043048_40043458	1	0	0	0	0	0	0	0	1	0	0	0	0	0	0	0	0	0	0	0	0	0	0	-0.280719	0.280719	0.280719	0.280719	1	0.280719	2
1257	8612	ENSG00000140481	CCDC33	1	ENSG00000132294	EFR3A	EFR3A _( -52324 )	4	chr8_131851210_131851764	6	1	1	1	1	0	1	1	0	0.28052	0.28052	0.221401	0.221401	0.0662363	0.0662363	0.243811	0.243811	0	0	0.27727	0.27727	0.199354	0.199354	0	0	0.28052	0.214765	1	0.28052	2
1947	6600	ENSG00000169851	PCDH7	1	ENSG00000186468	RPS23	RPS23 _( 55441 )	4	chr5_82222737_82223136	6	1	1	1	1	0	1	1	0	-0.280428	0.280428	-0.259821	0.259821	-0.207221	0.207221	-0.113556	0.113556	0	0	-4.4375e-05	4.4375e-05	-0.0986697	0.0986697	0	0	0.280428	0.159957	1	0.280428	2
2220	9034	ENSG00000183287	CCBE1	1	ENSG00000146950	SHROOM2	SHROOM2 _( 59178 )	4	chrX_9845634_9845884	1	0	0	0	0	0	0	0	1	0	0	0	0	0	0	0	0	0	0	0	0	0	0	-0.280407	0.280407	0.280407	0.280407	1	0.280407	2
708	7019	ENSG00000115738	ID2	1	ENSG00000054598	FOXC1	FOXC1 _( 291684 )	4	chr6_1901656_1901889	1	0	0	0	0	0	0	0	1	0	0	0	0	0	0	0	0	0	0	0	0	0	0	0.28033	0.28033	0.28033	0.28033	1	0.28033	2
1484	2903	ENSG00000153044	CENPH	1	ENSG00000103569	AQP9	AQP9 _( 75852 )	4	chr15_58214021_58214251	1	0	0	0	0	0	0	0	1	0	0	0	0	0	0	0	0	0	0	0	0	0	0	-0.280281	0.280281	0.280281	0.280281	1	0.280281	2
2632	3127	ENSG00000226287	TMEM191A	1	ENSG00000168447	SCNN1B	SCNN1B _( 2358 )	4	chr16_23280589_23281040	1	0	0	0	0	0	0	0	1	0	0	0	0	0	0	0	0	0	0	0	0	0	0	0.28025	0.28025	0.28025	0.28025	1	0.28025	2
2661	794	ENSG00000230397	SPTLC1P1	1	ENSG00000143815	LBR	LBR _( -69711 )	4	chr1_225498636_225498942	6	1	1	1	1	1	0	1	0	-0.280187	0.280187	-0.28936	0.28936	-0.214655	0.214655	-0.25576	0.25576	-0.349425	0.349425	0	0	-0.325428	0.325428	0	0	0.349425	0.285802	1	0.280187	2
2485	1636	ENSG00000203722	RAET1G	1	ENSG00000077498	TYR	TYR _( 178136 )	4	chr11_89355588_89355917	1	0	0	0	0	0	0	0	1	0	0	0	0	0	0	0	0	0	0	0	0	0	0	0.280082	0.280082	0.280082	0.280082	1	0.280082	2
2084	603	ENSG00000175643	RMI2	1	ENSG00000058085	LAMC2	LAMC2 _( 57128 )	4	chr1_183243366_183244053	5	1	0	1	1	0	1	1	0	-0.279977	0.279977	0	0	-0.312583	0.312583	-0.220887	0.220887	0	0	-0.124129	0.124129	-0.182641	0.182641	0	0	0.312583	0.224044	1	0.279977	2
1709	7055	ENSG00000163637	PRICKLE2	1	ENSG00000078401	EDN1	EDN1 _( 79327 )	4	chr6_12369690_12370118	1	0	0	0	0	0	0	0	1	0	0	0	0	0	0	0	0	0	0	0	0	0	0	0.279809	0.279809	0.279809	0.279809	1	0.279809	2
2083	2781	ENSG00000175592	FOSL1	1	ENSG00000075413	MARK3	MARK3 _( 62725 )	4	chr14_103448117_103448472	1	0	0	0	0	0	0	0	1	0	0	0	0	0	0	0	0	0	0	0	0	0	0	0.279693	0.279693	0.279693	0.279693	1	0.279693	2
1476	6417	ENSG00000152463	OLAH	1	ENSG00000039560	RAI14	RAI14 _( -121636 )	4	chr5_34534096_34534601	1	0	0	0	0	0	0	0	1	0	0	0	0	0	0	0	0	0	0	0	0	0	0	0.279667	0.279667	0.279667	0.279667	1	0.279667	2
501	6744	ENSG00000105404	RABAC1	1	ENSG00000113396	SLC27A6	SLC27A6 _( 13554 )	4	chr5_128551567_128551813	6	1	0	1	1	1	1	1	0	0.279633	0.279633	0	0	0.210086	0.210086	0.191123	0.191123	0.322235	0.322235	0.15957	0.15957	0.269769	0.269769	0	0	0.322235	0.238736	1	0.279633	2
1782	2781	ENSG00000165704	HPRT1	1	ENSG00000075413	MARK3	MARK3 _( 62725 )	4	chr14_103448117_103448472	1	0	0	0	0	0	0	0	1	0	0	0	0	0	0	0	0	0	0	0	0	0	0	0.279629	0.279629	0.279629	0.279629	1	0.279629	2
1088	8857	ENSG00000134986	NREP	1	ENSG00000196730	DAPK1	DAPK1 _( -174079 )	4	chr9_87322878_87323149	1	0	0	0	0	0	0	0	1	0	0	0	0	0	0	0	0	0	0	0	0	0	0	-0.279463	0.279463	0.279463	0.279463	1	0.279463	2
332	6932	ENSG00000092068	SLC7A8	1	ENSG00000170214	ADRA1B	ADRA1B _( -213172 )	4	chr5_159702665_159703302	1	0	0	0	0	0	0	0	1	0	0	0	0	0	0	0	0	0	0	0	0	0	0	0.279413	0.279413	0.279413	0.279413	1	0.279413	2
1331	3409	ENSG00000143556	S100A7	1	ENSG00000108309	RUNDC3A	RUNDC3A _( -9980 )	4	chr17_44297990_44298433	1	0	0	0	0	0	0	0	1	0	0	0	0	0	0	0	0	0	0	0	0	0	0	0.27941	0.27941	0.27941	0.27941	1	0.27941	2
423	1224	ENSG00000101670	LIPG	1	ENSG00000171206	TRIM8	TRIM8 _( -12260 )	4	chr10_102629500_102630050	3	1	0	1	0	0	0	1	0	0.279245	0.279245	0	0	0.178451	0.178451	0	0	0	0	0	0	0.414835	0.414835	0	0	0.414835	0.290843	1	0.279245	2
2515	4109	ENSG00000204634	TBC1D8	1	ENSG00000003137	CYP26B1	CYP26B1 _( 172692 )	4	chr2_71974726_71975346	1	0	0	0	0	0	0	0	1	0	0	0	0	0	0	0	0	0	0	0	0	0	0	-0.279237	0.279237	0.279237	0.279237	1	0.279237	2
265	2417	ENSG00000082497	SERTAD4	1	ENSG00000178695	KCTD12	KCTD12 _( 238344 )	4	chr13_76647566_76648046	2	0	0	0	0	0	1	0	1	0	0	0	0	0	0	0	0	0	0	0.0142022	0.0142022	0	0	0.279215	0.279215	0.279215	0.146709	1	0.279215	2
1548	1695	ENSG00000156475	PPP2R2B	1	ENSG00000187240	DYNC2H1	DYNC2H1 _( 286111 )	4	chr11_103395521_103395957	6	1	1	1	1	1	0	1	0	0.279182	0.279182	0.0741027	0.0741027	0.257218	0.257218	0.342445	0.342445	0.0455351	0.0455351	0	0	0.181303	0.181303	0	0	0.342445	0.196631	1	0.279182	2
234	2368	ENSG00000077152	UBE2T	1	ENSG00000188342	GTF2F2	GTF2F2 _( 68769 )	4	chr13_45189284_45190345	1	0	0	0	0	0	0	0	1	0	0	0	0	0	0	0	0	0	0	0	0	0	0	0.279157	0.279157	0.279157	0.279157	1	0.279157	2
2740	1040	ENSG00000239906	ENSG00000239906	1	ENSG00000172671	ZFAND4	ZFAND4 _( 158138 )	4	chr10_45514248_45514642	1	0	0	0	0	0	0	0	1	0	0	0	0	0	0	0	0	0	0	0	0	0	0	0.279096	0.279096	0.279096	0.279096	1	0.279096	2
507	3559	ENSG00000105523	FAM83E	1	ENSG00000175322	ZNF519	ZNF519 _( 26913 )	4	chr18_14104980_14105577	1	0	0	0	0	0	0	0	1	0	0	0	0	0	0	0	0	0	0	0	0	0	0	-0.279071	0.279071	0.279071	0.279071	1	0.279071	2
561	4014	ENSG00000108679	LGALS3BP	1	ENSG00000223658	C1GALT1C1L	C1GALT1C1L _( -29165 )	4	chr2_43705487_43705736	1	0	0	0	0	0	0	0	1	0	0	0	0	0	0	0	0	0	0	0	0	0	0	0.279069	0.279069	0.279069	0.279069	1	0.279069	2
1972	2622	ENSG00000170477	KRT4	1	ENSG00000100592	DAAM1	DAAM1 _( 132413 )	4	chr14_59321059_59321792	1	0	0	0	0	0	0	0	1	0	0	0	0	0	0	0	0	0	0	0	0	0	0	-0.279064	0.279064	0.279064	0.279064	1	0.279064	2
717	2781	ENSG00000116161	CACYBP	1	ENSG00000075413	MARK3	MARK3 _( 62725 )	4	chr14_103448117_103448472	1	0	0	0	0	0	0	0	1	0	0	0	0	0	0	0	0	0	0	0	0	0	0	0.279033	0.279033	0.279033	0.279033	1	0.279033	2
2369	3630	ENSG00000189108	IL1RAPL2	1	ENSG00000132872	SYT4	SYT4 _( -608660 )	4	chr18_43886310_43886720	1	0	0	0	0	0	0	0	1	0	0	0	0	0	0	0	0	0	0	0	0	0	0	-0.278711	0.278711	0.278711	0.278711	1	0.278711	2
1495	2403	ENSG00000153551	CMTM7	1	ENSG00000276644	DACH1	DACH1 _( -423933 )	4	chr13_72291125_72291603	1	0	0	0	0	0	0	0	1	0	0	0	0	0	0	0	0	0	0	0	0	0	0	0.278679	0.278679	0.278679	0.278679	1	0.278679	2
961	5101	ENSG00000129514	FOXA1	1	ENSG00000182247	UBE2E2	UBE2E2 _( 39080 )	4	chr3_23242100_23242555	6	1	1	1	1	1	0	1	0	0.278636	0.278636	0.284849	0.284849	0.0907787	0.0907787	0.312971	0.312971	0.421325	0.421325	0	0	0.160185	0.160185	0	0	0.421325	0.258124	1	0.278636	2
2691	211	ENSG00000232973	CYP1B1-AS1	1	ENSG00000162598	C1orf87	C1orf87 _( -97845 )	4	chr1_60171615_60172076	1	0	0	0	0	0	0	0	1	0	0	0	0	0	0	0	0	0	0	0	0	0	0	0.278631	0.278631	0.278631	0.278631	1	0.278631	2
2606	111	ENSG00000223784	LINP1	1	ENSG00000142920	AZIN2	AZIN2 _( 18138 )	4	chr1_33099242_33100274	1	0	0	0	0	0	0	0	1	0	0	0	0	0	0	0	0	0	0	0	0	0	0	0.278621	0.278621	0.278621	0.278621	1	0.278621	2
1908	687	ENSG00000168658	VWA3B	1	ENSG00000184144	CNTN2	CNTN2 _( -38178 )	4	chr1_205004433_205004759	5	1	1	0	1	1	0	1	0	0.278603	0.278603	0.307214	0.307214	0	0	0.10915	0.10915	0.0903514	0.0903514	0	0	0.161182	0.161182	0	0	0.307214	0.1893	1	0.278603	2
1912	4094	ENSG00000168758	SEMA4C	1	ENSG00000163217	BMP10	BMP10 _( 24970 )	4	chr2_68846164_68846547	5	1	0	1	1	1	0	1	0	-0.278542	0.278542	0	0	-0.185279	0.185279	-0.202037	0.202037	-0.00927728	0.00927728	0	0	-0.0903235	0.0903235	0	0	0.278542	0.153092	1	0.278542	2
1678	1055	ENSG00000163207	IVL	1	ENSG00000188611	ASAH2	ASAH2 _( 73320 )	4	chr10_50174799_50175290	1	0	0	0	0	0	0	0	1	0	0	0	0	0	0	0	0	0	0	0	0	0	0	0.277826	0.277826	0.277826	0.277826	1	0.277826	2
522	5087	ENSG00000106211	HSPB1	1	ENSG00000092345	DAZL	DAZL _( 59654 )	4	chr3_16609959_16610652	1	0	0	0	0	0	0	0	1	0	0	0	0	0	0	0	0	0	0	0	0	0	0	0.277777	0.277777	0.277777	0.277777	1	0.277777	2
209	5500	ENSG00000074410	CA12	1	ENSG00000177311	ZBTB38	ZBTB38 _( 29528 )	4	chr3_141353741_141354097	1	0	0	0	0	0	0	0	1	0	0	0	0	0	0	0	0	0	0	0	0	0	0	0.277771	0.277771	0.277771	0.277771	1	0.277771	2
2210	1665	ENSG00000182795	C1orf116	1	ENSG00000149212	SESN3	SESN3 _( -34095 )	4	chr11_95266636_95266892	3	1	0	0	1	0	0	1	0	0.277743	0.277743	0	0	0	0	0.00243728	0.00243728	0	0	0	0	0.179522	0.179522	0	0	0.277743	0.153234	1	0.277743	2
292	4008	ENSG00000087842	PIR	1	ENSG00000162878	PKDCC	PKDCC _( 36091 )	4	chr2_42084111_42084556	1	0	0	0	0	0	0	0	1	0	0	0	0	0	0	0	0	0	0	0	0	0	0	0.277698	0.277698	0.277698	0.277698	1	0.277698	2
2127	8974	ENSG00000177666	PNPLA2	1	ENSG00000136861	CDK5RAP2	CDK5RAP2 _( -28314 )	4	chr9_120608484_120608730	1	0	0	0	0	0	0	0	1	0	0	0	0	0	0	0	0	0	0	0	0	0	0	-0.277591	0.277591	0.277591	0.277591	1	0.277591	2
1617	4245	ENSG00000160255	ITGB2	1	ENSG00000115091	ACTR3	ACTR3 _( -3089 )	4	chr2_113886541_113886871	1	0	0	0	0	0	0	0	1	0	0	0	0	0	0	0	0	0	0	0	0	0	0	0.277545	0.277545	0.277545	0.277545	1	0.277545	2
254	317	ENSG00000079459	FDFT1	1	ENSG00000122482	ZNF644	ZNF644 _( -77472 )	4	chr1_91099744_91100415	1	0	0	0	0	0	0	0	1	0	0	0	0	0	0	0	0	0	0	0	0	0	0	0.277521	0.277521	0.277521	0.277521	1	0.277521	2
2955	4557	ENSG00000269893	SNHG8	1	ENSG00000114948	ADAM23	ADAM23 _( 38678 )	4	chr2_206482217_206482392	1	0	0	0	0	0	0	0	1	0	0	0	0	0	0	0	0	0	0	0	0	0	0	0.27748	0.27748	0.27748	0.27748	1	0.27748	2
125	3218	ENSG00000057019	DCBLD2	1	ENSG00000062038	CDH3	CDH3 _( -47892 )	4	chr16_68596355_68596944	1	0	0	0	0	0	0	0	1	0	0	0	0	0	0	0	0	0	0	0	0	0	0	-0.277372	0.277372	0.277372	0.277372	1	0.277372	2
2285	837	ENSG00000185567	AHNAK2	1	ENSG00000119285	HEATR1	HEATR1 _( 35646 )	4	chr1_236568339_236568858	4	1	0	0	1	1	0	1	0	0.277367	0.277367	0	0	0	0	0.327464	0.327464	0.204316	0.204316	0	0	0.0233548	0.0233548	0	0	0.327464	0.208125	1	0.277367	2
2876	5712	ENSG00000260765	CES1P2	1	ENSG00000125089	SH3TC1	SH3TC1 _( 39510 )	4	chr4_8221582_8221931	1	0	0	0	0	0	0	0	1	0	0	0	0	0	0	0	0	0	0	0	0	0	0	-0.277165	0.277165	0.277165	0.277165	1	0.277165	2
3035	3023	ENSG00000280018	ENSG00000280018	1	ENSG00000140522	RLBP1	RLBP1 _( -9071 )	4	chr15_89230822_89231395	5	1	1	1	1	0	0	1	0	0.277114	0.277114	0.239851	0.239851	0.059584	0.059584	0.184868	0.184868	0	0	0	0	0.275985	0.275985	0	0	0.277114	0.20748	1	0.277114	2
2199	2349	ENSG00000182158	CREB3L2	1	ENSG00000133110	POSTN	POSTN _( -18280 )	4	chr13_37617124_37617654	5	1	0	1	1	1	0	1	0	0.277104	0.277104	0	0	0.181144	0.181144	0.176461	0.176461	0.289065	0.289065	0	0	0.126693	0.126693	0	0	0.289065	0.210093	1	0.277104	2
1859	327	ENSG00000167601	AXL	1	ENSG00000162676	GFI1	GFI1 _( -136475 )	4	chr1_92623351_92623612	7	1	1	1	1	1	1	1	0	0.277056	0.277056	0.123068	0.123068	0.123779	0.123779	0.25582	0.25582	0.118391	0.118391	0.220293	0.220293	0.238872	0.238872	0	0	0.277056	0.193897	1	0.277056	2
274	8170	ENSG00000085117	CD82	1	ENSG00000250305	TRMT9B	TRMT9B _( 93915 )	4	chr8_13039557_13039914	7	1	1	1	1	1	1	1	0	-0.276928	0.276928	-0.308392	0.308392	-0.360498	0.360498	-0.236159	0.236159	-0.00471457	0.00471457	-0.122161	0.122161	-0.189456	0.189456	0	0	0.360498	0.214044	1	0.276928	2
1480	5235	ENSG00000152894	PTPRK	1	ENSG00000157445	CACNA2D3	CACNA2D3 _( -87212 )	4	chr3_54034912_54035335	1	0	0	0	0	0	0	0	1	0	0	0	0	0	0	0	0	0	0	0	0	0	0	-0.276891	0.276891	0.276891	0.276891	1	0.276891	2
661	8384	ENSG00000113504	SLC12A7	1	ENSG00000104432	IL7	IL7 _( -15509 )	4	chr8_78821032_78821456	6	1	1	1	1	1	0	1	0	0.276825	0.276825	0.106597	0.106597	0.225129	0.225129	0.261846	0.261846	0.119887	0.119887	0	0	0.266253	0.266253	0	0	0.276825	0.209423	1	0.276825	2
2128	6887	ENSG00000177706	FAM20C	1	ENSG00000145901	TNIP1	TNIP1 _( 13404 )	4	chr5_151079870_151080173	1	0	0	0	0	0	0	0	1	0	0	0	0	0	0	0	0	0	0	0	0	0	0	0.276716	0.276716	0.276716	0.276716	1	0.276716	2
277	5884	ENSG00000085840	ORC1	1	ENSG00000109182	CWH43	CWH43 _( 647696 )	4	chr4_49633943_49634533	6	1	1	1	1	1	0	1	0	-0.276674	0.276674	-0.418243	0.418243	-0.240701	0.240701	-0.240513	0.240513	-0.231702	0.231702	0	0	-0.217081	0.217081	0	0	0.418243	0.270819	1	0.276674	2
2751	8754	ENSG00000242265	PEG10	1	ENSG00000107338	SHB	SHB _( -115080 )	4	chr9_38184291_38184477	4	1	1	0	1	0	0	1	0	0.276502	0.276502	0.0812232	0.0812232	0	0	0.241888	0.241888	0	0	0	0	0.14112	0.14112	0	0	0.276502	0.185183	1	0.276502	2
2324	7019	ENSG00000187134	AKR1C1	1	ENSG00000054598	FOXC1	FOXC1 _( 291684 )	4	chr6_1901656_1901889	1	0	0	0	0	0	0	0	1	0	0	0	0	0	0	0	0	0	0	0	0	0	0	0.276447	0.276447	0.276447	0.276447	1	0.276447	2
1955	2903	ENSG00000170144	HNRNPA3	1	ENSG00000103569	AQP9	AQP9 _( 75852 )	4	chr15_58214021_58214251	1	0	0	0	0	0	0	0	1	0	0	0	0	0	0	0	0	0	0	0	0	0	0	-0.27643	0.27643	0.27643	0.27643	1	0.27643	2
2679	5249	ENSG00000232295	ENSG00000232295	1	ENSG00000163684	RPP14	RPP14 _( -26921 )	4	chr3_58278780_58279326	1	0	0	0	0	0	0	0	1	0	0	0	0	0	0	0	0	0	0	0	0	0	0	0.27635	0.27635	0.27635	0.27635	1	0.27635	2
707	2635	ENSG00000115657	ABCB6	1	ENSG00000140015	KCNH5	KCNH5 _( 426760 )	4	chr14_62674991_62675277	1	0	0	0	0	0	0	0	1	0	0	0	0	0	0	0	0	0	0	0	0	0	0	0.276318	0.276318	0.276318	0.276318	1	0.276318	2
2347	2994	ENSG00000188293	IGFL1	1	ENSG00000183476	SH2D7	SH2D7 _( 10573 )	4	chr15_78088381_78088611	5	1	1	0	1	1	0	1	0	0.276247	0.276247	0.0783616	0.0783616	0	0	0.245279	0.245279	0.121657	0.121657	0	0	0.189145	0.189145	0	0	0.276247	0.182138	1	0.276247	2
2234	8609	ENSG00000183853	KIRREL1	1	ENSG00000155897	ADCY8	ADCY8 _( 135476 )	4	chr8_130906688_130906950	3	1	0	1	0	0	0	1	0	0.276221	0.276221	0	0	0.0772498	0.0772498	0	0	0	0	0	0	0.155808	0.155808	0	0	0.276221	0.16976	1	0.276221	2
1667	325	ENSG00000162840	MT2P1	1	ENSG00000122484	RPAP2	RPAP2 _( -39308 )	4	chr1_92259424_92259657	6	1	1	1	1	1	0	1	0	0.276125	0.276125	0.241815	0.241815	0.247789	0.247789	0.202954	0.202954	0.0314579	0.0314579	0	0	0.209004	0.209004	0	0	0.276125	0.201524	1	0.276125	2
1734	651	ENSG00000164087	POC1A	1	ENSG00000162630	B3GALT2	B3GALT2 _( -24560 )	4	chr1_193211214_193211925	3	0	0	0	1	0	1	0	1	0	0	0	0	0	0	0.0667209	0.0667209	0	0	0.252617	0.252617	0	0	0.276106	0.276106	0.276106	0.198481	1	0.276106	2
1305	6020	ENSG00000143061	IGSF3	1	ENSG00000163625	WDFY3	WDFY3 _( -141223 )	4	chr4_85107614_85108016	6	1	1	1	1	0	1	1	0	0.276028	0.276028	0.330538	0.330538	0.107132	0.107132	0.139167	0.139167	0	0	0.178486	0.178486	0.0935628	0.0935628	0	0	0.330538	0.187486	1	0.276028	2
2214	7898	ENSG00000182919	C11orf54	1	ENSG00000177409	SAMD9L	SAMD9L _( -1870 )	4	chr7_93150239_93150762	4	0	1	1	0	0	1	0	1	0	0	-0.0925201	0.0925201	-0.0915056	0.0915056	0	0	0	0	-7.31643e-05	7.31643e-05	0	0	-0.276003	0.276003	0.276003	0.115026	1	0.276003	2
826	8693	ENSG00000122483	CCDC18	1	ENSG00000107165	TYRP1	TYRP1 _( -754067 )	4	chr9_11931097_11931372	4	1	0	1	0	1	0	1	0	0.275985	0.275985	0	0	0.183283	0.183283	0	0	0.20255	0.20255	0	0	0.194745	0.194745	0	0	0.275985	0.214141	1	0.275985	2
2884	241	ENSG00000261150	EPPK1	1	ENSG00000142864	SERBP1	SERBP1 _( -100406 )	4	chr1_67530821_67531276	1	0	0	0	0	0	0	0	1	0	0	0	0	0	0	0	0	0	0	0	0	0	0	0.275937	0.275937	0.275937	0.275937	1	0.275937	2
1290	6695	ENSG00000142227	EMP3	1	ENSG00000092421	SEMA6A	SEMA6A _( -77981 )	4	chr5_116652915_116653449	1	0	0	0	0	0	0	0	1	0	0	0	0	0	0	0	0	0	0	0	0	0	0	-0.275875	0.275875	0.275875	0.275875	1	0.275875	2
1859	6182	ENSG00000167601	AXL	1	ENSG00000109381	ELF2	ELF2 _( -52178 )	4	chr4_139229396_139229887	1	0	0	0	0	0	0	0	1	0	0	0	0	0	0	0	0	0	0	0	0	0	0	0.27587	0.27587	0.27587	0.27587	1	0.27587	2
1536	7439	ENSG00000155918	RAET1L	1	ENSG00000146350	TBC1D32	TBC1D32 _( 49321 )	4	chr6_121285164_121285424	1	0	0	0	0	0	0	0	1	0	0	0	0	0	0	0	0	0	0	0	0	0	0	0.275592	0.275592	0.275592	0.275592	1	0.275592	2
542	971	ENSG00000107262	BAG1	1	ENSG00000077327	SPAG6	SPAG6 _( 133781 )	4	chr10_22479226_22479676	2	0	0	0	0	1	0	0	1	0	0	0	0	0	0	0	0	0.00729115	0.00729115	0	0	0	0	0.275571	0.275571	0.275571	0.141431	1	0.275571	2
1753	8814	ENSG00000164509	IL31RA	1	ENSG00000156052	GNAQ	GNAQ _( -57752 )	4	chr9_78089210_78089542	6	1	1	1	1	0	1	1	0	-0.275528	0.275528	-0.27681	0.27681	-0.218681	0.218681	-0.113284	0.113284	0	0	-0.0214175	0.0214175	-0.0114627	0.0114627	0	0	0.27681	0.152864	1	0.275528	2
1480	3669	ENSG00000152894	PTPRK	1	ENSG00000081923	ATP8B1	ATP8B1 _( -82650 )	4	chr18_57885965_57886248	5	1	0	1	1	1	0	1	0	-0.275517	0.275517	0	0	-0.220868	0.220868	-0.247927	0.247927	-0.0790823	0.0790823	0	0	-0.252815	0.252815	0	0	0.275517	0.215242	1	0.275517	2
798	6572	ENSG00000120659	TNFSF11	1	ENSG00000145700	ANKRD31	ANKRD31 _( 35774 )	4	chr5_75200821_75201104	1	0	0	0	0	0	0	0	1	0	0	0	0	0	0	0	0	0	0	0	0	0	0	-0.275433	0.275433	0.275433	0.275433	1	0.275433	2
924	4795	ENSG00000128045	RASL11B	1	ENSG00000198959	TGM2	TGM2 _( 48480 )	4	chr20_38117571_38118098	7	1	1	1	1	1	1	1	0	-0.275378	0.275378	-0.0981823	0.0981823	-0.338094	0.338094	-0.262006	0.262006	-0.335356	0.335356	-0.306587	0.306587	-0.21863	0.21863	0	0	0.338094	0.262033	1	0.275378	2
1131	7893	ENSG00000136155	SCEL	1	ENSG00000234545	FAM133B	FAM133B _( 22502 )	4	chr7_92567462_92567892	1	0	0	0	0	0	0	0	1	0	0	0	0	0	0	0	0	0	0	0	0	0	0	0.275318	0.275318	0.275318	0.275318	1	0.275318	2
306	1224	ENSG00000089280	FUS	1	ENSG00000171206	TRIM8	TRIM8 _( -12260 )	4	chr10_102629500_102630050	1	0	0	0	0	0	0	0	1	0	0	0	0	0	0	0	0	0	0	0	0	0	0	0.275232	0.275232	0.275232	0.275232	1	0.275232	2
144	936	ENSG00000064012	CASP8	1	ENSG00000065809	FAM107B	FAM107B _( 125661 )	4	chr10_14649055_14649236	1	0	0	0	0	0	0	0	1	0	0	0	0	0	0	0	0	0	0	0	0	0	0	-0.275217	0.275217	0.275217	0.275217	1	0.275217	2
1083	2368	ENSG00000134802	SLC43A3	1	ENSG00000188342	GTF2F2	GTF2F2 _( 68769 )	4	chr13_45189284_45190345	1	0	0	0	0	0	0	0	1	0	0	0	0	0	0	0	0	0	0	0	0	0	0	0.275123	0.275123	0.275123	0.275123	1	0.275123	2
2648	2903	ENSG00000228716	DHFR	1	ENSG00000103569	AQP9	AQP9 _( 75852 )	4	chr15_58214021_58214251	1	0	0	0	0	0	0	0	1	0	0	0	0	0	0	0	0	0	0	0	0	0	0	-0.274948	0.274948	0.274948	0.274948	1	0.274948	2
2467	81	ENSG00000198816	ZNF358	1	ENSG00000090020	SLC9A1	SLC9A1 _( -12311 )	4	chr1_27179292_27179720	4	1	0	1	1	0	0	1	0	0.274861	0.274861	0	0	0.0575905	0.0575905	0.224812	0.224812	0	0	0	0	0.285582	0.285582	0	0	0.285582	0.210711	1	0.274861	2
2932	1320	ENSG00000267143	ENSG00000267143	1	ENSG00000150760	DOCK1	DOCK1 _( -37516 )	4	chr10_126867692_126867893	1	0	0	0	0	0	0	0	1	0	0	0	0	0	0	0	0	0	0	0	0	0	0	0.274832	0.274832	0.274832	0.274832	1	0.274832	2
780	4847	ENSG00000119866	BCL11A	1	ENSG00000182463	TSHZ2	TSHZ2 _( -23533 )	4	chr20_52948600_52948874	1	0	0	0	0	0	0	0	1	0	0	0	0	0	0	0	0	0	0	0	0	0	0	0.274534	0.274534	0.274534	0.274534	1	0.274534	2
2256	7025	ENSG00000184602	SNN	1	ENSG00000137266	SLC22A23	SLC22A23 _( -49683 )	4	chr6_3506705_3507335	4	1	0	1	1	0	0	1	0	0.274457	0.274457	0	0	0.283021	0.283021	0.257778	0.257778	0	0	0	0	0.152069	0.152069	0	0	0.283021	0.241831	1	0.274457	2
1842	8942	ENSG00000167107	ACSF2	1	ENSG00000198121	LPAR1	LPAR1 _( -14343 )	4	chr9_111052801_111053162	1	0	0	0	0	0	0	0	1	0	0	0	0	0	0	0	0	0	0	0	0	0	0	-0.274381	0.274381	0.274381	0.274381	1	0.274381	2
811	56	ENSG00000121060	TRIM25	1	ENSG00000127483	HP1BP3	HP1BP3 _( -85599 )	4	chr1_20872922_20873537	7	1	1	1	1	1	1	1	0	0.27422	0.27422	0.223106	0.223106	0.39115	0.39115	0.192335	0.192335	0.0362966	0.0362966	0.227456	0.227456	0.117068	0.117068	0	0	0.39115	0.208805	1	0.27422	2
1137	2942	ENSG00000136379	ABHD17C	1	ENSG00000103671	TRIP4	TRIP4 _( 42441 )	4	chr15_64430189_64430658	6	1	0	1	1	1	1	1	0	0.274155	0.274155	0	0	0.181233	0.181233	0.408145	0.408145	0.103522	0.103522	0.0353067	0.0353067	0.0716467	0.0716467	0	0	0.408145	0.179002	1	0.274155	2
2521	2990	ENSG00000204949	FAM83A-AS1	1	ENSG00000173517	PEAK1	PEAK1 _( 103368 )	4	chr15_77316351_77316776	2	0	0	0	1	0	0	0	1	0	0	0	0	0	0	0.000120141	0.000120141	0	0	0	0	0	0	0.273963	0.273963	0.273963	0.137042	1	0.273963	2
2741	8782	ENSG00000239911	PRKAG2-AS1	1	ENSG00000119138	KLF9	KLF9 _( -64440 )	4	chr9_70479064_70479471	6	1	1	1	1	1	0	1	0	0.273859	0.273859	0.157978	0.157978	0.0745912	0.0745912	0.0643692	0.0643692	0.00059065	0.00059065	0	0	0.119421	0.119421	0	0	0.273859	0.115135	1	0.273859	2
2227	2781	ENSG00000183684	ALYREF	1	ENSG00000075413	MARK3	MARK3 _( 62725 )	4	chr14_103448117_103448472	2	0	0	0	0	0	0	1	1	0	0	0	0	0	0	0	0	0	0	0	0	0.0676077	0.0676077	0.273805	0.273805	0.273805	0.170706	1	0.273805	2
1497	2730	ENSG00000153885	KCTD15	1	ENSG00000053254	FOXN3	FOXN3 _( 121115 )	4	chr14_89833180_89833544	6	1	1	1	1	0	1	1	0	-0.273796	0.273796	-0.020339	0.020339	-0.170639	0.170639	-0.179256	0.179256	0	0	-0.018674	0.018674	-0.14294	0.14294	0	0	0.273796	0.134274	1	0.273796	2
741	2519	ENSG00000117399	CDC20	1	ENSG00000255526	NEDD8-MDP1	NEDD8-MDP1 _( 7217 )	4	chr14_24224469_24225138	1	0	0	0	0	0	0	0	1	0	0	0	0	0	0	0	0	0	0	0	0	0	0	0.273788	0.273788	0.273788	0.273788	1	0.273788	2
1171	6238	ENSG00000137699	TRIM29	1	ENSG00000109654	TRIM2	TRIM2 _( 7448 )	4	chr4_153159790_153160123	1	0	0	0	0	0	0	0	1	0	0	0	0	0	0	0	0	0	0	0	0	0	0	-0.273753	0.273753	0.273753	0.273753	1	0.273753	2
2734	1224	ENSG00000238266	LINC00707	1	ENSG00000171206	TRIM8	TRIM8 _( -12260 )	4	chr10_102629500_102630050	1	0	0	0	0	0	0	0	1	0	0	0	0	0	0	0	0	0	0	0	0	0	0	0.273746	0.273746	0.273746	0.273746	1	0.273746	2
1892	848	ENSG00000168306	ACOX2	1	ENSG00000133019	CHRM3	CHRM3 _( -425905 )	4	chr1_238959999_238960660	6	1	0	1	1	1	1	1	0	0.273658	0.273658	0	0	0.0905259	0.0905259	0.219941	0.219941	0.163413	0.163413	0.349438	0.349438	0.264511	0.264511	0	0	0.349438	0.226914	1	0.273658	2
2156	149	ENSG00000179242	CDH4	1	ENSG00000066135	KDM4A	KDM4A _( -45105 )	4	chr1_43604862_43605044	1	0	0	0	0	0	0	0	1	0	0	0	0	0	0	0	0	0	0	0	0	0	0	-0.273608	0.273608	0.273608	0.273608	1	0.273608	2
2089	1603	ENSG00000175920	DOK7	1	ENSG00000149256	TENM4	TENM4 _( -642496 )	4	chr11_80083444_80084130	2	0	0	0	0	0	1	0	1	0	0	0	0	0	0	0	0	0	0	0.0896027	0.0896027	0	0	0.273529	0.273529	0.273529	0.181566	1	0.273529	2
1396	4985	ENSG00000147100	SLC16A2	1	ENSG00000182541	LIMK2	LIMK2 _( 18318 )	4	chr22_31230557_31230812	1	0	0	0	0	0	0	0	1	0	0	0	0	0	0	0	0	0	0	0	0	0	0	-0.273496	0.273496	0.273496	0.273496	1	0.273496	2
586	7536	ENSG00000109667	SLC2A9	1	ENSG00000112425	EPM2A	EPM2A _( 21822 )	4	chr6_145713823_145714201	7	1	1	1	1	1	1	1	0	0.273325	0.273325	0.0432742	0.0432742	0.141611	0.141611	0.260926	0.260926	0.365003	0.365003	0.103384	0.103384	0.152957	0.152957	0	0	0.365003	0.191497	1	0.273325	2
2292	1236	ENSG00000185862	EVI2B	1	ENSG00000108018	SORCS1	SORCS1 _( 502118 )	4	chr10_106661826_106662416	1	0	0	0	0	0	0	0	1	0	0	0	0	0	0	0	0	0	0	0	0	0	0	-0.273308	0.273308	0.273308	0.273308	1	0.273308	2
492	4020	ENSG00000105173	CCNE1	1	ENSG00000171132	PRKCE	PRKCE _( 294487 )	4	chr2_45945832_45946513	2	0	0	0	1	0	0	0	1	0	0	0	0	0	0	0.159253	0.159253	0	0	0	0	0	0	0.273091	0.273091	0.273091	0.216172	1	0.273091	2
741	1224	ENSG00000117399	CDC20	1	ENSG00000171206	TRIM8	TRIM8 _( -12260 )	4	chr10_102629500_102630050	1	0	0	0	0	0	0	0	1	0	0	0	0	0	0	0	0	0	0	0	0	0	0	0.273067	0.273067	0.273067	0.273067	1	0.273067	2
705	6625	ENSG00000115641	FHL2	1	ENSG00000175745	NR2F1	NR2F1 _( -245770 )	4	chr5_93336520_93337454	1	0	0	0	0	0	0	0	1	0	0	0	0	0	0	0	0	0	0	0	0	0	0	0.27305	0.27305	0.27305	0.27305	1	0.27305	2
586	4653	ENSG00000109667	SLC2A9	1	ENSG00000167165	UGT1A6	UGT1A6 _( 8595 )	4	chr2_233700202_233700384	1	0	0	0	0	0	0	0	1	0	0	0	0	0	0	0	0	0	0	0	0	0	0	-0.27295	0.27295	0.27295	0.27295	1	0.27295	2
627	7384	ENSG00000111799	COL12A1	1	ENSG00000057663	ATG5	ATG5 _( 8874 )	4	chr6_106315920_106316917	1	0	0	0	0	0	0	0	1	0	0	0	0	0	0	0	0	0	0	0	0	0	0	-0.272926	0.272926	0.272926	0.272926	1	0.272926	2
2519	1542	ENSG00000204839	MROH6	1	ENSG00000196600	SLC22A25	SLC22A25 _( -16478 )	4	chr11_63246130_63246657	1	0	0	0	0	0	0	0	1	0	0	0	0	0	0	0	0	0	0	0	0	0	0	-0.272863	0.272863	0.272863	0.272863	1	0.272863	2
1669	9279	ENSG00000162892	IL24	1	ENSG00000134595	SOX3	SOX3 _( -19312 )	4	chrX_140524428_140525032	1	0	0	0	0	0	0	0	1	0	0	0	0	0	0	0	0	0	0	0	0	0	0	0.272827	0.272827	0.272827	0.272827	1	0.272827	2
1801	8450	ENSG00000166147	ENSG00000166147	1	ENSG00000156466	GDF6	GDF6 _( 56551 )	4	chr8_96103942_96104241	1	0	0	0	0	0	0	0	1	0	0	0	0	0	0	0	0	0	0	0	0	0	0	-0.272584	0.272584	0.272584	0.272584	1	0.272584	2
33	8554	ENSG00000010278	CD9	1	ENSG00000182197	EXT1	EXT1 _( -101410 )	4	chr8_118213263_118213755	1	0	0	0	0	0	0	0	1	0	0	0	0	0	0	0	0	0	0	0	0	0	0	0.272528	0.272528	0.272528	0.272528	1	0.272528	2
871	2365	ENSG00000124508	BTN2A2	1	ENSG00000120658	ENOX1	ENOX1 _( 121722 )	4	chr13_43664541_43665186	7	1	1	1	1	1	1	1	0	0.272417	0.272417	0.329001	0.329001	0.167198	0.167198	0.174128	0.174128	0.0648718	0.0648718	0.0717571	0.0717571	0.159709	0.159709	0	0	0.329001	0.177012	1	0.272417	2
887	2710	ENSG00000125648	SLC25A23	1	ENSG00000198894	CIPC	CIPC _( -9445 )	4	chr14_77088315_77088652	1	0	0	0	0	0	0	0	1	0	0	0	0	0	0	0	0	0	0	0	0	0	0	0.272381	0.272381	0.272381	0.272381	1	0.272381	2
626	8693	ENSG00000111665	CDCA3	1	ENSG00000107165	TYRP1	TYRP1 _( -754067 )	4	chr9_11931097_11931372	4	1	0	1	0	1	0	1	0	0.272372	0.272372	0	0	0.241688	0.241688	0	0	0.0194361	0.0194361	0	0	0.188717	0.188717	0	0	0.272372	0.180553	1	0.272372	2
2247	9024	ENSG00000184371	CSF1	1	ENSG00000177504	VCX2	VCX2 _( -102077 )	4	chrX_8273344_8273883	1	0	0	0	0	0	0	0	1	0	0	0	0	0	0	0	0	0	0	0	0	0	0	-0.272203	0.272203	0.272203	0.272203	1	0.272203	2
2620	4236	ENSG00000224650	IGHV3-74	1	ENSG00000125538	IL1B	IL1B _( 11774 )	4	chr2_112824076_112825129	2	0	0	0	1	0	0	0	1	0	0	0	0	0	0	-9.97015e-05	9.97015e-05	0	0	0	0	0	0	-0.27218	0.27218	0.27218	0.13614	1	0.27218	2
2301	4310	ENSG00000186193	SAPCD2	1	ENSG00000115919	KYNU	KYNU _( -45499 )	4	chr2_142831698_142831999	3	1	0	0	1	0	0	1	0	0.272131	0.272131	0	0	0	0	0.0364003	0.0364003	0	0	0	0	0.0890788	0.0890788	0	0	0.272131	0.132537	1	0.272131	2
2073	149	ENSG00000175274	TP53I11	1	ENSG00000066135	KDM4A	KDM4A _( -45105 )	4	chr1_43604862_43605044	1	0	0	0	0	0	0	0	1	0	0	0	0	0	0	0	0	0	0	0	0	0	0	0.271925	0.271925	0.271925	0.271925	1	0.271925	2
677	6769	ENSG00000114737	CISH	1	ENSG00000072364	AFF4	AFF4 _( -8378 )	4	chr5_132972012_132972471	1	0	0	0	0	0	0	0	1	0	0	0	0	0	0	0	0	0	0	0	0	0	0	0.27187	0.27187	0.27187	0.27187	1	0.27187	2
1317	6930	ENSG00000143367	TUFT1	1	ENSG00000145860	RNF145	RNF145 _( -5736 )	4	chr5_159215789_159216431	1	0	0	0	0	0	0	0	1	0	0	0	0	0	0	0	0	0	0	0	0	0	0	0.271854	0.271854	0.271854	0.271854	1	0.271854	2
1431	3023	ENSG00000149503	INCENP	1	ENSG00000140522	RLBP1	RLBP1 _( -9071 )	4	chr15_89230822_89231395	6	1	1	1	1	1	0	1	0	0.27184	0.27184	0.257877	0.257877	0.174674	0.174674	0.0373892	0.0373892	0.115591	0.115591	0	0	0.316501	0.316501	0	0	0.316501	0.195645	1	0.27184	2
1732	6948	ENSG00000164056	SPRY1	1	ENSG00000038274	MAT2B	MAT2B _( 156769 )	4	chr5_163659883_163660131	4	1	1	0	1	0	0	1	0	0.271809	0.271809	0.179529	0.179529	0	0	0.227372	0.227372	0	0	0	0	0.150954	0.150954	0	0	0.271809	0.207416	1	0.271809	2
637	6165	ENSG00000112096	SOD2	1	ENSG00000164066	INTU	INTU _( -683468 )	4	chr4_126939364_126939803	1	0	0	0	0	0	0	0	1	0	0	0	0	0	0	0	0	0	0	0	0	0	0	-0.271797	0.271797	0.271797	0.271797	1	0.271797	2
690	5304	ENSG00000115226	FNDC4	1	ENSG00000163605	PPP4R2	PPP4R2 _( -5636 )	4	chr3_72990679_72991149	7	1	1	1	1	1	1	1	0	-0.271683	0.271683	-0.167572	0.167572	-0.255254	0.255254	-0.231566	0.231566	-0.377593	0.377593	-0.0491515	0.0491515	-0.14963	0.14963	0	0	0.377593	0.214636	1	0.271683	2
2553	5401	ENSG00000213190	MLLT11	1	ENSG00000091972	CD200	CD200 _( 33331 )	4	chr3_112365678_112366081	7	1	1	1	1	1	1	1	0	0.271534	0.271534	0.0332811	0.0332811	0.111491	0.111491	0.137525	0.137525	0.0342239	0.0342239	0.0355235	0.0355235	0.110118	0.110118	0	0	0.271534	0.104814	1	0.271534	2
576	2142	ENSG00000109089	CDR2L	1	ENSG00000074527	NTN4	NTN4 _( 57543 )	4	chr12_95733105_95733609	2	0	0	0	0	0	0	1	1	0	0	0	0	0	0	0	0	0	0	0	0	8.59148e-05	8.59148e-05	0.271463	0.271463	0.271463	0.135774	1	0.271463	2
1801	1294	ENSG00000166147	ENSG00000166147	1	ENSG00000203805	PLPP4	PLPP4 _( -69315 )	4	chr10_120387331_120387639	1	0	0	0	0	0	0	0	1	0	0	0	0	0	0	0	0	0	0	0	0	0	0	-0.271359	0.271359	0.271359	0.271359	1	0.271359	2
92	3370	ENSG00000039987	BEST2	1	ENSG00000181481	RNF135	RNF135 _( -19212 )	4	chr17_30950542_30950989	6	1	1	1	1	0	1	1	0	0.271212	0.271212	0.122588	0.122588	0.147623	0.147623	0.316142	0.316142	0	0	0.256624	0.256624	0.0625885	0.0625885	0	0	0.316142	0.19613	1	0.271212	2
2647	6274	ENSG00000228695	CES1P1	1	ENSG00000145416	MARCH-I	MARCH-I _( 78839 )	4	chr4_164304791_164305211	1	0	0	0	0	0	0	0	1	0	0	0	0	0	0	0	0	0	0	0	0	0	0	0.27118	0.27118	0.27118	0.27118	1	0.27118	2
296	4195	ENSG00000088367	EPB41L1	1	ENSG00000115594	IL1R1	IL1R1 _( -14108 )	4	chr2_102049848_102050436	1	0	0	0	0	0	0	0	1	0	0	0	0	0	0	0	0	0	0	0	0	0	0	0.271172	0.271172	0.271172	0.271172	1	0.271172	2
1169	3139	ENSG00000137648	TMPRSS4	1	ENSG00000169180	XPO6	XPO6 _( 70502 )	4	chr16_28140991_28141418	1	0	0	0	0	0	0	0	1	0	0	0	0	0	0	0	0	0	0	0	0	0	0	0.271147	0.271147	0.271147	0.271147	1	0.271147	2
526	5363	ENSG00000106348	IMPDH1	1	ENSG00000154175	ABI3BP	ABI3BP _( -153520 )	4	chr3_101147035_101147280	3	0	1	1	0	0	0	0	1	0	0	-0.085537	0.085537	-0.0541585	0.0541585	0	0	0	0	0	0	0	0	-0.27105	0.27105	0.27105	0.136915	1	0.27105	2
435	826	ENSG00000102316	MAGED2	1	ENSG00000135778	NTPCR	NTPCR _( 156809 )	4	chr1_233107414_233107963	7	1	1	1	1	1	1	1	0	0.271002	0.271002	0.0297369	0.0297369	0.206668	0.206668	0.300287	0.300287	0.067126	0.067126	0.020555	0.020555	0.278723	0.278723	0	0	0.300287	0.167728	1	0.271002	2
856	7034	ENSG00000123892	RAB38	1	ENSG00000124782	RREB1	RREB1 _( -227822 )	4	chr6_6878888_6879775	5	1	0	1	1	0	1	1	0	0.270903	0.270903	0	0	0.224882	0.224882	0.131013	0.131013	0	0	0.124156	0.124156	0.303511	0.303511	0	0	0.303511	0.210893	1	0.270903	2
2436	9079	ENSG00000197872	FAM49A	1	ENSG00000086712	TXLNG	TXLNG _( 36339 )	4	chrX_16822766_16823261	6	1	1	1	1	1	0	1	0	-0.270807	0.270807	-0.219664	0.219664	-0.223825	0.223825	-0.139932	0.139932	-0.334995	0.334995	0	0	-0.11422	0.11422	0	0	0.334995	0.21724	1	0.270807	2
287	5485	ENSG00000087245	MMP2	1	ENSG00000073711	PPP2R3A	PPP2R3A _( 22077 )	4	chr3_135987750_135987911	1	0	0	0	0	0	0	0	1	0	0	0	0	0	0	0	0	0	0	0	0	0	0	0.270789	0.270789	0.270789	0.270789	1	0.270789	2
2142	1817	ENSG00000178776	C5orf46	1	ENSG00000082805	ERC1	ERC1 _( -116095 )	4	chr12_873940_874414	1	0	0	0	0	0	0	0	1	0	0	0	0	0	0	0	0	0	0	0	0	0	0	0.270654	0.270654	0.270654	0.270654	1	0.270654	2
2893	5494	ENSG00000262074	SNORD3B-2	1	ENSG00000163864	NMNAT3	NMNAT3 _( 57071 )	4	chr3_139620519_139620946	1	0	0	0	0	0	0	0	1	0	0	0	0	0	0	0	0	0	0	0	0	0	0	-0.270643	0.270643	0.270643	0.270643	1	0.270643	2
221	918	ENSG00000075420	FNDC3B	1	ENSG00000148429	USP6NL	USP6NL _( 6347 )	4	chr10_11604906_11605407	1	0	0	0	0	0	0	0	1	0	0	0	0	0	0	0	0	0	0	0	0	0	0	-0.270605	0.270605	0.270605	0.270605	1	0.270605	2
103	3031	ENSG00000047936	ROS1	1	ENSG00000197299	BLM	BLM _( 44675 )	4	chr15_90762002_90762504	1	0	0	0	0	0	0	0	1	0	0	0	0	0	0	0	0	0	0	0	0	0	0	0.270582	0.270582	0.270582	0.270582	1	0.270582	2
527	6349	ENSG00000106366	SERPINE1	1	ENSG00000154556	SORBS2	SORBS2 _( 23112 )	4	chr4_185933022_185933540	2	0	0	0	0	0	0	1	1	0	0	0	0	0	0	0	0	0	0	0	0	0.0852679	0.0852679	0.270437	0.270437	0.270437	0.177852	1	0.270437	2
2701	3069	ENSG00000233929	MT1XP1	1	ENSG00000127588	GNG13	GNG13 _( -45870 )	4	chr16_846603_847135	6	1	1	1	1	1	0	1	0	0.270432	0.270432	0.0975047	0.0975047	0.123084	0.123084	0.157185	0.157185	0.150606	0.150606	0	0	0.343875	0.343875	0	0	0.343875	0.190448	1	0.270432	2
2876	7915	ENSG00000260765	CES1P2	1	ENSG00000127990	SGCE	SGCE _( -84481 )	4	chr7_94741053_94741398	1	0	0	0	0	0	0	0	1	0	0	0	0	0	0	0	0	0	0	0	0	0	0	-0.27042	0.27042	0.27042	0.27042	1	0.27042	2
105	7841	ENSG00000049192	ADAMTS6	1	ENSG00000263001	GTF2I	GTF2I _( -29350 )	4	chr7_74628055_74628317	5	1	1	0	1	1	0	1	0	-0.270242	0.270242	-0.308121	0.308121	0	0	-0.217958	0.217958	-0.133234	0.133234	0	0	-0.103789	0.103789	0	0	0.308121	0.206669	1	0.270242	2
2342	241	ENSG00000188042	ARL4C	1	ENSG00000142864	SERBP1	SERBP1 _( -100406 )	4	chr1_67530821_67531276	2	0	0	1	0	0	0	0	1	0	0	0	0	-0.0841855	0.0841855	0	0	0	0	0	0	0	0	-0.270076	0.270076	0.270076	0.177131	1	0.270076	2
371	1406	ENSG00000100092	SH3BP1	1	ENSG00000110693	SOX6	SOX6 _( -101262 )	4	chr11_16839905_16840167	7	1	1	1	1	1	1	1	0	0.269959	0.269959	0.220178	0.220178	0.20633	0.20633	0.197947	0.197947	0.254728	0.254728	3.39832e-05	3.39832e-05	0.189243	0.189243	0	0	0.269959	0.191203	1	0.269959	2
1132	2781	ENSG00000136159	NUDT15	1	ENSG00000075413	MARK3	MARK3 _( 62725 )	4	chr14_103448117_103448472	1	0	0	0	0	0	0	0	1	0	0	0	0	0	0	0	0	0	0	0	0	0	0	0.269808	0.269808	0.269808	0.269808	1	0.269808	2
1603	4119	ENSG00000159516	SPRR2G	1	ENSG00000163170	BOLA3	BOLA3 _( 75107 )	4	chr2_74072624_74072887	1	0	0	0	0	0	0	0	1	0	0	0	0	0	0	0	0	0	0	0	0	0	0	-0.269729	0.269729	0.269729	0.269729	1	0.269729	2
2604	8834	ENSG00000223749	MIR503HG	1	ENSG00000172159	FRMD3	FRMD3 _( 65640 )	4	chr9_83472066_83472906	1	0	0	0	0	0	0	0	1	0	0	0	0	0	0	0	0	0	0	0	0	0	0	0.269698	0.269698	0.269698	0.269698	1	0.269698	2
481	5884	ENSG00000104738	MCM4	1	ENSG00000109182	CWH43	CWH43 _( 647696 )	4	chr4_49633943_49634533	7	1	1	1	1	1	1	1	0	-0.26957	0.26957	-0.33883	0.33883	-0.293224	0.293224	-0.123079	0.123079	-0.125468	0.125468	-0.000147644	0.000147644	-0.214144	0.214144	0	0	0.33883	0.194923	1	0.26957	2
212	4188	ENSG00000074590	NUAK1	1	ENSG00000170485	NPAS2	NPAS2 _( -76972 )	4	chr2_100742315_100743180	6	1	1	1	1	0	1	1	0	0.269533	0.269533	0.0899782	0.0899782	0.0373222	0.0373222	0.0419428	0.0419428	0	0	0.311931	0.311931	0.0284836	0.0284836	0	0	0.311931	0.129865	1	0.269533	2
1274	1875	ENSG00000141449	GREB1L	1	ENSG00000139151	PLCZ1	PLCZ1 _( 107798 )	4	chr12_18630035_18630302	1	0	0	0	0	0	0	0	1	0	0	0	0	0	0	0	0	0	0	0	0	0	0	0.269402	0.269402	0.269402	0.269402	1	0.269402	2
2959	3545	ENSG00000269946	MIRLET7A1HG	1	ENSG00000101558	VAPA	VAPA _( 143584 )	4	chr18_10057586_10057930	1	0	0	0	0	0	0	0	1	0	0	0	0	0	0	0	0	0	0	0	0	0	0	-0.269389	0.269389	0.269389	0.269389	1	0.269389	2
1025	5056	ENSG00000132692	BCAN	1	ENSG00000163705	FANCD2OS	FANCD2OS _( 33243 )	4	chr3_10074616_10074988	1	0	0	0	0	0	0	0	1	0	0	0	0	0	0	0	0	0	0	0	0	0	0	-0.269291	0.269291	0.269291	0.269291	1	0.269291	2
2821	6169	ENSG00000254860	TMEM9B-AS1	1	ENSG00000164073	MFSD8	MFSD8 _( -9193 )	4	chr4_127975227_127975578	4	1	1	1	0	0	0	1	0	-0.269285	0.269285	-0.0560427	0.0560427	-0.226566	0.226566	0	0	0	0	0	0	-0.00330311	0.00330311	0	0	0.269285	0.138799	1	0.269285	2
1584	7495	ENSG00000158555	GDPD5	1	ENSG00000118514	ALDH8A1	ALDH8A1 _( 12593 )	4	chr6_134937258_134937529	1	0	0	0	0	0	0	0	1	0	0	0	0	0	0	0	0	0	0	0	0	0	0	-0.269158	0.269158	0.269158	0.269158	1	0.269158	2
1751	6469	ENSG00000164442	CITED2	1	ENSG00000112972	HMGCS1	HMGCS1 _( 31021 )	4	chr5_43281708_43282491	4	0	1	1	0	0	0	1	1	0	0	-0.0694765	0.0694765	-0.259353	0.259353	0	0	0	0	0	0	-0.0835984	0.0835984	-0.269064	0.269064	0.269064	0.170373	1	0.269064	2
738	7915	ENSG00000117266	CDK18	1	ENSG00000127990	SGCE	SGCE _( -84481 )	4	chr7_94741053_94741398	1	0	0	0	0	0	0	0	1	0	0	0	0	0	0	0	0	0	0	0	0	0	0	0.268999	0.268999	0.268999	0.268999	1	0.268999	2
1032	8078	ENSG00000132854	KANK4	1	ENSG00000267697	LUZP6	LUZP6 _( 88349 )	4	chr7_135888799_135889004	1	0	0	0	0	0	0	0	1	0	0	0	0	0	0	0	0	0	0	0	0	0	0	0.268864	0.268864	0.268864	0.268864	1	0.268864	2
2962	4008	ENSG00000270806	C17orf50	1	ENSG00000162878	PKDCC	PKDCC _( 36091 )	4	chr2_42084111_42084556	6	1	1	1	1	1	0	1	0	0.268818	0.268818	0.0390327	0.0390327	0.314898	0.314898	0.0919599	0.0919599	0.290762	0.290762	0	0	0.145525	0.145525	0	0	0.314898	0.191832	1	0.268818	2
2857	8353	ENSG00000258947	TUBB3	1	ENSG00000165078	CPA6	CPA6 _( 5108 )	4	chr8_67740754_67741277	2	0	0	0	0	0	1	0	1	0	0	0	0	0	0	0	0	0	0	0.00914265	0.00914265	0	0	0.2686	0.2686	0.2686	0.138871	1	0.2686	2
1702	1055	ENSG00000163545	NUAK2	1	ENSG00000188611	ASAH2	ASAH2 _( 73320 )	4	chr10_50174799_50175290	1	0	0	0	0	0	0	0	1	0	0	0	0	0	0	0	0	0	0	0	0	0	0	-0.268543	0.268543	0.268543	0.268543	1	0.268543	2
874	8091	ENSG00000124813	RUNX2	1	ENSG00000157703	SVOPL	SVOPL _( 97180 )	4	chr7_138603800_138604172	1	0	0	0	0	0	0	0	1	0	0	0	0	0	0	0	0	0	0	0	0	0	0	0.268527	0.268527	0.268527	0.268527	1	0.268527	2
471	7510	ENSG00000104368	PLAT	1	ENSG00000254440	PBOV1	PBOV1 _( -89788 )	4	chr6_138308279_138308658	1	0	0	0	0	0	0	0	1	0	0	0	0	0	0	0	0	0	0	0	0	0	0	0.268474	0.268474	0.268474	0.268474	1	0.268474	2
2638	4850	ENSG00000227076	ENSG00000227076	1	ENSG00000182463	TSHZ2	TSHZ2 _( 98229 )	4	chr20_53070636_53071218	1	0	0	0	0	0	0	0	1	0	0	0	0	0	0	0	0	0	0	0	0	0	0	0.268473	0.268473	0.268473	0.268473	1	0.268473	2
570	7685	ENSG00000108854	SMURF2	1	ENSG00000214960	ISPD	ISPD _( 9564 )	4	chr7_16411233_16411758	1	0	0	0	0	0	0	0	1	0	0	0	0	0	0	0	0	0	0	0	0	0	0	0.268448	0.268448	0.268448	0.268448	1	0.268448	2
1214	6168	ENSG00000138675	FGF5	1	ENSG00000142731	PLK4	PLK4 _( 31161 )	4	chr4_127912022_127912555	1	0	0	0	0	0	0	0	1	0	0	0	0	0	0	0	0	0	0	0	0	0	0	0.268434	0.268434	0.268434	0.268434	1	0.268434	2
90	4576	ENSG00000039068	CDH1	1	ENSG00000144452	ABCA12	ABCA12 _( 30441 )	4	chr2_215107452_215107987	1	0	0	0	0	0	0	0	1	0	0	0	0	0	0	0	0	0	0	0	0	0	0	0.268382	0.268382	0.268382	0.268382	1	0.268382	2
1665	1241	ENSG00000162772	ATF3	1	ENSG00000108039	XPNPEP1	XPNPEP1 _( 335841 )	4	chr10_109587434_109587712	1	0	0	0	0	0	0	0	1	0	0	0	0	0	0	0	0	0	0	0	0	0	0	-0.268355	0.268355	0.268355	0.268355	1	0.268355	2
409	1224	ENSG00000101057	MYBL2	1	ENSG00000171206	TRIM8	TRIM8 _( -12260 )	4	chr10_102629500_102630050	1	0	0	0	0	0	0	0	1	0	0	0	0	0	0	0	0	0	0	0	0	0	0	0.26835	0.26835	0.26835	0.26835	1	0.26835	2
277	2781	ENSG00000085840	ORC1	1	ENSG00000075413	MARK3	MARK3 _( 62725 )	4	chr14_103448117_103448472	1	0	0	0	0	0	0	0	1	0	0	0	0	0	0	0	0	0	0	0	0	0	0	0.268314	0.268314	0.268314	0.268314	1	0.268314	2
133	2368	ENSG00000058804	NDC1	1	ENSG00000188342	GTF2F2	GTF2F2 _( 68769 )	4	chr13_45189284_45190345	1	0	0	0	0	0	0	0	1	0	0	0	0	0	0	0	0	0	0	0	0	0	0	0.268313	0.268313	0.268313	0.268313	1	0.268313	2
2090	4713	ENSG00000175938	ORAI3	1	ENSG00000101333	PLCB4	PLCB4 _( 145798 )	4	chr20_9214561_9215221	1	0	0	0	0	0	0	0	1	0	0	0	0	0	0	0	0	0	0	0	0	0	0	0.268144	0.268144	0.268144	0.268144	1	0.268144	2
2087	1959	ENSG00000175874	CREG2	1	ENSG00000139209	SLC38A4	SLC38A4 _( 43685 )	4	chr12_46788370_46788723	1	0	0	0	0	0	0	0	1	0	0	0	0	0	0	0	0	0	0	0	0	0	0	-0.26801	0.26801	0.26801	0.26801	1	0.26801	2
37	4368	ENSG00000010810	FYN	1	ENSG00000197635	DPP4	DPP4 _( -31528 )	4	chr2_162106070_162106560	1	0	0	0	0	0	0	0	1	0	0	0	0	0	0	0	0	0	0	0	0	0	0	0.267921	0.267921	0.267921	0.267921	1	0.267921	2
1972	3155	ENSG00000170477	KRT4	1	ENSG00000129636	ITFG1	ITFG1 _( -45215 )	4	chr16_47509364_47509552	1	0	0	0	0	0	0	0	1	0	0	0	0	0	0	0	0	0	0	0	0	0	0	0.267918	0.267918	0.267918	0.267918	1	0.267918	2
1123	3421	ENSG00000136010	ALDH1L2	1	ENSG00000121073	SLC35B1	SLC35B1 _( -30743 )	4	chr17_49739757_49739948	1	0	0	0	0	0	0	0	1	0	0	0	0	0	0	0	0	0	0	0	0	0	0	0.267902	0.267902	0.267902	0.267902	1	0.267902	2
264	6200	ENSG00000082074	FYB1	1	ENSG00000109452	INPP4B	INPP4B _( 232447 )	4	chr4_142614760_142614985	5	1	0	1	1	0	1	1	0	-0.267861	0.267861	0	0	-0.223675	0.223675	-0.0788093	0.0788093	0	0	-0.222366	0.222366	-0.129057	0.129057	0	0	0.267861	0.184354	1	0.267861	2
2343	451	ENSG00000188089	PLA2G4E	1	ENSG00000185962	LCE3A	LCE3A _( 3690 )	4	chr1_152619068_152619413	1	0	0	0	0	0	0	0	1	0	0	0	0	0	0	0	0	0	0	0	0	0	0	0.26783	0.26783	0.26783	0.26783	1	0.26783	2
2896	2792	ENSG00000262454	MIR193BHG	1	ENSG00000184984	CHRM5	CHRM5 _( -318581 )	4	chr15_33649757_33650139	1	0	0	0	0	0	0	0	1	0	0	0	0	0	0	0	0	0	0	0	0	0	0	0.267788	0.267788	0.267788	0.267788	1	0.267788	2
1932	824	ENSG00000169252	ADRB2	1	ENSG00000135778	NTPCR	NTPCR _( -56027 )	4	chr1_232893883_232894578	1	0	0	0	0	0	0	0	1	0	0	0	0	0	0	0	0	0	0	0	0	0	0	0.267781	0.267781	0.267781	0.267781	1	0.267781	2
1827	1474	ENSG00000166801	FAM111A	1	ENSG00000026508	CD44	CD44 _( 136548 )	4	chr11_35275418_35275626	1	0	0	0	0	0	0	0	1	0	0	0	0	0	0	0	0	0	0	0	0	0	0	-0.267696	0.267696	0.267696	0.267696	1	0.267696	2
1072	6409	ENSG00000134531	EMP1	1	ENSG00000113387	SUB1	SUB1 _( 51082 )	4	chr5_32582715_32583044	1	0	0	0	0	0	0	0	1	0	0	0	0	0	0	0	0	0	0	0	0	0	0	-0.267557	0.267557	0.267557	0.267557	1	0.267557	2
2245	8232	ENSG00000184292	TACSTD2	1	ENSG00000104228	TRIM35	TRIM35 _( 5917 )	4	chr8_27305098_27305402	1	0	0	0	0	0	0	0	1	0	0	0	0	0	0	0	0	0	0	0	0	0	0	0.26755	0.26755	0.26755	0.26755	1	0.26755	2
1268	7009	ENSG00000140931	CMTM3	1	ENSG00000112679	DUSP22	DUSP22 _( 46569 )	4	chr6_338199_338520	6	1	1	1	1	1	0	1	0	-0.267521	0.267521	-0.128794	0.128794	-0.0759445	0.0759445	-0.205195	0.205195	-0.328781	0.328781	0	0	-0.315551	0.315551	0	0	0.328781	0.220298	1	0.267521	2
1	651	ENSG00000000460	C1orf112	1	ENSG00000162630	B3GALT2	B3GALT2 _( -24560 )	4	chr1_193211214_193211925	1	0	0	0	0	0	0	0	1	0	0	0	0	0	0	0	0	0	0	0	0	0	0	0.26752	0.26752	0.26752	0.26752	1	0.26752	2
2361	8121	ENSG00000188747	NOXA1	1	ENSG00000170279	C7orf33	C7orf33 _( -19686 )	4	chr7_148570710_148570879	6	1	1	1	1	1	0	1	0	-0.267488	0.267488	-0.2801	0.2801	-0.222917	0.222917	-0.0133874	0.0133874	-0.16846	0.16846	0	0	-0.128889	0.128889	0	0	0.2801	0.180207	1	0.267488	2
2561	5818	ENSG00000213648	SULT1A4	1	ENSG00000154274	C4orf19	C4orf19 _( 18083 )	4	chr4_37472024_37472213	6	1	1	1	1	0	1	1	0	-0.26747	0.26747	-0.287497	0.287497	-0.268365	0.268365	-0.193858	0.193858	0	0	-0.158617	0.158617	-0.0190216	0.0190216	0	0	0.287497	0.199138	1	0.26747	2
2552	7706	ENSG00000213030	CGB8	1	ENSG00000196335	STK31	STK31 _( 188392 )	4	chr7_23898559_23898973	1	0	0	0	0	0	0	0	1	0	0	0	0	0	0	0	0	0	0	0	0	0	0	0.267468	0.267468	0.267468	0.267468	1	0.267468	2
1848	3023	ENSG00000167325	RRM1	1	ENSG00000140522	RLBP1	RLBP1 _( -9071 )	4	chr15_89230822_89231395	6	1	1	1	1	1	0	1	0	0.267399	0.267399	0.35261	0.35261	0.0699156	0.0699156	0.139345	0.139345	0.203537	0.203537	0	0	0.304071	0.304071	0	0	0.35261	0.222813	1	0.267399	2
389	3023	ENSG00000100479	POLE2	1	ENSG00000140522	RLBP1	RLBP1 _( -9071 )	4	chr15_89230822_89231395	6	1	1	1	1	1	0	1	0	0.267381	0.267381	0.239818	0.239818	0.146318	0.146318	0.144778	0.144778	0.223636	0.223636	0	0	0.294382	0.294382	0	0	0.294382	0.219386	1	0.267381	2
2385	8087	ENSG00000196352	CD55	1	ENSG00000157680	DGKI	DGKI _( 75080 )	4	chr7_137771762_137772012	1	0	0	0	0	0	0	0	1	0	0	0	0	0	0	0	0	0	0	0	0	0	0	0.267378	0.267378	0.267378	0.267378	1	0.267378	2
2961	8425	ENSG00000270504	ENSG00000270504	1	ENSG00000156103	MMP16	MMP16 _( 51316 )	4	chr8_88276261_88276709	1	0	0	0	0	0	0	0	1	0	0	0	0	0	0	0	0	0	0	0	0	0	0	-0.267375	0.267375	0.267375	0.267375	1	0.267375	2
2961	6744	ENSG00000270504	ENSG00000270504	1	ENSG00000113396	SLC27A6	SLC27A6 _( 13554 )	4	chr5_128551567_128551813	6	1	0	1	1	1	1	1	0	0.267367	0.267367	0	0	0.227172	0.227172	0.336388	0.336388	0.300386	0.300386	0.0502333	0.0502333	0.329846	0.329846	0	0	0.336388	0.251899	1	0.267367	2
2413	4050	ENSG00000197182	MIRLET7BHG	1	ENSG00000214595	EML6	EML6 _( 4852 )	4	chr2_54728517_54729266	3	1	0	1	0	0	0	1	0	-0.2673	0.2673	0	0	-0.351335	0.351335	0	0	0	0	0	0	-0.164754	0.164754	0	0	0.351335	0.26113	1	0.2673	2
1952	6657	ENSG00000169992	NLGN2	1	ENSG00000198961	PJA2	PJA2 _( -136427 )	4	chr5_109546421_109546774	1	0	0	0	0	0	0	0	1	0	0	0	0	0	0	0	0	0	0	0	0	0	0	0.267158	0.267158	0.267158	0.267158	1	0.267158	2
720	6662	ENSG00000116285	ERRFI1	1	ENSG00000186952	TMEM232	TMEM232 _( -30388 )	4	chr5_110769344_110769573	6	1	1	1	1	1	0	1	0	0.267025	0.267025	0.170888	0.170888	0.176254	0.176254	0.129729	0.129729	0.31093	0.31093	0	0	0.00640058	0.00640058	0	0	0.31093	0.176871	1	0.267025	2
1043	6282	ENSG00000133313	CNDP2	1	ENSG00000038295	TLL1	TLL1 _( 99398 )	4	chr4_165972656_165973269	5	1	1	1	1	0	0	1	0	-0.266995	0.266995	-0.188272	0.188272	-0.199149	0.199149	-0.120456	0.120456	0	0	0	0	-0.221149	0.221149	0	0	0.266995	0.199204	1	0.266995	2
1320	401	ENSG00000143384	MCL1	1	ENSG00000177551	NHLH2	NHLH2 _( -33600 )	4	chr1_115874726_115875198	1	0	0	0	0	0	0	0	1	0	0	0	0	0	0	0	0	0	0	0	0	0	0	0.266912	0.266912	0.266912	0.266912	1	0.266912	2
365	5215	ENSG00000099875	MKNK2	1	ENSG00000047849	MAP4	MAP4 _( -23258 )	4	chr3_48112530_48112816	1	0	0	0	0	0	0	0	1	0	0	0	0	0	0	0	0	0	0	0	0	0	0	0.266817	0.266817	0.266817	0.266817	1	0.266817	2
1076	3421	ENSG00000134668	SPOCD1	1	ENSG00000121073	SLC35B1	SLC35B1 _( -30743 )	4	chr17_49739757_49739948	6	1	1	1	1	1	0	1	0	-0.2666	0.2666	-0.181973	0.181973	-0.22766	0.22766	-0.181984	0.181984	-0.0711678	0.0711678	0	0	-0.176847	0.176847	0	0	0.2666	0.184372	1	0.2666	2
515	4260	ENSG00000105929	ATP6V0A4	1	ENSG00000163083	INHBB	INHBB _( -7719 )	4	chr2_120337936_120338424	1	0	0	0	0	0	0	0	1	0	0	0	0	0	0	0	0	0	0	0	0	0	0	-0.266457	0.266457	0.266457	0.266457	1	0.266457	2
1474	4557	ENSG00000152409	JMY	1	ENSG00000114948	ADAM23	ADAM23 _( 38678 )	4	chr2_206482217_206482392	1	0	0	0	0	0	0	0	1	0	0	0	0	0	0	0	0	0	0	0	0	0	0	0.266429	0.266429	0.266429	0.266429	1	0.266429	2
683	8780	ENSG00000115009	CCL20	1	ENSG00000119138	KLF9	KLF9 _( -40460 )	4	chr9_70455084_70455263	1	0	0	0	0	0	0	0	1	0	0	0	0	0	0	0	0	0	0	0	0	0	0	0.266374	0.266374	0.266374	0.266374	1	0.266374	2
703	601	ENSG00000115602	IL1RL1	1	ENSG00000135862	LAMC1	LAMC1 _( -15358 )	4	chr1_183007634_183008102	1	0	0	0	0	0	0	0	1	0	0	0	0	0	0	0	0	0	0	0	0	0	0	-0.266312	0.266312	0.266312	0.266312	1	0.266312	2
921	4517	ENSG00000127947	PTPN12	1	ENSG00000115896	PLCL1	PLCL1 _( 74145 )	4	chr2_197878847_197879182	1	0	0	0	0	0	0	0	1	0	0	0	0	0	0	0	0	0	0	0	0	0	0	-0.266305	0.266305	0.266305	0.266305	1	0.266305	2
677	837	ENSG00000114737	CISH	1	ENSG00000119285	HEATR1	HEATR1 _( 35646 )	4	chr1_236568339_236568858	4	1	0	0	1	1	0	1	0	-0.266302	0.266302	0	0	0	0	-0.143268	0.143268	-0.260858	0.260858	0	0	-0.162898	0.162898	0	0	0.266302	0.208331	1	0.266302	2
1622	1138	ENSG00000160712	IL6R	1	ENSG00000035403	VCL	VCL _( -11789 )	4	chr10_73983222_73983404	4	1	0	1	1	0	0	1	0	0.266177	0.266177	0	0	0.0274793	0.0274793	0.188161	0.188161	0	0	0	0	0.0615805	0.0615805	0	0	0.266177	0.135849	1	0.266177	2
2553	7327	ENSG00000213190	MLLT11	1	ENSG00000111880	RNGTT	RNGTT _( 300560 )	4	chr6_88662856_88663161	1	0	0	0	0	0	0	0	1	0	0	0	0	0	0	0	0	0	0	0	0	0	0	-0.266163	0.266163	0.266163	0.266163	1	0.266163	2
2740	2318	ENSG00000239906	ENSG00000239906	1	ENSG00000139514	SLC7A1	SLC7A1 _( -25683 )	4	chr13_29621371_29621710	3	0	0	1	0	0	1	0	1	0	0	0	0	-0.197433	0.197433	0	0	0	0	-0.0282172	0.0282172	0	0	-0.266114	0.266114	0.266114	0.163922	1	0.266114	2
2213	6745	ENSG00000182902	SLC25A18	1	ENSG00000138829	FBN2	FBN2 _( -47026 )	4	chr5_128706211_128706630	1	0	0	0	0	0	0	0	1	0	0	0	0	0	0	0	0	0	0	0	0	0	0	-0.265986	0.265986	0.265986	0.265986	1	0.265986	2
580	1964	ENSG00000109193	SULT1E1	1	ENSG00000123352	SPATS2	SPATS2 _( -8464 )	4	chr12_49357820_49358120	3	0	1	1	0	0	0	0	1	0	0	0.0192023	0.0192023	0.00531744	0.00531744	0	0	0	0	0	0	0	0	0.265915	0.265915	0.265915	0.0968115	1	0.265915	2
1215	7203	ENSG00000138678	GPAT3	1	ENSG00000244694	PTCHD4	PTCHD4 _( 115773 )	4	chr6_47952441_47952916	3	1	0	0	0	0	1	1	0	0.265901	0.265901	0	0	0	0	0	0	0	0	0.0264757	0.0264757	0.205546	0.205546	0	0	0.265901	0.165974	1	0.265901	2
1801	3764	ENSG00000166147	ENSG00000166147	1	ENSG00000171954	CYP4F22	CYP4F22 _( 24268 )	4	chr19_15532761_15533464	6	1	1	1	1	1	0	1	0	-0.265809	0.265809	-0.39997	0.39997	-0.245402	0.245402	-0.236009	0.236009	-0.232203	0.232203	0	0	-0.195166	0.195166	0	0	0.39997	0.262427	1	0.265809	2
1718	1479	ENSG00000163739	CXCL1	1	ENSG00000179431	FJX1	FJX1 _( -15914 )	4	chr11_35602140_35602505	1	0	0	0	0	0	0	0	1	0	0	0	0	0	0	0	0	0	0	0	0	0	0	0.265809	0.265809	0.265809	0.265809	1	0.265809	2
884	3760	ENSG00000125454	SLC25A19	1	ENSG00000141837	CACNA1A	CACNA1A _( -48505 )	4	chr19_13681530_13681906	1	0	0	0	0	0	0	0	1	0	0	0	0	0	0	0	0	0	0	0	0	0	0	-0.265805	0.265805	0.265805	0.265805	1	0.265805	2
2133	5137	ENSG00000178295	GEN1	1	ENSG00000153551	CMTM7	CMTM7 _( 51665 )	4	chr3_32443336_32443828	2	0	0	0	0	0	0	1	1	0	0	0	0	0	0	0	0	0	0	0	0	0.0776975	0.0776975	0.265684	0.265684	0.265684	0.171691	1	0.265684	2
575	3023	ENSG00000109084	TMEM97	1	ENSG00000140522	RLBP1	RLBP1 _( -9071 )	4	chr15_89230822_89231395	4	1	1	0	1	0	0	1	0	0.265612	0.265612	0.299281	0.299281	0	0	0.100948	0.100948	0	0	0	0	0.221132	0.221132	0	0	0.299281	0.221743	1	0.265612	2
804	2781	ENSG00000120802	TMPO	1	ENSG00000075413	MARK3	MARK3 _( 62725 )	4	chr14_103448117_103448472	1	0	0	0	0	0	0	0	1	0	0	0	0	0	0	0	0	0	0	0	0	0	0	0.265584	0.265584	0.265584	0.265584	1	0.265584	2
236	8516	ENSG00000077264	PAK3	1	ENSG00000147655	RSPO2	RSPO2 _( 13770 )	4	chr8_108069466_108069878	1	0	0	0	0	0	0	0	1	0	0	0	0	0	0	0	0	0	0	0	0	0	0	-0.265528	0.265528	0.265528	0.265528	1	0.265528	2
1208	4215	ENSG00000138448	ITGAV	1	ENSG00000144057	ST6GAL2	ST6GAL2 _( -103179 )	4	chr2_106990287_106990803	7	1	1	1	1	1	1	1	0	0.265509	0.265509	0.250651	0.250651	0.259724	0.259724	0.335824	0.335824	0.0501641	0.0501641	0.0617963	0.0617963	0.19323	0.19323	0	0	0.335824	0.202414	1	0.265509	2
1729	2368	ENSG00000164032	H2AFZ	1	ENSG00000188342	GTF2F2	GTF2F2 _( 68769 )	4	chr13_45189284_45190345	1	0	0	0	0	0	0	0	1	0	0	0	0	0	0	0	0	0	0	0	0	0	0	0.265486	0.265486	0.265486	0.265486	1	0.265486	2
368	5949	ENSG00000099998	GGT5	1	ENSG00000156140	ADAMTS3	ADAMTS3 _( 82066 )	4	chr4_72487097_72487320	6	1	0	1	1	1	1	1	0	-0.265375	0.265375	0	0	-0.170824	0.170824	-0.24707	0.24707	-0.0289909	0.0289909	-0.13999	0.13999	-0.174153	0.174153	0	0	0.265375	0.171067	1	0.265375	2
624	2903	ENSG00000111581	NUP107	1	ENSG00000103569	AQP9	AQP9 _( 75852 )	4	chr15_58214021_58214251	1	0	0	0	0	0	0	0	1	0	0	0	0	0	0	0	0	0	0	0	0	0	0	-0.265354	0.265354	0.265354	0.265354	1	0.265354	2
1842	542	ENSG00000167107	ACSF2	1	ENSG00000135845	PIGC	PIGC _( -3534 )	4	chr1_172447617_172447919	1	0	0	0	0	0	0	0	1	0	0	0	0	0	0	0	0	0	0	0	0	0	0	0.265316	0.265316	0.265316	0.265316	1	0.265316	2
441	4020	ENSG00000102743	SLC25A15	1	ENSG00000171132	PRKCE	PRKCE _( 294487 )	4	chr2_45945832_45946513	1	0	0	0	0	0	0	0	1	0	0	0	0	0	0	0	0	0	0	0	0	0	0	0.265306	0.265306	0.265306	0.265306	1	0.265306	2
713	4314	ENSG00000115919	KYNU	1	ENSG00000075884	ARHGAP15	ARHGAP15 _( -34120 )	4	chr2_143056743_143057242	5	1	0	1	1	0	1	1	0	0.265188	0.265188	0	0	0.352056	0.352056	0.319513	0.319513	0	0	0.0923789	0.0923789	0.269605	0.269605	0	0	0.352056	0.259748	1	0.265188	2
81	3586	ENSG00000030110	BAK1	1	ENSG00000141380	SS18	SS18 _( -6234 )	4	chr18_26097451_26097940	1	0	0	0	0	0	0	0	1	0	0	0	0	0	0	0	0	0	0	0	0	0	0	-0.265163	0.265163	0.265163	0.265163	1	0.265163	2
1521	6583	ENSG00000154856	APCDD1	1	ENSG00000171530	TBCA	TBCA _( 91008 )	4	chr5_77777595_77777772	7	1	1	1	1	1	1	1	0	-0.265133	0.265133	-0.0465548	0.0465548	-0.336626	0.336626	-0.0969896	0.0969896	-0.0946026	0.0946026	-0.219694	0.219694	-0.455543	0.455543	0	0	0.455543	0.216449	1	0.265133	2
607	1813	ENSG00000110492	MDK	1	ENSG00000010379	SLC6A13	SLC6A13 _( -28494 )	4	chr12_291367_291617	3	0	1	1	0	0	0	0	1	0	0	0.0432784	0.0432784	0.0470927	0.0470927	0	0	0	0	0	0	0	0	0.265044	0.265044	0.265044	0.118472	1	0.265044	2
2841	4585	ENSG00000257453	ENSG00000257453	1	ENSG00000188282	RUFY4	RUFY4 _( 4063 )	4	chr2_218039023_218039559	1	0	0	0	0	0	0	0	1	0	0	0	0	0	0	0	0	0	0	0	0	0	0	0.265019	0.265019	0.265019	0.265019	1	0.265019	2
589	2049	ENSG00000109805	NCAPG	1	ENSG00000111615	KRR1	KRR1 _( -148568 )	4	chr12_75660204_75661124	1	0	0	0	0	0	0	0	1	0	0	0	0	0	0	0	0	0	0	0	0	0	0	0.265015	0.265015	0.265015	0.265015	1	0.265015	2
1151	2781	ENSG00000136982	DSCC1	1	ENSG00000075413	MARK3	MARK3 _( 62725 )	4	chr14_103448117_103448472	2	0	0	0	0	0	0	1	1	0	0	0	0	0	0	0	0	0	0	0	0	0.00512722	0.00512722	0.264921	0.264921	0.264921	0.135024	1	0.264921	2
3008	4562	ENSG00000275342	PRAG1	1	ENSG00000144410	CPO	CPO _( 74998 )	4	chr2_207014552_207014867	1	0	0	0	0	0	0	0	1	0	0	0	0	0	0	0	0	0	0	0	0	0	0	-0.264899	0.264899	0.264899	0.264899	1	0.264899	2
1165	3239	ENSG00000137440	FGFBP1	1	ENSG00000103091	WDR59	WDR59 _( -29813 )	4	chr16_75029986_75030227	1	0	0	0	0	0	0	0	1	0	0	0	0	0	0	0	0	0	0	0	0	0	0	0.264855	0.264855	0.264855	0.264855	1	0.264855	2
2699	1766	ENSG00000233818	ENSG00000233818	1	ENSG00000160588	MPZL3	MPZL3 _( 13135 )	4	chr11_118238484_118239215	1	0	0	0	0	0	0	0	1	0	0	0	0	0	0	0	0	0	0	0	0	0	0	0.264761	0.264761	0.264761	0.264761	1	0.264761	2
1306	6993	ENSG00000143119	CD53	1	ENSG00000051596	THOC3	THOC3 _( 74162 )	4	chr5_175960000_175960518	4	1	1	1	0	0	0	1	0	-0.264744	0.264744	-0.253886	0.253886	-0.144903	0.144903	0	0	0	0	0	0	-0.0645029	0.0645029	0	0	0.264744	0.182009	1	0.264744	2
1124	1467	ENSG00000136048	DRAM1	1	ENSG00000135373	EHF	EHF _( 135715 )	4	chr11_34756808_34757641	5	1	0	1	1	1	0	1	0	-0.264723	0.264723	0	0	-0.136817	0.136817	-0.226738	0.226738	-0.464325	0.464325	0	0	-0.0573543	0.0573543	0	0	0.464325	0.229992	1	0.264723	2
2906	7824	ENSG00000264462	MIR3648-2	1	ENSG00000196715	VKORC1L1	VKORC1L1 _( -45481 )	4	chr7_65827412_65827685	6	1	0	1	1	1	1	1	0	-0.264649	0.264649	0	0	-0.260145	0.260145	-0.307125	0.307125	-0.0167228	0.0167228	-0.291798	0.291798	-0.125366	0.125366	0	0	0.307125	0.210968	1	0.264649	2
1545	5352	ENSG00000156414	TDRD9	1	ENSG00000057019	DCBLD2	DCBLD2 _( -53060 )	4	chr3_98954749_98955409	3	1	0	1	0	0	0	1	0	-0.264627	0.264627	0	0	-0.179102	0.179102	0	0	0	0	0	0	-0.134819	0.134819	0	0	0.264627	0.192849	1	0.264627	2
762	4772	ENSG00000118523	CCN2	1	ENSG00000101440	ASIP	ASIP _( 25988 )	4	chr20_34220557_34220889	1	0	0	0	0	0	0	0	1	0	0	0	0	0	0	0	0	0	0	0	0	0	0	0.264584	0.264584	0.264584	0.264584	1	0.264584	2
2230	6231	ENSG00000183763	TRAIP	1	ENSG00000170390	DCLK2	DCLK2 _( 224304 )	4	chr4_150302578_150302757	6	1	1	1	0	1	1	1	0	0.264536	0.264536	0.0817692	0.0817692	0.144996	0.144996	0	0	0.118444	0.118444	0.143626	0.143626	0.308936	0.308936	0	0	0.308936	0.177051	1	0.264536	2
782	5249	ENSG00000119900	OGFRL1	1	ENSG00000163684	RPP14	RPP14 _( -26921 )	4	chr3_58278780_58279326	1	0	0	0	0	0	0	0	1	0	0	0	0	0	0	0	0	0	0	0	0	0	0	0.264529	0.264529	0.264529	0.264529	1	0.264529	2
646	8693	ENSG00000112742	TTK	1	ENSG00000107165	TYRP1	TYRP1 _( -754067 )	4	chr9_11931097_11931372	4	1	0	1	0	1	0	1	0	0.264523	0.264523	0	0	0.12492	0.12492	0	0	0.126144	0.126144	0	0	0.141977	0.141977	0	0	0.264523	0.164391	1	0.264523	2
1868	8619	ENSG00000167711	SERPINF2	1	ENSG00000253117	OC90	OC90 _( -5527 )	4	chr8_132091182_132091738	5	1	1	0	1	0	1	1	0	0.264511	0.264511	0.21956	0.21956	0	0	0.342108	0.342108	0	0	0.0320365	0.0320365	0.310144	0.310144	0	0	0.342108	0.233672	1	0.264511	2
2645	3589	ENSG00000228350	LINC02585	1	ENSG00000170558	CDH2	CDH2 _( 111500 )	4	chr18_28065291_28065946	1	0	0	0	0	0	0	0	1	0	0	0	0	0	0	0	0	0	0	0	0	0	0	0.264474	0.264474	0.264474	0.264474	1	0.264474	2
183	3411	ENSG00000070759	TESK2	1	ENSG00000182963	GJC1	GJC1 _( 16715 )	4	chr17_44813536_44814101	1	0	0	0	0	0	0	0	1	0	0	0	0	0	0	0	0	0	0	0	0	0	0	-0.264435	0.264435	0.264435	0.264435	1	0.264435	2
821	2943	ENSG00000121895	TMEM156	1	ENSG00000180357	ZNF609	ZNF609 _( -45412 )	4	chr15_64453059_64453880	4	0	1	0	1	1	0	0	1	0	0	-1.97866e-05	1.97866e-05	0	0	-0.0971286	0.0971286	-0.00128351	0.00128351	0	0	0	0	-0.26439	0.26439	0.26439	0.0907054	1	0.26439	2
1726	1010	ENSG00000163993	S100P	1	ENSG00000099250	NRP1	NRP1 _( 58817 )	4	chr10_33277214_33277445	1	0	0	0	0	0	0	0	1	0	0	0	0	0	0	0	0	0	0	0	0	0	0	0.264208	0.264208	0.264208	0.264208	1	0.264208	2
1081	4699	ENSG00000134762	DSC3	1	ENSG00000125772	GPCPD1	GPCPD1 _( -57306 )	4	chr20_5668332_5669017	2	0	0	0	0	0	1	0	1	0	0	0	0	0	0	0	0	0	0	8.41055e-05	8.41055e-05	0	0	0.264188	0.264188	0.264188	0.132136	1	0.264188	2
349	7706	ENSG00000095752	IL11	1	ENSG00000196335	STK31	STK31 _( 188392 )	4	chr7_23898559_23898973	1	0	0	0	0	0	0	0	1	0	0	0	0	0	0	0	0	0	0	0	0	0	0	0.264163	0.264163	0.264163	0.264163	1	0.264163	2
1557	837	ENSG00000157168	NRG1	1	ENSG00000119285	HEATR1	HEATR1 _( 35646 )	4	chr1_236568339_236568858	6	1	1	1	1	1	0	1	0	-0.26407	0.26407	-0.103726	0.103726	-0.00111439	0.00111439	-0.208626	0.208626	-0.428586	0.428586	0	0	-0.25255	0.25255	0	0	0.428586	0.209779	1	0.26407	2
854	4106	ENSG00000123685	BATF3	1	ENSG00000135636	DYSF	DYSF _( 293193 )	4	chr2_71746915_71747517	1	0	0	0	0	0	0	0	1	0	0	0	0	0	0	0	0	0	0	0	0	0	0	-0.264063	0.264063	0.264063	0.264063	1	0.264063	2
2463	5229	ENSG00000198736	MSRB1	1	ENSG00000163935	SFMBT1	SFMBT1 _( -3294 )	4	chr3_53102747_53103038	1	0	0	0	0	0	0	0	1	0	0	0	0	0	0	0	0	0	0	0	0	0	0	0.264043	0.264043	0.264043	0.264043	1	0.264043	2
2	6620	ENSG00000000971	CFH	1	ENSG00000113369	ARRDC3	ARRDC3 _( -634528 )	4	chr5_92017887_92018154	1	0	0	0	0	0	0	0	1	0	0	0	0	0	0	0	0	0	0	0	0	0	0	-0.263993	0.263993	0.263993	0.263993	1	0.263993	2
1417	2156	ENSG00000148498	PARD3	1	ENSG00000139350	NEDD1	NEDD1 _( 99440 )	4	chr12_97006663_97007072	1	0	0	0	0	0	0	0	1	0	0	0	0	0	0	0	0	0	0	0	0	0	0	-0.263924	0.263924	0.263924	0.263924	1	0.263924	2
440	6879	ENSG00000102524	TNFSF13B	1	ENSG00000019582	CD74	CD74 _( 0 )	4	chr5_150412594_150413406	6	1	1	1	1	1	0	1	0	0.263815	0.263815	0.186992	0.186992	0.159915	0.159915	0.045694	0.045694	0.0258293	0.0258293	0	0	0.208239	0.208239	0	0	0.263815	0.148414	1	0.263815	2
1310	5639	ENSG00000143153	ATP1B1	1	ENSG00000058866	DGKG	DGKG _( -18272 )	4	chr3_186380509_186380915	2	1	0	0	0	0	0	1	0	0.26368	0.26368	0	0	0	0	0	0	0	0	0	0	0.240306	0.240306	0	0	0.26368	0.251993	1	0.26368	2
2132	4083	ENSG00000178202	KDELC2	1	ENSG00000198369	SPRED2	SPRED2 _( -122161 )	4	chr2_65554798_65555074	5	1	1	1	0	1	0	1	0	0.263563	0.263563	0.0842025	0.0842025	0.281646	0.281646	0	0	0.404475	0.404475	0	0	0.213962	0.213962	0	0	0.404475	0.24957	1	0.263563	2
1107	5963	ENSG00000135454	B4GALNT1	1	ENSG00000124882	EREG	EREG _( -10501 )	4	chr4_74354426_74354642	1	0	0	0	0	0	0	0	1	0	0	0	0	0	0	0	0	0	0	0	0	0	0	-0.263459	0.263459	0.263459	0.263459	1	0.263459	2
1540	3336	ENSG00000156265	MAP3K7CL	1	ENSG00000171931	FBXW10	FBXW10 _( -10344 )	4	chr17_18733454_18733680	1	0	0	0	0	0	0	0	1	0	0	0	0	0	0	0	0	0	0	0	0	0	0	0.263311	0.263311	0.263311	0.263311	1	0.263311	2
2709	2519	ENSG00000234664	HMGN2P5	1	ENSG00000255526	NEDD8-MDP1	NEDD8-MDP1 _( 7217 )	4	chr14_24224469_24225138	1	0	0	0	0	0	0	0	1	0	0	0	0	0	0	0	0	0	0	0	0	0	0	0.263244	0.263244	0.263244	0.263244	1	0.263244	2
668	6184	ENSG00000113916	BCL6	1	ENSG00000085871	MGST2	MGST2 _( -24231 )	4	chr4_139641017_139641537	5	1	0	1	1	0	1	1	0	-0.263175	0.263175	0	0	-0.056927	0.056927	-0.209463	0.209463	0	0	-0.227018	0.227018	-0.0160713	0.0160713	0	0	0.263175	0.154531	1	0.263175	2
924	602	ENSG00000128045	RASL11B	1	ENSG00000058085	LAMC2	LAMC2 _( -21560 )	4	chr1_183164351_183164678	2	0	0	1	0	0	0	0	1	0	0	0	0	-0.000171594	0.000171594	0	0	0	0	0	0	0	0	-0.263135	0.263135	0.263135	0.131653	1	0.263135	2
2652	8330	ENSG00000229372	SZT2-AS1	1	ENSG00000198363	ASPH	ASPH _( 316236 )	4	chr8_61398225_61398404	7	1	1	1	1	1	1	1	0	0.263054	0.263054	0.0986261	0.0986261	0.0927477	0.0927477	0.217819	0.217819	0.283971	0.283971	0.255106	0.255106	0.0664082	0.0664082	0	0	0.283971	0.182533	1	0.263054	2
2298	6851	ENSG00000185966	LCE3E	1	ENSG00000204928	GRXCR2	GRXCR2 _( -39264 )	4	chr5_145976390_145977051	1	0	0	0	0	0	0	0	1	0	0	0	0	0	0	0	0	0	0	0	0	0	0	-0.263025	0.263025	0.263025	0.263025	1	0.263025	2
950	8983	ENSG00000129116	PALLD	1	ENSG00000148204	CRB2	CRB2 _( -22695 )	4	chr9_123333175_123333475	1	0	0	0	0	0	0	0	1	0	0	0	0	0	0	0	0	0	0	0	0	0	0	-0.262956	0.262956	0.262956	0.262956	1	0.262956	2
2111	2903	ENSG00000176890	TYMS	1	ENSG00000103569	AQP9	AQP9 _( 75852 )	4	chr15_58214021_58214251	1	0	0	0	0	0	0	0	1	0	0	0	0	0	0	0	0	0	0	0	0	0	0	-0.262864	0.262864	0.262864	0.262864	1	0.262864	2
130	2765	ENSG00000058091	CDK14	1	ENSG00000205476	CCDC85C	CCDC85C _( 8556 )	4	chr14_99595033_99595470	1	0	0	0	0	0	0	0	1	0	0	0	0	0	0	0	0	0	0	0	0	0	0	-0.262802	0.262802	0.262802	0.262802	1	0.262802	2
591	2830	ENSG00000109846	CRYAB	1	ENSG00000168907	PLA2G4F	PLA2G4F _( 4084 )	4	chr15_42151936_42152552	1	0	0	0	0	0	0	0	1	0	0	0	0	0	0	0	0	0	0	0	0	0	0	0.262656	0.262656	0.262656	0.262656	1	0.262656	2
1516	2195	ENSG00000154639	CXADR	1	ENSG00000151136	BTBD11	BTBD11 _( 66855 )	4	chr12_107385268_107386148	3	1	0	1	0	0	0	1	0	0.262636	0.262636	0	0	0.002938	0.002938	0	0	0	0	0	0	0.0685347	0.0685347	0	0	0.262636	0.11137	1	0.262636	2
1319	5686	ENSG00000143382	ADAMTSL4	1	ENSG00000119227	PIGZ	PIGZ _( -10421 )	4	chr3_196979481_196979962	1	0	0	0	0	0	0	0	1	0	0	0	0	0	0	0	0	0	0	0	0	0	0	0.262547	0.262547	0.262547	0.262547	1	0.262547	2
1959	8693	ENSG00000170312	CDK1	1	ENSG00000107165	TYRP1	TYRP1 _( -754067 )	4	chr9_11931097_11931372	4	1	0	1	0	1	0	1	0	0.262524	0.262524	0	0	0.27209	0.27209	0	0	0.149153	0.149153	0	0	0.186555	0.186555	0	0	0.27209	0.21758	1	0.262524	2
126	8501	ENSG00000057149	SERPINB3	1	ENSG00000164830	OXR1	OXR1 _( 15559 )	4	chr8_106285703_106286191	1	0	0	0	0	0	0	0	1	0	0	0	0	0	0	0	0	0	0	0	0	0	0	0.262474	0.262474	0.262474	0.262474	1	0.262474	2
415	2661	ENSG00000101311	FERMT1	1	ENSG00000198133	TMEM229B	TMEM229B _( -30491 )	4	chr14_67564230_67564834	1	0	0	0	0	0	0	0	1	0	0	0	0	0	0	0	0	0	0	0	0	0	0	-0.262437	0.262437	0.262437	0.262437	1	0.262437	2
3011	3912	ENSG00000276026	ENSG00000276026	1	ENSG00000185013	NT5C1B	NT5C1B _( -181716 )	4	chr2_18771288_18771487	5	1	1	0	0	1	1	1	0	-0.262345	0.262345	-0.243355	0.243355	0	0	0	0	-0.217115	0.217115	-0.0900064	0.0900064	-0.0285248	0.0285248	0	0	0.262345	0.168269	1	0.262345	2
2610	8922	ENSG00000224032	EPB41L4A-AS1	1	ENSG00000148156	ACTL7B	ACTL7B _( 307456 )	4	chr9_108549264_108549511	1	0	0	0	0	0	0	0	1	0	0	0	0	0	0	0	0	0	0	0	0	0	0	0.262314	0.262314	0.262314	0.262314	1	0.262314	2
282	1099	ENSG00000086696	HSD17B2	1	ENSG00000182010	RTKN2	RTKN2 _( 174382 )	4	chr10_62093880_62094325	6	1	1	1	1	1	0	1	0	-0.262308	0.262308	-0.173792	0.173792	-0.150048	0.150048	-0.144737	0.144737	-0.323302	0.323302	0	0	-0.184955	0.184955	0	0	0.323302	0.206524	1	0.262308	2
1501	1904	ENSG00000154127	UBASH3B	1	ENSG00000087494	PTHLH	PTHLH _( -9163 )	4	chr12_27981868_27982506	1	0	0	0	0	0	0	0	1	0	0	0	0	0	0	0	0	0	0	0	0	0	0	0.26229	0.26229	0.26229	0.26229	1	0.26229	2
828	4164	ENSG00000122643	NT5C3A	1	ENSG00000163121	NEURL3	NEURL3 _( 21467 )	4	chr2_96485886_96486642	1	0	0	0	0	0	0	0	1	0	0	0	0	0	0	0	0	0	0	0	0	0	0	0.262289	0.262289	0.262289	0.262289	1	0.262289	2
2248	4668	ENSG00000184381	PLA2G6	1	ENSG00000178586	OR6B3	OR6B3 _( -23622 )	4	chr2_240069694_240070478	1	0	0	0	0	0	0	0	1	0	0	0	0	0	0	0	0	0	0	0	0	0	0	0.26228	0.26228	0.26228	0.26228	1	0.26228	2
1255	4600	ENSG00000140464	PML	1	ENSG00000116106	EPHA4	EPHA4 _( 40583 )	4	chr2_221533387_221533619	1	0	0	0	0	0	0	0	1	0	0	0	0	0	0	0	0	0	0	0	0	0	0	-0.262161	0.262161	0.262161	0.262161	1	0.262161	2
1517	421	ENSG00000154734	ADAMTS1	1	ENSG00000196369	SRGAP2B	SRGAP2B _( 155009 )	4	chr1_144939854_144940519	2	0	0	1	0	0	0	0	1	0	0	0	0	-0.000815824	0.000815824	0	0	0	0	0	0	0	0	-0.26211	0.26211	0.26211	0.131463	1	0.26211	2
2814	8653	ENSG00000254470	AP5B1	1	ENSG00000173253	DMRT2	DMRT2 _( 44879 )	4	chr9_1094737_1095064	1	0	0	0	0	0	0	0	1	0	0	0	0	0	0	0	0	0	0	0	0	0	0	0.262071	0.262071	0.262071	0.262071	1	0.262071	2
1013	2997	ENSG00000132031	MATN3	1	ENSG00000117971	CHRNB4	CHRNB4 _( 16491 )	4	chr15_78703586_78703795	1	0	0	0	0	0	0	0	1	0	0	0	0	0	0	0	0	0	0	0	0	0	0	-0.261908	0.261908	0.261908	0.261908	1	0.261908	2
1807	2854	ENSG00000166278	C2	1	ENSG00000137872	SEMA6D	SEMA6D _( -105822 )	4	chr15_47077964_47078279	1	0	0	0	0	0	0	0	1	0	0	0	0	0	0	0	0	0	0	0	0	0	0	-0.261896	0.261896	0.261896	0.261896	1	0.261896	2
652	1393	ENSG00000113070	HBEGF	1	ENSG00000129084	PSMA1	PSMA1 _( 64936 )	4	chr11_14578324_14578699	1	0	0	0	0	0	0	0	1	0	0	0	0	0	0	0	0	0	0	0	0	0	0	-0.26189	0.26189	0.26189	0.26189	1	0.26189	2
788	5386	ENSG00000119986	AVPI1	1	ENSG00000114439	BBX	BBX _( -25498 )	4	chr3_107496971_107497438	2	0	1	0	0	0	0	0	1	0	0	-0.16821	0.16821	0	0	0	0	0	0	0	0	0	0	-0.261866	0.261866	0.261866	0.215038	1	0.261866	2
663	6547	ENSG00000113594	LIFR	1	ENSG00000069020	MAST4	MAST4 _( -13482 )	4	chr5_66582525_66582879	1	0	0	0	0	0	0	0	1	0	0	0	0	0	0	0	0	0	0	0	0	0	0	-0.261804	0.261804	0.261804	0.261804	1	0.261804	2
94	4303	ENSG00000040608	RTN4R	1	ENSG00000168702	LRP1B	LRP1B _( -86585 )	4	chr2_142218286_142218979	2	0	0	0	0	0	0	1	1	0	0	0	0	0	0	0	0	0	0	0	0	0.00820098	0.00820098	0.261696	0.261696	0.261696	0.134949	1	0.261696	2
2035	4738	ENSG00000173262	SLC2A14	1	ENSG00000125846	ZNF133	ZNF133 _( -8735 )	4	chr20_18279312_18279548	6	1	0	1	1	1	1	1	0	-0.261677	0.261677	0	0	-0.11552	0.11552	-0.275824	0.275824	-0.0642323	0.0642323	-0.347206	0.347206	-0.37675	0.37675	0	0	0.37675	0.240201	1	0.261677	2
2231	2903	ENSG00000183765	CHEK2	1	ENSG00000103569	AQP9	AQP9 _( 75852 )	4	chr15_58214021_58214251	1	0	0	0	0	0	0	0	1	0	0	0	0	0	0	0	0	0	0	0	0	0	0	-0.261667	0.261667	0.261667	0.261667	1	0.261667	2
1861	4429	ENSG00000167653	PSCA	1	ENSG00000116044	NFE2L2	NFE2L2 _( -37141 )	4	chr2_177429838_177430296	6	1	1	1	0	1	1	1	0	-0.261584	0.261584	-0.000153196	0.000153196	-0.188404	0.188404	0	0	-0.159175	0.159175	-0.14507	0.14507	-0.109793	0.109793	0	0	0.261584	0.14403	1	0.261584	2
2686	7225	ENSG00000232581	ENSG00000232581	1	ENSG00000244067	GSTA2	GSTA2 _( 15781 )	4	chr6_52747318_52747788	1	0	0	0	0	0	0	0	1	0	0	0	0	0	0	0	0	0	0	0	0	0	0	-0.261472	0.261472	0.261472	0.261472	1	0.261472	2
497	1009	ENSG00000105339	DENND3	1	ENSG00000150093	ITGB1	ITGB1 _( -120514 )	4	chr10_33126306_33126683	5	1	1	1	1	0	0	1	0	-0.261407	0.261407	-0.134713	0.134713	-0.21675	0.21675	-0.259971	0.259971	0	0	0	0	-0.432172	0.432172	0	0	0.432172	0.261003	1	0.261407	2
3048	3534	ENSG00000281991	TMEM265	1	ENSG00000173482	PTPRM	PTPRM _( 34326 )	4	chr18_7601108_7601615	1	0	0	0	0	0	0	0	1	0	0	0	0	0	0	0	0	0	0	0	0	0	0	-0.261334	0.261334	0.261334	0.261334	1	0.261334	2
1563	5043	ENSG00000157470	FAM81A	1	ENSG00000150995	ITPR1	ITPR1 _( 13800 )	4	chr3_4507145_4507414	5	1	1	1	0	1	0	1	0	-0.261286	0.261286	-0.16286	0.16286	-0.229115	0.229115	0	0	-0.339592	0.339592	0	0	-0.221275	0.221275	0	0	0.339592	0.242826	1	0.261286	2
165	3958	ENSG00000067066	SP100	1	ENSG00000163803	PLB1	PLB1 _( 94968 )	4	chr2_28552113_28552731	5	1	1	0	1	1	0	1	0	0.261249	0.261249	0.28184	0.28184	0	0	0.145201	0.145201	0.266002	0.266002	0	0	0.272508	0.272508	0	0	0.28184	0.24536	1	0.261249	2
123	4399	ENSG00000055163	CYFIP2	1	ENSG00000213160	KLHL23	KLHL23 _( 11513 )	4	chr2_169706001_169706537	1	0	0	0	0	0	0	0	1	0	0	0	0	0	0	0	0	0	0	0	0	0	0	0.261138	0.261138	0.261138	0.261138	1	0.261138	2
1817	6681	ENSG00000166510	CCDC68	1	ENSG00000212122	TSSK1B	TSSK1B _( 115109 )	4	chr5_113319581_113319922	1	0	0	0	0	0	0	0	1	0	0	0	0	0	0	0	0	0	0	0	0	0	0	-0.261067	0.261067	0.261067	0.261067	1	0.261067	2
2843	3070	ENSG00000257622	ENSG00000257622	1	ENSG00000127588	GNG13	GNG13 _( -57595 )	4	chr16_858328_859228	5	1	1	1	1	0	0	1	0	-0.261035	0.261035	-0.186839	0.186839	-0.0298486	0.0298486	-0.0582849	0.0582849	0	0	0	0	-0.225568	0.225568	0	0	0.261035	0.152315	1	0.261035	2
1536	33	ENSG00000155918	RAET1L	1	ENSG00000116809	ZBTB17	ZBTB17 _( -9549 )	4	chr1_15985681_15986072	7	1	1	1	1	1	1	1	0	-0.261012	0.261012	-0.0984696	0.0984696	-0.260781	0.260781	-0.082195	0.082195	-0.0819857	0.0819857	-0.161976	0.161976	-0.114153	0.114153	0	0	0.261012	0.15151	1	0.261012	2
2509	8307	ENSG00000204580	DDR1	1	ENSG00000147509	RGS20	RGS20 _( 51590 )	4	chr8_53903398_53903880	1	0	0	0	0	0	0	0	1	0	0	0	0	0	0	0	0	0	0	0	0	0	0	0.26095	0.26095	0.26095	0.26095	1	0.26095	2
1325	6238	ENSG00000143498	TAF1A	1	ENSG00000109654	TRIM2	TRIM2 _( 7448 )	4	chr4_153159790_153160123	6	1	1	0	1	1	1	1	0	0.26089	0.26089	0.10875	0.10875	0	0	0.181333	0.181333	0.189401	0.189401	0.204844	0.204844	0.0784266	0.0784266	0	0	0.26089	0.170607	1	0.26089	2
2423	5987	ENSG00000197442	MAP3K5	1	ENSG00000138764	CCNG2	CCNG2 _( -8689 )	4	chr4_77148220_77148462	1	0	0	0	0	0	0	0	1	0	0	0	0	0	0	0	0	0	0	0	0	0	0	0.260886	0.260886	0.260886	0.260886	1	0.260886	2
2225	2260	ENSG00000183655	KLHL25	1	ENSG00000168778	TCTN2	TCTN2 _( -9040 )	4	chr12_123661454_123662073	4	1	0	0	1	1	0	1	0	-0.260883	0.260883	0	0	0	0	-0.273479	0.273479	-0.247059	0.247059	0	0	-0.235674	0.235674	0	0	0.273479	0.254274	1	0.260883	2
832	3752	ENSG00000122861	PLAU	1	ENSG00000167772	ANGPTL4	ANGPTL4 _( 7536 )	4	chr19_8370835_8371525	1	0	0	0	0	0	0	0	1	0	0	0	0	0	0	0	0	0	0	0	0	0	0	0.26087	0.26087	0.26087	0.26087	1	0.26087	2
2366	8388	ENSG00000189052	CGB5	1	ENSG00000104435	STMN2	STMN2 _( -298420 )	4	chr8_79312072_79312394	1	0	0	0	0	0	0	0	1	0	0	0	0	0	0	0	0	0	0	0	0	0	0	0.260866	0.260866	0.260866	0.260866	1	0.260866	2
1976	455	ENSG00000170581	STAT2	1	ENSG00000163206	SMCP	SMCP _( 2511 )	4	chr1_152880828_152881261	5	1	1	1	1	0	0	1	0	0.260769	0.260769	0.0978258	0.0978258	0.00252605	0.00252605	0.283677	0.283677	0	0	0	0	0.136919	0.136919	0	0	0.283677	0.156343	1	0.260769	2
1156	4557	ENSG00000137171	KLC4	1	ENSG00000114948	ADAM23	ADAM23 _( 38678 )	4	chr2_206482217_206482392	1	0	0	0	0	0	0	0	1	0	0	0	0	0	0	0	0	0	0	0	0	0	0	0.26066	0.26066	0.26066	0.26066	1	0.26066	2
118	5052	ENSG00000053747	LAMA3	1	ENSG00000071282	LMCD1	LMCD1 _( -11180 )	4	chr3_8490057_8490527	7	1	1	1	1	1	1	1	0	0.260496	0.260496	0.284431	0.284431	0.328053	0.328053	0.324909	0.324909	0.262157	0.262157	0.114823	0.114823	0.114317	0.114317	0	0	0.328053	0.241312	1	0.260496	2
2155	3853	ENSG00000179222	MAGED1	1	ENSG00000131849	ZNF132	ZNF132 _( 11094 )	4	chr19_58428509_58429128	1	0	0	0	0	0	0	0	1	0	0	0	0	0	0	0	0	0	0	0	0	0	0	0.260443	0.260443	0.260443	0.260443	1	0.260443	2
2954	3085	ENSG00000269729	ENSG00000269729	1	ENSG00000153048	CARHSP1	CARHSP1 _( -9055 )	4	chr16_8878067_8879082	1	0	0	0	0	0	0	0	1	0	0	0	0	0	0	0	0	0	0	0	0	0	0	-0.26042	0.26042	0.26042	0.26042	1	0.26042	2
468	9248	ENSG00000104228	TRIM35	1	ENSG00000183631	PRR32	PRR32 _( 210480 )	4	chrX_127030244_127030736	5	1	1	1	0	1	0	1	0	0.260411	0.260411	0.155324	0.155324	0.283842	0.283842	0	0	0.265414	0.265414	0	0	0.0735625	0.0735625	0	0	0.283842	0.207711	1	0.260411	2
1930	7045	ENSG00000169247	SH3TC2	1	ENSG00000111859	NEDD9	NEDD9 _( 31579 )	4	chr6_11350227_11350769	7	1	1	1	1	1	1	1	0	-0.260357	0.260357	-0.498097	0.498097	-0.103291	0.103291	-0.337898	0.337898	-0.199726	0.199726	-0.0595271	0.0595271	-0.176898	0.176898	0	0	0.498097	0.233685	1	0.260357	2
298	473	ENSG00000088826	SMOX	1	ENSG00000116584	ARHGEF2	ARHGEF2 _( 6065 )	4	chr1_155983399_155984008	1	0	0	0	0	0	0	0	1	0	0	0	0	0	0	0	0	0	0	0	0	0	0	0.260306	0.260306	0.260306	0.260306	1	0.260306	2
564	4965	ENSG00000108797	CNTNAP1	1	ENSG00000100077	GRK3	GRK3 _( -38300 )	4	chr22_25525961_25526549	1	0	0	0	0	0	0	0	1	0	0	0	0	0	0	0	0	0	0	0	0	0	0	-0.260297	0.260297	0.260297	0.260297	1	0.260297	2
2319	3762	ENSG00000186918	ZNF395	1	ENSG00000105141	CASP14	CASP14 _( 0 )	4	chr19_15049181_15049548	1	0	0	0	0	0	0	0	1	0	0	0	0	0	0	0	0	0	0	0	0	0	0	0.260217	0.260217	0.260217	0.260217	1	0.260217	2
1320	958	ENSG00000143384	MCL1	1	ENSG00000241058	NSUN6	NSUN6 _( 43104 )	4	chr10_18615714_18616181	1	0	0	0	0	0	0	0	1	0	0	0	0	0	0	0	0	0	0	0	0	0	0	-0.260199	0.260199	0.260199	0.260199	1	0.260199	2
246	8868	ENSG00000078401	EDN1	1	ENSG00000148082	SHC3	SHC3 _( 39763 )	4	chr9_89138471_89139004	7	1	1	1	1	1	1	1	0	0.260181	0.260181	0.0934813	0.0934813	0.188932	0.188932	0.11303	0.11303	0.164548	0.164548	0.133422	0.133422	0.398702	0.398702	0	0	0.398702	0.193185	1	0.260181	2
1697	6650	ENSG00000163464	CXCR1	1	ENSG00000145730	PAM	PAM _( 148079 )	4	chr5_102902060_102902320	1	0	0	0	0	0	0	0	1	0	0	0	0	0	0	0	0	0	0	0	0	0	0	-0.26016	0.26016	0.26016	0.26016	1	0.26016	2
2096	838	ENSG00000176148	TCP11L1	1	ENSG00000119285	HEATR1	HEATR1 _( 28234 )	4	chr1_236575928_236576270	4	1	0	1	1	0	0	1	0	0.259993	0.259993	0	0	0.241607	0.241607	0.104556	0.104556	0	0	0	0	0.22834	0.22834	0	0	0.259993	0.208624	1	0.259993	2
2007	1897	ENSG00000171992	SYNPO	1	ENSG00000123095	BHLHE41	BHLHE41 _( -348162 )	4	chr12_26473289_26473502	4	1	1	0	1	0	0	1	0	-0.259919	0.259919	-0.218483	0.218483	0	0	-0.374235	0.374235	0	0	0	0	-0.0417633	0.0417633	0	0	0.374235	0.2236	1	0.259919	2
2070	4646	ENSG00000175166	PSMD2	1	ENSG00000156966	B3GNT7	B3GNT7 _( -8621 )	4	chr2_231386367_231386922	5	1	1	1	1	0	0	1	0	0.259869	0.259869	0.093151	0.093151	0.33398	0.33398	0.107287	0.107287	0	0	0	0	0.13179	0.13179	0	0	0.33398	0.185215	1	0.259869	2
1843	4484	ENSG00000167123	CERCAM	1	ENSG00000151689	INPP1	INPP1 _( -63550 )	4	chr2_190279522_190279920	1	0	0	0	0	0	0	0	1	0	0	0	0	0	0	0	0	0	0	0	0	0	0	0.259865	0.259865	0.259865	0.259865	1	0.259865	2
2672	4161	ENSG00000231574	LINC02015	1	ENSG00000144029	MRPS5	MRPS5 _( 42851 )	4	chr2_95106048_95106583	5	1	1	0	1	1	0	1	0	0.259831	0.259831	0.0906976	0.0906976	0	0	0.334443	0.334443	0.141506	0.141506	0	0	0.0395961	0.0395961	0	0	0.334443	0.173215	1	0.259831	2
2449	8977	ENSG00000198369	SPRED2	1	ENSG00000175764	TTLL11	TTLL11 _( 134698 )	4	chr9_121958624_121958908	5	1	0	1	1	0	1	1	0	0.259811	0.259811	0	0	0.157674	0.157674	0.143273	0.143273	0	0	0.14192	0.14192	0.196294	0.196294	0	0	0.259811	0.179795	1	0.259811	2
1538	837	ENSG00000156136	DCK	1	ENSG00000119285	HEATR1	HEATR1 _( 35646 )	4	chr1_236568339_236568858	5	1	1	0	1	1	0	1	0	-0.25973	0.25973	-0.237843	0.237843	0	0	-0.237188	0.237188	-0.114467	0.114467	0	0	-0.156905	0.156905	0	0	0.25973	0.201227	1	0.25973	2
1101	5402	ENSG00000135362	PRR5L	1	ENSG00000091972	CD200	CD200 _( 58673 )	4	chr3_112391020_112391872	6	1	1	1	1	1	0	1	0	0.259687	0.259687	0.237092	0.237092	0.154511	0.154511	0.120924	0.120924	0.350344	0.350344	0	0	0.0693904	0.0693904	0	0	0.350344	0.198658	1	0.259687	2
679	4653	ENSG00000114812	VIPR1	1	ENSG00000167165	UGT1A6	UGT1A6 _( 8595 )	4	chr2_233700202_233700384	1	0	0	0	0	0	0	0	1	0	0	0	0	0	0	0	0	0	0	0	0	0	0	0.259685	0.259685	0.259685	0.259685	1	0.259685	2
2474	9192	ENSG00000198892	SHISA4	1	ENSG00000172465	TCEAL1	TCEAL1 _( 11693 )	4	chrX_103640397_103640623	6	1	0	1	1	1	1	1	0	0.259677	0.259677	0	0	0.225069	0.225069	0.239395	0.239395	0.153937	0.153937	0.2023	0.2023	0.29721	0.29721	0	0	0.29721	0.229598	1	0.259677	2
2430	4421	ENSG00000197641	SERPINB13	1	ENSG00000138435	CHRNA1	CHRNA1 _( -45511 )	4	chr2_174833446_174834138	1	0	0	0	0	0	0	0	1	0	0	0	0	0	0	0	0	0	0	0	0	0	0	-0.259527	0.259527	0.259527	0.259527	1	0.259527	2
2454	8693	ENSG00000198554	WDHD1	1	ENSG00000107165	TYRP1	TYRP1 _( -754067 )	4	chr9_11931097_11931372	6	1	0	1	1	1	1	1	0	0.25946	0.25946	0	0	0.442215	0.442215	0.0756035	0.0756035	0.180715	0.180715	0.188138	0.188138	0.0856137	0.0856137	0	0	0.442215	0.205291	1	0.25946	2
696	1347	ENSG00000115380	EFEMP1	1	ENSG00000180878	C11orf42	C11orf42 _( -543 )	4	chr11_6204804_6205023	1	0	0	0	0	0	0	0	1	0	0	0	0	0	0	0	0	0	0	0	0	0	0	0.259427	0.259427	0.259427	0.259427	1	0.259427	2
2901	2903	ENSG00000263513	FAM72C	1	ENSG00000103569	AQP9	AQP9 _( 75852 )	4	chr15_58214021_58214251	1	0	0	0	0	0	0	0	1	0	0	0	0	0	0	0	0	0	0	0	0	0	0	-0.259415	0.259415	0.259415	0.259415	1	0.259415	2
2115	217	ENSG00000177283	FZD8	1	ENSG00000185483	ROR1	ROR1 _( 157449 )	4	chr1_63931471_63931817	1	0	0	0	0	0	0	0	1	0	0	0	0	0	0	0	0	0	0	0	0	0	0	0.259401	0.259401	0.259401	0.259401	1	0.259401	2
1479	9154	ENSG00000152818	UTRN	1	ENSG00000226784	PGAM4	PGAM4 _( 15603 )	4	chrX_77953637_77954035	2	0	1	0	0	0	0	0	1	0	0	-0.00667386	0.00667386	0	0	0	0	0	0	0	0	0	0	-0.259368	0.259368	0.259368	0.133021	1	0.259368	2
2692	5567	ENSG00000233016	SNHG7	1	ENSG00000163590	PPM1L	PPM1L _( 45815 )	4	chr3_160801417_160802024	1	0	0	0	0	0	0	0	1	0	0	0	0	0	0	0	0	0	0	0	0	0	0	0.259352	0.259352	0.259352	0.259352	1	0.259352	2
2445	2992	ENSG00000198157	HMGN5	1	ENSG00000169783	LINGO1	LINGO1 _( 72374 )	4	chr15_77748238_77748526	1	0	0	0	0	0	0	0	1	0	0	0	0	0	0	0	0	0	0	0	0	0	0	0.259325	0.259325	0.259325	0.259325	1	0.259325	2
2225	660	ENSG00000183655	KLHL25	1	ENSG00000151414	NEK7	NEK7 _( 42221 )	4	chr1_198199184_198199410	5	1	0	1	1	1	0	1	0	0.259311	0.259311	0	0	0.243589	0.243589	0.268788	0.268788	0.248787	0.248787	0	0	0.107862	0.107862	0	0	0.268788	0.225667	1	0.259311	2
2959	466	ENSG00000269946	MIRLET7A1HG	1	ENSG00000143612	C1orf43	C1orf43 _( -12511 )	4	chr1_154233148_154233389	1	0	0	0	0	0	0	0	1	0	0	0	0	0	0	0	0	0	0	0	0	0	0	-0.259217	0.259217	0.259217	0.259217	1	0.259217	2
1613	2279	ENSG00000160190	SLC37A1	1	ENSG00000177169	ULK1	ULK1 _( -15924 )	4	chr12_131878475_131878727	1	0	0	0	0	0	0	0	1	0	0	0	0	0	0	0	0	0	0	0	0	0	0	-0.259214	0.259214	0.259214	0.259214	1	0.259214	2
248	5070	ENSG00000078900	TP73	1	ENSG00000131389	SLC6A6	SLC6A6 _( 60218 )	4	chr3_14462794_14462998	1	0	0	0	0	0	0	0	1	0	0	0	0	0	0	0	0	0	0	0	0	0	0	-0.258783	0.258783	0.258783	0.258783	1	0.258783	2
141	6816	ENSG00000062822	POLD1	1	ENSG00000187678	SPRY4	SPRY4 _( 73209 )	4	chr5_142251361_142251831	1	0	0	0	0	0	0	0	1	0	0	0	0	0	0	0	0	0	0	0	0	0	0	0.258728	0.258728	0.258728	0.258728	1	0.258728	2
2807	766	ENSG00000253368	TRNP1	1	ENSG00000118873	RAB3GAP2	RAB3GAP2 _( -52904 )	4	chr1_220325358_220325880	4	0	0	0	1	0	1	1	1	0	0	0	0	0	0	-0.116603	0.116603	0	0	-0.00452245	0.00452245	-0.0481691	0.0481691	-0.258703	0.258703	0.258703	0.106999	1	0.258703	2
2418	2903	ENSG00000197275	RAD54B	1	ENSG00000103569	AQP9	AQP9 _( 75852 )	4	chr15_58214021_58214251	1	0	0	0	0	0	0	0	1	0	0	0	0	0	0	0	0	0	0	0	0	0	0	-0.258643	0.258643	0.258643	0.258643	1	0.258643	2
1552	8693	ENSG00000156802	ATAD2	1	ENSG00000107165	TYRP1	TYRP1 _( -754067 )	4	chr9_11931097_11931372	7	1	1	1	1	1	1	1	0	0.258593	0.258593	0.066519	0.066519	0.243026	0.243026	0.109508	0.109508	0.243592	0.243592	0.219635	0.219635	0.196862	0.196862	0	0	0.258593	0.191105	1	0.258593	2
860	7510	ENSG00000124102	PI3	1	ENSG00000254440	PBOV1	PBOV1 _( -89788 )	4	chr6_138308279_138308658	6	1	1	1	1	0	1	1	0	0.258539	0.258539	0.221381	0.221381	0.343691	0.343691	0.0702354	0.0702354	0	0	0.243638	0.243638	0.0451992	0.0451992	0	0	0.343691	0.197114	1	0.258539	2
389	2781	ENSG00000100479	POLE2	1	ENSG00000075413	MARK3	MARK3 _( 62725 )	4	chr14_103448117_103448472	1	0	0	0	0	0	0	0	1	0	0	0	0	0	0	0	0	0	0	0	0	0	0	0.258504	0.258504	0.258504	0.258504	1	0.258504	2
2578	3461	ENSG00000214860	EVPLL	1	ENSG00000175175	PPM1E	PPM1E _( 158271 )	4	chr17_58914140_58914650	1	0	0	0	0	0	0	0	1	0	0	0	0	0	0	0	0	0	0	0	0	0	0	0.258467	0.258467	0.258467	0.258467	1	0.258467	2
1163	4585	ENSG00000137331	IER3	1	ENSG00000188282	RUFY4	RUFY4 _( 4063 )	4	chr2_218039023_218039559	1	0	0	0	0	0	0	0	1	0	0	0	0	0	0	0	0	0	0	0	0	0	0	0.258313	0.258313	0.258313	0.258313	1	0.258313	2
2904	8169	ENSG00000263934	SNORD3A	1	ENSG00000145002	FAM86B2	FAM86B2 _( -12958 )	4	chr8_12449301_12449842	1	0	0	0	0	0	0	0	1	0	0	0	0	0	0	0	0	0	0	0	0	0	0	0.258183	0.258183	0.258183	0.258183	1	0.258183	2
144	8798	ENSG00000064012	CASP8	1	ENSG00000165092	ALDH1A1	ALDH1A1 _( 92196 )	4	chr9_72987694_72988246	5	1	0	1	1	1	0	1	0	-0.258083	0.258083	0	0	-0.265267	0.265267	-0.141098	0.141098	-0.339639	0.339639	0	0	-0.090545	0.090545	0	0	0.339639	0.218927	1	0.258083	2
1915	2654	ENSG00000168824	NSG1	1	ENSG00000196553	CCDC196	CCDC196 _( 13784 )	4	chr14_66425488_66425849	1	0	0	0	0	0	0	0	1	0	0	0	0	0	0	0	0	0	0	0	0	0	0	0.257977	0.257977	0.257977	0.257977	1	0.257977	2
1314	2519	ENSG00000143228	NUF2	1	ENSG00000255526	NEDD8-MDP1	NEDD8-MDP1 _( 7217 )	4	chr14_24224469_24225138	1	0	0	0	0	0	0	0	1	0	0	0	0	0	0	0	0	0	0	0	0	0	0	0.257891	0.257891	0.257891	0.257891	1	0.257891	2
2992	1425	ENSG00000273897	ENSG00000273897	1	ENSG00000134343	ANO3	ANO3 _( 4798 )	4	chr11_26193921_26194280	1	0	0	0	0	0	0	0	1	0	0	0	0	0	0	0	0	0	0	0	0	0	0	0.257831	0.257831	0.257831	0.257831	1	0.257831	2
896	1780	ENSG00000125845	BMP2	1	ENSG00000109929	SC5D	SC5D _( 6434 )	4	chr11_121298887_121299190	4	1	0	1	0	1	0	1	0	-0.257827	0.257827	0	0	-0.347108	0.347108	0	0	-0.209129	0.209129	0	0	-0.240068	0.240068	0	0	0.347108	0.263533	1	0.257827	2
451	3528	ENSG00000103064	SLC7A6	1	ENSG00000082397	EPB41L3	EPB41L3 _( 166017 )	4	chr18_5464346_5464683	3	0	0	1	0	1	0	0	1	0	0	0	0	-0.0200294	0.0200294	0	0	-0.0757225	0.0757225	0	0	0	0	-0.25781	0.25781	0.25781	0.117854	1	0.25781	2
1751	6792	ENSG00000164442	CITED2	1	ENSG00000120738	EGR1	EGR1 _( 21646 )	4	chr5_138487136_138487338	1	0	0	0	0	0	0	0	1	0	0	0	0	0	0	0	0	0	0	0	0	0	0	-0.257686	0.257686	0.257686	0.257686	1	0.257686	2
351	80	ENSG00000096696	DSP	1	ENSG00000175707	KDF1	KDF1 _( 19761 )	4	chr1_26940385_26940645	1	0	0	0	0	0	0	0	1	0	0	0	0	0	0	0	0	0	0	0	0	0	0	-0.257445	0.257445	0.257445	0.257445	1	0.257445	2
2349	3277	ENSG00000188313	PLSCR1	1	ENSG00000103196	CRISPLD2	CRISPLD2 _( -8720 )	4	chr16_84810632_84811264	4	1	0	1	1	0	0	1	0	0.257427	0.257427	0	0	0.0319711	0.0319711	0.093775	0.093775	0	0	0	0	0.052853	0.052853	0	0	0.257427	0.109006	1	0.257427	2
994	5413	ENSG00000131187	F12	1	ENSG00000172020	GAP43	GAP43 _( 210857 )	4	chr3_115834181_115834383	1	0	0	0	0	0	0	0	1	0	0	0	0	0	0	0	0	0	0	0	0	0	0	0.257382	0.257382	0.257382	0.257382	1	0.257382	2
2501	941	ENSG00000204389	HSPA1A	1	ENSG00000148481	MINDY3	MINDY3 _( -240125 )	4	chr10_16100645_16100889	7	1	1	1	1	1	1	1	0	-0.257357	0.257357	-0.172029	0.172029	-0.242259	0.242259	-0.240263	0.240263	-0.290211	0.290211	-0.00148191	0.00148191	-0.206725	0.206725	0	0	0.290211	0.201475	1	0.257357	2
1175	2519	ENSG00000137804	NUSAP1	1	ENSG00000255526	NEDD8-MDP1	NEDD8-MDP1 _( 7217 )	4	chr14_24224469_24225138	1	0	0	0	0	0	0	0	1	0	0	0	0	0	0	0	0	0	0	0	0	0	0	0.257337	0.257337	0.257337	0.257337	1	0.257337	2
662	3669	ENSG00000113578	FGF1	1	ENSG00000081923	ATP8B1	ATP8B1 _( -82650 )	4	chr18_57885965_57886248	6	1	1	1	1	1	0	1	0	-0.257336	0.257336	-3.62939e-05	3.62939e-05	-0.180756	0.180756	-0.197746	0.197746	-0.0530154	0.0530154	0	0	-0.136877	0.136877	0	0	0.257336	0.137628	1	0.257336	2
1298	1792	ENSG00000142871	CCN1	1	ENSG00000154143	PANX3	PANX3 _( -8797 )	4	chr11_124602069_124602693	1	0	0	0	0	0	0	0	1	0	0	0	0	0	0	0	0	0	0	0	0	0	0	0.257316	0.257316	0.257316	0.257316	1	0.257316	2
2410	332	ENSG00000197043	ANXA6	1	ENSG00000137962	ARHGAP29	ARHGAP29 _( -57972 )	4	chr1_94333040_94333348	1	0	0	0	0	0	0	0	1	0	0	0	0	0	0	0	0	0	0	0	0	0	0	0.257312	0.257312	0.257312	0.257312	1	0.257312	2
2348	5884	ENSG00000188312	CENPP	1	ENSG00000109182	CWH43	CWH43 _( 647696 )	4	chr4_49633943_49634533	6	1	1	1	1	1	0	1	0	-0.257298	0.257298	-0.294704	0.294704	-0.422088	0.422088	-0.296604	0.296604	-0.07779	0.07779	0	0	-0.25398	0.25398	0	0	0.422088	0.267077	1	0.257298	2
1044	5241	ENSG00000133315	MACROD1	1	ENSG00000187672	ERC2	ERC2 _( 269936 )	4	chr3_56197635_56198427	1	0	0	0	0	0	0	0	1	0	0	0	0	0	0	0	0	0	0	0	0	0	0	0.257255	0.257255	0.257255	0.257255	1	0.257255	2
1395	5953	ENSG00000147065	MSN	1	ENSG00000169429	CXCL8	CXCL8 _( 12629 )	4	chr4_73753135_73753473	1	0	0	0	0	0	0	0	1	0	0	0	0	0	0	0	0	0	0	0	0	0	0	0.257219	0.257219	0.257219	0.257219	1	0.257219	2
2332	6165	ENSG00000187720	THSD4	1	ENSG00000164066	INTU	INTU _( -683468 )	4	chr4_126939364_126939803	1	0	0	0	0	0	0	0	1	0	0	0	0	0	0	0	0	0	0	0	0	0	0	0.25715	0.25715	0.25715	0.25715	1	0.25715	2
2819	2539	ENSG00000254842	LINC02551	1	ENSG00000151322	NPAS3	NPAS3 _( -37193 )	4	chr14_32896940_32897740	1	0	0	0	0	0	0	0	1	0	0	0	0	0	0	0	0	0	0	0	0	0	0	-0.257093	0.257093	0.257093	0.257093	1	0.257093	2
911	1265	ENSG00000127129	EDN2	1	ENSG00000148737	TCF7L2	TCF7L2 _( 5784 )	4	chr10_112956034_112956261	1	0	0	0	0	0	0	0	1	0	0	0	0	0	0	0	0	0	0	0	0	0	0	-0.257028	0.257028	0.257028	0.257028	1	0.257028	2
488	37	ENSG00000104998	IL27RA	1	ENSG00000117122	MFAP2	MFAP2 _( 13286 )	4	chr1_16967203_16967549	1	0	0	0	0	0	0	0	1	0	0	0	0	0	0	0	0	0	0	0	0	0	0	0.256953	0.256953	0.256953	0.256953	1	0.256953	2
1746	6078	ENSG00000164307	ERAP1	1	ENSG00000145358	DDIT4L	DDIT4L _( -49183 )	4	chr4_100239965_100240448	5	1	1	0	1	0	1	1	0	0.256832	0.256832	0.189304	0.189304	0	0	0.168443	0.168443	0	0	0.214288	0.214288	0.160252	0.160252	0	0	0.256832	0.197824	1	0.256832	2
1274	9190	ENSG00000141449	GREB1L	1	ENSG00000172465	TCEAL1	TCEAL1 _( 9026 )	4	chrX_103637730_103638516	1	0	0	0	0	0	0	0	1	0	0	0	0	0	0	0	0	0	0	0	0	0	0	0.256826	0.256826	0.256826	0.256826	1	0.256826	2
758	7556	ENSG00000118402	ELOVL4	1	ENSG00000111962	UST	UST _( -23417 )	4	chr6_148723475_148723911	6	1	1	1	1	0	1	1	0	0.256743	0.256743	0.213954	0.213954	0.1688	0.1688	0.525794	0.525794	0	0	0.100853	0.100853	0.202109	0.202109	0	0	0.525794	0.244709	1	0.256743	2
503	6710	ENSG00000105427	CNFN	1	ENSG00000250803	ENSG00000250803	ENSG00000250803 _( -2093 )	4	chr5_122154905_122155275	1	0	0	0	0	0	0	0	1	0	0	0	0	0	0	0	0	0	0	0	0	0	0	0.256737	0.256737	0.256737	0.256737	1	0.256737	2
1988	1159	ENSG00000171223	JUNB	1	ENSG00000107779	BMPR1A	BMPR1A _( 94789 )	4	chr10_86851390_86851684	7	1	1	1	1	1	1	1	0	0.256704	0.256704	0.202166	0.202166	0.255282	0.255282	0.213317	0.213317	0.235094	0.235094	0.50116	0.50116	0.203232	0.203232	0	0	0.50116	0.266708	1	0.256704	2
1075	7304	ENSG00000134575	ACP2	1	ENSG00000013375	PGM3	PGM3 _( -115169 )	4	chr6_83309105_83309605	1	0	0	0	0	0	0	0	1	0	0	0	0	0	0	0	0	0	0	0	0	0	0	-0.256574	0.256574	0.256574	0.256574	1	0.256574	2
1261	2903	ENSG00000140534	TICRR	1	ENSG00000103569	AQP9	AQP9 _( 75852 )	4	chr15_58214021_58214251	1	0	0	0	0	0	0	0	1	0	0	0	0	0	0	0	0	0	0	0	0	0	0	-0.256534	0.256534	0.256534	0.256534	1	0.256534	2
620	7376	ENSG00000111335	OAS2	1	ENSG00000057657	PRDM1	PRDM1 _( -282388 )	4	chr6_105803433_105803932	1	0	0	0	0	0	0	0	1	0	0	0	0	0	0	0	0	0	0	0	0	0	0	-0.256489	0.256489	0.256489	0.256489	1	0.256489	2
1606	3713	ENSG00000159860	TCAF2P1	1	ENSG00000176225	RTTN	RTTN _( 72508 )	4	chr18_70132910_70133437	6	1	1	1	1	0	1	1	0	-0.256471	0.256471	-0.127245	0.127245	-0.176323	0.176323	-0.282537	0.282537	0	0	-0.305131	0.305131	-0.16218	0.16218	0	0	0.305131	0.218314	1	0.256471	2
1083	6951	ENSG00000134802	SLC43A3	1	ENSG00000145934	TENM2	TENM2 _( 117953 )	4	chr5_167402752_167402971	1	0	0	0	0	0	0	0	1	0	0	0	0	0	0	0	0	0	0	0	0	0	0	-0.256434	0.256434	0.256434	0.256434	1	0.256434	2
872	9159	ENSG00000124731	TREM1	1	ENSG00000131171	SH3BGRL	SH3BGRL _( 885735 )	4	chrX_82087678_82088077	1	0	0	0	0	0	0	0	1	0	0	0	0	0	0	0	0	0	0	0	0	0	0	-0.256394	0.256394	0.256394	0.256394	1	0.256394	2
2367	4557	ENSG00000189057	FAM111B	1	ENSG00000114948	ADAM23	ADAM23 _( 38678 )	4	chr2_206482217_206482392	1	0	0	0	0	0	0	0	1	0	0	0	0	0	0	0	0	0	0	0	0	0	0	-0.256386	0.256386	0.256386	0.256386	1	0.256386	2
2588	1300	ENSG00000218052	ADAMTS7P4	1	ENSG00000066468	FGFR2	FGFR2 _( -20526 )	4	chr10_121618984_121619692	7	1	1	1	1	1	1	1	0	0.256375	0.256375	0.159291	0.159291	0.263026	0.263026	0.444563	0.444563	0.281576	0.281576	0.0703871	0.0703871	0.000162273	0.000162273	0	0	0.444563	0.210769	1	0.256375	2
90	4436	ENSG00000039068	CDH1	1	ENSG00000079156	OSBPL6	OSBPL6 _( 102026 )	4	chr2_178296507_178297137	1	0	0	0	0	0	0	0	1	0	0	0	0	0	0	0	0	0	0	0	0	0	0	0.256255	0.256255	0.256255	0.256255	1	0.256255	2
2993	3926	ENSG00000274012	RN7SL2	1	ENSG00000119771	KLHL29	KLHL29 _( -392238 )	4	chr2_22992584_22992979	1	0	0	0	0	0	0	0	1	0	0	0	0	0	0	0	0	0	0	0	0	0	0	0.256254	0.256254	0.256254	0.256254	1	0.256254	2
1713	4160	ENSG00000163701	IL17RE	1	ENSG00000172071	EIF2AK3	EIF2AK3 _( -27100 )	4	chr2_88654676_88654989	1	0	0	0	0	0	0	0	1	0	0	0	0	0	0	0	0	0	0	0	0	0	0	-0.256215	0.256215	0.256215	0.256215	1	0.256215	2
2346	802	ENSG00000188257	PLA2G2A	1	ENSG00000215811	BTNL10	BTNL10 _( -45359 )	4	chr1_228557664_228558356	5	1	1	1	0	1	0	1	0	0.256156	0.256156	0.313955	0.313955	0.204016	0.204016	0	0	0.205117	0.205117	0	0	0.213843	0.213843	0	0	0.313955	0.238617	1	0.256156	2
1965	6387	ENSG00000170412	GPRC5C	1	ENSG00000154162	CDH12	CDH12 _( -153438 )	4	chr5_23007060_23007607	1	0	0	0	0	0	0	0	1	0	0	0	0	0	0	0	0	0	0	0	0	0	0	0.256003	0.256003	0.256003	0.256003	1	0.256003	2
2258	8974	ENSG00000184678	HIST2H2BE	1	ENSG00000136861	CDK5RAP2	CDK5RAP2 _( -28314 )	4	chr9_120608484_120608730	1	0	0	0	0	0	0	0	1	0	0	0	0	0	0	0	0	0	0	0	0	0	0	-0.256	0.256	0.256	0.256	1	0.256	2
624	7019	ENSG00000111581	NUP107	1	ENSG00000054598	FOXC1	FOXC1 _( 291684 )	4	chr6_1901656_1901889	3	1	0	1	0	0	0	1	0	-0.255944	0.255944	0	0	-0.108767	0.108767	0	0	0	0	0	0	-0.213841	0.213841	0	0	0.255944	0.192851	1	0.255944	2
2754	84	ENSG00000243137	PSG4	1	ENSG00000000938	FGR	FGR _( 9817 )	4	chr1_27625245_27625460	6	1	1	1	1	1	0	1	0	-0.255868	0.255868	-0.265281	0.265281	-0.147178	0.147178	-0.265537	0.265537	-0.234455	0.234455	0	0	-0.228507	0.228507	0	0	0.265537	0.232804	1	0.255868	2
200	5884	ENSG00000073111	MCM2	1	ENSG00000109182	CWH43	CWH43 _( 647696 )	4	chr4_49633943_49634533	6	1	1	1	1	1	0	1	0	-0.255791	0.255791	-0.213288	0.213288	-0.231689	0.231689	-0.136743	0.136743	-0.182353	0.182353	0	0	-0.157921	0.157921	0	0	0.255791	0.196297	1	0.255791	2
2454	2781	ENSG00000198554	WDHD1	1	ENSG00000075413	MARK3	MARK3 _( 62725 )	4	chr14_103448117_103448472	1	0	0	0	0	0	0	0	1	0	0	0	0	0	0	0	0	0	0	0	0	0	0	0.25578	0.25578	0.25578	0.25578	1	0.25578	2
1605	1703	ENSG00000159842	ABR	1	ENSG00000204397	CARD16	CARD16 _( 0 )	4	chr11_105101104_105101664	1	0	0	0	0	0	0	0	1	0	0	0	0	0	0	0	0	0	0	0	0	0	0	-0.255722	0.255722	0.255722	0.255722	1	0.255722	2
1241	5547	ENSG00000139926	FRMD6	1	ENSG00000237787	C3orf79	C3orf79 _( -42783 )	4	chr3_153397860_153398076	1	0	0	0	0	0	0	0	1	0	0	0	0	0	0	0	0	0	0	0	0	0	0	0.255673	0.255673	0.255673	0.255673	1	0.255673	2
1940	7789	ENSG00000169583	CLIC3	1	ENSG00000146674	IGFBP3	IGFBP3 _( -223148 )	4	chr7_46145022_46145739	5	1	0	1	1	0	1	1	0	0.255549	0.255549	0	0	0.411729	0.411729	0.243706	0.243706	0	0	0.189167	0.189167	0.197661	0.197661	0	0	0.411729	0.259562	1	0.255549	2
2453	7043	ENSG00000198502	HLA-DRB5	1	ENSG00000244476	ERVFRD-1	ERVFRD-1 _( -48376 )	4	chr6_11160108_11160545	1	0	0	0	0	0	0	0	1	0	0	0	0	0	0	0	0	0	0	0	0	0	0	-0.25547	0.25547	0.25547	0.25547	1	0.25547	2
2908	6919	ENSG00000264672	SEPT4-AS1	1	ENSG00000055163	CYFIP2	CYFIP2 _( -42823 )	4	chr5_157222338_157223256	1	0	0	0	0	0	0	0	1	0	0	0	0	0	0	0	0	0	0	0	0	0	0	0.255466	0.255466	0.255466	0.255466	1	0.255466	2
2497	2220	ENSG00000204264	PSMB8	1	ENSG00000111335	OAS2	OAS2 _( 0 )	4	chr12_112977975_112978935	6	1	1	1	1	1	0	1	0	0.255403	0.255403	0.152883	0.152883	0.27018	0.27018	0.0345258	0.0345258	0.268657	0.268657	0	0	0.000148501	0.000148501	0	0	0.27018	0.163633	1	0.255403	2
2143	971	ENSG00000178814	OPLAH	1	ENSG00000077327	SPAG6	SPAG6 _( 133781 )	4	chr10_22479226_22479676	5	1	1	1	0	1	0	1	0	0.255308	0.255308	0.185478	0.185478	0.205543	0.205543	0	0	0.145236	0.145236	0	0	0.127822	0.127822	0	0	0.255308	0.183877	1	0.255308	2
1950	5071	ENSG00000169908	TM4SF1	1	ENSG00000154781	CCDC174	CCDC174 _( -37261 )	4	chr3_14614257_14614485	5	0	1	1	1	0	0	1	1	0	0	-0.0774301	0.0774301	-0.0140704	0.0140704	-6.99928e-05	6.99928e-05	0	0	0	0	-0.0680653	0.0680653	-0.255243	0.255243	0.255243	0.0829758	1	0.255243	2
2710	1236	ENSG00000234678	ELF3-AS1	1	ENSG00000108018	SORCS1	SORCS1 _( 502118 )	4	chr10_106661826_106662416	2	0	0	0	0	0	1	0	1	0	0	0	0	0	0	0	0	0	0	0.0207944	0.0207944	0	0	0.25524	0.25524	0.25524	0.138017	1	0.25524	2
354	1372	ENSG00000097021	ACOT7	1	ENSG00000110328	GALNT18	GALNT18 _( 108407 )	4	chr11_11513191_11513598	1	0	0	0	0	0	0	0	1	0	0	0	0	0	0	0	0	0	0	0	0	0	0	-0.255161	0.255161	0.255161	0.255161	1	0.255161	2
2695	4158	ENSG00000233270	SNRPEP4	1	ENSG00000172116	CD8B	CD8B _( -95337 )	4	chr2_86957261_86957690	3	0	0	1	0	1	0	0	1	0	0	0	0	0.0224153	0.0224153	0	0	0.0347169	0.0347169	0	0	0	0	0.255046	0.255046	0.255046	0.104059	1	0.255046	2
1624	38	ENSG00000160781	PAQR6	1	ENSG00000159363	ATP13A2	ATP13A2 _( -15449 )	4	chr1_17027377_17028155	1	0	0	0	0	0	0	0	1	0	0	0	0	0	0	0	0	0	0	0	0	0	0	0.25504	0.25504	0.25504	0.25504	1	0.25504	2
981	1143	ENSG00000130598	TNNI2	1	ENSG00000156113	KCNMA1	KCNMA1 _( 125879 )	4	chr10_77512243_77512490	1	0	0	0	0	0	0	0	1	0	0	0	0	0	0	0	0	0	0	0	0	0	0	-0.25499	0.25499	0.25499	0.25499	1	0.25499	2
1310	9192	ENSG00000143153	ATP1B1	1	ENSG00000172465	TCEAL1	TCEAL1 _( 11693 )	4	chrX_103640397_103640623	5	1	0	1	1	1	0	1	0	0.254985	0.254985	0	0	0.420806	0.420806	0.168332	0.168332	0.0227157	0.0227157	0	0	0.18937	0.18937	0	0	0.420806	0.211242	1	0.254985	2
155	2781	ENSG00000065328	MCM10	1	ENSG00000075413	MARK3	MARK3 _( 62725 )	4	chr14_103448117_103448472	2	0	0	0	0	0	0	1	1	0	0	0	0	0	0	0	0	0	0	0	0	0.0435113	0.0435113	0.254928	0.254928	0.254928	0.149219	1	0.254928	2
1165	4911	ENSG00000137440	FGFBP1	1	ENSG00000159140	SON	SON _( -27775 )	4	chr21_33514125_33514843	1	0	0	0	0	0	0	0	1	0	0	0	0	0	0	0	0	0	0	0	0	0	0	-0.254846	0.254846	0.254846	0.254846	1	0.254846	2
1855	1576	ENSG00000167550	RHEBL1	1	ENSG00000171533	MAP6	MAP6 _( -21183 )	4	chr11_75690303_75690649	3	1	0	1	0	0	0	1	0	0.254845	0.254845	0	0	0.255175	0.255175	0	0	0	0	0	0	0.295608	0.295608	0	0	0.295608	0.268543	1	0.254845	2
188	2631	ENSG00000071282	LMCD1	1	ENSG00000100644	HIF1A	HIF1A _( -56243 )	4	chr14_61638750_61639270	1	0	0	0	0	0	0	0	1	0	0	0	0	0	0	0	0	0	0	0	0	0	0	0.254786	0.254786	0.254786	0.254786	1	0.254786	2
289	3101	ENSG00000087266	SH3BP2	1	ENSG00000237515	SHISA9	SHISA9 _( 213832 )	4	chr16_13115452_13115963	1	0	0	0	0	0	0	0	1	0	0	0	0	0	0	0	0	0	0	0	0	0	0	-0.254723	0.254723	0.254723	0.254723	1	0.254723	2
1920	6196	ENSG00000168918	INPP5D	1	ENSG00000164136	IL15	IL15 _( 400214 )	4	chr4_142036813_142037398	1	0	0	0	0	0	0	0	1	0	0	0	0	0	0	0	0	0	0	0	0	0	0	-0.254704	0.254704	0.254704	0.254704	1	0.254704	2
2495	619	ENSG00000204257	HLA-DMA	1	ENSG00000116667	C1orf21	C1orf21 _( 98681 )	4	chr1_184485739_184486339	1	0	0	0	0	0	0	0	1	0	0	0	0	0	0	0	0	0	0	0	0	0	0	0.254682	0.254682	0.254682	0.254682	1	0.254682	2
1591	9218	ENSG00000159055	MIS18A	1	ENSG00000077264	PAK3	PAK3 _( 96036 )	4	chrX_111040321_111041481	1	0	0	0	0	0	0	0	1	0	0	0	0	0	0	0	0	0	0	0	0	0	0	0.254676	0.254676	0.254676	0.254676	1	0.254676	2
2207	1736	ENSG00000182580	EPHB3	1	ENSG00000110777	POU2AF1	POU2AF1 _( 8885 )	4	chr11_111440715_111441096	6	1	1	1	1	0	1	1	0	0.254548	0.254548	0.217505	0.217505	0.134063	0.134063	0.134807	0.134807	0	0	0.214823	0.214823	0.15301	0.15301	0	0	0.254548	0.184793	1	0.254548	2
1331	220	ENSG00000143556	S100A7	1	ENSG00000158966	CACHD1	CACHD1 _( 46236 )	4	chr1_64517028_64517604	1	0	0	0	0	0	0	0	1	0	0	0	0	0	0	0	0	0	0	0	0	0	0	0.254483	0.254483	0.254483	0.254483	1	0.254483	2
2881	991	ENSG00000261040	WFDC21P	1	ENSG00000150054	MPP7	MPP7 _( -52607 )	4	chr10_28387093_28387814	1	0	0	0	0	0	0	0	1	0	0	0	0	0	0	0	0	0	0	0	0	0	0	0.254458	0.254458	0.254458	0.254458	1	0.254458	2
1185	6056	ENSG00000137959	IFI44L	1	ENSG00000163110	PDLIM5	PDLIM5 _( 115911 )	4	chr4_94567768_94568105	6	1	1	1	1	1	0	1	0	0.254341	0.254341	0.0206077	0.0206077	0.0542237	0.0542237	0.259194	0.259194	0.113806	0.113806	0	0	0.056408	0.056408	0	0	0.259194	0.12643	1	0.254341	2
38	5658	ENSG00000011028	ENSG00000011028	1	ENSG00000090530	P3H2	P3H2 _( -86165 )	4	chr3_190208602_190208912	1	0	0	0	0	0	0	0	1	0	0	0	0	0	0	0	0	0	0	0	0	0	0	-0.254159	0.254159	0.254159	0.254159	1	0.254159	2
2604	5806	ENSG00000223749	MIR503HG	1	ENSG00000168214	RBPJ	RBPJ _( 13234 )	4	chr4_26176689_26177315	5	1	0	0	1	1	1	1	0	0.254157	0.254157	0	0	0	0	0.247803	0.247803	0.122541	0.122541	0.0179948	0.0179948	0.342105	0.342105	0	0	0.342105	0.19692	1	0.254157	2
24	205	ENSG00000007384	RHBDF1	1	ENSG00000021852	C8B	C8B _( -295350 )	4	chr1_57261490_57261808	6	1	1	1	1	0	1	1	0	0.254153	0.254153	0.142484	0.142484	0.0522114	0.0522114	0.374047	0.374047	0	0	0.460931	0.460931	0.0257832	0.0257832	0	0	0.460931	0.218268	1	0.254153	2
3031	1567	ENSG00000279322	ENSG00000279322	1	ENSG00000175581	MRPL48	MRPL48 _( -2694 )	4	chr11_73784427_73784622	4	1	1	0	0	0	1	1	0	-0.254129	0.254129	-0.218832	0.218832	0	0	0	0	0	0	-0.159355	0.159355	-0.218185	0.218185	0	0	0.254129	0.212625	1	0.254129	2
1900	2589	ENSG00000168447	SCNN1B	1	ENSG00000087302	RTRAF	RTRAF _( 13770 )	4	chr14_52003245_52003630	3	0	0	1	1	0	0	0	1	0	0	0	0	0.0439889	0.0439889	0.0229083	0.0229083	0	0	0	0	0	0	0.254109	0.254109	0.254109	0.107002	1	0.254109	2
1087	7586	ENSG00000134954	ETS1	1	ENSG00000215712	TMEM242	TMEM242 _( 135912 )	4	chr6_157187282_157187689	1	0	0	0	0	0	0	0	1	0	0	0	0	0	0	0	0	0	0	0	0	0	0	-0.2541	0.2541	0.2541	0.2541	1	0.2541	2
2585	3481	ENSG00000216331	HIST1H1PS1	1	ENSG00000108854	SMURF2	SMURF2 _( -25814 )	4	chr17_64687882_64688241	1	0	0	0	0	0	0	0	1	0	0	0	0	0	0	0	0	0	0	0	0	0	0	0.254089	0.254089	0.254089	0.254089	1	0.254089	2
1479	5086	ENSG00000152818	UTRN	1	ENSG00000131378	RFTN1	RFTN1 _( 36896 )	4	chr3_16476677_16477130	1	0	0	0	0	0	0	0	1	0	0	0	0	0	0	0	0	0	0	0	0	0	0	0.254081	0.254081	0.254081	0.254081	1	0.254081	2
38	5094	ENSG00000011028	ENSG00000011028	1	ENSG00000163576	EFHB	EFHB _( 9231 )	4	chr3_19937502_19937794	5	1	0	1	0	1	1	1	0	0.254042	0.254042	0	0	0.264178	0.264178	0	0	0.325827	0.325827	0.123698	0.123698	0.217969	0.217969	0	0	0.325827	0.237143	1	0.254042	2
168	4699	ENSG00000068078	FGFR3	1	ENSG00000125772	GPCPD1	GPCPD1 _( -57306 )	4	chr20_5668332_5669017	5	1	1	0	1	1	0	1	0	0.254025	0.254025	0.0755326	0.0755326	0	0	0.0296151	0.0296151	0.270206	0.270206	0	0	0.0293985	0.0293985	0	0	0.270206	0.131755	1	0.254025	2
941	6560	ENSG00000128641	MYO1B	1	ENSG00000164326	CARTPT	CARTPT _( 29151 )	4	chr5_71748314_71749133	1	0	0	0	0	0	0	0	1	0	0	0	0	0	0	0	0	0	0	0	0	0	0	-0.25402	0.25402	0.25402	0.25402	1	0.25402	2
82	6893	ENSG00000033178	UBA6	1	ENSG00000145888	GLRA1	GLRA1 _( 26665 )	4	chr5_151897882_151898177	4	1	0	1	1	0	0	1	0	0.253971	0.253971	0	0	0.158826	0.158826	0.0224637	0.0224637	0	0	0	0	0.222678	0.222678	0	0	0.253971	0.164485	1	0.253971	2
496	4258	ENSG00000105327	BBC3	1	ENSG00000115109	EPB41L5	EPB41L5 _( 90828 )	4	chr2_120103833_120104584	1	0	0	0	0	0	0	0	1	0	0	0	0	0	0	0	0	0	0	0	0	0	0	-0.253939	0.253939	0.253939	0.253939	1	0.253939	2
2209	7173	ENSG00000182749	PAQR7	1	ENSG00000171467	ZNF318	ZNF318 _( -13727 )	4	chr6_43383205_43384093	5	1	0	1	1	1	0	1	0	-0.253938	0.253938	0	0	-0.0751836	0.0751836	-0.099945	0.099945	-0.0602299	0.0602299	0	0	-0.00103446	0.00103446	0	0	0.253938	0.0980662	1	0.253938	2
1749	3639	ENSG00000164379	FOXQ1	1	ENSG00000152242	C18orf25	C18orf25 _( -17372 )	4	chr18_46155626_46156181	1	0	0	0	0	0	0	0	1	0	0	0	0	0	0	0	0	0	0	0	0	0	0	-0.253815	0.253815	0.253815	0.253815	1	0.253815	2
82	1152	ENSG00000033178	UBA6	1	ENSG00000185737	NRG3	NRG3 _( -299982 )	4	chr10_81574950_81575332	1	0	0	0	0	0	0	0	1	0	0	0	0	0	0	0	0	0	0	0	0	0	0	-0.253687	0.253687	0.253687	0.253687	1	0.253687	2
2829	1645	ENSG00000256185	ENSG00000256185	1	ENSG00000165323	FAT3	FAT3 _( 127263 )	4	chr11_92479359_92479895	4	1	0	1	0	1	0	1	0	0.253685	0.253685	0	0	0.239419	0.239419	0	0	0.103862	0.103862	0	0	0.099627	0.099627	0	0	0.253685	0.174148	1	0.253685	2
2339	5677	ENSG00000187951	ENSG00000187951	1	ENSG00000180611	MB21D2	MB21D2 _( -22024 )	4	chr3_192940185_192940656	6	1	1	1	1	1	0	1	0	0.253644	0.253644	0.224355	0.224355	0.0768173	0.0768173	0.145782	0.145782	0.0322918	0.0322918	0	0	0.275882	0.275882	0	0	0.275882	0.168129	1	0.253644	2
712	4672	ENSG00000115902	SLC1A4	1	ENSG00000125826	RBCK1	RBCK1 _( -6871 )	4	chr20_400053_400627	5	1	1	1	1	0	0	1	0	0.253543	0.253543	0.353462	0.353462	0.391392	0.391392	0.263828	0.263828	0	0	0	0	0.277363	0.277363	0	0	0.391392	0.307918	1	0.253543	2
635	5884	ENSG00000112029	FBXO5	1	ENSG00000109182	CWH43	CWH43 _( 647696 )	4	chr4_49633943_49634533	5	1	1	1	1	0	0	1	0	-0.25349	0.25349	-0.0178269	0.0178269	-0.222446	0.222446	-0.115563	0.115563	0	0	0	0	-0.190604	0.190604	0	0	0.25349	0.159986	1	0.25349	2
2605	6932	ENSG00000223764	LINC02593	1	ENSG00000170214	ADRA1B	ADRA1B _( -213172 )	4	chr5_159702665_159703302	2	0	0	0	1	0	0	0	1	0	0	0	0	0	0	2.29582e-05	2.29582e-05	0	0	0	0	0	0	0.253253	0.253253	0.253253	0.126638	1	0.253253	2
526	8917	ENSG00000106348	IMPDH1	1	ENSG00000136826	KLF4	KLF4 _( -393166 )	4	chr9_107883648_107884169	1	0	0	0	0	0	0	0	1	0	0	0	0	0	0	0	0	0	0	0	0	0	0	-0.25316	0.25316	0.25316	0.25316	1	0.25316	2
1254	2903	ENSG00000140451	PIF1	1	ENSG00000103569	AQP9	AQP9 _( 75852 )	4	chr15_58214021_58214251	1	0	0	0	0	0	0	0	1	0	0	0	0	0	0	0	0	0	0	0	0	0	0	-0.253036	0.253036	0.253036	0.253036	1	0.253036	2
2804	4310	ENSG00000253203	GUSBP3	1	ENSG00000115919	KYNU	KYNU _( -45499 )	4	chr2_142831698_142831999	1	0	0	0	0	0	0	0	1	0	0	0	0	0	0	0	0	0	0	0	0	0	0	-0.253007	0.253007	0.253007	0.253007	1	0.253007	2
1970	3692	ENSG00000170458	CD14	1	ENSG00000101542	CDH20	CDH20 _( 65423 )	4	chr18_61399005_61399488	7	1	1	1	1	1	1	1	0	-0.25293	0.25293	-0.0215579	0.0215579	-0.130085	0.130085	-0.313472	0.313472	-0.276581	0.276581	-0.104723	0.104723	-0.0819444	0.0819444	0	0	0.313472	0.168756	1	0.25293	2
563	6953	ENSG00000108771	DHX58	1	ENSG00000145934	TENM2	TENM2 _( 292305 )	4	chr5_167577104_167577421	1	0	0	0	0	0	0	0	1	0	0	0	0	0	0	0	0	0	0	0	0	0	0	0.252891	0.252891	0.252891	0.252891	1	0.252891	2
123	5231	ENSG00000055163	CYFIP2	1	ENSG00000157388	CACNA1D	CACNA1D _( -8033 )	4	chr3_53320737_53320930	1	0	0	0	0	0	0	0	1	0	0	0	0	0	0	0	0	0	0	0	0	0	0	0.252858	0.252858	0.252858	0.252858	1	0.252858	2
2906	4874	ENSG00000264462	MIR3648-2	1	ENSG00000274391	TPTE	TPTE _( 209955 )	4	chr21_10692693_10693079	7	1	1	1	1	1	1	1	0	0.252832	0.252832	0.0183104	0.0183104	0.237871	0.237871	0.236249	0.236249	0.227356	0.227356	0.265516	0.265516	0.211807	0.211807	0	0	0.265516	0.207135	1	0.252832	2
2069	9154	ENSG00000175130	MARCKSL1	1	ENSG00000226784	PGAM4	PGAM4 _( 15603 )	4	chrX_77953637_77954035	1	0	0	0	0	0	0	0	1	0	0	0	0	0	0	0	0	0	0	0	0	0	0	-0.252788	0.252788	0.252788	0.252788	1	0.252788	2
2013	651	ENSG00000172167	MTBP	1	ENSG00000162630	B3GALT2	B3GALT2 _( -24560 )	4	chr1_193211214_193211925	1	0	0	0	0	0	0	0	1	0	0	0	0	0	0	0	0	0	0	0	0	0	0	0.252726	0.252726	0.252726	0.252726	1	0.252726	2
1824	3734	ENSG00000166741	NNMT	1	ENSG00000178342	KCNG2	KCNG2 _( -71628 )	4	chr18_79791184_79792040	1	0	0	0	0	0	0	0	1	0	0	0	0	0	0	0	0	0	0	0	0	0	0	0.252677	0.252677	0.252677	0.252677	1	0.252677	2
917	2333	ENSG00000127586	CHTF18	1	ENSG00000083642	PDS5B	PDS5B _( 148141 )	4	chr13_32734568_32734876	1	0	0	0	0	0	0	0	1	0	0	0	0	0	0	0	0	0	0	0	0	0	0	0.252598	0.252598	0.252598	0.252598	1	0.252598	2
3009	4874	ENSG00000275708	MIR3648-1	1	ENSG00000274391	TPTE	TPTE _( 209955 )	4	chr21_10692693_10693079	7	1	1	1	1	1	1	1	0	0.252467	0.252467	0.0182577	0.0182577	0.237526	0.237526	0.235564	0.235564	0.229095	0.229095	0.266483	0.266483	0.211292	0.211292	0	0	0.266483	0.207241	1	0.252467	2
1431	2781	ENSG00000149503	INCENP	1	ENSG00000075413	MARK3	MARK3 _( 62725 )	4	chr14_103448117_103448472	1	0	0	0	0	0	0	0	1	0	0	0	0	0	0	0	0	0	0	0	0	0	0	0.252446	0.252446	0.252446	0.252446	1	0.252446	2
355	5884	ENSG00000097046	CDC7	1	ENSG00000109182	CWH43	CWH43 _( 647696 )	4	chr4_49633943_49634533	6	1	1	1	1	1	0	1	0	-0.252381	0.252381	-0.179946	0.179946	-0.305328	0.305328	-0.150244	0.150244	-0.0898121	0.0898121	0	0	-0.236783	0.236783	0	0	0.305328	0.202416	1	0.252381	2
691	8494	ENSG00000115267	IFIH1	1	ENSG00000147647	DPYS	DPYS _( 28747 )	4	chr8_104437483_104438306	2	0	0	1	0	0	0	0	1	0	0	0	0	0.0299953	0.0299953	0	0	0	0	0	0	0	0	0.252295	0.252295	0.252295	0.141145	1	0.252295	2
579	5693	ENSG00000109107	ALDOC	1	ENSG00000123933	MXD4	MXD4 _( -22996 )	4	chr4_2285290_2285643	2	0	0	0	0	0	0	1	1	0	0	0	0	0	0	0	0	0	0	0	0	0.0799317	0.0799317	0.252261	0.252261	0.252261	0.166096	1	0.252261	2
719	3906	ENSG00000116260	QSOX1	1	ENSG00000214842	RAD51AP2	RAD51AP2 _( 144348 )	4	chr2_17373701_17374091	6	1	1	1	1	0	1	1	0	0.252073	0.252073	0.147654	0.147654	0.118218	0.118218	0.204567	0.204567	0	0	0.190705	0.190705	0.0371521	0.0371521	0	0	0.252073	0.158395	1	0.252073	2
493	2781	ENSG00000105204	DYRK1B	1	ENSG00000075413	MARK3	MARK3 _( 62725 )	4	chr14_103448117_103448472	1	0	0	0	0	0	0	0	1	0	0	0	0	0	0	0	0	0	0	0	0	0	0	-0.25203	0.25203	0.25203	0.25203	1	0.25203	2
896	2644	ENSG00000125845	BMP2	1	ENSG00000140009	ESR2	ESR2 _( 72145 )	4	chr14_64266262_64266494	1	0	0	0	0	0	0	0	1	0	0	0	0	0	0	0	0	0	0	0	0	0	0	-0.251987	0.251987	0.251987	0.251987	1	0.251987	2
2871	3869	ENSG00000260170	ENSG00000260170	1	ENSG00000143797	MBOAT2	MBOAT2 _( 17277 )	4	chr2_8985694_8986536	1	0	0	0	0	0	0	0	1	0	0	0	0	0	0	0	0	0	0	0	0	0	0	-0.251983	0.251983	0.251983	0.251983	1	0.251983	2
395	4410	ENSG00000100600	LGMN	1	ENSG00000128708	HAT1	HAT1 _( -13976 )	4	chr2_171907961_171908472	1	0	0	0	0	0	0	0	1	0	0	0	0	0	0	0	0	0	0	0	0	0	0	0.251959	0.251959	0.251959	0.251959	1	0.251959	2
2405	6596	ENSG00000196878	LAMB3	1	ENSG00000131730	CKMT2	CKMT2 _( -23918 )	4	chr5_81208919_81209367	1	0	0	0	0	0	0	0	1	0	0	0	0	0	0	0	0	0	0	0	0	0	0	0.251737	0.251737	0.251737	0.251737	1	0.251737	2
1164	5234	ENSG00000137411	VARS2	1	ENSG00000016391	CHDH	CHDH _( 96594 )	4	chr3_53749566_53749796	5	1	0	1	1	0	1	1	0	-0.251692	0.251692	0	0	-0.231762	0.231762	-0.0222207	0.0222207	0	0	-0.118644	0.118644	-0.203805	0.203805	0	0	0.251692	0.165625	1	0.251692	2
32	6879	ENSG00000010219	DYRK4	1	ENSG00000019582	CD74	CD74 _( 0 )	4	chr5_150412594_150413406	6	1	1	1	1	1	0	1	0	0.251682	0.251682	0.0614918	0.0614918	0.166271	0.166271	0.119131	0.119131	0.286582	0.286582	0	0	0.077897	0.077897	0	0	0.286582	0.160509	1	0.251682	2
1172	6430	ENSG00000137752	CASP1	1	ENSG00000164188	RANBP3L	RANBP3L _( -112623 )	4	chr5_36414737_36415119	1	0	0	0	0	0	0	0	1	0	0	0	0	0	0	0	0	0	0	0	0	0	0	-0.25164	0.25164	0.25164	0.25164	1	0.25164	2
2071	8415	ENSG00000175183	CSRP2	1	ENSG00000170289	CNGB3	CNGB3 _( -18393 )	4	chr8_86762068_86762581	1	0	0	0	0	0	0	0	1	0	0	0	0	0	0	0	0	0	0	0	0	0	0	0.251638	0.251638	0.251638	0.251638	1	0.251638	2
200	2368	ENSG00000073111	MCM2	1	ENSG00000188342	GTF2F2	GTF2F2 _( 68769 )	4	chr13_45189284_45190345	1	0	0	0	0	0	0	0	1	0	0	0	0	0	0	0	0	0	0	0	0	0	0	0.25155	0.25155	0.25155	0.25155	1	0.25155	2
538	3650	ENSG00000106991	ENG	1	ENSG00000101670	LIPG	LIPG _( 69451 )	4	chr18_49630150_49630851	2	0	0	0	0	0	1	0	1	0	0	0	0	0	0	0	0	0	0	-0.00193329	0.00193329	0	0	-0.251499	0.251499	0.251499	0.126716	1	0.251499	2
2062	1531	ENSG00000174792	ODAPH	1	ENSG00000156689	GLYATL2	GLYATL2 _( 36151 )	4	chr11_58867592_58868064	1	0	0	0	0	0	0	0	1	0	0	0	0	0	0	0	0	0	0	0	0	0	0	-0.251404	0.251404	0.251404	0.251404	1	0.251404	2
2336	2411	ENSG00000187838	PLSCR3	1	ENSG00000118922	KLF12	KLF12 _( -69636 )	4	chr13_74064692_74065225	2	0	0	0	1	0	0	0	1	0	0	0	0	0	0	0.00205391	0.00205391	0	0	0	0	0	0	0.251298	0.251298	0.251298	0.126676	1	0.251298	2
2952	5504	ENSG00000269706	ENSG00000269706	1	ENSG00000114126	TFDP2	TFDP2 _( 43295 )	4	chr3_142105741_142106249	1	0	0	0	0	0	0	0	1	0	0	0	0	0	0	0	0	0	0	0	0	0	0	0.251296	0.251296	0.251296	0.251296	1	0.251296	2
1373	6168	ENSG00000145555	MYO10	1	ENSG00000142731	PLK4	PLK4 _( 31161 )	4	chr4_127912022_127912555	1	0	0	0	0	0	0	0	1	0	0	0	0	0	0	0	0	0	0	0	0	0	0	0.251253	0.251253	0.251253	0.251253	1	0.251253	2
643	6595	ENSG00000112559	MDFI	1	ENSG00000131730	CKMT2	CKMT2 _( -106990 )	4	chr5_81126096_81126295	1	0	0	0	0	0	0	0	1	0	0	0	0	0	0	0	0	0	0	0	0	0	0	-0.251154	0.251154	0.251154	0.251154	1	0.251154	2
1782	2368	ENSG00000165704	HPRT1	1	ENSG00000188342	GTF2F2	GTF2F2 _( 68769 )	4	chr13_45189284_45190345	1	0	0	0	0	0	0	0	1	0	0	0	0	0	0	0	0	0	0	0	0	0	0	0.251136	0.251136	0.251136	0.251136	1	0.251136	2
768	6384	ENSG00000118985	ELL2	1	ENSG00000173545	ZNF622	ZNF622 _( -74734 )	4	chr5_16540526_16540786	4	1	0	1	0	1	0	1	0	0.251105	0.251105	0	0	0.377995	0.377995	0	0	0.131092	0.131092	0	0	0.0426451	0.0426451	0	0	0.377995	0.200709	1	0.251105	2
528	7173	ENSG00000106415	GLCCI1	1	ENSG00000171467	ZNF318	ZNF318 _( -13727 )	4	chr6_43383205_43384093	1	0	0	0	0	0	0	0	1	0	0	0	0	0	0	0	0	0	0	0	0	0	0	-0.251088	0.251088	0.251088	0.251088	1	0.251088	2
280	8928	ENSG00000086300	SNX10	1	ENSG00000148156	ACTL7B	ACTL7B _( 24799 )	4	chr9_108831944_108832168	3	1	0	0	0	1	0	1	0	0.251062	0.251062	0	0	0	0	0	0	0.0220776	0.0220776	0	0	0.0372717	0.0372717	0	0	0.251062	0.103471	1	0.251062	2
1597	3818	ENSG00000159208	CIART	1	ENSG00000204941	PSG5	PSG5 _( 24001 )	4	chr19_43161977_43162535	1	0	0	0	0	0	0	0	1	0	0	0	0	0	0	0	0	0	0	0	0	0	0	-0.251058	0.251058	0.251058	0.251058	1	0.251058	2
1240	6231	ENSG00000139734	DIAPH3	1	ENSG00000170390	DCLK2	DCLK2 _( 224304 )	4	chr4_150302578_150302757	6	1	1	1	0	1	1	1	0	0.251048	0.251048	0.26866	0.26866	0.0380628	0.0380628	0	0	0.143	0.143	0.103076	0.103076	0.241948	0.241948	0	0	0.26866	0.174299	1	0.251048	2
333	4183	ENSG00000092295	TGM1	1	ENSG00000144218	AFF3	AFF3 _( 263509 )	4	chr2_99878812_99879230	4	1	1	1	0	0	0	1	0	-0.250853	0.250853	-0.0091582	0.0091582	-0.115342	0.115342	0	0	0	0	0	0	-0.175921	0.175921	0	0	0.250853	0.137819	1	0.250853	2
1647	6566	ENSG00000162366	PDZK1IP1	1	ENSG00000214944	ARHGEF28	ARHGEF28 _( 138336 )	4	chr5_73764494_73765185	1	0	0	0	0	0	0	0	1	0	0	0	0	0	0	0	0	0	0	0	0	0	0	-0.25084	0.25084	0.25084	0.25084	1	0.25084	2
2709	2992	ENSG00000234664	HMGN2P5	1	ENSG00000169783	LINGO1	LINGO1 _( 72374 )	4	chr15_77748238_77748526	4	1	0	1	1	0	0	1	0	0.250737	0.250737	0	0	0.25242	0.25242	0.11168	0.11168	0	0	0	0	0.234808	0.234808	0	0	0.25242	0.212411	1	0.250737	2
3016	1876	ENSG00000276851	ENSG00000276851	1	ENSG00000052126	PLEKHA5	PLEKHA5 _( 8868 )	4	chr12_19138620_19138882	5	1	0	1	1	1	0	1	0	0.250719	0.250719	0	0	0.00926458	0.00926458	0.0506075	0.0506075	0.283185	0.283185	0	0	7.49555e-05	7.49555e-05	0	0	0.283185	0.11877	1	0.250719	2
2901	3416	ENSG00000263513	FAM72C	1	ENSG00000178852	EFCAB13	EFCAB13 _( -9275 )	4	chr17_47313556_47314015	5	1	1	0	1	0	1	1	0	0.250685	0.250685	0.0402347	0.0402347	0	0	0.395974	0.395974	0	0	0.338246	0.338246	0.191965	0.191965	0	0	0.395974	0.243421	1	0.250685	2
815	651	ENSG00000121211	MND1	1	ENSG00000162630	B3GALT2	B3GALT2 _( -24560 )	4	chr1_193211214_193211925	1	0	0	0	0	0	0	0	1	0	0	0	0	0	0	0	0	0	0	0	0	0	0	0.250619	0.250619	0.250619	0.250619	1	0.250619	2
385	34	ENSG00000100345	MYH9	1	ENSG00000185519	FAM131C	FAM131C _( -31014 )	4	chr1_16104646_16105233	1	0	0	0	0	0	0	0	1	0	0	0	0	0	0	0	0	0	0	0	0	0	0	-0.250597	0.250597	0.250597	0.250597	1	0.250597	2
1224	9146	ENSG00000139112	GABARAPL1	1	ENSG00000186767	SPIN4	SPIN4 _( -58461 )	4	chrX_63409805_63410145	6	1	1	1	1	1	0	1	0	0.250521	0.250521	0.312425	0.312425	0.0165435	0.0165435	0.271334	0.271334	0.318114	0.318114	0	0	0.101596	0.101596	0	0	0.318114	0.211756	1	0.250521	2
1986	1250	ENSG00000171130	ATP6V0E2	1	ENSG00000203867	RBM20	RBM20 _( -14165 )	4	chr10_110629725_110630232	1	0	0	0	0	0	0	0	1	0	0	0	0	0	0	0	0	0	0	0	0	0	0	0.250514	0.250514	0.250514	0.250514	1	0.250514	2
1463	2049	ENSG00000151725	CENPU	1	ENSG00000111615	KRR1	KRR1 _( -148568 )	4	chr12_75660204_75661124	1	0	0	0	0	0	0	0	1	0	0	0	0	0	0	0	0	0	0	0	0	0	0	0.250484	0.250484	0.250484	0.250484	1	0.250484	2
811	638	ENSG00000121060	TRIM25	1	ENSG00000162670	BRINP3	BRINP3 _( 870236 )	4	chr1_189606919_189607646	6	1	1	1	1	0	1	1	0	-0.250414	0.250414	-0.231133	0.231133	-0.22135	0.22135	-0.358356	0.358356	0	0	-0.291051	0.291051	-0.266973	0.266973	0	0	0.358356	0.269879	1	0.250414	2
524	9052	ENSG00000106268	NUDT1	1	ENSG00000169933	FRMPD4	FRMPD4 _( 85003 )	4	chrX_12223469_12224063	1	0	0	0	0	0	0	0	1	0	0	0	0	0	0	0	0	0	0	0	0	0	0	0.25041	0.25041	0.25041	0.25041	1	0.25041	2
2609	7626	ENSG00000223975	ENSG00000223975	1	ENSG00000112539	C6orf118	C6orf118 _( 124721 )	4	chr6_165184679_165184886	1	0	0	0	0	0	0	0	1	0	0	0	0	0	0	0	0	0	0	0	0	0	0	0.250409	0.250409	0.250409	0.250409	1	0.250409	2
246	2708	ENSG00000078401	EDN1	1	ENSG00000119715	ESRRB	ESRRB _( -2133 )	4	chr14_76307944_76308579	7	1	1	1	1	1	1	1	0	0.250406	0.250406	0.20984	0.20984	0.0329736	0.0329736	0.028753	0.028753	0.0831372	0.0831372	0.175976	0.175976	0.16879	0.16879	0	0	0.250406	0.135697	1	0.250406	2
542	5346	ENSG00000107262	BAG1	1	ENSG00000170854	RIOX2	RIOX2 _( 13799 )	4	chr3_97957572_97958658	6	1	1	1	0	1	1	1	0	0.250334	0.250334	0.0961998	0.0961998	0.0978718	0.0978718	0	0	0.0775282	0.0775282	0.0194745	0.0194745	0.0555309	0.0555309	0	0	0.250334	0.0994899	1	0.250334	2
2860	896	ENSG00000259048	ENSG00000259048	1	ENSG00000107929	LARP4B	LARP4B _( 52989 )	4	chr10_878348_878716	3	0	0	0	1	0	1	0	1	0	0	0	0	0	0	-0.0118386	0.0118386	0	0	-0.215532	0.215532	0	0	-0.250328	0.250328	0.250328	0.159233	1	0.250328	2
2893	5593	ENSG00000262074	SNORD3B-2	1	ENSG00000173890	GPR160	GPR160 _( 17307 )	4	chr3_170055236_170055681	1	0	0	0	0	0	0	0	1	0	0	0	0	0	0	0	0	0	0	0	0	0	0	0.250323	0.250323	0.250323	0.250323	1	0.250323	2
3040	1708	ENSG00000280331	ENSG00000280331	1	ENSG00000152402	GUCY1A2	GUCY1A2 _( 322587 )	4	chr11_106695605_106695937	1	0	0	0	0	0	0	0	1	0	0	0	0	0	0	0	0	0	0	0	0	0	0	0.250239	0.250239	0.250239	0.250239	1	0.250239	2
710	3268	ENSG00000115844	DLX2	1	ENSG00000140945	CDH13	CDH13 _( -938 )	4	chr16_82625430_82625865	6	1	1	1	0	1	1	1	0	0.250196	0.250196	0.225183	0.225183	0.269589	0.269589	0	0	0.0528201	0.0528201	0.36994	0.36994	0.112308	0.112308	0	0	0.36994	0.213339	1	0.250196	2
848	5566	ENSG00000123416	TUBA1B	1	ENSG00000163590	PPM1L	PPM1L _( 41249 )	4	chr3_160796851_160797295	6	1	0	1	1	1	1	1	0	-0.25013	0.25013	0	0	-0.11882	0.11882	-0.120733	0.120733	-0.249594	0.249594	-0.190494	0.190494	-0.284729	0.284729	0	0	0.284729	0.202417	1	0.25013	2
271	7067	ENSG00000084731	KIF3C	1	ENSG00000008083	JARID2	JARID2 _( -356762 )	4	chr6_14889296_14889534	1	0	0	0	0	0	0	0	1	0	0	0	0	0	0	0	0	0	0	0	0	0	0	-0.250094	0.250094	0.250094	0.250094	1	0.250094	2
609	7353	ENSG00000110852	CLEC2B	1	ENSG00000112246	SIM1	SIM1 _( 233635 )	4	chr6_100230885_100231294	1	0	0	0	0	0	0	0	1	0	0	0	0	0	0	0	0	0	0	0	0	0	0	0.250087	0.250087	0.250087	0.250087	1	0.250087	2
1393	4310	ENSG00000146918	NCAPG2	1	ENSG00000115919	KYNU	KYNU _( -45499 )	4	chr2_142831698_142831999	5	1	0	1	0	1	1	1	0	0.250032	0.250032	0	0	0.172236	0.172236	0	0	0.112851	0.112851	0.17184	0.17184	0.206357	0.206357	0	0	0.250032	0.182663	1	0.250032	2
2576	6800	ENSG00000214530	STARD10	1	ENSG00000120725	SIL1	SIL1 _( 4240 )	4	chr5_139288929_139289294	6	1	1	1	1	1	0	1	0	-0.250004	0.250004	-0.124306	0.124306	-0.260853	0.260853	-0.439975	0.439975	-0.0431914	0.0431914	0	0	-0.0162501	0.0162501	0	0	0.439975	0.189097	1	0.250004	2
815	5884	ENSG00000121211	MND1	1	ENSG00000109182	CWH43	CWH43 _( 647696 )	4	chr4_49633943_49634533	6	1	1	1	1	1	0	1	0	-0.250001	0.250001	-0.12256	0.12256	-0.167086	0.167086	-0.0957523	0.0957523	-0.189918	0.189918	0	0	-0.244365	0.244365	0	0	0.250001	0.17828	1	0.250001	2
171	7849	ENSG00000068489	PRR11	1	ENSG00000005486	RHBDD2	RHBDD2 _( 27239 )	4	chr7_75869841_75870159	4	1	0	0	1	0	1	1	0	0.249973	0.249973	0	0	0	0	0.111339	0.111339	0	0	0.104978	0.104978	0.228846	0.228846	0	0	0.249973	0.173784	1	0.249973	2
619	1232	ENSG00000111331	OAS3	1	ENSG00000065613	SLK	SLK _( 22629 )	4	chr10_103989830_103990400	1	0	0	0	0	0	0	0	1	0	0	0	0	0	0	0	0	0	0	0	0	0	0	0.249952	0.249952	0.249952	0.249952	1	0.249952	2
2712	5371	ENSG00000234745	HLA-B	1	ENSG00000170044	ZPLD1	ZPLD1 _( 93428 )	4	chr3_102192672_102192876	5	0	0	1	1	1	0	1	1	0	0	0	0	-0.27315	0.27315	-0.0494713	0.0494713	-0.0162862	0.0162862	0	0	-0.0066225	0.0066225	-0.249947	0.249947	0.27315	0.119095	1	0.249947	2
2299	4371	ENSG00000186088	GSAP	1	ENSG00000115271	GCA	GCA _( 9523 )	4	chr2_162328363_162328725	6	1	1	1	1	1	0	1	0	0.249931	0.249931	0.247074	0.247074	0.15804	0.15804	0.216476	0.216476	0.0182106	0.0182106	0	0	0.270721	0.270721	0	0	0.270721	0.193409	1	0.249931	2
1582	2169	ENSG00000158406	HIST1H4H	1	ENSG00000017427	IGF1	IGF1 _( 26410 )	4	chr12_102455150_102455334	6	1	0	1	1	1	1	1	0	0.249925	0.249925	0	0	0.0121233	0.0121233	0.0471792	0.0471792	0.0632429	0.0632429	0.181728	0.181728	0.0899578	0.0899578	0	0	0.249925	0.107359	1	0.249925	2
6	5304	ENSG00000003400	CASP10	1	ENSG00000163605	PPP4R2	PPP4R2 _( -5636 )	4	chr3_72990679_72991149	1	0	0	0	0	0	0	0	1	0	0	0	0	0	0	0	0	0	0	0	0	0	0	0.249787	0.249787	0.249787	0.249787	1	0.249787	2
1027	6238	ENSG00000132773	TOE1	1	ENSG00000109654	TRIM2	TRIM2 _( 7448 )	4	chr4_153159790_153160123	4	1	0	0	1	0	1	1	0	0.249771	0.249771	0	0	0	0	0.174933	0.174933	0	0	0.24834	0.24834	0.0622966	0.0622966	0	0	0.249771	0.183835	1	0.249771	2
2670	3259	ENSG00000231187	ENSG00000231187	1	ENSG00000168589	DYNLRB2	DYNLRB2 _( -308530 )	4	chr16_80231901_80232204	2	0	0	0	1	0	0	0	1	0	0	0	0	0	0	-0.0420451	0.0420451	0	0	0	0	0	0	-0.249676	0.249676	0.249676	0.145861	1	0.249676	2
2207	5572	ENSG00000182580	EPHB3	1	ENSG00000196542	SPTSSB	SPTSSB _( 96330 )	4	chr3_161275947_161276550	5	1	1	1	0	1	0	1	0	0.249647	0.249647	0.221361	0.221361	0.0807276	0.0807276	0	0	0.128969	0.128969	0	0	0.125422	0.125422	0	0	0.249647	0.161225	1	0.249647	2
2032	6238	ENSG00000173207	CKS1B	1	ENSG00000109654	TRIM2	TRIM2 _( 7448 )	4	chr4_153159790_153160123	6	1	1	1	1	0	1	1	0	0.249571	0.249571	0.450653	0.450653	0.144118	0.144118	0.291445	0.291445	0	0	0.0541609	0.0541609	0.0689042	0.0689042	0	0	0.450653	0.209809	1	0.249571	2
610	543	ENSG00000110876	SELPLG	1	ENSG00000094975	SUCO	SUCO _( -34695 )	4	chr1_172497159_172497654	1	0	0	0	0	0	0	0	1	0	0	0	0	0	0	0	0	0	0	0	0	0	0	-0.249569	0.249569	0.249569	0.249569	1	0.249569	2
2887	6169	ENSG00000261487	ENSG00000261487	1	ENSG00000164073	MFSD8	MFSD8 _( -9193 )	4	chr4_127975227_127975578	6	1	1	1	1	0	1	1	0	-0.249531	0.249531	-0.107761	0.107761	-0.2179	0.2179	-0.147392	0.147392	0	0	-0.218224	0.218224	-0.189258	0.189258	0	0	0.249531	0.188344	1	0.249531	2
1297	7387	ENSG00000142798	HSPG2	1	ENSG00000178409	BEND3	BEND3 _( -113601 )	4	chr6_107228870_107229046	1	0	0	0	0	0	0	0	1	0	0	0	0	0	0	0	0	0	0	0	0	0	0	0.249514	0.249514	0.249514	0.249514	1	0.249514	2
2108	5218	ENSG00000176788	BASP1	1	ENSG00000164054	SHISA5	SHISA5 _( 11764 )	4	chr3_48492371_48493062	1	0	0	0	0	0	0	0	1	0	0	0	0	0	0	0	0	0	0	0	0	0	0	0.249452	0.249452	0.249452	0.249452	1	0.249452	2
2583	2519	ENSG00000215784	FAM72D	1	ENSG00000255526	NEDD8-MDP1	NEDD8-MDP1 _( 7217 )	4	chr14_24224469_24225138	1	0	0	0	0	0	0	0	1	0	0	0	0	0	0	0	0	0	0	0	0	0	0	0.249358	0.249358	0.249358	0.249358	1	0.249358	2
709	9086	ENSG00000115758	ODC1	1	ENSG00000180815	MAP3K15	MAP3K15 _( -163701 )	4	chrX_19678962_19679343	7	1	1	1	1	1	1	1	0	0.249218	0.249218	0.141239	0.141239	0.159564	0.159564	0.218484	0.218484	0.0796301	0.0796301	0.0724625	0.0724625	0.24216	0.24216	0	0	0.249218	0.166108	1	0.249218	2
1335	3023	ENSG00000143815	LBR	1	ENSG00000140522	RLBP1	RLBP1 _( -9071 )	4	chr15_89230822_89231395	5	1	1	0	1	1	0	1	0	0.24921	0.24921	0.154124	0.154124	0	0	0.105357	0.105357	0.322626	0.322626	0	0	0.10801	0.10801	0	0	0.322626	0.187865	1	0.24921	2
2487	6744	ENSG00000203785	SPRR2E	1	ENSG00000113396	SLC27A6	SLC27A6 _( 13554 )	4	chr5_128551567_128551813	1	0	0	0	0	0	0	0	1	0	0	0	0	0	0	0	0	0	0	0	0	0	0	0.249178	0.249178	0.249178	0.249178	1	0.249178	2
1074	3378	ENSG00000134548	SPX	1	ENSG00000006042	TMEM98	TMEM98 _( 15329 )	4	chr17_32943239_32943654	1	0	0	0	0	0	0	0	1	0	0	0	0	0	0	0	0	0	0	0	0	0	0	-0.249164	0.249164	0.249164	0.249164	1	0.249164	2
1611	8601	ENSG00000160179	ABCG1	1	ENSG00000168672	FAM84B	FAM84B _( -24967 )	4	chr8_126583360_126583599	1	0	0	0	0	0	0	0	1	0	0	0	0	0	0	0	0	0	0	0	0	0	0	-0.249151	0.249151	0.249151	0.249151	1	0.249151	2
2203	2143	ENSG00000182253	SYNM	1	ENSG00000074527	NTN4	NTN4 _( 16106 )	4	chr12_95774520_95775046	1	0	0	0	0	0	0	0	1	0	0	0	0	0	0	0	0	0	0	0	0	0	0	0.249018	0.249018	0.249018	0.249018	1	0.249018	2
698	619	ENSG00000115415	STAT1	1	ENSG00000116667	C1orf21	C1orf21 _( 98681 )	4	chr1_184485739_184486339	2	0	0	0	1	0	0	0	1	0	0	0	0	0	0	0.00500437	0.00500437	0	0	0	0	0	0	0.248998	0.248998	0.248998	0.127001	1	0.248998	2
1627	1236	ENSG00000160888	IER2	1	ENSG00000108018	SORCS1	SORCS1 _( 502118 )	4	chr10_106661826_106662416	1	0	0	0	0	0	0	0	1	0	0	0	0	0	0	0	0	0	0	0	0	0	0	-0.248981	0.248981	0.248981	0.248981	1	0.248981	2
35	9120	ENSG00000010361	FUZ	1	ENSG00000215301	DDX3X	DDX3X _( 43389 )	4	chrX_41376673_41377010	5	1	1	1	0	1	0	1	0	0.24894	0.24894	0.222121	0.222121	0.136402	0.136402	0	0	0.446769	0.446769	0	0	0.0825788	0.0825788	0	0	0.446769	0.227362	1	0.24894	2
1250	337	ENSG00000140398	NEIL1	1	ENSG00000117569	PTBP2	PTBP2 _( -37402 )	4	chr1_96683990_96684263	3	0	1	0	0	0	1	0	1	0	0	0.0661645	0.0661645	0	0	0	0	0	0	0.00634069	0.00634069	0	0	0.248915	0.248915	0.248915	0.10714	1	0.248915	2
462	7423	ENSG00000103942	HOMER2	1	ENSG00000196911	KPNA5	KPNA5 _( 13787 )	4	chr6_116694974_116695706	5	1	0	1	1	1	0	1	0	-0.24885	0.24885	0	0	-0.197381	0.197381	-0.175288	0.175288	-0.208837	0.208837	0	0	-0.134313	0.134313	0	0	0.24885	0.192934	1	0.24885	2
680	2757	ENSG00000114850	SSR3	1	ENSG00000168398	BDKRB2	BDKRB2 _( -5620 )	4	chr14_96198601_96199059	1	0	0	0	0	0	0	0	1	0	0	0	0	0	0	0	0	0	0	0	0	0	0	-0.248722	0.248722	0.248722	0.248722	1	0.248722	2
2052	971	ENSG00000174080	CTSF	1	ENSG00000077327	SPAG6	SPAG6 _( 133781 )	4	chr10_22479226_22479676	5	1	0	1	0	1	1	1	0	0.248711	0.248711	0	0	0.163837	0.163837	0	0	0.0320497	0.0320497	0.0920422	0.0920422	0.0381192	0.0381192	0	0	0.248711	0.114952	1	0.248711	2
719	4452	ENSG00000116260	QSOX1	1	ENSG00000163002	NUP35	NUP35 _( 165685 )	4	chr2_183283198_183283502	1	0	0	0	0	0	0	0	1	0	0	0	0	0	0	0	0	0	0	0	0	0	0	0.248685	0.248685	0.248685	0.248685	1	0.248685	2
1883	394	ENSG00000168056	LTBP3	1	ENSG00000134259	NGF	NGF _( 7368 )	4	chr1_115330288_115330868	1	0	0	0	0	0	0	0	1	0	0	0	0	0	0	0	0	0	0	0	0	0	0	-0.24862	0.24862	0.24862	0.24862	1	0.24862	2
720	4886	ENSG00000116285	ERRFI1	1	ENSG00000154646	TMPRSS15	TMPRSS15 _( 61212 )	4	chr21_18424276_18424667	7	1	1	1	1	1	1	1	0	0.248407	0.248407	0.175917	0.175917	0.329405	0.329405	0.200889	0.200889	0.0820914	0.0820914	0.0541614	0.0541614	0.0955743	0.0955743	0	0	0.329405	0.169492	1	0.248407	2
2949	8693	ENSG00000268942	CKS1BP3	1	ENSG00000107165	TYRP1	TYRP1 _( -754067 )	4	chr9_11931097_11931372	5	1	0	1	1	0	1	1	0	0.248372	0.248372	0	0	0.249387	0.249387	0.0777397	0.0777397	0	0	0.148616	0.148616	0.0975268	0.0975268	0	0	0.249387	0.164328	1	0.248372	2
2608	8783	ENSG00000223891	OSER1-DT	1	ENSG00000119138	KLF9	KLF9 _( -91569 )	4	chr9_70506193_70506476	1	0	0	0	0	0	0	0	1	0	0	0	0	0	0	0	0	0	0	0	0	0	0	0.248276	0.248276	0.248276	0.248276	1	0.248276	2
91	7756	ENSG00000039560	RAI14	1	ENSG00000136250	AOAH	AOAH _( 37611 )	4	chr7_36686551_36686938	1	0	0	0	0	0	0	0	1	0	0	0	0	0	0	0	0	0	0	0	0	0	0	0.248276	0.248276	0.248276	0.248276	1	0.248276	2
2257	2049	ENSG00000184661	CDCA2	1	ENSG00000111615	KRR1	KRR1 _( -148568 )	4	chr12_75660204_75661124	1	0	0	0	0	0	0	0	1	0	0	0	0	0	0	0	0	0	0	0	0	0	0	0.248265	0.248265	0.248265	0.248265	1	0.248265	2
811	9269	ENSG00000121060	TRIM25	1	ENSG00000102245	CD40LG	CD40LG _( 62240 )	4	chrX_136710433_136710762	1	0	0	0	0	0	0	0	1	0	0	0	0	0	0	0	0	0	0	0	0	0	0	0.24823	0.24823	0.24823	0.24823	1	0.24823	2
2078	7912	ENSG00000175352	NRIP3	1	ENSG00000127995	CASD1	CASD1 _( 52531 )	4	chr7_94561750_94562286	5	1	1	1	1	0	0	1	0	0.248163	0.248163	0.0814672	0.0814672	0.026378	0.026378	0.0833605	0.0833605	0	0	0	0	0.268118	0.268118	0	0	0.268118	0.141497	1	0.248163	2
2598	8308	ENSG00000222032	ENSG00000222032	1	ENSG00000187735	TCEA1	TCEA1 _( 43831 )	4	chr8_53978433_53978698	6	1	1	1	1	0	1	1	0	0.248013	0.248013	0.177742	0.177742	0.014846	0.014846	0.161681	0.161681	0	0	0.0587705	0.0587705	4.65102e-05	4.65102e-05	0	0	0.248013	0.110183	1	0.248013	2
145	4273	ENSG00000064042	LIMCH1	1	ENSG00000155052	CNTNAP5	CNTNAP5 _( 947881 )	4	chr2_124973168_124973720	2	0	0	0	1	0	0	0	1	0	0	0	0	0	0	0.153898	0.153898	0	0	0	0	0	0	0.247985	0.247985	0.247985	0.200942	1	0.247985	2
1715	2339	ENSG00000163734	CXCL3	1	ENSG00000250709	CCDC169-SOHLH2	CCDC169-SOHLH2 _( -15351 )	4	chr13_36313193_36313901	1	0	0	0	0	0	0	0	1	0	0	0	0	0	0	0	0	0	0	0	0	0	0	0.247933	0.247933	0.247933	0.247933	1	0.247933	2
2334	7841	ENSG00000187800	PEAR1	1	ENSG00000263001	GTF2I	GTF2I _( -29350 )	4	chr7_74628055_74628317	6	1	1	1	1	1	0	1	0	-0.247878	0.247878	-0.230553	0.230553	-0.240478	0.240478	-0.082086	0.082086	-0.314584	0.314584	0	0	-0.180092	0.180092	0	0	0.314584	0.215945	1	0.247878	2
1334	8811	ENSG00000143797	MBOAT2	1	ENSG00000156049	GNA14	GNA14 _( -83714 )	4	chr9_77732021_77732389	1	0	0	0	0	0	0	0	1	0	0	0	0	0	0	0	0	0	0	0	0	0	0	0.247875	0.247875	0.247875	0.247875	1	0.247875	2
1928	462	ENSG00000169242	EFNA1	1	ENSG00000143546	S100A8	S100A8 _( 5817 )	4	chr1_153384837_153385371	1	0	0	0	0	0	0	0	1	0	0	0	0	0	0	0	0	0	0	0	0	0	0	0.247833	0.247833	0.247833	0.247833	1	0.247833	2
1691	2561	ENSG00000163359	COL6A3	1	ENSG00000139874	SSTR1	SSTR1 _( 9295 )	4	chr14_38217294_38217923	1	0	0	0	0	0	0	0	1	0	0	0	0	0	0	0	0	0	0	0	0	0	0	-0.247761	0.247761	0.247761	0.247761	1	0.247761	2
2050	7692	ENSG00000173846	PLK3	1	ENSG00000122691	TWIST1	TWIST1 _( 106947 )	4	chr7_19010317_19010725	5	1	1	0	0	1	1	1	0	0.247724	0.247724	0.00125852	0.00125852	0	0	0	0	0.37221	0.37221	0.190021	0.190021	0.286876	0.286876	0	0	0.37221	0.219618	1	0.247724	2
1722	6802	ENSG00000163874	ZC3H12A	1	ENSG00000249751	ECSCR	ECSCR _( -5711 )	4	chr5_139468454_139468847	1	0	0	0	0	0	0	0	1	0	0	0	0	0	0	0	0	0	0	0	0	0	0	0.24772	0.24772	0.24772	0.24772	1	0.24772	2
1956	5645	ENSG00000170175	CHRNB1	1	ENSG00000136514	RTP4	RTP4 _( -15226 )	4	chr3_187352530_187353106	5	1	1	1	1	0	0	1	0	0.247662	0.247662	0.214463	0.214463	0.214405	0.214405	0.184611	0.184611	0	0	0	0	0.144608	0.144608	0	0	0.247662	0.20115	1	0.247662	2
1352	1000	ENSG00000144712	CAND2	1	ENSG00000183621	ZNF438	ZNF438 _( 51711 )	4	chr10_30980008_30980226	1	0	0	0	0	0	0	0	1	0	0	0	0	0	0	0	0	0	0	0	0	0	0	-0.247464	0.247464	0.247464	0.247464	1	0.247464	2
501	3056	ENSG00000105404	RABAC1	1	ENSG00000183475	ASB7	ASB7 _( -5274 )	4	chr15_100596687_100597260	1	0	0	0	0	0	0	0	1	0	0	0	0	0	0	0	0	0	0	0	0	0	0	-0.247454	0.247454	0.247454	0.247454	1	0.247454	2
1469	1329	ENSG00000151967	SCHIP1	1	ENSG00000148814	LRRC27	LRRC27 _( 32215 )	4	chr10_132364369_132364576	1	0	0	0	0	0	0	0	1	0	0	0	0	0	0	0	0	0	0	0	0	0	0	0.247437	0.247437	0.247437	0.247437	1	0.247437	2
695	1178	ENSG00000115363	EVA1A	1	ENSG00000119917	IFIT3	IFIT3 _( 14696 )	4	chr10_89342590_89343099	7	1	1	1	1	1	1	1	0	-0.247419	0.247419	-0.291203	0.291203	-0.327147	0.327147	-0.0941676	0.0941676	-0.0624187	0.0624187	-0.0362061	0.0362061	-0.251957	0.251957	0	0	0.327147	0.187217	1	0.247419	2
592	1664	ENSG00000109861	CTSC	1	ENSG00000263465	SRSF8	SRSF8 _( 9100 )	4	chr11_95076297_95076797	1	0	0	0	0	0	0	0	1	0	0	0	0	0	0	0	0	0	0	0	0	0	0	-0.247362	0.247362	0.247362	0.247362	1	0.247362	2
1466	4310	ENSG00000151849	CENPJ	1	ENSG00000115919	KYNU	KYNU _( -45499 )	4	chr2_142831698_142831999	6	1	0	1	1	1	1	1	0	0.247323	0.247323	0	0	0.200422	0.200422	0.150694	0.150694	0.258577	0.258577	0.068776	0.068776	0.134065	0.134065	0	0	0.258577	0.176643	1	0.247323	2
74	1177	ENSG00000026950	BTN3A1	1	ENSG00000119917	IFIT3	IFIT3 _( 4211 )	4	chr10_89332105_89332635	1	0	0	0	0	0	0	0	1	0	0	0	0	0	0	0	0	0	0	0	0	0	0	0.24726	0.24726	0.24726	0.24726	1	0.24726	2
2628	8095	ENSG00000225963	ENSG00000225963	1	ENSG00000105939	ZC3HAV1	ZC3HAV1 _( -2211 )	4	chr7_139111930_139112241	6	1	1	1	1	1	0	1	0	0.247237	0.247237	0.0531573	0.0531573	0.268455	0.268455	0.0839312	0.0839312	0.018374	0.018374	0	0	0.240736	0.240736	0	0	0.268455	0.151982	1	0.247237	2
2249	2781	ENSG00000184445	KNTC1	1	ENSG00000075413	MARK3	MARK3 _( 62725 )	4	chr14_103448117_103448472	1	0	0	0	0	0	0	0	1	0	0	0	0	0	0	0	0	0	0	0	0	0	0	0.247224	0.247224	0.247224	0.247224	1	0.247224	2
836	4653	ENSG00000123095	BHLHE41	1	ENSG00000167165	UGT1A6	UGT1A6 _( 8595 )	4	chr2_233700202_233700384	3	0	0	1	0	0	0	1	1	0	0	0	0	0.000407294	0.000407294	0	0	0	0	0	0	0.0194473	0.0194473	0.247146	0.247146	0.247146	0.0890003	1	0.247146	2
2701	3071	ENSG00000233929	MT1XP1	1	ENSG00000196557	CACNA1H	CACNA1H _( 32571 )	4	chr16_1185692_1186063	1	0	0	0	0	0	0	0	1	0	0	0	0	0	0	0	0	0	0	0	0	0	0	0.247093	0.247093	0.247093	0.247093	1	0.247093	2
917	2903	ENSG00000127586	CHTF18	1	ENSG00000103569	AQP9	AQP9 _( 75852 )	4	chr15_58214021_58214251	2	0	0	0	0	0	0	1	1	0	0	0	0	0	0	0	0	0	0	0	0	-0.0290292	0.0290292	-0.247085	0.247085	0.247085	0.138057	1	0.247085	2
1120	3660	ENSG00000135919	SERPINE2	1	ENSG00000166845	C18orf54	C18orf54 _( -21855 )	4	chr18_54335745_54336062	2	0	0	0	1	0	0	0	1	0	0	0	0	0	0	0.0403978	0.0403978	0	0	0	0	0	0	0.247062	0.247062	0.247062	0.14373	1	0.247062	2
1455	80	ENSG00000151287	TEX30	1	ENSG00000175707	KDF1	KDF1 _( 19761 )	4	chr1_26940385_26940645	1	0	0	0	0	0	0	0	1	0	0	0	0	0	0	0	0	0	0	0	0	0	0	0.246985	0.246985	0.246985	0.246985	1	0.246985	2
550	4160	ENSG00000108175	ZMIZ1	1	ENSG00000172071	EIF2AK3	EIF2AK3 _( -27100 )	4	chr2_88654676_88654989	4	1	0	0	1	1	0	1	0	-0.246897	0.246897	0	0	0	0	-0.0495675	0.0495675	-0.265192	0.265192	0	0	-0.132464	0.132464	0	0	0.265192	0.17353	1	0.246897	2
1191	2903	ENSG00000138030	KHK	1	ENSG00000103569	AQP9	AQP9 _( 75852 )	4	chr15_58214021_58214251	2	0	0	0	0	0	0	1	1	0	0	0	0	0	0	0	0	0	0	0	0	-0.024111	0.024111	-0.246874	0.246874	0.246874	0.135493	1	0.246874	2
976	484	ENSG00000130303	BST2	1	ENSG00000073754	CD5L	CD5L _( 0 )	4	chr1_157898210_157898367	7	1	1	1	1	1	1	1	0	0.246844	0.246844	0.0113162	0.0113162	0.123254	0.123254	0.332207	0.332207	0.0310582	0.0310582	0.0198641	0.0198641	0.0788459	0.0788459	0	0	0.332207	0.120484	1	0.246844	2
2933	6744	ENSG00000267203	SNRPGP4	1	ENSG00000113396	SLC27A6	SLC27A6 _( 13554 )	4	chr5_128551567_128551813	1	0	0	0	0	0	0	0	1	0	0	0	0	0	0	0	0	0	0	0	0	0	0	0.246829	0.246829	0.246829	0.246829	1	0.246829	2
2747	211	ENSG00000241749	RPSAP52	1	ENSG00000162598	C1orf87	C1orf87 _( -97845 )	4	chr1_60171615_60172076	1	0	0	0	0	0	0	0	1	0	0	0	0	0	0	0	0	0	0	0	0	0	0	0.246826	0.246826	0.246826	0.246826	1	0.246826	2
2078	78	ENSG00000175352	NRIP3	1	ENSG00000060642	PIGV	PIGV _( -18383 )	4	chr1_26768769_26769089	3	0	1	0	0	1	0	0	1	0	0	-0.0492457	0.0492457	0	0	0	0	-0.0723746	0.0723746	0	0	0	0	-0.246755	0.246755	0.246755	0.122792	1	0.246755	2
418	6879	ENSG00000101347	SAMHD1	1	ENSG00000019582	CD74	CD74 _( 0 )	4	chr5_150412594_150413406	4	1	0	1	1	0	0	1	0	0.246717	0.246717	0	0	0.135341	0.135341	0.109823	0.109823	0	0	0	0	0.307142	0.307142	0	0	0.307142	0.199756	1	0.246717	2
1886	2903	ENSG00000168078	PBK	1	ENSG00000103569	AQP9	AQP9 _( 75852 )	4	chr15_58214021_58214251	1	0	0	0	0	0	0	0	1	0	0	0	0	0	0	0	0	0	0	0	0	0	0	-0.24669	0.24669	0.24669	0.24669	1	0.24669	2
755	7294	ENSG00000118257	NRP2	1	ENSG00000135338	LCA5	LCA5 _( 69132 )	4	chr6_79467936_79468326	5	1	1	1	1	0	0	1	0	-0.246675	0.246675	-0.322323	0.322323	-0.237115	0.237115	-0.201522	0.201522	0	0	0	0	-0.0795737	0.0795737	0	0	0.322323	0.217442	1	0.246675	2
433	7766	ENSG00000102287	GABRE	1	ENSG00000241127	YAE1	YAE1 _( 26260 )	4	chr7_39592636_39592972	6	1	0	1	1	1	1	1	0	-0.246663	0.246663	0	0	-0.165187	0.165187	-0.154845	0.154845	-0.240605	0.240605	-0.00661995	0.00661995	-0.153248	0.153248	0	0	0.246663	0.161195	1	0.246663	2
53	2195	ENSG00000014257	ACPP	1	ENSG00000151136	BTBD11	BTBD11 _( 66855 )	4	chr12_107385268_107386148	5	1	1	1	1	0	0	1	0	0.246653	0.246653	0.232291	0.232291	0.0451203	0.0451203	0.0222194	0.0222194	0	0	0	0	0.27642	0.27642	0	0	0.27642	0.164541	1	0.246653	2
890	430	ENSG00000125731	SH2D3A	1	ENSG00000268043	NBPF12	NBPF12 _( -11827 )	4	chr1_146926455_146926917	1	0	0	0	0	0	0	0	1	0	0	0	0	0	0	0	0	0	0	0	0	0	0	-0.246647	0.246647	0.246647	0.246647	1	0.246647	2
282	2861	ENSG00000086696	HSD17B2	1	ENSG00000128951	DUT	DUT _( 57483 )	4	chr15_48388494_48388751	7	1	1	1	1	1	1	1	0	-0.246644	0.246644	-0.320408	0.320408	-0.459636	0.459636	-0.377832	0.377832	-0.0603877	0.0603877	-0.0254437	0.0254437	-0.129244	0.129244	0	0	0.459636	0.231371	1	0.246644	2
322	8091	ENSG00000091128	LAMB4	1	ENSG00000157703	SVOPL	SVOPL _( 97180 )	4	chr7_138603800_138604172	1	0	0	0	0	0	0	0	1	0	0	0	0	0	0	0	0	0	0	0	0	0	0	0.246613	0.246613	0.246613	0.246613	1	0.246613	2
2472	7457	ENSG00000198853	RUSC2	1	ENSG00000111911	HINT3	HINT3 _( -33153 )	4	chr6_125923302_125923628	5	1	1	1	0	0	1	1	0	-0.24651	0.24651	-0.071714	0.071714	-0.124176	0.124176	0	0	0	0	-0.147867	0.147867	-0.0161255	0.0161255	0	0	0.24651	0.121278	1	0.24651	2
1783	2112	ENSG00000165799	RNASE7	1	ENSG00000049130	KITLG	KITLG _( -146129 )	4	chr12_88726980_88727673	1	0	0	0	0	0	0	0	1	0	0	0	0	0	0	0	0	0	0	0	0	0	0	0.2465	0.2465	0.2465	0.2465	1	0.2465	2
1962	7789	ENSG00000170345	FOS	1	ENSG00000146674	IGFBP3	IGFBP3 _( -223148 )	4	chr7_46145022_46145739	6	1	1	1	1	0	1	1	0	-0.24646	0.24646	-0.123327	0.123327	-0.185767	0.185767	-0.110976	0.110976	0	0	-0.192598	0.192598	-0.200258	0.200258	0	0	0.24646	0.176564	1	0.24646	2
2723	958	ENSG00000236060	HSPB1P1	1	ENSG00000241058	NSUN6	NSUN6 _( 43104 )	4	chr10_18615714_18616181	1	0	0	0	0	0	0	0	1	0	0	0	0	0	0	0	0	0	0	0	0	0	0	0.246447	0.246447	0.246447	0.246447	1	0.246447	2
2274	1897	ENSG00000185215	TNFAIP2	1	ENSG00000123095	BHLHE41	BHLHE41 _( -348162 )	4	chr12_26473289_26473502	6	1	1	1	1	1	0	1	0	-0.246358	0.246358	-0.0038766	0.0038766	-0.351902	0.351902	-0.278151	0.278151	-0.0946374	0.0946374	0	0	-0.200247	0.200247	0	0	0.351902	0.195862	1	0.246358	2
156	1552	ENSG00000065361	ERBB3	1	ENSG00000110721	CHKA	CHKA _( -24677 )	4	chr11_68146121_68146536	5	1	1	1	1	0	0	1	0	0.24634	0.24634	0.372129	0.372129	0.195644	0.195644	0.177001	0.177001	0	0	0	0	0.208194	0.208194	0	0	0.372129	0.239862	1	0.24634	2
2623	6165	ENSG00000225383	SFTA1P	1	ENSG00000164066	INTU	INTU _( -683468 )	4	chr4_126939364_126939803	1	0	0	0	0	0	0	0	1	0	0	0	0	0	0	0	0	0	0	0	0	0	0	0.246313	0.246313	0.246313	0.246313	1	0.246313	2
1989	4244	ENSG00000171224	FAM241B	1	ENSG00000115091	ACTR3	ACTR3 _( -12867 )	4	chr2_113876562_113877093	1	0	0	0	0	0	0	0	1	0	0	0	0	0	0	0	0	0	0	0	0	0	0	0.24628	0.24628	0.24628	0.24628	1	0.24628	2
616	5311	ENSG00000111206	FOXM1	1	ENSG00000114480	GBE1	GBE1 _( 35035 )	4	chr3_81726651_81727126	2	0	0	1	0	0	0	0	1	0	0	0	0	0.00072625	0.00072625	0	0	0	0	0	0	0	0	0.246235	0.246235	0.246235	0.12348	1	0.246235	2
2253	6782	ENSG00000184564	SLITRK6	1	ENSG00000069018	TRPC7	TRPC7 _( -540913 )	4	chr5_136906458_136906948	1	0	0	0	0	0	0	0	1	0	0	0	0	0	0	0	0	0	0	0	0	0	0	0.246139	0.246139	0.246139	0.246139	1	0.246139	2
1753	8461	ENSG00000164509	IL31RA	1	ENSG00000104361	NIPAL2	NIPAL2 _( 77226 )	4	chr8_98216768_98217167	1	0	0	0	0	0	0	0	1	0	0	0	0	0	0	0	0	0	0	0	0	0	0	-0.246078	0.246078	0.246078	0.246078	1	0.246078	2
2849	4132	ENSG00000258581	ENSG00000258581	1	ENSG00000115363	EVA1A	EVA1A _( -3549 )	4	chr2_75573271_75573941	5	1	0	1	1	1	0	1	0	-0.246057	0.246057	0	0	-0.162079	0.162079	-0.0499534	0.0499534	-0.0414635	0.0414635	0	0	-0.000105013	0.000105013	0	0	0.246057	0.0999315	1	0.246057	2
1327	1233	ENSG00000143507	DUSP10	1	ENSG00000065618	COL17A1	COL17A1 _( -4632 )	4	chr10_104090589_104091017	1	0	0	0	0	0	0	0	1	0	0	0	0	0	0	0	0	0	0	0	0	0	0	-0.245994	0.245994	0.245994	0.245994	1	0.245994	2
41	4819	ENSG00000011422	PLAUR	1	ENSG00000101109	STK4	STK4 _( 54000 )	4	chr20_45020474_45020797	4	0	0	1	1	1	0	0	1	0	0	0	0	-0.0944708	0.0944708	-0.0333211	0.0333211	-0.0278466	0.0278466	0	0	0	0	-0.245978	0.245978	0.245978	0.100404	1	0.245978	2
421	6951	ENSG00000101447	FAM83D	1	ENSG00000145934	TENM2	TENM2 _( 117953 )	4	chr5_167402752_167402971	2	0	0	0	0	0	0	1	1	0	0	0	0	0	0	0	0	0	0	0	0	-0.00195504	0.00195504	-0.245684	0.245684	0.245684	0.123819	1	0.245684	2
2930	8990	ENSG00000267121	ENSG00000267121	1	ENSG00000165219	GAPVD1	GAPVD1 _( 118561 )	4	chr9_125380355_125380743	1	0	0	0	0	0	0	0	1	0	0	0	0	0	0	0	0	0	0	0	0	0	0	-0.245668	0.245668	0.245668	0.245668	1	0.245668	2
619	8231	ENSG00000111331	OAS3	1	ENSG00000015592	STMN4	STMN4 _( -24054 )	4	chr8_27282474_27282767	1	0	0	0	0	0	0	0	1	0	0	0	0	0	0	0	0	0	0	0	0	0	0	-0.245614	0.245614	0.245614	0.245614	1	0.245614	2
1270	8435	ENSG00000141068	KSR1	1	ENSG00000214954	LRRC69	LRRC69 _( 16130 )	4	chr8_91118749_91119085	3	1	0	1	0	0	0	1	0	-0.245612	0.245612	0	0	-0.0359891	0.0359891	0	0	0	0	0	0	-0.0199805	0.0199805	0	0	0.245612	0.100527	1	0.245612	2
187	3357	ENSG00000071242	RPS6KA2	1	ENSG00000168961	LGALS9	LGALS9 _( -36623 )	4	chr17_27586008_27586741	1	0	0	0	0	0	0	0	1	0	0	0	0	0	0	0	0	0	0	0	0	0	0	-0.245597	0.245597	0.245597	0.245597	1	0.245597	2
2912	8182	ENSG00000265185	SNORD3B-1	1	ENSG00000038945	MSR1	MSR1 _( 150768 )	4	chr8_16416196_16416594	5	1	0	1	1	1	0	1	0	-0.245556	0.245556	0	0	-0.207151	0.207151	-0.152629	0.152629	-0.130708	0.130708	0	0	-0.206827	0.206827	0	0	0.245556	0.188574	1	0.245556	2
1219	2049	ENSG00000138778	CENPE	1	ENSG00000111615	KRR1	KRR1 _( -148568 )	4	chr12_75660204_75661124	1	0	0	0	0	0	0	0	1	0	0	0	0	0	0	0	0	0	0	0	0	0	0	0.245542	0.245542	0.245542	0.245542	1	0.245542	2
2330	6169	ENSG00000187678	SPRY4	1	ENSG00000164073	MFSD8	MFSD8 _( -9193 )	4	chr4_127975227_127975578	6	1	1	1	0	1	1	1	0	0.245531	0.245531	0.0464804	0.0464804	0.204295	0.204295	0	0	0.0738356	0.0738356	0.00822684	0.00822684	0.361773	0.361773	0	0	0.361773	0.15669	1	0.245531	2
2428	7573	ENSG00000197614	MFAP5	1	ENSG00000091844	RGS17	RGS17 _( -260967 )	4	chr6_153392216_153392706	5	1	1	0	0	1	1	1	0	-0.245527	0.245527	-0.231237	0.231237	0	0	0	0	-0.0788103	0.0788103	-0.184565	0.184565	-0.177968	0.177968	0	0	0.245527	0.183621	1	0.245527	2
831	1780	ENSG00000122691	TWIST1	1	ENSG00000109929	SC5D	SC5D _( 6434 )	4	chr11_121298887_121299190	1	0	0	0	0	0	0	0	1	0	0	0	0	0	0	0	0	0	0	0	0	0	0	-0.245479	0.245479	0.245479	0.245479	1	0.245479	2
602	4160	ENSG00000110195	FOLR1	1	ENSG00000172071	EIF2AK3	EIF2AK3 _( -27100 )	4	chr2_88654676_88654989	1	0	0	0	0	0	0	0	1	0	0	0	0	0	0	0	0	0	0	0	0	0	0	-0.245478	0.245478	0.245478	0.245478	1	0.245478	2
2188	8121	ENSG00000181444	ZNF467	1	ENSG00000170279	C7orf33	C7orf33 _( -19686 )	4	chr7_148570710_148570879	5	1	1	1	1	0	0	1	0	-0.245472	0.245472	-0.290846	0.290846	-0.164747	0.164747	-0.0180416	0.0180416	0	0	0	0	-0.126827	0.126827	0	0	0.290846	0.169187	1	0.245472	2
2626	8153	ENSG00000225805	DEFB131B	1	ENSG00000225327	USP17L3	USP17L3 _( -42036 )	4	chr8_8020021_8020413	5	1	0	1	1	1	0	1	0	-0.245468	0.245468	0	0	-0.0422806	0.0422806	-0.105768	0.105768	-0.300983	0.300983	0	0	-0.105394	0.105394	0	0	0.300983	0.159979	1	0.245468	2
1135	4284	ENSG00000136244	IL6	1	ENSG00000150551	LYPD1	LYPD1 _( 120105 )	4	chr2_132551136_132551474	1	0	0	0	0	0	0	0	1	0	0	0	0	0	0	0	0	0	0	0	0	0	0	-0.245457	0.245457	0.245457	0.245457	1	0.245457	2
807	2563	ENSG00000120885	CLU	1	ENSG00000176435	CLEC14A	CLEC14A _( -147717 )	4	chr14_38404086_38404610	1	0	0	0	0	0	0	0	1	0	0	0	0	0	0	0	0	0	0	0	0	0	0	-0.245452	0.245452	0.245452	0.245452	1	0.245452	2
1610	7243	ENSG00000160072	ATAD3B	1	ENSG00000124749	COL21A1	COL21A1 _( -46203 )	4	chr6_56440297_56441020	1	0	0	0	0	0	0	0	1	0	0	0	0	0	0	0	0	0	0	0	0	0	0	0.245436	0.245436	0.245436	0.245436	1	0.245436	2
922	6375	ENSG00000127954	STEAP4	1	ENSG00000169862	CTNND2	CTNND2 _( -191771 )	4	chr5_12095814_12096071	1	0	0	0	0	0	0	0	1	0	0	0	0	0	0	0	0	0	0	0	0	0	0	0.245379	0.245379	0.245379	0.245379	1	0.245379	2
2470	7294	ENSG00000198832	SELENOM	1	ENSG00000135338	LCA5	LCA5 _( 69132 )	4	chr6_79467936_79468326	5	1	1	1	1	0	0	1	0	0.24534	0.24534	0.184788	0.184788	0.235397	0.235397	0.295426	0.295426	0	0	0	0	0.0343055	0.0343055	0	0	0.295426	0.199051	1	0.24534	2
2686	3589	ENSG00000232581	ENSG00000232581	1	ENSG00000170558	CDH2	CDH2 _( 111500 )	4	chr18_28065291_28065946	1	0	0	0	0	0	0	0	1	0	0	0	0	0	0	0	0	0	0	0	0	0	0	-0.245293	0.245293	0.245293	0.245293	1	0.245293	2
601	3760	ENSG00000110172	CHORDC1	1	ENSG00000141837	CACNA1A	CACNA1A _( -48505 )	4	chr19_13681530_13681906	1	0	0	0	0	0	0	0	1	0	0	0	0	0	0	0	0	0	0	0	0	0	0	-0.245171	0.245171	0.245171	0.245171	1	0.245171	2
2544	8914	ENSG00000207445	SNORD15B	1	ENSG00000136826	KLF4	KLF4 _( -195488 )	4	chr9_107685970_107686185	3	1	1	0	0	0	0	1	0	-0.245136	0.245136	-0.0539109	0.0539109	0	0	0	0	0	0	0	0	-0.135492	0.135492	0	0	0.245136	0.144847	1	0.245136	2
3024	8590	ENSG00000278709	NKILA	1	ENSG00000156804	FBXO32	FBXO32 _( -42545 )	4	chr8_123583751_123584178	1	0	0	0	0	0	0	0	1	0	0	0	0	0	0	0	0	0	0	0	0	0	0	-0.244979	0.244979	0.244979	0.244979	1	0.244979	2
2821	8783	ENSG00000254860	TMEM9B-AS1	1	ENSG00000119138	KLF9	KLF9 _( -91569 )	4	chr9_70506193_70506476	1	0	0	0	0	0	0	0	1	0	0	0	0	0	0	0	0	0	0	0	0	0	0	0.244883	0.244883	0.244883	0.244883	1	0.244883	2
232	4310	ENSG00000076382	SPAG5	1	ENSG00000115919	KYNU	KYNU _( -45499 )	4	chr2_142831698_142831999	6	1	0	1	1	1	1	1	0	0.244865	0.244865	0	0	0.0399353	0.0399353	5.29506e-05	5.29506e-05	0.125893	0.125893	0.129701	0.129701	0.223321	0.223321	0	0	0.244865	0.127295	1	0.244865	2
1893	6817	ENSG00000168310	IRF2	1	ENSG00000187678	SPRY4	SPRY4 _( 36750 )	4	chr5_142288052_142288290	2	0	0	0	0	0	1	0	1	0	0	0	0	0	0	0	0	0	0	0.000262327	0.000262327	0	0	0.244814	0.244814	0.244814	0.122538	1	0.244814	2
2000	2781	ENSG00000171608	PIK3CD	1	ENSG00000075413	MARK3	MARK3 _( 62725 )	4	chr14_103448117_103448472	1	0	0	0	0	0	0	0	1	0	0	0	0	0	0	0	0	0	0	0	0	0	0	-0.244795	0.244795	0.244795	0.244795	1	0.244795	2
1706	5101	ENSG00000163577	EIF5A2	1	ENSG00000182247	UBE2E2	UBE2E2 _( 39080 )	4	chr3_23242100_23242555	6	1	1	1	1	1	0	1	0	0.244782	0.244782	0.220284	0.220284	0.186567	0.186567	0.104016	0.104016	0.0814528	0.0814528	0	0	0.139841	0.139841	0	0	0.244782	0.162824	1	0.244782	2
609	3713	ENSG00000110852	CLEC2B	1	ENSG00000176225	RTTN	RTTN _( 72508 )	4	chr18_70132910_70133437	6	1	1	1	1	0	1	1	0	-0.244779	0.244779	-0.124308	0.124308	-0.0275612	0.0275612	-0.192772	0.192772	0	0	-0.132557	0.132557	-0.204839	0.204839	0	0	0.244779	0.154469	1	0.244779	2
887	2659	ENSG00000125648	SLC25A23	1	ENSG00000198133	TMEM229B	TMEM229B _( -4718 )	4	chr14_67538457_67538913	3	0	0	1	1	0	0	0	1	0	0	0	0	0.304637	0.304637	0.0245456	0.0245456	0	0	0	0	0	0	0.244715	0.244715	0.304637	0.191299	1	0.244715	2
1198	4106	ENSG00000138172	CALHM2	1	ENSG00000135636	DYSF	DYSF _( 293193 )	4	chr2_71746915_71747517	1	0	0	0	0	0	0	0	1	0	0	0	0	0	0	0	0	0	0	0	0	0	0	0.244675	0.244675	0.244675	0.244675	1	0.244675	2
1937	6276	ENSG00000169474	SPRR1A	1	ENSG00000145416	MARCH-I	MARCH-I _( -18575 )	4	chr4_164402625_164402978	1	0	0	0	0	0	0	0	1	0	0	0	0	0	0	0	0	0	0	0	0	0	0	0.244625	0.244625	0.244625	0.244625	1	0.244625	2
720	7019	ENSG00000116285	ERRFI1	1	ENSG00000054598	FOXC1	FOXC1 _( 291684 )	4	chr6_1901656_1901889	1	0	0	0	0	0	0	0	1	0	0	0	0	0	0	0	0	0	0	0	0	0	0	0.244591	0.244591	0.244591	0.244591	1	0.244591	2
2062	4500	ENSG00000174792	ODAPH	1	ENSG00000173559	NABP1	NABP1 _( -19707 )	4	chr2_191658088_191658361	1	0	0	0	0	0	0	0	1	0	0	0	0	0	0	0	0	0	0	0	0	0	0	-0.244589	0.244589	0.244589	0.244589	1	0.244589	2
216	1054	ENSG00000075213	SEMA3A	1	ENSG00000204149	AGAP6	AGAP6 _( -3466 )	4	chr10_49978161_49978724	6	1	1	1	1	1	0	1	0	0.244518	0.244518	0.219564	0.219564	0.196859	0.196859	0.253198	0.253198	0.0437414	0.0437414	0	0	0.1905	0.1905	0	0	0.253198	0.191397	1	0.244518	2
2690	3126	ENSG00000232859	LYRM9	1	ENSG00000168447	SCNN1B	SCNN1B _( -8411 )	4	chr16_23269040_23269820	6	1	1	1	1	1	0	1	0	0.244481	0.244481	0.0932594	0.0932594	0.0121695	0.0121695	0.116513	0.116513	0.181818	0.181818	0	0	0.205792	0.205792	0	0	0.244481	0.142339	1	0.244481	2
775	1610	ENSG00000119681	LTBP2	1	ENSG00000137500	CCDC90B	CCDC90B _( -1003075 )	4	chr11_84289482_84289734	2	0	0	0	0	1	0	0	1	0	0	0	0	0	0	0	0	0.0017672	0.0017672	0	0	0	0	0.244434	0.244434	0.244434	0.123101	1	0.244434	2
1204	2781	ENSG00000138346	DNA2	1	ENSG00000075413	MARK3	MARK3 _( 62725 )	4	chr14_103448117_103448472	1	0	0	0	0	0	0	0	1	0	0	0	0	0	0	0	0	0	0	0	0	0	0	0.244403	0.244403	0.244403	0.244403	1	0.244403	2
1858	9095	ENSG00000167578	RAB4B	1	ENSG00000184735	DDX53	DDX53 _( 118835 )	4	chrX_23118796_23119287	1	0	0	0	0	0	0	0	1	0	0	0	0	0	0	0	0	0	0	0	0	0	0	-0.244385	0.244385	0.244385	0.244385	1	0.244385	2
1763	5234	ENSG00000164733	CTSB	1	ENSG00000016391	CHDH	CHDH _( 96594 )	4	chr3_53749566_53749796	1	0	0	0	0	0	0	0	1	0	0	0	0	0	0	0	0	0	0	0	0	0	0	0.244363	0.244363	0.244363	0.244363	1	0.244363	2
1105	2385	ENSG00000135443	KRT85	1	ENSG00000204977	TRIM13	TRIM13 _( -4919 )	4	chr13_49990645_49990969	1	0	0	0	0	0	0	0	1	0	0	0	0	0	0	0	0	0	0	0	0	0	0	0.244359	0.244359	0.244359	0.244359	1	0.244359	2
2656	6823	ENSG00000229644	NAMPTP1	1	ENSG00000158497	HMHB1	HMHB1 _( 14890 )	4	chr5_143827051_143827508	1	0	0	0	0	0	0	0	1	0	0	0	0	0	0	0	0	0	0	0	0	0	0	-0.24434	0.24434	0.24434	0.24434	1	0.24434	2
2891	1727	ENSG00000261884	ENSG00000261884	1	ENSG00000149289	ZC3H12C	ZC3H12C _( -33044 )	4	chr11_110059997_110060317	1	0	0	0	0	0	0	0	1	0	0	0	0	0	0	0	0	0	0	0	0	0	0	0.244337	0.244337	0.244337	0.244337	1	0.244337	2
802	1285	ENSG00000120729	MYOT	1	ENSG00000151893	CACUL1	CACUL1 _( 28736 )	4	chr10_118725979_118726513	1	0	0	0	0	0	0	0	1	0	0	0	0	0	0	0	0	0	0	0	0	0	0	0.244334	0.244334	0.244334	0.244334	1	0.244334	2
1127	6231	ENSG00000136108	CKAP2	1	ENSG00000170390	DCLK2	DCLK2 _( 224304 )	4	chr4_150302578_150302757	6	1	0	1	1	1	1	1	0	0.244297	0.244297	0	0	0.0867078	0.0867078	0.0559777	0.0559777	0.119708	0.119708	0.0825483	0.0825483	0.195822	0.195822	0	0	0.244297	0.130843	1	0.244297	2
2190	3938	ENSG00000181617	FDCSP	1	ENSG00000138031	ADCY3	ADCY3 _( -10974 )	4	chr2_24930813_24931261	6	1	1	1	1	0	1	1	0	-0.244287	0.244287	-0.19789	0.19789	-0.136633	0.136633	-0.112669	0.112669	0	0	-0.391778	0.391778	-0.114271	0.114271	0	0	0.391778	0.199588	1	0.244287	2
188	5304	ENSG00000071282	LMCD1	1	ENSG00000163605	PPP4R2	PPP4R2 _( -5636 )	4	chr3_72990679_72991149	7	1	1	1	1	1	1	1	0	-0.24426	0.24426	-0.0478214	0.0478214	-0.0993965	0.0993965	-0.221203	0.221203	-0.277786	0.277786	-0.00341355	0.00341355	-0.221126	0.221126	0	0	0.277786	0.159287	1	0.24426	2
2433	4738	ENSG00000197747	S100A10	1	ENSG00000125846	ZNF133	ZNF133 _( -8735 )	4	chr20_18279312_18279548	1	0	0	0	0	0	0	0	1	0	0	0	0	0	0	0	0	0	0	0	0	0	0	0.24423	0.24423	0.24423	0.24423	1	0.24423	2
2046	5819	ENSG00000173706	HEG1	1	ENSG00000154274	C4orf19	C4orf19 _( 94961 )	4	chr4_37548902_37549491	1	0	0	0	0	0	0	0	1	0	0	0	0	0	0	0	0	0	0	0	0	0	0	-0.244099	0.244099	0.244099	0.244099	1	0.244099	2
1141	2903	ENSG00000136527	TRA2B	1	ENSG00000103569	AQP9	AQP9 _( 75852 )	4	chr15_58214021_58214251	2	0	0	0	0	0	0	1	1	0	0	0	0	0	0	0	0	0	0	0	0	-0.0597631	0.0597631	-0.244087	0.244087	0.244087	0.151925	1	0.244087	2
1611	4641	ENSG00000160179	ABCG1	1	ENSG00000067066	SP100	SP100 _( 104820 )	4	chr2_230520762_230521156	4	1	0	1	0	1	0	1	0	-0.244047	0.244047	0	0	-0.109529	0.109529	0	0	-0.0691741	0.0691741	0	0	-0.15955	0.15955	0	0	0.244047	0.145575	1	0.244047	2
2147	3591	ENSG00000178934	LGALS7B	1	ENSG00000170558	CDH2	CDH2 _( -371476 )	4	chr18_28548922_28549155	1	0	0	0	0	0	0	0	1	0	0	0	0	0	0	0	0	0	0	0	0	0	0	0.244046	0.244046	0.244046	0.244046	1	0.244046	2
2907	2405	ENSG00000264558	ENSG00000264558	1	ENSG00000102554	KLF5	KLF5 _( -29478 )	4	chr13_73025310_73025498	1	0	0	0	0	0	0	0	1	0	0	0	0	0	0	0	0	0	0	0	0	0	0	-0.244039	0.244039	0.244039	0.244039	1	0.244039	2
57	5335	ENSG00000019144	PHLDB1	1	ENSG00000178700	DHFR2	DHFR2 _( -161828 )	4	chr3_94225217_94225585	3	0	0	0	1	1	0	0	1	0	0	0	0	0	0	0.0343863	0.0343863	0.053693	0.053693	0	0	0	0	0.244002	0.244002	0.244002	0.110694	1	0.244002	2
2949	5485	ENSG00000268942	CKS1BP3	1	ENSG00000073711	PPP2R3A	PPP2R3A _( 22077 )	4	chr3_135987750_135987911	1	0	0	0	0	0	0	0	1	0	0	0	0	0	0	0	0	0	0	0	0	0	0	-0.243995	0.243995	0.243995	0.243995	1	0.243995	2
762	2417	ENSG00000118523	CCN2	1	ENSG00000178695	KCTD12	KCTD12 _( 238344 )	4	chr13_76647566_76648046	5	1	1	1	1	0	0	1	0	0.243992	0.243992	0.0950588	0.0950588	0.135653	0.135653	0.155006	0.155006	0	0	0	0	0.288023	0.288023	0	0	0.288023	0.183547	1	0.243992	2
999	163	ENSG00000131378	RFTN1	1	ENSG00000162366	PDZK1IP1	PDZK1IP1 _( -19675 )	4	chr1_47210719_47210953	6	1	1	1	1	0	1	1	0	0.243972	0.243972	0.231104	0.231104	0.178144	0.178144	0.167261	0.167261	0	0	0.0230414	0.0230414	0.130679	0.130679	0	0	0.243972	0.162367	1	0.243972	2
379	6951	ENSG00000100284	TOM1	1	ENSG00000145934	TENM2	TENM2 _( 117953 )	4	chr5_167402752_167402971	1	0	0	0	0	0	0	0	1	0	0	0	0	0	0	0	0	0	0	0	0	0	0	0.243966	0.243966	0.243966	0.243966	1	0.243966	2
1493	6250	ENSG00000153395	LPCAT1	1	ENSG00000061918	GUCY1B1	GUCY1B1 _( 562261 )	4	chr4_156321253_156321528	4	1	0	1	1	0	0	1	0	0.243959	0.243959	0	0	0.347916	0.347916	0.33672	0.33672	0	0	0	0	0.100889	0.100889	0	0	0.347916	0.257371	1	0.243959	2
1874	3753	ENSG00000167772	ANGPTL4	1	ENSG00000167772	ANGPTL4	ANGPTL4 _( 11597 )	4	chr19_8374896_8376667	5	1	1	0	0	1	1	1	0	0.243947	0.243947	0.0322728	0.0322728	0	0	0	0	0.104471	0.104471	0.135363	0.135363	0.208519	0.208519	0	0	0.243947	0.144914	1	0.243947	2
1703	8624	ENSG00000163564	PYHIN1	1	ENSG00000104419	NDRG1	NDRG1 _( -87426 )	4	chr8_133389448_133389977	1	0	0	0	0	0	0	0	1	0	0	0	0	0	0	0	0	0	0	0	0	0	0	0.24391	0.24391	0.24391	0.24391	1	0.24391	2
1978	918	ENSG00000170786	SDR16C5	1	ENSG00000148429	USP6NL	USP6NL _( 6347 )	4	chr10_11604906_11605407	6	1	1	1	1	0	1	1	0	-0.243767	0.243767	-0.0291513	0.0291513	-0.29376	0.29376	-0.198276	0.198276	0	0	-0.108905	0.108905	-0.0979506	0.0979506	0	0	0.29376	0.161969	1	0.243767	2
1110	462	ENSG00000135477	KRT87P	1	ENSG00000143546	S100A8	S100A8 _( 5817 )	4	chr1_153384837_153385371	5	1	1	0	1	0	1	1	0	-0.243731	0.243731	-0.00017762	0.00017762	0	0	-0.187739	0.187739	0	0	-0.335178	0.335178	-0.10568	0.10568	0	0	0.335178	0.174501	1	0.243731	2
98	3713	ENSG00000041982	TNC	1	ENSG00000176225	RTTN	RTTN _( 72508 )	4	chr18_70132910_70133437	1	0	0	0	0	0	0	0	1	0	0	0	0	0	0	0	0	0	0	0	0	0	0	-0.243712	0.243712	0.243712	0.243712	1	0.243712	2
236	6835	ENSG00000077264	PAK3	1	ENSG00000183775	KCTD16	KCTD16 _( 527035 )	4	chr5_144697867_144698664	1	0	0	0	0	0	0	0	1	0	0	0	0	0	0	0	0	0	0	0	0	0	0	-0.243699	0.243699	0.243699	0.243699	1	0.243699	2
2278	615	ENSG00000185432	METTL7A	1	ENSG00000198860	TSEN15	TSEN15 _( 108591 )	4	chr1_184160242_184160637	1	0	0	0	0	0	0	0	1	0	0	0	0	0	0	0	0	0	0	0	0	0	0	-0.243683	0.243683	0.243683	0.243683	1	0.243683	2
223	7333	ENSG00000075618	FSCN1	1	ENSG00000112182	BACH2	BACH2 _( 174272 )	4	chr6_90121949_90122636	1	0	0	0	0	0	0	0	1	0	0	0	0	0	0	0	0	0	0	0	0	0	0	0.243661	0.243661	0.243661	0.243661	1	0.243661	2
2327	6655	ENSG00000187498	COL4A1	1	ENSG00000145743	FBXL17	FBXL17 _( -147301 )	4	chr5_108529399_108529816	1	0	0	0	0	0	0	0	1	0	0	0	0	0	0	0	0	0	0	0	0	0	0	0.243635	0.243635	0.243635	0.243635	1	0.243635	2
1412	8425	ENSG00000148346	LCN2	1	ENSG00000156103	MMP16	MMP16 _( 51316 )	4	chr8_88276261_88276709	1	0	0	0	0	0	0	0	1	0	0	0	0	0	0	0	0	0	0	0	0	0	0	-0.243594	0.243594	0.243594	0.243594	1	0.243594	2
1945	4310	ENSG00000169689	CENPX	1	ENSG00000115919	KYNU	KYNU _( -45499 )	4	chr2_142831698_142831999	5	1	0	0	1	1	1	1	0	0.243572	0.243572	0	0	0	0	0.0653207	0.0653207	0.257317	0.257317	0.0799156	0.0799156	0.0773056	0.0773056	0	0	0.257317	0.144686	1	0.243572	2
690	3662	ENSG00000115226	FNDC4	1	ENSG00000041353	RAB27B	RAB27B _( 56682 )	4	chr18_54774542_54774881	1	0	0	0	0	0	0	0	1	0	0	0	0	0	0	0	0	0	0	0	0	0	0	-0.243559	0.243559	0.243559	0.243559	1	0.243559	2
2654	6800	ENSG00000229487	ALG13-AS1	1	ENSG00000120725	SIL1	SIL1 _( 4240 )	4	chr5_139288929_139289294	6	1	0	1	1	1	1	1	0	-0.243546	0.243546	0	0	-0.281197	0.281197	-0.0512802	0.0512802	-0.229254	0.229254	-0.215019	0.215019	-0.182973	0.182973	0	0	0.281197	0.200545	1	0.243546	2
487	4679	ENSG00000104892	KLC3	1	ENSG00000198053	SIRPA	SIRPA _( -53969 )	4	chr20_1839615_1840198	1	0	0	0	0	0	0	0	1	0	0	0	0	0	0	0	0	0	0	0	0	0	0	0.243524	0.243524	0.243524	0.243524	1	0.243524	2
355	2781	ENSG00000097046	CDC7	1	ENSG00000075413	MARK3	MARK3 _( 62725 )	4	chr14_103448117_103448472	1	0	0	0	0	0	0	0	1	0	0	0	0	0	0	0	0	0	0	0	0	0	0	0.243494	0.243494	0.243494	0.243494	1	0.243494	2
2361	8254	ENSG00000188747	NOXA1	1	ENSG00000172728	FUT10	FUT10 _( 112186 )	4	chr8_33361007_33361236	2	0	1	0	0	0	0	0	1	0	0	-0.0329775	0.0329775	0	0	0	0	0	0	0	0	0	0	-0.243452	0.243452	0.243452	0.138215	1	0.243452	2
819	5677	ENSG00000121621	KIF18A	1	ENSG00000180611	MB21D2	MB21D2 _( -22024 )	4	chr3_192940185_192940656	4	1	0	1	1	0	0	1	0	0.243429	0.243429	0	0	0.0338587	0.0338587	0.181504	0.181504	0	0	0	0	0.283938	0.283938	0	0	0.283938	0.185682	1	0.243429	2
1112	5749	ENSG00000135596	MICAL1	1	ENSG00000169744	LDB2	LDB2 _( 63317 )	4	chr4_16835261_16835492	1	0	0	0	0	0	0	0	1	0	0	0	0	0	0	0	0	0	0	0	0	0	0	0.243364	0.243364	0.243364	0.243364	1	0.243364	2
1344	2781	ENSG00000144136	SLC20A1	1	ENSG00000075413	MARK3	MARK3 _( 62725 )	4	chr14_103448117_103448472	1	0	0	0	0	0	0	0	1	0	0	0	0	0	0	0	0	0	0	0	0	0	0	0.243363	0.243363	0.243363	0.243363	1	0.243363	2
2501	3528	ENSG00000204389	HSPA1A	1	ENSG00000082397	EPB41L3	EPB41L3 _( 166017 )	4	chr18_5464346_5464683	1	0	0	0	0	0	0	0	1	0	0	0	0	0	0	0	0	0	0	0	0	0	0	-0.243351	0.243351	0.243351	0.243351	1	0.243351	2
185	2781	ENSG00000070950	RAD18	1	ENSG00000075413	MARK3	MARK3 _( 62725 )	4	chr14_103448117_103448472	1	0	0	0	0	0	0	0	1	0	0	0	0	0	0	0	0	0	0	0	0	0	0	0.243284	0.243284	0.243284	0.243284	1	0.243284	2
1243	7631	ENSG00000140022	STON2	1	ENSG00000112541	PDE10A	PDE10A _( 63652 )	4	chr6_165922181_165922951	3	1	0	1	0	0	0	1	0	-0.243235	0.243235	0	0	-9.71926e-05	9.71926e-05	0	0	0	0	0	0	-0.451449	0.451449	0	0	0.451449	0.231594	1	0.243235	2
641	5884	ENSG00000112312	GMNN	1	ENSG00000109182	CWH43	CWH43 _( 647696 )	4	chr4_49633943_49634533	5	1	0	1	1	1	0	1	0	-0.243174	0.243174	0	0	-0.256467	0.256467	-0.0896145	0.0896145	-0.0729087	0.0729087	0	0	-0.112455	0.112455	0	0	0.256467	0.154924	1	0.243174	2
30	3049	ENSG00000009790	TRAF3IP3	1	ENSG00000183571	PGPEP1L	PGPEP1L _( 29321 )	4	chr15_98978091_98978474	1	0	0	0	0	0	0	0	1	0	0	0	0	0	0	0	0	0	0	0	0	0	0	0.243154	0.243154	0.243154	0.243154	1	0.243154	2
2112	8728	ENSG00000177000	MTHFR	1	ENSG00000276759	ENSG00000276759	ENSG00000276759 _( 226184 )	4	chr9_26292859_26293360	5	1	0	1	0	1	1	1	0	-0.24314	0.24314	0	0	-0.14862	0.14862	0	0	-0.166126	0.166126	-0.0134943	0.0134943	-0.174851	0.174851	0	0	0.24314	0.149246	1	0.24314	2
2671	4164	ENSG00000231389	HLA-DPA1	1	ENSG00000163121	NEURL3	NEURL3 _( 21467 )	4	chr2_96485886_96486642	3	1	1	0	0	0	0	1	0	0.243123	0.243123	0.05344	0.05344	0	0	0	0	0	0	0	0	0.245825	0.245825	0	0	0.245825	0.180796	1	0.243123	2
316	3056	ENSG00000090530	P3H2	1	ENSG00000183475	ASB7	ASB7 _( -5274 )	4	chr15_100596687_100597260	5	1	0	1	1	1	0	1	0	-0.243105	0.243105	0	0	-0.301212	0.301212	-0.157374	0.157374	-0.0842741	0.0842741	0	0	-0.466082	0.466082	0	0	0.466082	0.25041	1	0.243105	2
797	3251	ENSG00000120594	PLXDC2	1	ENSG00000186153	WWOX	WWOX _( 464402 )	4	chr16_78563815_78564388	1	0	0	0	0	0	0	0	1	0	0	0	0	0	0	0	0	0	0	0	0	0	0	0.242957	0.242957	0.242957	0.242957	1	0.242957	2
61	7241	ENSG00000021355	SERPINB1	1	ENSG00000124749	COL21A1	COL21A1 _( 158389 )	4	chr6_56235111_56235705	1	0	0	0	0	0	0	0	1	0	0	0	0	0	0	0	0	0	0	0	0	0	0	-0.242932	0.242932	0.242932	0.242932	1	0.242932	2
208	2130	ENSG00000074211	PPP2R2C	1	ENSG00000187510	C12orf74	C12orf74 _( -98503 )	4	chr12_92603772_92604340	1	0	0	0	0	0	0	0	1	0	0	0	0	0	0	0	0	0	0	0	0	0	0	0.242871	0.242871	0.242871	0.242871	1	0.242871	2
2203	7282	ENSG00000182253	SYNM	1	ENSG00000135312	HTR1B	HTR1B _( 62204 )	4	chr6_77401287_77401569	1	0	0	0	0	0	0	0	1	0	0	0	0	0	0	0	0	0	0	0	0	0	0	0.242853	0.242853	0.242853	0.242853	1	0.242853	2
2684	4194	ENSG00000232519	ENSG00000232519	1	ENSG00000115594	IL1R1	IL1R1 _( -22815 )	4	chr2_102041473_102041729	5	1	1	1	0	0	1	1	0	-0.242788	0.242788	-0.169334	0.169334	-0.017761	0.017761	0	0	0	0	-0.114336	0.114336	-0.185207	0.185207	0	0	0.242788	0.145885	1	0.242788	2
1944	3760	ENSG00000169684	CHRNA5	1	ENSG00000141837	CACNA1A	CACNA1A _( -48505 )	4	chr19_13681530_13681906	1	0	0	0	0	0	0	0	1	0	0	0	0	0	0	0	0	0	0	0	0	0	0	-0.242669	0.242669	0.242669	0.242669	1	0.242669	2
209	8947	ENSG00000074410	CA12	1	ENSG00000148154	UGCG	UGCG _( -38634 )	4	chr9_111857627_111858132	5	1	0	1	1	1	0	1	0	0.242658	0.242658	0	0	0.223371	0.223371	0.0324388	0.0324388	0.0200822	0.0200822	0	0	0.334284	0.334284	0	0	0.334284	0.170567	1	0.242658	2
1226	7688	ENSG00000139192	TAPBPL	1	ENSG00000071189	SNX13	SNX13 _( -24871 )	4	chr7_17965372_17966087	1	0	0	0	0	0	0	0	1	0	0	0	0	0	0	0	0	0	0	0	0	0	0	-0.242562	0.242562	0.242562	0.242562	1	0.242562	2
238	5884	ENSG00000077514	POLD3	1	ENSG00000109182	CWH43	CWH43 _( 647696 )	4	chr4_49633943_49634533	6	1	1	1	1	1	0	1	0	-0.242552	0.242552	-0.159414	0.159414	-0.322068	0.322068	-0.212068	0.212068	-0.145621	0.145621	0	0	-0.282978	0.282978	0	0	0.322068	0.22745	1	0.242552	2
2144	2424	ENSG00000178826	TMEM139	1	ENSG00000152192	POU4F1	POU4F1 _( 284004 )	4	chr13_78319282_78319556	1	0	0	0	0	0	0	0	1	0	0	0	0	0	0	0	0	0	0	0	0	0	0	-0.24249	0.24249	0.24249	0.24249	1	0.24249	2
907	310	ENSG00000126709	IFI6	1	ENSG00000154451	GBP5	GBP5 _( 0 )	4	chr1_89272438_89273315	5	0	1	1	1	1	0	0	1	0	0	0.0515827	0.0515827	0.123841	0.123841	7.78557e-05	7.78557e-05	0.227191	0.227191	0	0	0	0	0.242448	0.242448	0.242448	0.129028	1	0.242448	2
2635	4373	ENSG00000226950	DANCR	1	ENSG00000184611	KCNH7	KCNH7 _( -86870 )	4	chr2_162925600_162925920	1	0	0	0	0	0	0	0	1	0	0	0	0	0	0	0	0	0	0	0	0	0	0	-0.242422	0.242422	0.242422	0.242422	1	0.242422	2
645	1022	ENSG00000112715	VEGFA	1	ENSG00000177291	GJD4	GJD4 _( -109536 )	4	chr10_35495418_35495874	5	1	0	1	1	0	1	1	0	-0.242419	0.242419	0	0	-0.141314	0.141314	-0.220126	0.220126	0	0	-0.000427689	0.000427689	-0.274737	0.274737	0	0	0.274737	0.175805	1	0.242419	2
1415	7243	ENSG00000148459	PDSS1	1	ENSG00000124749	COL21A1	COL21A1 _( -46203 )	4	chr6_56440297_56441020	1	0	0	0	0	0	0	0	1	0	0	0	0	0	0	0	0	0	0	0	0	0	0	0.242402	0.242402	0.242402	0.242402	1	0.242402	2
2409	3646	ENSG00000197006	METTL9	1	ENSG00000184828	ZBTB7C	ZBTB7C _( 53581 )	4	chr18_48356854_48357171	5	1	1	1	1	0	0	1	0	-0.242371	0.242371	-0.108647	0.108647	-0.0241795	0.0241795	-0.17784	0.17784	0	0	0	0	-0.048625	0.048625	0	0	0.242371	0.120332	1	0.242371	2
2347	6976	ENSG00000188293	IGFL1	1	ENSG00000185662	SMIM23	SMIM23 _( 12881 )	4	chr5_171795313_171795761	4	1	0	1	1	0	0	1	0	0.242307	0.242307	0	0	9.74175e-05	9.74175e-05	0.208247	0.208247	0	0	0	0	0.116266	0.116266	0	0	0.242307	0.141729	1	0.242307	2
350	6489	ENSG00000096060	FKBP5	1	ENSG00000164172	MOCS2	MOCS2 _( -101614 )	4	chr5_53211677_53212139	1	0	0	0	0	0	0	0	1	0	0	0	0	0	0	0	0	0	0	0	0	0	0	-0.242304	0.242304	0.242304	0.242304	1	0.242304	2
2300	8693	ENSG00000186185	KIF18B	1	ENSG00000107165	TYRP1	TYRP1 _( -754067 )	4	chr9_11931097_11931372	5	1	0	1	0	1	1	1	0	0.242291	0.242291	0	0	0.355033	0.355033	0	0	0.0898686	0.0898686	0.0874398	0.0874398	0.0709352	0.0709352	0	0	0.355033	0.169113	1	0.242291	2
1730	4020	ENSG00000164045	CDC25A	1	ENSG00000171132	PRKCE	PRKCE _( 294487 )	4	chr2_45945832_45946513	1	0	0	0	0	0	0	0	1	0	0	0	0	0	0	0	0	0	0	0	0	0	0	0.242252	0.242252	0.242252	0.242252	1	0.242252	2
1223	5953	ENSG00000138835	RGS3	1	ENSG00000169429	CXCL8	CXCL8 _( 12629 )	4	chr4_73753135_73753473	6	1	1	1	1	1	0	1	0	-0.242207	0.242207	-0.240549	0.240549	-0.202881	0.202881	-0.0241612	0.0241612	-0.187395	0.187395	0	0	-0.193789	0.193789	0	0	0.242207	0.18183	1	0.242207	2
1978	4627	ENSG00000170786	SDR16C5	1	ENSG00000042304	C2orf83	C2orf83 _( -11103 )	4	chr2_227653468_227653788	1	0	0	0	0	0	0	0	1	0	0	0	0	0	0	0	0	0	0	0	0	0	0	0.242182	0.242182	0.242182	0.242182	1	0.242182	2
2053	6392	ENSG00000174099	MSRB3	1	ENSG00000040731	CDH10	CDH10 _( 77539 )	4	chr5_24567077_24567439	1	0	0	0	0	0	0	0	1	0	0	0	0	0	0	0	0	0	0	0	0	0	0	0.242178	0.242178	0.242178	0.242178	1	0.242178	2
399	2781	ENSG00000100749	VRK1	1	ENSG00000075413	MARK3	MARK3 _( 62725 )	4	chr14_103448117_103448472	2	0	0	0	0	0	0	1	1	0	0	0	0	0	0	0	0	0	0	0	0	0.0397025	0.0397025	0.242126	0.242126	0.242126	0.140914	1	0.242126	2
619	5358	ENSG00000111331	OAS3	1	ENSG00000144820	ADGRG7	ADGRG7 _( -46722 )	4	chr3_100562457_100562867	1	0	0	0	0	0	0	0	1	0	0	0	0	0	0	0	0	0	0	0	0	0	0	-0.242116	0.242116	0.242116	0.242116	1	0.242116	2
1945	6728	ENSG00000169689	CENPX	1	ENSG00000155324	GRAMD2B	GRAMD2B _( 85364 )	4	chr5_126445496_126446033	1	0	0	0	0	0	0	0	1	0	0	0	0	0	0	0	0	0	0	0	0	0	0	0.242093	0.242093	0.242093	0.242093	1	0.242093	2
1349	6466	ENSG00000144476	ACKR3	1	ENSG00000177721	ANXA2R	ANXA2R _( 46922 )	4	chr5_42993228_42993423	6	1	1	1	0	1	1	1	0	-0.242016	0.242016	-0.172085	0.172085	-0.202462	0.202462	0	0	-0.204156	0.204156	-0.187393	0.187393	-0.240064	0.240064	0	0	0.242016	0.208029	1	0.242016	2
149	5641	ENSG00000064692	SNCAIP	1	ENSG00000073849	ST6GAL1	ST6GAL1 _( 69481 )	4	chr3_186999966_187000169	1	0	0	0	0	0	0	0	1	0	0	0	0	0	0	0	0	0	0	0	0	0	0	-0.241998	0.241998	0.241998	0.241998	1	0.241998	2
3060	5321	ENSG00000285417	ENSG00000285417	1	ENSG00000175105	ZNF654	ZNF654 _( -362414 )	4	chr3_87696430_87696860	1	0	0	0	0	0	0	0	1	0	0	0	0	0	0	0	0	0	0	0	0	0	0	-0.241968	0.241968	0.241968	0.241968	1	0.241968	2
1895	6756	ENSG00000168393	DTYMK	1	ENSG00000158985	CDC42SE2	CDC42SE2 _( -26818 )	4	chr5_131218277_131218675	4	0	0	0	1	1	1	0	1	0	0	0	0	0	0	0.0266517	0.0266517	0.0390089	0.0390089	0.051695	0.051695	0	0	0.241967	0.241967	0.241967	0.0898305	1	0.241967	2
1619	6800	ENSG00000160325	CACFD1	1	ENSG00000120725	SIL1	SIL1 _( 4240 )	4	chr5_139288929_139289294	7	1	1	1	1	1	1	1	0	-0.241946	0.241946	-0.365222	0.365222	-0.340625	0.340625	-0.332445	0.332445	-0.265131	0.265131	-0.0800053	0.0800053	-0.105935	0.105935	0	0	0.365222	0.24733	1	0.241946	2
2735	6613	ENSG00000238390	ENSG00000238390	1	ENSG00000081189	MEF2C	MEF2C _( -361294 )	4	chr5_89265551_89265994	1	0	0	0	0	0	0	0	1	0	0	0	0	0	0	0	0	0	0	0	0	0	0	0.241905	0.241905	0.241905	0.241905	1	0.241905	2
1678	1575	ENSG00000163207	IVL	1	ENSG00000171533	MAP6	MAP6 _( -4869 )	4	chr11_75673989_75674403	7	1	1	1	1	1	1	1	0	-0.241864	0.241864	-0.253569	0.253569	-0.196818	0.196818	-0.400042	0.400042	-0.156871	0.156871	-0.0712676	0.0712676	-0.143619	0.143619	0	0	0.400042	0.20915	1	0.241864	2
595	4557	ENSG00000110011	DNAJC4	1	ENSG00000114948	ADAM23	ADAM23 _( 38678 )	4	chr2_206482217_206482392	1	0	0	0	0	0	0	0	1	0	0	0	0	0	0	0	0	0	0	0	0	0	0	0.241845	0.241845	0.241845	0.241845	1	0.241845	2
3059	3954	ENSG00000284969	ENSG00000284969	1	ENSG00000176714	CCDC121	CCDC121 _( -9010 )	4	chr2_27638022_27638679	4	0	0	1	0	0	1	1	1	0	0	0	0	0.0332799	0.0332799	0	0	0	0	0.0198799	0.0198799	0.0568504	0.0568504	0.24184	0.24184	0.24184	0.0879625	1	0.24184	2
513	5968	ENSG00000105856	HBP1	1	ENSG00000109321	AREG	AREG _( 153641 )	4	chr4_74598775_74599487	1	0	0	0	0	0	0	0	1	0	0	0	0	0	0	0	0	0	0	0	0	0	0	0.241825	0.241825	0.241825	0.241825	1	0.241825	2
884	6062	ENSG00000125454	SLC25A19	1	ENSG00000163114	PDHA2	PDHA2 _( 138226 )	4	chr4_95978245_95978459	6	1	0	1	1	1	1	1	0	0.241792	0.241792	0	0	0.160401	0.160401	0.100263	0.100263	0.179879	0.179879	0.205021	0.205021	0.189811	0.189811	0	0	0.241792	0.179528	1	0.241792	2
1518	4310	ENSG00000154760	SLFN13	1	ENSG00000115919	KYNU	KYNU _( -45499 )	4	chr2_142831698_142831999	6	1	1	1	0	1	1	1	0	0.241709	0.241709	0.0487009	0.0487009	0.110604	0.110604	0	0	0.217795	0.217795	0.0666709	0.0666709	0.231775	0.231775	0	0	0.241709	0.152876	1	0.241709	2
1257	4284	ENSG00000140481	CCDC33	1	ENSG00000150551	LYPD1	LYPD1 _( 120105 )	4	chr2_132551136_132551474	1	0	0	0	0	0	0	0	1	0	0	0	0	0	0	0	0	0	0	0	0	0	0	0.241704	0.241704	0.241704	0.241704	1	0.241704	2
1712	7789	ENSG00000163697	APBB2	1	ENSG00000146674	IGFBP3	IGFBP3 _( -223148 )	4	chr7_46145022_46145739	6	1	0	1	1	1	1	1	0	0.241701	0.241701	0	0	0.210177	0.210177	0.312674	0.312674	0.0657454	0.0657454	0.137555	0.137555	0.360937	0.360937	0	0	0.360937	0.221465	1	0.241701	2
2843	8403	ENSG00000257622	ENSG00000257622	1	ENSG00000104497	SNX16	SNX16 _( -464642 )	4	chr8_82307508_82307963	1	0	0	0	0	0	0	0	1	0	0	0	0	0	0	0	0	0	0	0	0	0	0	0.241582	0.241582	0.241582	0.241582	1	0.241582	2
313	9020	ENSG00000090238	YPEL3	1	ENSG00000146938	NLGN4X	NLGN4X _( 233361 )	4	chrX_5994889_5995502	6	1	1	1	1	1	0	1	0	0.241541	0.241541	0.389801	0.389801	0.147314	0.147314	0.160909	0.160909	0.269561	0.269561	0	0	0.246117	0.246117	0	0	0.389801	0.24254	1	0.241541	2
1149	4765	ENSG00000136854	STXBP1	1	ENSG00000171456	ASXL1	ASXL1 _( -16951 )	4	chr20_32341134_32341379	5	1	1	1	0	1	0	1	0	-0.241488	0.241488	-0.0170498	0.0170498	-0.323942	0.323942	0	0	-0.367223	0.367223	0	0	-0.283915	0.283915	0	0	0.367223	0.246723	1	0.241488	2
2357	5608	ENSG00000188549	CCDC9B	1	ENSG00000177694	NAALADL2	NAALADL2 _( -110441 )	4	chr3_174330253_174330546	1	0	0	0	0	0	0	0	1	0	0	0	0	0	0	0	0	0	0	0	0	0	0	0.241488	0.241488	0.241488	0.241488	1	0.241488	2
2745	3466	ENSG00000240710	ENSG00000240710	1	ENSG00000062716	VMP1	VMP1 _( -11083 )	4	chr17_59695915_59696382	1	0	0	0	0	0	0	0	1	0	0	0	0	0	0	0	0	0	0	0	0	0	0	0.24148	0.24148	0.24148	0.24148	1	0.24148	2
1739	9297	ENSG00000164120	HPGD	1	ENSG00000203923	SPANXN1	SPANXN1 _( -531214 )	4	chrX_144715421_144715614	1	0	0	0	0	0	0	0	1	0	0	0	0	0	0	0	0	0	0	0	0	0	0	0.241425	0.241425	0.241425	0.241425	1	0.241425	2
1310	5679	ENSG00000143153	ATP1B1	1	ENSG00000114331	ACAP2	ACAP2 _( 76551 )	4	chr3_195366217_195366527	1	0	0	0	0	0	0	0	1	0	0	0	0	0	0	0	0	0	0	0	0	0	0	0.241385	0.241385	0.241385	0.241385	1	0.241385	2
708	9121	ENSG00000115738	ID2	1	ENSG00000188937	NYX	NYX _( 7925 )	4	chrX_41455359_41455648	2	0	1	0	0	0	0	0	1	0	0	0.0115235	0.0115235	0	0	0	0	0	0	0	0	0	0	0.241365	0.241365	0.241365	0.126444	1	0.241365	2
1227	8747	ENSG00000139211	AMIGO2	1	ENSG00000278889	OR2S2	OR2S2 _( -38387 )	4	chr9_35996541_35997368	4	1	1	0	0	1	0	1	0	0.241357	0.241357	0.0399942	0.0399942	0	0	0	0	0.105646	0.105646	0	0	0.0591058	0.0591058	0	0	0.241357	0.111526	1	0.241357	2
999	6759	ENSG00000131378	RFTN1	1	ENSG00000158987	RAPGEF6	RAPGEF6 _( 186180 )	4	chr5_131610138_131610803	6	1	1	1	1	1	0	1	0	0.241335	0.241335	0.21179	0.21179	0.245549	0.245549	0.261469	0.261469	0.0288532	0.0288532	0	0	0.039921	0.039921	0	0	0.261469	0.171486	1	0.241335	2
785	6332	ENSG00000119927	GPAM	1	ENSG00000129128	SPCS3	SPCS3 _( 15558 )	4	chr4_176335522_176335891	1	0	0	0	0	0	0	0	1	0	0	0	0	0	0	0	0	0	0	0	0	0	0	-0.24126	0.24126	0.24126	0.24126	1	0.24126	2
2517	8352	ENSG00000204644	ZFP57	1	ENSG00000121022	COPS5	COPS5 _( -50270 )	4	chr8_67134014_67134345	1	0	0	0	0	0	0	0	1	0	0	0	0	0	0	0	0	0	0	0	0	0	0	-0.241226	0.241226	0.241226	0.241226	1	0.241226	2
1105	550	ENSG00000135443	KRT85	1	ENSG00000120337	TNFSF18	TNFSF18 _( 79363 )	4	chr1_172971351_172971600	6	1	1	1	1	1	0	1	0	0.241203	0.241203	0.0651539	0.0651539	0.16587	0.16587	0.242576	0.242576	0.112783	0.112783	0	0	0.0826668	0.0826668	0	0	0.242576	0.151709	1	0.241203	2
1009	1233	ENSG00000131773	KHDRBS3	1	ENSG00000065618	COL17A1	COL17A1 _( -4632 )	4	chr10_104090589_104091017	1	0	0	0	0	0	0	0	1	0	0	0	0	0	0	0	0	0	0	0	0	0	0	0.241005	0.241005	0.241005	0.241005	1	0.241005	2
116	2095	ENSG00000052344	PRSS8	1	ENSG00000198774	RASSF9	RASSF9 _( 208653 )	4	chr12_85627636_85627917	6	1	1	1	1	1	0	1	0	-0.240941	0.240941	-0.082807	0.082807	-0.0717668	0.0717668	-0.370273	0.370273	-0.133454	0.133454	0	0	-0.224163	0.224163	0	0	0.370273	0.187234	1	0.240941	2
2294	6185	ENSG00000185885	IFITM1	1	ENSG00000196782	MAML3	MAML3 _( -26336 )	4	chr4_140180520_140180891	6	1	1	1	1	0	1	1	0	-0.240806	0.240806	-0.329723	0.329723	-0.138454	0.138454	-0.200609	0.200609	0	0	-0.204519	0.204519	-0.216855	0.216855	0	0	0.329723	0.221828	1	0.240806	2
1074	8858	ENSG00000134548	SPX	1	ENSG00000196730	DAPK1	DAPK1 _( -91000 )	4	chr9_87405697_87406228	1	0	0	0	0	0	0	0	1	0	0	0	0	0	0	0	0	0	0	0	0	0	0	0.240793	0.240793	0.240793	0.240793	1	0.240793	2
1748	4866	ENSG00000164342	TLR3	1	ENSG00000149657	LSM14B	LSM14B _( -6069 )	4	chr20_62115999_62116392	1	0	0	0	0	0	0	0	1	0	0	0	0	0	0	0	0	0	0	0	0	0	0	0.24067	0.24067	0.24067	0.24067	1	0.24067	2
1102	1474	ENSG00000135373	EHF	1	ENSG00000026508	CD44	CD44 _( 136548 )	4	chr11_35275418_35275626	1	0	0	0	0	0	0	0	1	0	0	0	0	0	0	0	0	0	0	0	0	0	0	0.240652	0.240652	0.240652	0.240652	1	0.240652	2
1585	5482	ENSG00000158710	TAGLN2	1	ENSG00000073711	PPP2R3A	PPP2R3A _( -35431 )	4	chr3_135929763_135930242	1	0	0	0	0	0	0	0	1	0	0	0	0	0	0	0	0	0	0	0	0	0	0	-0.240651	0.240651	0.240651	0.240651	1	0.240651	2
2246	2313	ENSG00000184368	MAP7D2	1	ENSG00000132963	POMP	POMP _( -61130 )	4	chr13_28597611_28597974	3	1	0	1	0	0	0	1	0	0.24059	0.24059	0	0	0.0915214	0.0915214	0	0	0	0	0	0	0.360219	0.360219	0	0	0.360219	0.230777	1	0.24059	2
814	8100	ENSG00000121207	LRAT	1	ENSG00000133606	MKRN1	MKRN1 _( 16067 )	4	chr7_140463168_140463502	7	1	1	1	1	1	1	1	0	-0.240585	0.240585	-0.190711	0.190711	-0.150362	0.150362	-0.255616	0.255616	-0.223228	0.223228	-0.211365	0.211365	-0.0159981	0.0159981	0	0	0.255616	0.183981	1	0.240585	2
2216	4042	ENSG00000183087	GAS6	1	ENSG00000170820	FSHR	FSHR _( -75097 )	4	chr2_49229634_49229827	1	0	0	0	0	0	0	0	1	0	0	0	0	0	0	0	0	0	0	0	0	0	0	0.24058	0.24058	0.24058	0.24058	1	0.24058	2
1834	2781	ENSG00000166881	NEMP1	1	ENSG00000075413	MARK3	MARK3 _( 62725 )	4	chr14_103448117_103448472	1	0	0	0	0	0	0	0	1	0	0	0	0	0	0	0	0	0	0	0	0	0	0	0.240579	0.240579	0.240579	0.240579	1	0.240579	2
2900	2343	ENSG00000263218	ENSG00000263218	1	ENSG00000133111	RFXAP	RFXAP _( 15165 )	4	chr13_36834389_36834593	5	1	0	1	1	1	0	1	0	0.240552	0.240552	0	0	0.165751	0.165751	0.319217	0.319217	0.0581137	0.0581137	0	0	0.299466	0.299466	0	0	0.319217	0.21662	1	0.240552	2
2066	7800	ENSG00000175040	CHST2	1	ENSG00000106070	GRB10	GRB10 _( -12152 )	4	chr7_50805614_50806052	3	1	0	1	0	0	0	1	0	-0.240551	0.240551	0	0	-0.120354	0.120354	0	0	0	0	0	0	-0.381005	0.381005	0	0	0.381005	0.247303	1	0.240551	2
2508	3085	ENSG00000204544	MUC21	1	ENSG00000153048	CARHSP1	CARHSP1 _( -9055 )	4	chr16_8878067_8879082	2	0	0	1	0	0	0	0	1	0	0	0	0	-0.0195891	0.0195891	0	0	0	0	0	0	0	0	-0.240515	0.240515	0.240515	0.130052	1	0.240515	2
303	3045	ENSG00000089127	OAS1	1	ENSG00000185551	NR2F2	NR2F2 _( -81977 )	4	chr15_96243704_96243961	6	1	1	1	1	1	0	1	0	0.240504	0.240504	0.12371	0.12371	0.165584	0.165584	0.0398063	0.0398063	0.212249	0.212249	0	0	0.225768	0.225768	0	0	0.240504	0.167937	1	0.240504	2
1094	8566	ENSG00000135083	CCNJL	1	ENSG00000136960	ENPP2	ENPP2 _( 1947 )	4	chr8_119671330_119671506	7	1	1	1	1	1	1	1	0	0.240462	0.240462	0.20074	0.20074	0.00816289	0.00816289	0.322576	0.322576	0.100489	0.100489	0.0129494	0.0129494	0.0611853	0.0611853	0	0	0.322576	0.135223	1	0.240462	2
116	3179	ENSG00000052344	PRSS8	1	ENSG00000176842	IRX5	IRX5 _( 21351 )	4	chr16_54952213_54952519	1	0	0	0	0	0	0	0	1	0	0	0	0	0	0	0	0	0	0	0	0	0	0	-0.240439	0.240439	0.240439	0.240439	1	0.240439	2
2963	5101	ENSG00000270882	HIST2H4A	1	ENSG00000182247	UBE2E2	UBE2E2 _( 39080 )	4	chr3_23242100_23242555	5	1	0	1	1	1	0	1	0	-0.24031	0.24031	0	0	-0.213675	0.213675	-0.095518	0.095518	-0.112895	0.112895	0	0	-0.132617	0.132617	0	0	0.24031	0.159003	1	0.24031	2
1681	3980	ENSG00000163220	S100A9	1	ENSG00000171055	FEZ2	FEZ2 _( 136680 )	4	chr2_36509166_36509407	1	0	0	0	0	0	0	0	1	0	0	0	0	0	0	0	0	0	0	0	0	0	0	-0.240264	0.240264	0.240264	0.240264	1	0.240264	2
1424	2277	ENSG00000148926	ADM	1	ENSG00000111450	STX2	STX2 _( 39948 )	4	chr12_130798986_130799318	4	1	1	1	0	0	0	1	0	0.240236	0.240236	0.0148175	0.0148175	0.24202	0.24202	0	0	0	0	0	0	0.264216	0.264216	0	0	0.264216	0.190322	1	0.240236	2
279	80	ENSG00000086061	DNAJA1	1	ENSG00000175707	KDF1	KDF1 _( 19761 )	4	chr1_26940385_26940645	1	0	0	0	0	0	0	0	1	0	0	0	0	0	0	0	0	0	0	0	0	0	0	0.240206	0.240206	0.240206	0.240206	1	0.240206	2
380	6212	ENSG00000100292	HMOX1	1	ENSG00000164164	OTUD4	OTUD4 _( -15142 )	4	chr4_145195303_145196016	3	0	0	1	0	1	0	0	1	0	0	0	0	-0.0443499	0.0443499	0	0	-0.0560055	0.0560055	0	0	0	0	-0.240152	0.240152	0.240152	0.113503	1	0.240152	2
1220	5043	ENSG00000138795	LEF1	1	ENSG00000150995	ITPR1	ITPR1 _( 13800 )	4	chr3_4507145_4507414	6	1	1	1	1	1	0	1	0	-0.240134	0.240134	-0.102166	0.102166	-0.188738	0.188738	-0.0751654	0.0751654	-0.171271	0.171271	0	0	-0.30468	0.30468	0	0	0.30468	0.180359	1	0.240134	2
1822	1964	ENSG00000166689	PLEKHA7	1	ENSG00000123352	SPATS2	SPATS2 _( -8464 )	4	chr12_49357820_49358120	1	0	0	0	0	0	0	0	1	0	0	0	0	0	0	0	0	0	0	0	0	0	0	0.240121	0.240121	0.240121	0.240121	1	0.240121	2
445	4083	ENSG00000102854	MSLN	1	ENSG00000198369	SPRED2	SPRED2 _( -122161 )	4	chr2_65554798_65555074	1	0	0	0	0	0	0	0	1	0	0	0	0	0	0	0	0	0	0	0	0	0	0	-0.240065	0.240065	0.240065	0.240065	1	0.240065	2
1445	1964	ENSG00000150782	IL18	1	ENSG00000123352	SPATS2	SPATS2 _( -8464 )	4	chr12_49357820_49358120	1	0	0	0	0	0	0	0	1	0	0	0	0	0	0	0	0	0	0	0	0	0	0	0.240044	0.240044	0.240044	0.240044	1	0.240044	2
2542	2095	ENSG00000207181	SNORA14B	1	ENSG00000198774	RASSF9	RASSF9 _( 208653 )	4	chr12_85627636_85627917	5	1	0	1	0	1	1	1	0	0.240035	0.240035	0	0	0.337957	0.337957	0	0	0.204625	0.204625	0.317561	0.317561	0.253407	0.253407	0	0	0.337957	0.270717	1	0.240035	2
392	3957	ENSG00000100526	CDKN3	1	ENSG00000243147	MRPL33	MRPL33 _( -9005 )	4	chr2_27762274_27762712	6	1	0	1	1	1	1	1	0	0.239919	0.239919	0	0	0.188615	0.188615	0.129622	0.129622	0.277179	0.277179	0.0399065	0.0399065	0.0457713	0.0457713	0	0	0.277179	0.153502	1	0.239919	2
2266	5043	ENSG00000184992	BRI3BP	1	ENSG00000150995	ITPR1	ITPR1 _( 13800 )	4	chr3_4507145_4507414	6	1	1	1	1	1	0	1	0	-0.239895	0.239895	-0.0178419	0.0178419	-0.155147	0.155147	-0.216727	0.216727	-0.164099	0.164099	0	0	-0.134399	0.134399	0	0	0.239895	0.154685	1	0.239895	2
2273	3734	ENSG00000185201	IFITM2	1	ENSG00000178342	KCNG2	KCNG2 _( -71628 )	4	chr18_79791184_79792040	1	0	0	0	0	0	0	0	1	0	0	0	0	0	0	0	0	0	0	0	0	0	0	0.239875	0.239875	0.239875	0.239875	1	0.239875	2
876	8859	ENSG00000125089	SH3TC1	1	ENSG00000196730	DAPK1	DAPK1 _( -55427 )	4	chr9_87441186_87441801	1	0	0	0	0	0	0	0	1	0	0	0	0	0	0	0	0	0	0	0	0	0	0	0.239862	0.239862	0.239862	0.239862	1	0.239862	2
2575	256	ENSG00000214357	NEURL1B	1	ENSG00000162621	LRRC53	LRRC53 _( 89545 )	4	chr1_74422808_74423069	1	0	0	0	0	0	0	0	1	0	0	0	0	0	0	0	0	0	0	0	0	0	0	-0.239779	0.239779	0.239779	0.239779	1	0.239779	2
34	5884	ENSG00000010292	NCAPD2	1	ENSG00000109182	CWH43	CWH43 _( 647696 )	4	chr4_49633943_49634533	5	1	1	1	0	1	0	1	0	-0.239753	0.239753	-0.182578	0.182578	-0.187873	0.187873	0	0	-0.249919	0.249919	0	0	-0.152609	0.152609	0	0	0.249919	0.202546	1	0.239753	2
1719	2903	ENSG00000163808	KIF15	1	ENSG00000103569	AQP9	AQP9 _( 75852 )	4	chr15_58214021_58214251	1	0	0	0	0	0	0	0	1	0	0	0	0	0	0	0	0	0	0	0	0	0	0	-0.239671	0.239671	0.239671	0.239671	1	0.239671	2
2137	3175	ENSG00000178445	GLDC	1	ENSG00000177200	CHD9	CHD9 _( 92414 )	4	chr16_53147447_53147966	1	0	0	0	0	0	0	0	1	0	0	0	0	0	0	0	0	0	0	0	0	0	0	-0.239615	0.239615	0.239615	0.239615	1	0.239615	2
2574	3334	ENSG00000214274	ANG	1	ENSG00000171962	DRC3	DRC3 _( 10465 )	4	chr17_17983278_17983840	1	0	0	0	0	0	0	0	1	0	0	0	0	0	0	0	0	0	0	0	0	0	0	0.239603	0.239603	0.239603	0.239603	1	0.239603	2
1673	9013	ENSG00000163050	COQ8A	1	ENSG00000198113	TOR4A	TOR4A _( -8110 )	4	chr9_137269196_137269639	1	0	0	0	0	0	0	0	1	0	0	0	0	0	0	0	0	0	0	0	0	0	0	0.239587	0.239587	0.239587	0.239587	1	0.239587	2
2703	2576	ENSG00000234231	ENSG00000234231	1	ENSG00000189139	FSCB	FSCB _( 927293 )	4	chr14_43579755_43579986	5	1	1	0	1	0	1	1	0	-0.239576	0.239576	-0.175851	0.175851	0	0	-0.147157	0.147157	0	0	-0.0025628	0.0025628	-0.153066	0.153066	0	0	0.239576	0.143643	1	0.239576	2
2228	73	ENSG00000183696	UPP1	1	ENSG00000117643	MAN1C1	MAN1C1 _( 71296 )	4	chr1_25688764_25689127	1	0	0	0	0	0	0	0	1	0	0	0	0	0	0	0	0	0	0	0	0	0	0	-0.239557	0.239557	0.239557	0.239557	1	0.239557	2
3030	5249	ENSG00000279255	ENSG00000279255	1	ENSG00000163684	RPP14	RPP14 _( -26921 )	4	chr3_58278780_58279326	1	0	0	0	0	0	0	0	1	0	0	0	0	0	0	0	0	0	0	0	0	0	0	0.239528	0.239528	0.239528	0.239528	1	0.239528	2
2289	7692	ENSG00000185697	MYBL1	1	ENSG00000122691	TWIST1	TWIST1 _( 106947 )	4	chr7_19010317_19010725	1	0	0	0	0	0	0	0	1	0	0	0	0	0	0	0	0	0	0	0	0	0	0	0.23949	0.23949	0.23949	0.23949	1	0.23949	2
158	8234	ENSG00000065911	MTHFD2	1	ENSG00000120899	PTK2B	PTK2B _( 40257 )	4	chr8_27351739_27352641	5	1	0	1	1	1	0	1	0	0.239453	0.239453	0	0	0.151451	0.151451	0.221954	0.221954	0.171522	0.171522	0	0	0.126145	0.126145	0	0	0.239453	0.182105	1	0.239453	2
561	4866	ENSG00000108679	LGALS3BP	1	ENSG00000149657	LSM14B	LSM14B _( -6069 )	4	chr20_62115999_62116392	1	0	0	0	0	0	0	0	1	0	0	0	0	0	0	0	0	0	0	0	0	0	0	0.239302	0.239302	0.239302	0.239302	1	0.239302	2
1629	5884	ENSG00000160949	TONSL	1	ENSG00000109182	CWH43	CWH43 _( 647696 )	4	chr4_49633943_49634533	7	1	1	1	1	1	1	1	0	-0.239282	0.239282	-0.266147	0.266147	-0.272792	0.272792	-0.175048	0.175048	-0.164516	0.164516	-1.57316e-05	1.57316e-05	-0.209446	0.209446	0	0	0.272792	0.189607	1	0.239282	2
1389	1224	ENSG00000146670	CDCA5	1	ENSG00000171206	TRIM8	TRIM8 _( -12260 )	4	chr10_102629500_102630050	1	0	0	0	0	0	0	0	1	0	0	0	0	0	0	0	0	0	0	0	0	0	0	0.239249	0.239249	0.239249	0.239249	1	0.239249	2
2195	3119	ENSG00000181885	CLDN7	1	ENSG00000103319	EEF2K	EEF2K _( -4235 )	4	chr16_22201861_22202047	1	0	0	0	0	0	0	0	1	0	0	0	0	0	0	0	0	0	0	0	0	0	0	0.23915	0.23915	0.23915	0.23915	1	0.23915	2
90	6600	ENSG00000039068	CDH1	1	ENSG00000186468	RPS23	RPS23 _( 55441 )	4	chr5_82222737_82223136	7	1	1	1	1	1	1	1	0	0.2391	0.2391	0.286298	0.286298	0.353951	0.353951	0.129117	0.129117	0.18335	0.18335	0.0940505	0.0940505	0.32858	0.32858	0	0	0.353951	0.230635	1	0.2391	2
2022	1010	ENSG00000172818	OVOL1	1	ENSG00000099250	NRP1	NRP1 _( 58817 )	4	chr10_33277214_33277445	1	0	0	0	0	0	0	0	1	0	0	0	0	0	0	0	0	0	0	0	0	0	0	0.239079	0.239079	0.239079	0.239079	1	0.239079	2
2695	76	ENSG00000233270	SNRPEP4	1	ENSG00000198830	HMGN2	HMGN2 _( 14881 )	4	chr1_26487331_26487631	3	1	0	1	0	0	0	1	0	-0.239062	0.239062	0	0	-0.0691469	0.0691469	0	0	0	0	0	0	-0.18346	0.18346	0	0	0.239062	0.163889	1	0.239062	2
195	2781	ENSG00000072501	SMC1A	1	ENSG00000075413	MARK3	MARK3 _( 62725 )	4	chr14_103448117_103448472	1	0	0	0	0	0	0	0	1	0	0	0	0	0	0	0	0	0	0	0	0	0	0	0.239047	0.239047	0.239047	0.239047	1	0.239047	2
1950	1335	ENSG00000169908	TM4SF1	1	ENSG00000070985	TRPM5	TRPM5 _( -24404 )	4	chr11_2447449_2448026	1	0	0	0	0	0	0	0	1	0	0	0	0	0	0	0	0	0	0	0	0	0	0	0.239025	0.239025	0.239025	0.239025	1	0.239025	2
3041	3720	ENSG00000280416	ENSG00000280416	1	ENSG00000141665	FBXO15	FBXO15 _( 78249 )	4	chr18_74069187_74069616	1	0	0	0	0	0	0	0	1	0	0	0	0	0	0	0	0	0	0	0	0	0	0	0.238942	0.238942	0.238942	0.238942	1	0.238942	2
1468	3080	ENSG00000151914	DST	1	ENSG00000103351	CLUAP1	CLUAP1 _( 9954 )	4	chr16_3468025_3468295	1	0	0	0	0	0	0	0	1	0	0	0	0	0	0	0	0	0	0	0	0	0	0	-0.238914	0.238914	0.238914	0.238914	1	0.238914	2
372	7490	ENSG00000100097	LGALS1	1	ENSG00000146411	SLC2A12	SLC2A12 _( 6344 )	4	chr6_134046071_134046292	1	0	0	0	0	0	0	0	1	0	0	0	0	0	0	0	0	0	0	0	0	0	0	0.238909	0.238909	0.238909	0.238909	1	0.238909	2
2349	6919	ENSG00000188313	PLSCR1	1	ENSG00000055163	CYFIP2	CYFIP2 _( -42823 )	4	chr5_157222338_157223256	1	0	0	0	0	0	0	0	1	0	0	0	0	0	0	0	0	0	0	0	0	0	0	0.238899	0.238899	0.238899	0.238899	1	0.238899	2
1700	7153	ENSG00000163531	NFASC	1	ENSG00000164626	KCNK5	KCNK5 _( -34259 )	4	chr6_39263709_39263924	1	0	0	0	0	0	0	0	1	0	0	0	0	0	0	0	0	0	0	0	0	0	0	0.23889	0.23889	0.23889	0.23889	1	0.23889	2
61	2693	ENSG00000021355	SERPINB1	1	ENSG00000119725	ZNF410	ZNF410 _( 44491 )	4	chr14_73896462_73896774	5	1	1	1	0	0	1	1	0	0.238859	0.238859	0.0178409	0.0178409	0.100477	0.100477	0	0	0	0	0.148517	0.148517	0.017952	0.017952	0	0	0.238859	0.104729	1	0.238859	2
73	4299	ENSG00000026036	RTEL1-TNFRSF6B	1	ENSG00000144228	SPOPL	SPOPL _( -66909 )	4	chr2_138433733_138434892	1	0	0	0	0	0	0	0	1	0	0	0	0	0	0	0	0	0	0	0	0	0	0	-0.238846	0.238846	0.238846	0.238846	1	0.238846	2
2979	1112	ENSG00000273038	ENSG00000273038	1	ENSG00000198739	LRRTM3	LRRTM3 _( -246829 )	4	chr10_66678632_66679177	1	0	0	0	0	0	0	0	1	0	0	0	0	0	0	0	0	0	0	0	0	0	0	0.238773	0.238773	0.238773	0.238773	1	0.238773	2
1396	5401	ENSG00000147100	SLC16A2	1	ENSG00000091972	CD200	CD200 _( 33331 )	4	chr3_112365678_112366081	6	1	1	1	1	1	0	1	0	0.238748	0.238748	0.182096	0.182096	0.174035	0.174035	0.180193	0.180193	0.0491583	0.0491583	0	0	0.171921	0.171921	0	0	0.238748	0.166025	1	0.238748	2
376	6052	ENSG00000100196	KDELR3	1	ENSG00000172238	ATOH1	ATOH1 _( -79811 )	4	chr4_93748504_93748942	1	0	0	0	0	0	0	0	1	0	0	0	0	0	0	0	0	0	0	0	0	0	0	-0.238671	0.238671	0.238671	0.238671	1	0.238671	2
1177	8693	ENSG00000137812	KNL1	1	ENSG00000107165	TYRP1	TYRP1 _( -754067 )	4	chr9_11931097_11931372	7	1	1	1	1	1	1	1	0	0.238658	0.238658	0.0582479	0.0582479	0.316648	0.316648	0.079457	0.079457	0.361087	0.361087	0.224971	0.224971	0.179607	0.179607	0	0	0.361087	0.208382	1	0.238658	2
1719	5884	ENSG00000163808	KIF15	1	ENSG00000109182	CWH43	CWH43 _( 647696 )	4	chr4_49633943_49634533	5	1	1	1	1	0	0	1	0	-0.238657	0.238657	-0.316245	0.316245	-0.199201	0.199201	-0.169867	0.169867	0	0	0	0	-0.167114	0.167114	0	0	0.316245	0.218217	1	0.238657	2
1033	7592	ENSG00000132932	ATP8A2	1	ENSG00000122335	SERAC1	SERAC1 _( 6151 )	4	chr6_158161783_158162129	1	0	0	0	0	0	0	0	1	0	0	0	0	0	0	0	0	0	0	0	0	0	0	-0.238604	0.238604	0.238604	0.238604	1	0.238604	2
1956	8974	ENSG00000170175	CHRNB1	1	ENSG00000136861	CDK5RAP2	CDK5RAP2 _( -28314 )	4	chr9_120608484_120608730	1	0	0	0	0	0	0	0	1	0	0	0	0	0	0	0	0	0	0	0	0	0	0	-0.238546	0.238546	0.238546	0.238546	1	0.238546	2
2535	6829	ENSG00000206075	SERPINB5	1	ENSG00000183775	KCTD16	KCTD16 _( 24631 )	4	chr5_144195463_144196074	1	0	0	0	0	0	0	0	1	0	0	0	0	0	0	0	0	0	0	0	0	0	0	0.238523	0.238523	0.238523	0.238523	1	0.238523	2
1429	2676	ENSG00000149380	P4HA3	1	ENSG00000100650	SRSF5	SRSF5 _( -32058 )	4	chr14_69694199_69694842	1	0	0	0	0	0	0	0	1	0	0	0	0	0	0	0	0	0	0	0	0	0	0	-0.238486	0.238486	0.238486	0.238486	1	0.238486	2
1554	651	ENSG00000156970	BUB1B	1	ENSG00000162630	B3GALT2	B3GALT2 _( -24560 )	4	chr1_193211214_193211925	1	0	0	0	0	0	0	0	1	0	0	0	0	0	0	0	0	0	0	0	0	0	0	0.238465	0.238465	0.238465	0.238465	1	0.238465	2
1142	2538	ENSG00000136603	SKIL	1	ENSG00000151322	NPAS3	NPAS3 _( -213681 )	4	chr14_32720821_32721252	5	1	1	0	1	1	0	1	0	0.238363	0.238363	0.214329	0.214329	0	0	0.299898	0.299898	0.205941	0.205941	0	0	0.287704	0.287704	0	0	0.299898	0.249247	1	0.238363	2
2691	9301	ENSG00000232973	CYP1B1-AS1	1	ENSG00000203923	SPANXN1	SPANXN1 _( -243629 )	4	chrX_145002501_145003199	1	0	0	0	0	0	0	0	1	0	0	0	0	0	0	0	0	0	0	0	0	0	0	0.238345	0.238345	0.238345	0.238345	1	0.238345	2
2029	3225	ENSG00000172992	DCAKD	1	ENSG00000132613	MTSS1L	MTSS1L _( 50169 )	4	chr16_70635584_70635897	1	0	0	0	0	0	0	0	1	0	0	0	0	0	0	0	0	0	0	0	0	0	0	-0.23833	0.23833	0.23833	0.23833	1	0.23833	2
1203	1847	ENSG00000138311	ZNF365	1	ENSG00000139083	ETV6	ETV6 _( 172391 )	4	chr12_11822245_11822979	1	0	0	0	0	0	0	0	1	0	0	0	0	0	0	0	0	0	0	0	0	0	0	-0.238309	0.238309	0.238309	0.238309	1	0.238309	2
1730	5101	ENSG00000164045	CDC25A	1	ENSG00000182247	UBE2E2	UBE2E2 _( 39080 )	4	chr3_23242100_23242555	6	1	1	1	1	1	0	1	0	0.238294	0.238294	0.144248	0.144248	0.107739	0.107739	0.130444	0.130444	0.162837	0.162837	0	0	0.104757	0.104757	0	0	0.238294	0.148053	1	0.238294	2
756	2403	ENSG00000118276	B4GALT6	1	ENSG00000276644	DACH1	DACH1 _( -423933 )	4	chr13_72291125_72291603	1	0	0	0	0	0	0	0	1	0	0	0	0	0	0	0	0	0	0	0	0	0	0	0.238256	0.238256	0.238256	0.238256	1	0.238256	2
1038	5179	ENSG00000133069	TMCC2	1	ENSG00000168032	ENTPD3	ENTPD3 _( -34671 )	4	chr3_40352103_40352485	4	1	0	1	1	0	0	1	0	-0.238242	0.238242	0	0	-0.157748	0.157748	-0.130567	0.130567	0	0	0	0	-0.272715	0.272715	0	0	0.272715	0.199818	1	0.238242	2
1023	837	ENSG00000132646	PCNA	1	ENSG00000119285	HEATR1	HEATR1 _( 35646 )	4	chr1_236568339_236568858	4	1	1	0	1	0	0	1	0	-0.238186	0.238186	-0.148052	0.148052	0	0	-0.149811	0.149811	0	0	0	0	-0.266851	0.266851	0	0	0.266851	0.200725	1	0.238186	2
1503	5101	ENSG00000154146	NRGN	1	ENSG00000182247	UBE2E2	UBE2E2 _( 39080 )	4	chr3_23242100_23242555	6	1	1	1	1	1	0	1	0	0.238158	0.238158	0.172549	0.172549	0.0517588	0.0517588	0.0570011	0.0570011	0.360343	0.360343	0	0	0.0645398	0.0645398	0	0	0.360343	0.157392	1	0.238158	2
1335	6169	ENSG00000143815	LBR	1	ENSG00000164073	MFSD8	MFSD8 _( -9193 )	4	chr4_127975227_127975578	5	1	0	1	0	1	1	1	0	0.238143	0.238143	0	0	0.233421	0.233421	0	0	0.152667	0.152667	0.0366664	0.0366664	0.143216	0.143216	0	0	0.238143	0.160823	1	0.238143	2
2137	2692	ENSG00000178445	GLDC	1	ENSG00000182732	RGS6	RGS6 _( 254034 )	4	chr14_72186473_72186845	6	1	1	1	1	1	0	1	0	-0.23805	0.23805	-0.0839973	0.0839973	-0.3659	0.3659	-0.339201	0.339201	-0.0550932	0.0550932	0	0	-0.260154	0.260154	0	0	0.3659	0.223733	1	0.23805	2
710	7299	ENSG00000115844	DLX2	1	ENSG00000112773	TENT5A	TENT5A _( 302245 )	4	chr6_81450327_81450529	1	0	0	0	0	0	0	0	1	0	0	0	0	0	0	0	0	0	0	0	0	0	0	0.238012	0.238012	0.238012	0.238012	1	0.238012	2
1341	5566	ENSG00000144045	DQX1	1	ENSG00000163590	PPM1L	PPM1L _( 41249 )	4	chr3_160796851_160797295	6	1	0	1	1	1	1	1	0	0.237926	0.237926	0	0	0.0360191	0.0360191	0.0158297	0.0158297	0.22703	0.22703	0.00967644	0.00967644	0.285071	0.285071	0	0	0.285071	0.135259	1	0.237926	2
787	2781	ENSG00000119969	HELLS	1	ENSG00000075413	MARK3	MARK3 _( 62725 )	4	chr14_103448117_103448472	1	0	0	0	0	0	0	0	1	0	0	0	0	0	0	0	0	0	0	0	0	0	0	0.237872	0.237872	0.237872	0.237872	1	0.237872	2
1045	310	ENSG00000133321	RARRES3	1	ENSG00000154451	GBP5	GBP5 _( 0 )	4	chr1_89272438_89273315	1	0	0	0	0	0	0	0	1	0	0	0	0	0	0	0	0	0	0	0	0	0	0	0.237855	0.237855	0.237855	0.237855	1	0.237855	2
859	2451	ENSG00000124067	SLC12A4	1	ENSG00000152767	FARP1	FARP1 _( -58248 )	4	chr13_98084053_98084314	1	0	0	0	0	0	0	0	1	0	0	0	0	0	0	0	0	0	0	0	0	0	0	0.237826	0.237826	0.237826	0.237826	1	0.237826	2
2910	8619	ENSG00000265052	RN7SL622P	1	ENSG00000253117	OC90	OC90 _( -5527 )	4	chr8_132091182_132091738	4	1	1	0	1	0	0	1	0	0.237798	0.237798	0.156104	0.156104	0	0	0.354184	0.354184	0	0	0	0	0.13681	0.13681	0	0	0.354184	0.221224	1	0.237798	2
897	1739	ENSG00000125848	FLRT3	1	ENSG00000170145	SIK2	SIK2 _( 31559 )	4	chr11_111633950_111634351	7	1	1	1	1	1	1	1	0	-0.237777	0.237777	-0.0830439	0.0830439	-0.0691279	0.0691279	-0.137327	0.137327	-0.0840717	0.0840717	-0.176735	0.176735	-0.018741	0.018741	0	0	0.237777	0.11526	1	0.237777	2
1437	5249	ENSG00000149927	DOC2A	1	ENSG00000163684	RPP14	RPP14 _( -26921 )	4	chr3_58278780_58279326	1	0	0	0	0	0	0	0	1	0	0	0	0	0	0	0	0	0	0	0	0	0	0	0.237735	0.237735	0.237735	0.237735	1	0.237735	2
2816	9126	ENSG00000254614	ENSG00000254614	1	ENSG00000189221	MAOA	MAOA _( -61574 )	4	chrX_43592751_43593333	1	0	0	0	0	0	0	0	1	0	0	0	0	0	0	0	0	0	0	0	0	0	0	0.237716	0.237716	0.237716	0.237716	1	0.237716	2
275	8833	ENSG00000085465	OVGP1	1	ENSG00000165105	RASEF	RASEF _( 14653 )	4	chr9_83048082_83048524	3	1	0	0	0	0	1	1	0	0.237703	0.237703	0	0	0	0	0	0	0	0	0.289985	0.289985	0.155788	0.155788	0	0	0.289985	0.227825	1	0.237703	2
2643	6318	ENSG00000228028	ENSG00000228028	1	ENSG00000198948	MFAP3L	MFAP3L _( -1935 )	4	chr4_170034966_170035302	4	1	0	1	0	1	0	1	0	-0.237624	0.237624	0	0	-0.163096	0.163096	0	0	-0.161692	0.161692	0	0	-0.210914	0.210914	0	0	0.237624	0.193332	1	0.237624	2
1957	90	ENSG00000170190	SLC16A5	1	ENSG00000180198	RCC1	RCC1 _( -26011 )	4	chr1_28479617_28479932	6	1	1	1	1	1	0	1	0	0.2376	0.2376	0.242405	0.242405	0.0216147	0.0216147	0.120989	0.120989	0.195968	0.195968	0	0	0.239424	0.239424	0	0	0.242405	0.176333	1	0.2376	2
2911	6728	ENSG00000265107	GJA5	1	ENSG00000155324	GRAMD2B	GRAMD2B _( 85364 )	4	chr5_126445496_126446033	1	0	0	0	0	0	0	0	1	0	0	0	0	0	0	0	0	0	0	0	0	0	0	0.237485	0.237485	0.237485	0.237485	1	0.237485	2
82	8307	ENSG00000033178	UBA6	1	ENSG00000147509	RGS20	RGS20 _( 51590 )	4	chr8_53903398_53903880	1	0	0	0	0	0	0	0	1	0	0	0	0	0	0	0	0	0	0	0	0	0	0	-0.237451	0.237451	0.237451	0.237451	1	0.237451	2
[truncated: 9,293 more rows]
