# Supplementary material for: MOBILE pipeline enables identification of context-specific networks and regulatory mechanisms
Source: Nat Commun. 2023 Jul 6;14:3991. doi: 10.1038/s41467-023-39729-2 (PMC10326020; doi:10.1038/s41467-023-39729-2)
Supplement: Supplementary file 12 — Supplementary Data 9 [file 41467_2023_39729_MOESM12_ESM.xlsx]

## Sheet: SupplementaryData9
BMP2_associations1	BMP2_associations2	BMP2_associations3	BMP2_associations4	BMP2_associations5	BMP2_associations6	BMP2_associations7	BMP2_associations8	BMP2_associations9	BMP2_associations10	BMP2_associations11	BMP2_associations12	BMP2_associations13	BMP2_associations14	BMP2_associations15	BMP2_associations16	BMP2_associations17	BMP2_associations18	BMP2_associations19	BMP2_associations20	BMP2_associations21	BMP2_associations22	BMP2_associations23	BMP2_associations24	BMP2_associations25	BMP2_associations26	BMP2_associations27	BMP2_associations28	BMP2_associations29	BMP2_associations30	BMP2_associations31	BMP2_associations32	BMP2_associations33	BMP2_associations34	BMP2_associations35	BMP2_associations36	BMP2_associations37	BMP2_associations38	BMP2_associations39	BMP2_associations40
2747	19	ENSG00000241749	RPSAP52	1	ENSG00000120875	DUSP4	DUSP4	2		1	0	0	0	0	0	0	1	0	0	0	0	0	0	0	0	0	0	0	0	0	0.447213	0.447213	0	0	0.447213	0.447213	1	0.447213	1
1413	45	ENSG00000148400	NOTCH1	1	ENSG00000150593	PDCD4	Pdcd4	2		1	0	0	0	0	0	0	1	0	0	0	0	0	0	0	0	0	0	0	0	0	0.420657	0.420657	0	0	0.420657	0.420657	1	0.420657	1
2967	36	ENSG00000272114	ENSG00000272114	1	ENSG00000125414	MYH2	Myosin-IIa_pS1943	2		2	0	0	0	0	0	1	1	0	0	0	0	0	0	0	0	0	0	0	-0.09942	0.09942	-0.39525	0.39525	0	0	0.39525	0.247335	1	0.39525	1
806	19	ENSG00000120875	DUSP4	1	ENSG00000120875	DUSP4	DUSP4	2		7	1	1	1	1	1	1	0	1	0.392479	0.392479	0.195346	0.195346	0.126451	0.126451	0.398286	0.398286	0.25456	0.25456	0.295084	0.295084	0	0	0.254276	0.254276	0.398286	0.273783	1	0.392479	1
2755	33	ENSG00000243225	ENSG00000243225	1	ENSG00000100030 ENSG00000102882	MAPK1 MAPK3	MAPK_pT202_Y204	2		5	1	1	0	1	1	0	0	1	0.368977	0.368977	0.426843	0.426843	0	0	0.392915	0.392915	0.419573	0.419573	0	0	0	0	0.246851	0.246851	0.426843	0.371032	1	0.368977	1
1928	31	ENSG00000169242	EFNA1	1	ENSG00000140443	IGF1R	IGFRb	2		6	1	1	1	1	0	1	0	1	0.35814	0.35814	0.298701	0.298701	0.221798	0.221798	0.44659	0.44659	0	0	0.0579191	0.0579191	0	0	0.0525815	0.0525815	0.44659	0.239288	1	0.35814	1
1233	39	ENSG00000139354	GAS2L3	1	ENSG00000124762	CDKN1A	p21	2		6	0	1	1	1	1	1	1	0	0	0	-0.139516	0.139516	-0.169662	0.169662	-0.147604	0.147604	-0.259064	0.259064	-0.129227	0.129227	-0.337166	0.337166	0	0	0.337166	0.19704	1	0.337166	1
202	54	ENSG00000073331	ALPK1	1	ENSG00000121060	TRIM25	TRIM25	2		3	1	0	0	1	0	0	0	1	0.306543	0.306543	0	0	0	0	0.29956	0.29956	0	0	0	0	0	0	0.251248	0.251248	0.306543	0.285784	1	0.306543	1
1727	52	ENSG00000163995	ABLIM2	1	ENSG00000168610	STAT3	Stat3_pY705	2		3	0	0	1	0	1	0	1	0	0	0	0	0	0.15959	0.15959	0	0	0.152309	0.152309	0	0	0.289779	0.289779	0	0	0.289779	0.200559	1	0.289779	1
2993	33	ENSG00000274012	RN7SL2	1	ENSG00000100030 ENSG00000102882	MAPK1 MAPK3	MAPK_pT202_Y204	2		5	1	1	0	1	1	0	0	1	-0.287803	0.287803	-0.164963	0.164963	0	0	-0.249294	0.249294	-0.0903002	0.0903002	0	0	0	0	-0.368524	0.368524	0.368524	0.232177	1	0.287803	1
673	27	ENSG00000114315	HES1	1	ENSG00000114315	HES1	HES1	2		1	0	0	0	0	0	0	1	0	0	0	0	0	0	0	0	0	0	0	0	0	0.273129	0.273129	0	0	0.273129	0.273129	1	0.273129	1
1626	25	ENSG00000160886	LY6K	1	ENSG00000141736	ERBB2	HER2_pY1248	2		5	1	0	1	1	0	1	0	1	0.268207	0.268207	0	0	0.1153	0.1153	0.39632	0.39632	0	0	0.141251	0.141251	0	0	0.0502145	0.0502145	0.39632	0.194259	1	0.268207	1
1351	1	ENSG00000144655	CSRNP1	1	ENSG00000278540 ENSG00000076555	ACACA ACACB	ACC1	2		1	0	0	0	0	0	0	1	0	0	0	0	0	0	0	0	0	0	0	0	0	-0.264154	0.264154	0	0	0.264154	0.264154	1	0.264154	1
1153	58	ENSG00000137094	DNAJB5	1	ENSG00000137693	YAP1	YAP_pS127	2		1	0	0	0	0	0	0	1	0	0	0	0	0	0	0	0	0	0	0	0	0	-0.261228	0.261228	0	0	0.261228	0.261228	1	0.261228	1
2005	29	ENSG00000171848	RRM2	1	ENSG00000168148	HIST3H3	Histone-H3	2		4	0	0	1	1	1	0	1	0	0	0	0	0	-0.00156958	0.00156958	-0.00436925	0.00436925	-0.0078374	0.0078374	0	0	-0.245706	0.245706	0	0	0.245706	0.0648707	1	0.245706	1
1402	8	ENSG00000147655	RSPO2	1	ENSG00000165806	CASP7	Caspase-7-cleaved	2		3	1	0	1	0	0	0	0	1	0.244727	0.244727	0	0	0.18188	0.18188	0	0	0	0	0	0	0	0	0.142025	0.142025	0.244727	0.189544	1	0.244727	1
2705	25	ENSG00000234431	ENSG00000234431	1	ENSG00000141736	ERBB2	HER2_pY1248	2		2	0	0	0	0	0	1	1	0	0	0	0	0	0	0	0	0	0	0	-0.148813	0.148813	-0.239177	0.239177	0	0	0.239177	0.193995	1	0.239177	1
2901	30	ENSG00000263513	FAM72C	1	ENSG00000230989	HSBP1	HSP27_pS82	2		1	0	0	0	0	0	0	1	0	0	0	0	0	0	0	0	0	0	0	0	0	-0.238421	0.238421	0	0	0.238421	0.238421	1	0.238421	1
2461	25	ENSG00000198732	SMOC1	1	ENSG00000141736	ERBB2	HER2_pY1248	2		1	0	0	0	0	0	0	1	0	0	0	0	0	0	0	0	0	0	0	0	0	0.234504	0.234504	0	0	0.234504	0.234504	1	0.234504	1
2686	25	ENSG00000232581	ENSG00000232581	1	ENSG00000141736	ERBB2	HER2_pY1248	2		3	0	0	1	0	1	0	1	0	0	0	0	0	-0.122863	0.122863	0	0	-0.0321529	0.0321529	0	0	-0.231933	0.231933	0	0	0.231933	0.128983	1	0.231933	1
2325	52	ENSG00000187193	MT1X	1	ENSG00000168610	STAT3	Stat3_pY705	2		4	1	0	1	1	0	0	0	1	0.230721	0.230721	0	0	0.0466934	0.0466934	0.41135	0.41135	0	0	0	0	0	0	0.0864216	0.0864216	0.41135	0.193796	1	0.230721	1
305	34	ENSG00000089195	TRMT6	1	ENSG00000143384	MCL1	Mcl-1	2		1	0	0	0	0	0	0	1	0	0	0	0	0	0	0	0	0	0	0	0	0	0.226859	0.226859	0	0	0.226859	0.226859	1	0.226859	1
1233	57	ENSG00000139354	GAS2L3	1	ENSG00000137693	YAP1	YAP	2		2	0	0	0	0	1	0	1	0	0	0	0	0	0	0	0	0	-0.048748	0.048748	0	0	-0.225552	0.225552	0	0	0.225552	0.13715	1	0.225552	1
1233	26	ENSG00000139354	GAS2L3	1	ENSG00000065361	ERBB3	HER3	2		4	0	1	1	0	1	0	1	0	0	0	-0.0970944	0.0970944	-0.140707	0.140707	0	0	-0.189499	0.189499	0	0	-0.225429	0.225429	0	0	0.225429	0.163182	1	0.225429	1
2640	57	ENSG00000227329	ENSG00000227329	1	ENSG00000137693	YAP1	YAP	2		2	0	0	0	0	0	1	1	0	0	0	0	0	0	0	0	0	0	0	0.0319958	0.0319958	0.225016	0.225016	0	0	0.225016	0.128506	1	0.225016	1
2883	24	ENSG00000261068	ENSG00000261068	1	ENSG00000141736	ERBB2	HER2	2		1	0	0	0	0	0	0	1	0	0	0	0	0	0	0	0	0	0	0	0	0	0.219489	0.219489	0	0	0.219489	0.219489	1	0.219489	1
2967	33	ENSG00000272114	ENSG00000272114	1	ENSG00000100030 ENSG00000102882	MAPK1 MAPK3	MAPK_pT202_Y204	2		1	0	0	0	0	0	0	1	0	0	0	0	0	0	0	0	0	0	0	0	0	0.216455	0.216455	0	0	0.216455	0.216455	1	0.216455	1
1487	5	ENSG00000153094	BCL2L11	1	ENSG00000153094	BCL2L11	Bim	2		5	1	1	0	1	0	1	0	1	0.214916	0.214916	0.193283	0.193283	0	0	0.155321	0.155321	0	0	0.0184538	0.0184538	0	0	0.36876	0.36876	0.36876	0.190147	1	0.214916	1
1290	18	ENSG00000142227	EMP3	1	ENSG00000112576	CCND3	Cyclin-D3	2		2	0	0	1	0	0	0	1	0	0	0	0	0	0.0087753	0.0087753	0	0	0	0	0	0	0.212718	0.212718	0	0	0.212718	0.110746	1	0.212718	1
2203	8	ENSG00000182253	SYNM	1	ENSG00000165806	CASP7	Caspase-7-cleaved	2		1	0	0	0	0	0	0	1	0	0	0	0	0	0	0	0	0	0	0	0	0	0.209247	0.209247	0	0	0.209247	0.209247	1	0.209247	1
747	47	ENSG00000117632	STMN1	1	ENSG00000162775	RBM15	Rb_pS807_S811	2		2	0	0	0	0	1	0	1	0	0	0	0	0	0	0	0	0	0.0358994	0.0358994	0	0	0.20665	0.20665	0	0	0.20665	0.121274	1	0.20665	1
715	15	ENSG00000116039	ATP6V1B1	1	ENSG00000181885	CLDN7	Claudin-7	2		3	0	1	1	0	0	0	1	0	0	0	0.284435	0.284435	0.112116	0.112116	0	0	0	0	0	0	0.198646	0.198646	0	0	0.284435	0.198399	1	0.198646	1
1653	30	ENSG00000162520	SYNC	1	ENSG00000230989	HSBP1	HSP27_pS82	2		1	0	0	0	0	0	0	1	0	0	0	0	0	0	0	0	0	0	0	0	0	0.197861	0.197861	0	0	0.197861	0.197861	1	0.197861	1
2735	2	ENSG00000238390	ENSG00000238390	1	ENSG00000142208 ENSG00000105221 ENSG00000117020	AKT1 AKT2 AKT3	Akt_pS473	2		1	0	0	0	0	0	0	1	0	0	0	0	0	0	0	0	0	0	0	0	0	-0.19664	0.19664	0	0	0.19664	0.19664	1	0.19664	1
2136	9	ENSG00000178397	FAM220A	1	ENSG00000105974	CAV1	Caveolin-1	2		1	0	0	0	0	0	0	1	0	0	0	0	0	0	0	0	0	0	0	0	0	0.192041	0.192041	0	0	0.192041	0.192041	1	0.192041	1
3018	51	ENSG00000276980	ENSG00000276980	1	ENSG00000168610	STAT3	Stat3	2		6	1	1	1	1	1	0	0	1	0.186118	0.186118	0.351273	0.351273	0.159028	0.159028	0.192828	0.192828	0.0533912	0.0533912	0	0	0	0	0.309325	0.309325	0.351273	0.208661	1	0.186118	1
2049	32	ENSG00000173821	ENSG00000173821	1	ENSG00000125347	IRF1	IRF-1	2		6	1	1	1	1	1	0	0	1	0.183507	0.183507	0.112446	0.112446	0.243044	0.243044	0.0233217	0.0233217	0.075943	0.075943	0	0	0	0	0.171968	0.171968	0.243044	0.135038	1	0.183507	1
3005	43	ENSG00000274879	ENSG00000274879	1	None	PAR	PAR	2		6	1	1	1	1	1	0	0	1	-0.181542	0.181542	-0.231786	0.231786	-0.158022	0.158022	-0.241927	0.241927	-0.159766	0.159766	0	0	0	0	-0.10366	0.10366	0.241927	0.179451	1	0.181542	1
1672	33	ENSG00000163032	VSNL1	1	ENSG00000100030 ENSG00000102882	MAPK1 MAPK3	MAPK_pT202_Y204	2		1	0	0	0	0	0	0	1	0	0	0	0	0	0	0	0	0	0	0	0	0	-0.179251	0.179251	0	0	0.179251	0.179251	1	0.179251	1
3022	43	ENSG00000277991	ENSG00000277991	1	None	PAR	PAR	2		4	1	0	1	1	0	0	0	1	-0.175584	0.175584	0	0	-0.149394	0.149394	-0.103244	0.103244	0	0	0	0	0	0	-0.110041	0.110041	0.175584	0.134566	1	0.175584	1
2871	25	ENSG00000260170	ENSG00000260170	1	ENSG00000141736	ERBB2	HER2_pY1248	2		1	0	0	0	0	0	0	1	0	0	0	0	0	0	0	0	0	0	0	0	0	-0.172257	0.172257	0	0	0.172257	0.172257	1	0.172257	1
1123	34	ENSG00000136010	ALDH1L2	1	ENSG00000143384	MCL1	Mcl-1	2		3	0	0	1	1	0	0	1	0	0	0	0	0	-0.1402	0.1402	-0.20322	0.20322	0	0	0	0	-0.172119	0.172119	0	0	0.20322	0.171846	1	0.172119	1
1886	46	ENSG00000168078	PBK	1	ENSG00000166851	PLK1	PLK1	2		1	0	0	0	0	0	0	1	0	0	0	0	0	0	0	0	0	0	0	0	0	0.171761	0.171761	0	0	0.171761	0.171761	1	0.171761	1
2196	50	ENSG00000181938	GINS3	1	ENSG00000112096	SOD2	SOD2	2		4	1	0	1	1	0	0	0	1	-0.169227	0.169227	0	0	-0.106922	0.106922	-0.167849	0.167849	0	0	0	0	0	0	-0.249657	0.249657	0.249657	0.173414	1	0.169227	1
1034	10	ENSG00000132965	ALOX5AP	1	ENSG00000198910	L1CAM	CD171	2		6	1	0	1	1	1	1	0	1	0.166357	0.166357	0	0	0.225139	0.225139	0.263481	0.263481	0.407693	0.407693	0.0529306	0.0529306	0	0	0.188998	0.188998	0.407693	0.217433	1	0.166357	1
1836	23	ENSG00000166920	C15orf48	1	ENSG00000111206	FOXM1	FoxM1	2		4	1	0	0	1	1	0	0	1	-0.165973	0.165973	0	0	0	0	-0.225538	0.225538	-0.109316	0.109316	0	0	0	0	-0.0135744	0.0135744	0.225538	0.1286	1	0.165973	1
2298	14	ENSG00000185966	LCE3E	1	ENSG00000183765	CHEK2	Chk2_pT68	2		2	0	0	0	0	0	1	1	0	0	0	0	0	0	0	0	0	0	0	0.191088	0.191088	0.165084	0.165084	0	0	0.191088	0.178086	1	0.165084	1
2380	24	ENSG00000196139	AKR1C3	1	ENSG00000141736	ERBB2	HER2	2		3	0	1	0	1	0	0	1	0	0	0	0.161704	0.161704	0	0	0.318621	0.318621	0	0	0	0	0.162174	0.162174	0	0	0.318621	0.214166	1	0.162174	1
524	29	ENSG00000106268	NUDT1	1	ENSG00000168148	HIST3H3	Histone-H3	2		4	1	0	1	1	0	0	0	1	-0.159878	0.159878	0	0	-0.153255	0.153255	-0.161487	0.161487	0	0	0	0	0	0	-0.30636	0.30636	0.30636	0.195245	1	0.159878	1
3038	36	ENSG00000280237	MIR4697HG	1	ENSG00000125414	MYH2	Myosin-IIa_pS1943	2		1	0	0	0	0	0	0	1	0	0	0	0	0	0	0	0	0	0	0	0	0	-0.159294	0.159294	0	0	0.159294	0.159294	1	0.159294	1
2626	33	ENSG00000225805	DEFB131B	1	ENSG00000100030 ENSG00000102882	MAPK1 MAPK3	MAPK_pT202_Y204	2		4	1	0	0	1	1	0	0	1	0.15872	0.15872	0	0	0	0	0.177035	0.177035	0.156074	0.156074	0	0	0	0	0.0356791	0.0356791	0.177035	0.131877	1	0.15872	1
2055	9	ENSG00000174343	CHRNA9	1	ENSG00000105974	CAV1	Caveolin-1	2		1	0	0	0	0	0	0	1	0	0	0	0	0	0	0	0	0	0	0	0	0	-0.158712	0.158712	0	0	0.158712	0.158712	1	0.158712	1
1256	36	ENSG00000140465	CYP1A1	1	ENSG00000125414	MYH2	Myosin-IIa_pS1943	2		5	1	1	0	1	1	0	0	1	-0.153763	0.153763	-0.230454	0.230454	0	0	-0.324148	0.324148	-0.056833	0.056833	0	0	0	0	-0.270546	0.270546	0.324148	0.207149	1	0.153763	1
2338	25	ENSG00000187908	DMBT1	1	ENSG00000141736	ERBB2	HER2_pY1248	2		1	0	0	0	0	0	0	1	0	0	0	0	0	0	0	0	0	0	0	0	0	0.151941	0.151941	0	0	0.151941	0.151941	1	0.151941	1
2445	11	ENSG00000198157	HMGN5	1	ENSG00000170312	CDK1	cdc25C	2		5	1	0	1	0	1	1	0	1	0.151613	0.151613	0	0	0.150554	0.150554	0	0	0.0565407	0.0565407	0.111011	0.111011	0	0	0.030315	0.030315	0.151613	0.100007	1	0.151613	1
1675	5	ENSG00000163082	SGPP2	1	ENSG00000153094	BCL2L11	Bim	2		2	0	0	0	0	1	0	1	0	0	0	0	0	0	0	0	0	0.0891346	0.0891346	0	0	0.151402	0.151402	0	0	0.151402	0.120268	1	0.151402	1
749	17	ENSG00000117650	NEK2	1	ENSG00000134057	CCNB1	Cyclin-B1	2		6	1	1	1	0	1	1	0	1	0.14977	0.14977	0.132316	0.132316	0.443421	0.443421	0	0	0.000263135	0.000263135	0.35141	0.35141	0	0	0.11156	0.11156	0.443421	0.198123	1	0.14977	1
2764	5	ENSG00000244270	RPL32P29	1	ENSG00000153094	BCL2L11	Bim	2		6	1	1	1	1	0	1	0	1	0.148606	0.148606	0.273773	0.273773	0.250257	0.250257	0.206799	0.206799	0	0	0.0799299	0.0799299	0	0	0.148597	0.148597	0.273773	0.18466	1	0.148606	1
14	1	ENSG00000006016	CRLF1	1	ENSG00000278540 ENSG00000076555	ACACA ACACB	ACC1	2		2	0	0	0	0	0	1	1	0	0	0	0	0	0	0	0	0	0	0	-0.157664	0.157664	-0.145959	0.145959	0	0	0.157664	0.151811	1	0.145959	1
892	33	ENSG00000125744	RTN2	1	ENSG00000100030 ENSG00000102882	MAPK1 MAPK3	MAPK_pT202_Y204	2		3	1	0	0	0	1	0	0	1	0.145734	0.145734	0	0	0	0	0	0	0.0230995	0.0230995	0	0	0	0	0.128626	0.128626	0.145734	0.0991534	1	0.145734	1
827	58	ENSG00000122641	INHBA	1	ENSG00000137693	YAP1	YAP_pS127	2		3	0	0	1	1	0	0	1	0	0	0	0	0	-0.0258447	0.0258447	-0.0180575	0.0180575	0	0	0	0	-0.140361	0.140361	0	0	0.140361	0.0614209	1	0.140361	1
472	3	ENSG00000104419	NDRG1	1	ENSG00000167601	AXL	Axl	2		1	0	0	0	0	0	0	1	0	0	0	0	0	0	0	0	0	0	0	0	0	-0.137916	0.137916	0	0	0.137916	0.137916	1	0.137916	1
2967	55	ENSG00000272114	ENSG00000272114	1	ENSG00000128052	KDR	VEGFR-2	2		1	0	0	0	0	0	0	1	0	0	0	0	0	0	0	0	0	0	0	0	0	-0.130608	0.130608	0	0	0.130608	0.130608	1	0.130608	1
2625	59	ENSG00000225720	ENSG00000225720	1	ENSG00000065978	YBX1	YB1_pS102	2		2	0	0	0	0	1	0	1	0	0	0	0	0	0	0	0	0	0.0663737	0.0663737	0	0	0.130457	0.130457	0	0	0.130457	0.0984156	1	0.130457	1
333	20	ENSG00000092295	TGM1	1	ENSG00000146648	EGFR	EGFR	2		3	0	0	1	0	0	0	1	1	0	0	0	0	0.226374	0.226374	0	0	0	0	0	0	0.129556	0.129556	0.0803784	0.0803784	0.226374	0.145436	1	0.129556	1
781	21	ENSG00000119888	EPCAM	1	ENSG00000185499	MUC1	EMA	2		1	0	0	0	0	0	0	1	0	0	0	0	0	0	0	0	0	0	0	0	0	-0.129258	0.129258	0	0	0.129258	0.129258	1	0.129258	1
375	46	ENSG00000100162	CENPM	1	ENSG00000166851	PLK1	PLK1	2		2	0	0	1	0	0	0	1	0	0	0	0	0	0.0617259	0.0617259	0	0	0	0	0	0	0.128191	0.128191	0	0	0.128191	0.0949584	1	0.128191	1
338	11	ENSG00000092621	PHGDH	1	ENSG00000170312	CDK1	cdc25C	2		2	0	0	0	0	0	0	1	1	0	0	0	0	0	0	0	0	0	0	0	0	0.12812	0.12812	0.0537858	0.0537858	0.12812	0.0909527	1	0.12812	1
1351	9	ENSG00000144655	CSRNP1	1	ENSG00000105974	CAV1	Caveolin-1	2		1	0	0	0	0	0	0	1	0	0	0	0	0	0	0	0	0	0	0	0	0	-0.127317	0.127317	0	0	0.127317	0.127317	1	0.127317	1
2571	56	ENSG00000213949	ITGA1	1	ENSG00000261150	EPPK1	VHL-EPPK1	2		2	0	1	0	0	0	0	1	0	0	0	0.0716947	0.0716947	0	0	0	0	0	0	0	0	0.127022	0.127022	0	0	0.127022	0.0993586	1	0.127022	1
2645	4	ENSG00000228350	LINC02585	1	ENSG00000075624	ACTB	b-Actin	2		1	0	0	0	0	0	0	1	0	0	0	0	0	0	0	0	0	0	0	0	0	-0.125852	0.125852	0	0	0.125852	0.125852	1	0.125852	1
2219	24	ENSG00000183137	CEP57L1	1	ENSG00000141736	ERBB2	HER2	2		2	0	0	0	0	0	1	1	0	0	0	0	0	0	0	0	0	0	0	-0.0505751	0.0505751	-0.12455	0.12455	0	0	0.12455	0.0875626	1	0.12455	1
1840	6	ENSG00000167105	TMEM92	1	ENSG00000136997	MYC	c-Myc	2		1	0	0	0	0	0	0	1	0	0	0	0	0	0	0	0	0	0	0	0	0	-0.124258	0.124258	0	0	0.124258	0.124258	1	0.124258	1
2967	27	ENSG00000272114	ENSG00000272114	1	ENSG00000114315	HES1	HES1	2		1	0	0	0	0	0	0	1	0	0	0	0	0	0	0	0	0	0	0	0	0	0.123051	0.123051	0	0	0.123051	0.123051	1	0.123051	1
2342	56	ENSG00000188042	ARL4C	1	ENSG00000261150	EPPK1	VHL-EPPK1	2		2	1	0	0	0	0	0	0	1	-0.122544	0.122544	0	0	0	0	0	0	0	0	0	0	0	0	-0.445642	0.445642	0.445642	0.284093	1	0.122544	1
3040	22	ENSG00000280331	ENSG00000280331	1	ENSG00000169398	PTK2	FAK_pY397	2		1	0	0	0	0	0	0	1	0	0	0	0	0	0	0	0	0	0	0	0	0	0.122463	0.122463	0	0	0.122463	0.122463	1	0.122463	1
3041	24	ENSG00000280416	ENSG00000280416	1	ENSG00000141736	ERBB2	HER2	2		4	1	0	1	0	1	0	0	1	0.119236	0.119236	0	0	0.128089	0.128089	0	0	0.0444434	0.0444434	0	0	0	0	0.183669	0.183669	0.183669	0.118859	1	0.119236	1
779	13	ENSG00000119801	YPEL5	1	ENSG00000149554	CHEK1	Chk1	2		2	0	1	0	0	0	0	1	0	0	0	-0.0897579	0.0897579	0	0	0	0	0	0	0	0	-0.118921	0.118921	0	0	0.118921	0.104339	1	0.118921	1
2829	25	ENSG00000256185	ENSG00000256185	1	ENSG00000141736	ERBB2	HER2_pY1248	2		5	1	1	0	0	1	1	0	1	0.116054	0.116054	0.179548	0.179548	0	0	0	0	0.156763	0.156763	0.187303	0.187303	0	0	0.127006	0.127006	0.187303	0.153335	1	0.116054	1
1859	52	ENSG00000167601	AXL	1	ENSG00000168610	STAT3	Stat3_pY705	2		2	0	1	0	0	0	0	1	0	0	0	-5.42994e-05	5.42994e-05	0	0	0	0	0	0	0	0	-0.115169	0.115169	0	0	0.115169	0.0576119	1	0.115169	1
2826	16	ENSG00000255730	ENSG00000255730	1	ENSG00000152661	GJA1	Connexin-43	2		7	1	1	1	1	1	1	0	1	0.113543	0.113543	0.0816698	0.0816698	0.0617848	0.0617848	0.0882993	0.0882993	0.193977	0.193977	0.00441919	0.00441919	0	0	0.0808705	0.0808705	0.193977	0.0892234	1	0.113543	1
2900	36	ENSG00000263218	ENSG00000263218	1	ENSG00000125414	MYH2	Myosin-IIa_pS1943	2		3	0	0	0	0	0	1	1	1	0	0	0	0	0	0	0	0	0	0	-0.0394778	0.0394778	-0.11257	0.11257	-0.0497092	0.0497092	0.11257	0.0672523	1	0.11257	1
414	35	ENSG00000101255	TRIB3	1	ENSG00000198793	MTOR	mTOR_pS2448	2		1	0	0	0	0	0	0	1	0	0	0	0	0	0	0	0	0	0	0	0	0	0.111016	0.111016	0	0	0.111016	0.111016	1	0.111016	1
1448	55	ENSG00000150990	DHX37	1	ENSG00000128052	KDR	VEGFR-2	2		1	0	0	0	0	0	0	1	0	0	0	0	0	0	0	0	0	0	0	0	0	-0.110878	0.110878	0	0	0.110878	0.110878	1	0.110878	1
1794	5	ENSG00000166002	SMCO4	1	ENSG00000153094	BCL2L11	Bim	2		1	0	0	0	0	0	0	1	0	0	0	0	0	0	0	0	0	0	0	0	0	-0.109964	0.109964	0	0	0.109964	0.109964	1	0.109964	1
434	54	ENSG00000102312	PORCN	1	ENSG00000121060	TRIM25	TRIM25	2		4	0	0	1	0	1	1	1	0	0	0	0	0	-0.100249	0.100249	0	0	-0.194297	0.194297	-0.000487055	0.000487055	-0.108449	0.108449	0	0	0.194297	0.10087	1	0.108449	1
1689	34	ENSG00000163347	CLDN1	1	ENSG00000143384	MCL1	Mcl-1	2		3	1	0	0	1	0	0	0	1	-0.107473	0.107473	0	0	0	0	-0.211714	0.211714	0	0	0	0	0	0	-0.055091	0.055091	0.211714	0.12476	1	0.107473	1
2391	46	ENSG00000196550	FAM72A	1	ENSG00000166851	PLK1	PLK1	2		4	1	0	1	0	0	1	0	1	0.106931	0.106931	0	0	0.11284	0.11284	0	0	0	0	0.138972	0.138972	0	0	0.182334	0.182334	0.182334	0.135269	1	0.106931	1
2988	43	ENSG00000273590	SMIM11B	1	None	PAR	PAR	2		2	0	0	1	0	0	0	1	0	0	0	0	0	-0.0394065	0.0394065	0	0	0	0	0	0	-0.106376	0.106376	0	0	0.106376	0.0728912	1	0.106376	1
1573	14	ENSG00000158050	DUSP2	1	ENSG00000183765	CHEK2	Chk2_pT68	2		1	0	0	0	0	0	0	1	0	0	0	0	0	0	0	0	0	0	0	0	0	-0.106314	0.106314	0	0	0.106314	0.106314	1	0.106314	1
893	57	ENSG00000125775	SDCBP2	1	ENSG00000137693	YAP1	YAP	2		4	1	1	0	1	0	0	0	1	0.105598	0.105598	0.205692	0.205692	0	0	0.0608623	0.0608623	0	0	0	0	0	0	0.0659166	0.0659166	0.205692	0.109517	1	0.105598	1
892	22	ENSG00000125744	RTN2	1	ENSG00000169398	PTK2	FAK_pY397	2		2	0	0	0	0	0	0	1	1	0	0	0	0	0	0	0	0	0	0	0	0	0.104488	0.104488	0.0381314	0.0381314	0.104488	0.0713095	1	0.104488	1
283	35	ENSG00000086730	LAT2	1	ENSG00000198793	MTOR	mTOR_pS2448	2		2	0	0	0	0	0	1	1	0	0	0	0	0	0	0	0	0	0	0	0.0360088	0.0360088	0.102086	0.102086	0	0	0.102086	0.0690475	1	0.102086	1
1215	55	ENSG00000138678	GPAT3	1	ENSG00000128052	KDR	VEGFR-2	2		1	0	0	0	0	0	0	1	0	0	0	0	0	0	0	0	0	0	0	0	0	-0.101376	0.101376	0	0	0.101376	0.101376	1	0.101376	1
2099	28	ENSG00000176171	BNIP3	1	ENSG00000100644	HIF1A	Hif-1-alpha	2		4	1	0	1	1	0	0	0	1	0.100212	0.100212	0	0	0.0645276	0.0645276	0.199379	0.199379	0	0	0	0	0	0	0.080567	0.080567	0.199379	0.111172	1	0.100212	1
956	4709	ENSG00000129355	CDKN2D	1	ENSG00000101323	HAO1	HAO1 _( -18997 )	4	chr20_7959471_7959818	1	0	0	0	0	0	0	1	0	0	0	0	0	0	0	0	0	0	0	0	0	-0.607548	0.607548	0	0	0.607548	0.607548	1	0.607548	1
2108	6265	ENSG00000176788	BASP1	1	ENSG00000052795	FNIP2	FNIP2 _( 65183 )	4	chr4_158834321_158834789	1	0	0	0	0	0	0	1	0	0	0	0	0	0	0	0	0	0	0	0	0	0.587948	0.587948	0	0	0.587948	0.587948	1	0.587948	1
2552	7606	ENSG00000213030	CGB8	1	ENSG00000112499	SLC22A2	SLC22A2 _( 39448 )	4	chr6_160237505_160238190	1	0	0	0	0	0	0	1	0	0	0	0	0	0	0	0	0	0	0	0	0	0.525398	0.525398	0	0	0.525398	0.525398	1	0.525398	1
2572	3216	ENSG00000214049	UCA1	1	ENSG00000124074	ENKD1	ENKD1 _( -16366 )	4	chr16_67683631_67684315	6	1	1	1	1	1	0	0	1	0.519963	0.519963	0.441365	0.441365	0.308187	0.308187	0.467279	0.467279	0.292628	0.292628	0	0	0	0	0.365619	0.365619	0.519963	0.399174	1	0.519963	1
2089	6142	ENSG00000175920	DOK7	1	ENSG00000186867	QRFPR	QRFPR _( -67217 )	4	chr4_121448276_121448596	1	0	0	0	0	0	0	1	0	0	0	0	0	0	0	0	0	0	0	0	0	0.516301	0.516301	0	0	0.516301	0.516301	1	0.516301	1
285	337	ENSG00000087086	FTL	1	ENSG00000117569	PTBP2	PTBP2 _( -37402 )	4	chr1_96683990_96684263	1	0	0	0	0	0	0	1	0	0	0	0	0	0	0	0	0	0	0	0	0	0.508856	0.508856	0	0	0.508856	0.508856	1	0.508856	1
1993	9274	ENSG00000171310	CHST11	1	ENSG00000129682	FGF13	FGF13 _( -67326 )	4	chrX_139290103_139290744	1	0	0	0	0	0	0	1	0	0	0	0	0	0	0	0	0	0	0	0	0	0.498069	0.498069	0	0	0.498069	0.498069	1	0.498069	1
1510	1013	ENSG00000154274	C4orf19	1	ENSG00000099250	NRP1	NRP1 _( -170674 )	4	chr10_33506936_33507508	1	0	0	0	0	0	0	1	0	0	0	0	0	0	0	0	0	0	0	0	0	-0.491831	0.491831	0	0	0.491831	0.491831	1	0.491831	1
2394	2164	ENSG00000196611	MMP1	1	ENSG00000012504	NR1H4	NR1H4 _( -28270 )	4	chr12_100445217_100445438	6	1	1	1	1	0	1	0	1	-0.491553	0.491553	-0.232971	0.232971	-0.403995	0.403995	-0.45812	0.45812	0	0	-0.108963	0.108963	0	0	-0.24985	0.24985	0.491553	0.324242	1	0.491553	1
1965	8937	ENSG00000170412	GPRC5C	1	ENSG00000030304	MUSK	MUSK _( -12640 )	4	chr9_110655801_110656131	1	0	0	0	0	0	0	1	0	0	0	0	0	0	0	0	0	0	0	0	0	0.488371	0.488371	0	0	0.488371	0.488371	1	0.488371	1
1544	4308	ENSG00000156313	RPGR	1	ENSG00000115919	KYNU	KYNU _( -234312 )	4	chr2_142642595_142643186	1	0	0	0	0	0	0	1	0	0	0	0	0	0	0	0	0	0	0	0	0	0.487347	0.487347	0	0	0.487347	0.487347	1	0.487347	1
2535	2174	ENSG00000206075	SERPINB5	1	ENSG00000179088	C12orf42	C12orf42 _( 24852 )	4	chr12_103470538_103471158	1	0	0	0	0	0	0	1	0	0	0	0	0	0	0	0	0	0	0	0	0	0.46926	0.46926	0	0	0.46926	0.46926	1	0.46926	1
1537	8384	ENSG00000155962	CLIC2	1	ENSG00000104432	IL7	IL7 _( -15509 )	4	chr8_78821032_78821456	1	0	0	0	0	0	0	1	0	0	0	0	0	0	0	0	0	0	0	0	0	0.467755	0.467755	0	0	0.467755	0.467755	1	0.467755	1
788	1139	ENSG00000119986	AVPI1	1	ENSG00000035403	VCL	VCL _( 52545 )	4	chr10_74047738_74048372	1	0	0	0	0	0	0	1	0	0	0	0	0	0	0	0	0	0	0	0	0	0.464992	0.464992	0	0	0.464992	0.464992	1	0.464992	1
2588	735	ENSG00000218052	ADAMTS7P4	1	ENSG00000143494	VASH2	VASH2 _( -19138 )	4	chr1_212931021_212931382	1	0	0	0	0	0	0	1	0	0	0	0	0	0	0	0	0	0	0	0	0	0.461427	0.461427	0	0	0.461427	0.461427	1	0.461427	1
1180	1285	ENSG00000137834	SMAD6	1	ENSG00000151893	CACUL1	CACUL1 _( 28736 )	4	chr10_118725979_118726513	6	1	1	0	1	1	1	0	1	0.459487	0.459487	0.282338	0.282338	0	0	0.175222	0.175222	0.148731	0.148731	0.43322	0.43322	0	0	0.148016	0.148016	0.459487	0.274502	1	0.459487	1
3015	4929	ENSG00000276600	RAB7B	1	ENSG00000157542	KCNJ6	KCNJ6 _( 271285 )	4	chr21_37849598_37850060	1	0	0	0	0	0	0	1	0	0	0	0	0	0	0	0	0	0	0	0	0	-0.456957	0.456957	0	0	0.456957	0.456957	1	0.456957	1
2572	6744	ENSG00000214049	UCA1	1	ENSG00000113396	SLC27A6	SLC27A6 _( 13554 )	4	chr5_128551567_128551813	1	0	0	0	0	0	0	1	0	0	0	0	0	0	0	0	0	0	0	0	0	0.455137	0.455137	0	0	0.455137	0.455137	1	0.455137	1
2073	8004	ENSG00000175274	TP53I11	1	ENSG00000135272	MDFIC	MDFIC _( -61653 )	4	chr7_114860236_114860501	1	0	0	0	0	0	0	1	0	0	0	0	0	0	0	0	0	0	0	0	0	0.454753	0.454753	0	0	0.454753	0.454753	1	0.454753	1
2344	6065	ENSG00000188100	FAM25A	1	ENSG00000168785	TSPAN5	TSPAN5 _( 166206 )	4	chr4_98491990_98492423	6	1	1	1	1	1	0	0	1	-0.449789	0.449789	-0.130653	0.130653	-0.203579	0.203579	-0.287552	0.287552	-0.0861948	0.0861948	0	0	0	0	-0.225485	0.225485	0.449789	0.230542	1	0.449789	1
2097	2830	ENSG00000176153	GPX2	1	ENSG00000168907	PLA2G4F	PLA2G4F _( 4084 )	4	chr15_42151936_42152552	2	0	0	0	0	1	0	1	0	0	0	0	0	0	0	0	0	0.00605734	0.00605734	0	0	0.448112	0.448112	0	0	0.448112	0.227085	1	0.448112	1
503	1285	ENSG00000105427	CNFN	1	ENSG00000151893	CACUL1	CACUL1 _( 28736 )	4	chr10_118725979_118726513	1	0	0	0	0	0	0	1	0	0	0	0	0	0	0	0	0	0	0	0	0	0.447422	0.447422	0	0	0.447422	0.447422	1	0.447422	1
647	8311	ENSG00000112759	SLC29A1	1	ENSG00000137547	MRPL15	MRPL15 _( 23712 )	4	chr8_54158922_54159300	1	0	0	0	0	0	0	1	0	0	0	0	0	0	0	0	0	0	0	0	0	-0.447189	0.447189	0	0	0.447189	0.447189	1	0.447189	1
1999	1727	ENSG00000171552	BCL2L1	1	ENSG00000149289	ZC3H12C	ZC3H12C _( -33044 )	4	chr11_110059997_110060317	1	0	0	0	0	0	0	1	0	0	0	0	0	0	0	0	0	0	0	0	0	0.444706	0.444706	0	0	0.444706	0.444706	1	0.444706	1
1595	7301	ENSG00000159167	STC1	1	ENSG00000146242	TPBG	TPBG _( 52556 )	4	chr6_82415762_82416249	1	0	0	0	0	0	0	1	0	0	0	0	0	0	0	0	0	0	0	0	0	-0.442361	0.442361	0	0	0.442361	0.442361	1	0.442361	1
2902	2541	ENSG00000263585	ENSG00000263585	1	ENSG00000151322	NPAS3	NPAS3 _( 469233 )	4	chr14_33404166_33404393	1	0	0	0	0	0	0	1	0	0	0	0	0	0	0	0	0	0	0	0	0	0.437904	0.437904	0	0	0.437904	0.437904	1	0.437904	1
2296	4372	ENSG00000185924	RTN4RL1	1	ENSG00000115271	GCA	GCA _( 171258 )	4	chr2_162490098_162490993	4	0	1	0	1	0	0	1	1	0	0	-0.0680065	0.0680065	0	0	-0.157402	0.157402	0	0	0	0	-0.435258	0.435258	-0.0127756	0.0127756	0.435258	0.168361	1	0.435258	1
921	4142	ENSG00000127947	PTPN12	1	ENSG00000005436	GCFC2	GCFC2 _( -587115 )	4	chr2_76298104_76298361	1	0	0	0	0	0	0	1	0	0	0	0	0	0	0	0	0	0	0	0	0	-0.435149	0.435149	0	0	0.435149	0.435149	1	0.435149	1
2858	6286	ENSG00000258976	ENSG00000258976	1	ENSG00000038295	TLL1	TLL1 _( 562082 )	4	chr4_166435340_166435984	1	0	0	0	0	0	0	1	0	0	0	0	0	0	0	0	0	0	0	0	0	0.433898	0.433898	0	0	0.433898	0.433898	1	0.433898	1
1966	5818	ENSG00000170421	KRT8	1	ENSG00000154274	C4orf19	C4orf19 _( 18083 )	4	chr4_37472024_37472213	1	0	0	0	0	0	0	1	0	0	0	0	0	0	0	0	0	0	0	0	0	0.43045	0.43045	0	0	0.43045	0.43045	1	0.43045	1
864	2324	ENSG00000124216	SNAI1	1	ENSG00000102802	MEDAG	MEDAG _( 12834 )	4	chr13_30919025_30919473	1	0	0	0	0	0	0	1	0	0	0	0	0	0	0	0	0	0	0	0	0	0.429908	0.429908	0	0	0.429908	0.429908	1	0.429908	1
2130	6765	ENSG00000178150	ZNF114	1	ENSG00000125347	IRF1	IRF1 _( 14996 )	4	chr5_132475131_132475802	1	0	0	0	0	0	0	1	0	0	0	0	0	0	0	0	0	0	0	0	0	0.428411	0.428411	0	0	0.428411	0.428411	1	0.428411	1
1569	4372	ENSG00000157601	MX1	1	ENSG00000115271	GCA	GCA _( 171258 )	4	chr2_162490098_162490993	1	0	0	0	0	0	0	1	0	0	0	0	0	0	0	0	0	0	0	0	0	0.427769	0.427769	0	0	0.427769	0.427769	1	0.427769	1
2958	2324	ENSG00000269927	ENSG00000269927	1	ENSG00000102802	MEDAG	MEDAG _( 12834 )	4	chr13_30919025_30919473	2	0	1	0	0	0	0	1	0	0	0	0.000791825	0.000791825	0	0	0	0	0	0	0	0	0.425966	0.425966	0	0	0.425966	0.213379	1	0.425966	1
1270	5608	ENSG00000141068	KSR1	1	ENSG00000177694	NAALADL2	NAALADL2 _( -110441 )	4	chr3_174330253_174330546	1	0	0	0	0	0	0	1	0	0	0	0	0	0	0	0	0	0	0	0	0	-0.425926	0.425926	0	0	0.425926	0.425926	1	0.425926	1
2748	2516	ENSG00000241794	SPRR2A	1	ENSG00000092067	CEBPE	CEBPE _( -26190 )	4	chr14_23145806_23146445	1	0	0	0	0	0	0	1	0	0	0	0	0	0	0	0	0	0	0	0	0	0.420448	0.420448	0	0	0.420448	0.420448	1	0.420448	1
2381	8514	ENSG00000196155	PLEKHG4	1	ENSG00000147655	RSPO2	RSPO2 _( 207021 )	4	chr8_107876214_107876627	1	0	0	0	0	0	0	1	0	0	0	0	0	0	0	0	0	0	0	0	0	-0.414939	0.414939	0	0	0.414939	0.414939	1	0.414939	1
137	6586	ENSG00000060491	OGFR	1	ENSG00000085365	SCAMP1	SCAMP1 _( 188608 )	4	chr5_78549191_78549512	2	0	0	0	1	0	0	1	0	0	0	0	0	0	0	0.113939	0.113939	0	0	0	0	0.414332	0.414332	0	0	0.414332	0.264136	1	0.414332	1
1486	2324	ENSG00000153071	DAB2	1	ENSG00000102802	MEDAG	MEDAG _( 12834 )	4	chr13_30919025_30919473	2	0	1	0	0	0	0	1	0	0	0	0.0730687	0.0730687	0	0	0	0	0	0	0	0	0.413821	0.413821	0	0	0.413821	0.243445	1	0.413821	1
2244	3268	ENSG00000184254	ALDH1A3	1	ENSG00000140945	CDH13	CDH13 _( -938 )	4	chr16_82625430_82625865	1	0	0	0	0	0	0	1	0	0	0	0	0	0	0	0	0	0	0	0	0	0.413087	0.413087	0	0	0.413087	0.413087	1	0.413087	1
2650	6212	ENSG00000228873	ENSG00000228873	1	ENSG00000164164	OTUD4	OTUD4 _( -15142 )	4	chr4_145195303_145196016	1	0	0	0	0	0	0	1	0	0	0	0	0	0	0	0	0	0	0	0	0	-0.412729	0.412729	0	0	0.412729	0.412729	1	0.412729	1
2748	9000	ENSG00000241794	SPRR2A	1	ENSG00000095321	CRAT	CRAT _( -10431 )	4	chr9_129121620_129121825	5	1	1	0	1	0	1	0	1	0.411663	0.411663	0.305597	0.305597	0	0	0.389943	0.389943	0	0	0.0811419	0.0811419	0	0	0.0529334	0.0529334	0.411663	0.248256	1	0.411663	1
2881	5759	ENSG00000261040	WFDC21P	1	ENSG00000178177	LCORL	LCORL _( -353636 )	4	chr4_18375512_18375947	1	0	0	0	0	0	0	1	0	0	0	0	0	0	0	0	0	0	0	0	0	0.409806	0.409806	0	0	0.409806	0.409806	1	0.409806	1
2855	3487	ENSG00000258757	ENSG00000258757	1	ENSG00000171634	BPTF	BPTF _( 22745 )	4	chr17_67848269_67848491	1	0	0	0	0	0	0	1	0	0	0	0	0	0	0	0	0	0	0	0	0	0.409235	0.409235	0	0	0.409235	0.409235	1	0.409235	1
802	1780	ENSG00000120729	MYOT	1	ENSG00000109929	SC5D	SC5D _( 6434 )	4	chr11_121298887_121299190	1	0	0	0	0	0	0	1	0	0	0	0	0	0	0	0	0	0	0	0	0	-0.409195	0.409195	0	0	0.409195	0.409195	1	0.409195	1
689	1851	ENSG00000115221	ITGB6	1	ENSG00000111266	DUSP16	DUSP16 _( 51737 )	4	chr12_12510136_12510646	2	0	0	0	1	0	0	1	0	0	0	0	0	0	0	0.00629164	0.00629164	0	0	0	0	0.409098	0.409098	0	0	0.409098	0.207695	1	0.409098	1
2734	8425	ENSG00000238266	LINC00707	1	ENSG00000156103	MMP16	MMP16 _( 51316 )	4	chr8_88276261_88276709	1	0	0	0	0	0	0	1	0	0	0	0	0	0	0	0	0	0	0	0	0	0.408236	0.408236	0	0	0.408236	0.408236	1	0.408236	1
2553	589	ENSG00000213190	MLLT11	1	ENSG00000179930	ZNF648	ZNF648 _( 205900 )	4	chr1_181855412_181855812	1	0	0	0	0	0	0	1	0	0	0	0	0	0	0	0	0	0	0	0	0	0.407901	0.407901	0	0	0.407901	0.407901	1	0.407901	1
2647	7324	ENSG00000228695	CES1P1	1	ENSG00000118434	SPACA1	SPACA1 _( -139914 )	4	chr6_87907320_87907875	1	0	0	0	0	0	0	1	0	0	0	0	0	0	0	0	0	0	0	0	0	0.406028	0.406028	0	0	0.406028	0.406028	1	0.406028	1
2986	6078	ENSG00000273420	ENSG00000273420	1	ENSG00000145358	DDIT4L	DDIT4L _( -49183 )	4	chr4_100239965_100240448	1	0	0	0	0	0	0	1	0	0	0	0	0	0	0	0	0	0	0	0	0	-0.405723	0.405723	0	0	0.405723	0.405723	1	0.405723	1
23	7884	ENSG00000007255	TRAPPC6A	1	ENSG00000157240	FZD1	FZD1 _( -24514 )	4	chr7_91239106_91239850	1	0	0	0	0	0	0	1	0	0	0	0	0	0	0	0	0	0	0	0	0	-0.402239	0.402239	0	0	0.402239	0.402239	1	0.402239	1
2598	8254	ENSG00000222032	ENSG00000222032	1	ENSG00000172728	FUT10	FUT10 _( 112186 )	4	chr8_33361007_33361236	1	0	0	0	0	0	0	1	0	0	0	0	0	0	0	0	0	0	0	0	0	0.401007	0.401007	0	0	0.401007	0.401007	1	0.401007	1
2099	7815	ENSG00000176171	BNIP3	1	ENSG00000239789	MRPS17	MRPS17 _( 25897 )	4	chr7_55977716_55978134	1	0	0	0	0	0	0	1	0	0	0	0	0	0	0	0	0	0	0	0	0	-0.400083	0.400083	0	0	0.400083	0.400083	1	0.400083	1
2732	2196	ENSG00000237886	NALT1	1	ENSG00000151136	BTBD11	BTBD11 _( 142629 )	4	chr12_107461042_107461900	1	0	0	0	0	0	0	1	0	0	0	0	0	0	0	0	0	0	0	0	0	-0.399627	0.399627	0	0	0.399627	0.399627	1	0.399627	1
1829	7081	ENSG00000166825	ANPEP	1	ENSG00000112186	CAP2	CAP2 _( 77583 )	4	chr6_17470799_17471492	1	0	0	0	0	0	0	1	0	0	0	0	0	0	0	0	0	0	0	0	0	-0.39875	0.39875	0	0	0.39875	0.39875	1	0.39875	1
1632	7884	ENSG00000161011	SQSTM1	1	ENSG00000157240	FZD1	FZD1 _( -24514 )	4	chr7_91239106_91239850	1	0	0	0	0	0	0	1	0	0	0	0	0	0	0	0	0	0	0	0	0	-0.398314	0.398314	0	0	0.398314	0.398314	1	0.398314	1
945	2196	ENSG00000128886	ELL3	1	ENSG00000151136	BTBD11	BTBD11 _( 142629 )	4	chr12_107461042_107461900	1	0	0	0	0	0	0	1	0	0	0	0	0	0	0	0	0	0	0	0	0	-0.397547	0.397547	0	0	0.397547	0.397547	1	0.397547	1
1653	4203	ENSG00000162520	SYNC	1	ENSG00000115604	IL18R1	IL18R1 _( 6292 )	4	chr2_102317821_102318003	1	0	0	0	0	0	0	1	0	0	0	0	0	0	0	0	0	0	0	0	0	-0.396495	0.396495	0	0	0.396495	0.396495	1	0.396495	1
398	3268	ENSG00000100739	BDKRB1	1	ENSG00000140945	CDH13	CDH13 _( -938 )	4	chr16_82625430_82625865	6	1	1	1	1	0	1	0	1	0.396352	0.396352	0.236904	0.236904	0.227761	0.227761	0.169363	0.169363	0	0	0.0525769	0.0525769	0	0	0.0625706	0.0625706	0.396352	0.190921	1	0.396352	1
2967	3349	ENSG00000272114	ENSG00000272114	1	ENSG00000260458	KCNJ18	KCNJ18 _( 157943 )	4	chr17_21850466_21850853	6	1	1	1	1	1	0	0	1	-0.396206	0.396206	-0.364453	0.364453	-0.370417	0.370417	-0.163165	0.163165	-0.190005	0.190005	0	0	0	0	-0.00273348	0.00273348	0.396206	0.24783	1	0.396206	1
1496	5759	ENSG00000153714	LURAP1L	1	ENSG00000178177	LCORL	LCORL _( -353636 )	4	chr4_18375512_18375947	3	0	0	0	1	1	0	1	0	0	0	0	0	0	0	0.00879285	0.00879285	0.0345074	0.0345074	0	0	0.392921	0.392921	0	0	0.392921	0.145407	1	0.392921	1
3003	7884	ENSG00000274750	HIST1H3E	1	ENSG00000157240	FZD1	FZD1 _( -24514 )	4	chr7_91239106_91239850	1	0	0	0	0	0	0	1	0	0	0	0	0	0	0	0	0	0	0	0	0	-0.391863	0.391863	0	0	0.391863	0.391863	1	0.391863	1
296	2692	ENSG00000088367	EPB41L1	1	ENSG00000182732	RGS6	RGS6 _( 254034 )	4	chr14_72186473_72186845	1	0	0	0	0	0	0	1	0	0	0	0	0	0	0	0	0	0	0	0	0	0.390768	0.390768	0	0	0.390768	0.390768	1	0.390768	1
120	7449	ENSG00000054277	OPN3	1	ENSG00000146373	RNF217	RNF217 _( -482133 )	4	chr6_124480067_124480412	2	0	0	1	0	0	0	1	0	0	0	0	0	0.000271678	0.000271678	0	0	0	0	0	0	0.38911	0.38911	0	0	0.38911	0.194691	1	0.38911	1
1971	2905	ENSG00000170465	KRT6C	1	ENSG00000166035	LIPC	LIPC _( -102642 )	4	chr15_58307625_58307927	1	0	0	0	0	0	0	1	0	0	0	0	0	0	0	0	0	0	0	0	0	0.388333	0.388333	0	0	0.388333	0.388333	1	0.388333	1
814	822	ENSG00000121207	LRAT	1	ENSG00000116991	SIPA1L2	SIPA1L2 _( -52008 )	4	chr1_232613566_232614373	1	0	0	0	0	0	0	1	0	0	0	0	0	0	0	0	0	0	0	0	0	0.388237	0.388237	0	0	0.388237	0.388237	1	0.388237	1
2545	4083	ENSG00000210082	MT-RNR2	1	ENSG00000198369	SPRED2	SPRED2 _( -122161 )	4	chr2_65554798_65555074	1	0	0	0	0	0	0	1	0	0	0	0	0	0	0	0	0	0	0	0	0	-0.387681	0.387681	0	0	0.387681	0.387681	1	0.387681	1
1512	7459	ENSG00000154319	FAM167A	1	ENSG00000111911	HINT3	HINT3 _( -23644 )	4	chr6_125932028_125933137	1	0	0	0	0	0	0	1	0	0	0	0	0	0	0	0	0	0	0	0	0	-0.3865	0.3865	0	0	0.3865	0.3865	1	0.3865	1
2126	2163	ENSG00000177627	C12orf54	1	ENSG00000179520	SLC17A8	SLC17A8 _( 18368 )	4	chr12_100375447_100375688	1	0	0	0	0	0	0	1	0	0	0	0	0	0	0	0	0	0	0	0	0	-0.385607	0.385607	0	0	0.385607	0.385607	1	0.385607	1
748	4083	ENSG00000117640	MTFR1L	1	ENSG00000198369	SPRED2	SPRED2 _( -122161 )	4	chr2_65554798_65555074	1	0	0	0	0	0	0	1	0	0	0	0	0	0	0	0	0	0	0	0	0	-0.385596	0.385596	0	0	0.385596	0.385596	1	0.385596	1
1845	6055	ENSG00000167165	UGT1A6	1	ENSG00000163110	PDLIM5	PDLIM5 _( -3530 )	4	chr4_94448012_94448327	1	0	0	0	0	0	0	1	0	0	0	0	0	0	0	0	0	0	0	0	0	0.383686	0.383686	0	0	0.383686	0.383686	1	0.383686	1
2447	5473	ENSG00000198246	SLC29A3	1	ENSG00000091527	CDV3	CDV3 _( -46064 )	4	chr3_133527275_133527666	6	1	1	1	1	0	1	0	1	0.383624	0.383624	0.360672	0.360672	0.357001	0.357001	0.359936	0.359936	0	0	0.0415216	0.0415216	0	0	0.214533	0.214533	0.383624	0.286215	1	0.383624	1
1110	550	ENSG00000135477	KRT87P	1	ENSG00000120337	TNFSF18	TNFSF18 _( 79363 )	4	chr1_172971351_172971600	1	0	0	0	0	0	0	1	0	0	0	0	0	0	0	0	0	0	0	0	0	0.381939	0.381939	0	0	0.381939	0.381939	1	0.381939	1
1920	162	ENSG00000168918	INPP5D	1	ENSG00000162366	PDZK1IP1	PDZK1IP1 _( -18807 )	4	chr1_47209851_47210475	1	0	0	0	0	0	0	1	0	0	0	0	0	0	0	0	0	0	0	0	0	-0.381312	0.381312	0	0	0.381312	0.381312	1	0.381312	1
2712	7304	ENSG00000234745	HLA-B	1	ENSG00000013375	PGM3	PGM3 _( -115169 )	4	chr6_83309105_83309605	1	0	0	0	0	0	0	1	0	0	0	0	0	0	0	0	0	0	0	0	0	-0.380095	0.380095	0	0	0.380095	0.380095	1	0.380095	1
1889	7791	ENSG00000168243	GNG4	1	ENSG00000221845	C7orf65	C7orf65 _( -3211 )	4	chr7_47651383_47652033	1	0	0	0	0	0	0	1	0	0	0	0	0	0	0	0	0	0	0	0	0	0.379377	0.379377	0	0	0.379377	0.379377	1	0.379377	1
1358	3699	ENSG00000145040	UCN2	1	ENSG00000119537	KDSR	KDSR _( -9011 )	4	chr18_63376521_63377080	1	0	0	0	0	0	0	1	0	0	0	0	0	0	0	0	0	0	0	0	0	-0.378143	0.378143	0	0	0.378143	0.378143	1	0.378143	1
102	7644	ENSG00000047634	SCML1	1	ENSG00000157778	PSMG3	PSMG3 _( -37 )	4	chr7_1571042_1571618	1	0	0	0	0	0	0	1	0	0	0	0	0	0	0	0	0	0	0	0	0	0.376831	0.376831	0	0	0.376831	0.376831	1	0.376831	1
503	907	ENSG00000105427	CNFN	1	ENSG00000187134	AKR1C1	AKR1C1 _( 20519 )	4	chr10_4983772_4984085	6	1	1	1	1	1	0	0	1	0.376167	0.376167	0.0814579	0.0814579	0.160675	0.160675	0.303519	0.303519	0.169676	0.169676	0	0	0	0	0.125596	0.125596	0.376167	0.202848	1	0.376167	1
41	8446	ENSG00000011422	PLAUR	1	ENSG00000079112	CDH17	CDH17 _( -9765 )	4	chr8_94227068_94227525	1	0	0	0	0	0	0	1	0	0	0	0	0	0	0	0	0	0	0	0	0	-0.376131	0.376131	0	0	0.376131	0.376131	1	0.376131	1
864	6956	ENSG00000124216	SNAI1	1	ENSG00000113645	WWC1	WWC1 _( 35303 )	4	chr5_168326954_168327540	6	1	1	1	1	0	1	0	1	0.376126	0.376126	0.448553	0.448553	0.12732	0.12732	0.260981	0.260981	0	0	0.156001	0.156001	0	0	0.422696	0.422696	0.448553	0.298613	1	0.376126	1
2907	1976	ENSG00000264558	ENSG00000264558	1	ENSG00000170465	KRT6C	KRT6C _( -6647 )	4	chr12_52480432_52480627	1	0	0	0	0	0	0	1	0	0	0	0	0	0	0	0	0	0	0	0	0	-0.375853	0.375853	0	0	0.375853	0.375853	1	0.375853	1
1158	6459	ENSG00000137266	SLC22A23	1	ENSG00000112964	GHR	GHR _( 140967 )	4	chr5_42564744_42565289	1	0	0	0	0	0	0	1	0	0	0	0	0	0	0	0	0	0	0	0	0	0.375448	0.375448	0	0	0.375448	0.375448	1	0.375448	1
167	3179	ENSG00000067798	NAV3	1	ENSG00000176842	IRX5	IRX5 _( 21351 )	4	chr16_54952213_54952519	2	0	0	1	0	0	0	1	0	0	0	0	0	0.0210093	0.0210093	0	0	0	0	0	0	0.375411	0.375411	0	0	0.375411	0.19821	1	0.375411	1
535	383	ENSG00000106772	PRUNE2	1	ENSG00000198799	LRIG2	LRIG2 _( 73687 )	4	chr1_113146896_113147269	1	0	0	0	0	0	0	1	0	0	0	0	0	0	0	0	0	0	0	0	0	0.374959	0.374959	0	0	0.374959	0.374959	1	0.374959	1
1691	8254	ENSG00000163359	COL6A3	1	ENSG00000172728	FUT10	FUT10 _( 112186 )	4	chr8_33361007_33361236	5	0	1	1	0	1	0	1	1	0	0	0.0656538	0.0656538	0.0864715	0.0864715	0	0	0.0194805	0.0194805	0	0	0.374554	0.374554	0.0298515	0.0298515	0.374554	0.115202	1	0.374554	1
1672	3260	ENSG00000163032	VSNL1	1	ENSG00000168589	DYNLRB2	DYNLRB2 _( -239561 )	4	chr16_80300603_80301173	1	0	0	0	0	0	0	1	0	0	0	0	0	0	0	0	0	0	0	0	0	-0.374235	0.374235	0	0	0.374235	0.374235	1	0.374235	1
146	1285	ENSG00000064195	ENSG00000064195	1	ENSG00000151893	CACUL1	CACUL1 _( 28736 )	4	chr10_118725979_118726513	7	1	1	1	1	1	1	0	1	0.374109	0.374109	0.0901666	0.0901666	0.261701	0.261701	0.139211	0.139211	0.485704	0.485704	0.277998	0.277998	0	0	0.223859	0.223859	0.485704	0.264678	1	0.374109	1
1916	3423	ENSG00000168874	ATOH8	1	ENSG00000064195	ENSG00000064195	ENSG00000064195 _( 6923 )	4	chr17_49987710_49988301	6	1	1	1	1	0	1	0	1	0.373683	0.373683	0.22561	0.22561	0.293758	0.293758	0.2	0.2	0	0	0.207685	0.207685	0	0	0.209177	0.209177	0.373683	0.251652	1	0.373683	1
1055	8974	ENSG00000133943	DGLUCY	1	ENSG00000136861	CDK5RAP2	CDK5RAP2 _( -28314 )	4	chr9_120608484_120608730	1	0	0	0	0	0	0	1	0	0	0	0	0	0	0	0	0	0	0	0	0	-0.373622	0.373622	0	0	0.373622	0.373622	1	0.373622	1
1798	4903	ENSG00000166106	ADAMTS15	1	ENSG00000231068	KRTAP21-3	KRTAP21-3 _( 7940 )	4	chr21_30710468_30710837	6	1	1	1	1	1	0	0	1	0.373592	0.373592	0.164279	0.164279	0.236197	0.236197	0.037447	0.037447	0.186665	0.186665	0	0	0	0	0.164624	0.164624	0.373592	0.193801	1	0.373592	1
1120	6853	ENSG00000135919	SERPINE2	1	ENSG00000133706	LARS	LARS _( -5661 )	4	chr5_146188321_146189025	1	0	0	0	0	0	0	1	0	0	0	0	0	0	0	0	0	0	0	0	0	0.373029	0.373029	0	0	0.373029	0.373029	1	0.373029	1
2347	9223	ENSG00000188293	IGFL1	1	ENSG00000072315	TRPC5	TRPC5 _( -113306 )	4	chrX_112196082_112196820	1	0	0	0	0	0	0	1	0	0	0	0	0	0	0	0	0	0	0	0	0	0.372269	0.372269	0	0	0.372269	0.372269	1	0.372269	1
2295	971	ENSG00000185909	KLHDC8B	1	ENSG00000077327	SPAG6	SPAG6 _( 133781 )	4	chr10_22479226_22479676	7	1	1	1	1	1	1	0	1	0.371413	0.371413	0.279054	0.279054	0.150639	0.150639	0.379615	0.379615	0.338638	0.338638	0.20692	0.20692	0	0	0.378608	0.378608	0.379615	0.300698	1	0.371413	1
1802	4083	ENSG00000166165	CKB	1	ENSG00000198369	SPRED2	SPRED2 _( -122161 )	4	chr2_65554798_65555074	1	0	0	0	0	0	0	1	0	0	0	0	0	0	0	0	0	0	0	0	0	-0.371217	0.371217	0	0	0.371217	0.371217	1	0.371217	1
927	8947	ENSG00000128203	ASPHD2	1	ENSG00000148154	UGCG	UGCG _( -38634 )	4	chr9_111857627_111858132	1	0	0	0	0	0	0	1	0	0	0	0	0	0	0	0	0	0	0	0	0	-0.370182	0.370182	0	0	0.370182	0.370182	1	0.370182	1
648	6532	ENSG00000112773	TENT5A	1	ENSG00000164197	RNF180	RNF180 _( 135827 )	4	chr5_64301671_64301964	3	0	0	1	1	0	0	1	0	0	0	0	0	-0.219201	0.219201	-0.0562917	0.0562917	0	0	0	0	-0.369296	0.369296	0	0	0.369296	0.21493	1	0.369296	1
1065	2220	ENSG00000134326	CMPK2	1	ENSG00000111335	OAS2	OAS2 _( 0 )	4	chr12_112977975_112978935	2	0	0	1	0	0	0	1	0	0	0	0	0	0.0853033	0.0853033	0	0	0	0	0	0	0.368322	0.368322	0	0	0.368322	0.226813	1	0.368322	1
548	1092	ENSG00000107984	DKK1	1	ENSG00000150347	ARID5B	ARID5B _( 36341 )	4	chr10_61937641_61938423	1	0	0	0	0	0	0	1	0	0	0	0	0	0	0	0	0	0	0	0	0	-0.367995	0.367995	0	0	0.367995	0.367995	1	0.367995	1
3023	6545	ENSG00000278621	ENSG00000278621	1	ENSG00000112851	ERBIN	ERBIN _( -64218 )	4	chr5_65861879_65862257	7	1	1	1	1	1	1	0	1	0.366908	0.366908	0.0329058	0.0329058	0.179922	0.179922	0.39898	0.39898	0.0946892	0.0946892	0.0601119	0.0601119	0	0	0.366137	0.366137	0.39898	0.214236	1	0.366908	1
1935	5566	ENSG00000169435	RASSF6	1	ENSG00000163590	PPM1L	PPM1L _( 41249 )	4	chr3_160796851_160797295	1	0	0	0	0	0	0	1	0	0	0	0	0	0	0	0	0	0	0	0	0	0.365403	0.365403	0	0	0.365403	0.365403	1	0.365403	1
1873	5537	ENSG00000167768	KRT1	1	ENSG00000114771	AADAC	AADAC _( 13855 )	4	chr3_151827892_151828121	1	0	0	0	0	0	0	1	0	0	0	0	0	0	0	0	0	0	0	0	0	-0.365314	0.365314	0	0	0.365314	0.365314	1	0.365314	1
475	7222	ENSG00000104518	GSDMD	1	ENSG00000170927	PKHD1	PKHD1 _( 9834 )	4	chr6_52077140_52077791	1	0	0	0	0	0	0	1	0	0	0	0	0	0	0	0	0	0	0	0	0	-0.364916	0.364916	0	0	0.364916	0.364916	1	0.364916	1
2089	7008	ENSG00000175920	DOK7	1	ENSG00000182613	OR2V2	OR2V2 _( 14556 )	4	chr5_181169499_181170333	7	1	1	1	1	1	1	0	1	0.364818	0.364818	0.247588	0.247588	0.151907	0.151907	0.485236	0.485236	0.0157351	0.0157351	0.0997107	0.0997107	0	0	0.0629878	0.0629878	0.485236	0.203998	1	0.364818	1
525	5040	ENSG00000106278	PTPRZ1	1	ENSG00000175928	LRRN1	LRRN1 _( -173353 )	4	chr3_3625551_3626084	1	0	0	0	0	0	0	1	0	0	0	0	0	0	0	0	0	0	0	0	0	-0.36475	0.36475	0	0	0.36475	0.36475	1	0.36475	1
1489	2952	ENSG00000153291	SLC25A27	1	ENSG00000103769	RAB11A	RAB11A _( 7626 )	4	chr15_65733680_65734156	1	0	0	0	0	0	0	1	0	0	0	0	0	0	0	0	0	0	0	0	0	0.364276	0.364276	0	0	0.364276	0.364276	1	0.364276	1
128	397	ENSG00000057704	TMCC3	1	ENSG00000134259	NGF	NGF _( -91732 )	4	chr1_115429968_115430152	1	0	0	0	0	0	0	1	0	0	0	0	0	0	0	0	0	0	0	0	0	0.361598	0.361598	0	0	0.361598	0.361598	1	0.361598	1
2932	6663	ENSG00000267143	ENSG00000267143	1	ENSG00000186952	TMEM232	TMEM232 _( -46079 )	4	chr5_110785035_110785704	1	0	0	0	0	0	0	1	0	0	0	0	0	0	0	0	0	0	0	0	0	0.360412	0.360412	0	0	0.360412	0.360412	1	0.360412	1
1745	906	ENSG00000164292	RHOBTB3	1	ENSG00000187134	AKR1C1	AKR1C1 _( 18751 )	4	chr10_4982004_4983086	1	0	0	0	0	0	0	1	0	0	0	0	0	0	0	0	0	0	0	0	0	0.358802	0.358802	0	0	0.358802	0.358802	1	0.358802	1
2668	1092	ENSG00000231131	LNCAROD	1	ENSG00000150347	ARID5B	ARID5B _( 36341 )	4	chr10_61937641_61938423	1	0	0	0	0	0	0	1	0	0	0	0	0	0	0	0	0	0	0	0	0	-0.358769	0.358769	0	0	0.358769	0.358769	1	0.358769	1
351	971	ENSG00000096696	DSP	1	ENSG00000077327	SPAG6	SPAG6 _( 133781 )	4	chr10_22479226_22479676	3	0	0	1	0	1	0	1	0	0	0	0	0	0.060129	0.060129	0	0	0.255777	0.255777	0	0	0.358595	0.358595	0	0	0.358595	0.224833	1	0.358595	1
1507	8977	ENSG00000154217	PITPNC1	1	ENSG00000175764	TTLL11	TTLL11 _( 134698 )	4	chr9_121958624_121958908	1	0	0	0	0	0	0	1	0	0	0	0	0	0	0	0	0	0	0	0	0	0.357618	0.357618	0	0	0.357618	0.357618	1	0.357618	1
670	6651	ENSG00000114127	XRN1	1	ENSG00000181751	C5orf30	C5orf30 _( -46378 )	4	chr5_103211989_103212324	1	0	0	0	0	0	0	1	0	0	0	0	0	0	0	0	0	0	0	0	0	0.35695	0.35695	0	0	0.35695	0.35695	1	0.35695	1
2814	9000	ENSG00000254470	AP5B1	1	ENSG00000095321	CRAT	CRAT _( -10431 )	4	chr9_129121620_129121825	1	0	0	0	0	0	0	1	0	0	0	0	0	0	0	0	0	0	0	0	0	0.356666	0.356666	0	0	0.356666	0.356666	1	0.356666	1
1022	6847	ENSG00000132589	FLOT2	1	ENSG00000156463	SH3RF2	SH3RF2 _( -32366 )	4	chr5_145903911_145904213	2	0	0	0	0	1	0	1	0	0	0	0	0	0	0	0	0	0.0420747	0.0420747	0	0	0.356573	0.356573	0	0	0.356573	0.199324	1	0.356573	1
566	8583	ENSG00000108828	VAT1	1	ENSG00000178764	ZHX2	ZHX2 _( 129457 )	4	chr8_122910851_122911123	1	0	0	0	0	0	0	1	0	0	0	0	0	0	0	0	0	0	0	0	0	-0.356572	0.356572	0	0	0.356572	0.356572	1	0.356572	1
512	4886	ENSG00000105855	ITGB8	1	ENSG00000154646	TMPRSS15	TMPRSS15 _( 61212 )	4	chr21_18424276_18424667	2	0	0	0	1	0	0	1	0	0	0	0	0	0	0	0.166163	0.166163	0	0	0	0	0.356224	0.356224	0	0	0.356224	0.261193	1	0.356224	1
1457	6346	ENSG00000151491	EPS8	1	ENSG00000151729	SLC25A4	SLC25A4 _( -24689 )	4	chr4_185118245_185118552	1	0	0	0	0	0	0	1	0	0	0	0	0	0	0	0	0	0	0	0	0	-0.355796	0.355796	0	0	0.355796	0.355796	1	0.355796	1
1230	2369	ENSG00000139278	GLIPR1	1	ENSG00000080618	CPB2	CPB2 _( -8383 )	4	chr13_46113416_46113917	1	0	0	0	0	0	0	1	0	0	0	0	0	0	0	0	0	0	0	0	0	0.355576	0.355576	0	0	0.355576	0.355576	1	0.355576	1
2591	2910	ENSG00000220785	MTMR9LP	1	ENSG00000137845	ADAM10	ADAM10 _( 7474 )	4	chr15_58741944_58742504	1	0	0	0	0	0	0	1	0	0	0	0	0	0	0	0	0	0	0	0	0	-0.355014	0.355014	0	0	0.355014	0.355014	1	0.355014	1
1219	7884	ENSG00000138778	CENPE	1	ENSG00000157240	FZD1	FZD1 _( -24514 )	4	chr7_91239106_91239850	1	0	0	0	0	0	0	1	0	0	0	0	0	0	0	0	0	0	0	0	0	0.35323	0.35323	0	0	0.35323	0.35323	1	0.35323	1
1560	9259	ENSG00000157227	MMP14	1	ENSG00000076716	GPC4	GPC4 _( -192957 )	4	chrX_133608447_133608687	7	1	1	1	1	1	1	0	1	0.352864	0.352864	0.276908	0.276908	0.396299	0.396299	0.516636	0.516636	0.161379	0.161379	0.237157	0.237157	0	0	0.103789	0.103789	0.516636	0.292147	1	0.352864	1
2269	2787	ENSG00000185070	FLRT2	1	ENSG00000248905	FMN1	FMN1 _( 214700 )	4	chr15_32979768_32980033	6	1	0	1	1	1	1	0	1	0.352703	0.352703	0	0	0.386921	0.386921	0.160157	0.160157	0.0368533	0.0368533	0.286009	0.286009	0	0	0.0581612	0.0581612	0.386921	0.213467	1	0.352703	1
1916	7038	ENSG00000168874	ATOH8	1	ENSG00000168566	SNRNP48	SNRNP48 _( 27909 )	4	chr6_7618108_7618797	1	0	0	0	0	0	0	1	0	0	0	0	0	0	0	0	0	0	0	0	0	0.352448	0.352448	0	0	0.352448	0.352448	1	0.352448	1
2147	6055	ENSG00000178934	LGALS7B	1	ENSG00000163110	PDLIM5	PDLIM5 _( -3530 )	4	chr4_94448012_94448327	1	0	0	0	0	0	0	1	0	0	0	0	0	0	0	0	0	0	0	0	0	0.35239	0.35239	0	0	0.35239	0.35239	1	0.35239	1
1835	837	ENSG00000166897	ELFN2	1	ENSG00000119285	HEATR1	HEATR1 _( 35646 )	4	chr1_236568339_236568858	1	0	0	0	0	0	0	1	0	0	0	0	0	0	0	0	0	0	0	0	0	-0.351407	0.351407	0	0	0.351407	0.351407	1	0.351407	1
1034	1113	ENSG00000132965	ALOX5AP	1	ENSG00000198739	LRRTM3	LRRTM3 _( -244673 )	4	chr10_66680750_66681333	1	0	0	0	0	0	0	1	0	0	0	0	0	0	0	0	0	0	0	0	0	0.351336	0.351336	0	0	0.351336	0.351336	1	0.351336	1
2366	7606	ENSG00000189052	CGB5	1	ENSG00000112499	SLC22A2	SLC22A2 _( 39448 )	4	chr6_160237505_160238190	1	0	0	0	0	0	0	1	0	0	0	0	0	0	0	0	0	0	0	0	0	0.351068	0.351068	0	0	0.351068	0.351068	1	0.351068	1
2617	4236	ENSG00000224371	ENSG00000224371	1	ENSG00000125538	IL1B	IL1B _( 11774 )	4	chr2_112824076_112825129	1	0	0	0	0	0	0	1	0	0	0	0	0	0	0	0	0	0	0	0	0	-0.351025	0.351025	0	0	0.351025	0.351025	1	0.351025	1
1029	9211	ENSG00000132821	VSTM2L	1	ENSG00000068366	ACSL4	ACSL4 _( -124350 )	4	chrX_109857753_109858340	1	0	0	0	0	0	0	1	0	0	0	0	0	0	0	0	0	0	0	0	0	-0.350777	0.350777	0	0	0.350777	0.350777	1	0.350777	1
30	4142	ENSG00000009790	TRAF3IP3	1	ENSG00000005436	GCFC2	GCFC2 _( -587115 )	4	chr2_76298104_76298361	1	0	0	0	0	0	0	1	0	0	0	0	0	0	0	0	0	0	0	0	0	0.350677	0.350677	0	0	0.350677	0.350677	1	0.350677	1
1588	5494	ENSG00000158716	DUSP23	1	ENSG00000163864	NMNAT3	NMNAT3 _( 57071 )	4	chr3_139620519_139620946	1	0	0	0	0	0	0	1	0	0	0	0	0	0	0	0	0	0	0	0	0	-0.350246	0.350246	0	0	0.350246	0.350246	1	0.350246	1
1550	7304	ENSG00000156587	UBE2L6	1	ENSG00000013375	PGM3	PGM3 _( -115169 )	4	chr6_83309105_83309605	1	0	0	0	0	0	0	1	0	0	0	0	0	0	0	0	0	0	0	0	0	-0.349478	0.349478	0	0	0.349478	0.349478	1	0.349478	1
2038	5234	ENSG00000173391	OLR1	1	ENSG00000016391	CHDH	CHDH _( 96594 )	4	chr3_53749566_53749796	1	0	0	0	0	0	0	1	0	0	0	0	0	0	0	0	0	0	0	0	0	0.349272	0.349272	0	0	0.349272	0.349272	1	0.349272	1
706	7312	ENSG00000115648	MLPH	1	ENSG00000112837	TBX18	TBX18 _( -124526 )	4	chr6_84889045_84889285	1	0	0	0	0	0	0	1	0	0	0	0	0	0	0	0	0	0	0	0	0	0.349091	0.349091	0	0	0.349091	0.349091	1	0.349091	1
2773	697	ENSG00000247287	ENSG00000247287	1	ENSG00000266028	SRGAP2	SRGAP2 _( -5926 )	4	chr1_206196750_206197419	1	0	0	0	0	0	0	1	0	0	0	0	0	0	0	0	0	0	0	0	0	0.347613	0.347613	0	0	0.347613	0.347613	1	0.347613	1
964	7306	ENSG00000129595	EPB41L4A	1	ENSG00000146250	PRSS35	PRSS35 _( -31683 )	4	chr6_83480381_83480855	2	0	0	0	0	1	0	1	0	0	0	0	0	0	0	0	0	0.0468595	0.0468595	0	0	0.347563	0.347563	0	0	0.347563	0.197211	1	0.347563	1
2878	3776	ENSG00000260834	ENSG00000260834	1	ENSG00000197372	ZNF675	ZNF675 _( 132182 )	4	chr19_23554520_23555038	1	0	0	0	0	0	0	1	0	0	0	0	0	0	0	0	0	0	0	0	0	0.347513	0.347513	0	0	0.347513	0.347513	1	0.347513	1
2211	215	ENSG00000182809	CRIP2	1	ENSG00000132854	KANK4	KANK4 _( 23037 )	4	chr1_62295688_62296377	4	0	1	0	1	0	0	1	1	0	0	0.125514	0.125514	0	0	0.0648412	0.0648412	0	0	0	0	0.346464	0.346464	0.066721	0.066721	0.346464	0.150885	1	0.346464	1
2605	3214	ENSG00000223764	LINC02593	1	ENSG00000159720	ATP6V0D1	ATP6V0D1 _( 18723 )	4	chr16_67461718_67462514	1	0	0	0	0	0	0	1	0	0	0	0	0	0	0	0	0	0	0	0	0	0.346014	0.346014	0	0	0.346014	0.346014	1	0.346014	1
1540	3699	ENSG00000156265	MAP3K7CL	1	ENSG00000119537	KDSR	KDSR _( -9011 )	4	chr18_63376521_63377080	3	0	0	0	0	1	1	1	0	0	0	0	0	0	0	0	0	-0.160232	0.160232	-0.144467	0.144467	-0.345163	0.345163	0	0	0.345163	0.216621	1	0.345163	1
1326	1258	ENSG00000143502	SUSD4	1	ENSG00000119927	GPAM	GPAM _( -3582 )	4	chr10_112218959_112219260	1	0	0	0	0	0	0	1	0	0	0	0	0	0	0	0	0	0	0	0	0	0.344898	0.344898	0	0	0.344898	0.344898	1	0.344898	1
2633	9241	ENSG00000226699	ENSG00000226699	1	ENSG00000125675	GRIA3	GRIA3 _( -14402 )	4	chrX_123169349_123169751	1	0	0	0	0	0	0	1	0	0	0	0	0	0	0	0	0	0	0	0	0	-0.344666	0.344666	0	0	0.344666	0.344666	1	0.344666	1
2829	4831	ENSG00000256185	ENSG00000256185	1	ENSG00000149635	OCSTAMP	OCSTAMP _( 5186 )	4	chr20_46545140_46545388	4	1	0	1	0	1	0	0	1	-0.343807	0.343807	0	0	-0.32757	0.32757	0	0	-0.354883	0.354883	0	0	0	0	-0.383797	0.383797	0.383797	0.352514	1	0.343807	1
2885	5234	ENSG00000261235	ENSG00000261235	1	ENSG00000016391	CHDH	CHDH _( 96594 )	4	chr3_53749566_53749796	2	0	1	0	0	0	0	1	0	0	0	0.153569	0.153569	0	0	0	0	0	0	0	0	0.343655	0.343655	0	0	0.343655	0.248612	1	0.343655	1
2859	815	ENSG00000259040	BLOC1S5-TXNDC5	1	ENSG00000173409	ARV1	ARV1 _( 13546 )	4	chr1_230992527_230992776	1	0	0	0	0	0	0	1	0	0	0	0	0	0	0	0	0	0	0	0	0	0.342823	0.342823	0	0	0.342823	0.342823	1	0.342823	1
618	6494	ENSG00000111252	SH2B3	1	ENSG00000134363	FST	FST _( -113714 )	4	chr5_53366123_53366695	1	0	0	0	0	0	0	1	0	0	0	0	0	0	0	0	0	0	0	0	0	0.341974	0.341974	0	0	0.341974	0.341974	1	0.341974	1
1062	4145	ENSG00000134317	GRHL1	1	ENSG00000162951	LRRTM1	LRRTM1 _( -247672 )	4	chr2_80552421_80552727	1	0	0	0	0	0	0	1	0	0	0	0	0	0	0	0	0	0	0	0	0	0.341967	0.341967	0	0	0.341967	0.341967	1	0.341967	1
877	7884	ENSG00000125148	MT2A	1	ENSG00000157240	FZD1	FZD1 _( -24514 )	4	chr7_91239106_91239850	1	0	0	0	0	0	0	1	0	0	0	0	0	0	0	0	0	0	0	0	0	0.340944	0.340944	0	0	0.340944	0.340944	1	0.340944	1
470	7511	ENSG00000104312	RIPK2	1	ENSG00000203734	ECT2L	ECT2L _( 21940 )	4	chr6_138817866_138818261	6	1	1	1	1	1	0	0	1	-0.338841	0.338841	-0.328746	0.328746	-0.0388928	0.0388928	-0.323411	0.323411	-0.28047	0.28047	0	0	0	0	-0.128038	0.128038	0.338841	0.239733	1	0.338841	1
1763	2339	ENSG00000164733	CTSB	1	ENSG00000250709	CCDC169-SOHLH2	CCDC169-SOHLH2 _( -15351 )	4	chr13_36313193_36313901	1	0	0	0	0	0	0	1	0	0	0	0	0	0	0	0	0	0	0	0	0	0.338519	0.338519	0	0	0.338519	0.338519	1	0.338519	1
519	7320	ENSG00000106089	STX1A	1	ENSG00000135334	AKIRIN2	AKIRIN2 _( 19537 )	4	chr6_87682360_87682672	7	1	1	1	1	1	1	0	1	0.338357	0.338357	0.203	0.203	0.267604	0.267604	0.042119	0.042119	0.257082	0.257082	0.170196	0.170196	0	0	0.12142	0.12142	0.338357	0.199968	1	0.338357	1
2264	3771	ENSG00000184922	FMNL1	1	ENSG00000171773	NXNL1	NXNL1 _( 1640 )	4	chr19_17459116_17459314	1	0	0	0	0	0	0	1	0	0	0	0	0	0	0	0	0	0	0	0	0	-0.338278	0.338278	0	0	0.338278	0.338278	1	0.338278	1
1051	4209	ENSG00000133661	SFTPD	1	ENSG00000115641	FHL2	FHL2 _( -29373 )	4	chr2_105467886_105468325	4	0	0	1	1	0	0	1	1	0	0	0	0	-0.206723	0.206723	-0.20061	0.20061	0	0	0	0	-0.338125	0.338125	-0.0181294	0.0181294	0.338125	0.190897	1	0.338125	1
3057	5537	ENSG00000284695	ENSG00000284695	1	ENSG00000114771	AADAC	AADAC _( 13855 )	4	chr3_151827892_151828121	1	0	0	0	0	0	0	1	0	0	0	0	0	0	0	0	0	0	0	0	0	-0.338037	0.338037	0	0	0.338037	0.338037	1	0.338037	1
1559	5127	ENSG00000157214	STEAP2	1	ENSG00000144642	RBMS3	RBMS3 _( 122876 )	4	chr3_28699342_28699686	2	0	0	1	0	0	0	1	0	0	0	0	0	-0.0114539	0.0114539	0	0	0	0	0	0	-0.337405	0.337405	0	0	0.337405	0.174429	1	0.337405	1
1114	3861	ENSG00000135643	KCNMB4	1	ENSG00000151353	TMEM18	TMEM18 _( 39118 )	4	chr2_637842_638321	1	0	0	0	0	0	0	1	0	0	0	0	0	0	0	0	0	0	0	0	0	0.337218	0.337218	0	0	0.337218	0.337218	1	0.337218	1
502	7884	ENSG00000105426	PTPRS	1	ENSG00000157240	FZD1	FZD1 _( -24514 )	4	chr7_91239106_91239850	1	0	0	0	0	0	0	1	0	0	0	0	0	0	0	0	0	0	0	0	0	-0.336515	0.336515	0	0	0.336515	0.336515	1	0.336515	1
236	3701	ENSG00000077264	PAK3	1	ENSG00000206075	SERPINB5	SERPINB5 _( -18491 )	4	chr18_63458058_63458270	7	1	1	1	1	1	1	0	1	-0.335578	0.335578	-0.349712	0.349712	-0.257771	0.257771	-0.301172	0.301172	-0.0862717	0.0862717	-0.310706	0.310706	0	0	-0.00266834	0.00266834	0.349712	0.23484	1	0.335578	1
2530	550	ENSG00000205426	KRT81	1	ENSG00000120337	TNFSF18	TNFSF18 _( 79363 )	4	chr1_172971351_172971600	1	0	0	0	0	0	0	1	0	0	0	0	0	0	0	0	0	0	0	0	0	0.334705	0.334705	0	0	0.334705	0.334705	1	0.334705	1
1063	7520	ENSG00000134321	RSAD2	1	ENSG00000118491	ZC2HC1B	ZC2HC1B _( 14767 )	4	chr6_143872085_143872480	1	0	0	0	0	0	0	1	0	0	0	0	0	0	0	0	0	0	0	0	0	0.334627	0.334627	0	0	0.334627	0.334627	1	0.334627	1
1836	6112	ENSG00000166920	C15orf48	1	ENSG00000170522	ELOVL6	ELOVL6 _( 23178 )	4	chr4_110175708_110176021	1	0	0	0	0	0	0	1	0	0	0	0	0	0	0	0	0	0	0	0	0	0.334583	0.334583	0	0	0.334583	0.334583	1	0.334583	1
2514	7520	ENSG00000204622	HLA-J	1	ENSG00000118491	ZC2HC1B	ZC2HC1B _( 14767 )	4	chr6_143872085_143872480	1	0	0	0	0	0	0	1	0	0	0	0	0	0	0	0	0	0	0	0	0	0.334097	0.334097	0	0	0.334097	0.334097	1	0.334097	1
2485	4142	ENSG00000203722	RAET1G	1	ENSG00000005436	GCFC2	GCFC2 _( -587115 )	4	chr2_76298104_76298361	1	0	0	0	0	0	0	1	0	0	0	0	0	0	0	0	0	0	0	0	0	0.333956	0.333956	0	0	0.333956	0.333956	1	0.333956	1
1947	1964	ENSG00000169851	PCDH7	1	ENSG00000123352	SPATS2	SPATS2 _( -8464 )	4	chr12_49357820_49358120	4	0	0	1	0	0	1	1	1	0	0	0	0	-0.00559737	0.00559737	0	0	0	0	-0.120568	0.120568	-0.333745	0.333745	-0.0650011	0.0650011	0.333745	0.131228	1	0.333745	1
1564	7750	ENSG00000157510	AFAP1L1	1	ENSG00000122507	BBS9	BBS9 _( 303686 )	4	chr7_33432930_33433109	3	0	0	0	1	0	0	1	1	0	0	0	0	0	0	0.152706	0.152706	0	0	0	0	0.333566	0.333566	0.016607	0.016607	0.333566	0.167626	1	0.333566	1
3047	7084	ENSG00000281406	BLACAT1	1	ENSG00000137177	KIF13A	KIF13A _( 100370 )	4	chr6_17886927_17887253	1	0	0	0	0	0	0	1	0	0	0	0	0	0	0	0	0	0	0	0	0	0.333381	0.333381	0	0	0.333381	0.333381	1	0.333381	1
564	220	ENSG00000108797	CNTNAP1	1	ENSG00000158966	CACHD1	CACHD1 _( 46236 )	4	chr1_64517028_64517604	1	0	0	0	0	0	0	1	0	0	0	0	0	0	0	0	0	0	0	0	0	0.332984	0.332984	0	0	0.332984	0.332984	1	0.332984	1
1817	6893	ENSG00000166510	CCDC68	1	ENSG00000145888	GLRA1	GLRA1 _( 26665 )	4	chr5_151897882_151898177	1	0	0	0	0	0	0	1	0	0	0	0	0	0	0	0	0	0	0	0	0	0.332184	0.332184	0	0	0.332184	0.332184	1	0.332184	1
488	4418	ENSG00000104998	IL27RA	1	ENSG00000091436	MAP3K20	MAP3K20 _( 99728 )	4	chr2_173175163_173175465	1	0	0	0	0	0	0	1	0	0	0	0	0	0	0	0	0	0	0	0	0	0.332123	0.332123	0	0	0.332123	0.332123	1	0.332123	1
2138	4260	ENSG00000178467	P4HTM	1	ENSG00000163083	INHBB	INHBB _( -7719 )	4	chr2_120337936_120338424	2	0	0	0	0	0	0	1	1	0	0	0	0	0	0	0	0	0	0	0	0	0.332084	0.332084	1.26846e-05	1.26846e-05	0.332084	0.166049	1	0.332084	1
1797	1406	ENSG00000166068	SPRED1	1	ENSG00000110693	SOX6	SOX6 _( -101262 )	4	chr11_16839905_16840167	2	0	0	0	0	0	1	1	0	0	0	0	0	0	0	0	0	0	0	0.0587564	0.0587564	0.331806	0.331806	0	0	0.331806	0.195281	1	0.331806	1
876	8683	ENSG00000125089	SH3TC1	1	ENSG00000137040	RANBP6	RANBP6 _( -61172 )	4	chr9_6076797_6077315	1	0	0	0	0	0	0	1	0	0	0	0	0	0	0	0	0	0	0	0	0	0.331669	0.331669	0	0	0.331669	0.331669	1	0.331669	1
1911	5202	ENSG00000168685	IL7R	1	ENSG00000163814	CDCP1	CDCP1 _( 20368 )	4	chr3_45125671_45126054	1	0	0	0	0	0	0	1	0	0	0	0	0	0	0	0	0	0	0	0	0	-0.331465	0.331465	0	0	0.331465	0.331465	1	0.331465	1
1316	6951	ENSG00000143365	RORC	1	ENSG00000145934	TENM2	TENM2 _( 117953 )	4	chr5_167402752_167402971	2	0	0	0	0	0	0	1	1	0	0	0	0	0	0	0	0	0	0	0	0	0.33057	0.33057	0.0699698	0.0699698	0.33057	0.20027	1	0.33057	1
1031	162	ENSG00000132846	ZBED3	1	ENSG00000162366	PDZK1IP1	PDZK1IP1 _( -18807 )	4	chr1_47209851_47210475	1	0	0	0	0	0	0	1	0	0	0	0	0	0	0	0	0	0	0	0	0	-0.330398	0.330398	0	0	0.330398	0.330398	1	0.330398	1
496	3567	ENSG00000105327	BBC3	1	ENSG00000141446	ESCO1	ESCO1 _( 167056 )	4	chr18_21433277_21433828	6	1	1	1	1	0	1	0	1	-0.32951	0.32951	-0.191455	0.191455	-0.218552	0.218552	-0.165942	0.165942	0	0	-0.236053	0.236053	0	0	-0.00476962	0.00476962	0.32951	0.191047	1	0.32951	1
376	669	ENSG00000100196	KDELR3	1	ENSG00000118200	CAMSAP2	CAMSAP2 _( -30307 )	4	chr1_200708697_200709251	1	0	0	0	0	0	0	1	0	0	0	0	0	0	0	0	0	0	0	0	0	0.329501	0.329501	0	0	0.329501	0.329501	1	0.329501	1
2933	4365	ENSG00000267203	SNRPGP4	1	ENSG00000136560	TANK	TANK _( 29954 )	4	chr2_161166862_161167367	5	1	1	1	0	1	0	0	1	-0.329315	0.329315	-0.258265	0.258265	-0.293055	0.293055	0	0	-0.246912	0.246912	0	0	0	0	-0.152734	0.152734	0.329315	0.256056	1	0.329315	1
305	2538	ENSG00000089195	TRMT6	1	ENSG00000151322	NPAS3	NPAS3 _( -213681 )	4	chr14_32720821_32721252	1	0	0	0	0	0	0	1	0	0	0	0	0	0	0	0	0	0	0	0	0	-0.328875	0.328875	0	0	0.328875	0.328875	1	0.328875	1
2879	5566	ENSG00000260916	CCPG1	1	ENSG00000163590	PPM1L	PPM1L _( 41249 )	4	chr3_160796851_160797295	1	0	0	0	0	0	0	1	0	0	0	0	0	0	0	0	0	0	0	0	0	0.328761	0.328761	0	0	0.328761	0.328761	1	0.328761	1
1911	1892	ENSG00000168685	IL7R	1	ENSG00000118308	LRMP	LRMP _( -5882 )	4	chr12_24997903_24998460	6	1	1	1	1	1	0	0	1	-0.328456	0.328456	-0.244824	0.244824	-0.237578	0.237578	-0.421107	0.421107	-0.0679706	0.0679706	0	0	0	0	-0.19507	0.19507	0.421107	0.249168	1	0.328456	1
2350	8736	ENSG00000188373	C10orf99	1	ENSG00000174482	LINGO2	LINGO2 _( 291764 )	4	chr9_28378115_28378522	1	0	0	0	0	0	0	1	0	0	0	0	0	0	0	0	0	0	0	0	0	0.32819	0.32819	0	0	0.32819	0.32819	1	0.32819	1
2957	6863	ENSG00000269926	DDIT4-AS1	1	ENSG00000133710	SPINK5	SPINK5 _( -22727 )	4	chr5_148002308_148002956	3	0	0	1	0	1	0	1	0	0	0	0	0	0.0461473	0.0461473	0	0	0.016458	0.016458	0	0	0.32769	0.32769	0	0	0.32769	0.130098	1	0.32769	1
1007	8501	ENSG00000131724	IL13RA1	1	ENSG00000164830	OXR1	OXR1 _( 15559 )	4	chr8_106285703_106286191	1	0	0	0	0	0	0	1	0	0	0	0	0	0	0	0	0	0	0	0	0	0.327643	0.327643	0	0	0.327643	0.327643	1	0.327643	1
1098	3897	ENSG00000135148	TRAFD1	1	ENSG00000162981	FAM84A	FAM84A _( 367623 )	4	chr2_15000309_15000818	3	0	1	0	0	0	0	1	1	0	0	0.0424675	0.0424675	0	0	0	0	0	0	0	0	0.327446	0.327446	2.52164e-05	2.52164e-05	0.327446	0.123313	1	0.327446	1
1677	3258	ENSG00000163202	LCE3D	1	ENSG00000168589	DYNLRB2	DYNLRB2 _( -336622 )	4	chr16_80203736_80204112	3	0	0	1	0	0	1	1	0	0	0	0	0	0.0609119	0.0609119	0	0	0	0	0.0863807	0.0863807	0.327389	0.327389	0	0	0.327389	0.158227	1	0.327389	1
599	2738	ENSG00000110080	ST3GAL4	1	ENSG00000119714	GPR68	GPR68 _( 16448 )	4	chr14_91237152_91237477	7	1	1	1	1	1	1	0	1	-0.327003	0.327003	-0.183321	0.183321	-0.327977	0.327977	-0.15825	0.15825	-0.200095	0.200095	-0.0551325	0.0551325	0	0	-0.332939	0.332939	0.332939	0.226388	1	0.327003	1
2871	1957	ENSG00000260170	ENSG00000260170	1	ENSG00000139209	SLC38A4	SLC38A4 _( 47225 )	4	chr12_46784945_46785183	2	1	0	0	0	0	0	0	1	-0.326909	0.326909	0	0	0	0	0	0	0	0	0	0	0	0	-0.0830787	0.0830787	0.326909	0.204994	1	0.326909	1
1758	8937	ENSG00000164615	CAMLG	1	ENSG00000030304	MUSK	MUSK _( -12640 )	4	chr9_110655801_110656131	1	0	0	0	0	0	0	1	0	0	0	0	0	0	0	0	0	0	0	0	0	0.326722	0.326722	0	0	0.326722	0.326722	1	0.326722	1
870	1711	ENSG00000124466	LYPD3	1	ENSG00000110675	ELMOD1	ELMOD1 _( -6784 )	4	chr11_107583762_107584307	1	0	0	0	0	0	0	1	0	0	0	0	0	0	0	0	0	0	0	0	0	0.326667	0.326667	0	0	0.326667	0.326667	1	0.326667	1
1135	4789	ENSG00000136244	IL6	1	ENSG00000101082	SLA2	SLA2 _( -20099 )	4	chr20_36666315_36666621	2	0	0	0	0	1	0	1	0	0	0	0	0	0	0	0	0	-0.0509181	0.0509181	0	0	-0.326628	0.326628	0	0	0.326628	0.188773	1	0.326628	1
2875	4994	ENSG00000260552	ENSG00000260552	1	ENSG00000128284	APOL3	APOL3 _( 16360 )	4	chr22_36149559_36149817	1	0	0	0	0	0	0	1	0	0	0	0	0	0	0	0	0	0	0	0	0	0.326377	0.326377	0	0	0.326377	0.326377	1	0.326377	1
1492	3534	ENSG00000153391	INO80C	1	ENSG00000173482	PTPRM	PTPRM _( 34326 )	4	chr18_7601108_7601615	1	0	0	0	0	0	0	1	0	0	0	0	0	0	0	0	0	0	0	0	0	0.325708	0.325708	0	0	0.325708	0.325708	1	0.325708	1
1742	4414	ENSG00000164171	ITGA2	1	ENSG00000152256	PDK1	PDK1 _( 84467 )	4	chr2_172639840_172640058	7	1	1	1	1	1	1	0	1	0.325522	0.325522	0.0926674	0.0926674	0.309366	0.309366	0.306274	0.306274	0.184201	0.184201	0.0697558	0.0697558	0	0	0.229902	0.229902	0.325522	0.216813	1	0.325522	1
112	8388	ENSG00000051108	HERPUD1	1	ENSG00000104435	STMN2	STMN2 _( -298420 )	4	chr8_79312072_79312394	1	0	0	0	0	0	0	1	0	0	0	0	0	0	0	0	0	0	0	0	0	0.325144	0.325144	0	0	0.325144	0.325144	1	0.325144	1
1783	6755	ENSG00000165799	RNASE7	1	ENSG00000186687	LYRM7	LYRM7 _( -459958 )	4	chr5_130710642_130710852	2	0	0	0	1	0	0	1	0	0	0	0	0	0	0	0.0224663	0.0224663	0	0	0	0	0.32458	0.32458	0	0	0.32458	0.173523	1	0.32458	1
248	5811	ENSG00000078900	TP73	1	ENSG00000109680	TBC1D19	TBC1D19 _( 137244 )	4	chr4_26713681_26714107	1	0	0	0	0	0	0	1	0	0	0	0	0	0	0	0	0	0	0	0	0	0.32446	0.32446	0	0	0.32446	0.32446	1	0.32446	1
1787	4787	ENSG00000165886	UBTD1	1	ENSG00000149646	CNBD2	CNBD2 _( -88623 )	4	chr20_35865622_35865941	1	0	0	0	0	0	0	1	0	0	0	0	0	0	0	0	0	0	0	0	0	0.324195	0.324195	0	0	0.324195	0.324195	1	0.324195	1
799	906	ENSG00000120693	SMAD9	1	ENSG00000187134	AKR1C1	AKR1C1 _( 18751 )	4	chr10_4982004_4983086	2	0	0	0	1	0	0	1	0	0	0	0	0	0	0	0.0841312	0.0841312	0	0	0	0	0.323946	0.323946	0	0	0.323946	0.204039	1	0.323946	1
1082	3955	ENSG00000134775	FHOD3	1	ENSG00000163798	SLC4A1AP	SLC4A1AP _( -10385 )	4	chr2_27652604_27653086	1	0	0	0	0	0	0	1	0	0	0	0	0	0	0	0	0	0	0	0	0	0.323824	0.323824	0	0	0.323824	0.323824	1	0.323824	1
636	4797	ENSG00000112033	PPARD	1	ENSG00000129988	LBP	LBP _( -19650 )	4	chr20_38326309_38326706	7	1	1	1	1	1	1	0	1	0.323806	0.323806	0.170114	0.170114	0.274676	0.274676	0.148803	0.148803	0.254865	0.254865	0.0585103	0.0585103	0	0	0.188069	0.188069	0.323806	0.202692	1	0.323806	1
2363	7231	ENSG00000188859	FAM78B	1	ENSG00000137269	LRRC1	LRRC1 _( -28735 )	4	chr6_53765359_53765762	1	0	0	0	0	0	0	1	0	0	0	0	0	0	0	0	0	0	0	0	0	-0.323754	0.323754	0	0	0.323754	0.323754	1	0.323754	1
1364	1349	ENSG00000145284	SCD5	1	ENSG00000149050	ZNF214	ZNF214 _( 27143 )	4	chr11_6992559_6993225	1	0	0	0	0	0	0	1	0	0	0	0	0	0	0	0	0	0	0	0	0	0.32362	0.32362	0	0	0.32362	0.32362	1	0.32362	1
458	4872	ENSG00000103569	AQP9	1	ENSG00000187172	BAGE2	BAGE2 _( 34296 )	4	chr21_10447773_10448081	1	0	0	0	0	0	0	1	0	0	0	0	0	0	0	0	0	0	0	0	0	0.323611	0.323611	0	0	0.323611	0.323611	1	0.323611	1
2838	8311	ENSG00000257126	FOXG1-AS1	1	ENSG00000137547	MRPL15	MRPL15 _( 23712 )	4	chr8_54158922_54159300	1	0	0	0	0	0	0	1	0	0	0	0	0	0	0	0	0	0	0	0	0	-0.323604	0.323604	0	0	0.323604	0.323604	1	0.323604	1
3005	4623	ENSG00000274879	ENSG00000274879	1	ENSG00000144460	NYAP2	NYAP2 _( 625583 )	4	chr2_226025293_226025661	2	0	0	0	1	0	0	1	0	0	0	0	0	0	0	-0.00136941	0.00136941	0	0	0	0	-0.323457	0.323457	0	0	0.323457	0.162413	1	0.323457	1
2036	5473	ENSG00000173267	SNCG	1	ENSG00000091527	CDV3	CDV3 _( -46064 )	4	chr3_133527275_133527666	1	0	0	0	0	0	0	1	0	0	0	0	0	0	0	0	0	0	0	0	0	0.323225	0.323225	0	0	0.323225	0.323225	1	0.323225	1
1495	1406	ENSG00000153551	CMTM7	1	ENSG00000110693	SOX6	SOX6 _( -101262 )	4	chr11_16839905_16840167	1	0	0	0	0	0	0	1	0	0	0	0	0	0	0	0	0	0	0	0	0	0.322509	0.322509	0	0	0.322509	0.322509	1	0.322509	1
825	8844	ENSG00000122378	PRXL2A	1	ENSG00000197506	SLC28A3	SLC28A3 _( -106510 )	4	chr9_84447193_84447698	2	0	0	1	0	0	0	1	0	0	0	0	0	0.105145	0.105145	0	0	0	0	0	0	0.321605	0.321605	0	0	0.321605	0.213375	1	0.321605	1
1777	1426	ENSG00000165474	GJB2	1	ENSG00000134343	ANO3	ANO3 _( 42046 )	4	chr11_26231169_26231689	1	0	0	0	0	0	0	1	0	0	0	0	0	0	0	0	0	0	0	0	0	0.321559	0.321559	0	0	0.321559	0.321559	1	0.321559	1
2590	428	ENSG00000220323	HIST2H2BD	1	ENSG00000265972	TXNIP	TXNIP _( 5057 )	4	chr1_145990211_145991543	1	0	0	0	0	0	0	1	0	0	0	0	0	0	0	0	0	0	0	0	0	0.321515	0.321515	0	0	0.321515	0.321515	1	0.321515	1
1576	2915	ENSG00000158106	RHPN1	1	ENSG00000171956	FOXB1	FOXB1 _( 89474 )	4	chr15_60093696_60093971	1	0	0	0	0	0	0	1	0	0	0	0	0	0	0	0	0	0	0	0	0	0.321441	0.321441	0	0	0.321441	0.321441	1	0.321441	1
329	5352	ENSG00000091651	ORC6	1	ENSG00000057019	DCBLD2	DCBLD2 _( -53060 )	4	chr3_98954749_98955409	5	0	0	1	1	1	1	1	0	0	0	0	0	0.421724	0.421724	0.283495	0.283495	0.319474	0.319474	0.084652	0.084652	0.321408	0.321408	0	0	0.421724	0.28615	1	0.321408	1
714	8148	ENSG00000116016	EPAS1	1	ENSG00000183117	CSMD1	CSMD1 _( -325990 )	4	chr8_5320962_5321164	1	0	0	0	0	0	0	1	0	0	0	0	0	0	0	0	0	0	0	0	0	0.321351	0.321351	0	0	0.321351	0.321351	1	0.321351	1
500	5119	ENSG00000105376	ICAM5	1	ENSG00000163491	NEK10	NEK10 _( 168116 )	4	chr3_27200835_27201344	2	0	0	0	1	0	0	1	0	0	0	0	0	0	0	0.0467081	0.0467081	0	0	0	0	0.32063	0.32063	0	0	0.32063	0.183669	1	0.32063	1
1075	4174	ENSG00000134575	ACP2	1	ENSG00000168658	VWA3B	VWA3B _( 596 )	4	chr2_98087712_98088129	1	0	0	0	0	0	0	1	0	0	0	0	0	0	0	0	0	0	0	0	0	0.320583	0.320583	0	0	0.320583	0.320583	1	0.320583	1
91	7074	ENSG00000039560	RAI14	1	ENSG00000137198	GMPR	GMPR _( 78343 )	4	chr6_16316923_16317357	1	0	0	0	0	0	0	1	0	0	0	0	0	0	0	0	0	0	0	0	0	0.320202	0.320202	0	0	0.320202	0.320202	1	0.320202	1
179	2751	ENSG00000070495	JMJD6	1	ENSG00000133937	GSC	GSC _( -25220 )	4	chr14_94795450_94795793	1	0	0	0	0	0	0	1	0	0	0	0	0	0	0	0	0	0	0	0	0	0.319602	0.319602	0	0	0.319602	0.319602	1	0.319602	1
2675	6112	ENSG00000231864	ENSG00000231864	1	ENSG00000170522	ELOVL6	ELOVL6 _( 23178 )	4	chr4_110175708_110176021	1	0	0	0	0	0	0	1	0	0	0	0	0	0	0	0	0	0	0	0	0	-0.319477	0.319477	0	0	0.319477	0.319477	1	0.319477	1
2722	509	ENSG00000235823	OLMALINC	1	ENSG00000117152	RGS4	RGS4 _( -32443 )	4	chr1_163035552_163036332	1	0	0	0	0	0	0	1	0	0	0	0	0	0	0	0	0	0	0	0	0	0.319208	0.319208	0	0	0.319208	0.319208	1	0.319208	1
1743	8774	ENSG00000164211	STARD4	1	ENSG00000204711	C9orf135	C9orf135 _( 23893 )	4	chr9_69844686_69845153	1	0	0	0	0	0	0	1	0	0	0	0	0	0	0	0	0	0	0	0	0	-0.319174	0.319174	0	0	0.319174	0.319174	1	0.319174	1
2209	4142	ENSG00000182749	PAQR7	1	ENSG00000005436	GCFC2	GCFC2 _( -587115 )	4	chr2_76298104_76298361	1	0	0	0	0	0	0	1	0	0	0	0	0	0	0	0	0	0	0	0	0	0.31895	0.31895	0	0	0.31895	0.31895	1	0.31895	1
3062	8370	ENSG00000285517	ENSG00000285517	1	ENSG00000104343	UBE2W	UBE2W _( 43087 )	4	chr8_73835267_73835823	1	0	0	0	0	0	0	1	0	0	0	0	0	0	0	0	0	0	0	0	0	0.318863	0.318863	0	0	0.318863	0.318863	1	0.318863	1
285	3890	ENSG00000087086	FTL	1	ENSG00000071575	TRIB2	TRIB2 _( -29809 )	4	chr2_12686833_12687080	6	1	1	1	1	1	0	0	1	-0.318506	0.318506	-0.278002	0.278002	-0.235285	0.235285	-0.090253	0.090253	-0.235006	0.235006	0	0	0	0	-0.081639	0.081639	0.318506	0.206449	1	0.318506	1
2585	94	ENSG00000216331	HIST1H1PS1	1	ENSG00000168528	SERINC2	SERINC2 _( 22191 )	4	chr1_31431756_31432188	3	1	0	0	0	1	0	0	1	-0.317939	0.317939	0	0	0	0	0	0	-0.26282	0.26282	0	0	0	0	-0.194773	0.194773	0.317939	0.258511	1	0.317939	1
889	3123	ENSG00000125730	C3	1	ENSG00000122254	HS3ST2	HS3ST2 _( -25661 )	4	chr16_22787852_22788516	1	0	0	0	0	0	0	1	0	0	0	0	0	0	0	0	0	0	0	0	0	-0.317781	0.317781	0	0	0.317781	0.317781	1	0.317781	1
2589	2635	ENSG00000218980	FTH1P15	1	ENSG00000140015	KCNH5	KCNH5 _( 426760 )	4	chr14_62674991_62675277	1	0	0	0	0	0	0	1	0	0	0	0	0	0	0	0	0	0	0	0	0	0.317708	0.317708	0	0	0.317708	0.317708	1	0.317708	1
2379	6189	ENSG00000196136	SERPINA3	1	ENSG00000164136	IL15	IL15 _( 76917 )	4	chr4_141713516_141714343	1	0	0	0	0	0	0	1	0	0	0	0	0	0	0	0	0	0	0	0	0	-0.316154	0.316154	0	0	0.316154	0.316154	1	0.316154	1
2198	2483	ENSG00000182108	DEXI	1	ENSG00000102524	TNFSF13B	TNFSF13B _( 0 )	4	chr13_108269423_108270280	2	0	0	0	1	0	0	1	0	0	0	0	0	0	0	-0.0173659	0.0173659	0	0	0	0	-0.315868	0.315868	0	0	0.315868	0.166617	1	0.315868	1
2518	5955	ENSG00000204767	INSYN2B	1	ENSG00000124875	CXCL6	CXCL6 _( -3521 )	4	chr4_73832618_73832976	1	0	0	0	0	0	0	1	0	0	0	0	0	0	0	0	0	0	0	0	0	0.315656	0.315656	0	0	0.315656	0.315656	1	0.315656	1
2865	3078	ENSG00000259316	ENSG00000259316	1	ENSG00000010539	ZNF200	ZNF200 _( -7771 )	4	chr16_3243992_3244244	2	0	0	0	0	1	0	1	0	0	0	0	0	0	0	0	0	0.0180273	0.0180273	0	0	0.315308	0.315308	0	0	0.315308	0.166668	1	0.315308	1
773	4093	ENSG00000119522	DENND1A	1	ENSG00000163217	BMP10	BMP10 _( 38419 )	4	chr2_68832286_68833098	1	0	0	0	0	0	0	1	0	0	0	0	0	0	0	0	0	0	0	0	0	0.315105	0.315105	0	0	0.315105	0.315105	1	0.315105	1
1395	7074	ENSG00000147065	MSN	1	ENSG00000137198	GMPR	GMPR _( 78343 )	4	chr6_16316923_16317357	1	0	0	0	0	0	0	1	0	0	0	0	0	0	0	0	0	0	0	0	0	0.314815	0.314815	0	0	0.314815	0.314815	1	0.314815	1
2894	8928	ENSG00000262188	LINC01978	1	ENSG00000148156	ACTL7B	ACTL7B _( 24799 )	4	chr9_108831944_108832168	3	1	0	0	0	1	0	0	1	-0.314096	0.314096	0	0	0	0	0	0	-0.0221692	0.0221692	0	0	0	0	-0.0428869	0.0428869	0.314096	0.126384	1	0.314096	1
2755	7227	ENSG00000243225	ENSG00000243225	1	ENSG00000137270	GCM1	GCM1 _( -19404 )	4	chr6_53168233_53169143	2	0	0	0	0	1	0	1	0	0	0	0	0	0	0	0	0	0.0289621	0.0289621	0	0	0.313827	0.313827	0	0	0.313827	0.171395	1	0.313827	1
1586	3511	ENSG00000158714	SLAMF8	1	ENSG00000141543	EIF4A3	EIF4A3 _( -5144 )	4	chr17_80152327_80152561	1	0	0	0	0	0	0	1	0	0	0	0	0	0	0	0	0	0	0	0	0	0.313454	0.313454	0	0	0.313454	0.313454	1	0.313454	1
1958	5305	ENSG00000170271	FAXDC2	1	ENSG00000121440	PDZRN3	PDZRN3 _( -28951 )	4	chr3_73653891_73654327	2	0	0	1	0	0	0	1	0	0	0	0	0	0.158821	0.158821	0	0	0	0	0	0	0.31343	0.31343	0	0	0.31343	0.236125	1	0.31343	1
2610	7047	ENSG00000224032	EPB41L4A-AS1	1	ENSG00000205269	TMEM170B	TMEM170B _( -12120 )	4	chr6_11525674_11526158	1	0	0	0	0	0	0	1	0	0	0	0	0	0	0	0	0	0	0	0	0	0.313178	0.313178	0	0	0.313178	0.313178	1	0.313178	1
237	6636	ENSG00000077348	EXOSC5	1	ENSG00000175426	PCSK1	PCSK1 _( 135824 )	4	chr5_96297750_96298319	2	0	0	0	1	0	0	1	0	0	0	0	0	0	0	0.0433836	0.0433836	0	0	0	0	0.312881	0.312881	0	0	0.312881	0.178132	1	0.312881	1
304	1233	ENSG00000089159	PXN	1	ENSG00000065618	COL17A1	COL17A1 _( -4632 )	4	chr10_104090589_104091017	1	0	0	0	0	0	0	1	0	0	0	0	0	0	0	0	0	0	0	0	0	0.312646	0.312646	0	0	0.312646	0.312646	1	0.312646	1
150	971	ENSG00000064886	CHI3L2	1	ENSG00000077327	SPAG6	SPAG6 _( 133781 )	4	chr10_22479226_22479676	5	1	0	1	1	1	0	0	1	0.312326	0.312326	0	0	0.164155	0.164155	0.11659	0.11659	0.111594	0.111594	0	0	0	0	0.0759436	0.0759436	0.312326	0.156122	1	0.312326	1
2694	154	ENSG00000233250	ENSG00000233250	1	ENSG00000126088	UROD	UROD _( 38923 )	4	chr1_45051070_45051585	1	0	0	0	0	0	0	1	0	0	0	0	0	0	0	0	0	0	0	0	0	0.312137	0.312137	0	0	0.312137	0.312137	1	0.312137	1
148	4354	ENSG00000064666	CNN2	1	ENSG00000153246	PLA2R1	PLA2R1 _( -23173 )	4	chr2_160085783_160086159	1	0	0	0	0	0	0	1	0	0	0	0	0	0	0	0	0	0	0	0	0	0.311848	0.311848	0	0	0.311848	0.311848	1	0.311848	1
2346	8320	ENSG00000188257	PLA2G2A	1	ENSG00000181195	PENK	PENK _( -25679 )	4	chr8_56472413_56472807	1	0	0	0	0	0	0	1	0	0	0	0	0	0	0	0	0	0	0	0	0	0.311807	0.311807	0	0	0.311807	0.311807	1	0.311807	1
1847	971	ENSG00000167291	TBC1D16	1	ENSG00000077327	SPAG6	SPAG6 _( 133781 )	4	chr10_22479226_22479676	1	0	0	0	0	0	0	1	0	0	0	0	0	0	0	0	0	0	0	0	0	0.310637	0.310637	0	0	0.310637	0.310637	1	0.310637	1
2934	6229	ENSG00000267335	ENSG00000267335	1	ENSG00000170390	DCLK2	DCLK2 _( -70413 )	4	chr4_150007566_150007861	1	0	0	0	0	0	0	1	0	0	0	0	0	0	0	0	0	0	0	0	0	0.310379	0.310379	0	0	0.310379	0.310379	1	0.310379	1
2236	4662	ENSG00000183876	ARSI	1	ENSG00000144476	ACKR3	ACKR3 _( 91885 )	4	chr2_236659672_236660044	1	0	0	0	0	0	0	1	0	0	0	0	0	0	0	0	0	0	0	0	0	0.309917	0.309917	0	0	0.309917	0.309917	1	0.309917	1
922	5767	ENSG00000127954	STEAP4	1	ENSG00000178177	LCORL	LCORL _( -829011 )	4	chr4_18850887_18851457	1	0	0	0	0	0	0	1	0	0	0	0	0	0	0	0	0	0	0	0	0	0.309849	0.309849	0	0	0.309849	0.309849	1	0.309849	1
2783	7520	ENSG00000249700	SRD5A3-AS1	1	ENSG00000118491	ZC2HC1B	ZC2HC1B _( 14767 )	4	chr6_143872085_143872480	1	0	0	0	0	0	0	1	0	0	0	0	0	0	0	0	0	0	0	0	0	0.309579	0.309579	0	0	0.309579	0.309579	1	0.309579	1
547	1990	ENSG00000107968	MAP3K8	1	ENSG00000065361	ERBB3	ERBB3 _( -16510 )	4	chr12_56059893_56060289	1	0	0	0	0	0	0	1	0	0	0	0	0	0	0	0	0	0	0	0	0	-0.309294	0.309294	0	0	0.309294	0.309294	1	0.309294	1
1076	3939	ENSG00000134668	SPOCD1	1	ENSG00000084710	EFR3B	EFR3B _( -12460 )	4	chr2_25029114_25029670	1	0	0	0	0	0	0	1	0	0	0	0	0	0	0	0	0	0	0	0	0	-0.309115	0.309115	0	0	0.309115	0.309115	1	0.309115	1
2673	6245	ENSG00000231683	ENSG00000231683	1	ENSG00000164114	MAP9	MAP9 _( 72011 )	4	chr4_155304318_155304959	2	0	0	1	0	0	0	1	0	0	0	0	0	0.0644484	0.0644484	0	0	0	0	0	0	0.308947	0.308947	0	0	0.308947	0.186697	1	0.308947	1
2409	6077	ENSG00000197006	METTL9	1	ENSG00000070190	DAPP1	DAPP1 _( -65107 )	4	chr4_99751155_99751726	6	1	1	1	1	0	1	0	1	0.308827	0.308827	0.513443	0.513443	0.210541	0.210541	0.23641	0.23641	0	0	0.0974704	0.0974704	0	0	0.358537	0.358537	0.513443	0.287538	1	0.308827	1
346	2324	ENSG00000095383	TBC1D2	1	ENSG00000102802	MEDAG	MEDAG _( 12834 )	4	chr13_30919025_30919473	3	0	0	1	1	0	0	1	0	0	0	0	0	0.18937	0.18937	0.0700944	0.0700944	0	0	0	0	0.308781	0.308781	0	0	0.308781	0.189415	1	0.308781	1
720	2635	ENSG00000116285	ERRFI1	1	ENSG00000140015	KCNH5	KCNH5 _( 426760 )	4	chr14_62674991_62675277	1	0	0	0	0	0	0	1	0	0	0	0	0	0	0	0	0	0	0	0	0	0.308599	0.308599	0	0	0.308599	0.308599	1	0.308599	1
1015	6362	ENSG00000132182	NUP210	1	ENSG00000164151	ICE1	ICE1 _( 60940 )	4	chr5_5481604_5481893	2	0	0	1	0	0	0	1	0	0	0	0	0	-0.00804999	0.00804999	0	0	0	0	0	0	-0.308481	0.308481	0	0	0.308481	0.158265	1	0.308481	1
2221	4164	ENSG00000183347	GBP6	1	ENSG00000163121	NEURL3	NEURL3 _( 21467 )	4	chr2_96485886_96486642	6	1	1	1	1	1	0	0	1	0.308393	0.308393	0.171753	0.171753	0.295023	0.295023	0.425308	0.425308	0.514098	0.514098	0	0	0	0	0.243849	0.243849	0.514098	0.326404	1	0.308393	1
998	7884	ENSG00000131370	SH3BP5	1	ENSG00000157240	FZD1	FZD1 _( -24514 )	4	chr7_91239106_91239850	1	0	0	0	0	0	0	1	0	0	0	0	0	0	0	0	0	0	0	0	0	-0.308384	0.308384	0	0	0.308384	0.308384	1	0.308384	1
754	3898	ENSG00000118242	MREG	1	ENSG00000162981	FAM84A	FAM84A _( 460061 )	4	chr2_15092747_15092930	1	0	0	0	0	0	0	1	0	0	0	0	0	0	0	0	0	0	0	0	0	0.308169	0.308169	0	0	0.308169	0.308169	1	0.308169	1
1876	3078	ENSG00000167900	TK1	1	ENSG00000010539	ZNF200	ZNF200 _( -7771 )	4	chr16_3243992_3244244	2	0	0	0	0	0	0	1	1	0	0	0	0	0	0	0	0	0	0	0	0	0.307987	0.307987	0.0177916	0.0177916	0.307987	0.162889	1	0.307987	1
1697	6077	ENSG00000163464	CXCR1	1	ENSG00000070190	DAPP1	DAPP1 _( -65107 )	4	chr4_99751155_99751726	1	0	0	0	0	0	0	1	0	0	0	0	0	0	0	0	0	0	0	0	0	0.307554	0.307554	0	0	0.307554	0.307554	1	0.307554	1
735	4160	ENSG00000117143	UAP1	1	ENSG00000172071	EIF2AK3	EIF2AK3 _( -27100 )	4	chr2_88654676_88654989	1	0	0	0	0	0	0	1	0	0	0	0	0	0	0	0	0	0	0	0	0	0.307475	0.307475	0	0	0.307475	0.307475	1	0.307475	1
1679	3734	ENSG00000163209	SPRR3	1	ENSG00000178342	KCNG2	KCNG2 _( -71628 )	4	chr18_79791184_79792040	1	0	0	0	0	0	0	1	0	0	0	0	0	0	0	0	0	0	0	0	0	-0.307416	0.307416	0	0	0.307416	0.307416	1	0.307416	1
2120	1613	ENSG00000177494	ZBED2	1	ENSG00000150672	DLG2	DLG2 _( 540737 )	4	chr11_85086784_85087185	6	1	1	1	1	0	1	0	1	0.307405	0.307405	0.0270284	0.0270284	0.0373987	0.0373987	0.146335	0.146335	0	0	0.00266691	0.00266691	0	0	0.368808	0.368808	0.368808	0.148274	1	0.307405	1
128	1873	ENSG00000057704	TMCC3	1	ENSG00000139151	PLCZ1	PLCZ1 _( 146394 )	4	chr12_18591254_18591706	6	1	1	0	1	1	1	0	1	0.307368	0.307368	0.267834	0.267834	0	0	0.366456	0.366456	0.0759382	0.0759382	0.0258025	0.0258025	0	0	0.0515902	0.0515902	0.366456	0.182498	1	0.307368	1
186	615	ENSG00000071054	MAP4K4	1	ENSG00000198860	TSEN15	TSEN15 _( 108591 )	4	chr1_184160242_184160637	1	0	0	0	0	0	0	1	0	0	0	0	0	0	0	0	0	0	0	0	0	0.307191	0.307191	0	0	0.307191	0.307191	1	0.307191	1
2650	8697	ENSG00000228873	ENSG00000228873	1	ENSG00000107186	MPDZ	MPDZ _( 202652 )	4	chr9_13076586_13076938	6	1	1	1	0	1	1	0	1	0.307111	0.307111	0.197301	0.197301	0.22246	0.22246	0	0	0.324144	0.324144	0.398194	0.398194	0	0	0.120063	0.120063	0.398194	0.261545	1	0.307111	1
1103	2415	ENSG00000135414	GDF11	1	ENSG00000178695	KCTD12	KCTD12 _( 370067 )	4	chr13_76516125_76516323	6	1	1	1	1	1	0	0	1	0.306887	0.306887	0.371782	0.371782	7.70186e-05	7.70186e-05	0.242954	0.242954	0.217675	0.217675	0	0	0	0	0.214536	0.214536	0.371782	0.225652	1	0.306887	1
2554	3225	ENSG00000213316	LTC4S	1	ENSG00000132613	MTSS1L	MTSS1L _( 50169 )	4	chr16_70635584_70635897	2	0	0	0	0	1	0	1	0	0	0	0	0	0	0	0	0	-0.0183603	0.0183603	0	0	-0.306834	0.306834	0	0	0.306834	0.162597	1	0.306834	1
1046	37	ENSG00000133328	HRASLS2	1	ENSG00000117122	MFAP2	MFAP2 _( 13286 )	4	chr1_16967203_16967549	1	0	0	0	0	0	0	1	0	0	0	0	0	0	0	0	0	0	0	0	0	-0.306833	0.306833	0	0	0.306833	0.306833	1	0.306833	1
1270	548	ENSG00000141068	KSR1	1	ENSG00000120337	TNFSF18	TNFSF18 _( 146917 )	4	chr1_172903507_172904046	4	1	0	1	1	0	0	0	1	-0.306538	0.306538	0	0	-0.0564961	0.0564961	-0.170221	0.170221	0	0	0	0	0	0	-0.105602	0.105602	0.306538	0.159714	1	0.306538	1
94	8102	ENSG00000040608	RTN4R	1	ENSG00000133597	ADCK2	ADCK2 _( -46140 )	4	chr7_140626260_140627013	1	0	0	0	0	0	0	1	0	0	0	0	0	0	0	0	0	0	0	0	0	0.306322	0.306322	0	0	0.306322	0.306322	1	0.306322	1
1882	8305	ENSG00000168032	ENTPD3	1	ENSG00000047249	ATP6V1H	ATP6V1H _( 35411 )	4	chr8_53807551_53808147	2	0	0	0	0	0	1	1	0	0	0	0	0	0	0	0	0	0	0	0.00434179	0.00434179	0.306292	0.306292	0	0	0.306292	0.155317	1	0.306292	1
2025	2820	ENSG00000172893	DHCR7	1	ENSG00000188277	C15orf62	C15orf62 _( 17019 )	4	chr15_40787099_40788164	1	0	0	0	0	0	0	1	0	0	0	0	0	0	0	0	0	0	0	0	0	0.306135	0.306135	0	0	0.306135	0.306135	1	0.306135	1
533	7838	ENSG00000106617	PRKAG2	1	ENSG00000106682	EIF4H	EIF4H _( -39468 )	4	chr7_74133490_74134777	1	0	0	0	0	0	0	1	0	0	0	0	0	0	0	0	0	0	0	0	0	-0.306064	0.306064	0	0	0.306064	0.306064	1	0.306064	1
1862	2516	ENSG00000167656	LY6D	1	ENSG00000092067	CEBPE	CEBPE _( -26190 )	4	chr14_23145806_23146445	1	0	0	0	0	0	0	1	0	0	0	0	0	0	0	0	0	0	0	0	0	0.305513	0.305513	0	0	0.305513	0.305513	1	0.305513	1
473	3314	ENSG00000104432	IL7	1	ENSG00000154914	USP43	USP43 _( 12183 )	4	chr17_9656881_9657357	1	0	0	0	0	0	0	1	0	0	0	0	0	0	0	0	0	0	0	0	0	0.305431	0.305431	0	0	0.305431	0.305431	1	0.305431	1
1767	1842	ENSG00000164898	FMC1	1	ENSG00000197992	CLEC9A	CLEC9A _( 38588 )	4	chr12_10069265_10069451	1	0	0	0	0	0	0	1	0	0	0	0	0	0	0	0	0	0	0	0	0	0.305367	0.305367	0	0	0.305367	0.305367	1	0.305367	1
2513	8949	ENSG00000204616	TRIM31	1	ENSG00000285447	ENSG00000285447	ENSG00000285447 _( -13791 )	4	chr9_113026018_113026680	1	0	0	0	0	0	0	1	0	0	0	0	0	0	0	0	0	0	0	0	0	-0.304958	0.304958	0	0	0.304958	0.304958	1	0.304958	1
2200	971	ENSG00000182165	TP53TG1	1	ENSG00000077327	SPAG6	SPAG6 _( 133781 )	4	chr10_22479226_22479676	2	0	0	1	0	0	0	1	0	0	0	0	0	0.00148029	0.00148029	0	0	0	0	0	0	0.304089	0.304089	0	0	0.304089	0.152785	1	0.304089	1
1647	4656	ENSG00000162366	PDZK1IP1	1	ENSG00000072080	SPP2	SPP2 _( 108200 )	4	chr2_234158879_234159350	1	0	0	0	0	0	0	1	0	0	0	0	0	0	0	0	0	0	0	0	0	-0.30401	0.30401	0	0	0.30401	0.30401	1	0.30401	1
2525	6869	ENSG00000205336	ADGRG1	1	ENSG00000164270	HTR4	HTR4 _( -7417 )	4	chr5_148684652_148684994	1	0	0	0	0	0	0	1	0	0	0	0	0	0	0	0	0	0	0	0	0	-0.303822	0.303822	0	0	0.303822	0.303822	1	0.303822	1
1373	8115	ENSG00000145555	MYO10	1	ENSG00000196511	TPK1	TPK1 _( -445772 )	4	chr7_145282167_145282577	1	0	0	0	0	0	0	1	0	0	0	0	0	0	0	0	0	0	0	0	0	0.303376	0.303376	0	0	0.303376	0.303376	1	0.303376	1
2052	8937	ENSG00000174080	CTSF	1	ENSG00000030304	MUSK	MUSK _( -12640 )	4	chr9_110655801_110656131	1	0	0	0	0	0	0	1	0	0	0	0	0	0	0	0	0	0	0	0	0	0.303091	0.303091	0	0	0.303091	0.303091	1	0.303091	1
1788	7301	ENSG00000165887	ANKRD2	1	ENSG00000146242	TPBG	TPBG _( 52556 )	4	chr6_82415762_82416249	2	0	0	0	1	0	0	1	0	0	0	0	0	0	0	0.0709852	0.0709852	0	0	0	0	0.303091	0.303091	0	0	0.303091	0.187038	1	0.303091	1
534	2143	ENSG00000106631	MYL7	1	ENSG00000074527	NTN4	NTN4 _( 16106 )	4	chr12_95774520_95775046	1	0	0	0	0	0	0	1	0	0	0	0	0	0	0	0	0	0	0	0	0	0.302899	0.302899	0	0	0.302899	0.302899	1	0.302899	1
1792	7701	ENSG00000165949	IFI27	1	ENSG00000136237	RAPGEF5	RAPGEF5 _( 101182 )	4	chr7_22255351_22255962	1	0	0	0	0	0	0	1	0	0	0	0	0	0	0	0	0	0	0	0	0	0.302755	0.302755	0	0	0.302755	0.302755	1	0.302755	1
1001	6956	ENSG00000131459	GFPT2	1	ENSG00000113645	WWC1	WWC1 _( 35303 )	4	chr5_168326954_168327540	1	0	0	0	0	0	0	1	0	0	0	0	0	0	0	0	0	0	0	0	0	0.30272	0.30272	0	0	0.30272	0.30272	1	0.30272	1
2482	5151	ENSG00000202343	ENSG00000202343	1	ENSG00000172995	ARPP21	ARPP21 _( -566873 )	4	chr3_35071866_35072072	1	0	0	0	0	0	0	1	0	0	0	0	0	0	0	0	0	0	0	0	0	0.302483	0.302483	0	0	0.302483	0.302483	1	0.302483	1
2328	7701	ENSG00000187608	ISG15	1	ENSG00000136237	RAPGEF5	RAPGEF5 _( 101182 )	4	chr7_22255351_22255962	1	0	0	0	0	0	0	1	0	0	0	0	0	0	0	0	0	0	0	0	0	0.301955	0.301955	0	0	0.301955	0.301955	1	0.301955	1
1824	215	ENSG00000166741	NNMT	1	ENSG00000132854	KANK4	KANK4 _( 23037 )	4	chr1_62295688_62296377	1	0	0	0	0	0	0	1	0	0	0	0	0	0	0	0	0	0	0	0	0	-0.301827	0.301827	0	0	0.301827	0.301827	1	0.301827	1
2879	1897	ENSG00000260916	CCPG1	1	ENSG00000123095	BHLHE41	BHLHE41 _( -348162 )	4	chr12_26473289_26473502	1	0	0	0	0	0	0	1	0	0	0	0	0	0	0	0	0	0	0	0	0	-0.301223	0.301223	0	0	0.301223	0.301223	1	0.301223	1
907	7304	ENSG00000126709	IFI6	1	ENSG00000013375	PGM3	PGM3 _( -115169 )	4	chr6_83309105_83309605	2	0	0	1	0	0	0	1	0	0	0	0	0	-0.0510793	0.0510793	0	0	0	0	0	0	-0.301079	0.301079	0	0	0.301079	0.176079	1	0.301079	1
2619	7520	ENSG00000224557	HLA-DPB2	1	ENSG00000118491	ZC2HC1B	ZC2HC1B _( 14767 )	4	chr6_143872085_143872480	1	0	0	0	0	0	0	1	0	0	0	0	0	0	0	0	0	0	0	0	0	0.301047	0.301047	0	0	0.301047	0.301047	1	0.301047	1
1584	1605	ENSG00000158555	GDPD5	1	ENSG00000137509	PRCP	PRCP _( -25484 )	4	chr11_82996068_82996359	1	0	0	0	0	0	0	1	0	0	0	0	0	0	0	0	0	0	0	0	0	-0.301001	0.301001	0	0	0.301001	0.301001	1	0.301001	1
1035	8824	ENSG00000133030	MPRIP	1	ENSG00000196781	TLE1	TLE1 _( 276790 )	4	chr9_81412038_81412515	6	1	1	0	1	1	1	0	1	0.3008	0.3008	0.133701	0.133701	0	0	0.0175228	0.0175228	0.0931028	0.0931028	0.148107	0.148107	0	0	0.232352	0.232352	0.3008	0.154264	1	0.3008	1
1419	3599	ENSG00000148671	ADIRF	1	ENSG00000134760	DSG1	DSG1 _( -48658 )	4	chr18_31269113_31269431	1	0	0	0	0	0	0	1	0	0	0	0	0	0	0	0	0	0	0	0	0	0.300743	0.300743	0	0	0.300743	0.300743	1	0.300743	1
2899	9161	ENSG00000263212	ENSG00000263212	1	ENSG00000196767	POU3F4	POU3F4 _( -815761 )	4	chrX_82692294_82692500	5	1	1	0	0	1	1	0	1	0.300648	0.300648	0.390963	0.390963	0	0	0	0	0.311485	0.311485	0.0780823	0.0780823	0	0	0.0645315	0.0645315	0.390963	0.229142	1	0.300648	1
421	6626	ENSG00000101447	FAM83D	1	ENSG00000175745	NR2F1	NR2F1 _( -178792 )	4	chr5_93404133_93404432	1	0	0	0	0	0	0	1	0	0	0	0	0	0	0	0	0	0	0	0	0	-0.300594	0.300594	0	0	0.300594	0.300594	1	0.300594	1
1404	1885	ENSG00000147689	FAM83A	1	ENSG00000069431	ABCC9	ABCC9 _( -19700 )	4	chr12_21962229_21962826	1	0	0	0	0	0	0	1	0	0	0	0	0	0	0	0	0	0	0	0	0	0.30045	0.30045	0	0	0.30045	0.30045	1	0.30045	1
1459	1790	ENSG00000151572	ANO4	1	ENSG00000196099	OR6M1	OR6M1 _( 7478 )	4	chr11_123798468_123798909	1	0	0	0	0	0	0	1	0	0	0	0	0	0	0	0	0	0	0	0	0	-0.300266	0.300266	0	0	0.300266	0.300266	1	0.300266	1
2344	9179	ENSG00000188100	FAM25A	1	ENSG00000165194	PCDH19	PCDH19 _( 378275 )	4	chrX_100031720_100031998	1	0	0	0	0	0	0	1	0	0	0	0	0	0	0	0	0	0	0	0	0	0.300128	0.300128	0	0	0.300128	0.300128	1	0.300128	1
2787	5371	ENSG00000250264	ENSG00000250264	1	ENSG00000170044	ZPLD1	ZPLD1 _( 93428 )	4	chr3_102192672_102192876	1	0	0	0	0	0	0	1	0	0	0	0	0	0	0	0	0	0	0	0	0	-0.300073	0.300073	0	0	0.300073	0.300073	1	0.300073	1
1468	6909	ENSG00000151914	DST	1	ENSG00000170624	SGCD	SGCD _( -355802 )	4	chr5_155514079_155514542	1	0	0	0	0	0	0	1	0	0	0	0	0	0	0	0	0	0	0	0	0	-0.300067	0.300067	0	0	0.300067	0.300067	1	0.300067	1
2327	6762	ENSG00000187498	COL4A1	1	ENSG00000113522	RAD50	RAD50 _( 18220 )	4	chr5_132429052_132429376	1	0	0	0	0	0	0	1	0	0	0	0	0	0	0	0	0	0	0	0	0	0.29986	0.29986	0	0	0.29986	0.29986	1	0.29986	1
3011	6837	ENSG00000276026	ENSG00000276026	1	ENSG00000186314	PRELID2	PRELID2 _( 764571 )	4	chr5_145070488_145070798	1	0	0	0	0	0	0	1	0	0	0	0	0	0	0	0	0	0	0	0	0	-0.299813	0.299813	0	0	0.299813	0.299813	1	0.299813	1
917	4806	ENSG00000127586	CHTF18	1	ENSG00000198900	TOP1	TOP1 _( -20028 )	4	chr20_41008376_41008790	1	0	0	0	0	0	0	1	0	0	0	0	0	0	0	0	0	0	0	0	0	0.299787	0.299787	0	0	0.299787	0.299787	1	0.299787	1
1320	7173	ENSG00000143384	MCL1	1	ENSG00000171467	ZNF318	ZNF318 _( -13727 )	4	chr6_43383205_43384093	4	1	0	1	1	0	0	0	1	0.299715	0.299715	0	0	0.235404	0.235404	0.311202	0.311202	0	0	0	0	0	0	0.255236	0.255236	0.311202	0.275389	1	0.299715	1
305	4283	ENSG00000089195	TRMT6	1	ENSG00000163046	ANKRD30BL	ANKRD30BL _( -23085 )	4	chr2_132281054_132281510	2	0	0	0	1	0	0	1	0	0	0	0	0	0	0	-0.093957	0.093957	0	0	0	0	-0.299564	0.299564	0	0	0.299564	0.19676	1	0.299564	1
2864	857	ENSG00000259207	ITGB3	1	ENSG00000155816	FMN2	FMN2 _( 230766 )	4	chr1_240245114_240245821	1	0	0	0	0	0	0	1	0	0	0	0	0	0	0	0	0	0	0	0	0	0.299044	0.299044	0	0	0.299044	0.299044	1	0.299044	1
1184	7472	ENSG00000137936	BCAR3	1	ENSG00000196569	LAMA2	LAMA2 _( -282268 )	4	chr6_128600449_128600873	1	0	0	0	0	0	0	1	0	0	0	0	0	0	0	0	0	0	0	0	0	0.298869	0.298869	0	0	0.298869	0.298869	1	0.298869	1
2006	8527	ENSG00000171903	CYP4F11	1	ENSG00000174417	TRHR	TRHR _( 13214 )	4	chr8_109099835_109100137	1	0	0	0	0	0	0	1	0	0	0	0	0	0	0	0	0	0	0	0	0	0.298807	0.298807	0	0	0.298807	0.298807	1	0.298807	1
2491	7884	ENSG00000203837	PNLIPRP3	1	ENSG00000157240	FZD1	FZD1 _( -24514 )	4	chr7_91239106_91239850	2	0	0	0	0	1	0	1	0	0	0	0	0	0	0	0	0	-0.0695558	0.0695558	0	0	-0.298771	0.298771	0	0	0.298771	0.184163	1	0.298771	1
1476	6264	ENSG00000152463	OLAH	1	ENSG00000052795	FNIP2	FNIP2 _( 54420 )	4	chr4_158823558_158823881	1	0	0	0	0	0	0	1	0	0	0	0	0	0	0	0	0	0	0	0	0	0.298393	0.298393	0	0	0.298393	0.298393	1	0.298393	1
1836	5674	ENSG00000166920	C15orf48	1	ENSG00000114279	FGF12	FGF12 _( -57880 )	4	chr3_192825644_192826287	1	0	0	0	0	0	0	1	0	0	0	0	0	0	0	0	0	0	0	0	0	-0.298134	0.298134	0	0	0.298134	0.298134	1	0.298134	1
265	8824	ENSG00000082497	SERTAD4	1	ENSG00000196781	TLE1	TLE1 _( 276790 )	4	chr9_81412038_81412515	1	0	0	0	0	0	0	1	0	0	0	0	0	0	0	0	0	0	0	0	0	0.297908	0.297908	0	0	0.297908	0.297908	1	0.297908	1
3060	3634	ENSG00000285417	ENSG00000285417	1	ENSG00000132874	SLC14A2	SLC14A2 _( -53364 )	4	chr18_45159258_45159631	7	1	1	1	1	1	1	0	1	-0.29789	0.29789	-0.244162	0.244162	-0.0467716	0.0467716	-0.202145	0.202145	-0.180612	0.180612	-0.0587538	0.0587538	0	0	-0.0285413	0.0285413	0.29789	0.151268	1	0.29789	1
2982	6189	ENSG00000273259	ENSG00000273259	1	ENSG00000164136	IL15	IL15 _( 76917 )	4	chr4_141713516_141714343	1	0	0	0	0	0	0	1	0	0	0	0	0	0	0	0	0	0	0	0	0	-0.297842	0.297842	0	0	0.297842	0.297842	1	0.297842	1
2725	3349	ENSG00000236317	ENSG00000236317	1	ENSG00000260458	KCNJ18	KCNJ18 _( 157943 )	4	chr17_21850466_21850853	1	0	0	0	0	0	0	1	0	0	0	0	0	0	0	0	0	0	0	0	0	0.297793	0.297793	0	0	0.297793	0.297793	1	0.297793	1
1298	2417	ENSG00000142871	CCN1	1	ENSG00000178695	KCTD12	KCTD12 _( 238344 )	4	chr13_76647566_76648046	1	0	0	0	0	0	0	1	0	0	0	0	0	0	0	0	0	0	0	0	0	0.297724	0.297724	0	0	0.297724	0.297724	1	0.297724	1
2640	8289	ENSG00000227329	ENSG00000227329	1	ENSG00000019549	SNAI2	SNAI2 _( -8762 )	4	chr8_48930502_48930827	1	0	0	0	0	0	0	1	0	0	0	0	0	0	0	0	0	0	0	0	0	0.297658	0.297658	0	0	0.297658	0.297658	1	0.297658	1
764	1586	ENSG00000118655	DCLRE1B	1	ENSG00000078124	ACER3	ACER3 _( 24193 )	4	chr11_76885060_76885837	4	0	0	0	1	1	0	1	1	0	0	0	0	0	0	0.0672752	0.0672752	0.0416159	0.0416159	0	0	0.297466	0.297466	0.00639495	0.00639495	0.297466	0.103188	1	0.297466	1
2359	3486	ENSG00000188624	IGFL3	1	ENSG00000108878	CACNG1	CACNG1 _( 60525 )	4	chr17_67105115_67105591	1	0	0	0	0	0	0	1	0	0	0	0	0	0	0	0	0	0	0	0	0	-0.297347	0.297347	0	0	0.297347	0.297347	1	0.297347	1
1755	5861	ENSG00000164543	STK17A	1	ENSG00000170516	COX7B2	COX7B2 _( -24490 )	4	chr4_46933725_46933973	6	1	0	1	1	1	1	0	1	0.297078	0.297078	0	0	0.00260995	0.00260995	0.194107	0.194107	0.244338	0.244338	0.111412	0.111412	0	0	0.0213084	0.0213084	0.297078	0.145142	1	0.297078	1
191	2142	ENSG00000071967	CYBRD1	1	ENSG00000074527	NTN4	NTN4 _( 57543 )	4	chr12_95733105_95733609	1	0	0	0	0	0	0	1	0	0	0	0	0	0	0	0	0	0	0	0	0	0.296891	0.296891	0	0	0.296891	0.296891	1	0.296891	1
1342	2713	ENSG00000144063	MALL	1	ENSG00000100593	ISM2	ISM2 _( -55342 )	4	chr14_77554192_77554725	1	0	0	0	0	0	0	1	0	0	0	0	0	0	0	0	0	0	0	0	0	-0.296724	0.296724	0	0	0.296724	0.296724	1	0.296724	1
2714	7173	ENSG00000235109	ZSCAN31	1	ENSG00000171467	ZNF318	ZNF318 _( -13727 )	4	chr6_43383205_43384093	3	0	0	1	0	1	0	1	0	0	0	0	0	-0.108909	0.108909	0	0	-0.0766	0.0766	0	0	-0.296682	0.296682	0	0	0.296682	0.16073	1	0.296682	1
1439	2238	ENSG00000150347	ARID5B	1	ENSG00000171435	KSR2	KSR2 _( 135467 )	4	chr12_117832848_117833516	1	0	0	0	0	0	0	1	0	0	0	0	0	0	0	0	0	0	0	0	0	-0.296638	0.296638	0	0	0.296638	0.296638	1	0.296638	1
2757	2622	ENSG00000243509	TNFRSF6B	1	ENSG00000100592	DAAM1	DAAM1 _( 132413 )	4	chr14_59321059_59321792	1	0	0	0	0	0	0	1	0	0	0	0	0	0	0	0	0	0	0	0	0	0.296507	0.296507	0	0	0.296507	0.296507	1	0.296507	1
552	7884	ENSG00000108342	CSF3	1	ENSG00000157240	FZD1	FZD1 _( -24514 )	4	chr7_91239106_91239850	1	0	0	0	0	0	0	1	0	0	0	0	0	0	0	0	0	0	0	0	0	0.296378	0.296378	0	0	0.296378	0.296378	1	0.296378	1
755	1647	ENSG00000118257	NRP2	1	ENSG00000134640	MTNR1B	MTNR1B _( 61463 )	4	chr11_93031183_93032031	2	0	0	0	0	0	0	1	1	0	0	0	0	0	0	0	0	0	0	0	0	0.295683	0.295683	0.0305233	0.0305233	0.295683	0.163103	1	0.295683	1
436	1739	ENSG00000102359	SRPX2	1	ENSG00000170145	SIK2	SIK2 _( 31559 )	4	chr11_111633950_111634351	1	0	0	0	0	0	0	1	0	0	0	0	0	0	0	0	0	0	0	0	0	0.295651	0.295651	0	0	0.295651	0.295651	1	0.295651	1
1434	1015	ENSG00000149591	TAGLN	1	ENSG00000148498	PARD3	PARD3 _( 221080 )	4	chr10_34593989_34594245	1	0	0	0	0	0	0	1	0	0	0	0	0	0	0	0	0	0	0	0	0	-0.295518	0.295518	0	0	0.295518	0.295518	1	0.295518	1
1865	4236	ENSG00000167701	GPT	1	ENSG00000125538	IL1B	IL1B _( 11774 )	4	chr2_112824076_112825129	2	0	0	1	0	0	0	1	0	0	0	0	0	-0.118438	0.118438	0	0	0	0	0	0	-0.294961	0.294961	0	0	0.294961	0.2067	1	0.294961	1
1971	8035	ENSG00000170465	KRT6C	1	ENSG00000188050	RNF133	RNF133 _( 70110 )	4	chr7_122628544_122629046	7	1	1	1	1	1	1	0	1	0.29496	0.29496	0.185446	0.185446	0.336572	0.336572	0.483191	0.483191	0.252638	0.252638	0.130352	0.130352	0	0	0.0315992	0.0315992	0.483191	0.244965	1	0.29496	1
675	2697	ENSG00000114423	CBLB	1	ENSG00000170348	TMED10	TMED10 _( -28946 )	4	chr14_75205577_75205884	7	1	1	1	1	1	1	0	1	-0.294933	0.294933	-0.164345	0.164345	-0.112995	0.112995	-0.566578	0.566578	-0.16465	0.16465	-0.263702	0.263702	0	0	-0.26127	0.26127	0.566578	0.26121	1	0.294933	1
1356	8308	ENSG00000144834	TAGLN3	1	ENSG00000187735	TCEA1	TCEA1 _( 43831 )	4	chr8_53978433_53978698	7	1	1	1	1	1	1	0	1	0.294525	0.294525	0.252093	0.252093	0.228817	0.228817	0.395066	0.395066	0.193731	0.193731	0.304961	0.304961	0	0	0.183304	0.183304	0.395066	0.264642	1	0.294525	1
1825	4866	ENSG00000166750	SLFN5	1	ENSG00000149657	LSM14B	LSM14B _( -6069 )	4	chr20_62115999_62116392	1	0	0	0	0	0	0	1	0	0	0	0	0	0	0	0	0	0	0	0	0	0.294457	0.294457	0	0	0.294457	0.294457	1	0.294457	1
185	1586	ENSG00000070950	RAD18	1	ENSG00000078124	ACER3	ACER3 _( 24193 )	4	chr11_76885060_76885837	2	0	0	0	1	0	0	1	0	0	0	0	0	0	0	0.135962	0.135962	0	0	0	0	0.294411	0.294411	0	0	0.294411	0.215186	1	0.294411	1
1951	855	ENSG00000169991	IFFO2	1	ENSG00000155816	FMN2	FMN2 _( 72425 )	4	chr1_240086773_240087219	2	0	0	0	1	0	0	1	0	0	0	0	0	0	0	0.102606	0.102606	0	0	0	0	0.294315	0.294315	0	0	0.294315	0.19846	1	0.294315	1
828	1591	ENSG00000122643	NT5C3A	1	ENSG00000074201	CLNS1A	CLNS1A _( -4171 )	4	chr11_77641976_77642514	2	0	0	0	1	0	0	1	0	0	0	0	0	0	0	0.0333877	0.0333877	0	0	0	0	0.294228	0.294228	0	0	0.294228	0.163808	1	0.294228	1
3005	5043	ENSG00000274879	ENSG00000274879	1	ENSG00000150995	ITPR1	ITPR1 _( 13800 )	4	chr3_4507145_4507414	1	0	0	0	0	0	0	1	0	0	0	0	0	0	0	0	0	0	0	0	0	-0.294041	0.294041	0	0	0.294041	0.294041	1	0.294041	1
675	9121	ENSG00000114423	CBLB	1	ENSG00000188937	NYX	NYX _( 7925 )	4	chrX_41455359_41455648	1	0	0	0	0	0	0	1	0	0	0	0	0	0	0	0	0	0	0	0	0	0.293928	0.293928	0	0	0.293928	0.293928	1	0.293928	1
2599	971	ENSG00000222041	CYTOR	1	ENSG00000077327	SPAG6	SPAG6 _( 133781 )	4	chr10_22479226_22479676	1	0	0	0	0	0	0	1	0	0	0	0	0	0	0	0	0	0	0	0	0	-0.293655	0.293655	0	0	0.293655	0.293655	1	0.293655	1
2496	5285	ENSG00000204261	PSMB8-AS1	1	ENSG00000172340	SUCLG2	SUCLG2 _( 164323 )	4	chr3_67489765_67490291	3	0	0	1	0	1	0	1	0	0	0	0	0	7.68731e-06	7.68731e-06	0	0	0.0387062	0.0387062	0	0	0.293538	0.293538	0	0	0.293538	0.110751	1	0.293538	1
325	1877	ENSG00000091409	ITGA6	1	ENSG00000052126	PLEKHA5	PLEKHA5 _( 70631 )	4	chr12_19200383_19200557	1	0	0	0	0	0	0	1	0	0	0	0	0	0	0	0	0	0	0	0	0	0.293521	0.293521	0	0	0.293521	0.293521	1	0.293521	1
2615	3216	ENSG00000224260	ENSG00000224260	1	ENSG00000124074	ENKD1	ENKD1 _( -16366 )	4	chr16_67683631_67684315	1	0	0	0	0	0	0	1	0	0	0	0	0	0	0	0	0	0	0	0	0	0.293388	0.293388	0	0	0.293388	0.293388	1	0.293388	1
2609	7424	ENSG00000223975	ENSG00000223975	1	ENSG00000196911	KPNA5	KPNA5 _( 33222 )	4	chr6_116714409_116714650	2	0	0	0	0	1	0	1	0	0	0	0	0	0	0	0	0	-0.0668499	0.0668499	0	0	-0.293159	0.293159	0	0	0.293159	0.180004	1	0.293159	1
515	7855	ENSG00000105929	ATP6V0A4	1	ENSG00000187391	MAGI2	MAGI2 _( -42102 )	4	chr7_79495676_79496243	1	0	0	0	0	0	0	1	0	0	0	0	0	0	0	0	0	0	0	0	0	0.292703	0.292703	0	0	0.292703	0.292703	1	0.292703	1
1300	651	ENSG00000142945	KIF2C	1	ENSG00000162630	B3GALT2	B3GALT2 _( -24560 )	4	chr1_193211214_193211925	3	1	0	0	0	0	1	0	1	0.2925	0.2925	0	0	0	0	0	0	0	0	0.139442	0.139442	0	0	0.191034	0.191034	0.2925	0.207659	1	0.2925	1
2110	6038	ENSG00000176842	IRX5	1	ENSG00000138722	MMRN1	MMRN1 _( 35495 )	4	chr4_89915027_89915542	1	0	0	0	0	0	0	1	0	0	0	0	0	0	0	0	0	0	0	0	0	0.292075	0.292075	0	0	0.292075	0.292075	1	0.292075	1
2313	2538	ENSG00000186603	HPDL	1	ENSG00000151322	NPAS3	NPAS3 _( -213681 )	4	chr14_32720821_32721252	1	0	0	0	0	0	0	1	0	0	0	0	0	0	0	0	0	0	0	0	0	-0.291872	0.291872	0	0	0.291872	0.291872	1	0.291872	1
2135	2516	ENSG00000178372	CALML5	1	ENSG00000092067	CEBPE	CEBPE _( -26190 )	4	chr14_23145806_23146445	1	0	0	0	0	0	0	1	0	0	0	0	0	0	0	0	0	0	0	0	0	0.291832	0.291832	0	0	0.291832	0.291832	1	0.291832	1
1537	7304	ENSG00000155962	CLIC2	1	ENSG00000013375	PGM3	PGM3 _( -115169 )	4	chr6_83309105_83309605	6	1	1	1	1	1	0	0	1	-0.291519	0.291519	-0.341747	0.341747	-0.297894	0.297894	-0.0671276	0.0671276	-0.0933592	0.0933592	0	0	0	0	-0.210434	0.210434	0.341747	0.217014	1	0.291519	1
796	7884	ENSG00000120539	MASTL	1	ENSG00000157240	FZD1	FZD1 _( -24514 )	4	chr7_91239106_91239850	1	0	0	0	0	0	0	1	0	0	0	0	0	0	0	0	0	0	0	0	0	0.291425	0.291425	0	0	0.291425	0.291425	1	0.291425	1
986	7472	ENSG00000130775	THEMIS2	1	ENSG00000196569	LAMA2	LAMA2 _( -282268 )	4	chr6_128600449_128600873	1	0	0	0	0	0	0	1	0	0	0	0	0	0	0	0	0	0	0	0	0	-0.291382	0.291382	0	0	0.291382	0.291382	1	0.291382	1
1844	2313	ENSG00000167157	PRRX2	1	ENSG00000132963	POMP	POMP _( -61130 )	4	chr13_28597611_28597974	1	0	0	0	0	0	0	1	0	0	0	0	0	0	0	0	0	0	0	0	0	0.29128	0.29128	0	0	0.29128	0.29128	1	0.29128	1
458	2558	ENSG00000103569	AQP9	1	ENSG00000139874	SSTR1	SSTR1 _( -98861 )	4	chr14_38108695_38109138	7	1	1	1	1	1	1	0	1	0.291134	0.291134	0.329046	0.329046	0.130778	0.130778	0.254194	0.254194	0.285322	0.285322	0.242354	0.242354	0	0	0.15355	0.15355	0.329046	0.240911	1	0.291134	1
2777	530	ENSG00000248429	FAM198B-AS1	1	ENSG00000117479	SLC19A2	SLC19A2 _( -31506 )	4	chr1_169517509_169518113	1	0	0	0	0	0	0	1	0	0	0	0	0	0	0	0	0	0	0	0	0	0.291002	0.291002	0	0	0.291002	0.291002	1	0.291002	1
2769	5566	ENSG00000245060	LINC00847	1	ENSG00000163590	PPM1L	PPM1L _( 41249 )	4	chr3_160796851_160797295	2	0	0	0	0	1	0	1	0	0	0	0	0	0	0	0	0	1.88744e-05	1.88744e-05	0	0	0.290757	0.290757	0	0	0.290757	0.145388	1	0.290757	1
115	7884	ENSG00000051341	POLQ	1	ENSG00000157240	FZD1	FZD1 _( -24514 )	4	chr7_91239106_91239850	1	0	0	0	0	0	0	1	0	0	0	0	0	0	0	0	0	0	0	0	0	0.29068	0.29068	0	0	0.29068	0.29068	1	0.29068	1
1425	265	ENSG00000149021	SCGB1A1	1	ENSG00000184005	ST6GALNAC3	ST6GALNAC3 _( 30645 )	4	chr1_76105364_76105809	1	0	0	0	0	0	0	1	0	0	0	0	0	0	0	0	0	0	0	0	0	0.290665	0.290665	0	0	0.290665	0.290665	1	0.290665	1
1559	7867	ENSG00000157214	STEAP2	1	ENSG00000153956	CACNA2D1	CACNA2D1 _( -180524 )	4	chr7_82624322_82624784	1	0	0	0	0	0	0	1	0	0	0	0	0	0	0	0	0	0	0	0	0	0.290645	0.290645	0	0	0.290645	0.290645	1	0.290645	1
2880	5846	ENSG00000260944	FOXC2-AS1	1	ENSG00000215203	GRXCR1	GRXCR1 _( 240485 )	4	chr4_43133752_43133967	1	0	0	0	0	0	0	1	0	0	0	0	0	0	0	0	0	0	0	0	0	0.290586	0.290586	0	0	0.290586	0.290586	1	0.290586	1
2082	4064	ENSG00000175591	P2RY2	1	ENSG00000162924	REL	REL _( 52569 )	4	chr2_60934090_60934629	1	0	0	0	0	0	0	1	0	0	0	0	0	0	0	0	0	0	0	0	0	-0.290257	0.290257	0	0	0.290257	0.290257	1	0.290257	1
3060	7677	ENSG00000285417	ENSG00000285417	1	ENSG00000006468	ETV1	ETV1 _( 248991 )	4	chr7_13742065_13742434	1	0	0	0	0	0	0	1	0	0	0	0	0	0	0	0	0	0	0	0	0	-0.29015	0.29015	0	0	0.29015	0.29015	1	0.29015	1
1070	7222	ENSG00000134470	IL15RA	1	ENSG00000170927	PKHD1	PKHD1 _( 9834 )	4	chr6_52077140_52077791	1	0	0	0	0	0	0	1	0	0	0	0	0	0	0	0	0	0	0	0	0	-0.289956	0.289956	0	0	0.289956	0.289956	1	0.289956	1
901	1349	ENSG00000126246	IGFLR1	1	ENSG00000149050	ZNF214	ZNF214 _( 27143 )	4	chr11_6992559_6993225	1	0	0	0	0	0	0	1	0	0	0	0	0	0	0	0	0	0	0	0	0	-0.289576	0.289576	0	0	0.289576	0.289576	1	0.289576	1
923	9047	ENSG00000128039	SRD5A3	1	ENSG00000125363	AMELX	AMELX _( -51355 )	4	chrX_11241758_11242058	1	0	0	0	0	0	0	1	0	0	0	0	0	0	0	0	0	0	0	0	0	0.289531	0.289531	0	0	0.289531	0.289531	1	0.289531	1
2409	3079	ENSG00000197006	METTL9	1	ENSG00000103313	MEFV	MEFV _( 0 )	4	chr16_3256468_3256936	1	0	0	0	0	0	0	1	0	0	0	0	0	0	0	0	0	0	0	0	0	0.28939	0.28939	0	0	0.28939	0.28939	1	0.28939	1
259	5191	ENSG00000080854	IGSF9B	1	ENSG00000144647	POMGNT2	POMGNT2 _( -84553 )	4	chr3_43190629_43191225	1	0	0	0	0	0	0	1	0	0	0	0	0	0	0	0	0	0	0	0	0	-0.289347	0.289347	0	0	0.289347	0.289347	1	0.289347	1
29	6946	ENSG00000008853	RHOBTB2	1	ENSG00000038274	MAT2B	MAT2B _( 68577 )	4	chr5_163571691_163572325	1	0	0	0	0	0	0	1	0	0	0	0	0	0	0	0	0	0	0	0	0	0.289245	0.289245	0	0	0.289245	0.289245	1	0.289245	1
2335	7780	ENSG00000187837	HIST1H1C	1	ENSG00000058404	CAMK2B	CAMK2B _( -44100 )	4	chr7_44378677_44379240	7	1	1	1	1	1	1	0	1	-0.289024	0.289024	-0.0861501	0.0861501	-0.0737388	0.0737388	-0.260788	0.260788	-0.110201	0.110201	-0.201265	0.201265	0	0	-0.449367	0.449367	0.449367	0.210076	1	0.289024	1
2737	8238	ENSG00000239257	RPL23AP1	1	ENSG00000168081	PNOC	PNOC _( 57803 )	4	chr8_28374789_28375084	1	0	0	0	0	0	0	1	0	0	0	0	0	0	0	0	0	0	0	0	0	-0.288811	0.288811	0	0	0.288811	0.288811	1	0.288811	1
2871	9179	ENSG00000260170	ENSG00000260170	1	ENSG00000165194	PCDH19	PCDH19 _( 378275 )	4	chrX_100031720_100031998	1	0	0	0	0	0	0	1	0	0	0	0	0	0	0	0	0	0	0	0	0	-0.288615	0.288615	0	0	0.288615	0.288615	1	0.288615	1
370	2368	ENSG00000100065	CARD10	1	ENSG00000188342	GTF2F2	GTF2F2 _( 68769 )	4	chr13_45189284_45190345	6	1	1	1	0	1	1	0	1	0.288558	0.288558	0.0750749	0.0750749	0.362311	0.362311	0	0	0.108102	0.108102	0.0211045	0.0211045	0	0	0.348651	0.348651	0.362311	0.200634	1	0.288558	1
1759	3935	ENSG00000164626	KCNK5	1	ENSG00000198399	ITSN2	ITSN2 _( 25870 )	4	chr2_24334206_24334844	4	1	1	1	0	0	0	0	1	0.288321	0.288321	0.056079	0.056079	0.229677	0.229677	0	0	0	0	0	0	0	0	0.0512162	0.0512162	0.288321	0.156323	1	0.288321	1
123	6869	ENSG00000055163	CYFIP2	1	ENSG00000164270	HTR4	HTR4 _( -7417 )	4	chr5_148684652_148684994	2	0	0	0	0	1	0	1	0	0	0	0	0	0	0	0	0	-0.0245088	0.0245088	0	0	-0.288215	0.288215	0	0	0.288215	0.156362	1	0.288215	1
2933	3966	ENSG00000267203	SNRPGP4	1	ENSG00000171094	ALK	ALK _( 76323 )	4	chr2_29844903_29845243	2	0	1	0	0	0	0	1	0	0	0	-0.0593084	0.0593084	0	0	0	0	0	0	0	0	-0.287895	0.287895	0	0	0.287895	0.173601	1	0.287895	1
1465	3560	ENSG00000151834	GABRA2	1	ENSG00000183206	POTEC	POTEC _( -15620 )	4	chr18_14559205_14559728	1	0	0	0	0	0	0	1	0	0	0	0	0	0	0	0	0	0	0	0	0	0.287517	0.287517	0	0	0.287517	0.287517	1	0.287517	1
357	7480	ENSG00000099204	ABLIM1	1	ENSG00000256162	SMLR1	SMLR1 _( 68898 )	4	chr6_130896304_130896827	6	1	1	1	1	1	0	0	1	0.2873	0.2873	0.198969	0.198969	0.174656	0.174656	0.314253	0.314253	0.271149	0.271149	0	0	0	0	0.0412954	0.0412954	0.314253	0.214604	1	0.2873	1
77	372	ENSG00000027869	SH2D2A	1	ENSG00000184371	CSF1	CSF1 _( 17595 )	4	chr1_109927837_109928318	1	0	0	0	0	0	0	1	0	0	0	0	0	0	0	0	0	0	0	0	0	-0.287054	0.287054	0	0	0.287054	0.287054	1	0.287054	1
321	9121	ENSG00000090924	PLEKHG2	1	ENSG00000188937	NYX	NYX _( 7925 )	4	chrX_41455359_41455648	1	0	0	0	0	0	0	1	0	0	0	0	0	0	0	0	0	0	0	0	0	-0.286872	0.286872	0	0	0.286872	0.286872	1	0.286872	1
2683	2538	ENSG00000232453	ENSG00000232453	1	ENSG00000151322	NPAS3	NPAS3 _( -213681 )	4	chr14_32720821_32721252	1	0	0	0	0	0	0	1	0	0	0	0	0	0	0	0	0	0	0	0	0	0.286872	0.286872	0	0	0.286872	0.286872	1	0.286872	1
1731	8937	ENSG00000164050	PLXNB1	1	ENSG00000030304	MUSK	MUSK _( -12640 )	4	chr9_110655801_110656131	1	0	0	0	0	0	0	1	0	0	0	0	0	0	0	0	0	0	0	0	0	0.286688	0.286688	0	0	0.286688	0.286688	1	0.286688	1
2200	6987	ENSG00000182165	TP53TG1	1	ENSG00000164466	SFXN1	SFXN1 _( -9667 )	4	chr5_175466830_175467395	1	0	0	0	0	0	0	1	0	0	0	0	0	0	0	0	0	0	0	0	0	0.286651	0.286651	0	0	0.286651	0.286651	1	0.286651	1
2438	3699	ENSG00000197905	TEAD4	1	ENSG00000119537	KDSR	KDSR _( -9011 )	4	chr18_63376521_63377080	1	0	0	0	0	0	0	1	0	0	0	0	0	0	0	0	0	0	0	0	0	0.286651	0.286651	0	0	0.286651	0.286651	1	0.286651	1
32	8802	ENSG00000010219	DYRK4	1	ENSG00000135046	ANXA1	ANXA1 _( 592153 )	4	chr9_73743910_73744344	3	0	1	0	1	0	0	1	0	0	0	-0.000139763	0.000139763	0	0	-0.0110542	0.0110542	0	0	0	0	-0.286593	0.286593	0	0	0.286593	0.0992622	1	0.286593	1
37	644	ENSG00000010810	FYN	1	ENSG00000150681	RGS18	RGS18 _( -53217 )	4	chr1_192104925_192105240	1	0	0	0	0	0	0	1	0	0	0	0	0	0	0	0	0	0	0	0	0	0.286356	0.286356	0	0	0.286356	0.286356	1	0.286356	1
1534	1143	ENSG00000155850	SLC26A2	1	ENSG00000156113	KCNMA1	KCNMA1 _( 125879 )	4	chr10_77512243_77512490	1	0	0	0	0	0	0	1	0	0	0	0	0	0	0	0	0	0	0	0	0	-0.286172	0.286172	0	0	0.286172	0.286172	1	0.286172	1
596	509	ENSG00000110013	SIAE	1	ENSG00000117152	RGS4	RGS4 _( -32443 )	4	chr1_163035552_163036332	1	0	0	0	0	0	0	1	0	0	0	0	0	0	0	0	0	0	0	0	0	-0.285938	0.285938	0	0	0.285938	0.285938	1	0.285938	1
17	7631	ENSG00000006118	TMEM132A	1	ENSG00000112541	PDE10A	PDE10A _( 63652 )	4	chr6_165922181_165922951	1	0	0	0	0	0	0	1	0	0	0	0	0	0	0	0	0	0	0	0	0	-0.285857	0.285857	0	0	0.285857	0.285857	1	0.285857	1
138	5062	ENSG00000060558	GNA15	1	ENSG00000197548	ATG7	ATG7 _( 205265 )	4	chr3_11477574_11478083	3	0	1	0	0	0	0	1	1	0	0	0.0942823	0.0942823	0	0	0	0	0	0	0	0	0.285493	0.285493	0.0600614	0.0600614	0.285493	0.146612	1	0.285493	1
68	7705	ENSG00000025434	NR1H3	1	ENSG00000169193	CCDC126	CCDC126 _( 24922 )	4	chr7_23622301_23622773	6	1	0	1	1	1	1	0	1	0.285121	0.285121	0	0	0.108194	0.108194	2.26716e-05	2.26716e-05	0.132434	0.132434	0.167381	0.167381	0	0	0.173007	0.173007	0.285121	0.14436	1	0.285121	1
1973	2592	ENSG00000170525	PFKFB3	1	ENSG00000087303	NID2	NID2 _( -55652 )	4	chr14_52124880_52125628	1	0	0	0	0	0	0	1	0	0	0	0	0	0	0	0	0	0	0	0	0	0.285028	0.285028	0	0	0.285028	0.285028	1	0.285028	1
2576	2978	ENSG00000214530	STARD10	1	ENSG00000140464	PML	PML _( 2305 )	4	chr15_73996978_73997318	1	0	0	0	0	0	0	1	0	0	0	0	0	0	0	0	0	0	0	0	0	-0.284902	0.284902	0	0	0.284902	0.284902	1	0.284902	1
2765	7055	ENSG00000244274	DBNDD2	1	ENSG00000078401	EDN1	EDN1 _( 79327 )	4	chr6_12369690_12370118	1	0	0	0	0	0	0	1	0	0	0	0	0	0	0	0	0	0	0	0	0	0.284833	0.284833	0	0	0.284833	0.284833	1	0.284833	1
1032	4598	ENSG00000132854	KANK4	1	ENSG00000116106	EPHA4	EPHA4 _( 56212 )	4	chr2_221517362_221517990	1	0	0	0	0	0	0	1	0	0	0	0	0	0	0	0	0	0	0	0	0	0.284513	0.284513	0	0	0.284513	0.284513	1	0.284513	1
2772	6167	ENSG00000247095	MIR210HG	1	ENSG00000164066	INTU	INTU _( -456858 )	4	chr4_127165997_127166413	1	0	0	0	0	0	0	1	0	0	0	0	0	0	0	0	0	0	0	0	0	0.284445	0.284445	0	0	0.284445	0.284445	1	0.284445	1
1978	3238	ENSG00000170786	SDR16C5	1	ENSG00000186187	ZNRF1	ZNRF1 _( -61712 )	4	chr16_74936961_74937318	1	0	0	0	0	0	0	1	0	0	0	0	0	0	0	0	0	0	0	0	0	0.284427	0.284427	0	0	0.284427	0.284427	1	0.284427	1
415	7685	ENSG00000101311	FERMT1	1	ENSG00000214960	ISPD	ISPD _( 9564 )	4	chr7_16411233_16411758	3	0	1	0	0	0	0	1	1	0	0	0.00935509	0.00935509	0	0	0	0	0	0	0	0	0.284182	0.284182	0.0039906	0.0039906	0.284182	0.099176	1	0.284182	1
1002	347	ENSG00000131462	TUBG1	1	ENSG00000156876	SASS6	SASS6 _( 58563 )	4	chr1_100074143_100074392	2	0	0	0	1	0	0	1	0	0	0	0	0	0	0	0.0573167	0.0573167	0	0	0	0	0.284129	0.284129	0	0	0.284129	0.170723	1	0.284129	1
692	5988	ENSG00000115271	GCA	1	ENSG00000138764	CCNG2	CCNG2 _( 15041 )	4	chr4_77172192_77172920	2	0	1	0	0	0	0	1	0	0	0	-0.165435	0.165435	0	0	0	0	0	0	0	0	-0.284001	0.284001	0	0	0.284001	0.224718	1	0.284001	1
2069	3026	ENSG00000175130	MARCKSL1	1	ENSG00000166819	PLIN1	PLIN1 _( -876 )	4	chr15_89680303_89680985	1	0	0	0	0	0	0	1	0	0	0	0	0	0	0	0	0	0	0	0	0	-0.283681	0.283681	0	0	0.283681	0.283681	1	0.283681	1
1394	1610	ENSG00000147010	SH3KBP1	1	ENSG00000137500	CCDC90B	CCDC90B _( -1003075 )	4	chr11_84289482_84289734	1	0	0	0	0	0	0	1	0	0	0	0	0	0	0	0	0	0	0	0	0	0.283013	0.283013	0	0	0.283013	0.283013	1	0.283013	1
1776	2749	ENSG00000165434	PGM2L1	1	ENSG00000170054	SERPINA9	SERPINA9 _( -1772 )	4	chr14_94481461_94482145	1	0	0	0	0	0	0	1	0	0	0	0	0	0	0	0	0	0	0	0	0	0.282953	0.282953	0	0	0.282953	0.282953	1	0.282953	1
828	2220	ENSG00000122643	NT5C3A	1	ENSG00000111335	OAS2	OAS2 _( 0 )	4	chr12_112977975_112978935	6	1	1	1	1	1	0	0	1	0.282873	0.282873	0.197794	0.197794	0.235253	0.235253	0.122446	0.122446	0.181614	0.181614	0	0	0	0	0.146343	0.146343	0.282873	0.194387	1	0.282873	1
978	5599	ENSG00000130508	PXDN	1	ENSG00000075420	FNDC3B	FNDC3B _( 42726 )	4	chr3_172082354_172082623	1	0	0	0	0	0	0	1	0	0	0	0	0	0	0	0	0	0	0	0	0	0.282736	0.282736	0	0	0.282736	0.282736	1	0.282736	1
2507	1780	ENSG00000204539	CDSN	1	ENSG00000109929	SC5D	SC5D _( 6434 )	4	chr11_121298887_121299190	1	0	0	0	0	0	0	1	0	0	0	0	0	0	0	0	0	0	0	0	0	-0.282714	0.282714	0	0	0.282714	0.282714	1	0.282714	1
2509	5759	ENSG00000204580	DDR1	1	ENSG00000178177	LCORL	LCORL _( -353636 )	4	chr4_18375512_18375947	1	0	0	0	0	0	0	1	0	0	0	0	0	0	0	0	0	0	0	0	0	0.282654	0.282654	0	0	0.282654	0.282654	1	0.282654	1
1218	4236	ENSG00000138772	ANXA3	1	ENSG00000125538	IL1B	IL1B _( 11774 )	4	chr2_112824076_112825129	1	0	0	0	0	0	0	1	0	0	0	0	0	0	0	0	0	0	0	0	0	0.282214	0.282214	0	0	0.282214	0.282214	1	0.282214	1
1798	6660	ENSG00000166106	ADAMTS15	1	ENSG00000112893	MAN2A1	MAN2A1 _( -6782 )	4	chr5_109681826_109682584	1	0	0	0	0	0	0	1	0	0	0	0	0	0	0	0	0	0	0	0	0	0.282196	0.282196	0	0	0.282196	0.282196	1	0.282196	1
2150	8868	ENSG00000179046	TRIML2	1	ENSG00000148082	SHC3	SHC3 _( 39763 )	4	chr9_89138471_89139004	1	0	0	0	0	0	0	1	0	0	0	0	0	0	0	0	0	0	0	0	0	0.282154	0.282154	0	0	0.282154	0.282154	1	0.282154	1
1282	2355	ENSG00000141682	PMAIP1	1	ENSG00000102763	VWA8	VWA8 _( -1932 )	4	chr13_41963052_41963289	6	1	1	1	1	1	0	0	1	-0.282066	0.282066	-0.0523288	0.0523288	-0.123393	0.123393	-0.354936	0.354936	-0.25975	0.25975	0	0	0	0	-0.00218197	0.00218197	0.354936	0.179109	1	0.282066	1
1085	3111	ENSG00000134830	C5AR2	1	ENSG00000261210	CLEC19A	CLEC19A _( -48782 )	4	chr16_19236672_19236957	4	1	0	1	1	0	0	0	1	0.281515	0.281515	0	0	0.1423	0.1423	0.190727	0.190727	0	0	0	0	0	0	0.131757	0.131757	0.281515	0.186575	1	0.281515	1
315	2538	ENSG00000090447	TFAP4	1	ENSG00000151322	NPAS3	NPAS3 _( -213681 )	4	chr14_32720821_32721252	1	0	0	0	0	0	0	1	0	0	0	0	0	0	0	0	0	0	0	0	0	-0.281132	0.281132	0	0	0.281132	0.281132	1	0.281132	1
1616	6762	ENSG00000160209	PDXK	1	ENSG00000113522	RAD50	RAD50 _( 18220 )	4	chr5_132429052_132429376	1	0	0	0	0	0	0	1	0	0	0	0	0	0	0	0	0	0	0	0	0	0.280466	0.280466	0	0	0.280466	0.280466	1	0.280466	1
2686	6485	ENSG00000232581	ENSG00000232581	1	ENSG00000016082	ISL1	ISL1 _( 253483 )	4	chr5_51636874_51637189	2	0	0	1	0	0	0	1	0	0	0	0	0	-0.124752	0.124752	0	0	0	0	0	0	-0.280441	0.280441	0	0	0.280441	0.202597	1	0.280441	1
795	5759	ENSG00000120526	NUDCD1	1	ENSG00000178177	LCORL	LCORL _( -353636 )	4	chr4_18375512_18375947	1	0	0	0	0	0	0	1	0	0	0	0	0	0	0	0	0	0	0	0	0	-0.280375	0.280375	0	0	0.280375	0.280375	1	0.280375	1
360	1384	ENSG00000099282	TSPAN15	1	ENSG00000187079	TEAD1	TEAD1 _( 134065 )	4	chr11_12808656_12809128	1	0	0	0	0	0	0	1	0	0	0	0	0	0	0	0	0	0	0	0	0	0.280247	0.280247	0	0	0.280247	0.280247	1	0.280247	1
458	2644	ENSG00000103569	AQP9	1	ENSG00000140009	ESR2	ESR2 _( 72145 )	4	chr14_64266262_64266494	1	0	0	0	0	0	0	1	0	0	0	0	0	0	0	0	0	0	0	0	0	-0.280216	0.280216	0	0	0.280216	0.280216	1	0.280216	1
1896	7304	ENSG00000168394	TAP1	1	ENSG00000013375	PGM3	PGM3 _( -115169 )	4	chr6_83309105_83309605	1	0	0	0	0	0	0	1	0	0	0	0	0	0	0	0	0	0	0	0	0	-0.280061	0.280061	0	0	0.280061	0.280061	1	0.280061	1
1363	461	ENSG00000145283	SLC10A6	1	ENSG00000163220	S100A9	S100A9 _( 3108 )	4	chr1_153360962_153361470	2	0	0	1	0	0	0	1	0	0	0	0	0	0.0503012	0.0503012	0	0	0	0	0	0	0.279748	0.279748	0	0	0.279748	0.165024	1	0.279748	1
2899	3177	ENSG00000263212	ENSG00000263212	1	ENSG00000140718	FTO	FTO _( -11739 )	4	chr16_53689402_53689953	1	0	0	0	0	0	0	1	0	0	0	0	0	0	0	0	0	0	0	0	0	-0.279675	0.279675	0	0	0.279675	0.279675	1	0.279675	1
1942	9041	ENSG00000169660	HEXD	1	ENSG00000101871	MID1	MID1 _( 201676 )	4	chrX_10631512_10631978	2	0	0	0	0	0	1	1	0	0	0	0	0	0	0	0	0	0	0	-0.0322178	0.0322178	-0.279624	0.279624	0	0	0.279624	0.155921	1	0.279624	1
1693	8367	ENSG00000163399	ATP1A1	1	ENSG00000147601	TERF1	TERF1 _( -119384 )	4	chr8_72889014_72889480	2	0	0	0	0	1	0	1	0	0	0	0	0	0	0	0	0	0.0124503	0.0124503	0	0	0.279615	0.279615	0	0	0.279615	0.146033	1	0.279615	1
2321	997	ENSG00000187037	GPR141	1	ENSG00000107968	MAP3K8	MAP3K8 _( 60331 )	4	chr10_30494268_30494486	5	1	1	0	1	1	0	0	1	-0.279578	0.279578	-0.0118074	0.0118074	0	0	-0.201424	0.201424	-0.151994	0.151994	0	0	0	0	-0.0989351	0.0989351	0.279578	0.148748	1	0.279578	1
2692	2373	ENSG00000233016	SNHG7	1	ENSG00000102468	HTR2A	HTR2A _( -136159 )	4	chr13_47033235_47033758	1	0	0	0	0	0	0	1	0	0	0	0	0	0	0	0	0	0	0	0	0	-0.279553	0.279553	0	0	0.279553	0.279553	1	0.279553	1
2080	8583	ENSG00000175471	MCTP1	1	ENSG00000178764	ZHX2	ZHX2 _( 129457 )	4	chr8_122910851_122911123	1	0	0	0	0	0	0	1	0	0	0	0	0	0	0	0	0	0	0	0	0	0.279452	0.279452	0	0	0.279452	0.279452	1	0.279452	1
388	7884	ENSG00000100439	ABHD4	1	ENSG00000157240	FZD1	FZD1 _( -24514 )	4	chr7_91239106_91239850	1	0	0	0	0	0	0	1	0	0	0	0	0	0	0	0	0	0	0	0	0	-0.279403	0.279403	0	0	0.279403	0.279403	1	0.279403	1
1490	2516	ENSG00000153292	ADGRF1	1	ENSG00000092067	CEBPE	CEBPE _( -26190 )	4	chr14_23145806_23146445	1	0	0	0	0	0	0	1	0	0	0	0	0	0	0	0	0	0	0	0	0	0.278992	0.278992	0	0	0.278992	0.278992	1	0.278992	1
462	6986	ENSG00000103942	HOMER2	1	ENSG00000184845	DRD1	DRD1 _( 64967 )	4	chr5_175378242_175379241	1	0	0	0	0	0	0	1	0	0	0	0	0	0	0	0	0	0	0	0	0	0.278701	0.278701	0	0	0.278701	0.278701	1	0.278701	1
1067	3534	ENSG00000134339	SAA2	1	ENSG00000173482	PTPRM	PTPRM _( 34326 )	4	chr18_7601108_7601615	1	0	0	0	0	0	0	1	0	0	0	0	0	0	0	0	0	0	0	0	0	-0.278689	0.278689	0	0	0.278689	0.278689	1	0.278689	1
1188	7884	ENSG00000137968	SLC44A5	1	ENSG00000157240	FZD1	FZD1 _( -24514 )	4	chr7_91239106_91239850	1	0	0	0	0	0	0	1	0	0	0	0	0	0	0	0	0	0	0	0	0	-0.278567	0.278567	0	0	0.278567	0.278567	1	0.278567	1
2947	2142	ENSG00000268879	IGFL1P1	1	ENSG00000074527	NTN4	NTN4 _( 57543 )	4	chr12_95733105_95733609	1	0	0	0	0	0	0	1	0	0	0	0	0	0	0	0	0	0	0	0	0	0.278382	0.278382	0	0	0.278382	0.278382	1	0.278382	1
2950	5927	ENSG00000269103	ENSG00000269103	1	ENSG00000153802	TMPRSS11D	TMPRSS11D _( 8767 )	4	chr4_67874954_67875265	3	0	0	1	1	0	0	1	0	0	0	0	0	0.00398766	0.00398766	0.0334276	0.0334276	0	0	0	0	0.278258	0.278258	0	0	0.278258	0.105224	1	0.278258	1
1309	1820	ENSG00000143147	GPR161	1	ENSG00000002016	RAD52	RAD52 _( -205928 )	4	chr12_1197118_1197875	1	0	0	0	0	0	0	1	0	0	0	0	0	0	0	0	0	0	0	0	0	0.277529	0.277529	0	0	0.277529	0.277529	1	0.277529	1
2816	3905	ENSG00000254614	ENSG00000254614	1	ENSG00000214842	RAD51AP2	RAD51AP2 _( 290277 )	4	chr2_17227783_17228162	1	0	0	0	0	0	0	1	0	0	0	0	0	0	0	0	0	0	0	0	0	0.277529	0.277529	0	0	0.277529	0.277529	1	0.277529	1
1483	4268	ENSG00000153029	MR1	1	ENSG00000155052	CNTNAP5	CNTNAP5 _( 219346 )	4	chr2_124244633_124245019	1	0	0	0	0	0	0	1	0	0	0	0	0	0	0	0	0	0	0	0	0	0.277484	0.277484	0	0	0.277484	0.277484	1	0.277484	1
2077	2884	ENSG00000175322	ZNF519	1	ENSG00000047346	FAM214A	FAM214A _( 36194 )	4	chr15_52673372_52673623	1	0	0	0	0	0	0	1	0	0	0	0	0	0	0	0	0	0	0	0	0	0.277445	0.277445	0	0	0.277445	0.277445	1	0.277445	1
2533	4083	ENSG00000205744	DENND1C	1	ENSG00000198369	SPRED2	SPRED2 _( -122161 )	4	chr2_65554798_65555074	4	1	1	0	0	1	0	0	1	-0.277414	0.277414	-0.287795	0.287795	0	0	0	0	-0.232384	0.232384	0	0	0	0	-0.353358	0.353358	0.353358	0.287738	1	0.277414	1
2622	337	ENSG00000225138	SLC9A3-AS1	1	ENSG00000117569	PTBP2	PTBP2 _( -37402 )	4	chr1_96683990_96684263	5	1	0	1	1	1	0	0	1	0.277155	0.277155	0	0	0.410069	0.410069	0.14765	0.14765	0.0928901	0.0928901	0	0	0	0	0.147205	0.147205	0.410069	0.214994	1	0.277155	1
2585	4889	ENSG00000216331	HIST1H1PS1	1	ENSG00000154654	NCAM2	NCAM2 _( 249234 )	4	chr21_21247549_21247812	2	1	0	0	0	0	0	0	1	-0.277135	0.277135	0	0	0	0	0	0	0	0	0	0	0	0	-0.0253671	0.0253671	0.277135	0.151251	1	0.277135	1
1566	1310	ENSG00000157551	KCNJ15	1	ENSG00000182022	CHST15	CHST15 _( -118236 )	4	chr10_124211843_124212438	6	1	1	1	1	0	1	0	1	0.276962	0.276962	0.127472	0.127472	0.163864	0.163864	0.256148	0.256148	0	0	0.184414	0.184414	0	0	0.18024	0.18024	0.276962	0.198183	1	0.276962	1
2600	4183	ENSG00000222414	RNU2-59P	1	ENSG00000144218	AFF3	AFF3 _( 263509 )	4	chr2_99878812_99879230	1	0	0	0	0	0	0	1	0	0	0	0	0	0	0	0	0	0	0	0	0	-0.276728	0.276728	0	0	0.276728	0.276728	1	0.276728	1
335	7344	ENSG00000092445	TYRO3	1	ENSG00000172469	MANEA	MANEA _( 112913 )	4	chr6_95690456_95690757	3	0	0	0	1	1	0	1	0	0	0	0	0	0	0	-0.172005	0.172005	-0.0704123	0.0704123	0	0	-0.276721	0.276721	0	0	0.276721	0.173046	1	0.276721	1
106	4895	ENSG00000049283	EPN3	1	ENSG00000154734	ADAMTS1	ADAMTS1 _( 83454 )	4	chr21_26761537_26761955	1	0	0	0	0	0	0	1	0	0	0	0	0	0	0	0	0	0	0	0	0	-0.27666	0.27666	0	0	0.27666	0.27666	1	0.27666	1
160	5457	ENSG00000066248	NGEF	1	ENSG00000017260	ATP2C1	ATP2C1 _( -49446 )	4	chr3_130800915_130801149	1	0	0	0	0	0	0	1	0	0	0	0	0	0	0	0	0	0	0	0	0	0.276475	0.276475	0	0	0.276475	0.276475	1	0.276475	1
2829	1086	ENSG00000256185	ENSG00000256185	1	ENSG00000196932	TMEM26	TMEM26 _( -10164 )	4	chr10_61463614_61463839	1	0	0	0	0	0	0	1	0	0	0	0	0	0	0	0	0	0	0	0	0	0.276406	0.276406	0	0	0.276406	0.276406	1	0.276406	1
1112	989	ENSG00000135596	MICAL1	1	ENSG00000169126	ARMC4	ARMC4 _( -78728 )	4	chr10_28077776_28078416	1	0	0	0	0	0	0	1	0	0	0	0	0	0	0	0	0	0	0	0	0	0.276401	0.276401	0	0	0.276401	0.276401	1	0.276401	1
1830	2406	ENSG00000166828	SCNN1G	1	ENSG00000102554	KLF5	KLF5 _( 112199 )	4	chr13_73167175_73167626	2	0	0	0	0	0	1	1	0	0	0	0	0	0	0	0	0	0	0	0.0798175	0.0798175	0.27631	0.27631	0	0	0.27631	0.178064	1	0.27631	1
2102	3319	ENSG00000176463	SLCO3A1	1	ENSG00000153976	HS3ST3A1	HS3ST3A1 _( -37104 )	4	chr17_13639031_13639629	1	0	0	0	0	0	0	1	0	0	0	0	0	0	0	0	0	0	0	0	0	-0.276006	0.276006	0	0	0.276006	0.276006	1	0.276006	1
846	374	ENSG00000123384	LRP1	1	ENSG00000143119	CD53	CD53 _( -53804 )	4	chr1_110817034_110817384	1	0	0	0	0	0	0	1	0	0	0	0	0	0	0	0	0	0	0	0	0	0.275934	0.275934	0	0	0.275934	0.275934	1	0.275934	1
2786	2484	ENSG00000250015	ENSG00000250015	1	ENSG00000041515	MYO16	MYO16 _( 157939 )	4	chr13_108754091_108754359	2	0	0	1	0	0	0	1	0	0	0	0	0	0.106635	0.106635	0	0	0	0	0	0	0.275708	0.275708	0	0	0.275708	0.191172	1	0.275708	1
941	2142	ENSG00000128641	MYO1B	1	ENSG00000074527	NTN4	NTN4 _( 57543 )	4	chr12_95733105_95733609	1	0	0	0	0	0	0	1	0	0	0	0	0	0	0	0	0	0	0	0	0	-0.275581	0.275581	0	0	0.275581	0.275581	1	0.275581	1
374	5759	ENSG00000100147	CCDC134	1	ENSG00000178177	LCORL	LCORL _( -353636 )	4	chr4_18375512_18375947	1	0	0	0	0	0	0	1	0	0	0	0	0	0	0	0	0	0	0	0	0	-0.275495	0.275495	0	0	0.275495	0.275495	1	0.275495	1
471	6488	ENSG00000104368	PLAT	1	ENSG00000164171	ITGA2	ITGA2 _( -27631 )	4	chr5_52961289_52961695	1	0	0	0	0	0	0	1	0	0	0	0	0	0	0	0	0	0	0	0	0	0.275321	0.275321	0	0	0.275321	0.275321	1	0.275321	1
900	5305	ENSG00000126215	XRCC3	1	ENSG00000121440	PDZRN3	PDZRN3 _( -28951 )	4	chr3_73653891_73654327	2	0	0	0	1	0	0	1	0	0	0	0	0	0	0	-0.0931679	0.0931679	0	0	0	0	-0.275083	0.275083	0	0	0.275083	0.184125	1	0.275083	1
1821	4784	ENSG00000166670	MMP10	1	ENSG00000125991	ERGIC3	ERGIC3 _( 13379 )	4	chr20_35555400_35555757	1	0	0	0	0	0	0	1	0	0	0	0	0	0	0	0	0	0	0	0	0	-0.275007	0.275007	0	0	0.275007	0.275007	1	0.275007	1
2522	8337	ENSG00000205177	C11orf91	1	ENSG00000185728	YTHDF3	YTHDF3 _( 23527 )	4	chr8_63192080_63192484	1	0	0	0	0	0	0	1	0	0	0	0	0	0	0	0	0	0	0	0	0	0.274932	0.274932	0	0	0.274932	0.274932	1	0.274932	1
723	3977	ENSG00000116661	FBXO2	1	ENSG00000277354	CRIM1	CRIM1 _( -366171 )	4	chr2_35989476_35989755	1	0	0	0	0	0	0	1	0	0	0	0	0	0	0	0	0	0	0	0	0	-0.274874	0.274874	0	0	0.274874	0.274874	1	0.274874	1
2122	7631	ENSG00000177542	SLC25A22	1	ENSG00000112541	PDE10A	PDE10A _( 63652 )	4	chr6_165922181_165922951	1	0	0	0	0	0	0	1	0	0	0	0	0	0	0	0	0	0	0	0	0	0.27487	0.27487	0	0	0.27487	0.27487	1	0.27487	1
154	37	ENSG00000065060	UHRF1BP1	1	ENSG00000117122	MFAP2	MFAP2 _( 13286 )	4	chr1_16967203_16967549	1	0	0	0	0	0	0	1	0	0	0	0	0	0	0	0	0	0	0	0	0	-0.274801	0.274801	0	0	0.274801	0.274801	1	0.274801	1
1845	4601	ENSG00000167165	UGT1A6	1	ENSG00000116106	EPHA4	EPHA4 _( -99153 )	4	chr2_221673355_221673532	3	0	0	0	1	1	0	1	0	0	0	0	0	0	0	-0.0201552	0.0201552	-0.0196719	0.0196719	0	0	-0.274677	0.274677	0	0	0.274677	0.104835	1	0.274677	1
2414	3977	ENSG00000197183	NOL4L	1	ENSG00000277354	CRIM1	CRIM1 _( -366171 )	4	chr2_35989476_35989755	1	0	0	0	0	0	0	1	0	0	0	0	0	0	0	0	0	0	0	0	0	-0.274439	0.274439	0	0	0.274439	0.274439	1	0.274439	1
2186	4120	ENSG00000181218	HIST3H2A	1	ENSG00000284308	C2orf81	C2orf81 _( 14421 )	4	chr2_74406742_74407241	1	0	0	0	0	0	0	1	0	0	0	0	0	0	0	0	0	0	0	0	0	-0.274404	0.274404	0	0	0.274404	0.274404	1	0.274404	1
1454	7884	ENSG00000151208	DLG5	1	ENSG00000157240	FZD1	FZD1 _( -24514 )	4	chr7_91239106_91239850	1	0	0	0	0	0	0	1	0	0	0	0	0	0	0	0	0	0	0	0	0	-0.27405	0.27405	0	0	0.27405	0.27405	1	0.27405	1
176	907	ENSG00000069974	RAB27A	1	ENSG00000187134	AKR1C1	AKR1C1 _( 20519 )	4	chr10_4983772_4984085	1	0	0	0	0	0	0	1	0	0	0	0	0	0	0	0	0	0	0	0	0	-0.273828	0.273828	0	0	0.273828	0.273828	1	0.273828	1
2717	8758	ENSG00000235333	PVRIG2P	1	ENSG00000137142	IGFBPL1	IGFBPL1 _( -50061 )	4	chr9_38474508_38474843	1	0	0	0	0	0	0	1	0	0	0	0	0	0	0	0	0	0	0	0	0	0.273822	0.273822	0	0	0.273822	0.273822	1	0.273822	1
1483	4654	ENSG00000153029	MR1	1	ENSG00000072080	SPP2	SPP2 _( -17809 )	4	chr2_234032285_234032870	6	1	0	1	1	1	1	0	1	-0.27378	0.27378	0	0	-0.03872	0.03872	-0.3499	0.3499	-0.27076	0.27076	-0.0386331	0.0386331	0	0	-0.0194545	0.0194545	0.3499	0.165208	1	0.27378	1
112	2314	ENSG00000051108	HERPUD1	1	ENSG00000132963	POMP	POMP _( -17203 )	4	chr13_28641646_28641901	1	0	0	0	0	0	0	1	0	0	0	0	0	0	0	0	0	0	0	0	0	-0.273716	0.273716	0	0	0.273716	0.273716	1	0.273716	1
2959	1981	ENSG00000269946	MIRLET7A1HG	1	ENSG00000170374	ENSG00000170374	ENSG00000170374 _( -3539 )	4	chr12_53348854_53349082	5	1	0	1	1	1	0	0	1	0.273714	0.273714	0	0	0.0777721	0.0777721	0.31028	0.31028	0.106136	0.106136	0	0	0	0	0.145806	0.145806	0.31028	0.182742	1	0.273714	1
1566	2762	ENSG00000157551	KCNJ15	1	ENSG00000176605	C14orf177	C14orf177 _( -131996 )	4	chr14_98578931_98579617	1	0	0	0	0	0	0	1	0	0	0	0	0	0	0	0	0	0	0	0	0	0.27367	0.27367	0	0	0.27367	0.27367	1	0.27367	1
1074	2723	ENSG00000134548	SPX	1	ENSG00000165417	GTF2A1	GTF2A1 _( -65686 )	4	chr14_81287063_81287349	1	0	0	0	0	0	0	1	0	0	0	0	0	0	0	0	0	0	0	0	0	-0.273606	0.273606	0	0	0.273606	0.273606	1	0.273606	1
494	3889	ENSG00000105219	CNTD2	1	ENSG00000134324	LPIN1	LPIN1 _( 39048 )	4	chr2_11716643_11716935	1	0	0	0	0	0	0	1	0	0	0	0	0	0	0	0	0	0	0	0	0	-0.273432	0.273432	0	0	0.273432	0.273432	1	0.273432	1
2436	5953	ENSG00000197872	FAM49A	1	ENSG00000169429	CXCL8	CXCL8 _( 12629 )	4	chr4_73753135_73753473	1	0	0	0	0	0	0	1	0	0	0	0	0	0	0	0	0	0	0	0	0	-0.273397	0.273397	0	0	0.273397	0.273397	1	0.273397	1
321	971	ENSG00000090924	PLEKHG2	1	ENSG00000077327	SPAG6	SPAG6 _( 133781 )	4	chr10_22479226_22479676	7	1	1	1	1	1	1	0	1	-0.273376	0.273376	-0.33553	0.33553	-0.0456058	0.0456058	-0.3313	0.3313	-0.124852	0.124852	-0.0890474	0.0890474	0	0	-0.33751	0.33751	0.33751	0.219603	1	0.273376	1
2054	6467	ENSG00000174327	SLC16A13	1	ENSG00000172262	ZNF131	ZNF131 _( 27567 )	4	chr5_43148450_43148870	1	0	0	0	0	0	0	1	0	0	0	0	0	0	0	0	0	0	0	0	0	-0.273251	0.273251	0	0	0.273251	0.273251	1	0.273251	1
2776	2045	ENSG00000248323	LUCAT1	1	ENSG00000139291	TMEM19	TMEM19 _( 28155 )	4	chr12_71702359_71702860	1	0	0	0	0	0	0	1	0	0	0	0	0	0	0	0	0	0	0	0	0	0.273184	0.273184	0	0	0.273184	0.273184	1	0.273184	1
1639	3404	ENSG00000161921	CXCL16	1	ENSG00000175906	ARL4D	ARL4D _( 11769 )	4	chr17_43410728_43411131	1	0	0	0	0	0	0	1	0	0	0	0	0	0	0	0	0	0	0	0	0	0.273051	0.273051	0	0	0.273051	0.273051	1	0.273051	1
2150	316	ENSG00000179046	TRIML2	1	ENSG00000122482	ZNF644	ZNF644 _( 6551 )	4	chr1_91015420_91015721	5	1	0	1	1	1	0	0	1	0.272762	0.272762	0	0	0.205675	0.205675	0.0610976	0.0610976	0.242511	0.242511	0	0	0	0	0.0908661	0.0908661	0.272762	0.174582	1	0.272762	1
1960	2681	ENSG00000170323	FABP4	1	ENSG00000100650	SRSF5	SRSF5 _( 28914 )	4	chr14_69755814_69756032	6	1	1	0	1	1	1	0	1	0.272605	0.272605	0.06741	0.06741	0	0	0.00479853	0.00479853	0.289774	0.289774	0.102374	0.102374	0	0	0.197969	0.197969	0.289774	0.155822	1	0.272605	1
353	8384	ENSG00000096996	IL12RB1	1	ENSG00000104432	IL7	IL7 _( -15509 )	4	chr8_78821032_78821456	1	0	0	0	0	0	0	1	0	0	0	0	0	0	0	0	0	0	0	0	0	0.272459	0.272459	0	0	0.272459	0.272459	1	0.272459	1
1017	8593	ENSG00000132329	RAMP1	1	ENSG00000104537	ANXA13	ANXA13 _( 28444 )	4	chr8_123707919_123708963	1	0	0	0	0	0	0	1	0	0	0	0	0	0	0	0	0	0	0	0	0	-0.272404	0.272404	0	0	0.272404	0.272404	1	0.272404	1
2736	9241	ENSG00000238832	ENSG00000238832	1	ENSG00000125675	GRIA3	GRIA3 _( -14402 )	4	chrX_123169349_123169751	1	0	0	0	0	0	0	1	0	0	0	0	0	0	0	0	0	0	0	0	0	-0.272306	0.272306	0	0	0.272306	0.272306	1	0.272306	1
60	3958	ENSG00000019582	CD74	1	ENSG00000163803	PLB1	PLB1 _( 94968 )	4	chr2_28552113_28552731	5	1	1	0	1	1	0	0	1	0.27209	0.27209	0.152071	0.152071	0	0	0.0931578	0.0931578	0.341967	0.341967	0	0	0	0	0.323974	0.323974	0.341967	0.236652	1	0.27209	1
938	891	ENSG00000128567	PODXL	1	ENSG00000177535	OR2B11	OR2B11 _( -15079 )	4	chr1_247467085_247467561	1	0	0	0	0	0	0	1	0	0	0	0	0	0	0	0	0	0	0	0	0	-0.272069	0.272069	0	0	0.272069	0.272069	1	0.272069	1
2518	3858	ENSG00000204767	INSYN2B	1	ENSG00000035115	SH3YL1	SH3YL1 _( 101614 )	4	chr2_162758_163252	7	1	1	1	1	1	1	0	1	0.272004	0.272004	0.32993	0.32993	0.210082	0.210082	0.254611	0.254611	0.176632	0.176632	0.0165758	0.0165758	0	0	0.0738001	0.0738001	0.32993	0.190519	1	0.272004	1
572	1943	ENSG00000108950	FAM20A	1	ENSG00000180116	C12orf40	C12orf40 _( 198416 )	4	chr12_39824583_39825034	1	0	0	0	0	0	0	1	0	0	0	0	0	0	0	0	0	0	0	0	0	0.271975	0.271975	0	0	0.271975	0.271975	1	0.271975	1
2823	4766	ENSG00000255120	OVOL1-AS1	1	ENSG00000198547	C20orf203	C20orf203 _( 64229 )	4	chr20_32678945_32679338	1	0	0	0	0	0	0	1	0	0	0	0	0	0	0	0	0	0	0	0	0	0.271833	0.271833	0	0	0.271833	0.271833	1	0.271833	1
2747	88	ENSG00000241749	RPSAP52	1	ENSG00000158161	EYA3	EYA3 _( -23927 )	4	chr1_28112623_28113182	1	0	0	0	0	0	0	1	0	0	0	0	0	0	0	0	0	0	0	0	0	0.271788	0.271788	0	0	0.271788	0.271788	1	0.271788	1
2717	7910	ENSG00000235333	PVRIG2P	1	ENSG00000164692	COL1A2	COL1A2 _( -25779 )	4	chr7_94368410_94368782	7	1	1	1	1	1	1	0	1	0.271674	0.271674	0.139623	0.139623	0.147741	0.147741	0.175489	0.175489	0.0522859	0.0522859	0.0625662	0.0625662	0	0	0.0430914	0.0430914	0.271674	0.127496	1	0.271674	1
2422	9121	ENSG00000197405	C5AR1	1	ENSG00000188937	NYX	NYX _( 7925 )	4	chrX_41455359_41455648	1	0	0	0	0	0	0	1	0	0	0	0	0	0	0	0	0	0	0	0	0	0.271568	0.271568	0	0	0.271568	0.271568	1	0.271568	1
585	4083	ENSG00000109576	AADAT	1	ENSG00000198369	SPRED2	SPRED2 _( -122161 )	4	chr2_65554798_65555074	1	0	0	0	0	0	0	1	0	0	0	0	0	0	0	0	0	0	0	0	0	0.271464	0.271464	0	0	0.271464	0.271464	1	0.271464	1
1024	5811	ENSG00000132669	RIN2	1	ENSG00000109680	TBC1D19	TBC1D19 _( 137244 )	4	chr4_26713681_26714107	1	0	0	0	0	0	0	1	0	0	0	0	0	0	0	0	0	0	0	0	0	0.271084	0.271084	0	0	0.271084	0.271084	1	0.271084	1
1532	4896	ENSG00000155816	FMN2	1	ENSG00000154736	ADAMTS5	ADAMTS5 _( -145417 )	4	chr21_27111930_27112509	3	1	0	1	0	0	0	0	1	0.271058	0.271058	0	0	0.134849	0.134849	0	0	0	0	0	0	0	0	0.0959533	0.0959533	0.271058	0.167287	1	0.271058	1
2248	162	ENSG00000184381	PLA2G6	1	ENSG00000162366	PDZK1IP1	PDZK1IP1 _( -18807 )	4	chr1_47209851_47210475	2	0	0	0	0	1	0	1	0	0	0	0	0	0	0	0	0	-0.0050169	0.0050169	0	0	-0.270703	0.270703	0	0	0.270703	0.13786	1	0.270703	1
2823	9000	ENSG00000255120	OVOL1-AS1	1	ENSG00000095321	CRAT	CRAT _( -10431 )	4	chr9_129121620_129121825	1	0	0	0	0	0	0	1	0	0	0	0	0	0	0	0	0	0	0	0	0	0.270308	0.270308	0	0	0.270308	0.270308	1	0.270308	1
937	8130	ENSG00000128564	VGF	1	ENSG00000013374	NUB1	NUB1 _( 8230 )	4	chr7_151349929_151350548	1	0	0	0	0	0	0	1	0	0	0	0	0	0	0	0	0	0	0	0	0	0.270295	0.270295	0	0	0.270295	0.270295	1	0.270295	1
2738	7756	ENSG00000239282	CASTOR1	1	ENSG00000136250	AOAH	AOAH _( 37611 )	4	chr7_36686551_36686938	2	0	0	0	0	1	0	1	0	0	0	0	0	0	0	0	0	-0.00345867	0.00345867	0	0	-0.270288	0.270288	0	0	0.270288	0.136873	1	0.270288	1
2874	5486	ENSG00000260549	MT1L	1	ENSG00000174564	IL20RB	IL20RB _( 170350 )	4	chr3_137116580_137116929	1	0	0	0	0	0	0	1	0	0	0	0	0	0	0	0	0	0	0	0	0	0.270212	0.270212	0	0	0.270212	0.270212	1	0.270212	1
354	6189	ENSG00000097021	ACOT7	1	ENSG00000164136	IL15	IL15 _( 76917 )	4	chr4_141713516_141714343	1	0	0	0	0	0	0	1	0	0	0	0	0	0	0	0	0	0	0	0	0	0.270194	0.270194	0	0	0.270194	0.270194	1	0.270194	1
398	6276	ENSG00000100739	BDKRB1	1	ENSG00000145416	MARCH-I	MARCH-I _( -18575 )	4	chr4_164402625_164402978	1	0	0	0	0	0	0	1	0	0	0	0	0	0	0	0	0	0	0	0	0	0.270116	0.270116	0	0	0.270116	0.270116	1	0.270116	1
216	6559	ENSG00000075213	SEMA3A	1	ENSG00000164326	CARTPT	CARTPT _( -65705 )	4	chr5_71653026_71653458	1	0	0	0	0	0	0	1	0	0	0	0	0	0	0	0	0	0	0	0	0	-0.26989	0.26989	0	0	0.26989	0.26989	1	0.26989	1
9	5297	ENSG00000004799	PDK4	1	ENSG00000163602	RYBP	RYBP _( -185503 )	4	chr3_72632124_72632463	4	1	0	0	1	0	1	0	1	-0.269835	0.269835	0	0	0	0	-0.140329	0.140329	0	0	-0.103091	0.103091	0	0	-0.0648462	0.0648462	0.269835	0.144525	1	0.269835	1
761	3080	ENSG00000118515	SGK1	1	ENSG00000103351	CLUAP1	CLUAP1 _( 9954 )	4	chr16_3468025_3468295	4	0	1	0	0	1	0	1	1	0	0	-0.0286656	0.0286656	0	0	0	0	-0.166996	0.166996	0	0	-0.269738	0.269738	-0.0144135	0.0144135	0.269738	0.119953	1	0.269738	1
2254	1927	ENSG00000184574	LPAR5	1	ENSG00000110975	SYT10	SYT10 _( -48164 )	4	chr12_33487983_33488392	1	0	0	0	0	0	0	1	0	0	0	0	0	0	0	0	0	0	0	0	0	0.269732	0.269732	0	0	0.269732	0.269732	1	0.269732	1
1642	1586	ENSG00000162062	TEDC2	1	ENSG00000078124	ACER3	ACER3 _( 24193 )	4	chr11_76885060_76885837	2	0	0	0	1	0	0	1	0	0	0	0	0	0	0	0.0198663	0.0198663	0	0	0	0	0.269732	0.269732	0	0	0.269732	0.144799	1	0.269732	1
1680	215	ENSG00000163216	SPRR2D	1	ENSG00000132854	KANK4	KANK4 _( 23037 )	4	chr1_62295688_62296377	1	0	0	0	0	0	0	1	0	0	0	0	0	0	0	0	0	0	0	0	0	0.269691	0.269691	0	0	0.269691	0.269691	1	0.269691	1
1001	8582	ENSG00000131459	GFPT2	1	ENSG00000178764	ZHX2	ZHX2 _( 70172 )	4	chr8_122851566_122851841	3	1	0	0	0	0	1	0	1	0.269656	0.269656	0	0	0	0	0	0	0	0	0.180673	0.180673	0	0	8.51031e-05	8.51031e-05	0.269656	0.150138	1	0.269656	1
1533	5557	ENSG00000155846	PPARGC1B	1	ENSG00000174891	RSRC1	RSRC1 _( -191724 )	4	chr3_157913818_157914131	1	0	0	0	0	0	0	1	0	0	0	0	0	0	0	0	0	0	0	0	0	0.269431	0.269431	0	0	0.269431	0.269431	1	0.269431	1
2799	1744	ENSG00000251230	MIR3945HG	1	ENSG00000166682	TMPRSS5	TMPRSS5 _( 87464 )	4	chr11_113618413_113618909	1	0	0	0	0	0	0	1	0	0	0	0	0	0	0	0	0	0	0	0	0	-0.269424	0.269424	0	0	0.269424	0.269424	1	0.269424	1
1920	6432	ENSG00000168918	INPP5D	1	ENSG00000164190	NIPBL	NIPBL _( 105372 )	4	chr5_36982131_36982472	5	1	0	1	1	0	1	0	1	-0.269265	0.269265	0	0	-0.000291124	0.000291124	-0.000268795	0.000268795	0	0	-0.238092	0.238092	0	0	-0.112754	0.112754	0.269265	0.124134	1	0.269265	1
2241	7066	ENSG00000184205	TSPYL2	1	ENSG00000008083	JARID2	JARID2 _( -357339 )	4	chr6_14888591_14888957	1	0	0	0	0	0	0	1	0	0	0	0	0	0	0	0	0	0	0	0	0	0.269036	0.269036	0	0	0.269036	0.269036	1	0.269036	1
128	1529	ENSG00000057704	TMCC3	1	ENSG00000172362	OR5B12	OR5B12 _( -25580 )	4	chr11_58465753_58466087	1	0	0	0	0	0	0	1	0	0	0	0	0	0	0	0	0	0	0	0	0	-0.268919	0.268919	0	0	0.268919	0.268919	1	0.268919	1
182	1406	ENSG00000070731	ST6GALNAC2	1	ENSG00000110693	SOX6	SOX6 _( -101262 )	4	chr11_16839905_16840167	2	0	0	0	1	0	0	1	0	0	0	0	0	0	0	-0.0786676	0.0786676	0	0	0	0	-0.268855	0.268855	0	0	0.268855	0.173761	1	0.268855	1
1100	3279	ENSG00000135318	NT5E	1	ENSG00000103196	CRISPLD2	CRISPLD2 _( 61760 )	4	chr16_84881744_84881977	5	1	0	1	1	1	0	0	1	0.268621	0.268621	0	0	0.209247	0.209247	0.466936	0.466936	0.216824	0.216824	0	0	0	0	0.28962	0.28962	0.466936	0.29025	1	0.268621	1
2609	2395	ENSG00000223975	ENSG00000223975	1	ENSG00000136099	PCDH8	PCDH8 _( -38385 )	4	chr13_52887026_52887443	1	0	0	0	0	0	0	1	0	0	0	0	0	0	0	0	0	0	0	0	0	-0.268611	0.268611	0	0	0.268611	0.268611	1	0.268611	1
2866	4500	ENSG00000259475	ENSG00000259475	1	ENSG00000173559	NABP1	NABP1 _( -19707 )	4	chr2_191658088_191658361	1	0	0	0	0	0	0	1	0	0	0	0	0	0	0	0	0	0	0	0	0	-0.268588	0.268588	0	0	0.268588	0.268588	1	0.268588	1
1049	5352	ENSG00000133639	BTG1	1	ENSG00000057019	DCBLD2	DCBLD2 _( -53060 )	4	chr3_98954749_98955409	5	1	1	1	1	0	0	0	1	-0.268587	0.268587	-0.102597	0.102597	-0.105832	0.105832	-0.193901	0.193901	0	0	0	0	0	0	-0.241858	0.241858	0.268587	0.182555	1	0.268587	1
1038	5305	ENSG00000133069	TMCC2	1	ENSG00000121440	PDZRN3	PDZRN3 _( -28951 )	4	chr3_73653891_73654327	1	0	0	0	0	0	0	1	0	0	0	0	0	0	0	0	0	0	0	0	0	0.268519	0.268519	0	0	0.268519	0.268519	1	0.268519	1
2352	804	ENSG00000188487	INSC	1	ENSG00000116574	RHOU	RHOU _( 74545 )	4	chr1_228809622_228810301	2	0	0	1	0	0	0	1	0	0	0	0	0	-0.0283001	0.0283001	0	0	0	0	0	0	-0.268433	0.268433	0	0	0.268433	0.148366	1	0.268433	1
496	3999	ENSG00000105327	BBC3	1	ENSG00000115904	SOS1	SOS1 _( -15615 )	4	chr2_39139960_39140608	1	0	0	0	0	0	0	1	0	0	0	0	0	0	0	0	0	0	0	0	0	0.26838	0.26838	0	0	0.26838	0.26838	1	0.26838	1
1699	6484	ENSG00000163513	TGFBR2	1	ENSG00000016082	ISL1	ISL1 _( 112369 )	4	chr5_51495760_51496022	1	0	0	0	0	0	0	1	0	0	0	0	0	0	0	0	0	0	0	0	0	0.26813	0.26813	0	0	0.26813	0.26813	1	0.26813	1
1937	6560	ENSG00000169474	SPRR1A	1	ENSG00000164326	CARTPT	CARTPT _( 29151 )	4	chr5_71748314_71749133	3	1	0	1	0	0	0	0	1	0.268098	0.268098	0	0	0.156202	0.156202	0	0	0	0	0	0	0	0	0.000348441	0.000348441	0.268098	0.14155	1	0.268098	1
1093	922	ENSG00000135074	ADAM19	1	ENSG00000151461	UPF2	UPF2 _( -10394 )	4	chr10_12053564_12054068	1	0	0	0	0	0	0	1	0	0	0	0	0	0	0	0	0	0	0	0	0	-0.267906	0.267906	0	0	0.267906	0.267906	1	0.267906	1
180	9192	ENSG00000070540	WIPI1	1	ENSG00000172465	TCEAL1	TCEAL1 _( 11693 )	4	chrX_103640397_103640623	3	0	0	0	0	1	1	1	0	0	0	0	0	0	0	0	0	0.0520199	0.0520199	0.0419728	0.0419728	0.26787	0.26787	0	0	0.26787	0.120621	1	0.26787	1
39	923	ENSG00000011105	TSPAN9	1	ENSG00000181192	DHTKD1	DHTKD1 _( -1350 )	4	chr10_12067356_12067622	1	0	0	0	0	0	0	1	0	0	0	0	0	0	0	0	0	0	0	0	0	0.267647	0.267647	0	0	0.267647	0.267647	1	0.267647	1
2914	5815	ENSG00000265257	ENSG00000265257	1	ENSG00000169851	PCDH7	PCDH7 _( 146600 )	4	chr4_30867015_30867265	1	0	0	0	0	0	0	1	0	0	0	0	0	0	0	0	0	0	0	0	0	-0.267264	0.267264	0	0	0.267264	0.267264	1	0.267264	1
1082	8745	ENSG00000134775	FHOD3	1	ENSG00000137094	DNAJB5	DNAJB5 _( 12015 )	4	chr9_35001656_35002364	4	1	0	0	0	1	1	0	1	0.267255	0.267255	0	0	0	0	0	0	0.526199	0.526199	0.102428	0.102428	0	0	0.346638	0.346638	0.526199	0.31063	1	0.267255	1
855	3848	ENSG00000123737	EXOSC9	1	ENSG00000063241	ISOC2	ISOC2 _( 9107 )	4	chr19_55453049_55453236	2	0	0	0	0	1	0	1	0	0	0	0	0	0	0	0	0	0.0068203	0.0068203	0	0	0.266956	0.266956	0	0	0.266956	0.136888	1	0.266956	1
2559	1586	ENSG00000213551	DNAJC9	1	ENSG00000078124	ACER3	ACER3 _( 24193 )	4	chr11_76885060_76885837	3	0	0	0	1	1	0	1	0	0	0	0	0	0	0	0.132518	0.132518	0.012493	0.012493	0	0	0.266862	0.266862	0	0	0.266862	0.137291	1	0.266862	1
1908	8949	ENSG00000168658	VWA3B	1	ENSG00000285447	ENSG00000285447	ENSG00000285447 _( -13791 )	4	chr9_113026018_113026680	1	0	0	0	0	0	0	1	0	0	0	0	0	0	0	0	0	0	0	0	0	-0.266804	0.266804	0	0	0.266804	0.266804	1	0.266804	1
2429	8914	ENSG00000197632	SERPINB2	1	ENSG00000136826	KLF4	KLF4 _( -195488 )	4	chr9_107685970_107686185	3	0	0	0	1	1	0	1	0	0	0	0	0	0	0	0.228417	0.228417	0.0949564	0.0949564	0	0	0.266647	0.266647	0	0	0.266647	0.196673	1	0.266647	1
2725	90	ENSG00000236317	ENSG00000236317	1	ENSG00000180198	RCC1	RCC1 _( -26011 )	4	chr1_28479617_28479932	2	0	0	0	0	1	0	1	0	0	0	0	0	0	0	0	0	-0.0767504	0.0767504	0	0	-0.266633	0.266633	0	0	0.266633	0.171692	1	0.266633	1
2854	7520	ENSG00000258733	LINC02328	1	ENSG00000118491	ZC2HC1B	ZC2HC1B _( 14767 )	4	chr6_143872085_143872480	1	0	0	0	0	0	0	1	0	0	0	0	0	0	0	0	0	0	0	0	0	0.266443	0.266443	0	0	0.266443	0.266443	1	0.266443	1
728	2538	ENSG00000116711	PLA2G4A	1	ENSG00000151322	NPAS3	NPAS3 _( -213681 )	4	chr14_32720821_32721252	1	0	0	0	0	0	0	1	0	0	0	0	0	0	0	0	0	0	0	0	0	-0.266106	0.266106	0	0	0.266106	0.266106	1	0.266106	1
2664	6233	ENSG00000230615	ENSG00000230615	1	ENSG00000145425	RPS3A	RPS3A _( -21246 )	4	chr4_151077726_151078327	1	0	0	0	0	0	0	1	0	0	0	0	0	0	0	0	0	0	0	0	0	0.266095	0.266095	0	0	0.266095	0.266095	1	0.266095	1
2579	8949	ENSG00000214872	SMTNL1	1	ENSG00000285447	ENSG00000285447	ENSG00000285447 _( -13791 )	4	chr9_113026018_113026680	1	0	0	0	0	0	0	1	0	0	0	0	0	0	0	0	0	0	0	0	0	-0.266007	0.266007	0	0	0.266007	0.266007	1	0.266007	1
1668	4236	ENSG00000162878	PKDCC	1	ENSG00000125538	IL1B	IL1B _( 11774 )	4	chr2_112824076_112825129	1	0	0	0	0	0	0	1	0	0	0	0	0	0	0	0	0	0	0	0	0	-0.265972	0.265972	0	0	0.265972	0.265972	1	0.265972	1
2260	6869	ENSG00000184731	FAM110C	1	ENSG00000164270	HTR4	HTR4 _( -7417 )	4	chr5_148684652_148684994	1	0	0	0	0	0	0	1	0	0	0	0	0	0	0	0	0	0	0	0	0	0.265595	0.265595	0	0	0.265595	0.265595	1	0.265595	1
283	574	ENSG00000086730	LAT2	1	ENSG00000116218	NPHS2	NPHS2 _( 82054 )	4	chr1_179493444_179493898	1	0	0	0	0	0	0	1	0	0	0	0	0	0	0	0	0	0	0	0	0	0.265553	0.265553	0	0	0.265553	0.265553	1	0.265553	1
2785	2895	ENSG00000249971	ENSG00000249971	1	ENSG00000128849	CGNL1	CGNL1 _( -14830 )	4	chr15_57360854_57361137	2	0	0	0	0	0	0	1	1	0	0	0	0	0	0	0	0	0	0	0	0	0.265532	0.265532	0.00825599	0.00825599	0.265532	0.136894	1	0.265532	1
2360	2238	ENSG00000188641	DPYD	1	ENSG00000171435	KSR2	KSR2 _( 135467 )	4	chr12_117832848_117833516	1	0	0	0	0	0	0	1	0	0	0	0	0	0	0	0	0	0	0	0	0	-0.265509	0.265509	0	0	0.265509	0.265509	1	0.265509	1
1358	2786	ENSG00000145040	UCN2	1	ENSG00000259772	ENSG00000259772	ENSG00000259772 _( -226495 )	4	chr15_31457333_31457881	7	1	1	1	1	1	1	0	1	0.265493	0.265493	0.260517	0.260517	0.203356	0.203356	0.266647	0.266647	0.123806	0.123806	0.0888121	0.0888121	0	0	0.318115	0.318115	0.318115	0.218107	1	0.265493	1
533	530	ENSG00000106617	PRKAG2	1	ENSG00000117479	SLC19A2	SLC19A2 _( -31506 )	4	chr1_169517509_169518113	6	1	1	0	1	1	1	0	1	0.265483	0.265483	0.313568	0.313568	0	0	0.13027	0.13027	8.81164e-05	8.81164e-05	0.12052	0.12052	0	0	0.149534	0.149534	0.313568	0.163244	1	0.265483	1
1160	5712	ENSG00000137285	TUBB2B	1	ENSG00000125089	SH3TC1	SH3TC1 _( 39510 )	4	chr4_8221582_8221931	1	0	0	0	0	0	0	1	0	0	0	0	0	0	0	0	0	0	0	0	0	-0.265347	0.265347	0	0	0.265347	0.265347	1	0.265347	1
1379	5360	ENSG00000145817	YIPF5	1	ENSG00000154175	ABI3BP	ABI3BP _( 38170 )	4	chr3_100955020_100955345	1	0	0	0	0	0	0	1	0	0	0	0	0	0	0	0	0	0	0	0	0	0.265281	0.265281	0	0	0.265281	0.265281	1	0.265281	1
107	2545	ENSG00000049323	LTBP1	1	ENSG00000129521	EGLN3	EGLN3 _( 305316 )	4	chr14_33917200_33917561	1	0	0	0	0	0	0	1	0	0	0	0	0	0	0	0	0	0	0	0	0	0.265202	0.265202	0	0	0.265202	0.265202	1	0.265202	1
2509	1736	ENSG00000204580	DDR1	1	ENSG00000110777	POU2AF1	POU2AF1 _( 8885 )	4	chr11_111440715_111441096	6	1	1	1	1	0	1	0	1	0.264882	0.264882	0.358534	0.358534	0.0901487	0.0901487	0.033205	0.033205	0	0	0.224542	0.224542	0	0	0.32558	0.32558	0.358534	0.216149	1	0.264882	1
2721	8234	ENSG00000235750	KIAA0040	1	ENSG00000120899	PTK2B	PTK2B _( 40257 )	4	chr8_27351739_27352641	1	0	0	0	0	0	0	1	0	0	0	0	0	0	0	0	0	0	0	0	0	0.264459	0.264459	0	0	0.264459	0.264459	1	0.264459	1
1347	4194	ENSG00000144395	CCDC150	1	ENSG00000115594	IL1R1	IL1R1 _( -22815 )	4	chr2_102041473_102041729	2	0	0	0	1	0	0	1	0	0	0	0	0	0	0	-0.0947581	0.0947581	0	0	0	0	-0.264439	0.264439	0	0	0.264439	0.179599	1	0.264439	1
907	300	ENSG00000126709	IFI6	1	ENSG00000117226	GBP3	GBP3 _( -20970 )	4	chr1_89043864_89044258	5	1	0	1	1	1	0	0	1	0.264417	0.264417	0	0	0.0350524	0.0350524	0.231111	0.231111	0.0566412	0.0566412	0	0	0	0	0.120169	0.120169	0.264417	0.141478	1	0.264417	1
121	1225	ENSG00000054654	SYNE2	1	ENSG00000138175	ARL3	ARL3 _( 17160 )	4	chr10_102696684_102697247	1	0	0	0	0	0	0	1	0	0	0	0	0	0	0	0	0	0	0	0	0	0.264294	0.264294	0	0	0.264294	0.264294	1	0.264294	1
1546	8806	ENSG00000156453	PCDH1	1	ENSG00000134996	OSTF1	OSTF1 _( 100257 )	4	chr9_75188800_75189096	1	0	0	0	0	0	0	1	0	0	0	0	0	0	0	0	0	0	0	0	0	0.264144	0.264144	0	0	0.264144	0.264144	1	0.264144	1
937	3853	ENSG00000128564	VGF	1	ENSG00000131849	ZNF132	ZNF132 _( 11094 )	4	chr19_58428509_58429128	6	1	1	1	1	1	0	0	1	-0.263833	0.263833	-0.183842	0.183842	-0.196932	0.196932	-0.344342	0.344342	-0.0805363	0.0805363	0	0	0	0	-0.2192	0.2192	0.344342	0.214781	1	0.263833	1
2134	1736	ENSG00000178363	CALML3	1	ENSG00000110777	POU2AF1	POU2AF1 _( 8885 )	4	chr11_111440715_111441096	7	1	1	1	1	1	1	0	1	0.263783	0.263783	0.343431	0.343431	0.158672	0.158672	0.0858387	0.0858387	0.166597	0.166597	0.264048	0.264048	0	0	0.141401	0.141401	0.343431	0.203396	1	0.263783	1
1109	3416	ENSG00000135476	ESPL1	1	ENSG00000178852	EFCAB13	EFCAB13 _( -9275 )	4	chr17_47313556_47314015	3	0	0	0	1	0	1	1	0	0	0	0	0	0	0	0.198809	0.198809	0	0	0.330674	0.330674	0.263601	0.263601	0	0	0.330674	0.264361	1	0.263601	1
2281	1406	ENSG00000185480	PARPBP	1	ENSG00000110693	SOX6	SOX6 _( -101262 )	4	chr11_16839905_16840167	1	0	0	0	0	0	0	1	0	0	0	0	0	0	0	0	0	0	0	0	0	0.263565	0.263565	0	0	0.263565	0.263565	1	0.263565	1
443	1070	ENSG00000102794	ACOD1	1	ENSG00000150275	PCDH15	PCDH15 _( -119272 )	4	chr10_55747214_55747657	5	0	0	1	1	1	0	1	1	0	0	0	0	-0.0612121	0.0612121	-0.0551349	0.0551349	-0.024909	0.024909	0	0	-0.263531	0.263531	-0.0395142	0.0395142	0.263531	0.0888603	1	0.263531	1
1549	2624	ENSG00000156521	TYSND1	1	ENSG00000131951	LRRC9	LRRC9 _( 77714 )	4	chr14_59997427_59997849	5	1	1	0	1	1	0	0	1	0.263409	0.263409	0.207865	0.207865	0	0	0.208355	0.208355	0.205891	0.205891	0	0	0	0	0.111513	0.111513	0.263409	0.199407	1	0.263409	1
2507	1340	ENSG00000204539	CDSN	1	ENSG00000205495	OR52J3	OR52J3 _( -3988 )	4	chr11_5042161_5042538	1	0	0	0	0	0	0	1	0	0	0	0	0	0	0	0	0	0	0	0	0	-0.263406	0.263406	0	0	0.263406	0.263406	1	0.263406	1
61	3446	ENSG00000021355	SERPINB1	1	ENSG00000108960	MMD	MMD _( 4976 )	4	chr17_55416793_55417016	4	0	1	0	1	0	1	1	0	0	0	0.0776483	0.0776483	0	0	0.0952381	0.0952381	0	0	0.0564571	0.0564571	0.26338	0.26338	0	0	0.26338	0.123181	1	0.26338	1
1882	5641	ENSG00000168032	ENTPD3	1	ENSG00000073849	ST6GAL1	ST6GAL1 _( 69481 )	4	chr3_186999966_187000169	6	1	1	1	1	0	1	0	1	-0.263279	0.263279	-0.213268	0.213268	-0.22258	0.22258	-0.195524	0.195524	0	0	-0.19011	0.19011	0	0	-0.103075	0.103075	0.263279	0.197973	1	0.263279	1
893	2030	ENSG00000125775	SDCBP2	1	ENSG00000127318	IL22	IL22 _( -14137 )	4	chr12_68267741_68268337	1	0	0	0	0	0	0	1	0	0	0	0	0	0	0	0	0	0	0	0	0	-0.262625	0.262625	0	0	0.262625	0.262625	1	0.262625	1
1757	4244	ENSG00000164611	PTTG1	1	ENSG00000115091	ACTR3	ACTR3 _( -12867 )	4	chr2_113876562_113877093	1	0	0	0	0	0	0	1	0	0	0	0	0	0	0	0	0	0	0	0	0	0.262298	0.262298	0	0	0.262298	0.262298	1	0.262298	1
2155	2080	ENSG00000179222	MAGED1	1	ENSG00000133773	CCDC59	CCDC59 _( -56236 )	4	chr12_82415041_82415739	1	0	0	0	0	0	0	1	0	0	0	0	0	0	0	0	0	0	0	0	0	0.262241	0.262241	0	0	0.262241	0.262241	1	0.262241	1
4	2820	ENSG00000001630	CYP51A1	1	ENSG00000188277	C15orf62	C15orf62 _( 17019 )	4	chr15_40787099_40788164	1	0	0	0	0	0	0	1	0	0	0	0	0	0	0	0	0	0	0	0	0	0.262241	0.262241	0	0	0.262241	0.262241	1	0.262241	1
147	971	ENSG00000064205	CCN5	1	ENSG00000077327	SPAG6	SPAG6 _( 133781 )	4	chr10_22479226_22479676	2	0	0	0	0	0	0	1	1	0	0	0	0	0	0	0	0	0	0	0	0	0.261958	0.261958	0.0670736	0.0670736	0.261958	0.164516	1	0.261958	1
2167	8643	ENSG00000179750	APOBEC3B	1	ENSG00000196150	ZNF250	ZNF250 _( 22828 )	4	chr8_144878521_144879340	7	1	1	1	1	1	1	0	1	-0.261833	0.261833	-0.288037	0.288037	-0.203696	0.203696	-0.341522	0.341522	-0.10862	0.10862	-0.10409	0.10409	0	0	-0.168531	0.168531	0.341522	0.210904	1	0.261833	1
1742	6125	ENSG00000164171	ITGA2	1	ENSG00000180801	ARSJ	ARSJ _( -16734 )	4	chr4_113996461_113997343	1	0	0	0	0	0	0	1	0	0	0	0	0	0	0	0	0	0	0	0	0	0.261817	0.261817	0	0	0.261817	0.261817	1	0.261817	1
2755	1852	ENSG00000243225	ENSG00000243225	1	ENSG00000111266	DUSP16	DUSP16 _( 50789 )	4	chr12_12510869_12511594	1	0	0	0	0	0	0	1	0	0	0	0	0	0	0	0	0	0	0	0	0	0.261797	0.261797	0	0	0.261797	0.261797	1	0.261797	1
1418	8655	ENSG00000148516	ZEB1	1	ENSG00000173253	DMRT2	DMRT2 _( 188446 )	4	chr9_1238304_1238915	1	0	0	0	0	0	0	1	0	0	0	0	0	0	0	0	0	0	0	0	0	-0.261635	0.261635	0	0	0.261635	0.261635	1	0.261635	1
1184	8692	ENSG00000137936	BCAR3	1	ENSG00000153707	PTPRD	PTPRD _( 360886 )	4	chr9_10251544_10251837	1	0	0	0	0	0	0	1	0	0	0	0	0	0	0	0	0	0	0	0	0	-0.261517	0.261517	0	0	0.261517	0.261517	1	0.261517	1
2475	5393	ENSG00000198894	CIPC	1	ENSG00000177494	ZBED2	ZBED2 _( -22721 )	4	chr3_111618164_111618493	2	0	0	0	0	1	0	1	0	0	0	0	0	0	0	0	0	-0.00141622	0.00141622	0	0	-0.261462	0.261462	0	0	0.261462	0.131439	1	0.261462	1
2341	6489	ENSG00000188015	S100A3	1	ENSG00000164172	MOCS2	MOCS2 _( -101614 )	4	chr5_53211677_53212139	3	0	0	0	1	1	0	1	0	0	0	0	0	0	0	0.10014	0.10014	0.0452385	0.0452385	0	0	0.261426	0.261426	0	0	0.261426	0.135601	1	0.261426	1
2619	8949	ENSG00000224557	HLA-DPB2	1	ENSG00000285447	ENSG00000285447	ENSG00000285447 _( -13791 )	4	chr9_113026018_113026680	1	0	0	0	0	0	0	1	0	0	0	0	0	0	0	0	0	0	0	0	0	-0.261414	0.261414	0	0	0.261414	0.261414	1	0.261414	1
552	4008	ENSG00000108342	CSF3	1	ENSG00000162878	PKDCC	PKDCC _( 36091 )	4	chr2_42084111_42084556	4	1	0	1	0	0	1	0	1	-0.261394	0.261394	0	0	-0.0724953	0.0724953	0	0	0	0	-0.0751417	0.0751417	0	0	-0.00421948	0.00421948	0.261394	0.103313	1	0.261394	1
1411	8501	ENSG00000148344	PTGES	1	ENSG00000164830	OXR1	OXR1 _( 15559 )	4	chr8_106285703_106286191	4	1	1	1	0	0	0	0	1	-0.261371	0.261371	-0.216441	0.216441	-0.158904	0.158904	0	0	0	0	0	0	0	0	-0.431904	0.431904	0.431904	0.267155	1	0.261371	1
2370	4441	ENSG00000189143	CLDN4	1	ENSG00000170035	UBE2E3	UBE2E3 _( 32134 )	4	chr2_180999382_180999823	5	1	1	0	1	0	1	0	1	-0.26136	0.26136	-0.209009	0.209009	0	0	-0.0768032	0.0768032	0	0	-0.137683	0.137683	0	0	-0.105887	0.105887	0.26136	0.158149	1	0.26136	1
2443	9121	ENSG00000198113	TOR4A	1	ENSG00000188937	NYX	NYX _( 7925 )	4	chrX_41455359_41455648	1	0	0	0	0	0	0	1	0	0	0	0	0	0	0	0	0	0	0	0	0	-0.261201	0.261201	0	0	0.261201	0.261201	1	0.261201	1
1102	9098	ENSG00000135373	EHF	1	ENSG00000130066	SAT1	SAT1 _( 13154 )	4	chrX_23796327_23797020	1	0	0	0	0	0	0	1	0	0	0	0	0	0	0	0	0	0	0	0	0	0.260698	0.260698	0	0	0.260698	0.260698	1	0.260698	1
201	7103	ENSG00000073282	TP63	1	ENSG00000172179	PRL	PRL _( -68823 )	4	chr6_22366324_22366570	1	0	0	0	0	0	0	1	0	0	0	0	0	0	0	0	0	0	0	0	0	0.260574	0.260574	0	0	0.260574	0.260574	1	0.260574	1
652	5349	ENSG00000113070	HBEGF	1	ENSG00000080822	CLDND1	CLDND1 _( 19909 )	4	chr3_98565337_98565589	1	0	0	0	0	0	0	1	0	0	0	0	0	0	0	0	0	0	0	0	0	0.260401	0.260401	0	0	0.260401	0.260401	1	0.260401	1
887	5672	ENSG00000125648	SLC25A23	1	ENSG00000253548	PYDC2	PYDC2 _( 187721 )	4	chr3_191648884_191649146	1	0	0	0	0	0	0	1	0	0	0	0	0	0	0	0	0	0	0	0	0	0.260376	0.260376	0	0	0.260376	0.260376	1	0.260376	1
3016	4585	ENSG00000276851	ENSG00000276851	1	ENSG00000188282	RUFY4	RUFY4 _( 4063 )	4	chr2_218039023_218039559	1	0	0	0	0	0	0	1	0	0	0	0	0	0	0	0	0	0	0	0	0	0.26012	0.26012	0	0	0.26012	0.26012	1	0.26012	1
1504	6003	ENSG00000154153	RETREG1	1	ENSG00000163297	ANTXR2	ANTXR2 _( 46447 )	4	chr4_80078437_80079007	2	0	0	0	0	1	0	1	0	0	0	0	0	0	0	0	0	-0.0176138	0.0176138	0	0	-0.25989	0.25989	0	0	0.25989	0.138752	1	0.25989	1
2881	6800	ENSG00000261040	WFDC21P	1	ENSG00000120725	SIL1	SIL1 _( 4240 )	4	chr5_139288929_139289294	4	1	1	0	1	0	0	0	1	-0.259889	0.259889	-0.390759	0.390759	0	0	-0.156371	0.156371	0	0	0	0	0	0	-0.0169456	0.0169456	0.390759	0.205991	1	0.259889	1
862	8024	ENSG00000124201	ZNFX1	1	ENSG00000002745	WNT16	WNT16 _( -36153 )	4	chr7_121289014_121289214	3	0	0	0	1	0	0	1	1	0	0	0	0	0	0	-0.0323249	0.0323249	0	0	0	0	-0.259609	0.259609	-0.0820543	0.0820543	0.259609	0.124663	1	0.259609	1
1488	5459	ENSG00000153162	BMP6	1	ENSG00000114670	NEK11	NEK11 _( -84559 )	4	chr3_130941675_130942291	1	0	0	0	0	0	0	1	0	0	0	0	0	0	0	0	0	0	0	0	0	0.259293	0.259293	0	0	0.259293	0.259293	1	0.259293	1
2198	4767	ENSG00000182108	DEXI	1	ENSG00000101391	CDK5RAP1	CDK5RAP1 _( 31834 )	4	chr20_33369359_33369727	1	0	0	0	0	0	0	1	0	0	0	0	0	0	0	0	0	0	0	0	0	-0.259285	0.259285	0	0	0.259285	0.259285	1	0.259285	1
1896	6766	ENSG00000168394	TAP1	1	ENSG00000125347	IRF1	IRF1 _( 8620 )	4	chr5_132477414_132482178	6	1	1	1	1	1	0	0	1	0.259217	0.259217	0.119503	0.119503	0.00588982	0.00588982	0.0823105	0.0823105	0.2238	0.2238	0	0	0	0	0.407235	0.407235	0.407235	0.182993	1	0.259217	1
2200	3650	ENSG00000182165	TP53TG1	1	ENSG00000101670	LIPG	LIPG _( 69451 )	4	chr18_49630150_49630851	6	1	0	1	1	1	1	0	1	0.259136	0.259136	0	0	0.175487	0.175487	0.11392	0.11392	0.244051	0.244051	0.0300423	0.0300423	0	0	0.249185	0.249185	0.259136	0.178637	1	0.259136	1
1173	2142	ENSG00000137767	SQOR	1	ENSG00000074527	NTN4	NTN4 _( 57543 )	4	chr12_95733105_95733609	1	0	0	0	0	0	0	1	0	0	0	0	0	0	0	0	0	0	0	0	0	-0.259124	0.259124	0	0	0.259124	0.259124	1	0.259124	1
162	6930	ENSG00000066629	EML1	1	ENSG00000145860	RNF145	RNF145 _( -5736 )	4	chr5_159215789_159216431	1	0	0	0	0	0	0	1	0	0	0	0	0	0	0	0	0	0	0	0	0	-0.258876	0.258876	0	0	0.258876	0.258876	1	0.258876	1
2721	3162	ENSG00000235750	KIAA0040	1	ENSG00000205423	CNEP1R1	CNEP1R1 _( -35566 )	4	chr16_49988315_49988844	1	0	0	0	0	0	0	1	0	0	0	0	0	0	0	0	0	0	0	0	0	0.258849	0.258849	0	0	0.258849	0.258849	1	0.258849	1
2023	7884	ENSG00000172824	CES4A	1	ENSG00000157240	FZD1	FZD1 _( -24514 )	4	chr7_91239106_91239850	1	0	0	0	0	0	0	1	0	0	0	0	0	0	0	0	0	0	0	0	0	-0.258827	0.258827	0	0	0.258827	0.258827	1	0.258827	1
2447	4008	ENSG00000198246	SLC29A3	1	ENSG00000162878	PKDCC	PKDCC _( 36091 )	4	chr2_42084111_42084556	1	0	0	0	0	0	0	1	0	0	0	0	0	0	0	0	0	0	0	0	0	0.25874	0.25874	0	0	0.25874	0.25874	1	0.25874	1
3004	3201	ENSG00000274817	ENSG00000274817	1	ENSG00000125166	GOT2	GOT2 _( -368958 )	4	chr16_59103315_59103552	1	0	0	0	0	0	0	1	0	0	0	0	0	0	0	0	0	0	0	0	0	-0.258552	0.258552	0	0	0.258552	0.258552	1	0.258552	1
2214	2068	ENSG00000182919	C11orf54	1	ENSG00000067798	NAV3	NAV3 _( 213035 )	4	chr12_77537676_77538224	1	0	0	0	0	0	0	1	0	0	0	0	0	0	0	0	0	0	0	0	0	0.258356	0.258356	0	0	0.258356	0.258356	1	0.258356	1
860	2327	ENSG00000124102	PI3	1	ENSG00000133105	RXFP2	RXFP2 _( -222212 )	4	chr13_31516969_31517330	1	0	0	0	0	0	0	1	0	0	0	0	0	0	0	0	0	0	0	0	0	0.258334	0.258334	0	0	0.258334	0.258334	1	0.258334	1
222	8761	ENSG00000075426	FOSL2	1	ENSG00000276040	SPATA31A7	SPATA31A7 _( -387792 )	4	chr9_60526022_60526582	1	0	0	0	0	0	0	1	0	0	0	0	0	0	0	0	0	0	0	0	0	0.258188	0.258188	0	0	0.258188	0.258188	1	0.258188	1
2943	5532	ENSG00000268434	ENSG00000268434	1	ENSG00000144895	EIF2A	EIF2A _( -54149 )	4	chr3_150492280_150492529	2	0	0	1	0	0	0	1	0	0	0	0	0	-0.0984341	0.0984341	0	0	0	0	0	0	-0.25818	0.25818	0	0	0.25818	0.178307	1	0.25818	1
2791	5219	ENSG00000250479	CHCHD10	1	ENSG00000185909	KLHDC8B	KLHDC8B _( 8574 )	4	chr3_49180185_49180538	1	0	0	0	0	0	0	1	0	0	0	0	0	0	0	0	0	0	0	0	0	0.258152	0.258152	0	0	0.258152	0.258152	1	0.258152	1
1039	6473	ENSG00000133101	CCNA1	1	ENSG00000170571	EMB	EMB _( 784110 )	4	chr5_49658348_49659138	1	0	0	0	0	0	0	1	0	0	0	0	0	0	0	0	0	0	0	0	0	-0.258048	0.258048	0	0	0.258048	0.258048	1	0.258048	1
1618	2373	ENSG00000160271	RALGDS	1	ENSG00000102468	HTR2A	HTR2A _( -136159 )	4	chr13_47033235_47033758	1	0	0	0	0	0	0	1	0	0	0	0	0	0	0	0	0	0	0	0	0	-0.258047	0.258047	0	0	0.258047	0.258047	1	0.258047	1
964	7884	ENSG00000129595	EPB41L4A	1	ENSG00000157240	FZD1	FZD1 _( -24514 )	4	chr7_91239106_91239850	1	0	0	0	0	0	0	1	0	0	0	0	0	0	0	0	0	0	0	0	0	-0.25798	0.25798	0	0	0.25798	0.25798	1	0.25798	1
2988	466	ENSG00000273590	SMIM11B	1	ENSG00000143612	C1orf43	C1orf43 _( -12511 )	4	chr1_154233148_154233389	3	0	0	1	1	0	0	1	0	0	0	0	0	0.115196	0.115196	0.267788	0.267788	0	0	0	0	0.257968	0.257968	0	0	0.267788	0.213651	1	0.257968	1
2972	997	ENSG00000272482	ENSG00000272482	1	ENSG00000107968	MAP3K8	MAP3K8 _( 60331 )	4	chr10_30494268_30494486	4	1	0	0	1	1	0	0	1	0.257915	0.257915	0	0	0	0	0.241108	0.241108	0.18488	0.18488	0	0	0	0	0.275029	0.275029	0.275029	0.239733	1	0.257915	1
2148	5352	ENSG00000178999	AURKB	1	ENSG00000057019	DCBLD2	DCBLD2 _( -53060 )	4	chr3_98954749_98955409	4	0	0	1	1	1	0	1	0	0	0	0	0	0.0401197	0.0401197	0.0785454	0.0785454	0.349553	0.349553	0	0	0.257875	0.257875	0	0	0.349553	0.181523	1	0.257875	1
7	2606	ENSG00000003989	SLC7A2	1	ENSG00000126775	ATG14	ATG14 _( 26179 )	4	chr14_55385394_55385679	4	0	1	0	1	0	0	1	1	0	0	-0.0461239	0.0461239	0	0	-0.037051	0.037051	0	0	0	0	-0.257832	0.257832	-0.0444581	0.0444581	0.257832	0.0963661	1	0.257832	1
239	3216	ENSG00000077942	FBLN1	1	ENSG00000124074	ENKD1	ENKD1 _( -16366 )	4	chr16_67683631_67684315	1	0	0	0	0	0	0	1	0	0	0	0	0	0	0	0	0	0	0	0	0	0.257701	0.257701	0	0	0.257701	0.257701	1	0.257701	1
528	3279	ENSG00000106415	GLCCI1	1	ENSG00000103196	CRISPLD2	CRISPLD2 _( 61760 )	4	chr16_84881744_84881977	3	0	0	0	1	1	0	1	0	0	0	0	0	0	0	-0.0941624	0.0941624	-0.0813562	0.0813562	0	0	-0.257553	0.257553	0	0	0.257553	0.144357	1	0.257553	1
2916	8949	ENSG00000265737	ENSG00000265737	1	ENSG00000285447	ENSG00000285447	ENSG00000285447 _( -13791 )	4	chr9_113026018_113026680	1	0	0	0	0	0	0	1	0	0	0	0	0	0	0	0	0	0	0	0	0	-0.257541	0.257541	0	0	0.257541	0.257541	1	0.257541	1
357	2406	ENSG00000099204	ABLIM1	1	ENSG00000102554	KLF5	KLF5 _( 112199 )	4	chr13_73167175_73167626	1	0	0	0	0	0	0	1	0	0	0	0	0	0	0	0	0	0	0	0	0	0.257478	0.257478	0	0	0.257478	0.257478	1	0.257478	1
31	6879	ENSG00000010030	ETV7	1	ENSG00000019582	CD74	CD74 _( 0 )	4	chr5_150412594_150413406	6	1	1	1	1	1	0	0	1	0.257393	0.257393	0.0752618	0.0752618	0.083311	0.083311	0.123006	0.123006	0.220843	0.220843	0	0	0	0	0.164853	0.164853	0.257393	0.154111	1	0.257393	1
460	4804	ENSG00000103811	CTSH	1	ENSG00000198900	TOP1	TOP1 _( -49393 )	4	chr20_40978878_40979425	5	1	0	1	1	1	0	0	1	0.257389	0.257389	0	0	0.160652	0.160652	0.275342	0.275342	0.110329	0.110329	0	0	0	0	0.125346	0.125346	0.275342	0.185812	1	0.257389	1
519	8826	ENSG00000106089	STX1A	1	ENSG00000196781	TLE1	TLE1 _( 154627 )	4	chr9_81534369_81534678	2	0	0	0	1	0	0	1	0	0	0	0	0	0	0	0.05363	0.05363	0	0	0	0	0.257289	0.257289	0	0	0.257289	0.155459	1	0.257289	1
1194	6559	ENSG00000138134	STAMBPL1	1	ENSG00000164326	CARTPT	CARTPT _( -65705 )	4	chr5_71653026_71653458	1	0	0	0	0	0	0	1	0	0	0	0	0	0	0	0	0	0	0	0	0	-0.257232	0.257232	0	0	0.257232	0.257232	1	0.257232	1
1872	3525	ENSG00000167767	KRT80	1	ENSG00000101605	MYOM1	MYOM1 _( 64271 )	4	chr18_3155631_3155837	1	0	0	0	0	0	0	1	0	0	0	0	0	0	0	0	0	0	0	0	0	0.257061	0.257061	0	0	0.257061	0.257061	1	0.257061	1
130	3117	ENSG00000058091	CDK14	1	ENSG00000175267	VWA3A	VWA3A _( -17172 )	4	chr16_22075138_22075366	1	0	0	0	0	0	0	1	0	0	0	0	0	0	0	0	0	0	0	0	0	0.256966	0.256966	0	0	0.256966	0.256966	1	0.256966	1
51	3078	ENSG00000013810	TACC3	1	ENSG00000010539	ZNF200	ZNF200 _( -7771 )	4	chr16_3243992_3244244	1	0	0	0	0	0	0	1	0	0	0	0	0	0	0	0	0	0	0	0	0	0.256866	0.256866	0	0	0.256866	0.256866	1	0.256866	1
2738	971	ENSG00000239282	CASTOR1	1	ENSG00000077327	SPAG6	SPAG6 _( 133781 )	4	chr10_22479226_22479676	7	1	1	1	1	1	1	0	1	0.256447	0.256447	0.149334	0.149334	0.102252	0.102252	0.0254735	0.0254735	0.240414	0.240414	0.0912776	0.0912776	0	0	0.277197	0.277197	0.277197	0.163199	1	0.256447	1
547	3636	ENSG00000107968	MAP3K8	1	ENSG00000141469	SLC14A1	SLC14A1 _( -60265 )	4	chr18_45626355_45626760	1	0	0	0	0	0	0	1	0	0	0	0	0	0	0	0	0	0	0	0	0	-0.256222	0.256222	0	0	0.256222	0.256222	1	0.256222	1
2729	5352	ENSG00000237649	KIFC1	1	ENSG00000057019	DCBLD2	DCBLD2 _( -53060 )	4	chr3_98954749_98955409	4	0	0	1	1	1	0	1	0	0	0	0	0	0.222124	0.222124	0.0945696	0.0945696	0.358967	0.358967	0	0	0.256191	0.256191	0	0	0.358967	0.232963	1	0.256191	1
7	9005	ENSG00000003989	SLC7A2	1	ENSG00000188710	QRFP	QRFP _( 13770 )	4	chr9_130882823_130883042	1	0	0	0	0	0	0	1	0	0	0	0	0	0	0	0	0	0	0	0	0	-0.25617	0.25617	0	0	0.25617	0.25617	1	0.25617	1
875	8477	ENSG00000124882	EREG	1	ENSG00000083307	GRHL2	GRHL2 _( 209008 )	4	chr8_101701440_101701865	1	0	0	0	0	0	0	1	0	0	0	0	0	0	0	0	0	0	0	0	0	0.256096	0.256096	0	0	0.256096	0.256096	1	0.256096	1
1970	7497	ENSG00000170458	CD14	1	ENSG00000118513	MYB	MYB _( -34551 )	4	chr6_135146177_135146764	1	0	0	0	0	0	0	1	0	0	0	0	0	0	0	0	0	0	0	0	0	-0.255993	0.255993	0	0	0.255993	0.255993	1	0.255993	1
2576	8508	ENSG00000214530	STARD10	1	ENSG00000154188	ANGPT1	ANGPT1 _( -103855 )	4	chr8_107601910_107602186	1	0	0	0	0	0	0	1	0	0	0	0	0	0	0	0	0	0	0	0	0	0.25582	0.25582	0	0	0.25582	0.25582	1	0.25582	1
42	3078	ENSG00000011426	ANLN	1	ENSG00000010539	ZNF200	ZNF200 _( -7771 )	4	chr16_3243992_3244244	2	0	0	1	0	0	0	1	0	0	0	0	0	0.0169943	0.0169943	0	0	0	0	0	0	0.255799	0.255799	0	0	0.255799	0.136397	1	0.255799	1
2410	6287	ENSG00000197043	ANXA6	1	ENSG00000038295	TLL1	TLL1 _( 665227 )	4	chr4_166538485_166538905	5	0	1	1	1	1	0	1	0	0	0	0.0577101	0.0577101	0.0460581	0.0460581	0.169985	0.169985	0.0617737	0.0617737	0	0	0.255586	0.255586	0	0	0.255586	0.118223	1	0.255586	1
2733	8583	ENSG00000237943	PRKCQ-AS1	1	ENSG00000178764	ZHX2	ZHX2 _( 129457 )	4	chr8_122910851_122911123	1	0	0	0	0	0	0	1	0	0	0	0	0	0	0	0	0	0	0	0	0	0.25541	0.25541	0	0	0.25541	0.25541	1	0.25541	1
1634	7210	ENSG00000161638	ITGA5	1	ENSG00000146085	MMUT	MMUT _( 408388 )	4	chr6_49054331_49054803	1	0	0	0	0	0	0	1	0	0	0	0	0	0	0	0	0	0	0	0	0	0.255361	0.255361	0	0	0.255361	0.255361	1	0.255361	1
715	8474	ENSG00000116039	ATP6V1B1	1	ENSG00000120963	ZNF706	ZNF706 _( 13513 )	4	chr8_101192177_101192680	2	0	0	0	0	0	0	1	1	0	0	0	0	0	0	0	0	0	0	0	0	-0.255313	0.255313	-0.00151962	0.00151962	0.255313	0.128416	1	0.255313	1
422	848	ENSG00000101665	SMAD7	1	ENSG00000133019	CHRM3	CHRM3 _( -425905 )	4	chr1_238959999_238960660	1	0	0	0	0	0	0	1	0	0	0	0	0	0	0	0	0	0	0	0	0	-0.254996	0.254996	0	0	0.254996	0.254996	1	0.254996	1
2433	1644	ENSG00000197747	S100A10	1	ENSG00000165323	FAT3	FAT3 _( 5097 )	4	chr11_92357193_92358055	1	0	0	0	0	0	0	1	0	0	0	0	0	0	0	0	0	0	0	0	0	0.254968	0.254968	0	0	0.254968	0.254968	1	0.254968	1
2182	1538	ENSG00000180638	SLC47A2	1	ENSG00000167996	FTH1	FTH1 _( 3451 )	4	chr11_61961642_61964209	3	1	1	0	0	0	0	0	1	0.254718	0.254718	0.115799	0.115799	0	0	0	0	0	0	0	0	0	0	0.331295	0.331295	0.331295	0.233937	1	0.254718	1
2385	5280	ENSG00000196352	CD55	1	ENSG00000144741	SLC25A26	SLC25A26 _( 41726 )	4	chr3_66175336_66175664	4	1	1	1	0	0	0	0	1	0.254709	0.254709	0.268576	0.268576	0.19948	0.19948	0	0	0	0	0	0	0	0	0.0981256	0.0981256	0.268576	0.205223	1	0.254709	1
1237	8672	ENSG00000139629	GALNT6	1	ENSG00000120210	INSL6	INSL6 _( -9797 )	4	chr9_5195465_5195817	1	0	0	0	0	0	0	1	0	0	0	0	0	0	0	0	0	0	0	0	0	-0.25462	0.25462	0	0	0.25462	0.25462	1	0.25462	1
1867	6198	ENSG00000167705	RILP	1	ENSG00000109452	INPP4B	INPP4B _( 334783 )	4	chr4_142512111_142512649	7	1	1	1	1	1	1	0	1	-0.254447	0.254447	-0.0289527	0.0289527	-0.17997	0.17997	-0.261306	0.261306	-0.223239	0.223239	-0.09545	0.09545	0	0	-0.107103	0.107103	0.261306	0.164353	1	0.254447	1
555	5371	ENSG00000108387	SEPT-IV	1	ENSG00000170044	ZPLD1	ZPLD1 _( 93428 )	4	chr3_102192672_102192876	1	0	0	0	0	0	0	1	0	0	0	0	0	0	0	0	0	0	0	0	0	-0.254359	0.254359	0	0	0.254359	0.254359	1	0.254359	1
2649	7884	ENSG00000228748	ENSG00000228748	1	ENSG00000157240	FZD1	FZD1 _( -24514 )	4	chr7_91239106_91239850	1	0	0	0	0	0	0	1	0	0	0	0	0	0	0	0	0	0	0	0	0	-0.254206	0.254206	0	0	0.254206	0.254206	1	0.254206	1
2519	8926	ENSG00000204839	MROH6	1	ENSG00000148156	ACTL7B	ACTL7B _( 246547 )	4	chr9_108609266_108610420	4	1	0	0	0	1	1	0	1	-0.254197	0.254197	0	0	0	0	0	0	-0.00452619	0.00452619	-0.00310799	0.00310799	0	0	-0.0888045	0.0888045	0.254197	0.087659	1	0.254197	1
273	3130	ENSG00000085063	CD59	1	ENSG00000168447	SCNN1B	SCNN1B _( 46196 )	4	chr16_23324427_23325189	4	0	1	0	1	0	1	1	0	0	0	-0.0132741	0.0132741	0	0	-0.0858007	0.0858007	0	0	-0.0501695	0.0501695	-0.254184	0.254184	0	0	0.254184	0.100857	1	0.254184	1
1752	2368	ENSG00000164463	CREBRF	1	ENSG00000188342	GTF2F2	GTF2F2 _( 68769 )	4	chr13_45189284_45190345	6	1	1	1	1	1	0	0	1	-0.254182	0.254182	-0.253336	0.253336	-0.182545	0.182545	-0.18798	0.18798	-0.147438	0.147438	0	0	0	0	-0.294596	0.294596	0.294596	0.220013	1	0.254182	1
1822	5863	ENSG00000166689	PLEKHA7	1	ENSG00000109158	GABRA4	GABRA4 _( -98354 )	4	chr4_47092761_47093140	1	0	0	0	0	0	0	1	0	0	0	0	0	0	0	0	0	0	0	0	0	-0.254029	0.254029	0	0	0.254029	0.254029	1	0.254029	1
2920	3776	ENSG00000265992	ESRG	1	ENSG00000197372	ZNF675	ZNF675 _( 132182 )	4	chr19_23554520_23555038	1	0	0	0	0	0	0	1	0	0	0	0	0	0	0	0	0	0	0	0	0	0.253968	0.253968	0	0	0.253968	0.253968	1	0.253968	1
1483	8363	ENSG00000153029	MR1	1	ENSG00000104313	EYA1	EYA1 _( 28841 )	4	chr8_71562573_71563184	1	0	0	0	0	0	0	1	0	0	0	0	0	0	0	0	0	0	0	0	0	-0.253822	0.253822	0	0	0.253822	0.253822	1	0.253822	1
450	2538	ENSG00000103044	HAS3	1	ENSG00000151322	NPAS3	NPAS3 _( -213681 )	4	chr14_32720821_32721252	1	0	0	0	0	0	0	1	0	0	0	0	0	0	0	0	0	0	0	0	0	-0.253684	0.253684	0	0	0.253684	0.253684	1	0.253684	1
738	9257	ENSG00000117266	CDK18	1	ENSG00000171004	HS6ST2	HS6ST2 _( 105196 )	4	chrX_132855876_132856199	1	0	0	0	0	0	0	1	0	0	0	0	0	0	0	0	0	0	0	0	0	0.253621	0.253621	0	0	0.253621	0.253621	1	0.253621	1
2592	3717	ENSG00000220842	RPL21P16	1	ENSG00000141665	FBXO15	FBXO15 _( 389043 )	4	chr18_73758209_73758822	1	0	0	0	0	0	0	1	0	0	0	0	0	0	0	0	0	0	0	0	0	-0.253607	0.253607	0	0	0.253607	0.253607	1	0.253607	1
651	4244	ENSG00000112984	KIF20A	1	ENSG00000115091	ACTR3	ACTR3 _( -12867 )	4	chr2_113876562_113877093	1	0	0	0	0	0	0	1	0	0	0	0	0	0	0	0	0	0	0	0	0	0.253552	0.253552	0	0	0.253552	0.253552	1	0.253552	1
1993	6427	ENSG00000171310	CHST11	1	ENSG00000164188	RANBP3L	RANBP3L _( 11738 )	4	chr5_36290000_36290376	1	0	0	0	0	0	0	1	0	0	0	0	0	0	0	0	0	0	0	0	0	0.253126	0.253126	0	0	0.253126	0.253126	1	0.253126	1
873	3747	ENSG00000124766	SOX4	1	ENSG00000142459	EVI5L	EVI5L _( -17659 )	4	chr19_7811775_7812574	1	0	0	0	0	0	0	1	0	0	0	0	0	0	0	0	0	0	0	0	0	0.252975	0.252975	0	0	0.252975	0.252975	1	0.252975	1
542	2406	ENSG00000107262	BAG1	1	ENSG00000102554	KLF5	KLF5 _( 112199 )	4	chr13_73167175_73167626	1	0	0	0	0	0	0	1	0	0	0	0	0	0	0	0	0	0	0	0	0	0.252849	0.252849	0	0	0.252849	0.252849	1	0.252849	1
705	3606	ENSG00000115641	FHL2	1	ENSG00000166974	MAPRE2	MAPRE2 _( -208721 )	4	chr18_34767281_34768207	1	0	0	0	0	0	0	1	0	0	0	0	0	0	0	0	0	0	0	0	0	0.252697	0.252697	0	0	0.252697	0.252697	1	0.252697	1
291	5137	ENSG00000087586	AURKA	1	ENSG00000153551	CMTM7	CMTM7 _( 51665 )	4	chr3_32443336_32443828	2	0	0	0	0	0	1	1	0	0	0	0	0	0	0	0	0	0	0	0.115523	0.115523	0.252603	0.252603	0	0	0.252603	0.184063	1	0.252603	1
1759	5249	ENSG00000164626	KCNK5	1	ENSG00000163684	RPP14	RPP14 _( -26921 )	4	chr3_58278780_58279326	1	0	0	0	0	0	0	1	0	0	0	0	0	0	0	0	0	0	0	0	0	0.252574	0.252574	0	0	0.252574	0.252574	1	0.252574	1
3034	4189	ENSG00000279882	ENSG00000279882	1	ENSG00000170485	NPAS2	NPAS2 _( -75105 )	4	chr2_100744714_100745047	2	0	0	0	0	1	0	1	0	0	0	0	0	0	0	0	0	0.000144024	0.000144024	0	0	0.252559	0.252559	0	0	0.252559	0.126352	1	0.252559	1
937	8417	ENSG00000128564	VGF	1	ENSG00000170289	CNGB3	CNGB3 _( -31023 )	4	chr8_86774698_86775092	1	0	0	0	0	0	0	1	0	0	0	0	0	0	0	0	0	0	0	0	0	-0.252534	0.252534	0	0	0.252534	0.252534	1	0.252534	1
2861	3528	ENSG00000259049	ENSG00000259049	1	ENSG00000082397	EPB41L3	EPB41L3 _( 166017 )	4	chr18_5464346_5464683	2	0	0	0	1	0	0	1	0	0	0	0	0	0	0	-0.106029	0.106029	0	0	0	0	-0.252459	0.252459	0	0	0.252459	0.179244	1	0.252459	1
427	1406	ENSG00000101945	SUV39H1	1	ENSG00000110693	SOX6	SOX6 _( -101262 )	4	chr11_16839905_16840167	1	0	0	0	0	0	0	1	0	0	0	0	0	0	0	0	0	0	0	0	0	0.252208	0.252208	0	0	0.252208	0.252208	1	0.252208	1
2016	2106	ENSG00000172331	BPGM	1	ENSG00000182050	MGAT4C	MGAT4C _( -439003 )	4	chr12_87278001_87278278	1	0	0	0	0	0	0	1	0	0	0	0	0	0	0	0	0	0	0	0	0	-0.252208	0.252208	0	0	0.252208	0.252208	1	0.252208	1
2521	5917	ENSG00000204949	FAM83A-AS1	1	ENSG00000205678	TECRL	TECRL _( 789989 )	4	chr4_63619034_63619479	1	0	0	0	0	0	0	1	0	0	0	0	0	0	0	0	0	0	0	0	0	0.251962	0.251962	0	0	0.251962	0.251962	1	0.251962	1
1822	3223	ENSG00000166689	PLEKHA7	1	ENSG00000181019	NQO1	NQO1 _( 20273 )	4	chr16_69706373_69706678	1	0	0	0	0	0	0	1	0	0	0	0	0	0	0	0	0	0	0	0	0	0.251917	0.251917	0	0	0.251917	0.251917	1	0.251917	1
1954	1982	ENSG00000170006	TMEM154	1	ENSG00000185591	SP1	SP1 _( 19799 )	4	chr12_53399975_53400345	6	1	1	1	1	1	0	0	1	-0.251806	0.251806	-0.205704	0.205704	-0.0520573	0.0520573	-0.269864	0.269864	-0.202312	0.202312	0	0	0	0	-0.211369	0.211369	0.269864	0.198852	1	0.251806	1
1951	258	ENSG00000169991	IFFO2	1	ENSG00000162624	LHX8	LHX8 _( -194574 )	4	chr1_74933460_74933860	6	1	1	1	1	0	1	0	1	-0.251738	0.251738	-0.145008	0.145008	-0.241835	0.241835	-0.0564875	0.0564875	0	0	-0.0485272	0.0485272	0	0	-0.00318456	0.00318456	0.251738	0.124463	1	0.251738	1
2879	1490	ENSG00000260916	CCPG1	1	ENSG00000148948	LRRC4C	LRRC4C _( 956691 )	4	chr11_40502664_40503082	6	1	1	1	1	1	0	0	1	0.251703	0.251703	0.362515	0.362515	0.34571	0.34571	0.36091	0.36091	0.276799	0.276799	0	0	0	0	0.165995	0.165995	0.362515	0.293939	1	0.251703	1
2740	8224	ENSG00000239906	ENSG00000239906	1	ENSG00000159167	STC1	STC1 _( -201431 )	4	chr8_24056238_24056493	1	0	0	0	0	0	0	1	0	0	0	0	0	0	0	0	0	0	0	0	0	0.251697	0.251697	0	0	0.251697	0.251697	1	0.251697	1
263	2644	ENSG00000082014	SMARCD3	1	ENSG00000140009	ESR2	ESR2 _( 72145 )	4	chr14_64266262_64266494	2	0	0	1	0	0	0	1	0	0	0	0	0	-0.0545628	0.0545628	0	0	0	0	0	0	-0.251471	0.251471	0	0	0.251471	0.153017	1	0.251471	1
504	4616	ENSG00000105486	LIG1	1	ENSG00000124019	FAM124B	FAM124B _( -77677 )	4	chr2_224479762_224480042	2	0	0	1	0	0	0	1	0	0	0	0	0	0.0869192	0.0869192	0	0	0	0	0	0	0.251372	0.251372	0	0	0.251372	0.169146	1	0.251372	1
2038	7162	ENSG00000173391	OLR1	1	ENSG00000112212	TSPO2	TSPO2 _( -111622 )	4	chr6_40930473_40930932	6	1	1	1	1	0	1	0	1	0.251144	0.251144	0.315432	0.315432	0.213417	0.213417	0.284325	0.284325	0	0	0.220257	0.220257	0	0	0.0323965	0.0323965	0.315432	0.219495	1	0.251144	1
1212	1406	ENSG00000138658	ZGRF1	1	ENSG00000110693	SOX6	SOX6 _( -101262 )	4	chr11_16839905_16840167	2	0	0	1	0	0	0	1	0	0	0	0	0	0.0709161	0.0709161	0	0	0	0	0	0	0.251092	0.251092	0	0	0.251092	0.161004	1	0.251092	1
2657	8722	ENSG00000229647	MYOSLID	1	ENSG00000099810	MTAP	MTAP _( -91334 )	4	chr9_21710944_21711209	1	0	0	0	0	0	0	1	0	0	0	0	0	0	0	0	0	0	0	0	0	0.25107	0.25107	0	0	0.25107	0.25107	1	0.25107	1
463	4354	ENSG00000103966	EHD4	1	ENSG00000153246	PLA2R1	PLA2R1 _( -23173 )	4	chr2_160085783_160086159	1	0	0	0	0	0	0	1	0	0	0	0	0	0	0	0	0	0	0	0	0	0.251046	0.251046	0	0	0.251046	0.251046	1	0.251046	1
1187	8384	ENSG00000137965	IFI44	1	ENSG00000104432	IL7	IL7 _( -15509 )	4	chr8_78821032_78821456	1	0	0	0	0	0	0	1	0	0	0	0	0	0	0	0	0	0	0	0	0	0.250893	0.250893	0	0	0.250893	0.250893	1	0.250893	1
167	8955	ENSG00000067798	NAV3	1	ENSG00000229314	ORM1	ORM1 _( -4953 )	4	chr9_114317797_114318103	6	1	1	1	1	1	0	0	1	-0.250749	0.250749	-0.222676	0.222676	-0.131207	0.131207	-0.301678	0.301678	-0.212079	0.212079	0	0	0	0	-0.0788769	0.0788769	0.301678	0.199544	1	0.250749	1
228	3507	ENSG00000075826	SEC31B	1	ENSG00000070731	ST6GALNAC2	ST6GALNAC2 _( -14733 )	4	chr17_76601689_76602207	1	0	0	0	0	0	0	1	0	0	0	0	0	0	0	0	0	0	0	0	0	-0.250459	0.250459	0	0	0.250459	0.250459	1	0.250459	1
2555	6231	ENSG00000213347	MXD3	1	ENSG00000170390	DCLK2	DCLK2 _( 224304 )	4	chr4_150302578_150302757	4	0	1	1	0	1	0	1	0	0	0	0.158796	0.158796	0.0234945	0.0234945	0	0	0.0426089	0.0426089	0	0	0.250317	0.250317	0	0	0.250317	0.118804	1	0.250317	1
2921	6949	ENSG00000266088	ENSG00000266088	1	ENSG00000038274	MAT2B	MAT2B _( 174061 )	4	chr5_163677175_163677461	1	0	0	0	0	0	0	1	0	0	0	0	0	0	0	0	0	0	0	0	0	-0.250247	0.250247	0	0	0.250247	0.250247	1	0.250247	1
28	2538	ENSG00000008838	MED24	1	ENSG00000151322	NPAS3	NPAS3 _( -213681 )	4	chr14_32720821_32721252	1	0	0	0	0	0	0	1	0	0	0	0	0	0	0	0	0	0	0	0	0	-0.249983	0.249983	0	0	0.249983	0.249983	1	0.249983	1
1320	5953	ENSG00000143384	MCL1	1	ENSG00000169429	CXCL8	CXCL8 _( 12629 )	4	chr4_73753135_73753473	1	0	0	0	0	0	0	1	0	0	0	0	0	0	0	0	0	0	0	0	0	0.249923	0.249923	0	0	0.249923	0.249923	1	0.249923	1
2421	3589	ENSG00000197375	SLC22A5	1	ENSG00000170558	CDH2	CDH2 _( 111500 )	4	chr18_28065291_28065946	1	0	0	0	0	0	0	1	0	0	0	0	0	0	0	0	0	0	0	0	0	0.24979	0.24979	0	0	0.24979	0.24979	1	0.24979	1
293	5843	ENSG00000088002	SULT2B1	1	ENSG00000163697	APBB2	APBB2 _( 8919 )	4	chr4_41207362_41207795	1	0	0	0	0	0	0	1	0	0	0	0	0	0	0	0	0	0	0	0	0	-0.249702	0.249702	0	0	0.249702	0.249702	1	0.249702	1
1301	4799	ENSG00000142949	PTPRF	1	ENSG00000101452	DHX35	DHX35 _( 7801 )	4	chr20_38970100_38970702	1	0	0	0	0	0	0	1	0	0	0	0	0	0	0	0	0	0	0	0	0	0.249692	0.249692	0	0	0.249692	0.249692	1	0.249692	1
2503	2516	ENSG00000204421	LY6G6C	1	ENSG00000092067	CEBPE	CEBPE _( -26190 )	4	chr14_23145806_23146445	2	0	0	1	0	0	0	1	0	0	0	0	0	0.00446514	0.00446514	0	0	0	0	0	0	0.249636	0.249636	0	0	0.249636	0.127051	1	0.249636	1
2159	1897	ENSG00000179409	GEMIN4	1	ENSG00000123095	BHLHE41	BHLHE41 _( -348162 )	4	chr12_26473289_26473502	3	0	0	1	0	1	0	1	0	0	0	0	0	0.30831	0.30831	0	0	0.0854207	0.0854207	0	0	0.2495	0.2495	0	0	0.30831	0.21441	1	0.2495	1
404	4567	ENSG00000100918	REC8	1	ENSG00000197713	RPE	RPE _( -94457 )	4	chr2_209907700_209908108	6	1	0	1	1	1	1	0	1	0.249327	0.249327	0	0	0.252096	0.252096	0.151311	0.151311	0.259762	0.259762	0.248154	0.248154	0	0	0.0182093	0.0182093	0.259762	0.196477	1	0.249327	1
2839	8350	ENSG00000257219	LNCOG	1	ENSG00000147571	CRH	CRH _( 23554 )	4	chr8_66154776_66155171	2	0	0	0	0	0	0	1	1	0	0	0	0	0	0	0	0	0	0	0	0	0.249257	0.249257	0.000254705	0.000254705	0.249257	0.124756	1	0.249257	1
1482	7945	ENSG00000152990	ADGRA3	1	ENSG00000021461	CYP3A43	CYP3A43 _( 11533 )	4	chr7_99839546_99840391	3	0	0	1	0	0	0	1	1	0	0	0	0	0.0642066	0.0642066	0	0	0	0	0	0	0.249214	0.249214	0.0721954	0.0721954	0.249214	0.128539	1	0.249214	1
2477	7849	ENSG00000198901	PRC1	1	ENSG00000005486	RHBDD2	RHBDD2 _( 27239 )	4	chr7_75869841_75870159	1	0	0	0	0	0	0	1	0	0	0	0	0	0	0	0	0	0	0	0	0	0.24914	0.24914	0	0	0.24914	0.24914	1	0.24914	1
1726	1282	ENSG00000163993	S100P	1	ENSG00000170370	EMX2	EMX2 _( -58794 )	4	chr10_117483012_117483650	1	0	0	0	0	0	0	1	0	0	0	0	0	0	0	0	0	0	0	0	0	0.249134	0.249134	0	0	0.249134	0.249134	1	0.249134	1
124	8583	ENSG00000055332	EIF2AK2	1	ENSG00000178764	ZHX2	ZHX2 _( 129457 )	4	chr8_122910851_122911123	1	0	0	0	0	0	0	1	0	0	0	0	0	0	0	0	0	0	0	0	0	0.24899	0.24899	0	0	0.24899	0.24899	1	0.24899	1
1017	3734	ENSG00000132329	RAMP1	1	ENSG00000178342	KCNG2	KCNG2 _( -71628 )	4	chr18_79791184_79792040	1	0	0	0	0	0	0	1	0	0	0	0	0	0	0	0	0	0	0	0	0	-0.248952	0.248952	0	0	0.248952	0.248952	1	0.248952	1
248	7059	ENSG00000078900	TP73	1	ENSG00000215022	ENSG00000215022	ENSG00000215022 _( 282948 )	4	chr6_13012103_13012638	5	1	1	1	1	0	0	0	1	0.248933	0.248933	0.0871231	0.0871231	0.0343441	0.0343441	0.0696041	0.0696041	0	0	0	0	0	0	0.0797674	0.0797674	0.248933	0.103954	1	0.248933	1
1395	4354	ENSG00000147065	MSN	1	ENSG00000153246	PLA2R1	PLA2R1 _( -23173 )	4	chr2_160085783_160086159	1	0	0	0	0	0	0	1	0	0	0	0	0	0	0	0	0	0	0	0	0	0.248747	0.248747	0	0	0.248747	0.248747	1	0.248747	1
2414	5318	ENSG00000197183	NOL4L	1	ENSG00000064835	POU1F1	POU1F1 _( -160403 )	4	chr3_87436990_87437427	1	0	0	0	0	0	0	1	0	0	0	0	0	0	0	0	0	0	0	0	0	0.248627	0.248627	0	0	0.248627	0.248627	1	0.248627	1
1679	8161	ENSG00000163209	SPRR3	1	ENSG00000173281	PPP1R3B	PPP1R3B _( 15337 )	4	chr8_9134949_9136237	4	1	0	1	1	0	0	0	1	-0.248502	0.248502	0	0	-0.0628156	0.0628156	-0.0504833	0.0504833	0	0	0	0	0	0	-0.265542	0.265542	0.265542	0.156836	1	0.248502	1
2578	7884	ENSG00000214860	EVPLL	1	ENSG00000157240	FZD1	FZD1 _( -24514 )	4	chr7_91239106_91239850	1	0	0	0	0	0	0	1	0	0	0	0	0	0	0	0	0	0	0	0	0	-0.248422	0.248422	0	0	0.248422	0.248422	1	0.248422	1
2557	577	ENSG00000213398	LCAT	1	ENSG00000169905	TOR1AIP2	TOR1AIP2 _( 69423 )	4	chr1_179807800_179808380	6	1	1	1	1	0	1	0	1	0.248326	0.248326	0.104178	0.104178	0.0577655	0.0577655	0.246584	0.246584	0	0	0.0501258	0.0501258	0	0	0.15661	0.15661	0.248326	0.143932	1	0.248326	1
976	2389	ENSG00000130303	BST2	1	ENSG00000150510	FAM124A	FAM124A _( 54287 )	4	chr13_51276621_51276877	1	0	0	0	0	0	0	1	0	0	0	0	0	0	0	0	0	0	0	0	0	0.24831	0.24831	0	0	0.24831	0.24831	1	0.24831	1
911	4336	ENSG00000127129	EDN2	1	ENSG00000157827	FMNL2	FMNL2 _( 120977 )	4	chr2_152456214_152456918	1	0	0	0	0	0	0	1	0	0	0	0	0	0	0	0	0	0	0	0	0	-0.248273	0.248273	0	0	0.248273	0.248273	1	0.248273	1
443	3511	ENSG00000102794	ACOD1	1	ENSG00000141543	EIF4A3	EIF4A3 _( -5144 )	4	chr17_80152327_80152561	1	0	0	0	0	0	0	1	0	0	0	0	0	0	0	0	0	0	0	0	0	0.248246	0.248246	0	0	0.248246	0.248246	1	0.248246	1
1396	5115	ENSG00000147100	SLC16A2	1	ENSG00000077097	TOP2B	TOP2B _( 155501 )	4	chr3_25508727_25509406	1	0	0	0	0	0	0	1	0	0	0	0	0	0	0	0	0	0	0	0	0	0.248159	0.248159	0	0	0.248159	0.248159	1	0.248159	1
1821	8308	ENSG00000166670	MMP10	1	ENSG00000187735	TCEA1	TCEA1 _( 43831 )	4	chr8_53978433_53978698	6	1	1	1	1	1	0	0	1	0.247977	0.247977	0.124265	0.124265	0.0739538	0.0739538	0.271373	0.271373	0.226611	0.226611	0	0	0	0	0.133811	0.133811	0.271373	0.179665	1	0.247977	1
509	7884	ENSG00000105643	ARRDC2	1	ENSG00000157240	FZD1	FZD1 _( -24514 )	4	chr7_91239106_91239850	1	0	0	0	0	0	0	1	0	0	0	0	0	0	0	0	0	0	0	0	0	-0.247961	0.247961	0	0	0.247961	0.247961	1	0.247961	1
2245	578	ENSG00000184292	TACSTD2	1	ENSG00000135837	CEP350	CEP350 _( -23539 )	4	chr1_179931033_179931199	1	0	0	0	0	0	0	1	0	0	0	0	0	0	0	0	0	0	0	0	0	0.247807	0.247807	0	0	0.247807	0.247807	1	0.247807	1
279	5759	ENSG00000086061	DNAJA1	1	ENSG00000178177	LCORL	LCORL _( -353636 )	4	chr4_18375512_18375947	1	0	0	0	0	0	0	1	0	0	0	0	0	0	0	0	0	0	0	0	0	-0.247727	0.247727	0	0	0.247727	0.247727	1	0.247727	1
609	4662	ENSG00000110852	CLEC2B	1	ENSG00000144476	ACKR3	ACKR3 _( 91885 )	4	chr2_236659672_236660044	1	0	0	0	0	0	0	1	0	0	0	0	0	0	0	0	0	0	0	0	0	-0.247626	0.247626	0	0	0.247626	0.247626	1	0.247626	1
2079	6951	ENSG00000175426	PCSK1	1	ENSG00000145934	TENM2	TENM2 _( 117953 )	4	chr5_167402752_167402971	3	0	0	1	0	1	0	1	0	0	0	0	0	0.00914985	0.00914985	0	0	0.0123218	0.0123218	0	0	0.247625	0.247625	0	0	0.247625	0.089699	1	0.247625	1
2466	824	ENSG00000198814	GK	1	ENSG00000135778	NTPCR	NTPCR _( -56027 )	4	chr1_232893883_232894578	1	0	0	0	0	0	0	1	0	0	0	0	0	0	0	0	0	0	0	0	0	-0.247582	0.247582	0	0	0.247582	0.247582	1	0.247582	1
2968	1586	ENSG00000272159	ENSG00000272159	1	ENSG00000078124	ACER3	ACER3 _( 24193 )	4	chr11_76885060_76885837	7	1	1	1	1	1	1	0	1	0.247579	0.247579	0.0280132	0.0280132	0.0742877	0.0742877	0.1313	0.1313	0.0632634	0.0632634	0.227395	0.227395	0	0	0.165464	0.165464	0.247579	0.1339	1	0.247579	1
1224	5966	ENSG00000139112	GABARAPL1	1	ENSG00000109321	AREG	AREG _( 10555 )	4	chr4_74455689_74457717	6	1	1	1	1	1	0	0	1	-0.247497	0.247497	-0.0998085	0.0998085	-0.207312	0.207312	-0.274949	0.274949	-0.0859363	0.0859363	0	0	0	0	-0.0125229	0.0125229	0.274949	0.154671	1	0.247497	1
1624	4365	ENSG00000160781	PAQR6	1	ENSG00000136560	TANK	TANK _( 29954 )	4	chr2_161166862_161167367	3	0	0	1	0	0	0	1	1	0	0	0	0	-0.0285628	0.0285628	0	0	0	0	0	0	-0.247395	0.247395	-0.0669127	0.0669127	0.247395	0.11429	1	0.247395	1
1555	2373	ENSG00000156976	EIF4A2	1	ENSG00000102468	HTR2A	HTR2A _( -136159 )	4	chr13_47033235_47033758	1	0	0	0	0	0	0	1	0	0	0	0	0	0	0	0	0	0	0	0	0	-0.24737	0.24737	0	0	0.24737	0.24737	1	0.24737	1
392	2519	ENSG00000100526	CDKN3	1	ENSG00000255526	NEDD8-MDP1	NEDD8-MDP1 _( 7217 )	4	chr14_24224469_24225138	2	1	0	0	0	0	0	0	1	0.247335	0.247335	0	0	0	0	0	0	0	0	0	0	0	0	0.390819	0.390819	0.390819	0.319077	1	0.247335	1
974	8949	ENSG00000130224	LRCH2	1	ENSG00000285447	ENSG00000285447	ENSG00000285447 _( -13791 )	4	chr9_113026018_113026680	1	0	0	0	0	0	0	1	0	0	0	0	0	0	0	0	0	0	0	0	0	-0.247311	0.247311	0	0	0.247311	0.247311	1	0.247311	1
1444	5328	ENSG00000150764	DIXDC1	1	ENSG00000044524	EPHA3	EPHA3 _( -393720 )	4	chr3_88713001_88713804	1	0	0	0	0	0	0	1	0	0	0	0	0	0	0	0	0	0	0	0	0	0.247247	0.247247	0	0	0.247247	0.247247	1	0.247247	1
1858	4898	ENSG00000167578	RAB4B	1	ENSG00000154736	ADAMTS5	ADAMTS5 _( -301638 )	4	chr21_27268151_27268630	2	0	1	0	0	0	0	1	0	0	0	-0.12109	0.12109	0	0	0	0	0	0	0	0	-0.247131	0.247131	0	0	0.247131	0.184111	1	0.247131	1
1842	3282	ENSG00000167107	ACSF2	1	ENSG00000103264	FBXO31	FBXO31 _( -43846 )	4	chr16_87435988_87436170	1	0	0	0	0	0	0	1	0	0	0	0	0	0	0	0	0	0	0	0	0	-0.246997	0.246997	0	0	0.246997	0.246997	1	0.246997	1
2791	8209	ENSG00000250479	CHCHD10	1	ENSG00000147408	CSGALNACT1	CSGALNACT1 _( 63282 )	4	chr8_19694222_19694747	6	1	1	1	1	1	0	0	1	0.246975	0.246975	0.0695305	0.0695305	0.142755	0.142755	0.156166	0.156166	0.128168	0.128168	0	0	0	0	0.0557591	0.0557591	0.246975	0.133226	1	0.246975	1
2331	825	ENSG00000187689	AMTN	1	ENSG00000135778	NTPCR	NTPCR _( 147266 )	4	chr1_233097871_233098565	1	0	0	0	0	0	0	1	0	0	0	0	0	0	0	0	0	0	0	0	0	0.246962	0.246962	0	0	0.246962	0.246962	1	0.246962	1
2954	3216	ENSG00000269729	ENSG00000269729	1	ENSG00000124074	ENKD1	ENKD1 _( -16366 )	4	chr16_67683631_67684315	1	0	0	0	0	0	0	1	0	0	0	0	0	0	0	0	0	0	0	0	0	0.246855	0.246855	0	0	0.246855	0.246855	1	0.246855	1
119	3006	ENSG00000054179	ENTPD2	1	ENSG00000172349	IL16	IL16 _( -15058 )	4	chr15_81167246_81167542	1	0	0	0	0	0	0	1	0	0	0	0	0	0	0	0	0	0	0	0	0	0.246835	0.246835	0	0	0.246835	0.246835	1	0.246835	1
1011	3448	ENSG00000131979	GCH1	1	ENSG00000108960	MMD	MMD _( -73276 )	4	chr17_55495268_55495614	1	0	0	0	0	0	0	1	0	0	0	0	0	0	0	0	0	0	0	0	0	-0.246743	0.246743	0	0	0.246743	0.246743	1	0.246743	1
299	2545	ENSG00000088836	SLC4A11	1	ENSG00000129521	EGLN3	EGLN3 _( 305316 )	4	chr14_33917200_33917561	1	0	0	0	0	0	0	1	0	0	0	0	0	0	0	0	0	0	0	0	0	-0.246706	0.246706	0	0	0.246706	0.246706	1	0.246706	1
2058	971	ENSG00000174564	IL20RB	1	ENSG00000077327	SPAG6	SPAG6 _( 133781 )	4	chr10_22479226_22479676	1	0	0	0	0	0	0	1	0	0	0	0	0	0	0	0	0	0	0	0	0	0.246651	0.246651	0	0	0.246651	0.246651	1	0.246651	1
1536	4705	ENSG00000155918	RAET1L	1	ENSG00000101323	HAO1	HAO1 _( 282459 )	4	chr20_7657613_7658015	1	0	0	0	0	0	0	1	0	0	0	0	0	0	0	0	0	0	0	0	0	0.246568	0.246568	0	0	0.246568	0.246568	1	0.246568	1
981	4112	ENSG00000130598	TNNI2	1	ENSG00000003137	CYP26B1	CYP26B1 _( -124016 )	4	chr2_72272054_72272498	5	0	0	1	1	0	1	1	1	0	0	0	0	0.0710513	0.0710513	0.18922	0.18922	0	0	0.0341757	0.0341757	0.246516	0.246516	0.00278534	0.00278534	0.246516	0.10875	1	0.246516	1
959	8544	ENSG00000129455	KLK8	1	ENSG00000164758	MED30	MED30 _( 100255 )	4	chr8_117620968_117621407	2	0	0	0	0	0	0	1	1	0	0	0	0	0	0	0	0	0	0	0	0	-0.246465	0.246465	-0.020059	0.020059	0.246465	0.133262	1	0.246465	1
2207	4142	ENSG00000182580	EPHB3	1	ENSG00000005436	GCFC2	GCFC2 _( -587115 )	4	chr2_76298104_76298361	1	0	0	0	0	0	0	1	0	0	0	0	0	0	0	0	0	0	0	0	0	0.246465	0.246465	0	0	0.246465	0.246465	1	0.246465	1
1880	6646	ENSG00000167996	FTH1	1	ENSG00000153922	CHD1	CHD1 _( -212627 )	4	chr5_99141584_99142089	1	0	0	0	0	0	0	1	0	0	0	0	0	0	0	0	0	0	0	0	0	0.246448	0.246448	0	0	0.246448	0.246448	1	0.246448	1
2995	8789	ENSG00000274092	ENSG00000274092	1	ENSG00000135048	CEMIP2	CEMIP2 _( 138178 )	4	chr9_71677806_71678512	1	0	0	0	0	0	0	1	0	0	0	0	0	0	0	0	0	0	0	0	0	0.246418	0.246418	0	0	0.246418	0.246418	1	0.246418	1
933	1766	ENSG00000128342	LIF	1	ENSG00000160588	MPZL3	MPZL3 _( 13135 )	4	chr11_118238484_118239215	1	0	0	0	0	0	0	1	0	0	0	0	0	0	0	0	0	0	0	0	0	-0.246371	0.246371	0	0	0.246371	0.246371	1	0.246371	1
772	5062	ENSG00000119408	NEK6	1	ENSG00000197548	ATG7	ATG7 _( 205265 )	4	chr3_11477574_11478083	3	0	1	1	0	0	0	1	0	0	0	0.029357	0.029357	0.127061	0.127061	0	0	0	0	0	0	0.246333	0.246333	0	0	0.246333	0.134251	1	0.246333	1
2159	4898	ENSG00000179409	GEMIN4	1	ENSG00000154736	ADAMTS5	ADAMTS5 _( -301638 )	4	chr21_27268151_27268630	1	0	0	0	0	0	0	1	0	0	0	0	0	0	0	0	0	0	0	0	0	0.246298	0.246298	0	0	0.246298	0.246298	1	0.246298	1
1755	2426	ENSG00000164543	STK17A	1	ENSG00000102471	NDFIP2	NDFIP2 _( -29132 )	4	chr13_79451541_79451992	1	0	0	0	0	0	0	1	0	0	0	0	0	0	0	0	0	0	0	0	0	0.246258	0.246258	0	0	0.246258	0.246258	1	0.246258	1
2187	6288	ENSG00000181381	DDX60L	1	ENSG00000196104	SPOCK3	SPOCK3 _( 352312 )	4	chr4_166882182_166882484	1	0	0	0	0	0	0	1	0	0	0	0	0	0	0	0	0	0	0	0	0	-0.246247	0.246247	0	0	0.246247	0.246247	1	0.246247	1
2253	7515	ENSG00000184564	SLITRK6	1	ENSG00000135577	NMBR	NMBR _( 335677 )	4	chr6_141752593_141753122	3	0	1	0	0	1	0	1	0	0	0	-0.0675007	0.0675007	0	0	0	0	-0.034272	0.034272	0	0	-0.246172	0.246172	0	0	0.246172	0.115982	1	0.246172	1
205	7282	ENSG00000073756	PTGS2	1	ENSG00000135312	HTR1B	HTR1B _( 62204 )	4	chr6_77401287_77401569	1	0	0	0	0	0	0	1	0	0	0	0	0	0	0	0	0	0	0	0	0	0.246036	0.246036	0	0	0.246036	0.246036	1	0.246036	1
2353	2313	ENSG00000188488	SERPINA5	1	ENSG00000132963	POMP	POMP _( -61130 )	4	chr13_28597611_28597974	1	0	0	0	0	0	0	1	0	0	0	0	0	0	0	0	0	0	0	0	0	0.245942	0.245942	0	0	0.245942	0.245942	1	0.245942	1
295	7849	ENSG00000088325	TPX2	1	ENSG00000005486	RHBDD2	RHBDD2 _( 27239 )	4	chr7_75869841_75870159	1	0	0	0	0	0	0	1	0	0	0	0	0	0	0	0	0	0	0	0	0	0.245859	0.245859	0	0	0.245859	0.245859	1	0.245859	1
2522	1501	ENSG00000205177	C11orf91	1	ENSG00000019485	PRDM11	PRDM11 _( -2229 )	4	chr11_45093236_45093577	3	1	0	0	1	0	0	0	1	0.245833	0.245833	0	0	0	0	0.010333	0.010333	0	0	0	0	0	0	0.140286	0.140286	0.245833	0.132151	1	0.245833	1
2423	8367	ENSG00000197442	MAP3K5	1	ENSG00000147601	TERF1	TERF1 _( -119384 )	4	chr8_72889014_72889480	1	0	0	0	0	0	0	1	0	0	0	0	0	0	0	0	0	0	0	0	0	0.245768	0.245768	0	0	0.245768	0.245768	1	0.245768	1
1380	8020	ENSG00000145819	ARHGAP26	1	ENSG00000106034	CPED1	CPED1 _( 95974 )	4	chr7_121084651_121085336	1	0	0	0	0	0	0	1	0	0	0	0	0	0	0	0	0	0	0	0	0	0.245629	0.245629	0	0	0.245629	0.245629	1	0.245629	1
3018	4556	ENSG00000276980	ENSG00000276980	1	ENSG00000183671	GPR1	GPR1 _( -543 )	4	chr2_206218590_206219322	2	0	0	0	0	0	1	1	0	0	0	0	0	0	0	0	0	0	0	0.0128505	0.0128505	0.245431	0.245431	0	0	0.245431	0.129141	1	0.245431	1
2622	8307	ENSG00000225138	SLC9A3-AS1	1	ENSG00000147509	RGS20	RGS20 _( 51590 )	4	chr8_53903398_53903880	1	0	0	0	0	0	0	1	0	0	0	0	0	0	0	0	0	0	0	0	0	0.245379	0.245379	0	0	0.245379	0.245379	1	0.245379	1
696	9221	ENSG00000115380	EFEMP1	1	ENSG00000204025	TRPC5OS	TRPC5OS _( 532 )	4	chrX_111876583_111876932	1	0	0	0	0	0	0	1	0	0	0	0	0	0	0	0	0	0	0	0	0	-0.245229	0.245229	0	0	0.245229	0.245229	1	0.245229	1
156	5759	ENSG00000065361	ERBB3	1	ENSG00000178177	LCORL	LCORL _( -353636 )	4	chr4_18375512_18375947	1	0	0	0	0	0	0	1	0	0	0	0	0	0	0	0	0	0	0	0	0	0.245154	0.245154	0	0	0.245154	0.245154	1	0.245154	1
739	3223	ENSG00000117318	ID3	1	ENSG00000181019	NQO1	NQO1 _( 20273 )	4	chr16_69706373_69706678	1	0	0	0	0	0	0	1	0	0	0	0	0	0	0	0	0	0	0	0	0	0.24515	0.24515	0	0	0.24515	0.24515	1	0.24515	1
1611	2558	ENSG00000160179	ABCG1	1	ENSG00000139874	SSTR1	SSTR1 _( -98861 )	4	chr14_38108695_38109138	1	0	0	0	0	0	0	1	0	0	0	0	0	0	0	0	0	0	0	0	0	0.245102	0.245102	0	0	0.245102	0.245102	1	0.245102	1
1059	1405	ENSG00000134215	VAV3	1	ENSG00000110696	C11orf58	C11orf58 _( -144070 )	4	chr11_16468625_16469062	1	0	0	0	0	0	0	1	0	0	0	0	0	0	0	0	0	0	0	0	0	0.245084	0.245084	0	0	0.245084	0.245084	1	0.245084	1
270	6425	ENSG00000083799	CYLD	1	ENSG00000168685	IL7R	IL7R _( 23975 )	4	chr5_35876670_35877507	1	0	0	0	0	0	0	1	0	0	0	0	0	0	0	0	0	0	0	0	0	0.245077	0.245077	0	0	0.245077	0.245077	1	0.245077	1
2361	66	ENSG00000188747	NOXA1	1	ENSG00000188822	CNR2	CNR2 _( 15835 )	4	chr1_23897121_23897527	5	1	1	1	0	1	0	0	1	0.244753	0.244753	0.265883	0.265883	0.133876	0.133876	0	0	0.274821	0.274821	0	0	0	0	0.048228	0.048228	0.274821	0.193512	1	0.244753	1
93	5137	ENSG00000040275	SPDL1	1	ENSG00000153551	CMTM7	CMTM7 _( 51665 )	4	chr3_32443336_32443828	1	0	0	0	0	0	0	1	0	0	0	0	0	0	0	0	0	0	0	0	0	0.244679	0.244679	0	0	0.244679	0.244679	1	0.244679	1
738	5955	ENSG00000117266	CDK18	1	ENSG00000124875	CXCL6	CXCL6 _( -3521 )	4	chr4_73832618_73832976	1	0	0	0	0	0	0	1	0	0	0	0	0	0	0	0	0	0	0	0	0	-0.244601	0.244601	0	0	0.244601	0.244601	1	0.244601	1
1691	3179	ENSG00000163359	COL6A3	1	ENSG00000176842	IRX5	IRX5 _( 21351 )	4	chr16_54952213_54952519	5	1	0	1	1	1	0	0	1	0.24457	0.24457	0	0	0.117459	0.117459	0.16345	0.16345	0.315216	0.315216	0	0	0	0	0.442513	0.442513	0.442513	0.256642	1	0.24457	1
2258	7884	ENSG00000184678	HIST2H2BE	1	ENSG00000157240	FZD1	FZD1 _( -24514 )	4	chr7_91239106_91239850	1	0	0	0	0	0	0	1	0	0	0	0	0	0	0	0	0	0	0	0	0	-0.244458	0.244458	0	0	0.244458	0.244458	1	0.244458	1
2130	3203	ENSG00000178150	ZNF114	1	ENSG00000150394	CDH8	CDH8 _( 713275 )	4	chr16_61323537_61323760	7	1	1	1	1	1	1	0	1	-0.244449	0.244449	-0.0752047	0.0752047	-0.26669	0.26669	-0.214853	0.214853	-0.186918	0.186918	-0.0627287	0.0627287	0	0	-0.383577	0.383577	0.383577	0.204917	1	0.244449	1
1916	2589	ENSG00000168874	ATOH8	1	ENSG00000087302	RTRAF	RTRAF _( 13770 )	4	chr14_52003245_52003630	1	0	0	0	0	0	0	1	0	0	0	0	0	0	0	0	0	0	0	0	0	0.24437	0.24437	0	0	0.24437	0.24437	1	0.24437	1
2073	8050	ENSG00000175274	TP53I11	1	ENSG00000158467	AHCYL2	AHCYL2 _( 54766 )	4	chr7_129279789_129280029	6	1	1	0	1	1	1	0	1	0.244298	0.244298	0.47684	0.47684	0	0	0.164633	0.164633	0.0933663	0.0933663	0.0524735	0.0524735	0	0	0.117045	0.117045	0.47684	0.191442	1	0.244298	1
734	8797	ENSG00000117114	ADGRL2	1	ENSG00000165091	TMC1	TMC1 _( 81413 )	4	chr9_72603021_72603335	1	0	0	0	0	0	0	1	0	0	0	0	0	0	0	0	0	0	0	0	0	0.244226	0.244226	0	0	0.244226	0.244226	1	0.244226	1
1268	5832	ENSG00000140931	CMTM3	1	ENSG00000163683	SMIM14	SMIM14 _( 28840 )	4	chr4_39609446_39610250	1	0	0	0	0	0	0	1	0	0	0	0	0	0	0	0	0	0	0	0	0	0.244122	0.244122	0	0	0.244122	0.244122	1	0.244122	1
1773	5101	ENSG00000165244	ZNF367	1	ENSG00000182247	UBE2E2	UBE2E2 _( 39080 )	4	chr3_23242100_23242555	5	1	1	0	1	1	0	0	1	0.244085	0.244085	0.11716	0.11716	0	0	0.10612	0.10612	0.172389	0.172389	0	0	0	0	0.131659	0.131659	0.244085	0.154283	1	0.244085	1
766	5263	ENSG00000118849	RARRES1	1	ENSG00000163689	C3orf67	C3orf67 _( -336097 )	4	chr3_59386181_59386522	1	0	0	0	0	0	0	1	0	0	0	0	0	0	0	0	0	0	0	0	0	0.244053	0.244053	0	0	0.244053	0.244053	1	0.244053	1
2859	5718	ENSG00000259040	BLOC1S5-TXNDC5	1	ENSG00000248933	USP17L22	USP17L22 _( 13544 )	4	chr4_9271668_9272667	1	0	0	0	0	0	0	1	0	0	0	0	0	0	0	0	0	0	0	0	0	0.243906	0.243906	0	0	0.243906	0.243906	1	0.243906	1
829	696	ENSG00000122644	ARL4A	1	ENSG00000266028	SRGAP2	SRGAP2 _( -18943 )	4	chr1_206183899_206184402	1	0	0	0	0	0	0	1	0	0	0	0	0	0	0	0	0	0	0	0	0	0.243852	0.243852	0	0	0.243852	0.243852	1	0.243852	1
1086	6762	ENSG00000134871	COL4A2	1	ENSG00000113522	RAD50	RAD50 _( 18220 )	4	chr5_132429052_132429376	1	0	0	0	0	0	0	1	0	0	0	0	0	0	0	0	0	0	0	0	0	0.24362	0.24362	0	0	0.24362	0.24362	1	0.24362	1
2741	147	ENSG00000239911	PRKAG2-AS1	1	ENSG00000142949	PTPRF	PTPRF _( 16948 )	4	chr1_43542135_43542480	1	0	0	0	0	0	0	1	0	0	0	0	0	0	0	0	0	0	0	0	0	0.243557	0.243557	0	0	0.243557	0.243557	1	0.243557	1
245	4083	ENSG00000078269	SYNJ2	1	ENSG00000198369	SPRED2	SPRED2 _( -122161 )	4	chr2_65554798_65555074	5	1	1	1	0	1	0	0	1	0.243516	0.243516	0.0501667	0.0501667	0.300337	0.300337	0	0	0.21298	0.21298	0	0	0	0	0.173038	0.173038	0.300337	0.196007	1	0.243516	1
1618	6189	ENSG00000160271	RALGDS	1	ENSG00000164136	IL15	IL15 _( 76917 )	4	chr4_141713516_141714343	2	0	0	1	0	0	0	1	0	0	0	0	0	-0.111391	0.111391	0	0	0	0	0	0	-0.243394	0.243394	0	0	0.243394	0.177393	1	0.243394	1
3058	5677	ENSG00000284906	ARHGAP11B	1	ENSG00000180611	MB21D2	MB21D2 _( -22024 )	4	chr3_192940185_192940656	3	0	0	1	1	0	0	1	0	0	0	0	0	0.0270829	0.0270829	0.19581	0.19581	0	0	0	0	0.243294	0.243294	0	0	0.243294	0.155395	1	0.243294	1
258	1586	ENSG00000080839	RBL1	1	ENSG00000078124	ACER3	ACER3 _( 24193 )	4	chr11_76885060_76885837	2	0	0	0	1	0	0	1	0	0	0	0	0	0	0	0.0518538	0.0518538	0	0	0	0	0.243266	0.243266	0	0	0.243266	0.14756	1	0.243266	1
2891	7631	ENSG00000261884	ENSG00000261884	1	ENSG00000112541	PDE10A	PDE10A _( 63652 )	4	chr6_165922181_165922951	1	0	0	0	0	0	0	1	0	0	0	0	0	0	0	0	0	0	0	0	0	0.243233	0.243233	0	0	0.243233	0.243233	1	0.243233	1
2590	5566	ENSG00000220323	HIST2H2BD	1	ENSG00000163590	PPM1L	PPM1L _( 41249 )	4	chr3_160796851_160797295	5	0	1	1	1	0	1	1	0	0	0	0.142805	0.142805	0.170602	0.170602	0.0581918	0.0581918	0	0	0.0338798	0.0338798	0.243201	0.243201	0	0	0.243201	0.129736	1	0.243201	1
2011	6472	ENSG00000172123	SLFN12	1	ENSG00000164588	HCN1	HCN1 _( 72207 )	4	chr5_45623742_45624291	2	0	0	1	0	0	0	1	0	0	0	0	0	-0.0659776	0.0659776	0	0	0	0	0	0	-0.243156	0.243156	0	0	0.243156	0.154567	1	0.243156	1
1292	3085	ENSG00000142583	SLC2A5	1	ENSG00000153048	CARHSP1	CARHSP1 _( -9055 )	4	chr16_8878067_8879082	2	0	0	0	1	0	0	1	0	0	0	0	0	0	0	-0.0114796	0.0114796	0	0	0	0	-0.243141	0.243141	0	0	0.243141	0.12731	1	0.243141	1
346	1602	ENSG00000095383	TBC1D2	1	ENSG00000149256	TENM4	TENM4 _( -532866 )	4	chr11_79973814_79974540	1	0	0	0	0	0	0	1	0	0	0	0	0	0	0	0	0	0	0	0	0	-0.24313	0.24313	0	0	0.24313	0.24313	1	0.24313	1
1494	7376	ENSG00000153495	TEX29	1	ENSG00000057657	PRDM1	PRDM1 _( -282388 )	4	chr6_105803433_105803932	5	1	1	1	1	0	0	0	1	-0.243122	0.243122	-0.151277	0.151277	-0.230719	0.230719	-0.101481	0.101481	0	0	0	0	0	0	-0.397829	0.397829	0.397829	0.224886	1	0.243122	1
2855	9193	ENSG00000258757	ENSG00000258757	1	ENSG00000123570	RAB9B	RAB9B _( -28985 )	4	chrX_103861213_103861441	3	0	1	1	0	0	0	1	0	0	0	-0.0760697	0.0760697	-0.0542266	0.0542266	0	0	0	0	0	0	-0.243112	0.243112	0	0	0.243112	0.124469	1	0.243112	1
2303	4236	ENSG00000186204	CYP4F12	1	ENSG00000125538	IL1B	IL1B _( 11774 )	4	chr2_112824076_112825129	1	0	0	0	0	0	0	1	0	0	0	0	0	0	0	0	0	0	0	0	0	-0.243069	0.243069	0	0	0.243069	0.243069	1	0.243069	1
571	5897	ENSG00000108947	EFNB3	1	ENSG00000128052	KDR	KDR _( 194917 )	4	chr4_54930110_54930678	1	0	0	0	0	0	0	1	0	0	0	0	0	0	0	0	0	0	0	0	0	-0.24306	0.24306	0	0	0.24306	0.24306	1	0.24306	1
2338	4543	ENSG00000187908	DMBT1	1	ENSG00000163599	CTLA4	CTLA4 _( -62734 )	4	chr2_203804162_203805037	4	1	0	1	1	0	0	0	1	0.242652	0.242652	0	0	0.148802	0.148802	0.123711	0.123711	0	0	0	0	0	0	0.0842624	0.0842624	0.242652	0.149857	1	0.242652	1
1960	9248	ENSG00000170323	FABP4	1	ENSG00000183631	PRR32	PRR32 _( 210480 )	4	chrX_127030244_127030736	1	0	0	0	0	0	0	1	0	0	0	0	0	0	0	0	0	0	0	0	0	0.242591	0.242591	0	0	0.242591	0.242591	1	0.242591	1
1768	5759	ENSG00000164938	TP53INP1	1	ENSG00000178177	LCORL	LCORL _( -353636 )	4	chr4_18375512_18375947	1	0	0	0	0	0	0	1	0	0	0	0	0	0	0	0	0	0	0	0	0	0.242537	0.242537	0	0	0.242537	0.242537	1	0.242537	1
146	971	ENSG00000064195	ENSG00000064195	1	ENSG00000077327	SPAG6	SPAG6 _( 133781 )	4	chr10_22479226_22479676	1	0	0	0	0	0	0	1	0	0	0	0	0	0	0	0	0	0	0	0	0	0.242536	0.242536	0	0	0.242536	0.242536	1	0.242536	1
580	9294	ENSG00000109193	SULT1E1	1	ENSG00000276380	UBE2NL	UBE2NL _( 129411 )	4	chrX_144013482_144014180	1	0	0	0	0	0	0	1	0	0	0	0	0	0	0	0	0	0	0	0	0	0.242408	0.242408	0	0	0.242408	0.242408	1	0.242408	1
1710	5914	ENSG00000163683	SMIM14	1	ENSG00000150471	ADGRL3	ADGRL3 _( 226771 )	4	chr4_61428029_61428400	1	0	0	0	0	0	0	1	0	0	0	0	0	0	0	0	0	0	0	0	0	-0.242388	0.242388	0	0	0.242388	0.242388	1	0.242388	1
2817	6520	ENSG00000254692	ENSG00000254692	1	ENSG00000152932	RAB3C	RAB3C _( 525257 )	4	chr5_59107478_59108062	1	0	0	0	0	0	0	1	0	0	0	0	0	0	0	0	0	0	0	0	0	0.24216	0.24216	0	0	0.24216	0.24216	1	0.24216	1
430	4616	ENSG00000101986	ABCD1	1	ENSG00000124019	FAM124B	FAM124B _( -77677 )	4	chr2_224479762_224480042	2	0	0	1	0	0	0	1	0	0	0	0	0	-0.0734067	0.0734067	0	0	0	0	0	0	-0.242148	0.242148	0	0	0.242148	0.157778	1	0.242148	1
894	227	ENSG00000125826	RBCK1	1	ENSG00000184588	PDE4B	PDE4B _( -29994 )	4	chr1_65762105_65762520	6	0	1	1	0	1	1	1	1	0	0	0.0707538	0.0707538	0.0321071	0.0321071	0	0	0.0628558	0.0628558	0.13719	0.13719	0.242084	0.242084	0.00194659	0.00194659	0.242084	0.0911562	1	0.242084	1
1273	8307	ENSG00000141441	GAREM1	1	ENSG00000147509	RGS20	RGS20 _( 51590 )	4	chr8_53903398_53903880	2	0	0	1	0	0	0	1	0	0	0	0	0	0.0407102	0.0407102	0	0	0	0	0	0	0.242049	0.242049	0	0	0.242049	0.141379	1	0.242049	1
1061	8526	ENSG00000134243	SORT1	1	ENSG00000174417	TRHR	TRHR _( -86009 )	4	chr8_109000237_109000612	1	0	0	0	0	0	0	1	0	0	0	0	0	0	0	0	0	0	0	0	0	0.241979	0.241979	0	0	0.241979	0.241979	1	0.241979	1
2721	2141	ENSG00000235750	KIAA0040	1	ENSG00000074527	NTN4	NTN4 _( 88970 )	4	chr12_95701718_95702182	4	1	0	1	1	0	0	0	1	0.2418	0.2418	0	0	0.21566	0.21566	0.245807	0.245807	0	0	0	0	0	0	0.428098	0.428098	0.428098	0.282841	1	0.2418	1
2991	4217	ENSG00000273760	ENSG00000273760	1	ENSG00000144057	ST6GAL2	ST6GAL2 _( -138729 )	4	chr2_107025837_107026338	1	0	0	0	0	0	0	1	0	0	0	0	0	0	0	0	0	0	0	0	0	0.241745	0.241745	0	0	0.241745	0.241745	1	0.241745	1
2909	3253	ENSG00000264982	ENSG00000264982	1	ENSG00000186153	WWOX	WWOX _( 683788 )	4	chr16_78783201_78783537	5	1	1	0	1	1	0	0	1	0.24157	0.24157	0.101896	0.101896	0	0	0.207981	0.207981	0.0729	0.0729	0	0	0	0	0.0838356	0.0838356	0.24157	0.141637	1	0.24157	1
1044	1842	ENSG00000133315	MACROD1	1	ENSG00000197992	CLEC9A	CLEC9A _( 38588 )	4	chr12_10069265_10069451	1	0	0	0	0	0	0	1	0	0	0	0	0	0	0	0	0	0	0	0	0	0.241555	0.241555	0	0	0.241555	0.241555	1	0.241555	1
737	619	ENSG00000117228	GBP1	1	ENSG00000116667	C1orf21	C1orf21 _( 98681 )	4	chr1_184485739_184486339	2	0	0	0	1	0	0	1	0	0	0	0	0	0	0	0.145831	0.145831	0	0	0	0	0.241549	0.241549	0	0	0.241549	0.19369	1	0.241549	1
234	347	ENSG00000077152	UBE2T	1	ENSG00000156876	SASS6	SASS6 _( 58563 )	4	chr1_100074143_100074392	5	0	0	1	1	1	0	1	1	0	0	0	0	0.0990579	0.0990579	0.227673	0.227673	0.0368069	0.0368069	0	0	0.241286	0.241286	0.0059888	0.0059888	0.241286	0.122163	1	0.241286	1
704	3050	ENSG00000115604	IL18R1	1	ENSG00000182253	SYNM	SYNM _( -5118 )	4	chr15_99092836_99093099	1	0	0	0	0	0	0	1	0	0	0	0	0	0	0	0	0	0	0	0	0	-0.241099	0.241099	0	0	0.241099	0.241099	1	0.241099	1
2142	2622	ENSG00000178776	C5orf46	1	ENSG00000100592	DAAM1	DAAM1 _( 132413 )	4	chr14_59321059_59321792	5	1	0	1	1	0	1	0	1	-0.241025	0.241025	0	0	-0.260886	0.260886	-0.0774644	0.0774644	0	0	-0.0401933	0.0401933	0	0	-0.215824	0.215824	0.260886	0.167079	1	0.241025	1
2501	8064	ENSG00000204389	HSPA1A	1	ENSG00000155530	LRGUK	LRGUK _( 57500 )	4	chr7_134184799_134185055	2	0	0	0	0	1	0	1	0	0	0	0	0	0	0	0	0	0.00537824	0.00537824	0	0	0.241019	0.241019	0	0	0.241019	0.123199	1	0.241019	1
845	9121	ENSG00000123374	CDK2	1	ENSG00000188937	NYX	NYX _( 7925 )	4	chrX_41455359_41455648	1	0	0	0	0	0	0	1	0	0	0	0	0	0	0	0	0	0	0	0	0	-0.240796	0.240796	0	0	0.240796	0.240796	1	0.240796	1
2216	2925	ENSG00000183087	GAS6	1	ENSG00000140416	TPM1	TPM1 _( -65986 )	4	chr15_62976314_62976646	1	0	0	0	0	0	0	1	0	0	0	0	0	0	0	0	0	0	0	0	0	0.240791	0.240791	0	0	0.240791	0.240791	1	0.240791	1
780	5897	ENSG00000119866	BCL11A	1	ENSG00000128052	KDR	KDR _( 194917 )	4	chr4_54930110_54930678	1	0	0	0	0	0	0	1	0	0	0	0	0	0	0	0	0	0	0	0	0	-0.240751	0.240751	0	0	0.240751	0.240751	1	0.240751	1
882	378	ENSG00000125398	SOX9	1	ENSG00000143079	CTTNBP2NL	CTTNBP2NL _( -199144 )	4	chr1_112196557_112197037	6	1	1	1	1	0	1	0	1	-0.240646	0.240646	-0.00349877	0.00349877	-0.0959162	0.0959162	-0.130413	0.130413	0	0	-0.0221864	0.0221864	0	0	-0.245796	0.245796	0.245796	0.123076	1	0.240646	1
863	1406	ENSG00000124207	CSE1L	1	ENSG00000110693	SOX6	SOX6 _( -101262 )	4	chr11_16839905_16840167	1	0	0	0	0	0	0	1	0	0	0	0	0	0	0	0	0	0	0	0	0	0.240644	0.240644	0	0	0.240644	0.240644	1	0.240644	1
1509	1225	ENSG00000154262	ABCA6	1	ENSG00000138175	ARL3	ARL3 _( 17160 )	4	chr10_102696684_102697247	6	1	1	0	1	1	1	0	1	0.240627	0.240627	0.209648	0.209648	0	0	0.192705	0.192705	0.0717589	0.0717589	0.2667	0.2667	0	0	0.386769	0.386769	0.386769	0.228035	1	0.240627	1
898	6169	ENSG00000125885	MCM8	1	ENSG00000164073	MFSD8	MFSD8 _( -9193 )	4	chr4_127975227_127975578	3	0	0	1	1	0	0	1	0	0	0	0	0	0.0533425	0.0533425	0.0946333	0.0946333	0	0	0	0	0.240492	0.240492	0	0	0.240492	0.129489	1	0.240492	1
2142	3216	ENSG00000178776	C5orf46	1	ENSG00000124074	ENKD1	ENKD1 _( -16366 )	4	chr16_67683631_67684315	1	0	0	0	0	0	0	1	0	0	0	0	0	0	0	0	0	0	0	0	0	0.240479	0.240479	0	0	0.240479	0.240479	1	0.240479	1
1961	845	ENSG00000170340	B3GNT2	1	ENSG00000116996	ZP4	ZP4 _( -19800 )	4	chr1_237910722_237911177	1	0	0	0	0	0	0	1	0	0	0	0	0	0	0	0	0	0	0	0	0	0.240415	0.240415	0	0	0.240415	0.240415	1	0.240415	1
1247	5759	ENSG00000140254	DUOXA1	1	ENSG00000178177	LCORL	LCORL _( -353636 )	4	chr4_18375512_18375947	1	0	0	0	0	0	0	1	0	0	0	0	0	0	0	0	0	0	0	0	0	0.240413	0.240413	0	0	0.240413	0.240413	1	0.240413	1
2896	5759	ENSG00000262454	MIR193BHG	1	ENSG00000178177	LCORL	LCORL _( -353636 )	4	chr4_18375512_18375947	1	0	0	0	0	0	0	1	0	0	0	0	0	0	0	0	0	0	0	0	0	0.24022	0.24022	0	0	0.24022	0.24022	1	0.24022	1
885	6520	ENSG00000125538	IL1B	1	ENSG00000152932	RAB3C	RAB3C _( 525257 )	4	chr5_59107478_59108062	1	0	0	0	0	0	0	1	0	0	0	0	0	0	0	0	0	0	0	0	0	-0.240171	0.240171	0	0	0.240171	0.240171	1	0.240171	1
1263	1190	ENSG00000140682	TGFB1I1	1	ENSG00000138190	EXOC6	EXOC6 _( -7316 )	4	chr10_92826724_92827397	1	0	0	0	0	0	0	1	0	0	0	0	0	0	0	0	0	0	0	0	0	0.239867	0.239867	0	0	0.239867	0.239867	1	0.239867	1
2540	9271	ENSG00000206828	ENSG00000206828	1	ENSG00000129682	FGF13	FGF13 _( 195658 )	4	chrX_139026755_139027119	4	1	0	1	1	0	0	0	1	0.239849	0.239849	0	0	0.32925	0.32925	0.0355268	0.0355268	0	0	0	0	0	0	0.166004	0.166004	0.32925	0.192658	1	0.239849	1
844	907	ENSG00000123364	HOXC13	1	ENSG00000187134	AKR1C1	AKR1C1 _( 20519 )	4	chr10_4983772_4984085	1	0	0	0	0	0	0	1	0	0	0	0	0	0	0	0	0	0	0	0	0	0.239699	0.239699	0	0	0.239699	0.239699	1	0.239699	1
2097	3198	ENSG00000176153	GPX2	1	ENSG00000103034	NDRG4	NDRG4 _( -13590 )	4	chr16_58448960_58449256	7	1	1	1	1	1	1	0	1	0.239615	0.239615	0.0321048	0.0321048	0.104082	0.104082	0.272304	0.272304	0.145801	0.145801	0.255057	0.255057	0	0	0.117286	0.117286	0.272304	0.166607	1	0.239615	1
536	3987	ENSG00000106799	TGFBR1	1	ENSG00000055332	EIF2AK2	EIF2AK2 _( 31914 )	4	chr2_37124872_37125151	2	0	0	0	0	0	1	1	0	0	0	0	0	0	0	0	0	0	0	-0.0699489	0.0699489	-0.239612	0.239612	0	0	0.239612	0.15478	1	0.239612	1
2374	971	ENSG00000189362	NEMP2	1	ENSG00000077327	SPAG6	SPAG6 _( 133781 )	4	chr10_22479226_22479676	4	1	0	1	1	0	0	0	1	-0.239505	0.239505	0	0	-0.0121433	0.0121433	-0.248284	0.248284	0	0	0	0	0	0	-0.11759	0.11759	0.248284	0.154381	1	0.239505	1
2531	2324	ENSG00000205542	TMSB4X	1	ENSG00000102802	MEDAG	MEDAG _( 12834 )	4	chr13_30919025_30919473	2	0	0	0	1	0	0	1	0	0	0	0	0	0	0	0.0590824	0.0590824	0	0	0	0	0.239357	0.239357	0	0	0.239357	0.14922	1	0.239357	1
955	7430	ENSG00000129353	SLC44A2	1	ENSG00000111875	ASF1A	ASF1A _( -26548 )	4	chr6_118867067_118867672	1	0	0	0	0	0	0	1	0	0	0	0	0	0	0	0	0	0	0	0	0	-0.239236	0.239236	0	0	0.239236	0.239236	1	0.239236	1
2825	2787	ENSG00000255346	NOX5	1	ENSG00000248905	FMN1	FMN1 _( 214700 )	4	chr15_32979768_32980033	1	0	0	0	0	0	0	1	0	0	0	0	0	0	0	0	0	0	0	0	0	0.239129	0.239129	0	0	0.239129	0.239129	1	0.239129	1
234	5101	ENSG00000077152	UBE2T	1	ENSG00000182247	UBE2E2	UBE2E2 _( 39080 )	4	chr3_23242100_23242555	4	1	1	0	0	1	0	0	1	0.239117	0.239117	0.146587	0.146587	0	0	0	0	0.388272	0.388272	0	0	0	0	0.00077351	0.00077351	0.388272	0.193687	1	0.239117	1
1460	4008	ENSG00000151632	AKR1C2	1	ENSG00000162878	PKDCC	PKDCC _( 36091 )	4	chr2_42084111_42084556	5	1	1	1	0	1	0	0	1	0.239116	0.239116	0.0772542	0.0772542	0.189929	0.189929	0	0	0.173254	0.173254	0	0	0	0	0.105607	0.105607	0.239116	0.157032	1	0.239116	1
2147	4730	ENSG00000178934	LGALS7B	1	ENSG00000101247	NDUFAF5	NDUFAF5 _( 11254 )	4	chr20_13796204_13796662	5	1	1	0	1	1	0	0	1	-0.239072	0.239072	-0.0714076	0.0714076	0	0	-0.271768	0.271768	-0.0543404	0.0543404	0	0	0	0	-0.12661	0.12661	0.271768	0.15264	1	0.239072	1
2166	5492	ENSG00000179715	PCED1B	1	ENSG00000114115	RBP1	RBP1 _( 2203 )	4	chr3_139537409_139537626	1	0	0	0	0	0	0	1	0	0	0	0	0	0	0	0	0	0	0	0	0	0.238972	0.238972	0	0	0.238972	0.238972	1	0.238972	1
2921	7859	ENSG00000266088	ENSG00000266088	1	ENSG00000135218	CD36	CD36 _( -80622 )	4	chr7_80288349_80288953	2	1	0	0	0	0	0	0	1	0.238844	0.238844	0	0	0	0	0	0	0	0	0	0	0	0	0.0029756	0.0029756	0.238844	0.12091	1	0.238844	1
1356	386	ENSG00000144834	TAGLN3	1	ENSG00000116793	PHTF1	PHTF1 _( 84474 )	4	chr1_113674680_113675015	1	0	0	0	0	0	0	1	0	0	0	0	0	0	0	0	0	0	0	0	0	0.238535	0.238535	0	0	0.238535	0.238535	1	0.238535	1
2539	3977	ENSG00000206538	VGLL3	1	ENSG00000277354	CRIM1	CRIM1 _( -366171 )	4	chr2_35989476_35989755	1	0	0	0	0	0	0	1	0	0	0	0	0	0	0	0	0	0	0	0	0	-0.238487	0.238487	0	0	0.238487	0.238487	1	0.238487	1
2541	2200	ENSG00000206885	SNORA75	1	ENSG00000198855	FICD	FICD _( -6510 )	4	chr12_108508335_108508675	3	0	0	0	0	0	1	1	1	0	0	0	0	0	0	0	0	0	0	-0.120769	0.120769	-0.238234	0.238234	-0.0784977	0.0784977	0.238234	0.145833	1	0.238234	1
1103	3252	ENSG00000135414	GDF11	1	ENSG00000186153	WWOX	WWOX _( 471285 )	4	chr16_78570698_78571107	1	0	0	0	0	0	0	1	0	0	0	0	0	0	0	0	0	0	0	0	0	-0.238151	0.238151	0	0	0.238151	0.238151	1	0.238151	1
2589	1538	ENSG00000218980	FTH1P15	1	ENSG00000167996	FTH1	FTH1 _( 3451 )	4	chr11_61961642_61964209	6	1	1	1	1	1	0	0	1	0.238087	0.238087	0.170356	0.170356	0.1026	0.1026	0.0374718	0.0374718	0.0922333	0.0922333	0	0	0	0	0.249803	0.249803	0.249803	0.148425	1	0.238087	1
1507	1897	ENSG00000154217	PITPNC1	1	ENSG00000123095	BHLHE41	BHLHE41 _( -348162 )	4	chr12_26473289_26473502	5	1	0	1	1	1	0	0	1	0.238056	0.238056	0	0	0.0150935	0.0150935	0.103256	0.103256	0.098679	0.098679	0	0	0	0	0.0336567	0.0336567	0.238056	0.0977483	1	0.238056	1
2608	7906	ENSG00000223891	OSER1-DT	1	ENSG00000105829	BET1	BET1 _( -111006 )	4	chr7_94115388_94115624	1	0	0	0	0	0	0	1	0	0	0	0	0	0	0	0	0	0	0	0	0	-0.238027	0.238027	0	0	0.238027	0.238027	1	0.238027	1
1969	550	ENSG00000170442	KRT86	1	ENSG00000120337	TNFSF18	TNFSF18 _( 79363 )	4	chr1_172971351_172971600	1	0	0	0	0	0	0	1	0	0	0	0	0	0	0	0	0	0	0	0	0	0.237988	0.237988	0	0	0.237988	0.237988	1	0.237988	1
1296	4260	ENSG00000142765	SYTL1	1	ENSG00000163083	INHBB	INHBB _( -7719 )	4	chr2_120337936_120338424	3	0	0	0	1	0	0	1	1	0	0	0	0	0	0	0.054932	0.054932	0	0	0	0	0.237983	0.237983	0.00512503	0.00512503	0.237983	0.0993465	1	0.237983	1
274	3137	ENSG00000085117	CD82	1	ENSG00000077238	IL4R	IL4R _( 4783 )	4	chr16_27318451_27318741	1	0	0	0	0	0	0	1	0	0	0	0	0	0	0	0	0	0	0	0	0	-0.237918	0.237918	0	0	0.237918	0.237918	1	0.237918	1
1888	9127	ENSG00000168209	DDIT4	1	ENSG00000189221	MAOA	MAOA _( 61981 )	4	chrX_43716888_43717434	2	0	0	0	0	1	0	1	0	0	0	0	0	0	0	0	0	-0.000721289	0.000721289	0	0	-0.237888	0.237888	0	0	0.237888	0.119305	1	0.237888	1
2589	8544	ENSG00000218980	FTH1P15	1	ENSG00000164758	MED30	MED30 _( 100255 )	4	chr8_117620968_117621407	1	0	0	0	0	0	0	1	0	0	0	0	0	0	0	0	0	0	0	0	0	-0.237684	0.237684	0	0	0.237684	0.237684	1	0.237684	1
2620	2443	ENSG00000224650	IGHV3-74	1	ENSG00000080166	DCT	DCT _( 59860 )	4	chr13_94419239_94419822	1	0	0	0	0	0	0	1	0	0	0	0	0	0	0	0	0	0	0	0	0	-0.237658	0.237658	0	0	0.237658	0.237658	1	0.237658	1
1231	7121	ENSG00000139289	PHLDA1	1	ENSG00000158406	HIST1H4H	HIST1H4H _( -19343 )	4	chr6_26304852_26305573	5	1	0	1	1	1	0	0	1	0.237537	0.237537	0	0	0.327071	0.327071	0.128977	0.128977	0.186909	0.186909	0	0	0	0	0.0160634	0.0160634	0.327071	0.179312	1	0.237537	1
1376	8877	ENSG00000145632	PLK2	1	ENSG00000127084	FGD3	FGD3 _( 40760 )	4	chr9_92988211_92988824	5	1	0	1	1	0	1	0	1	0.237457	0.237457	0	0	0.180745	0.180745	0.313969	0.313969	0	0	0.268569	0.268569	0	0	0.0587778	0.0587778	0.313969	0.211904	1	0.237457	1
1358	8961	ENSG00000145040	UCN2	1	ENSG00000041982	TNC	TNC _( 10803 )	4	chr9_115106636_115107454	1	0	0	0	0	0	0	1	0	0	0	0	0	0	0	0	0	0	0	0	0	-0.237118	0.237118	0	0	0.237118	0.237118	1	0.237118	1
291	3078	ENSG00000087586	AURKA	1	ENSG00000010539	ZNF200	ZNF200 _( -7771 )	4	chr16_3243992_3244244	2	0	0	1	0	0	0	1	0	0	0	0	0	0.0044418	0.0044418	0	0	0	0	0	0	0.237055	0.237055	0	0	0.237055	0.120748	1	0.237055	1
2896	6559	ENSG00000262454	MIR193BHG	1	ENSG00000164326	CARTPT	CARTPT _( -65705 )	4	chr5_71653026_71653458	1	0	0	0	0	0	0	1	0	0	0	0	0	0	0	0	0	0	0	0	0	0.23704	0.23704	0	0	0.23704	0.23704	1	0.23704	1
2972	8914	ENSG00000272482	ENSG00000272482	1	ENSG00000136826	KLF4	KLF4 _( -195488 )	4	chr9_107685970_107686185	1	0	0	0	0	0	0	1	0	0	0	0	0	0	0	0	0	0	0	0	0	0.237008	0.237008	0	0	0.237008	0.237008	1	0.237008	1
1549	3010	ENSG00000156521	TYSND1	1	ENSG00000169594	BNC1	BNC1 _( 12381 )	4	chr15_83271862_83272333	1	0	0	0	0	0	0	1	0	0	0	0	0	0	0	0	0	0	0	0	0	0.236962	0.236962	0	0	0.236962	0.236962	1	0.236962	1
1336	997	ENSG00000143816	WNT9A	1	ENSG00000107968	MAP3K8	MAP3K8 _( 60331 )	4	chr10_30494268_30494486	5	1	1	0	1	0	1	0	1	0.236958	0.236958	0.100583	0.100583	0	0	0.215184	0.215184	0	0	0.232039	0.232039	0	0	0.126487	0.126487	0.236958	0.18225	1	0.236958	1
2797	6524	ENSG00000251095	ENSG00000251095	1	ENSG00000130449	ZSWIM6	ZSWIM6 _( -8866 )	4	chr5_61322889_61323407	2	0	0	0	1	0	0	1	0	0	0	0	0	0	0	-0.14477	0.14477	0	0	0	0	-0.23689	0.23689	0	0	0.23689	0.19083	1	0.23689	1
532	7394	ENSG00000106565	TMEM176B	1	ENSG00000080546	SESN1	SESN1 _( 24785 )	4	chr6_109069834_109070034	5	1	1	0	1	1	0	0	1	-0.236865	0.236865	-0.229644	0.229644	0	0	-0.365751	0.365751	-0.155362	0.155362	0	0	0	0	-0.0913382	0.0913382	0.365751	0.215792	1	0.236865	1
1390	8327	ENSG00000146674	IGFBP3	1	ENSG00000178538	CA8	CA8 _( 240121 )	4	chr8_60040911_60041291	1	0	0	0	0	0	0	1	0	0	0	0	0	0	0	0	0	0	0	0	0	0.236787	0.236787	0	0	0.236787	0.236787	1	0.236787	1
2269	7415	ENSG00000185070	FLRT2	1	ENSG00000112769	LAMA4	LAMA4 _( -213562 )	4	chr6_112468501_112468706	1	0	0	0	0	0	0	1	0	0	0	0	0	0	0	0	0	0	0	0	0	0.236759	0.236759	0	0	0.236759	0.236759	1	0.236759	1
179	8990	ENSG00000070495	JMJD6	1	ENSG00000165219	GAPVD1	GAPVD1 _( 118561 )	4	chr9_125380355_125380743	6	1	1	1	1	1	0	0	1	0.2367	0.2367	0.150541	0.150541	0.193984	0.193984	0.052208	0.052208	0.1922	0.1922	0	0	0	0	0.306535	0.306535	0.306535	0.188695	1	0.2367	1
2203	2558	ENSG00000182253	SYNM	1	ENSG00000139874	SSTR1	SSTR1 _( -98861 )	4	chr14_38108695_38109138	6	1	1	1	0	1	1	0	1	0.236668	0.236668	0.063768	0.063768	0.141827	0.141827	0	0	0.163291	0.163291	0.0798948	0.0798948	0	0	0.207548	0.207548	0.236668	0.148833	1	0.236668	1
2535	6403	ENSG00000206075	SERPINB5	1	ENSG00000113361	CDH6	CDH6 _( 167412 )	4	chr5_31361162_31361682	5	1	1	0	1	0	1	0	1	0.236604	0.236604	0.349432	0.349432	0	0	0.264095	0.264095	0	0	0.0133735	0.0133735	0	0	0.14201	0.14201	0.349432	0.201103	1	0.236604	1
960	1586	ENSG00000129484	PARP2	1	ENSG00000078124	ACER3	ACER3 _( 24193 )	4	chr11_76885060_76885837	1	0	0	0	0	0	0	1	0	0	0	0	0	0	0	0	0	0	0	0	0	0.23653	0.23653	0	0	0.23653	0.23653	1	0.23653	1
1018	8401	ENSG00000132386	SERPINF1	1	ENSG00000164687	FABP5	FABP5 _( -45747 )	4	chr8_81234291_81234616	5	1	1	1	1	0	0	0	1	-0.236525	0.236525	-0.180995	0.180995	-0.115796	0.115796	-0.018135	0.018135	0	0	0	0	0	0	-0.200857	0.200857	0.236525	0.150462	1	0.236525	1
2544	348	ENSG00000207445	SNORD15B	1	ENSG00000162692	VCAM1	VCAM1 _( 65859 )	4	chr1_100785601_100786038	1	0	0	0	0	0	0	1	0	0	0	0	0	0	0	0	0	0	0	0	0	-0.236396	0.236396	0	0	0.236396	0.236396	1	0.236396	1
158	1472	ENSG00000065911	MTHFD2	1	ENSG00000026508	CD44	CD44 _( 78515 )	4	chr11_35217385_35217661	1	0	0	0	0	0	0	1	0	0	0	0	0	0	0	0	0	0	0	0	0	-0.236135	0.236135	0	0	0.236135	0.236135	1	0.236135	1
1504	3322	ENSG00000154153	RETREG1	1	ENSG00000153976	HS3ST3A1	HS3ST3A1 _( -196037 )	4	chr17_13797964_13798182	2	0	0	0	1	0	0	1	0	0	0	0	0	0	0	-0.0807217	0.0807217	0	0	0	0	-0.23607	0.23607	0	0	0.23607	0.158396	1	0.23607	1
1085	8388	ENSG00000134830	C5AR2	1	ENSG00000104435	STMN2	STMN2 _( -298420 )	4	chr8_79312072_79312394	1	0	0	0	0	0	0	1	0	0	0	0	0	0	0	0	0	0	0	0	0	0.235864	0.235864	0	0	0.235864	0.235864	1	0.235864	1
68	5064	ENSG00000025434	NR1H3	1	ENSG00000154743	TSEN2	TSEN2 _( -90112 )	4	chr3_12393775_12394320	1	0	0	0	0	0	0	1	0	0	0	0	0	0	0	0	0	0	0	0	0	0.235852	0.235852	0	0	0.235852	0.235852	1	0.235852	1
2619	4132	ENSG00000224557	HLA-DPB2	1	ENSG00000115363	EVA1A	EVA1A _( -3549 )	4	chr2_75573271_75573941	5	1	1	1	0	1	0	0	1	-0.235826	0.235826	-0.122596	0.122596	-0.172932	0.172932	0	0	-0.00563836	0.00563836	0	0	0	0	-5.8872e-05	5.8872e-05	0.235826	0.10741	1	0.235826	1
1186	2376	ENSG00000137962	ARHGAP29	1	ENSG00000136161	RCBTB2	RCBTB2 _( 24918 )	4	chr13_48508113_48508338	1	0	0	0	0	0	0	1	0	0	0	0	0	0	0	0	0	0	0	0	0	-0.235819	0.235819	0	0	0.235819	0.235819	1	0.235819	1
2845	1198	ENSG00000258092	ENSG00000258092	1	ENSG00000177853	ZNF518A	ZNF518A _( 22795 )	4	chr10_96152510_96152724	2	0	1	0	0	0	0	1	0	0	0	0.0434599	0.0434599	0	0	0	0	0	0	0	0	0.235741	0.235741	0	0	0.235741	0.1396	1	0.235741	1
2610	2279	ENSG00000224032	EPB41L4A-AS1	1	ENSG00000177169	ULK1	ULK1 _( -15924 )	4	chr12_131878475_131878727	7	1	1	1	1	1	1	0	1	0.23564	0.23564	0.44738	0.44738	0.162603	0.162603	0.102898	0.102898	0.0941227	0.0941227	0.0342375	0.0342375	0	0	3.16312e-05	3.16312e-05	0.44738	0.153845	1	0.23564	1
1890	6259	ENSG00000168255	POLR2J3	1	ENSG00000171503	ETFDH	ETFDH _( -131071 )	4	chr4_158540203_158541054	1	0	0	0	0	0	0	1	0	0	0	0	0	0	0	0	0	0	0	0	0	-0.235433	0.235433	0	0	0.235433	0.235433	1	0.235433	1
1532	4626	ENSG00000155816	FMN2	1	ENSG00000168955	TM4SF20	TM4SF20 _( -16010 )	4	chr2_227395316_227396083	1	0	0	0	0	0	0	1	0	0	0	0	0	0	0	0	0	0	0	0	0	0.235384	0.235384	0	0	0.235384	0.235384	1	0.235384	1
333	2801	ENSG00000092295	TGM1	1	ENSG00000134146	DPH6	DPH6 _( 46145 )	4	chr15_35499703_35500048	4	0	1	1	0	0	0	1	1	0	0	0.0715164	0.0715164	0.0181597	0.0181597	0	0	0	0	0	0	0.235345	0.235345	0.0660999	0.0660999	0.235345	0.0977802	1	0.235345	1
274	8593	ENSG00000085117	CD82	1	ENSG00000104537	ANXA13	ANXA13 _( 28444 )	4	chr8_123707919_123708963	1	0	0	0	0	0	0	1	0	0	0	0	0	0	0	0	0	0	0	0	0	-0.235322	0.235322	0	0	0.235322	0.235322	1	0.235322	1
310	3078	ENSG00000089685	BIRC5	1	ENSG00000010539	ZNF200	ZNF200 _( -7771 )	4	chr16_3243992_3244244	1	0	0	0	0	0	0	1	0	0	0	0	0	0	0	0	0	0	0	0	0	0.235308	0.235308	0	0	0.235308	0.235308	1	0.235308	1
1722	215	ENSG00000163874	ZC3H12A	1	ENSG00000132854	KANK4	KANK4 _( 23037 )	4	chr1_62295688_62296377	1	0	0	0	0	0	0	1	0	0	0	0	0	0	0	0	0	0	0	0	0	-0.235267	0.235267	0	0	0.235267	0.235267	1	0.235267	1
2945	7527	ENSG00000268465	ENSG00000268465	1	ENSG00000152818	UTRN	UTRN _( 36749 )	4	chr6_144322450_144322856	1	0	0	0	0	0	0	1	0	0	0	0	0	0	0	0	0	0	0	0	0	-0.235257	0.235257	0	0	0.235257	0.235257	1	0.235257	1
1508	7472	ENSG00000154237	LRRK1	1	ENSG00000196569	LAMA2	LAMA2 _( -282268 )	4	chr6_128600449_128600873	1	0	0	0	0	0	0	1	0	0	0	0	0	0	0	0	0	0	0	0	0	0.235237	0.235237	0	0	0.235237	0.235237	1	0.235237	1
2848	3745	ENSG00000258580	ENSG00000258580	1	ENSG00000104880	ARHGEF18	ARHGEF18 _( -6229 )	4	chr19_7376048_7376605	1	0	0	0	0	0	0	1	0	0	0	0	0	0	0	0	0	0	0	0	0	0.235225	0.235225	0	0	0.235225	0.235225	1	0.235225	1
2740	2895	ENSG00000239906	ENSG00000239906	1	ENSG00000128849	CGNL1	CGNL1 _( -14830 )	4	chr15_57360854_57361137	3	1	1	0	0	0	0	0	1	-0.235188	0.235188	-0.102578	0.102578	0	0	0	0	0	0	0	0	0	0	-0.236621	0.236621	0.236621	0.191463	1	0.235188	1
2956	293	ENSG00000269899	ENSG00000269899	1	ENSG00000153904	DDAH1	DDAH1 _( 132111 )	4	chr1_85445878_85446252	1	0	0	0	0	0	0	1	0	0	0	0	0	0	0	0	0	0	0	0	0	0.235169	0.235169	0	0	0.235169	0.235169	1	0.235169	1
1662	3456	ENSG00000162723	SLAMF9	1	ENSG00000121057	AKAP1	AKAP1 _( 73121 )	4	chr17_57158213_57159003	1	0	0	0	0	0	0	1	0	0	0	0	0	0	0	0	0	0	0	0	0	0.23515	0.23515	0	0	0.23515	0.23515	1	0.23515	1
958	4591	ENSG00000129451	KLK10	1	ENSG00000135912	TTLL4	TTLL4 _( 34681 )	4	chr2_218745526_218746145	4	1	0	1	1	0	0	0	1	0.235088	0.235088	0	0	0.0790247	0.0790247	0.0658225	0.0658225	0	0	0	0	0	0	0.0483134	0.0483134	0.235088	0.107062	1	0.235088	1
2394	868	ENSG00000196611	MMP1	1	ENSG00000196289	BECN2	BECN2 _( 15653 )	4	chr1_241973420_241973706	2	0	0	1	0	0	0	1	0	0	0	0	0	-0.00211061	0.00211061	0	0	0	0	0	0	-0.235018	0.235018	0	0	0.235018	0.118564	1	0.235018	1
1338	5062	ENSG00000143845	ETNK2	1	ENSG00000197548	ATG7	ATG7 _( 205265 )	4	chr3_11477574_11478083	1	0	0	0	0	0	0	1	0	0	0	0	0	0	0	0	0	0	0	0	0	-0.234954	0.234954	0	0	0.234954	0.234954	1	0.234954	1
324	40	ENSG00000091136	LAMB1	1	ENSG00000276747	PADI6	PADI6 _( -31486 )	4	chr1_17340104_17340710	1	0	0	0	0	0	0	1	0	0	0	0	0	0	0	0	0	0	0	0	0	-0.234882	0.234882	0	0	0.234882	0.234882	1	0.234882	1
2162	3905	ENSG00000179523	EIF3J-DT	1	ENSG00000214842	RAD51AP2	RAD51AP2 _( 290277 )	4	chr2_17227783_17228162	1	0	0	0	0	0	0	1	0	0	0	0	0	0	0	0	0	0	0	0	0	0.234875	0.234875	0	0	0.234875	0.234875	1	0.234875	1
1832	1406	ENSG00000166845	C18orf54	1	ENSG00000110693	SOX6	SOX6 _( -101262 )	4	chr11_16839905_16840167	2	0	0	0	0	0	0	1	1	0	0	0	0	0	0	0	0	0	0	0	0	0.234772	0.234772	0.00055467	0.00055467	0.234772	0.117663	1	0.234772	1
1699	8504	ENSG00000163513	TGFBR2	1	ENSG00000174429	ABRA	ABRA _( -93548 )	4	chr8_106863793_106864568	7	1	1	1	1	1	1	0	1	0.234699	0.234699	0.226536	0.226536	0.28858	0.28858	0.270088	0.270088	0.0604259	0.0604259	0.0462898	0.0462898	0	0	0.0335542	0.0335542	0.28858	0.165739	1	0.234699	1
877	8638	ENSG00000125148	MT2A	1	ENSG00000277494	GPIHBP1	GPIHBP1 _( -37169 )	4	chr8_143175748_143176024	1	0	0	0	0	0	0	1	0	0	0	0	0	0	0	0	0	0	0	0	0	0.234551	0.234551	0	0	0.234551	0.234551	1	0.234551	1
1844	8526	ENSG00000167157	PRRX2	1	ENSG00000174417	TRHR	TRHR _( -86009 )	4	chr8_109000237_109000612	5	1	1	1	0	1	0	0	1	0.234488	0.234488	0.0900114	0.0900114	0.0611361	0.0611361	0	0	0.198209	0.198209	0	0	0	0	0.0805096	0.0805096	0.234488	0.132871	1	0.234488	1
236	9168	ENSG00000077264	PAK3	1	ENSG00000102271	KLHL4	KLHL4 _( 382611 )	4	chrX_87900360_87900846	1	0	0	0	0	0	0	1	0	0	0	0	0	0	0	0	0	0	0	0	0	0.234306	0.234306	0	0	0.234306	0.234306	1	0.234306	1
599	6847	ENSG00000110080	ST3GAL4	1	ENSG00000156463	SH3RF2	SH3RF2 _( -32366 )	4	chr5_145903911_145904213	4	0	0	1	0	1	1	1	0	0	0	0	0	-0.0104865	0.0104865	0	0	-0.0653217	0.0653217	-0.0284419	0.0284419	-0.23416	0.23416	0	0	0.23416	0.0846025	1	0.23416	1
958	4094	ENSG00000129451	KLK10	1	ENSG00000163217	BMP10	BMP10 _( 24970 )	4	chr2_68846164_68846547	1	0	0	0	0	0	0	1	0	0	0	0	0	0	0	0	0	0	0	0	0	0.234089	0.234089	0	0	0.234089	0.234089	1	0.234089	1
1171	7061	ENSG00000137699	TRIM29	1	ENSG00000215022	ENSG00000215022	ENSG00000215022 _( 249628 )	4	chr6_13045773_13045958	1	0	0	0	0	0	0	1	0	0	0	0	0	0	0	0	0	0	0	0	0	0.234069	0.234069	0	0	0.234069	0.234069	1	0.234069	1
616	3078	ENSG00000111206	FOXM1	1	ENSG00000010539	ZNF200	ZNF200 _( -7771 )	4	chr16_3243992_3244244	1	0	0	0	0	0	0	1	0	0	0	0	0	0	0	0	0	0	0	0	0	0.234001	0.234001	0	0	0.234001	0.234001	1	0.234001	1
2884	2582	ENSG00000261150	EPPK1	1	ENSG00000165506	DNAAF2	DNAAF2 _( -6573 )	4	chr14_49641803_49642085	1	0	0	0	0	0	0	1	0	0	0	0	0	0	0	0	0	0	0	0	0	-0.233837	0.233837	0	0	0.233837	0.233837	1	0.233837	1
2308	1552	ENSG00000186493	C5orf38	1	ENSG00000110721	CHKA	CHKA _( -24677 )	4	chr11_68146121_68146536	1	0	0	0	0	0	0	1	0	0	0	0	0	0	0	0	0	0	0	0	0	0.23378	0.23378	0	0	0.23378	0.23378	1	0.23378	1
1501	8607	ENSG00000154127	UBASH3B	1	ENSG00000155897	ADCY8	ADCY8 _( 238320 )	4	chr8_130803397_130804106	2	0	1	0	0	0	0	1	0	0	0	1.28748e-05	1.28748e-05	0	0	0	0	0	0	0	0	0.233746	0.233746	0	0	0.233746	0.116879	1	0.233746	1
2816	7884	ENSG00000254614	ENSG00000254614	1	ENSG00000157240	FZD1	FZD1 _( -24514 )	4	chr7_91239106_91239850	1	0	0	0	0	0	0	1	0	0	0	0	0	0	0	0	0	0	0	0	0	-0.233715	0.233715	0	0	0.233715	0.233715	1	0.233715	1
491	506	ENSG00000105141	CASP14	1	ENSG00000143226	FCGR2A	FCGR2A _( 1125 )	4	chr1_161506555_161507122	2	0	1	0	0	0	0	1	0	0	0	0.0555905	0.0555905	0	0	0	0	0	0	0	0	0.233579	0.233579	0	0	0.233579	0.144585	1	0.233579	1
452	6582	ENSG00000103145	HCFC1R1	1	ENSG00000164253	WDR41	WDR41 _( 50726 )	4	chr5_77569529_77569885	1	0	0	0	0	0	0	1	0	0	0	0	0	0	0	0	0	0	0	0	0	0.233542	0.233542	0	0	0.233542	0.233542	1	0.233542	1
1059	6728	ENSG00000134215	VAV3	1	ENSG00000155324	GRAMD2B	GRAMD2B _( 85364 )	4	chr5_126445496_126446033	1	0	0	0	0	0	0	1	0	0	0	0	0	0	0	0	0	0	0	0	0	-0.233442	0.233442	0	0	0.233442	0.233442	1	0.233442	1
1132	1406	ENSG00000136159	NUDT15	1	ENSG00000110693	SOX6	SOX6 _( -101262 )	4	chr11_16839905_16840167	1	0	0	0	0	0	0	1	0	0	0	0	0	0	0	0	0	0	0	0	0	0.233423	0.233423	0	0	0.233423	0.233423	1	0.233423	1
1167	7525	ENSG00000137502	RAB30	1	ENSG00000152818	UTRN	UTRN _( -33165 )	4	chr6_144252342_144252536	5	1	1	0	1	1	0	0	1	0.233215	0.233215	0.13779	0.13779	0	0	0.0414096	0.0414096	0.19143	0.19143	0	0	0	0	0.0603013	0.0603013	0.233215	0.132829	1	0.233215	1
1259	1340	ENSG00000140519	RHCG	1	ENSG00000205495	OR52J3	OR52J3 _( -3988 )	4	chr11_5042161_5042538	1	0	0	0	0	0	0	1	0	0	0	0	0	0	0	0	0	0	0	0	0	-0.233195	0.233195	0	0	0.233195	0.233195	1	0.233195	1
1368	3013	ENSG00000145362	ANK2	1	ENSG00000156218	ADAMTSL3	ADAMTSL3 _( 92914 )	4	chr15_83747000_83747534	1	0	0	0	0	0	0	1	0	0	0	0	0	0	0	0	0	0	0	0	0	0.233159	0.233159	0	0	0.233159	0.233159	1	0.233159	1
2520	8365	ENSG00000204866	IGFL2	1	ENSG00000178860	MSC	MSC _( -79462 )	4	chr8_71923930_71924315	1	0	0	0	0	0	0	1	0	0	0	0	0	0	0	0	0	0	0	0	0	-0.233155	0.233155	0	0	0.233155	0.233155	1	0.233155	1
2212	8723	ENSG00000182841	RRP7BP	1	ENSG00000147883	CDKN2B	CDKN2B _( -155884 )	4	chr9_22165247_22165485	1	0	0	0	0	0	0	1	0	0	0	0	0	0	0	0	0	0	0	0	0	0.232978	0.232978	0	0	0.232978	0.232978	1	0.232978	1
799	2467	ENSG00000120693	SMAD9	1	ENSG00000198542	ITGBL1	ITGBL1 _( 104067 )	4	chr13_101556660_101557281	6	1	1	1	1	1	0	0	1	0.23285	0.23285	0.189221	0.189221	0.253534	0.253534	0.117025	0.117025	0.156656	0.156656	0	0	0	0	0.071216	0.071216	0.253534	0.170084	1	0.23285	1
1715	4288	ENSG00000163734	CXCL3	1	ENSG00000144229	THSD7B	THSD7B _( 256195 )	4	chr2_137021740_137022063	1	0	0	0	0	0	0	1	0	0	0	0	0	0	0	0	0	0	0	0	0	-0.232785	0.232785	0	0	0.232785	0.232785	1	0.232785	1
2743	7304	ENSG00000240065	PSMB9	1	ENSG00000013375	PGM3	PGM3 _( -115169 )	4	chr6_83309105_83309605	1	0	0	0	0	0	0	1	0	0	0	0	0	0	0	0	0	0	0	0	0	-0.232589	0.232589	0	0	0.232589	0.232589	1	0.232589	1
2350	6169	ENSG00000188373	C10orf99	1	ENSG00000164073	MFSD8	MFSD8 _( -9193 )	4	chr4_127975227_127975578	1	0	0	0	0	0	0	1	0	0	0	0	0	0	0	0	0	0	0	0	0	-0.23258	0.23258	0	0	0.23258	0.23258	1	0.23258	1
1648	4125	ENSG00000162390	ACOT11	1	ENSG00000159399	HK2	HK2 _( -81102 )	4	chr2_74752546_74752879	5	1	1	1	1	0	0	0	1	0.232574	0.232574	5.90114e-05	5.90114e-05	0.142296	0.142296	0.126366	0.126366	0	0	0	0	0	0	0.224227	0.224227	0.232574	0.145104	1	0.232574	1
68	1249	ENSG00000025434	NR1H3	1	ENSG00000108055	SMC3	SMC3 _( -30843 )	4	chr10_110535991_110536848	1	0	0	0	0	0	0	1	0	0	0	0	0	0	0	0	0	0	0	0	0	-0.232419	0.232419	0	0	0.232419	0.232419	1	0.232419	1
95	8654	ENSG00000041353	RAB27B	1	ENSG00000173253	DMRT2	DMRT2 _( 157734 )	4	chr9_1207592_1208691	1	0	0	0	0	0	0	1	0	0	0	0	0	0	0	0	0	0	0	0	0	-0.232414	0.232414	0	0	0.232414	0.232414	1	0.232414	1
2241	5030	ENSG00000184205	TSPYL2	1	ENSG00000205593	DENND6B	DENND6B _( -2327 )	4	chr22_50329387_50329561	2	0	0	0	0	1	0	1	0	0	0	0	0	0	0	0	0	-0.155428	0.155428	0	0	-0.232402	0.232402	0	0	0.232402	0.193915	1	0.232402	1
2105	3444	ENSG00000176532	PRR15	1	ENSG00000108924	HLF	HLF _( -130025 )	4	chr17_55134564_55134987	1	0	0	0	0	0	0	1	0	0	0	0	0	0	0	0	0	0	0	0	0	-0.232389	0.232389	0	0	0.232389	0.232389	1	0.232389	1
354	6241	ENSG00000097021	ACOT7	1	ENSG00000171564	FGB	FGB _( -1671 )	4	chr4_154560633_154561285	4	1	0	0	1	0	1	0	1	0.232384	0.232384	0	0	0	0	0.206981	0.206981	0	0	0.344215	0.344215	0	0	0.229491	0.229491	0.344215	0.253268	1	0.232384	1
730	1452	ENSG00000116741	RGS2	1	ENSG00000176102	CSTF3	CSTF3 _( -45098 )	4	chr11_33207469_33207897	1	0	0	0	0	0	0	1	0	0	0	0	0	0	0	0	0	0	0	0	0	0.232371	0.232371	0	0	0.232371	0.232371	1	0.232371	1
865	606	ENSG00000124225	PMEPA1	1	ENSG00000116701	NCF2	NCF2 _( 21409 )	4	chr1_183569050_183569467	3	0	0	0	1	1	0	1	0	0	0	0	0	0	0	0.0749822	0.0749822	0.18932	0.18932	0	0	0.23232	0.23232	0	0	0.23232	0.165541	1	0.23232	1
2262	2035	ENSG00000184840	TMED9	1	ENSG00000111605	CPSF6	CPSF6 _( -33678 )	4	chr12_69205161_69205859	1	0	0	0	0	0	0	1	0	0	0	0	0	0	0	0	0	0	0	0	0	-0.232247	0.232247	0	0	0.232247	0.232247	1	0.232247	1
1810	7631	ENSG00000166348	USP54	1	ENSG00000112541	PDE10A	PDE10A _( 63652 )	4	chr6_165922181_165922951	1	0	0	0	0	0	0	1	0	0	0	0	0	0	0	0	0	0	0	0	0	-0.232195	0.232195	0	0	0.232195	0.232195	1	0.232195	1
1738	1489	ENSG00000164111	ANXA5	1	ENSG00000148948	LRRC4C	LRRC4C _( 1296044 )	4	chr11_40163119_40163729	1	0	0	0	0	0	0	1	0	0	0	0	0	0	0	0	0	0	0	0	0	-0.232172	0.232172	0	0	0.232172	0.232172	1	0.232172	1
1897	1339	ENSG00000168398	BDKRB2	1	ENSG00000167333	TRIM68	TRIM68 _( 1311 )	4	chr11_4606648_4606948	1	0	0	0	0	0	0	1	0	0	0	0	0	0	0	0	0	0	0	0	0	0.232022	0.232022	0	0	0.232022	0.232022	1	0.232022	1
2034	8643	ENSG00000173227	SYT12	1	ENSG00000196150	ZNF250	ZNF250 _( 22828 )	4	chr8_144878521_144879340	7	1	1	1	1	1	1	0	1	-0.231972	0.231972	-0.274173	0.274173	-0.237713	0.237713	-0.108289	0.108289	-0.126162	0.126162	-0.0458414	0.0458414	0	0	-0.0959553	0.0959553	0.274173	0.160015	1	0.231972	1
2263	997	ENSG00000184906	ENSG00000184906	1	ENSG00000107968	MAP3K8	MAP3K8 _( 60331 )	4	chr10_30494268_30494486	3	1	0	0	1	0	0	0	1	0.231876	0.231876	0	0	0	0	0.275315	0.275315	0	0	0	0	0	0	0.110324	0.110324	0.275315	0.205839	1	0.231876	1
1863	9279	ENSG00000167657	DAPK3	1	ENSG00000134595	SOX3	SOX3 _( -19312 )	4	chrX_140524428_140525032	1	0	0	0	0	0	0	1	0	0	0	0	0	0	0	0	0	0	0	0	0	0.231869	0.231869	0	0	0.231869	0.231869	1	0.231869	1
2894	5062	ENSG00000262188	LINC01978	1	ENSG00000197548	ATG7	ATG7 _( 205265 )	4	chr3_11477574_11478083	1	0	0	0	0	0	0	1	0	0	0	0	0	0	0	0	0	0	0	0	0	-0.231793	0.231793	0	0	0.231793	0.231793	1	0.231793	1
755	3699	ENSG00000118257	NRP2	1	ENSG00000119537	KDSR	KDSR _( -9011 )	4	chr18_63376521_63377080	1	0	0	0	0	0	0	1	0	0	0	0	0	0	0	0	0	0	0	0	0	0.231723	0.231723	0	0	0.231723	0.231723	1	0.231723	1
2561	1120	ENSG00000213648	SULT1A4	1	ENSG00000156515	HK1	HK1 _( 0 )	4	chr10_69269833_69270052	1	0	0	0	0	0	0	1	0	0	0	0	0	0	0	0	0	0	0	0	0	0.231637	0.231637	0	0	0.231637	0.231637	1	0.231637	1
955	1490	ENSG00000129353	SLC44A2	1	ENSG00000148948	LRRC4C	LRRC4C _( 956691 )	4	chr11_40502664_40503082	1	0	0	0	0	0	0	1	0	0	0	0	0	0	0	0	0	0	0	0	0	0.231441	0.231441	0	0	0.231441	0.231441	1	0.231441	1
1778	5566	ENSG00000165480	SKA3	1	ENSG00000163590	PPM1L	PPM1L _( 41249 )	4	chr3_160796851_160797295	3	0	0	1	0	1	0	1	0	0	0	0	0	-0.111883	0.111883	0	0	-0.10228	0.10228	0	0	-0.231302	0.231302	0	0	0.231302	0.148488	1	0.231302	1
1282	679	ENSG00000141682	PMAIP1	1	ENSG00000163485	ADORA1	ADORA1 _( 3211 )	4	chr1_203093865_203094307	1	0	0	0	0	0	0	1	0	0	0	0	0	0	0	0	0	0	0	0	0	-0.23119	0.23119	0	0	0.23119	0.23119	1	0.23119	1
1152	506	ENSG00000137033	IL33	1	ENSG00000143226	FCGR2A	FCGR2A _( 1125 )	4	chr1_161506555_161507122	1	0	0	0	0	0	0	1	0	0	0	0	0	0	0	0	0	0	0	0	0	0.231188	0.231188	0	0	0.231188	0.231188	1	0.231188	1
105	4954	ENSG00000049192	ADAMTS6	1	ENSG00000182902	SLC25A18	SLC25A18 _( -26050 )	4	chr22_17537142_17537389	3	0	0	1	1	0	0	1	0	0	0	0	0	-0.0285748	0.0285748	-0.0351426	0.0351426	0	0	0	0	-0.23111	0.23111	0	0	0.23111	0.0982757	1	0.23111	1
727	997	ENSG00000116701	NCF2	1	ENSG00000107968	MAP3K8	MAP3K8 _( 60331 )	4	chr10_30494268_30494486	3	1	0	0	1	0	0	0	1	0.231066	0.231066	0	0	0	0	0.176784	0.176784	0	0	0	0	0	0	0.255755	0.255755	0.255755	0.221202	1	0.231066	1
1653	6378	ENSG00000162520	SYNC	1	ENSG00000039139	DNAH5	DNAH5 _( -1636 )	4	chr5_13946179_13946395	5	1	1	0	0	1	1	0	1	0.231046	0.231046	0.235991	0.235991	0	0	0	0	0.0568435	0.0568435	0.0653158	0.0653158	0	0	0.00274072	0.00274072	0.235991	0.118387	1	0.231046	1
1661	3421	ENSG00000162711	NLRP3	1	ENSG00000121073	SLC35B1	SLC35B1 _( -30743 )	4	chr17_49739757_49739948	5	1	1	0	1	1	0	0	1	-0.231019	0.231019	-0.184797	0.184797	0	0	-0.0976853	0.0976853	-0.16895	0.16895	0	0	0	0	-0.0898977	0.0898977	0.231019	0.15447	1	0.231019	1
2664	2324	ENSG00000230615	ENSG00000230615	1	ENSG00000102802	MEDAG	MEDAG _( 12834 )	4	chr13_30919025_30919473	1	0	0	0	0	0	0	1	0	0	0	0	0	0	0	0	0	0	0	0	0	0.230986	0.230986	0	0	0.230986	0.230986	1	0.230986	1
2956	9055	ENSG00000269899	ENSG00000269899	1	ENSG00000101911	PRPS2	PRPS2 _( -173581 )	4	chrX_12617367_12617774	1	0	0	0	0	0	0	1	0	0	0	0	0	0	0	0	0	0	0	0	0	0.230902	0.230902	0	0	0.230902	0.230902	1	0.230902	1
2938	5114	ENSG00000267480	ENSG00000267480	1	ENSG00000077097	TOP2B	TOP2B _( 351290 )	4	chr3_25313400_25313617	4	1	0	0	1	0	1	0	1	0.230867	0.230867	0	0	0	0	0.221927	0.221927	0	0	0.131046	0.131046	0	0	0.248337	0.248337	0.248337	0.208044	1	0.230867	1
2732	8669	ENSG00000237886	NALT1	1	ENSG00000106993	CDC37L1	CDC37L1 _( 24454 )	4	chr9_4704013_4704596	7	1	1	1	1	1	1	0	1	-0.230719	0.230719	-0.070846	0.070846	-0.17142	0.17142	-0.148706	0.148706	-0.2805	0.2805	-0.148395	0.148395	0	0	-0.00147879	0.00147879	0.2805	0.150295	1	0.230719	1
2890	4083	ENSG00000261780	LINC02582	1	ENSG00000198369	SPRED2	SPRED2 _( -122161 )	4	chr2_65554798_65555074	1	0	0	0	0	0	0	1	0	0	0	0	0	0	0	0	0	0	0	0	0	0.230684	0.230684	0	0	0.230684	0.230684	1	0.230684	1
2994	1380	ENSG00000274051	ENSG00000274051	1	ENSG00000187079	TEAD1	TEAD1 _( 57195 )	4	chr11_12731786_12732117	1	0	0	0	0	0	0	1	0	0	0	0	0	0	0	0	0	0	0	0	0	0.23056	0.23056	0	0	0.23056	0.23056	1	0.23056	1
2862	1897	ENSG00000259112	NDUFC2-KCTD14	1	ENSG00000123095	BHLHE41	BHLHE41 _( -348162 )	4	chr12_26473289_26473502	1	0	0	0	0	0	0	1	0	0	0	0	0	0	0	0	0	0	0	0	0	0.230461	0.230461	0	0	0.230461	0.230461	1	0.230461	1
1057	3078	ENSG00000134057	CCNB1	1	ENSG00000010539	ZNF200	ZNF200 _( -7771 )	4	chr16_3243992_3244244	2	0	0	1	0	0	0	1	0	0	0	0	0	0.0705945	0.0705945	0	0	0	0	0	0	0.230418	0.230418	0	0	0.230418	0.150506	1	0.230418	1
49	997	ENSG00000013573	DDX11	1	ENSG00000107968	MAP3K8	MAP3K8 _( 60331 )	4	chr10_30494268_30494486	4	1	0	0	1	0	1	0	1	-0.230216	0.230216	0	0	0	0	-0.255257	0.255257	0	0	-0.0791586	0.0791586	0	0	-0.0450331	0.0450331	0.255257	0.152416	1	0.230216	1
2505	5759	ENSG00000204516	MICB	1	ENSG00000178177	LCORL	LCORL _( -353636 )	4	chr4_18375512_18375947	1	0	0	0	0	0	0	1	0	0	0	0	0	0	0	0	0	0	0	0	0	-0.230189	0.230189	0	0	0.230189	0.230189	1	0.230189	1
1566	5298	ENSG00000157551	KCNJ15	1	ENSG00000163602	RYBP	RYBP _( -195111 )	4	chr3_72641732_72642029	2	0	0	0	0	0	1	1	0	0	0	0	0	0	0	0	0	0	0	0.0455495	0.0455495	0.23014	0.23014	0	0	0.23014	0.137845	1	0.23014	1
2642	8909	ENSG00000227758	ENSG00000227758	1	ENSG00000070214	SLC44A1	SLC44A1 _( 34143 )	4	chr9_105278765_105279041	4	1	0	1	1	0	0	0	1	-0.230119	0.230119	0	0	-0.164852	0.164852	-0.0319296	0.0319296	0	0	0	0	0	0	-0.0815988	0.0815988	0.230119	0.127125	1	0.230119	1
469	2120	ENSG00000104267	CA2	1	ENSG00000139329	LUM	LUM _( -7151 )	4	chr12_91118982_91119552	1	0	0	0	0	0	0	1	0	0	0	0	0	0	0	0	0	0	0	0	0	0.230061	0.230061	0	0	0.230061	0.230061	1	0.230061	1
1566	5830	ENSG00000157551	KCNJ15	1	ENSG00000109814	UGDH	UGDH _( -37701 )	4	chr4_39566012_39566587	7	1	1	1	1	1	1	0	1	0.23006	0.23006	0.385481	0.385481	0.190071	0.190071	0.249607	0.249607	0.00106322	0.00106322	0.182895	0.182895	0	0	0.0783152	0.0783152	0.385481	0.188213	1	0.23006	1
2669	911	ENSG00000231185	SPRY4-AS1	1	ENSG00000057608	GDI2	GDI2 _( -11250 )	4	chr10_5853382_5853977	4	1	0	1	1	0	0	0	1	0.230037	0.230037	0	0	0.0372223	0.0372223	0.17893	0.17893	0	0	0	0	0	0	0.177087	0.177087	0.230037	0.155819	1	0.230037	1
175	4142	ENSG00000069812	HES2	1	ENSG00000005436	GCFC2	GCFC2 _( -587115 )	4	chr2_76298104_76298361	1	0	0	0	0	0	0	1	0	0	0	0	0	0	0	0	0	0	0	0	0	0.23	0.23	0	0	0.23	0.23	1	0.23	1
55	3935	ENSG00000016402	IL20RA	1	ENSG00000198399	ITSN2	ITSN2 _( 25870 )	4	chr2_24334206_24334844	1	0	0	0	0	0	0	1	0	0	0	0	0	0	0	0	0	0	0	0	0	0.229992	0.229992	0	0	0.229992	0.229992	1	0.229992	1
2644	4766	ENSG00000228314	CYP4F29P	1	ENSG00000198547	C20orf203	C20orf203 _( 64229 )	4	chr20_32678945_32679338	4	0	1	0	1	0	0	1	1	0	0	0.132884	0.132884	0	0	0.200791	0.200791	0	0	0	0	0.229804	0.229804	0.0228323	0.0228323	0.229804	0.146578	1	0.229804	1
1379	8654	ENSG00000145817	YIPF5	1	ENSG00000173253	DMRT2	DMRT2 _( 157734 )	4	chr9_1207592_1208691	1	0	0	0	0	0	0	1	0	0	0	0	0	0	0	0	0	0	0	0	0	0.22963	0.22963	0	0	0.22963	0.22963	1	0.22963	1
2394	8308	ENSG00000196611	MMP1	1	ENSG00000187735	TCEA1	TCEA1 _( 43831 )	4	chr8_53978433_53978698	5	1	1	0	1	1	0	0	1	0.229625	0.229625	0.168121	0.168121	0	0	0.184944	0.184944	0.121888	0.121888	0	0	0	0	0.144978	0.144978	0.229625	0.169911	1	0.229625	1
1139	7884	ENSG00000136492	BRIP1	1	ENSG00000157240	FZD1	FZD1 _( -24514 )	4	chr7_91239106_91239850	1	0	0	0	0	0	0	1	0	0	0	0	0	0	0	0	0	0	0	0	0	0.229584	0.229584	0	0	0.229584	0.229584	1	0.229584	1
2566	8107	ENSG00000213859	KCTD11	1	ENSG00000258227	CLEC5A	CLEC5A _( -8937 )	4	chr7_141955944_141956563	1	0	0	0	0	0	0	1	0	0	0	0	0	0	0	0	0	0	0	0	0	0.229568	0.229568	0	0	0.229568	0.229568	1	0.229568	1
2904	3109	ENSG00000263934	SNORD3A	1	ENSG00000205730	ITPRIPL2	ITPRIPL2 _( -17967 )	4	chr16_19095785_19095965	2	0	0	1	0	0	0	1	0	0	0	0	0	-0.126246	0.126246	0	0	0	0	0	0	-0.229553	0.229553	0	0	0.229553	0.177899	1	0.229553	1
2371	8102	ENSG00000189159	JPT1	1	ENSG00000133597	ADCK2	ADCK2 _( -46140 )	4	chr7_140626260_140627013	1	0	0	0	0	0	0	1	0	0	0	0	0	0	0	0	0	0	0	0	0	0.229519	0.229519	0	0	0.229519	0.229519	1	0.229519	1
2699	1782	ENSG00000233818	ENSG00000233818	1	ENSG00000137642	SORL1	SORL1 _( 37548 )	4	chr11_121489751_121490202	2	0	0	0	1	0	0	1	0	0	0	0	0	0	0	0.0655867	0.0655867	0	0	0	0	0.229503	0.229503	0	0	0.229503	0.147545	1	0.229503	1
1427	8374	ENSG00000149256	TENM4	1	ENSG00000154589	LY96	LY96 _( 106521 )	4	chr8_74097873_74098319	1	0	0	0	0	0	0	1	0	0	0	0	0	0	0	0	0	0	0	0	0	0.229433	0.229433	0	0	0.229433	0.229433	1	0.229433	1
2476	5759	ENSG00000198900	TOP1	1	ENSG00000178177	LCORL	LCORL _( -353636 )	4	chr4_18375512_18375947	1	0	0	0	0	0	0	1	0	0	0	0	0	0	0	0	0	0	0	0	0	-0.229268	0.229268	0	0	0.229268	0.229268	1	0.229268	1
1648	8190	ENSG00000162390	ACOT11	1	ENSG00000038945	MSR1	MSR1 _( -147375 )	4	chr8_16714737_16714918	1	0	0	0	0	0	0	1	0	0	0	0	0	0	0	0	0	0	0	0	0	-0.229165	0.229165	0	0	0.229165	0.229165	1	0.229165	1
2991	2364	ENSG00000273760	ENSG00000273760	1	ENSG00000120675	DNAJC15	DNAJC15 _( 64938 )	4	chr13_43088141_43088455	5	1	1	0	1	1	0	0	1	-0.228947	0.228947	-0.0539969	0.0539969	0	0	-0.062743	0.062743	-0.161577	0.161577	0	0	0	0	-0.0921916	0.0921916	0.228947	0.119891	1	0.228947	1
734	6761	ENSG00000117114	ADGRL2	1	ENSG00000217128	FNIP1	FNIP1 _( -57006 )	4	chr5_131854069_131854563	6	1	1	1	1	1	0	0	1	-0.228915	0.228915	-0.0150864	0.0150864	-0.241279	0.241279	-0.188311	0.188311	-0.020609	0.020609	0	0	0	0	-0.294091	0.294091	0.294091	0.164715	1	0.228915	1
2905	838	ENSG00000264230	ANXA8L1	1	ENSG00000119285	HEATR1	HEATR1 _( 28234 )	4	chr1_236575928_236576270	1	0	0	0	0	0	0	1	0	0	0	0	0	0	0	0	0	0	0	0	0	0.228891	0.228891	0	0	0.228891	0.228891	1	0.228891	1
2650	6405	ENSG00000228873	ENSG00000228873	1	ENSG00000113384	GOLPH3	GOLPH3 _( 102788 )	4	chr5_32071295_32071562	7	1	1	1	1	1	1	0	1	-0.228803	0.228803	-0.0619463	0.0619463	-0.290464	0.290464	-0.17907	0.17907	-0.218169	0.218169	-0.0947721	0.0947721	0	0	-0.229659	0.229659	0.290464	0.186126	1	0.228803	1
2519	2174	ENSG00000204839	MROH6	1	ENSG00000179088	C12orf42	C12orf42 _( 24852 )	4	chr12_103470538_103471158	1	0	0	0	0	0	0	1	0	0	0	0	0	0	0	0	0	0	0	0	0	-0.22879	0.22879	0	0	0.22879	0.22879	1	0.22879	1
102	6376	ENSG00000047634	SCML1	1	ENSG00000039139	DNAH5	DNAH5 _( 433582 )	4	chr5_13510348_13510961	6	1	1	0	1	1	1	0	1	-0.228774	0.228774	-0.15062	0.15062	0	0	-0.243638	0.243638	-0.247043	0.247043	-0.222163	0.222163	0	0	-0.0511617	0.0511617	0.247043	0.190567	1	0.228774	1
1327	997	ENSG00000143507	DUSP10	1	ENSG00000107968	MAP3K8	MAP3K8 _( 60331 )	4	chr10_30494268_30494486	4	1	0	1	1	0	0	0	1	0.22872	0.22872	0	0	0.0691238	0.0691238	0.218689	0.218689	0	0	0	0	0	0	0.0556433	0.0556433	0.22872	0.143044	1	0.22872	1
1935	1490	ENSG00000169435	RASSF6	1	ENSG00000148948	LRRC4C	LRRC4C _( 956691 )	4	chr11_40502664_40503082	6	1	1	1	1	1	0	0	1	0.228695	0.228695	0.254603	0.254603	0.216484	0.216484	0.0857859	0.0857859	0.0427017	0.0427017	0	0	0	0	0.0224791	0.0224791	0.254603	0.141791	1	0.228695	1
1259	5333	ENSG00000140519	RHCG	1	ENSG00000044524	EPHA3	EPHA3 _( 2156548 )	4	chr3_91264072_91264596	1	0	0	0	0	0	0	1	0	0	0	0	0	0	0	0	0	0	0	0	0	0.228686	0.228686	0	0	0.228686	0.228686	1	0.228686	1
1813	9087	ENSG00000166444	ST5	1	ENSG00000147010	SH3KBP1	SH3KBP1 _( 171175 )	4	chrX_19715854_19716426	2	0	0	0	1	0	0	1	0	0	0	0	0	0	0	0.131895	0.131895	0	0	0	0	0.228446	0.228446	0	0	0.228446	0.18017	1	0.228446	1
1065	6879	ENSG00000134326	CMPK2	1	ENSG00000019582	CD74	CD74 _( 0 )	4	chr5_150412594_150413406	6	1	1	1	1	1	0	0	1	0.228429	0.228429	0.189915	0.189915	0.156004	0.156004	0.09284	0.09284	0.12948	0.12948	0	0	0	0	0.191992	0.191992	0.228429	0.164777	1	0.228429	1
445	7884	ENSG00000102854	MSLN	1	ENSG00000157240	FZD1	FZD1 _( -24514 )	4	chr7_91239106_91239850	1	0	0	0	0	0	0	1	0	0	0	0	0	0	0	0	0	0	0	0	0	-0.228289	0.228289	0	0	0.228289	0.228289	1	0.228289	1
1840	2183	ENSG00000167105	TMEM92	1	ENSG00000136052	SLC41A2	SLC41A2 _( 99234 )	4	chr12_104858998_104859510	1	0	0	0	0	0	0	1	0	0	0	0	0	0	0	0	0	0	0	0	0	-0.228239	0.228239	0	0	0.228239	0.228239	1	0.228239	1
1971	1962	ENSG00000170465	KRT6C	1	ENSG00000061273	HDAC7	HDAC7 _( -8913 )	4	chr12_47842045_47842238	1	0	0	0	0	0	0	1	0	0	0	0	0	0	0	0	0	0	0	0	0	0.228124	0.228124	0	0	0.228124	0.228124	1	0.228124	1
2850	1780	ENSG00000258590	NBEAP1	1	ENSG00000109929	SC5D	SC5D _( 6434 )	4	chr11_121298887_121299190	4	1	0	0	1	1	0	0	1	-0.228074	0.228074	0	0	0	0	-0.0791453	0.0791453	-0.149564	0.149564	0	0	0	0	-0.288569	0.288569	0.288569	0.186338	1	0.228074	1
1399	8016	ENSG00000147408	CSGALNACT1	1	ENSG00000077063	CTTNBP2	CTTNBP2 _( -121988 )	4	chr7_117996127_117996749	4	0	0	1	1	0	0	1	1	0	0	0	0	0.0523367	0.0523367	0.0461666	0.0461666	0	0	0	0	0.228062	0.228062	0.0481761	0.0481761	0.228062	0.0936854	1	0.228062	1
2203	5502	ENSG00000182253	SYNM	1	ENSG00000155903	RASA2	RASA2 _( 36762 )	4	chr3_141523809_141524298	1	0	0	0	0	0	0	1	0	0	0	0	0	0	0	0	0	0	0	0	0	-0.227988	0.227988	0	0	0.227988	0.227988	1	0.227988	1
1761	1780	ENSG00000164654	MIOS	1	ENSG00000109929	SC5D	SC5D _( 6434 )	4	chr11_121298887_121299190	2	0	0	0	0	1	0	1	0	0	0	0	0	0	0	0	0	-0.071546	0.071546	0	0	-0.227955	0.227955	0	0	0.227955	0.14975	1	0.227955	1
979	9095	ENSG00000130513	GDF15	1	ENSG00000184735	DDX53	DDX53 _( 118835 )	4	chrX_23118796_23119287	1	0	0	0	0	0	0	1	0	0	0	0	0	0	0	0	0	0	0	0	0	-0.227939	0.227939	0	0	0.227939	0.227939	1	0.227939	1
2385	1189	ENSG00000196352	CD55	1	ENSG00000138160	KIF11	KIF11 _( 26069 )	4	chr10_92619355_92619684	4	1	1	1	0	0	0	0	1	0.227868	0.227868	0.216441	0.216441	0.27016	0.27016	0	0	0	0	0	0	0	0	0.214184	0.214184	0.27016	0.232163	1	0.227868	1
1828	3078	ENSG00000166803	PCLAF	1	ENSG00000010539	ZNF200	ZNF200 _( -7771 )	4	chr16_3243992_3244244	2	0	0	0	0	1	0	1	0	0	0	0	0	0	0	0	0	0.0131217	0.0131217	0	0	0.227824	0.227824	0	0	0.227824	0.120473	1	0.227824	1
714	3956	ENSG00000116016	EPAS1	1	ENSG00000119760	SUPT7L	SUPT7L _( -23344 )	4	chr2_27687184_27687544	1	0	0	0	0	0	0	1	0	0	0	0	0	0	0	0	0	0	0	0	0	0.227703	0.227703	0	0	0.227703	0.227703	1	0.227703	1
1114	6989	ENSG00000135643	KCNMB4	1	ENSG00000113749	HRH2	HRH2 _( 31386 )	4	chr5_175689416_175690148	5	1	0	1	1	0	1	0	1	0.227616	0.227616	0	0	0.19997	0.19997	0.0607037	0.0607037	0	0	0.0585009	0.0585009	0	0	0.288477	0.288477	0.288477	0.167053	1	0.227616	1
2426	3420	ENSG00000197461	PDGFA	1	ENSG00000182575	NXPH3	NXPH3 _( 42320 )	4	chr17_49618178_49618471	5	1	1	1	1	0	0	0	1	-0.227565	0.227565	-0.136062	0.136062	-0.148123	0.148123	-0.181302	0.181302	0	0	0	0	0	0	-0.0613859	0.0613859	0.227565	0.150888	1	0.227565	1
2783	8949	ENSG00000249700	SRD5A3-AS1	1	ENSG00000285447	ENSG00000285447	ENSG00000285447 _( -13791 )	4	chr9_113026018_113026680	1	0	0	0	0	0	0	1	0	0	0	0	0	0	0	0	0	0	0	0	0	-0.22755	0.22755	0	0	0.22755	0.22755	1	0.22755	1
3060	37	ENSG00000285417	ENSG00000285417	1	ENSG00000117122	MFAP2	MFAP2 _( 13286 )	4	chr1_16967203_16967549	1	0	0	0	0	0	0	1	0	0	0	0	0	0	0	0	0	0	0	0	0	-0.22752	0.22752	0	0	0.22752	0.22752	1	0.22752	1
1026	7076	ENSG00000132746	ALDH3B2	1	ENSG00000124788	ATXN1	ATXN1 _( -168298 )	4	chr6_16929789_16930179	3	1	0	1	0	0	0	0	1	0.227499	0.227499	0	0	0.272354	0.272354	0	0	0	0	0	0	0	0	0.13038	0.13038	0.272354	0.210078	1	0.227499	1
264	3274	ENSG00000082074	FYB1	1	ENSG00000103194	USP10	USP10 _( -10523 )	4	chr16_84689236_84689455	1	0	0	0	0	0	0	1	0	0	0	0	0	0	0	0	0	0	0	0	0	-0.227435	0.227435	0	0	0.227435	0.227435	1	0.227435	1
742	5062	ENSG00000117461	PIK3R3	1	ENSG00000197548	ATG7	ATG7 _( 205265 )	4	chr3_11477574_11478083	1	0	0	0	0	0	0	1	0	0	0	0	0	0	0	0	0	0	0	0	0	-0.227423	0.227423	0	0	0.227423	0.227423	1	0.227423	1
2956	5002	ENSG00000269899	ENSG00000269899	1	ENSG00000187045	TMPRSS6	TMPRSS6 _( -12278 )	4	chr22_37121991_37122749	5	1	1	1	1	0	0	0	1	0.227387	0.227387	0.171838	0.171838	0.237435	0.237435	0.158344	0.158344	0	0	0	0	0	0	0.24827	0.24827	0.24827	0.208655	1	0.227387	1
2272	5931	ENSG00000185186	LINC00313	1	ENSG00000197888	UGT2B17	UGT2B17 _( 45923 )	4	chr4_68522220_68522604	1	0	0	0	0	0	0	1	0	0	0	0	0	0	0	0	0	0	0	0	0	0.227387	0.227387	0	0	0.227387	0.227387	1	0.227387	1
425	6197	ENSG00000101849	TBL1X	1	ENSG00000109452	INPP4B	INPP4B _( 430290 )	4	chr4_142416751_142417142	6	1	1	1	1	1	0	0	1	-0.227333	0.227333	-0.150736	0.150736	-0.163956	0.163956	-0.201045	0.201045	-0.0328382	0.0328382	0	0	0	0	-0.143795	0.143795	0.227333	0.153284	1	0.227333	1
282	6159	ENSG00000086696	HSD17B2	1	ENSG00000151458	ANKRD50	ANKRD50 _( -261270 )	4	chr4_124974002_124974425	1	0	0	0	0	0	0	1	0	0	0	0	0	0	0	0	0	0	0	0	0	-0.227218	0.227218	0	0	0.227218	0.227218	1	0.227218	1
1243	4736	ENSG00000140022	STON2	1	ENSG00000125879	OTOR	OTOR _( 169401 )	4	chr20_16917759_16917997	1	0	0	0	0	0	0	1	0	0	0	0	0	0	0	0	0	0	0	0	0	0.227177	0.227177	0	0	0.227177	0.227177	1	0.227177	1
854	1490	ENSG00000123685	BATF3	1	ENSG00000148948	LRRC4C	LRRC4C _( 956691 )	4	chr11_40502664_40503082	4	1	0	1	1	0	0	0	1	-0.227116	0.227116	0	0	-0.198436	0.198436	-0.175586	0.175586	0	0	0	0	0	0	-0.0129262	0.0129262	0.227116	0.153516	1	0.227116	1
231	1332	ENSG00000076356	PLXNA2	1	ENSG00000185885	IFITM1	IFITM1 _( 5475 )	4	chr11_313883_314188	2	0	0	0	0	0	0	1	1	0	0	0	0	0	0	0	0	0	0	0	0	-0.227071	0.227071	-0.00785007	0.00785007	0.227071	0.117461	1	0.227071	1
844	971	ENSG00000123364	HOXC13	1	ENSG00000077327	SPAG6	SPAG6 _( 133781 )	4	chr10_22479226_22479676	1	0	0	0	0	0	0	1	0	0	0	0	0	0	0	0	0	0	0	0	0	0.227065	0.227065	0	0	0.227065	0.227065	1	0.227065	1
950	7717	ENSG00000129116	PALLD	1	ENSG00000105954	NPVF	NPVF _( -23419 )	4	chr7_25251905_25252517	7	1	1	1	1	1	1	0	1	0.227031	0.227031	0.0498266	0.0498266	0.225722	0.225722	0.148085	0.148085	0.168203	0.168203	0.0141444	0.0141444	0	0	0.0197457	0.0197457	0.227031	0.121823	1	0.227031	1
1099	2049	ENSG00000135218	CD36	1	ENSG00000111615	KRR1	KRR1 _( -148568 )	4	chr12_75660204_75661124	6	1	0	1	1	1	1	0	1	-0.226912	0.226912	0	0	-0.0985199	0.0985199	-0.166632	0.166632	-0.432712	0.432712	-0.117561	0.117561	0	0	-0.127282	0.127282	0.432712	0.194937	1	0.226912	1
1951	6388	ENSG00000169991	IFFO2	1	ENSG00000154162	CDH12	CDH12 _( -159777 )	4	chr5_23013399_23013811	6	1	1	1	1	0	1	0	1	-0.226642	0.226642	-0.00941438	0.00941438	-0.169089	0.169089	-0.410507	0.410507	0	0	-0.0185417	0.0185417	0	0	-0.159433	0.159433	0.410507	0.165605	1	0.226642	1
1052	1152	ENSG00000133710	SPINK5	1	ENSG00000185737	NRG3	NRG3 _( -299982 )	4	chr10_81574950_81575332	6	1	1	1	1	0	1	0	1	0.226619	0.226619	0.102032	0.102032	0.150073	0.150073	0.197093	0.197093	0	0	0.00566645	0.00566645	0	0	0.278804	0.278804	0.278804	0.160048	1	0.226619	1
822	158	ENSG00000121900	TMEM54	1	ENSG00000142973	CYP4B1	CYP4B1 _( 40909 )	4	chr1_46798747_46799167	2	0	0	0	1	0	0	1	0	0	0	0	0	0	0	-0.143625	0.143625	0	0	0	0	-0.226607	0.226607	0	0	0.226607	0.185116	1	0.226607	1
684	5705	ENSG00000115041	KCNIP3	1	ENSG00000013288	MAN2B2	MAN2B2 _( 19868 )	4	chr4_6595043_6595264	3	0	1	0	0	1	0	1	0	0	0	-0.0170198	0.0170198	0	0	0	0	-0.0624439	0.0624439	0	0	-0.226544	0.226544	0	0	0.226544	0.102003	1	0.226544	1
194	4544	ENSG00000072274	TFRC	1	ENSG00000163600	ICOS	ICOS _( 6925 )	4	chr2_203943673_203944229	3	0	0	1	0	0	0	1	1	0	0	0	0	0.255978	0.255978	0	0	0	0	0	0	0.226496	0.226496	0.046591	0.046591	0.255978	0.176355	1	0.226496	1
2174	7527	ENSG00000179967	PPP1R14BP3	1	ENSG00000152818	UTRN	UTRN _( 36749 )	4	chr6_144322450_144322856	1	0	0	0	0	0	0	1	0	0	0	0	0	0	0	0	0	0	0	0	0	0.226436	0.226436	0	0	0.226436	0.226436	1	0.226436	1
2276	5156	ENSG00000185347	TEDC1	1	ENSG00000144681	STAC	STAC _( -186512 )	4	chr3_36193525_36193832	1	0	0	0	0	0	0	1	0	0	0	0	0	0	0	0	0	0	0	0	0	0.226376	0.226376	0	0	0.226376	0.226376	1	0.226376	1
1688	9020	ENSG00000163346	PBXIP1	1	ENSG00000146938	NLGN4X	NLGN4X _( 233361 )	4	chrX_5994889_5995502	1	0	0	0	0	0	0	1	0	0	0	0	0	0	0	0	0	0	0	0	0	0.226277	0.226277	0	0	0.226277	0.226277	1	0.226277	1
2462	3702	ENSG00000198734	F5	1	ENSG00000206072	SERPINB11	SERPINB11 _( -241 )	4	chr18_63647021_63647338	6	1	1	1	1	0	1	0	1	0.226182	0.226182	0.217666	0.217666	0.0903036	0.0903036	0.244157	0.244157	0	0	0.0914462	0.0914462	0	0	0.212186	0.212186	0.244157	0.180324	1	0.226182	1
1198	7884	ENSG00000138172	CALHM2	1	ENSG00000157240	FZD1	FZD1 _( -24514 )	4	chr7_91239106_91239850	1	0	0	0	0	0	0	1	0	0	0	0	0	0	0	0	0	0	0	0	0	-0.226172	0.226172	0	0	0.226172	0.226172	1	0.226172	1
194	6504	ENSG00000072274	TFRC	1	ENSG00000164283	ESM1	ESM1 _( 170911 )	4	chr5_54851538_54851760	5	1	1	1	1	0	0	0	1	0.22617	0.22617	0.108762	0.108762	0.0658249	0.0658249	0.202327	0.202327	0	0	0	0	0	0	0.0751799	0.0751799	0.22617	0.135653	1	0.22617	1
2272	2395	ENSG00000185186	LINC00313	1	ENSG00000136099	PCDH8	PCDH8 _( -38385 )	4	chr13_52887026_52887443	1	0	0	0	0	0	0	1	0	0	0	0	0	0	0	0	0	0	0	0	0	-0.226108	0.226108	0	0	0.226108	0.226108	1	0.226108	1
1412	3525	ENSG00000148346	LCN2	1	ENSG00000101605	MYOM1	MYOM1 _( 64271 )	4	chr18_3155631_3155837	1	0	0	0	0	0	0	1	0	0	0	0	0	0	0	0	0	0	0	0	0	0.226048	0.226048	0	0	0.226048	0.226048	1	0.226048	1
1915	7796	ENSG00000168824	NSG1	1	ENSG00000218305	CDC14C	CDC14C _( -243261 )	4	chr7_48681064_48681312	1	0	0	0	0	0	0	1	0	0	0	0	0	0	0	0	0	0	0	0	0	0.226045	0.226045	0	0	0.226045	0.226045	1	0.226045	1
2105	7897	ENSG00000176532	PRR15	1	ENSG00000177409	SAMD9L	SAMD9L _( 420 )	4	chr7_93147253_93147949	1	0	0	0	0	0	0	1	0	0	0	0	0	0	0	0	0	0	0	0	0	0.225965	0.225965	0	0	0.225965	0.225965	1	0.225965	1
1362	8974	ENSG00000145247	OCIAD2	1	ENSG00000136861	CDK5RAP2	CDK5RAP2 _( -28314 )	4	chr9_120608484_120608730	7	1	1	1	1	1	1	0	1	0.225934	0.225934	0.0059458	0.0059458	0.0596196	0.0596196	0.185386	0.185386	0.135146	0.135146	0.100818	0.100818	0	0	0.172741	0.172741	0.225934	0.126513	1	0.225934	1
1667	7301	ENSG00000162840	MT2P1	1	ENSG00000146242	TPBG	TPBG _( 52556 )	4	chr6_82415762_82416249	1	0	0	0	0	0	0	1	0	0	0	0	0	0	0	0	0	0	0	0	0	-0.225851	0.225851	0	0	0.225851	0.225851	1	0.225851	1
394	8011	ENSG00000100592	DAAM1	1	ENSG00000198898	CAPZA2	CAPZA2 _( -28233 )	4	chr7_116782352_116782837	1	0	0	0	0	0	0	1	0	0	0	0	0	0	0	0	0	0	0	0	0	0.225788	0.225788	0	0	0.225788	0.225788	1	0.225788	1
719	3130	ENSG00000116260	QSOX1	1	ENSG00000168447	SCNN1B	SCNN1B _( 46196 )	4	chr16_23324427_23325189	1	0	0	0	0	0	0	1	0	0	0	0	0	0	0	0	0	0	0	0	0	-0.225765	0.225765	0	0	0.225765	0.225765	1	0.225765	1
1158	4377	ENSG00000137266	SLC22A23	1	ENSG00000182263	FIGN	FIGN _( -58712 )	4	chr2_163794724_163794945	5	1	1	1	1	0	0	0	1	0.225594	0.225594	0.269995	0.269995	0.246317	0.246317	0.255538	0.255538	0	0	0	0	0	0	0.201175	0.201175	0.269995	0.239724	1	0.225594	1
473	4839	ENSG00000104432	IL7	1	ENSG00000158470	B4GALT5	B4GALT5 _( 18947 )	4	chr20_49694534_49694931	4	0	1	0	0	0	1	1	1	0	0	0.077195	0.077195	0	0	0	0	0	0	0.0817301	0.0817301	0.225556	0.225556	0.0639559	0.0639559	0.225556	0.112109	1	0.225556	1
2159	943	ENSG00000179409	GEMIN4	1	ENSG00000165983	PTER	PTER _( -76643 )	4	chr10_16360018_16360300	2	0	0	1	0	0	0	1	0	0	0	0	0	0.258219	0.258219	0	0	0	0	0	0	0.22553	0.22553	0	0	0.258219	0.241874	1	0.22553	1
42	5137	ENSG00000011426	ANLN	1	ENSG00000153551	CMTM7	CMTM7 _( 51665 )	4	chr3_32443336_32443828	2	0	0	0	0	0	1	1	0	0	0	0	0	0	0	0	0	0	0	0.0193261	0.0193261	0.225527	0.225527	0	0	0.225527	0.122427	1	0.225527	1
1889	9107	ENSG00000168243	GNG4	1	ENSG00000189186	DCAF8L2	DCAF8L2 _( -14488 )	4	chrX_27575446_27575894	7	1	1	1	1	1	1	0	1	0.225518	0.225518	0.173457	0.173457	0.111305	0.111305	0.158515	0.158515	0.0908412	0.0908412	0.0305671	0.0305671	0	0	0.184911	0.184911	0.225518	0.139302	1	0.225518	1
584	8638	ENSG00000109472	CPE	1	ENSG00000277494	GPIHBP1	GPIHBP1 _( -37169 )	4	chr8_143175748_143176024	1	0	0	0	0	0	0	1	0	0	0	0	0	0	0	0	0	0	0	0	0	-0.225492	0.225492	0	0	0.225492	0.225492	1	0.225492	1
2478	7411	ENSG00000198910	L1CAM	1	ENSG00000010810	FYN	FYN _( 59857 )	4	chr6_111812690_111813595	1	0	0	0	0	0	0	1	0	0	0	0	0	0	0	0	0	0	0	0	0	0.225474	0.225474	0	0	0.225474	0.225474	1	0.225474	1
464	41	ENSG00000104055	TGM5	1	ENSG00000179051	RCC2	RCC2 _( -48186 )	4	chr1_17487910_17488260	1	0	0	0	0	0	0	1	0	0	0	0	0	0	0	0	0	0	0	0	0	-0.225421	0.225421	0	0	0.225421	0.225421	1	0.225421	1
2446	6159	ENSG00000198208	RPS6KL1	1	ENSG00000151458	ANKRD50	ANKRD50 _( -261270 )	4	chr4_124974002_124974425	5	1	1	0	1	1	0	0	1	0.225347	0.225347	0.219007	0.219007	0	0	0.114922	0.114922	0.285938	0.285938	0	0	0	0	0.0705927	0.0705927	0.285938	0.183162	1	0.225347	1
1418	1304	ENSG00000148516	ZEB1	1	ENSG00000107679	PLEKHA1	PLEKHA1 _( -51185 )	4	chr10_122323157_122323511	1	0	0	0	0	0	0	1	0	0	0	0	0	0	0	0	0	0	0	0	0	-0.225191	0.225191	0	0	0.225191	0.225191	1	0.225191	1
2678	1005	ENSG00000232218	ENSG00000232218	1	ENSG00000150093	ITGB1	ITGB1 _( 273991 )	4	chr10_32731618_32731801	1	0	0	0	0	0	0	1	0	0	0	0	0	0	0	0	0	0	0	0	0	0.225034	0.225034	0	0	0.225034	0.225034	1	0.225034	1
1718	2128	ENSG00000163739	CXCL1	1	ENSG00000205057	CLLU1OS	CLLU1OS _( -133528 )	4	chr12_92561676_92561861	6	1	1	1	1	0	1	0	1	-0.225021	0.225021	-0.183802	0.183802	-0.279743	0.279743	-0.0820301	0.0820301	0	0	-0.0565759	0.0565759	0	0	-0.132163	0.132163	0.279743	0.159889	1	0.225021	1
689	2513	ENSG00000115221	ITGB6	1	ENSG00000157227	MMP14	MMP14 _( 14489 )	4	chr14_22851046_22851799	5	1	1	0	1	1	0	0	1	0.224891	0.224891	0.22678	0.22678	0	0	0.129615	0.129615	0.0458752	0.0458752	0	0	0	0	0.160044	0.160044	0.22678	0.157441	1	0.224891	1
2115	5393	ENSG00000177283	FZD8	1	ENSG00000177494	ZBED2	ZBED2 _( -22721 )	4	chr3_111618164_111618493	5	1	1	1	0	1	0	0	1	-0.224833	0.224833	-0.163819	0.163819	-0.198745	0.198745	0	0	-0.463291	0.463291	0	0	0	0	-0.161006	0.161006	0.463291	0.242339	1	0.224833	1
2590	971	ENSG00000220323	HIST2H2BD	1	ENSG00000077327	SPAG6	SPAG6 _( 133781 )	4	chr10_22479226_22479676	6	1	1	1	0	1	1	0	1	0.224826	0.224826	0.0360661	0.0360661	0.00103089	0.00103089	0	0	0.0834506	0.0834506	0.131478	0.131478	0	0	0.0467277	0.0467277	0.224826	0.0872632	1	0.224826	1
352	5371	ENSG00000096968	JAK2	1	ENSG00000170044	ZPLD1	ZPLD1 _( 93428 )	4	chr3_102192672_102192876	1	0	0	0	0	0	0	1	0	0	0	0	0	0	0	0	0	0	0	0	0	-0.224806	0.224806	0	0	0.224806	0.224806	1	0.224806	1
1770	6969	ENSG00000164976	MYORG	1	ENSG00000094755	GABRP	GABRP _( -10278 )	4	chr5_170751606_170753072	1	0	0	0	0	0	0	1	0	0	0	0	0	0	0	0	0	0	0	0	0	0.224675	0.224675	0	0	0.224675	0.224675	1	0.224675	1
1047	8937	ENSG00000133460	SLC2A11	1	ENSG00000030304	MUSK	MUSK _( -12640 )	4	chr9_110655801_110656131	1	0	0	0	0	0	0	1	0	0	0	0	0	0	0	0	0	0	0	0	0	0.224628	0.224628	0	0	0.224628	0.224628	1	0.224628	1
2927	2622	ENSG00000267056	ENSG00000267056	1	ENSG00000100592	DAAM1	DAAM1 _( 132413 )	4	chr14_59321059_59321792	1	0	0	0	0	0	0	1	0	0	0	0	0	0	0	0	0	0	0	0	0	-0.224418	0.224418	0	0	0.224418	0.224418	1	0.224418	1
412	5470	ENSG00000101224	CDC25B	1	ENSG00000129048	ACKR4	ACKR4 _( -51258 )	4	chr3_132545434_132545979	4	1	0	0	1	0	1	0	1	0.224388	0.224388	0	0	0	0	0.0867716	0.0867716	0	0	0.0393929	0.0393929	0	0	0.0557474	0.0557474	0.224388	0.101575	1	0.224388	1
966	5213	ENSG00000129682	FGF13	1	ENSG00000076201	PTPN23	PTPN23 _( 15509 )	4	chr3_47396520_47396740	1	0	0	0	0	0	0	1	0	0	0	0	0	0	0	0	0	0	0	0	0	0.224341	0.224341	0	0	0.224341	0.224341	1	0.224341	1
1762	6206	ENSG00000164683	HEY1	1	ENSG00000183090	FREM3	FREM3 _( -67511 )	4	chr4_143768186_143768696	1	0	0	0	0	0	0	1	0	0	0	0	0	0	0	0	0	0	0	0	0	0.22429	0.22429	0	0	0.22429	0.22429	1	0.22429	1
587	5137	ENSG00000109674	NEIL3	1	ENSG00000153551	CMTM7	CMTM7 _( 51665 )	4	chr3_32443336_32443828	4	1	0	0	1	0	1	0	1	0.224255	0.224255	0	0	0	0	0.159044	0.159044	0	0	0.298372	0.298372	0	0	0.0884287	0.0884287	0.298372	0.192525	1	0.224255	1
1191	2538	ENSG00000138030	KHK	1	ENSG00000151322	NPAS3	NPAS3 _( -213681 )	4	chr14_32720821_32721252	3	0	1	0	1	0	0	1	0	0	0	-0.105706	0.105706	0	0	-0.00633979	0.00633979	0	0	0	0	-0.224228	0.224228	0	0	0.224228	0.112091	1	0.224228	1
2362	2294	ENSG00000188766	SPRED3	1	ENSG00000205861	PCOTH	PCOTH _( -134906 )	4	chr13_23753480_23753983	1	0	0	0	0	0	0	1	0	0	0	0	0	0	0	0	0	0	0	0	0	-0.224219	0.224219	0	0	0.224219	0.224219	1	0.224219	1
535	9109	ENSG00000106772	PRUNE2	1	ENSG00000099399	MAGEB2	MAGEB2 _( -175367 )	4	chrX_30039705_30040193	7	1	1	1	1	1	1	0	1	0.224193	0.224193	0.249592	0.249592	0.129873	0.129873	0.282733	0.282733	0.188766	0.188766	0.0604322	0.0604322	0	0	0.00312156	0.00312156	0.282733	0.162673	1	0.224193	1
160	731	ENSG00000066248	NGEF	1	ENSG00000162771	FAM71A	FAM71A _( -613 )	4	chr1_212623006_212623861	1	0	0	0	0	0	0	1	0	0	0	0	0	0	0	0	0	0	0	0	0	-0.224183	0.224183	0	0	0.224183	0.224183	1	0.224183	1
2861	5277	ENSG00000259049	ENSG00000259049	1	ENSG00000163638	ADAMTS9	ADAMTS9 _( -210916 )	4	chr3_64898916_64899272	7	1	1	1	1	1	1	0	1	0.224016	0.224016	0.186298	0.186298	0.00249732	0.00249732	0.174746	0.174746	0.0904054	0.0904054	0.201051	0.201051	0	0	0.0342394	0.0342394	0.224016	0.130465	1	0.224016	1
2447	1892	ENSG00000198246	SLC29A3	1	ENSG00000118308	LRMP	LRMP _( -5882 )	4	chr12_24997903_24998460	1	0	0	0	0	0	0	1	0	0	0	0	0	0	0	0	0	0	0	0	0	0.22389	0.22389	0	0	0.22389	0.22389	1	0.22389	1
1217	4164	ENSG00000138755	CXCL9	1	ENSG00000163121	NEURL3	NEURL3 _( 21467 )	4	chr2_96485886_96486642	3	0	1	0	1	0	0	1	0	0	0	0.00557617	0.00557617	0	0	0.0172105	0.0172105	0	0	0	0	0.223861	0.223861	0	0	0.223861	0.0822159	1	0.223861	1
393	6678	ENSG00000100558	PLEK2	1	ENSG00000172795	DCP2	DCP2 _( 61908 )	4	chr5_113038610_113039358	2	0	0	0	1	0	0	1	0	0	0	0	0	0	0	0.0705107	0.0705107	0	0	0	0	0.223727	0.223727	0	0	0.223727	0.147119	1	0.223727	1
267	2417	ENSG00000082781	ITGB5	1	ENSG00000178695	KCTD12	KCTD12 _( 238344 )	4	chr13_76647566_76648046	4	0	1	0	1	0	0	1	1	0	0	0.00375772	0.00375772	0	0	0.0283513	0.0283513	0	0	0	0	0.223674	0.223674	0.0158018	0.0158018	0.223674	0.0678963	1	0.223674	1
1191	1054	ENSG00000138030	KHK	1	ENSG00000204149	AGAP6	AGAP6 _( -3466 )	4	chr10_49978161_49978724	7	1	1	1	1	1	1	0	1	0.223666	0.223666	0.220599	0.220599	0.0930579	0.0930579	0.476898	0.476898	0.200387	0.200387	0.0482331	0.0482331	0	0	0.00144149	0.00144149	0.476898	0.180612	1	0.223666	1
2590	2123	ENSG00000220323	HIST2H2BD	1	ENSG00000011465	DCN	DCN _( -394639 )	4	chr12_91577762_91578042	2	1	0	0	0	0	0	0	1	0.223633	0.223633	0	0	0	0	0	0	0	0	0	0	0	0	0.181945	0.181945	0.223633	0.202789	1	0.223633	1
147	6111	ENSG00000064205	CCN5	1	ENSG00000005059	MCUB	MCUB _( -11028 )	4	chr4_109548506_109549177	4	1	0	1	0	0	1	0	1	-0.223607	0.223607	0	0	-0.391696	0.391696	0	0	0	0	-0.00867774	0.00867774	0	0	-0.0540369	0.0540369	0.391696	0.169504	1	0.223607	1
731	66	ENSG00000116745	RPE65	1	ENSG00000188822	CNR2	CNR2 _( 15835 )	4	chr1_23897121_23897527	6	1	1	1	1	1	0	0	1	-0.223496	0.223496	-0.184652	0.184652	-0.264945	0.264945	-0.121869	0.121869	-0.0244656	0.0244656	0	0	0	0	-0.137361	0.137361	0.264945	0.159465	1	0.223496	1
2221	1525	ENSG00000183347	GBP6	1	ENSG00000156587	UBE2L6	UBE2L6 _( 1865 )	4	chr11_57566093_57566419	1	0	0	0	0	0	0	1	0	0	0	0	0	0	0	0	0	0	0	0	0	0.22333	0.22333	0	0	0.22333	0.22333	1	0.22333	1
1773	1586	ENSG00000165244	ZNF367	1	ENSG00000078124	ACER3	ACER3 _( 24193 )	4	chr11_76885060_76885837	1	0	0	0	0	0	0	1	0	0	0	0	0	0	0	0	0	0	0	0	0	0.223226	0.223226	0	0	0.223226	0.223226	1	0.223226	1
2806	7223	ENSG00000253313	C1orf210	1	ENSG00000096093	EFHC1	EFHC1 _( 41552 )	4	chr6_52403675_52404007	1	0	0	0	0	0	0	1	0	0	0	0	0	0	0	0	0	0	0	0	0	0.223173	0.223173	0	0	0.223173	0.223173	1	0.223173	1
836	3056	ENSG00000123095	BHLHE41	1	ENSG00000183475	ASB7	ASB7 _( -5274 )	4	chr15_100596687_100597260	1	0	0	0	0	0	0	1	0	0	0	0	0	0	0	0	0	0	0	0	0	-0.223148	0.223148	0	0	0.223148	0.223148	1	0.223148	1
3021	6561	ENSG00000277948	ENSG00000277948	1	ENSG00000049883	PTCD2	PTCD2 _( -38060 )	4	chr5_72281766_72282307	2	0	0	1	0	0	0	1	0	0	0	0	0	0.0297371	0.0297371	0	0	0	0	0	0	0.223141	0.223141	0	0	0.223141	0.126439	1	0.223141	1
1879	7038	ENSG00000167978	SRRM2	1	ENSG00000168566	SNRNP48	SNRNP48 _( 27909 )	4	chr6_7618108_7618797	1	0	0	0	0	0	0	1	0	0	0	0	0	0	0	0	0	0	0	0	0	0.223118	0.223118	0	0	0.223118	0.223118	1	0.223118	1
2871	364	ENSG00000260170	ENSG00000260170	1	ENSG00000085491	SLC25A24	SLC25A24 _( -14553 )	4	chr1_108214911_108215318	1	0	0	0	0	0	0	1	0	0	0	0	0	0	0	0	0	0	0	0	0	-0.223109	0.223109	0	0	0.223109	0.223109	1	0.223109	1
1841	2681	ENSG00000167106	FAM102A	1	ENSG00000100650	SRSF5	SRSF5 _( 28914 )	4	chr14_69755814_69756032	5	1	1	0	1	0	1	0	1	0.223067	0.223067	0.185039	0.185039	0	0	0.15482	0.15482	0	0	0.148263	0.148263	0	0	0.14223	0.14223	0.223067	0.170684	1	0.223067	1
1867	8315	ENSG00000167705	RILP	1	ENSG00000206579	XKR4	XKR4 _( 9602 )	4	chr8_55111991_55112480	1	0	0	0	0	0	0	1	0	0	0	0	0	0	0	0	0	0	0	0	0	-0.223034	0.223034	0	0	0.223034	0.223034	1	0.223034	1
2646	3403	ENSG00000228626	ENSG00000228626	1	ENSG00000175906	ARL4D	ARL4D _( 10730 )	4	chr17_43409689_43410004	1	0	0	0	0	0	0	1	0	0	0	0	0	0	0	0	0	0	0	0	0	0.223007	0.223007	0	0	0.223007	0.223007	1	0.223007	1
1898	2142	ENSG00000168404	MLKL	1	ENSG00000074527	NTN4	NTN4 _( 57543 )	4	chr12_95733105_95733609	2	0	0	1	0	0	0	1	0	0	0	0	0	-0.0456364	0.0456364	0	0	0	0	0	0	-0.222952	0.222952	0	0	0.222952	0.134294	1	0.222952	1
709	822	ENSG00000115758	ODC1	1	ENSG00000116991	SIPA1L2	SIPA1L2 _( -52008 )	4	chr1_232613566_232614373	1	0	0	0	0	0	0	1	0	0	0	0	0	0	0	0	0	0	0	0	0	0.222937	0.222937	0	0	0.222937	0.222937	1	0.222937	1
527	3677	ENSG00000106366	SERPINE1	1	ENSG00000198796	ALPK2	ALPK2 _( -16571 )	4	chr18_58645528_58645735	3	0	0	0	0	1	1	1	0	0	0	0	0	0	0	0	0	0.0948326	0.0948326	0.0261009	0.0261009	0.222891	0.222891	0	0	0.222891	0.114608	1	0.222891	1
307	3031	ENSG00000089289	IGBP1	1	ENSG00000197299	BLM	BLM _( 44675 )	4	chr15_90762002_90762504	1	0	0	0	0	0	0	1	0	0	0	0	0	0	0	0	0	0	0	0	0	0.222807	0.222807	0	0	0.222807	0.222807	1	0.222807	1
1680	997	ENSG00000163216	SPRR2D	1	ENSG00000107968	MAP3K8	MAP3K8 _( 60331 )	4	chr10_30494268_30494486	7	1	1	1	1	1	1	0	1	0.222796	0.222796	0.011517	0.011517	0.131616	0.131616	0.234741	0.234741	0.0626748	0.0626748	0.108455	0.108455	0	0	0.158059	0.158059	0.234741	0.132837	1	0.222796	1
2458	4605	ENSG00000198682	PAPSS2	1	ENSG00000124003	MOGAT1	MOGAT1 _( 58661 )	4	chr2_222730447_222730950	1	0	0	0	0	0	0	1	0	0	0	0	0	0	0	0	0	0	0	0	0	-0.222737	0.222737	0	0	0.222737	0.222737	1	0.222737	1
1844	4621	ENSG00000167157	PRRX2	1	ENSG00000144460	NYAP2	NYAP2 _( 441577 )	4	chr2_225841287_225841814	1	0	0	0	0	0	0	1	0	0	0	0	0	0	0	0	0	0	0	0	0	0.222691	0.222691	0	0	0.222691	0.222691	1	0.222691	1
507	2751	ENSG00000105523	FAM83E	1	ENSG00000133937	GSC	GSC _( -25220 )	4	chr14_94795450_94795793	1	0	0	0	0	0	0	1	0	0	0	0	0	0	0	0	0	0	0	0	0	-0.222645	0.222645	0	0	0.222645	0.222645	1	0.222645	1
1365	6930	ENSG00000145287	PLAC8	1	ENSG00000145860	RNF145	RNF145 _( -5736 )	4	chr5_159215789_159216431	5	1	0	1	1	1	0	0	1	0.222586	0.222586	0	0	0.35069	0.35069	0.194105	0.194105	0.104084	0.104084	0	0	0	0	0.193429	0.193429	0.35069	0.212979	1	0.222586	1
535	2143	ENSG00000106772	PRUNE2	1	ENSG00000074527	NTN4	NTN4 _( 16106 )	4	chr12_95774520_95775046	6	1	1	1	0	1	1	0	1	0.222501	0.222501	0.159053	0.159053	0.180261	0.180261	0	0	0.195288	0.195288	0.154333	0.154333	0	0	0.0362057	0.0362057	0.222501	0.15794	1	0.222501	1
1564	8462	ENSG00000157510	AFAP1L1	1	ENSG00000104361	NIPAL2	NIPAL2 _( -10476 )	4	chr8_98304869_98305224	5	1	0	1	1	1	0	0	1	0.22248	0.22248	0	0	0.231897	0.231897	0.121835	0.121835	0.112812	0.112812	0	0	0	0	0.0366553	0.0366553	0.231897	0.145136	1	0.22248	1
1519	7009	ENSG00000154764	WNT7A	1	ENSG00000112679	DUSP22	DUSP22 _( 46569 )	4	chr6_338199_338520	1	0	0	0	0	0	0	1	0	0	0	0	0	0	0	0	0	0	0	0	0	-0.222422	0.222422	0	0	0.222422	0.222422	1	0.222422	1
1160	4652	ENSG00000137285	TUBB2B	1	ENSG00000244122	UGT1A7	UGT1A7 _( 0 )	4	chr2_233681672_233682068	3	0	1	0	1	0	0	1	0	0	0	-0.00141041	0.00141041	0	0	-0.033158	0.033158	0	0	0	0	-0.222392	0.222392	0	0	0.222392	0.0856533	1	0.222392	1
2293	7142	ENSG00000185880	TRIM69	1	ENSG00000255587	RAB44	RAB44 _( 55237 )	4	chr6_36753047_36753524	1	0	0	0	0	0	0	1	0	0	0	0	0	0	0	0	0	0	0	0	0	0.222386	0.222386	0	0	0.222386	0.222386	1	0.222386	1
226	1586	ENSG00000075702	WDR62	1	ENSG00000078124	ACER3	ACER3 _( 24193 )	4	chr11_76885060_76885837	1	0	0	0	0	0	0	1	0	0	0	0	0	0	0	0	0	0	0	0	0	0.222364	0.222364	0	0	0.222364	0.222364	1	0.222364	1
2350	8234	ENSG00000188373	C10orf99	1	ENSG00000120899	PTK2B	PTK2B _( 40257 )	4	chr8_27351739_27352641	2	1	0	0	0	0	0	0	1	-0.222359	0.222359	0	0	0	0	0	0	0	0	0	0	0	0	-0.135476	0.135476	0.222359	0.178917	1	0.222359	1
958	4452	ENSG00000129451	KLK10	1	ENSG00000163002	NUP35	NUP35 _( 165685 )	4	chr2_183283198_183283502	2	0	0	1	0	0	0	1	0	0	0	0	0	-0.10479	0.10479	0	0	0	0	0	0	-0.222349	0.222349	0	0	0.222349	0.16357	1	0.222349	1
2913	8583	ENSG00000265190	ANXA8	1	ENSG00000178764	ZHX2	ZHX2 _( 129457 )	4	chr8_122910851_122911123	1	0	0	0	0	0	0	1	0	0	0	0	0	0	0	0	0	0	0	0	0	-0.222205	0.222205	0	0	0.222205	0.222205	1	0.222205	1
1826	5318	ENSG00000166780	C16orf45	1	ENSG00000064835	POU1F1	POU1F1 _( -160403 )	4	chr3_87436990_87437427	1	0	0	0	0	0	0	1	0	0	0	0	0	0	0	0	0	0	0	0	0	0.222182	0.222182	0	0	0.222182	0.222182	1	0.222182	1
930	1225	ENSG00000128274	A4GALT	1	ENSG00000138175	ARL3	ARL3 _( 17160 )	4	chr10_102696684_102697247	4	1	1	1	0	0	0	0	1	0.222131	0.222131	0.247802	0.247802	0.0152158	0.0152158	0	0	0	0	0	0	0	0	0.168356	0.168356	0.247802	0.163376	1	0.222131	1
1804	697	ENSG00000166183	ASPG	1	ENSG00000266028	SRGAP2	SRGAP2 _( -5926 )	4	chr1_206196750_206197419	1	0	0	0	0	0	0	1	0	0	0	0	0	0	0	0	0	0	0	0	0	0.222079	0.222079	0	0	0.222079	0.222079	1	0.222079	1
245	7884	ENSG00000078269	SYNJ2	1	ENSG00000157240	FZD1	FZD1 _( -24514 )	4	chr7_91239106_91239850	1	0	0	0	0	0	0	1	0	0	0	0	0	0	0	0	0	0	0	0	0	0.222048	0.222048	0	0	0.222048	0.222048	1	0.222048	1
3013	3233	ENSG00000276168	RN7SL1	1	ENSG00000118557	PMFBP1	PMFBP1 _( -44800 )	4	chr16_72221678_72222068	1	0	0	0	0	0	0	1	0	0	0	0	0	0	0	0	0	0	0	0	0	0.222046	0.222046	0	0	0.222046	0.222046	1	0.222046	1
27	8385	ENSG00000008517	IL32	1	ENSG00000104432	IL7	IL7 _( -273447 )	4	chr8_79078970_79079429	1	0	0	0	0	0	0	1	0	0	0	0	0	0	0	0	0	0	0	0	0	0.222009	0.222009	0	0	0.222009	0.222009	1	0.222009	1
759	4681	ENSG00000118503	TNFAIP3	1	ENSG00000101327	PDYN	PDYN _( -27610 )	4	chr20_2021895_2022705	1	0	0	0	0	0	0	1	0	0	0	0	0	0	0	0	0	0	0	0	0	-0.221991	0.221991	0	0	0.221991	0.221991	1	0.221991	1
113	804	ENSG00000051128	HOMER3	1	ENSG00000116574	RHOU	RHOU _( 74545 )	4	chr1_228809622_228810301	1	0	0	0	0	0	0	1	0	0	0	0	0	0	0	0	0	0	0	0	0	-0.22196	0.22196	0	0	0.22196	0.22196	1	0.22196	1
832	7921	ENSG00000122861	PLAU	1	ENSG00000158560	DYNC1I1	DYNC1I1 _( 86941 )	4	chr7_95859447_95859939	1	0	0	0	0	0	0	1	0	0	0	0	0	0	0	0	0	0	0	0	0	0.221954	0.221954	0	0	0.221954	0.221954	1	0.221954	1
2051	984	ENSG00000173867	ENSG00000173867	1	ENSG00000099246	RAB18	RAB18 _( -76565 )	4	chr10_27426991_27427609	1	0	0	0	0	0	0	1	0	0	0	0	0	0	0	0	0	0	0	0	0	-0.221887	0.221887	0	0	0.221887	0.221887	1	0.221887	1
2905	3992	ENSG00000264230	ANXA8L1	1	ENSG00000138061	CYP1B1	CYP1B1 _( 10802 )	4	chr2_38098660_38099100	1	0	0	0	0	0	0	1	0	0	0	0	0	0	0	0	0	0	0	0	0	-0.221753	0.221753	0	0	0.221753	0.221753	1	0.221753	1
2941	1258	ENSG00000267774	ENSG00000267774	1	ENSG00000119927	GPAM	GPAM _( -3582 )	4	chr10_112218959_112219260	1	0	0	0	0	0	0	1	0	0	0	0	0	0	0	0	0	0	0	0	0	0.221717	0.221717	0	0	0.221717	0.221717	1	0.221717	1
425	1513	ENSG00000101849	TBL1X	1	ENSG00000165917	RAPSN	RAPSN _( -46120 )	4	chr11_47495298_47495786	2	0	1	0	0	0	0	1	0	0	0	0.182464	0.182464	0	0	0	0	0	0	0	0	0.221566	0.221566	0	0	0.221566	0.202015	1	0.221566	1
1671	9217	ENSG00000162981	FAM84A	1	ENSG00000077264	PAK3	PAK3 _( 85387 )	4	chrX_111029672_111030048	2	0	0	1	0	0	0	1	0	0	0	0	0	0.00129148	0.00129148	0	0	0	0	0	0	0.221557	0.221557	0	0	0.221557	0.111424	1	0.221557	1
169	768	ENSG00000068079	IFI35	1	ENSG00000118873	RAB3GAP2	RAB3GAP2 _( -114072 )	4	chr1_220386526_220387099	1	0	0	0	0	0	0	1	0	0	0	0	0	0	0	0	0	0	0	0	0	0.22131	0.22131	0	0	0.22131	0.22131	1	0.22131	1
1531	7223	ENSG00000155792	DEPTOR	1	ENSG00000096093	EFHC1	EFHC1 _( 41552 )	4	chr6_52403675_52404007	1	0	0	0	0	0	0	1	0	0	0	0	0	0	0	0	0	0	0	0	0	0.221257	0.221257	0	0	0.221257	0.221257	1	0.221257	1
470	9177	ENSG00000104312	RIPK2	1	ENSG00000179083	FAM133A	FAM133A _( 450153 )	4	chrX_94124166_94124732	1	0	0	0	0	0	0	1	0	0	0	0	0	0	0	0	0	0	0	0	0	0.22121	0.22121	0	0	0.22121	0.22121	1	0.22121	1
1278	7697	ENSG00000141524	TMC6	1	ENSG00000105866	SP4	SP4 _( -234897 )	4	chr7_21192513_21193137	1	0	0	0	0	0	0	1	0	0	0	0	0	0	0	0	0	0	0	0	0	-0.221008	0.221008	0	0	0.221008	0.221008	1	0.221008	1
2574	8583	ENSG00000214274	ANG	1	ENSG00000178764	ZHX2	ZHX2 _( 129457 )	4	chr8_122910851_122911123	1	0	0	0	0	0	0	1	0	0	0	0	0	0	0	0	0	0	0	0	0	-0.220967	0.220967	0	0	0.220967	0.220967	1	0.220967	1
1098	4714	ENSG00000135148	TRAFD1	1	ENSG00000101333	PLCB4	PLCB4 _( 166714 )	4	chr20_9235477_9235849	1	0	0	0	0	0	0	1	0	0	0	0	0	0	0	0	0	0	0	0	0	-0.220904	0.220904	0	0	0.220904	0.220904	1	0.220904	1
830	2187	ENSG00000122678	POLM	1	ENSG00000074590	NUAK1	NUAK1 _( 108925 )	4	chr12_106030323_106031108	1	0	0	0	0	0	0	1	0	0	0	0	0	0	0	0	0	0	0	0	0	0.220888	0.220888	0	0	0.220888	0.220888	1	0.220888	1
2889	3753	ENSG00000261716	ENSG00000261716	1	ENSG00000167772	ANGPTL4	ANGPTL4 _( 11597 )	4	chr19_8374896_8376667	1	0	0	0	0	0	0	1	0	0	0	0	0	0	0	0	0	0	0	0	0	-0.22082	0.22082	0	0	0.22082	0.22082	1	0.22082	1
1999	3761	ENSG00000171552	BCL2L1	1	ENSG00000105141	CASP14	CASP14 _( -10668 )	4	chr19_15038085_15038716	3	1	0	0	1	0	0	0	1	-0.220816	0.220816	0	0	0	0	-0.0581273	0.0581273	0	0	0	0	0	0	-0.0935852	0.0935852	0.220816	0.124176	1	0.220816	1
2336	1829	ENSG00000187838	PLSCR3	1	ENSG00000130035	GALNT8	GALNT8 _( 15088 )	4	chr12_4824264_4824755	2	0	0	1	0	0	0	1	0	0	0	0	0	0.0772011	0.0772011	0	0	0	0	0	0	0.220592	0.220592	0	0	0.220592	0.148897	1	0.220592	1
455	1233	ENSG00000103260	METRN	1	ENSG00000065618	COL17A1	COL17A1 _( -4632 )	4	chr10_104090589_104091017	6	1	1	1	1	0	1	0	1	-0.220574	0.220574	-0.142062	0.142062	-0.177665	0.177665	-0.180846	0.180846	0	0	-0.355996	0.355996	0	0	-0.302485	0.302485	0.355996	0.229938	1	0.220574	1
1625	3423	ENSG00000160862	AZGP1	1	ENSG00000064195	ENSG00000064195	ENSG00000064195 _( 6923 )	4	chr17_49987710_49988301	1	0	0	0	0	0	0	1	0	0	0	0	0	0	0	0	0	0	0	0	0	0.220195	0.220195	0	0	0.220195	0.220195	1	0.220195	1
853	1717	ENSG00000123610	TNFAIP6	1	ENSG00000178105	DDX10	DDX10 _( 87397 )	4	chr11_108752422_108752664	1	0	0	0	0	0	0	1	0	0	0	0	0	0	0	0	0	0	0	0	0	-0.219951	0.219951	0	0	0.219951	0.219951	1	0.219951	1
2435	4142	ENSG00000197822	OCLN	1	ENSG00000005436	GCFC2	GCFC2 _( -587115 )	4	chr2_76298104_76298361	1	0	0	0	0	0	0	1	0	0	0	0	0	0	0	0	0	0	0	0	0	0.219917	0.219917	0	0	0.219917	0.219917	1	0.219917	1
1748	575	ENSG00000164342	TLR3	1	ENSG00000116218	NPHS2	NPHS2 _( 48633 )	4	chr1_179526745_179527319	4	0	1	1	1	0	0	1	0	0	0	0.0400546	0.0400546	0.00348696	0.00348696	0.113169	0.113169	0	0	0	0	0.219881	0.219881	0	0	0.219881	0.094148	1	0.219881	1
2388	6229	ENSG00000196507	TCEAL3	1	ENSG00000170390	DCLK2	DCLK2 _( -70413 )	4	chr4_150007566_150007861	1	0	0	0	0	0	0	1	0	0	0	0	0	0	0	0	0	0	0	0	0	0.21982	0.21982	0	0	0.21982	0.21982	1	0.21982	1
1938	2649	ENSG00000169509	CRCT1	1	ENSG00000126822	PLEKHG3	PLEKHG3 _( 18766 )	4	chr14_64722868_64723237	7	1	1	1	1	1	1	0	1	-0.219783	0.219783	-0.0226315	0.0226315	-0.163429	0.163429	-0.140584	0.140584	-0.0723554	0.0723554	-0.115627	0.115627	0	0	-0.0840248	0.0840248	0.219783	0.116919	1	0.219783	1
893	2201	ENSG00000125775	SDCBP2	1	ENSG00000198855	FICD	FICD _( 10497 )	4	chr12_108525682_108526163	1	0	0	0	0	0	0	1	0	0	0	0	0	0	0	0	0	0	0	0	0	0.219716	0.219716	0	0	0.219716	0.219716	1	0.219716	1
1680	3268	ENSG00000163216	SPRR2D	1	ENSG00000140945	CDH13	CDH13 _( -938 )	4	chr16_82625430_82625865	1	0	0	0	0	0	0	1	0	0	0	0	0	0	0	0	0	0	0	0	0	0.219653	0.219653	0	0	0.219653	0.219653	1	0.219653	1
1288	5897	ENSG00000142156	COL6A1	1	ENSG00000128052	KDR	KDR _( 194917 )	4	chr4_54930110_54930678	1	0	0	0	0	0	0	1	0	0	0	0	0	0	0	0	0	0	0	0	0	-0.219629	0.219629	0	0	0.219629	0.219629	1	0.219629	1
699	6663	ENSG00000115457	IGFBP2	1	ENSG00000186952	TMEM232	TMEM232 _( -46079 )	4	chr5_110785035_110785704	1	0	0	0	0	0	0	1	0	0	0	0	0	0	0	0	0	0	0	0	0	0.219628	0.219628	0	0	0.219628	0.219628	1	0.219628	1
3016	162	ENSG00000276851	ENSG00000276851	1	ENSG00000162366	PDZK1IP1	PDZK1IP1 _( -18807 )	4	chr1_47209851_47210475	1	0	0	0	0	0	0	1	0	0	0	0	0	0	0	0	0	0	0	0	0	0.219616	0.219616	0	0	0.219616	0.219616	1	0.219616	1
1321	8409	ENSG00000143390	RFX5	1	ENSG00000147613	PSKH2	PSKH2 _( 231762 )	4	chr8_85856438_85856859	1	0	0	0	0	0	0	1	0	0	0	0	0	0	0	0	0	0	0	0	0	0.219577	0.219577	0	0	0.219577	0.219577	1	0.219577	1
33	6004	ENSG00000010278	CD9	1	ENSG00000152784	PRDM8	PRDM8 _( -2384 )	4	chr4_80180793_80181495	1	0	0	0	0	0	0	1	0	0	0	0	0	0	0	0	0	0	0	0	0	-0.219574	0.219574	0	0	0.219574	0.219574	1	0.219574	1
1306	6288	ENSG00000143119	CD53	1	ENSG00000196104	SPOCK3	SPOCK3 _( 352312 )	4	chr4_166882182_166882484	3	0	0	0	1	1	0	1	0	0	0	0	0	0	0	-0.0735434	0.0735434	-0.0121667	0.0121667	0	0	-0.219548	0.219548	0	0	0.219548	0.101753	1	0.219548	1
2314	3085	ENSG00000186806	VSIG10L	1	ENSG00000153048	CARHSP1	CARHSP1 _( -9055 )	4	chr16_8878067_8879082	5	1	1	1	1	0	0	0	1	-0.219524	0.219524	-0.0293617	0.0293617	-0.14789	0.14789	-0.229963	0.229963	0	0	0	0	0	0	-0.160739	0.160739	0.229963	0.157496	1	0.219524	1
1631	939	ENSG00000160991	ORAI2	1	ENSG00000148468	FAM171A1	FAM171A1 _( -65706 )	4	chr10_15436768_15436999	1	0	0	0	0	0	0	1	0	0	0	0	0	0	0	0	0	0	0	0	0	0.219492	0.219492	0	0	0.219492	0.219492	1	0.219492	1
813	3078	ENSG00000121152	NCAPH	1	ENSG00000010539	ZNF200	ZNF200 _( -7771 )	4	chr16_3243992_3244244	1	0	0	0	0	0	0	1	0	0	0	0	0	0	0	0	0	0	0	0	0	0.219449	0.219449	0	0	0.219449	0.219449	1	0.219449	1
1108	5813	ENSG00000135473	PAN2	1	ENSG00000169851	PCDH7	PCDH7 _( -646806 )	4	chr4_30073046_30073609	6	1	1	1	0	1	1	0	1	0.219374	0.219374	0.154964	0.154964	0.0459628	0.0459628	0	0	0.145749	0.145749	0.274447	0.274447	0	0	0.152028	0.152028	0.274447	0.165421	1	0.219374	1
2773	944	ENSG00000247287	ENSG00000247287	1	ENSG00000165983	PTER	PTER _( -55255 )	4	chr10_16381033_16381688	4	1	0	1	1	0	0	0	1	-0.219355	0.219355	0	0	-0.173998	0.173998	-0.224394	0.224394	0	0	0	0	0	0	-0.371293	0.371293	0.371293	0.24726	1	0.219355	1
2388	8860	ENSG00000196507	TCEAL3	1	ENSG00000196730	DAPK1	DAPK1 _( -32459 )	4	chr9_87464011_87464769	2	0	0	0	0	1	0	1	0	0	0	0	0	0	0	0	0	-0.00565557	0.00565557	0	0	-0.219353	0.219353	0	0	0.219353	0.112504	1	0.219353	1
1625	7806	ENSG00000160862	AZGP1	1	ENSG00000106078	COBL	COBL _( -289865 )	4	chr7_51606683_51607109	2	0	0	0	1	0	0	1	0	0	0	0	0	0	0	0.145939	0.145939	0	0	0	0	0.219298	0.219298	0	0	0.219298	0.182619	1	0.219298	1
1500	6	ENSG00000154102	C16orf74	1	ENSG00000171735	CAMTA1	CAMTA1 _( 240938 )	4	chr1_7026262_7026489	4	1	0	0	0	1	1	0	1	0.21918	0.21918	0	0	0	0	0	0	0.0472095	0.0472095	0.000441217	0.000441217	0	0	0.173646	0.173646	0.21918	0.110119	1	0.21918	1
1990	7162	ENSG00000171236	LRG1	1	ENSG00000112212	TSPO2	TSPO2 _( -111622 )	4	chr6_40930473_40930932	6	1	1	1	1	0	1	0	1	0.219116	0.219116	0.4068	0.4068	0.147131	0.147131	0.274674	0.274674	0	0	0.213194	0.213194	0	0	0.214625	0.214625	0.4068	0.245923	1	0.219116	1
689	4028	ENSG00000115221	ITGB6	1	ENSG00000239605	STPG4	STPG4 _( 32167 )	4	chr2_47143620_47144344	1	0	0	0	0	0	0	1	0	0	0	0	0	0	0	0	0	0	0	0	0	0.218968	0.218968	0	0	0.218968	0.218968	1	0.218968	1
1304	7192	ENSG00000143013	LMO4	1	ENSG00000112796	ENPP5	ENPP5 _( -108831 )	4	chr6_46279802_46280085	1	0	0	0	0	0	0	1	0	0	0	0	0	0	0	0	0	0	0	0	0	-0.218924	0.218924	0	0	0.218924	0.218924	1	0.218924	1
2163	768	ENSG00000179583	CIITA	1	ENSG00000118873	RAB3GAP2	RAB3GAP2 _( -114072 )	4	chr1_220386526_220387099	2	0	1	0	0	0	0	1	0	0	0	0.000913805	0.000913805	0	0	0	0	0	0	0	0	0.218913	0.218913	0	0	0.218913	0.109913	1	0.218913	1
1831	5446	ENSG00000166833	NAV2	1	ENSG00000187715	KBTBD12	KBTBD12 _( -46756 )	4	chr3_127868015_127868476	4	1	0	1	1	0	0	0	1	0.21882	0.21882	0	0	0.052771	0.052771	0.129361	0.129361	0	0	0	0	0	0	0.113017	0.113017	0.21882	0.128492	1	0.21882	1
348	6787	ENSG00000095739	BAMBI	1	ENSG00000120729	MYOT	MYOT _( -30489 )	4	chr5_137837115_137837302	2	0	0	0	1	0	0	1	0	0	0	0	0	0	0	0.00463441	0.00463441	0	0	0	0	0.218675	0.218675	0	0	0.218675	0.111655	1	0.218675	1
514	6765	ENSG00000105894	PTN	1	ENSG00000125347	IRF1	IRF1 _( 14996 )	4	chr5_132475131_132475802	3	0	1	0	0	1	0	1	0	0	0	0.128828	0.128828	0	0	0	0	0.0764469	0.0764469	0	0	0.218564	0.218564	0	0	0.218564	0.14128	1	0.218564	1
598	3251	ENSG00000110047	EHD1	1	ENSG00000186153	WWOX	WWOX _( 464402 )	4	chr16_78563815_78564388	4	1	0	1	1	0	0	0	1	-0.218543	0.218543	0	0	-5.70591e-05	5.70591e-05	-0.209237	0.209237	0	0	0	0	0	0	-0.00916204	0.00916204	0.218543	0.10925	1	0.218543	1
172	8388	ENSG00000068971	PPP2R5B	1	ENSG00000104435	STMN2	STMN2 _( -298420 )	4	chr8_79312072_79312394	1	0	0	0	0	0	0	1	0	0	0	0	0	0	0	0	0	0	0	0	0	0.218492	0.218492	0	0	0.218492	0.218492	1	0.218492	1
405	4216	ENSG00000100985	MMP9	1	ENSG00000144057	ST6GAL2	ST6GAL2 _( -115031 )	4	chr2_107002139_107002906	1	0	0	0	0	0	0	1	0	0	0	0	0	0	0	0	0	0	0	0	0	0.218323	0.218323	0	0	0.218323	0.218323	1	0.218323	1
2755	6361	ENSG00000243225	ENSG00000243225	1	ENSG00000164151	ICE1	ICE1 _( -128907 )	4	chr5_5291312_5291757	6	1	1	0	1	1	1	0	1	0.218299	0.218299	0.231277	0.231277	0	0	0.144399	0.144399	0.300413	0.300413	0.0250141	0.0250141	0	0	0.201982	0.201982	0.300413	0.186897	1	0.218299	1
983	3274	ENSG00000130707	ASS1	1	ENSG00000103194	USP10	USP10 _( -10523 )	4	chr16_84689236_84689455	1	0	0	0	0	0	0	1	0	0	0	0	0	0	0	0	0	0	0	0	0	-0.218235	0.218235	0	0	0.218235	0.218235	1	0.218235	1
1165	2967	ENSG00000137440	FGFBP1	1	ENSG00000138604	GLCE	GLCE _( 63918 )	4	chr15_69224502_69224729	1	0	0	0	0	0	0	1	0	0	0	0	0	0	0	0	0	0	0	0	0	0.218193	0.218193	0	0	0.218193	0.218193	1	0.218193	1
584	3405	ENSG00000109472	CPE	1	ENSG00000175832	ETV4	ETV4 _( -5813 )	4	chr17_43585433_43585708	2	0	0	0	0	0	0	1	1	0	0	0	0	0	0	0	0	0	0	0	0	0.218179	0.218179	0.0658017	0.0658017	0.218179	0.141991	1	0.218179	1
2380	1299	ENSG00000196139	AKR1C3	1	ENSG00000066468	FGFR2	FGFR2 _( 61846 )	4	chr10_121536178_121536612	1	0	0	0	0	0	0	1	0	0	0	0	0	0	0	0	0	0	0	0	0	0.218173	0.218173	0	0	0.218173	0.218173	1	0.218173	1
982	9097	ENSG00000130600	H19	1	ENSG00000165186	PTCHD1	PTCHD1 _( 143964 )	4	chrX_23477980_23478308	2	0	0	0	0	0	0	1	1	0	0	0	0	0	0	0	0	0	0	0	0	-0.218172	0.218172	-0.000121145	0.000121145	0.218172	0.109147	1	0.218172	1
2687	7520	ENSG00000232629	HLA-DQB2	1	ENSG00000118491	ZC2HC1B	ZC2HC1B _( 14767 )	4	chr6_143872085_143872480	1	0	0	0	0	0	0	1	0	0	0	0	0	0	0	0	0	0	0	0	0	0.218158	0.218158	0	0	0.218158	0.218158	1	0.218158	1
43	9001	ENSG00000011465	DCN	1	ENSG00000188483	IER5L	IER5L _( -47588 )	4	chr9_129225850_129226111	1	0	0	0	0	0	0	1	0	0	0	0	0	0	0	0	0	0	0	0	0	-0.21815	0.21815	0	0	0.21815	0.21815	1	0.21815	1
450	3520	ENSG00000103044	HAS3	1	ENSG00000101574	METTL4	METTL4 _( 153203 )	4	chr18_2417766_2418306	2	0	1	0	0	0	0	1	0	0	0	0.127188	0.127188	0	0	0	0	0	0	0	0	0.218071	0.218071	0	0	0.218071	0.17263	1	0.218071	1
1284	9248	ENSG00000141750	STAC2	1	ENSG00000183631	PRR32	PRR32 _( 210480 )	4	chrX_127030244_127030736	2	0	0	1	0	0	0	1	0	0	0	0	0	0.0362464	0.0362464	0	0	0	0	0	0	0.218031	0.218031	0	0	0.218031	0.127139	1	0.218031	1
1005	8008	ENSG00000131669	NINJ1	1	ENSG00000105974	CAV1	CAV1 _( -92721 )	4	chr7_116431859_116432064	1	0	0	0	0	0	0	1	0	0	0	0	0	0	0	0	0	0	0	0	0	-0.21793	0.21793	0	0	0.21793	0.21793	1	0.21793	1
743	3961	ENSG00000117519	CNN3	1	ENSG00000115295	CLIP4	CLIP4 _( 365527 )	4	chr2_29463232_29463937	1	0	0	0	0	0	0	1	0	0	0	0	0	0	0	0	0	0	0	0	0	0.217896	0.217896	0	0	0.217896	0.217896	1	0.217896	1
2342	850	ENSG00000188042	ARL4C	1	ENSG00000133019	CHRM3	CHRM3 _( -96147 )	4	chr1_239290142_239290418	1	0	0	0	0	0	0	1	0	0	0	0	0	0	0	0	0	0	0	0	0	0.217744	0.217744	0	0	0.217744	0.217744	1	0.217744	1
1605	9089	ENSG00000159842	ABR	1	ENSG00000149970	CNKSR2	CNKSR2 _( 137196 )	4	chrX_21509997_21510318	1	0	0	0	0	0	0	1	0	0	0	0	0	0	0	0	0	0	0	0	0	0.217648	0.217648	0	0	0.217648	0.217648	1	0.217648	1
1515	1546	ENSG00000154589	LY96	1	ENSG00000175550	DRAP1	DRAP1 _( 8701 )	4	chr11_65927958_65928344	1	0	0	0	0	0	0	1	0	0	0	0	0	0	0	0	0	0	0	0	0	0.217537	0.217537	0	0	0.217537	0.217537	1	0.217537	1
634	5202	ENSG00000111962	UST	1	ENSG00000163814	CDCP1	CDCP1 _( 20368 )	4	chr3_45125671_45126054	5	1	1	1	1	0	0	0	1	0.217498	0.217498	0.265279	0.265279	0.209391	0.209391	0.246921	0.246921	0	0	0	0	0	0	0.00408211	0.00408211	0.265279	0.188634	1	0.217498	1
2749	8232	ENSG00000241978	AKAP2	1	ENSG00000104228	TRIM35	TRIM35 _( 5917 )	4	chr8_27305098_27305402	2	0	0	0	0	1	0	1	0	0	0	0	0	0	0	0	0	-0.0262217	0.0262217	0	0	-0.217496	0.217496	0	0	0.217496	0.121859	1	0.217496	1
2943	5121	ENSG00000268434	ENSG00000268434	1	ENSG00000033867	SLC4A7	SLC4A7 _( -15679 )	4	chr3_27500099_27500375	4	1	1	1	0	0	0	0	1	0.217451	0.217451	0.136463	0.136463	0.253783	0.253783	0	0	0	0	0	0	0	0	0.0700811	0.0700811	0.253783	0.169445	1	0.217451	1
2571	3661	ENSG00000213949	ITGA1	1	ENSG00000174448	STARD6	STARD6 _( -113538 )	4	chr18_54471502_54471748	5	1	1	0	1	0	1	0	1	-0.217446	0.217446	-0.209066	0.209066	0	0	-0.279668	0.279668	0	0	-0.237267	0.237267	0	0	-0.230713	0.230713	0.279668	0.234832	1	0.217446	1
1222	6989	ENSG00000138829	FBN2	1	ENSG00000113749	HRH2	HRH2 _( 31386 )	4	chr5_175689416_175690148	3	0	0	1	0	0	0	1	1	0	0	0	0	0.222628	0.222628	0	0	0	0	0	0	0.217416	0.217416	0.0714992	0.0714992	0.222628	0.170514	1	0.217416	1
682	8386	ENSG00000115008	IL1A	1	ENSG00000104432	IL7	IL7 _( -298149 )	4	chr8_79103672_79104052	3	0	0	0	1	0	1	1	0	0	0	0	0	0	0	0.000673052	0.000673052	0	0	0.236562	0.236562	0.217199	0.217199	0	0	0.236562	0.151478	1	0.217199	1
1368	9246	ENSG00000145362	ANK2	1	ENSG00000101972	STAG2	STAG2 _( -36619 )	4	chrX_123923099_123923593	1	0	0	0	0	0	0	1	0	0	0	0	0	0	0	0	0	0	0	0	0	-0.216961	0.216961	0	0	0.216961	0.216961	1	0.216961	1
2575	8641	ENSG00000214357	NEURL1B	1	ENSG00000213563	C8orf82	C8orf82 _( -27946 )	4	chr8_144557078_144557703	1	0	0	0	0	0	0	1	0	0	0	0	0	0	0	0	0	0	0	0	0	-0.216941	0.216941	0	0	0.216941	0.216941	1	0.216941	1
853	6693	ENSG00000123610	TNFAIP6	1	ENSG00000268223	ARL14EPL	ARL14EPL _( 13752 )	4	chr5_116046076_116046653	4	1	1	0	1	0	0	0	1	-0.216729	0.216729	-0.239332	0.239332	0	0	-0.342174	0.342174	0	0	0	0	0	0	-0.229582	0.229582	0.342174	0.256954	1	0.216729	1
366	1406	ENSG00000099901	RANBP1	1	ENSG00000110693	SOX6	SOX6 _( -101262 )	4	chr11_16839905_16840167	1	0	0	0	0	0	0	1	0	0	0	0	0	0	0	0	0	0	0	0	0	0.216641	0.216641	0	0	0.216641	0.216641	1	0.216641	1
2823	4989	ENSG00000255120	OVOL1-AS1	1	ENSG00000100234	TIMP3	TIMP3 _( -125212 )	4	chr22_32676038_32676489	4	1	1	0	1	0	0	0	1	0.216587	0.216587	0.124606	0.124606	0	0	0.159359	0.159359	0	0	0	0	0	0	0.0574889	0.0574889	0.216587	0.13951	1	0.216587	1
1244	370	ENSG00000140044	JDP2	1	ENSG00000184371	CSF1	CSF1 _( -12317 )	4	chr1_109897659_109897925	1	0	0	0	0	0	0	1	0	0	0	0	0	0	0	0	0	0	0	0	0	-0.216585	0.216585	0	0	0.216585	0.216585	1	0.216585	1
1718	1261	ENSG00000163739	CXCL1	1	ENSG00000119913	TECTB	TECTB _( -2571 )	4	chr10_112280168_112280829	4	0	1	1	1	0	0	1	0	0	0	0.0345208	0.0345208	0.045997	0.045997	0.325213	0.325213	0	0	0	0	0.216344	0.216344	0	0	0.325213	0.155519	1	0.216344	1
269	9303	ENSG00000083444	PLOD1	1	ENSG00000185985	SLITRK2	SLITRK2 _( -82312 )	4	chrX_145735179_145735520	1	0	0	0	0	0	0	1	0	0	0	0	0	0	0	0	0	0	0	0	0	0.216245	0.216245	0	0	0.216245	0.216245	1	0.216245	1
2770	6490	ENSG00000245532	NEAT1	1	ENSG00000164172	MOCS2	MOCS2 _( -155019 )	4	chr5_53265082_53265377	4	1	0	1	1	0	0	0	1	-0.216156	0.216156	0	0	-0.211726	0.211726	-0.0537042	0.0537042	0	0	0	0	0	0	-0.148992	0.148992	0.216156	0.157645	1	0.216156	1
2383	1584	ENSG00000196220	SRGAP3	1	ENSG00000182704	TSKU	TSKU _( -7973 )	4	chr11_76773984_76774278	1	0	0	0	0	0	0	1	0	0	0	0	0	0	0	0	0	0	0	0	0	0.216137	0.216137	0	0	0.216137	0.216137	1	0.216137	1
267	715	ENSG00000082781	ITGB5	1	ENSG00000008118	CAMK1G	CAMK1G _( -55520 )	4	chr1_209527394_209528197	1	0	0	0	0	0	0	1	0	0	0	0	0	0	0	0	0	0	0	0	0	0.216131	0.216131	0	0	0.216131	0.216131	1	0.216131	1
1019	8528	ENSG00000132432	SEC61G	1	ENSG00000174417	TRHR	TRHR _( 31016 )	4	chr8_109117637_109118107	3	1	0	0	0	1	0	0	1	0.216116	0.216116	0	0	0	0	0	0	0.046297	0.046297	0	0	0	0	0.131812	0.131812	0.216116	0.131408	1	0.216116	1
2798	3645	ENSG00000251201	TMED7-TICAM2	1	ENSG00000175387	SMAD2	SMAD2 _( -142209 )	4	chr18_48073355_48073732	1	0	0	0	0	0	0	1	0	0	0	0	0	0	0	0	0	0	0	0	0	-0.216073	0.216073	0	0	0.216073	0.216073	1	0.216073	1
1615	5318	ENSG00000160207	HSF2BP	1	ENSG00000064835	POU1F1	POU1F1 _( -160403 )	4	chr3_87436990_87437427	2	0	1	0	0	0	0	1	0	0	0	0.0998213	0.0998213	0	0	0	0	0	0	0	0	0.216034	0.216034	0	0	0.216034	0.157928	1	0.216034	1
2293	4412	ENSG00000185880	TRIM69	1	ENSG00000091409	ITGA6	ITGA6 _( -86408 )	4	chr2_172339499_172340946	2	0	0	0	1	0	0	1	0	0	0	0	0	0	0	0.00658432	0.00658432	0	0	0	0	0.215977	0.215977	0	0	0.215977	0.111281	1	0.215977	1
2349	7796	ENSG00000188313	PLSCR1	1	ENSG00000218305	CDC14C	CDC14C _( -243261 )	4	chr7_48681064_48681312	1	0	0	0	0	0	0	1	0	0	0	0	0	0	0	0	0	0	0	0	0	-0.215976	0.215976	0	0	0.215976	0.215976	1	0.215976	1
748	4236	ENSG00000117640	MTFR1L	1	ENSG00000125538	IL1B	IL1B _( 11774 )	4	chr2_112824076_112825129	1	0	0	0	0	0	0	1	0	0	0	0	0	0	0	0	0	0	0	0	0	-0.215858	0.215858	0	0	0.215858	0.215858	1	0.215858	1
730	7084	ENSG00000116741	RGS2	1	ENSG00000137177	KIF13A	KIF13A _( 100370 )	4	chr6_17886927_17887253	5	1	0	1	1	1	0	0	1	0.215845	0.215845	0	0	0.117404	0.117404	0.0971377	0.0971377	0.0470287	0.0470287	0	0	0	0	0.20614	0.20614	0.215845	0.136711	1	0.215845	1
705	788	ENSG00000115641	FHL2	1	ENSG00000162923	WDR26	WDR26 _( -125721 )	4	chr1_224562754_224563194	1	0	0	0	0	0	0	1	0	0	0	0	0	0	0	0	0	0	0	0	0	0.215823	0.215823	0	0	0.215823	0.215823	1	0.215823	1
428	6324	ENSG00000101955	SRPX	1	ENSG00000109586	GALNT7	GALNT7 _( -57265 )	4	chr4_173111145_173111488	6	1	1	1	1	0	1	0	1	-0.215707	0.215707	-0.18208	0.18208	-0.176576	0.176576	-0.0849061	0.0849061	0	0	-0.00664674	0.00664674	0	0	-0.198677	0.198677	0.215707	0.144099	1	0.215707	1
1341	5897	ENSG00000144045	DQX1	1	ENSG00000128052	KDR	KDR _( 194917 )	4	chr4_54930110_54930678	1	0	0	0	0	0	0	1	0	0	0	0	0	0	0	0	0	0	0	0	0	-0.215695	0.215695	0	0	0.215695	0.215695	1	0.215695	1
1053	462	ENSG00000133794	ARNTL	1	ENSG00000143546	S100A8	S100A8 _( 5817 )	4	chr1_153384837_153385371	5	1	1	0	1	0	1	0	1	-0.215579	0.215579	-0.122517	0.122517	0	0	-0.211514	0.211514	0	0	-0.102688	0.102688	0	0	-0.219901	0.219901	0.219901	0.17444	1	0.215579	1
672	5305	ENSG00000114270	COL7A1	1	ENSG00000121440	PDZRN3	PDZRN3 _( -28951 )	4	chr3_73653891_73654327	1	0	0	0	0	0	0	1	0	0	0	0	0	0	0	0	0	0	0	0	0	0.215515	0.215515	0	0	0.215515	0.215515	1	0.215515	1
1423	2592	ENSG00000148848	ADAM12	1	ENSG00000087303	NID2	NID2 _( -55652 )	4	chr14_52124880_52125628	3	1	0	0	1	0	0	0	1	0.215498	0.215498	0	0	0	0	0.0429173	0.0429173	0	0	0	0	0	0	0.253623	0.253623	0.253623	0.170679	1	0.215498	1
1186	3975	ENSG00000137962	ARHGAP29	1	ENSG00000049323	LTBP1	LTBP1 _( 176465 )	4	chr2_33123437_33123617	6	1	1	0	1	1	1	0	1	-0.215483	0.215483	-0.199717	0.199717	0	0	-0.136182	0.136182	-0.166874	0.166874	-0.0095183	0.0095183	0	0	-0.147612	0.147612	0.215483	0.145898	1	0.215483	1
730	5234	ENSG00000116741	RGS2	1	ENSG00000016391	CHDH	CHDH _( 96594 )	4	chr3_53749566_53749796	1	0	0	0	0	0	0	1	0	0	0	0	0	0	0	0	0	0	0	0	0	0.215444	0.215444	0	0	0.215444	0.215444	1	0.215444	1
2585	9254	ENSG00000216331	HIST1H1PS1	1	ENSG00000147255	IGSF1	IGSF1 _( -38379 )	4	chrX_131617278_131617613	4	1	1	0	1	0	0	0	1	-0.215356	0.215356	-0.198848	0.198848	0	0	-0.10235	0.10235	0	0	0	0	0	0	-0.0512191	0.0512191	0.215356	0.141943	1	0.215356	1
2731	8949	ENSG00000237807	ENSG00000237807	1	ENSG00000285447	ENSG00000285447	ENSG00000285447 _( -13791 )	4	chr9_113026018_113026680	1	0	0	0	0	0	0	1	0	0	0	0	0	0	0	0	0	0	0	0	0	-0.215318	0.215318	0	0	0.215318	0.215318	1	0.215318	1
2701	1818	ENSG00000233929	MT1XP1	1	ENSG00000082805	ERC1	ERC1 _( -110555 )	4	chr12_879693_879954	5	1	1	1	1	0	0	0	1	0.215315	0.215315	0.203872	0.203872	0.386938	0.386938	0.0767939	0.0767939	0	0	0	0	0	0	0.0877938	0.0877938	0.386938	0.194143	1	0.215315	1
2218	921	ENSG00000183111	ARHGEF37	1	ENSG00000148426	PROSER2	PROSER2 _( -12858 )	4	chr10_11810301_11810481	1	0	0	0	0	0	0	1	0	0	0	0	0	0	0	0	0	0	0	0	0	-0.215257	0.215257	0	0	0.215257	0.215257	1	0.215257	1
2131	2529	ENSG00000178172	SPINK6	1	ENSG00000184304	PRKD1	PRKD1 _( -65789 )	4	chr14_30257687_30258007	1	0	0	0	0	0	0	1	0	0	0	0	0	0	0	0	0	0	0	0	0	-0.215175	0.215175	0	0	0.215175	0.215175	1	0.215175	1
2565	7449	ENSG00000213722	DDAH2	1	ENSG00000146373	RNF217	RNF217 _( -482133 )	4	chr6_124480067_124480412	1	0	0	0	0	0	0	1	0	0	0	0	0	0	0	0	0	0	0	0	0	0.215148	0.215148	0	0	0.215148	0.215148	1	0.215148	1
1382	442	ENSG00000146072	TNFRSF21	1	ENSG00000159409	CELF3	CELF3 _( -3702 )	4	chr1_151720516_151721171	2	0	0	0	0	1	0	1	0	0	0	0	0	0	0	0	0	-0.00355137	0.00355137	0	0	-0.215101	0.215101	0	0	0.215101	0.109326	1	0.215101	1
1423	2743	ENSG00000148848	ADAM12	1	ENSG00000100600	LGMN	LGMN _( 88098 )	4	chr14_92659674_92660604	3	0	1	0	1	0	0	1	0	0	0	0.127492	0.127492	0	0	0.0401389	0.0401389	0	0	0	0	0.215084	0.215084	0	0	0.215084	0.127572	1	0.215084	1
1833	7849	ENSG00000166851	PLK1	1	ENSG00000005486	RHBDD2	RHBDD2 _( 27239 )	4	chr7_75869841_75870159	2	0	0	0	1	0	0	1	0	0	0	0	0	0	0	0.00281815	0.00281815	0	0	0	0	0.215026	0.215026	0	0	0.215026	0.108922	1	0.215026	1
460	6783	ENSG00000103811	CTSH	1	ENSG00000152377	SPOCK1	SPOCK1 _( 521312 )	4	chr5_137076903_137077067	1	0	0	0	0	0	0	1	0	0	0	0	0	0	0	0	0	0	0	0	0	-0.214966	0.214966	0	0	0.214966	0.214966	1	0.214966	1
1967	4621	ENSG00000170423	KRT78	1	ENSG00000144460	NYAP2	NYAP2 _( 441577 )	4	chr2_225841287_225841814	1	0	0	0	0	0	0	1	0	0	0	0	0	0	0	0	0	0	0	0	0	0.21489	0.21489	0	0	0.21489	0.21489	1	0.21489	1
652	3736	ENSG00000113070	HBEGF	1	ENSG00000178184	PARD6G	PARD6G _( -15349 )	4	chr18_80262895_80263267	4	1	1	0	1	0	0	0	1	-0.214876	0.214876	-0.361016	0.361016	0	0	-0.359112	0.359112	0	0	0	0	0	0	-0.138892	0.138892	0.361016	0.268474	1	0.214876	1
506	4787	ENSG00000105520	PLPPR2	1	ENSG00000149646	CNBD2	CNBD2 _( -88623 )	4	chr20_35865622_35865941	1	0	0	0	0	0	0	1	0	0	0	0	0	0	0	0	0	0	0	0	0	0.214781	0.214781	0	0	0.214781	0.214781	1	0.214781	1
172	5766	ENSG00000068971	PPP2R5B	1	ENSG00000178177	LCORL	LCORL _( -734783 )	4	chr4_18756659_18757025	1	0	0	0	0	0	0	1	0	0	0	0	0	0	0	0	0	0	0	0	0	0.214771	0.214771	0	0	0.214771	0.214771	1	0.214771	1
2482	4621	ENSG00000202343	ENSG00000202343	1	ENSG00000144460	NYAP2	NYAP2 _( 441577 )	4	chr2_225841287_225841814	2	1	0	0	0	0	0	0	1	0.214733	0.214733	0	0	0	0	0	0	0	0	0	0	0	0	0.0398121	0.0398121	0.214733	0.127273	1	0.214733	1
2872	4926	ENSG00000260260	SNHG19	1	ENSG00000159259	CHAF1B	CHAF1B _( 85923 )	4	chr21_36471301_36471737	1	0	0	0	0	0	0	1	0	0	0	0	0	0	0	0	0	0	0	0	0	-0.214631	0.214631	0	0	0.214631	0.214631	1	0.214631	1
93	6756	ENSG00000040275	SPDL1	1	ENSG00000158985	CDC42SE2	CDC42SE2 _( -26818 )	4	chr5_131218277_131218675	3	1	0	0	1	0	0	0	1	0.214563	0.214563	0	0	0	0	0.245744	0.245744	0	0	0	0	0	0	0.160067	0.160067	0.245744	0.206791	1	0.214563	1
1771	1470	ENSG00000165030	NFIL3	1	ENSG00000110435	PDHX	PDHX _( -49195 )	4	chr11_34866289_34866634	5	1	1	1	1	0	0	0	1	0.214506	0.214506	0.1708	0.1708	0.0849493	0.0849493	0.224501	0.224501	0	0	0	0	0	0	0.0426129	0.0426129	0.224501	0.147474	1	0.214506	1
919	6231	ENSG00000127920	GNG11	1	ENSG00000170390	DCLK2	DCLK2 _( 224304 )	4	chr4_150302578_150302757	2	0	0	0	0	1	0	1	0	0	0	0	0	0	0	0	0	0.0417707	0.0417707	0	0	0.214412	0.214412	0	0	0.214412	0.128091	1	0.214412	1
2815	7266	ENSG00000254577	ENSG00000254577	1	ENSG00000082293	COL19A1	COL19A1 _( -75156 )	4	chr6_69791096_69791415	3	0	1	1	0	0	0	1	0	0	0	-0.13474	0.13474	-0.0612125	0.0612125	0	0	0	0	0	0	-0.214409	0.214409	0	0	0.214409	0.136787	1	0.214409	1
1795	6409	ENSG00000166016	ABTB2	1	ENSG00000113387	SUB1	SUB1 _( 51082 )	4	chr5_32582715_32583044	3	0	1	0	1	0	0	1	0	0	0	-0.00927848	0.00927848	0	0	-0.03073	0.03073	0	0	0	0	-0.214393	0.214393	0	0	0.214393	0.0848003	1	0.214393	1
300	2644	ENSG00000088899	LZTS3	1	ENSG00000140009	ESR2	ESR2 _( 72145 )	4	chr14_64266262_64266494	3	1	0	1	0	0	0	0	1	-0.214392	0.214392	0	0	-0.0327033	0.0327033	0	0	0	0	0	0	0	0	-0.04474	0.04474	0.214392	0.0972785	1	0.214392	1
1817	8012	ENSG00000166510	CCDC68	1	ENSG00000198898	CAPZA2	CAPZA2 _( -23872 )	4	chr7_116786655_116787198	1	0	0	0	0	0	0	1	0	0	0	0	0	0	0	0	0	0	0	0	0	0.214381	0.214381	0	0	0.214381	0.214381	1	0.214381	1
27	3485	ENSG00000008517	IL32	1	ENSG00000168646	AXIN2	AXIN2 _( -36850 )	4	chr17_65677883_65678227	4	1	1	0	0	1	0	0	1	0.214342	0.214342	0.0808793	0.0808793	0	0	0	0	0.143511	0.143511	0	0	0	0	0.0326899	0.0326899	0.214342	0.117856	1	0.214342	1
1448	2538	ENSG00000150990	DHX37	1	ENSG00000151322	NPAS3	NPAS3 _( -213681 )	4	chr14_32720821_32721252	1	0	0	0	0	0	0	1	0	0	0	0	0	0	0	0	0	0	0	0	0	-0.214336	0.214336	0	0	0.214336	0.214336	1	0.214336	1
291	651	ENSG00000087586	AURKA	1	ENSG00000162630	B3GALT2	B3GALT2 _( -24560 )	4	chr1_193211214_193211925	4	1	0	1	0	0	1	0	1	0.214326	0.214326	0	0	0.231567	0.231567	0	0	0	0	0.297396	0.297396	0	0	0.428828	0.428828	0.428828	0.293029	1	0.214326	1
836	225	ENSG00000123095	BHLHE41	1	ENSG00000213625	LEPROT	LEPROT _( -24181 )	4	chr1_65395909_65396406	1	0	0	0	0	0	0	1	0	0	0	0	0	0	0	0	0	0	0	0	0	-0.214162	0.214162	0	0	0.214162	0.214162	1	0.214162	1
1845	2516	ENSG00000167165	UGT1A6	1	ENSG00000092067	CEBPE	CEBPE _( -26190 )	4	chr14_23145806_23146445	1	0	0	0	0	0	0	1	0	0	0	0	0	0	0	0	0	0	0	0	0	0.214123	0.214123	0	0	0.214123	0.214123	1	0.214123	1
1053	866	ENSG00000133794	ARNTL	1	ENSG00000182901	RGS7	RGS7 _( -13438 )	4	chr1_241370668_241370846	1	0	0	0	0	0	0	1	0	0	0	0	0	0	0	0	0	0	0	0	0	-0.21399	0.21399	0	0	0.21399	0.21399	1	0.21399	1
2898	4199	ENSG00000263165	ENSG00000263165	1	ENSG00000115598	IL1RL2	IL1RL2 _( -49521 )	4	chr2_102137141_102137452	1	0	0	0	0	0	0	1	0	0	0	0	0	0	0	0	0	0	0	0	0	-0.213983	0.213983	0	0	0.213983	0.213983	1	0.213983	1
1798	9132	ENSG00000166106	ADAMTS15	1	ENSG00000147119	CHST7	CHST7 _( -11149 )	4	chrX_46562270_46562635	1	0	0	0	0	0	0	1	0	0	0	0	0	0	0	0	0	0	0	0	0	-0.213974	0.213974	0	0	0.213974	0.213974	1	0.213974	1
1527	8619	ENSG00000155307	SAMSN1	1	ENSG00000253117	OC90	OC90 _( -5527 )	4	chr8_132091182_132091738	1	0	0	0	0	0	0	1	0	0	0	0	0	0	0	0	0	0	0	0	0	0.213969	0.213969	0	0	0.213969	0.213969	1	0.213969	1
2981	4638	ENSG00000273184	ENSG00000273184	1	ENSG00000185404	SP140L	SP140L _( 19912 )	4	chr2_230347096_230347602	2	1	0	0	0	0	0	0	1	-0.213883	0.213883	0	0	0	0	0	0	0	0	0	0	0	0	-0.0982211	0.0982211	0.213883	0.156052	1	0.213883	1
1341	6559	ENSG00000144045	DQX1	1	ENSG00000164326	CARTPT	CARTPT _( -65705 )	4	chr5_71653026_71653458	1	0	0	0	0	0	0	1	0	0	0	0	0	0	0	0	0	0	0	0	0	0.21388	0.21388	0	0	0.21388	0.21388	1	0.21388	1
370	8208	ENSG00000100065	CARD10	1	ENSG00000147408	CSGALNACT1	CSGALNACT1 _( 139517 )	4	chr8_19618139_19618512	1	0	0	0	0	0	0	1	0	0	0	0	0	0	0	0	0	0	0	0	0	0.213851	0.213851	0	0	0.213851	0.213851	1	0.213851	1
2751	7951	ENSG00000242265	PEG10	1	ENSG00000106351	AGFG2	AGFG2 _( -22656 )	4	chr7_100516174_100516555	1	0	0	0	0	0	0	1	0	0	0	0	0	0	0	0	0	0	0	0	0	0.213662	0.213662	0	0	0.213662	0.213662	1	0.213662	1
1110	7603	ENSG00000135477	KRT87P	1	ENSG00000146457	WTAP	WTAP _( -46639 )	4	chr6_159678689_159678946	4	1	0	1	1	0	0	0	1	-0.213642	0.213642	0	0	-0.335377	0.335377	-0.143752	0.143752	0	0	0	0	0	0	-0.0894938	0.0894938	0.335377	0.195566	1	0.213642	1
1624	2552	ENSG00000160781	PAQR6	1	ENSG00000165410	CFL2	CFL2 _( -66462 )	4	chr14_34781285_34781775	3	0	1	0	0	0	0	1	1	0	0	-0.116262	0.116262	0	0	0	0	0	0	0	0	-0.213604	0.213604	-9.173e-05	9.173e-05	0.213604	0.109986	1	0.213604	1
2923	5360	ENSG00000266479	ENSG00000266479	1	ENSG00000154175	ABI3BP	ABI3BP _( 38170 )	4	chr3_100955020_100955345	1	0	0	0	0	0	0	1	0	0	0	0	0	0	0	0	0	0	0	0	0	0.213579	0.213579	0	0	0.213579	0.213579	1	0.213579	1
2304	3423	ENSG00000186395	KRT10	1	ENSG00000064195	ENSG00000064195	ENSG00000064195 _( 6923 )	4	chr17_49987710_49988301	1	0	0	0	0	0	0	1	0	0	0	0	0	0	0	0	0	0	0	0	0	0.213452	0.213452	0	0	0.213452	0.213452	1	0.213452	1
2793	8882	ENSG00000250548	LINC01303	1	ENSG00000182150	ERCC6L2	ERCC6L2 _( -96286 )	4	chr9_95778756_95779415	1	0	0	0	0	0	0	1	0	0	0	0	0	0	0	0	0	0	0	0	0	0.213389	0.213389	0	0	0.213389	0.213389	1	0.213389	1
361	3901	ENSG00000099377	HSD3B7	1	ENSG00000197872	FAM49A	FAM49A _( 22866 )	4	chr2_16643180_16643465	1	0	0	0	0	0	0	1	0	0	0	0	0	0	0	0	0	0	0	0	0	-0.213277	0.213277	0	0	0.213277	0.213277	1	0.213277	1
888	2994	ENSG00000125726	ENSG00000125726	1	ENSG00000183476	SH2D7	SH2D7 _( 10573 )	4	chr15_78088381_78088611	2	0	1	0	0	0	0	1	0	0	0	-0.00380401	0.00380401	0	0	0	0	0	0	0	0	-0.213264	0.213264	0	0	0.213264	0.108534	1	0.213264	1
974	7520	ENSG00000130224	LRCH2	1	ENSG00000118491	ZC2HC1B	ZC2HC1B _( 14767 )	4	chr6_143872085_143872480	1	0	0	0	0	0	0	1	0	0	0	0	0	0	0	0	0	0	0	0	0	0.213185	0.213185	0	0	0.213185	0.213185	1	0.213185	1
2719	1074	ENSG00000235535	TRDN-AS1	1	ENSG00000151151	IPMK	IPMK _( 421010 )	4	chr10_57846619_57846924	7	1	1	1	1	1	1	0	1	0.213152	0.213152	0.174822	0.174822	0.21956	0.21956	0.380522	0.380522	0.251879	0.251879	0.0524774	0.0524774	0	0	0.135063	0.135063	0.380522	0.203925	1	0.213152	1
2911	3764	ENSG00000265107	GJA5	1	ENSG00000171954	CYP4F22	CYP4F22 _( 24268 )	4	chr19_15532761_15533464	2	0	0	1	0	0	0	1	0	0	0	0	0	-0.0375376	0.0375376	0	0	0	0	0	0	-0.213148	0.213148	0	0	0.213148	0.125343	1	0.213148	1
3028	3086	ENSG00000278996	ENSG00000278996	1	ENSG00000187555	USP7	USP7 _( 39776 )	4	chr16_8924101_8924738	6	1	1	1	1	1	0	0	1	0.213025	0.213025	0.152671	0.152671	0.0148932	0.0148932	0.278386	0.278386	0.105551	0.105551	0	0	0	0	0.283495	0.283495	0.283495	0.17467	1	0.213025	1
218	4662	ENSG00000075223	SEMA3C	1	ENSG00000144476	ACKR3	ACKR3 _( 91885 )	4	chr2_236659672_236660044	1	0	0	0	0	0	0	1	0	0	0	0	0	0	0	0	0	0	0	0	0	0.213003	0.213003	0	0	0.213003	0.213003	1	0.213003	1
3042	3086	ENSG00000280441	ENSG00000280441	1	ENSG00000187555	USP7	USP7 _( 39776 )	4	chr16_8924101_8924738	6	1	1	1	1	1	0	0	1	0.212976	0.212976	0.152818	0.152818	0.0149082	0.0149082	0.278453	0.278453	0.105487	0.105487	0	0	0	0	0.283616	0.283616	0.283616	0.17471	1	0.212976	1
2746	8949	ENSG00000241106	HLA-DOB	1	ENSG00000285447	ENSG00000285447	ENSG00000285447 _( -13791 )	4	chr9_113026018_113026680	1	0	0	0	0	0	0	1	0	0	0	0	0	0	0	0	0	0	0	0	0	-0.212974	0.212974	0	0	0.212974	0.212974	1	0.212974	1
1653	5305	ENSG00000162520	SYNC	1	ENSG00000121440	PDZRN3	PDZRN3 _( -28951 )	4	chr3_73653891_73654327	1	0	0	0	0	0	0	1	0	0	0	0	0	0	0	0	0	0	0	0	0	0.212894	0.212894	0	0	0.212894	0.212894	1	0.212894	1
578	613	ENSG00000109101	FOXN1	1	ENSG00000198860	TSEN15	TSEN15 _( 60947 )	4	chr1_184112598_184112893	1	0	0	0	0	0	0	1	0	0	0	0	0	0	0	0	0	0	0	0	0	-0.212867	0.212867	0	0	0.212867	0.212867	1	0.212867	1
337	7100	ENSG00000092529	CAPN3	1	ENSG00000172179	PRL	PRL _( 65532 )	4	chr6_22231655_22231969	1	0	0	0	0	0	0	1	0	0	0	0	0	0	0	0	0	0	0	0	0	-0.212851	0.212851	0	0	0.212851	0.212851	1	0.212851	1
2833	7780	ENSG00000256618	MTRNR2L1	1	ENSG00000058404	CAMK2B	CAMK2B _( -44100 )	4	chr7_44378677_44379240	1	0	0	0	0	0	0	1	0	0	0	0	0	0	0	0	0	0	0	0	0	-0.212812	0.212812	0	0	0.212812	0.212812	1	0.212812	1
1111	828	ENSG00000135480	KRT7	1	ENSG00000183780	SLC35F3	SLC35F3 _( 4201 )	4	chr1_233909134_233909706	1	0	0	0	0	0	0	1	0	0	0	0	0	0	0	0	0	0	0	0	0	0.212763	0.212763	0	0	0.212763	0.212763	1	0.212763	1
2778	7194	ENSG00000248538	ENSG00000248538	1	ENSG00000153292	ADGRF1	ADGRF1 _( 41002 )	4	chr6_47000845_47001361	1	0	0	0	0	0	0	1	0	0	0	0	0	0	0	0	0	0	0	0	0	-0.21273	0.21273	0	0	0.21273	0.21273	1	0.21273	1
2503	8811	ENSG00000204421	LY6G6C	1	ENSG00000156049	GNA14	GNA14 _( -83714 )	4	chr9_77732021_77732389	1	0	0	0	0	0	0	1	0	0	0	0	0	0	0	0	0	0	0	0	0	0.212679	0.212679	0	0	0.212679	0.212679	1	0.212679	1
978	2851	ENSG00000130508	PXDN	1	ENSG00000137872	SEMA6D	SEMA6D _( -501858 )	4	chr15_46682034_46682243	3	0	1	0	0	0	1	1	0	0	0	0.13404	0.13404	0	0	0	0	0	0	0.202805	0.202805	0.212532	0.212532	0	0	0.212532	0.183126	1	0.212532	1
965	5979	ENSG00000129667	RHBDF2	1	ENSG00000169248	CXCL11	CXCL11 _( 5004 )	4	chr4_76035893_76036411	1	0	0	0	0	0	0	1	0	0	0	0	0	0	0	0	0	0	0	0	0	0.212435	0.212435	0	0	0.212435	0.212435	1	0.212435	1
1845	1599	ENSG00000167165	UGT1A6	1	ENSG00000137513	NARS2	NARS2 _( -301800 )	4	chr11_78876674_78877167	5	1	1	0	1	0	1	0	1	0.212378	0.212378	0.319492	0.319492	0	0	0.275495	0.275495	0	0	0.0258992	0.0258992	0	0	0.102756	0.102756	0.319492	0.187204	1	0.212378	1
2600	9007	ENSG00000222414	RNU2-59P	1	ENSG00000130723	PRRC2B	PRRC2B _( 38066 )	4	chr9_131432159_131432525	2	0	0	1	0	0	0	1	0	0	0	0	0	0.017833	0.017833	0	0	0	0	0	0	0.212364	0.212364	0	0	0.212364	0.115099	1	0.212364	1
2642	2626	ENSG00000227758	ENSG00000227758	1	ENSG00000100612	DHRS7	DHRS7 _( -37429 )	4	chr14_60207285_60207448	5	1	1	1	0	0	1	0	1	-0.212338	0.212338	-0.0352921	0.0352921	-0.0539757	0.0539757	0	0	0	0	-0.14611	0.14611	0	0	-0.125997	0.125997	0.212338	0.114742	1	0.212338	1
1694	2563	ENSG00000163430	FSTL1	1	ENSG00000176435	CLEC14A	CLEC14A _( -147717 )	4	chr14_38404086_38404610	1	0	0	0	0	0	0	1	0	0	0	0	0	0	0	0	0	0	0	0	0	0.212338	0.212338	0	0	0.212338	0.212338	1	0.212338	1
2418	7884	ENSG00000197275	RAD54B	1	ENSG00000157240	FZD1	FZD1 _( -24514 )	4	chr7_91239106_91239850	1	0	0	0	0	0	0	1	0	0	0	0	0	0	0	0	0	0	0	0	0	0.21227	0.21227	0	0	0.21227	0.21227	1	0.21227	1
1850	1490	ENSG00000167468	GPX4	1	ENSG00000148948	LRRC4C	LRRC4C _( 956691 )	4	chr11_40502664_40503082	2	0	1	0	0	0	0	1	0	0	0	0.0693527	0.0693527	0	0	0	0	0	0	0	0	0.212247	0.212247	0	0	0.212247	0.1408	1	0.212247	1
1348	2635	ENSG00000144452	ABCA12	1	ENSG00000140015	KCNH5	KCNH5 _( 426760 )	4	chr14_62674991_62675277	1	0	0	0	0	0	0	1	0	0	0	0	0	0	0	0	0	0	0	0	0	0.212246	0.212246	0	0	0.212246	0.212246	1	0.212246	1
2086	6756	ENSG00000175832	ETV4	1	ENSG00000158985	CDC42SE2	CDC42SE2 _( -26818 )	4	chr5_131218277_131218675	4	1	0	1	0	1	0	0	1	0.21223	0.21223	0	0	0.120828	0.120828	0	0	0.128225	0.128225	0	0	0	0	0.147038	0.147038	0.21223	0.152081	1	0.21223	1
300	1780	ENSG00000088899	LZTS3	1	ENSG00000109929	SC5D	SC5D _( 6434 )	4	chr11_121298887_121299190	1	0	0	0	0	0	0	1	0	0	0	0	0	0	0	0	0	0	0	0	0	-0.212226	0.212226	0	0	0.212226	0.212226	1	0.212226	1
2760	3534	ENSG00000243896	OR2A7	1	ENSG00000173482	PTPRM	PTPRM _( 34326 )	4	chr18_7601108_7601615	1	0	0	0	0	0	0	1	0	0	0	0	0	0	0	0	0	0	0	0	0	-0.21216	0.21216	0	0	0.21216	0.21216	1	0.21216	1
2355	2688	ENSG00000188508	KRTDAP	1	ENSG00000100731	PCNX1	PCNX1 _( 152774 )	4	chr14_71060179_71060417	5	1	0	1	1	1	0	0	1	0.212157	0.212157	0	0	0.0501772	0.0501772	0.0530579	0.0530579	0.140302	0.140302	0	0	0	0	0.0337708	0.0337708	0.212157	0.097893	1	0.212157	1
930	3762	ENSG00000128274	A4GALT	1	ENSG00000105141	CASP14	CASP14 _( 0 )	4	chr19_15049181_15049548	1	0	0	0	0	0	0	1	0	0	0	0	0	0	0	0	0	0	0	0	0	0.212126	0.212126	0	0	0.212126	0.212126	1	0.212126	1
1119	2162	ENSG00000135905	DOCK10	1	ENSG00000185046	ANKS1B	ANKS1B _( -32205 )	4	chr12_100016859_100017468	5	1	1	1	1	0	0	0	1	-0.212062	0.212062	-0.07014	0.07014	-0.216849	0.216849	-0.444617	0.444617	0	0	0	0	0	0	-0.177756	0.177756	0.444617	0.224285	1	0.212062	1
1639	4898	ENSG00000161921	CXCL16	1	ENSG00000154736	ADAMTS5	ADAMTS5 _( -301638 )	4	chr21_27268151_27268630	3	1	0	0	1	0	0	0	1	-0.212035	0.212035	0	0	0	0	-0.026356	0.026356	0	0	0	0	0	0	-0.0524181	0.0524181	0.212035	0.0969365	1	0.212035	1
2838	5715	ENSG00000257126	FOXG1-AS1	1	ENSG00000109625	CPZ	CPZ _( -43833 )	4	chr4_8534276_8534492	4	1	1	0	1	0	0	0	1	-0.212002	0.212002	-0.176792	0.176792	0	0	-0.141853	0.141853	0	0	0	0	0	0	-0.261846	0.261846	0.261846	0.198123	1	0.212002	1
395	5322	ENSG00000100600	LGMN	1	ENSG00000163320	CGGBP1	CGGBP1 _( -42121 )	4	chr3_88192006_88192406	1	0	0	0	0	0	0	1	0	0	0	0	0	0	0	0	0	0	0	0	0	0.211929	0.211929	0	0	0.211929	0.211929	1	0.211929	1
1920	2064	ENSG00000168918	INPP5D	1	ENSG00000165891	E2F7	E2F7 _( -85419 )	4	chr12_77150999_77151312	1	0	0	0	0	0	0	1	0	0	0	0	0	0	0	0	0	0	0	0	0	-0.211888	0.211888	0	0	0.211888	0.211888	1	0.211888	1
2803	2781	ENSG00000251630	ENSG00000251630	1	ENSG00000075413	MARK3	MARK3 _( 62725 )	4	chr14_103448117_103448472	4	1	0	1	0	1	0	0	1	-0.211866	0.211866	0	0	-0.183512	0.183512	0	0	-0.218983	0.218983	0	0	0	0	-0.0298759	0.0298759	0.218983	0.161059	1	0.211866	1
92	4794	ENSG00000039987	BEST2	1	ENSG00000132792	CTNNBL1	CTNNBL1 _( -6204 )	4	chr20_37687188_37687751	1	0	0	0	0	0	0	1	0	0	0	0	0	0	0	0	0	0	0	0	0	-0.211768	0.211768	0	0	0.211768	0.211768	1	0.211768	1
2521	5499	ENSG00000204949	FAM83A-AS1	1	ENSG00000177311	ZBTB38	ZBTB38 _( 12861 )	4	chr3_141337074_141337768	5	1	1	1	1	0	0	0	1	0.211734	0.211734	0.181469	0.181469	0.261541	0.261541	0.244011	0.244011	0	0	0	0	0	0	0.0711146	0.0711146	0.261541	0.193974	1	0.211734	1
2717	926	ENSG00000235333	PVRIG2P	1	ENSG00000151465	CDC123	CDC123 _( -18002 )	4	chr10_12177728_12177963	4	1	1	0	1	0	0	0	1	-0.211731	0.211731	-0.267295	0.267295	0	0	-0.1707	0.1707	0	0	0	0	0	0	-0.0627188	0.0627188	0.267295	0.178111	1	0.211731	1
2301	6112	ENSG00000186193	SAPCD2	1	ENSG00000170522	ELOVL6	ELOVL6 _( 23178 )	4	chr4_110175708_110176021	1	0	0	0	0	0	0	1	0	0	0	0	0	0	0	0	0	0	0	0	0	-0.21164	0.21164	0	0	0.21164	0.21164	1	0.21164	1
2804	122	ENSG00000253203	GUSBP3	1	ENSG00000183317	EPHA10	EPHA10 _( 18050 )	4	chr1_37746764_37747083	6	1	0	1	1	1	1	0	1	-0.211623	0.211623	0	0	-0.277136	0.277136	-0.158703	0.158703	-0.280578	0.280578	-0.0325843	0.0325843	0	0	-0.0118297	0.0118297	0.280578	0.162076	1	0.211623	1
722	971	ENSG00000116574	RHOU	1	ENSG00000077327	SPAG6	SPAG6 _( 133781 )	4	chr10_22479226_22479676	7	1	1	1	1	1	1	0	1	0.211609	0.211609	0.279001	0.279001	0.189196	0.189196	0.375465	0.375465	0.217762	0.217762	0.269817	0.269817	0	0	0.119562	0.119562	0.375465	0.237487	1	0.211609	1
380	7033	ENSG00000100292	HMOX1	1	ENSG00000112799	LY86	LY86 _( -10940 )	4	chr6_6576978_6577168	4	1	0	1	1	0	0	0	1	0.211588	0.211588	0	0	0.120284	0.120284	0.146295	0.146295	0	0	0	0	0	0	0.0440442	0.0440442	0.211588	0.130553	1	0.211588	1
2048	5759	ENSG00000173801	JUP	1	ENSG00000178177	LCORL	LCORL _( -353636 )	4	chr4_18375512_18375947	1	0	0	0	0	0	0	1	0	0	0	0	0	0	0	0	0	0	0	0	0	0.211491	0.211491	0	0	0.211491	0.211491	1	0.211491	1
2356	7615	ENSG00000188522	FAM83G	1	ENSG00000112531	QKI	QKI _( 345637 )	4	chr6_163759637_163759960	1	0	0	0	0	0	0	1	0	0	0	0	0	0	0	0	0	0	0	0	0	0.211465	0.211465	0	0	0.211465	0.211465	1	0.211465	1
2857	7940	ENSG00000258947	TUBB3	1	ENSG00000185467	KPNA7	KPNA7 _( 10433 )	4	chr7_99196736_99197073	3	1	0	0	1	0	0	0	1	0.211411	0.211411	0	0	0	0	0.0459646	0.0459646	0	0	0	0	0	0	0.000196018	0.000196018	0.211411	0.0858572	1	0.211411	1
45	7305	ENSG00000012822	CALCOCO1	1	ENSG00000065833	ME1	ME1 _( 71105 )	4	chr6_83359614_83359966	1	0	0	0	0	0	0	1	0	0	0	0	0	0	0	0	0	0	0	0	0	-0.211266	0.211266	0	0	0.211266	0.211266	1	0.211266	1
2098	6639	ENSG00000176170	ENSG00000176170	1	ENSG00000164307	ERAP1	ERAP1 _( 92762 )	4	chr5_96714930_96715338	3	0	1	0	0	0	0	1	1	0	0	-9.05539e-05	9.05539e-05	0	0	0	0	0	0	0	0	-0.211244	0.211244	-0.0975968	0.0975968	0.211244	0.102977	1	0.211244	1
1875	133	ENSG00000167779	IGFBP6	1	ENSG00000131236	CAP1	CAP1 _( 6303 )	4	chr1_40046536_40046807	2	0	0	1	0	0	0	1	0	0	0	0	0	-0.145182	0.145182	0	0	0	0	0	0	-0.21124	0.21124	0	0	0.21124	0.178211	1	0.21124	1
2594	7459	ENSG00000221869	CEBPD	1	ENSG00000111911	HINT3	HINT3 _( -23644 )	4	chr6_125932028_125933137	1	0	0	0	0	0	0	1	0	0	0	0	0	0	0	0	0	0	0	0	0	0.211157	0.211157	0	0	0.211157	0.211157	1	0.211157	1
1282	1384	ENSG00000141682	PMAIP1	1	ENSG00000187079	TEAD1	TEAD1 _( 134065 )	4	chr11_12808656_12809128	2	0	0	1	0	0	0	1	0	0	0	0	0	0.0613846	0.0613846	0	0	0	0	0	0	0.211054	0.211054	0	0	0.211054	0.136219	1	0.211054	1
1577	7756	ENSG00000158125	XDH	1	ENSG00000136250	AOAH	AOAH _( 37611 )	4	chr7_36686551_36686938	1	0	0	0	0	0	0	1	0	0	0	0	0	0	0	0	0	0	0	0	0	0.210992	0.210992	0	0	0.210992	0.210992	1	0.210992	1
487	1011	ENSG00000104892	KLC3	1	ENSG00000099250	NRP1	NRP1 _( -116904 )	4	chr10_33453166_33453377	1	0	0	0	0	0	0	1	0	0	0	0	0	0	0	0	0	0	0	0	0	0.210938	0.210938	0	0	0.210938	0.210938	1	0.210938	1
500	1584	ENSG00000105376	ICAM5	1	ENSG00000182704	TSKU	TSKU _( -7973 )	4	chr11_76773984_76774278	1	0	0	0	0	0	0	1	0	0	0	0	0	0	0	0	0	0	0	0	0	0.21075	0.21075	0	0	0.21075	0.21075	1	0.21075	1
940	669	ENSG00000128595	CALU	1	ENSG00000118200	CAMSAP2	CAMSAP2 _( -30307 )	4	chr1_200708697_200709251	1	0	0	0	0	0	0	1	0	0	0	0	0	0	0	0	0	0	0	0	0	0.210733	0.210733	0	0	0.210733	0.210733	1	0.210733	1
634	3405	ENSG00000111962	UST	1	ENSG00000175832	ETV4	ETV4 _( -5813 )	4	chr17_43585433_43585708	1	0	0	0	0	0	0	1	0	0	0	0	0	0	0	0	0	0	0	0	0	0.210699	0.210699	0	0	0.210699	0.210699	1	0.210699	1
2988	7266	ENSG00000273590	SMIM11B	1	ENSG00000082293	COL19A1	COL19A1 _( -75156 )	4	chr6_69791096_69791415	2	0	0	1	0	0	0	1	0	0	0	0	0	0.315832	0.315832	0	0	0	0	0	0	0.210661	0.210661	0	0	0.315832	0.263246	1	0.210661	1
969	4616	ENSG00000129932	DOHH	1	ENSG00000124019	FAM124B	FAM124B _( -77677 )	4	chr2_224479762_224480042	2	0	0	1	0	0	0	1	0	0	0	0	0	0.000175163	0.000175163	0	0	0	0	0	0	0.210609	0.210609	0	0	0.210609	0.105392	1	0.210609	1
706	3374	ENSG00000115648	MLPH	1	ENSG00000176658	MYO1D	MYO1D _( 99348 )	4	chr17_32777298_32777829	4	1	0	1	1	0	0	0	1	0.210486	0.210486	0	0	0.29501	0.29501	0.109838	0.109838	0	0	0	0	0	0	0.31934	0.31934	0.31934	0.233669	1	0.210486	1
166	1347	ENSG00000067082	KLF6	1	ENSG00000180878	C11orf42	C11orf42 _( -543 )	4	chr11_6204804_6205023	2	0	0	0	1	0	0	1	0	0	0	0	0	0	0	-0.0848208	0.0848208	0	0	0	0	-0.210443	0.210443	0	0	0.210443	0.147632	1	0.210443	1
1232	7173	ENSG00000139318	DUSP6	1	ENSG00000171467	ZNF318	ZNF318 _( -13727 )	4	chr6_43383205_43384093	5	1	0	1	1	1	0	0	1	0.210394	0.210394	0	0	0.202697	0.202697	0.204839	0.204839	0.161516	0.161516	0	0	0	0	0.144292	0.144292	0.210394	0.184748	1	0.210394	1
2852	6637	ENSG00000258691	ENSG00000258691	1	ENSG00000175426	PCSK1	PCSK1 _( 31289 )	4	chr5_96402419_96402854	1	0	0	0	0	0	0	1	0	0	0	0	0	0	0	0	0	0	0	0	0	-0.21034	0.21034	0	0	0.21034	0.21034	1	0.21034	1
127	3038	ENSG00000057657	PRDM1	1	ENSG00000182175	RGMA	RGMA _( -79777 )	4	chr15_93168981_93169219	3	1	0	1	0	0	0	0	1	-0.210325	0.210325	0	0	-0.0655557	0.0655557	0	0	0	0	0	0	0	0	-0.198564	0.198564	0.210325	0.158148	1	0.210325	1
1999	2205	ENSG00000171552	BCL2L1	1	ENSG00000139438	FAM222A	FAM222A _( -40569 )	4	chr12_109673337_109673659	1	0	0	0	0	0	0	1	0	0	0	0	0	0	0	0	0	0	0	0	0	-0.209997	0.209997	0	0	0.209997	0.209997	1	0.209997	1
2276	5101	ENSG00000185347	TEDC1	1	ENSG00000182247	UBE2E2	UBE2E2 _( 39080 )	4	chr3_23242100_23242555	3	1	0	0	0	1	0	0	1	0.209985	0.209985	0	0	0	0	0	0	0.12155	0.12155	0	0	0	0	0.000936945	0.000936945	0.209985	0.110824	1	0.209985	1
1943	3078	ENSG00000169679	BUB1	1	ENSG00000010539	ZNF200	ZNF200 _( -7771 )	4	chr16_3243992_3244244	2	0	0	1	0	0	0	1	0	0	0	0	0	0.0113372	0.0113372	0	0	0	0	0	0	0.209961	0.209961	0	0	0.209961	0.110649	1	0.209961	1
58	2557	ENSG00000019169	MARCO	1	ENSG00000139874	SSTR1	SSTR1 _( -133983 )	4	chr14_38073794_38074016	7	1	1	1	1	1	1	0	1	-0.209918	0.209918	-0.341311	0.341311	-0.190812	0.190812	-0.0655217	0.0655217	-0.15945	0.15945	-0.145395	0.145395	0	0	-0.182033	0.182033	0.341311	0.18492	1	0.209918	1
2163	4164	ENSG00000179583	CIITA	1	ENSG00000163121	NEURL3	NEURL3 _( 21467 )	4	chr2_96485886_96486642	1	0	0	0	0	0	0	1	0	0	0	0	0	0	0	0	0	0	0	0	0	0.209882	0.209882	0	0	0.209882	0.209882	1	0.209882	1
881	3771	ENSG00000125354	SEPT-VI	1	ENSG00000171773	NXNL1	NXNL1 _( 1640 )	4	chr19_17459116_17459314	1	0	0	0	0	0	0	1	0	0	0	0	0	0	0	0	0	0	0	0	0	-0.209879	0.209879	0	0	0.209879	0.209879	1	0.209879	1
1808	579	ENSG00000166311	SMPD1	1	ENSG00000135837	CEP350	CEP350 _( -22540 )	4	chr1_179931766_179932198	4	1	0	1	1	0	0	0	1	0.209767	0.209767	0	0	0.259933	0.259933	0.115989	0.115989	0	0	0	0	0	0	0.205047	0.205047	0.259933	0.197684	1	0.209767	1
2866	6137	ENSG00000259475	ENSG00000259475	1	ENSG00000138735	PDE5A	PDE5A _( -49813 )	4	chr4_119678804_119679199	1	0	0	0	0	0	0	1	0	0	0	0	0	0	0	0	0	0	0	0	0	-0.209749	0.209749	0	0	0.209749	0.209749	1	0.209749	1
1834	6169	ENSG00000166881	NEMP1	1	ENSG00000164073	MFSD8	MFSD8 _( -9193 )	4	chr4_127975227_127975578	3	0	0	1	0	1	0	1	0	0	0	0	0	0.152718	0.152718	0	0	0.0466796	0.0466796	0	0	0.209529	0.209529	0	0	0.209529	0.136309	1	0.209529	1
328	4662	ENSG00000091622	PITPNM3	1	ENSG00000144476	ACKR3	ACKR3 _( 91885 )	4	chr2_236659672_236660044	1	0	0	0	0	0	0	1	0	0	0	0	0	0	0	0	0	0	0	0	0	0.209478	0.209478	0	0	0.209478	0.209478	1	0.209478	1
2996	7276	ENSG00000274210	ENSG00000274210	1	ENSG00000112701	SENP6	SENP6 _( 11795 )	4	chr6_75613304_75613699	4	1	0	1	0	1	0	0	1	-0.209404	0.209404	0	0	-0.149072	0.149072	0	0	-0.201216	0.201216	0	0	0	0	-0.114749	0.114749	0.209404	0.16861	1	0.209404	1
1885	2651	ENSG00000168077	SCARA3	1	ENSG00000125952	MAX	MAX _( -54093 )	4	chr14_65156788_65157296	1	0	0	0	0	0	0	1	0	0	0	0	0	0	0	0	0	0	0	0	0	-0.209343	0.209343	0	0	0.209343	0.209343	1	0.209343	1
1762	2884	ENSG00000164683	HEY1	1	ENSG00000047346	FAM214A	FAM214A _( 36194 )	4	chr15_52673372_52673623	1	0	0	0	0	0	0	1	0	0	0	0	0	0	0	0	0	0	0	0	0	0.209316	0.209316	0	0	0.209316	0.209316	1	0.209316	1
1858	4616	ENSG00000167578	RAB4B	1	ENSG00000124019	FAM124B	FAM124B _( -77677 )	4	chr2_224479762_224480042	1	0	0	0	0	0	0	1	0	0	0	0	0	0	0	0	0	0	0	0	0	-0.209245	0.209245	0	0	0.209245	0.209245	1	0.209245	1
2136	579	ENSG00000178397	FAM220A	1	ENSG00000135837	CEP350	CEP350 _( -22540 )	4	chr1_179931766_179932198	2	0	0	0	0	0	0	1	1	0	0	0	0	0	0	0	0	0	0	0	0	0.209201	0.209201	0.0718023	0.0718023	0.209201	0.140501	1	0.209201	1
107	5062	ENSG00000049323	LTBP1	1	ENSG00000197548	ATG7	ATG7 _( 205265 )	4	chr3_11477574_11478083	1	0	0	0	0	0	0	1	0	0	0	0	0	0	0	0	0	0	0	0	0	0.209158	0.209158	0	0	0.209158	0.209158	1	0.209158	1
2549	4157	ENSG00000212371	ENSG00000212371	1	ENSG00000249884	RNF103-CHMP3	RNF103-CHMP3 _( -13830 )	4	chr2_86734952_86735246	1	0	0	0	0	0	0	1	0	0	0	0	0	0	0	0	0	0	0	0	0	0.209157	0.209157	0	0	0.209157	0.209157	1	0.209157	1
1984	5265	ENSG00000171056	SOX7	1	ENSG00000163689	C3orf67	C3orf67 _( -432018 )	4	chr3_59482102_59482418	1	0	0	0	0	0	0	1	0	0	0	0	0	0	0	0	0	0	0	0	0	-0.208993	0.208993	0	0	0.208993	0.208993	1	0.208993	1
2832	7061	ENSG00000256462	ENSG00000256462	1	ENSG00000215022	ENSG00000215022	ENSG00000215022 _( 249628 )	4	chr6_13045773_13045958	1	0	0	0	0	0	0	1	0	0	0	0	0	0	0	0	0	0	0	0	0	0.208835	0.208835	0	0	0.208835	0.208835	1	0.208835	1
1666	7263	ENSG00000162825	NBPF20	1	ENSG00000135298	ADGRB3	ADGRB3 _( 387716 )	4	chr6_69023083_69023357	6	1	0	1	1	1	1	0	1	0.208808	0.208808	0	0	0.327457	0.327457	0.19474	0.19474	0.198866	0.198866	0.0479249	0.0479249	0	0	0.204454	0.204454	0.327457	0.197042	1	0.208808	1
2306	8324	ENSG00000186480	INSIG1	1	ENSG00000167910	CYP7A1	CYP7A1 _( 19528 )	4	chr8_58480442_58480708	4	1	0	1	1	0	0	0	1	-0.208709	0.208709	0	0	-0.426418	0.426418	-0.104669	0.104669	0	0	0	0	0	0	-0.107777	0.107777	0.426418	0.211893	1	0.208709	1
492	3023	ENSG00000105173	CCNE1	1	ENSG00000140522	RLBP1	RLBP1 _( -9071 )	4	chr15_89230822_89231395	1	0	0	0	0	0	0	1	0	0	0	0	0	0	0	0	0	0	0	0	0	0.208698	0.208698	0	0	0.208698	0.208698	1	0.208698	1
1777	8714	ENSG00000165474	GJB2	1	ENSG00000107295	SH3GL2	SH3GL2 _( 51710 )	4	chr9_17630792_17631025	1	0	0	0	0	0	0	1	0	0	0	0	0	0	0	0	0	0	0	0	0	-0.208585	0.208585	0	0	0.208585	0.208585	1	0.208585	1
3032	8012	ENSG00000279458	ENSG00000279458	1	ENSG00000198898	CAPZA2	CAPZA2 _( -23872 )	4	chr7_116786655_116787198	1	0	0	0	0	0	0	1	0	0	0	0	0	0	0	0	0	0	0	0	0	-0.208502	0.208502	0	0	0.208502	0.208502	1	0.208502	1
2869	7884	ENSG00000259840	ENSG00000259840	1	ENSG00000157240	FZD1	FZD1 _( -24514 )	4	chr7_91239106_91239850	1	0	0	0	0	0	0	1	0	0	0	0	0	0	0	0	0	0	0	0	0	-0.208428	0.208428	0	0	0.208428	0.208428	1	0.208428	1
2234	4354	ENSG00000183853	KIRREL1	1	ENSG00000153246	PLA2R1	PLA2R1 _( -23173 )	4	chr2_160085783_160086159	1	0	0	0	0	0	0	1	0	0	0	0	0	0	0	0	0	0	0	0	0	0.208426	0.208426	0	0	0.208426	0.208426	1	0.208426	1
1568	7631	ENSG00000157570	TSPAN18	1	ENSG00000112541	PDE10A	PDE10A _( 63652 )	4	chr6_165922181_165922951	3	1	0	0	1	0	0	0	1	0.208397	0.208397	0	0	0	0	0.224451	0.224451	0	0	0	0	0	0	0.105077	0.105077	0.224451	0.179308	1	0.208397	1
1560	9241	ENSG00000157227	MMP14	1	ENSG00000125675	GRIA3	GRIA3 _( -14402 )	4	chrX_123169349_123169751	1	0	0	0	0	0	0	1	0	0	0	0	0	0	0	0	0	0	0	0	0	0.208396	0.208396	0	0	0.208396	0.208396	1	0.208396	1
2286	4440	ENSG00000185630	PBX1	1	ENSG00000170035	UBE2E3	UBE2E3 _( -59066 )	4	chr2_180907806_180908182	6	1	0	1	1	1	1	0	1	-0.208387	0.208387	0	0	-0.190565	0.190565	-0.0768575	0.0768575	-0.06175	0.06175	-0.531802	0.531802	0	0	-0.139674	0.139674	0.531802	0.201506	1	0.208387	1
736	5580	ENSG00000117226	GBP3	1	ENSG00000114200	BCHE	BCHE _( -18008 )	4	chr3_165855480_165856070	6	1	1	1	1	1	0	0	1	-0.208323	0.208323	-0.0197934	0.0197934	-0.0357734	0.0357734	-0.0368343	0.0368343	-0.258786	0.258786	0	0	0	0	-0.267193	0.267193	0.267193	0.137784	1	0.208323	1
2817	3656	ENSG00000254692	ENSG00000254692	1	ENSG00000134042	MRO	MRO _( -12825 )	4	chr18_50838227_50838564	6	1	1	1	1	0	1	0	1	-0.208256	0.208256	-0.0943202	0.0943202	-0.236198	0.236198	-0.489421	0.489421	0	0	-0.252816	0.252816	0	0	-0.146883	0.146883	0.489421	0.237982	1	0.208256	1
2543	9162	ENSG00000207340	RNVU1-1	1	ENSG00000072133	RPS6KA6	RPS6KA6 _( 19134 )	4	chrX_84168226_84168773	1	0	0	0	0	0	0	1	0	0	0	0	0	0	0	0	0	0	0	0	0	-0.20825	0.20825	0	0	0.20825	0.20825	1	0.20825	1
189	4495	ENSG00000071539	TRIP13	1	ENSG00000128641	MYO1B	MYO1B _( -25290 )	4	chr2_191219252_191219895	5	1	1	0	1	1	0	0	1	0.208217	0.208217	0.114996	0.114996	0	0	0.178952	0.178952	0.327372	0.327372	0	0	0	0	0.114088	0.114088	0.327372	0.188725	1	0.208217	1
2813	3416	ENSG00000254166	CASC19	1	ENSG00000178852	EFCAB13	EFCAB13 _( -9275 )	4	chr17_47313556_47314015	2	0	0	0	0	0	1	1	0	0	0	0	0	0	0	0	0	0	0	0.104598	0.104598	0.208115	0.208115	0	0	0.208115	0.156357	1	0.208115	1
1576	8038	ENSG00000158106	RHPN1	1	ENSG00000128519	TAS2R16	TAS2R16 _( -44774 )	4	chr7_123040474_123040839	6	1	1	1	0	1	1	0	1	-0.208108	0.208108	-0.191743	0.191743	-0.133822	0.133822	0	0	-0.0105775	0.0105775	-0.186214	0.186214	0	0	-0.0707919	0.0707919	0.208108	0.133543	1	0.208108	1
1454	6489	ENSG00000151208	DLG5	1	ENSG00000164172	MOCS2	MOCS2 _( -101614 )	4	chr5_53211677_53212139	3	1	0	1	0	0	0	0	1	-0.208062	0.208062	0	0	-0.256033	0.256033	0	0	0	0	0	0	0	0	-0.0289185	0.0289185	0.256033	0.164338	1	0.208062	1
2714	9121	ENSG00000235109	ZSCAN31	1	ENSG00000188937	NYX	NYX _( 7925 )	4	chrX_41455359_41455648	1	0	0	0	0	0	0	1	0	0	0	0	0	0	0	0	0	0	0	0	0	0.208061	0.208061	0	0	0.208061	0.208061	1	0.208061	1
2625	2051	ENSG00000225720	ENSG00000225720	1	ENSG00000139289	PHLDA1	PHLDA1 _( 243282 )	4	chr12_75790120_75790650	1	0	0	0	0	0	0	1	0	0	0	0	0	0	0	0	0	0	0	0	0	0.207939	0.207939	0	0	0.207939	0.207939	1	0.207939	1
2927	7706	ENSG00000267056	ENSG00000267056	1	ENSG00000196335	STK31	STK31 _( 188392 )	4	chr7_23898559_23898973	7	1	1	1	1	1	1	0	1	0.207922	0.207922	0.339976	0.339976	0.187412	0.187412	0.154017	0.154017	0.214614	0.214614	0.214526	0.214526	0	0	0.0149577	0.0149577	0.339976	0.190489	1	0.207922	1
1789	7780	ENSG00000165891	E2F7	1	ENSG00000058404	CAMK2B	CAMK2B _( -44100 )	4	chr7_44378677_44379240	4	0	0	0	1	1	1	1	0	0	0	0	0	0	0	0.107642	0.107642	0.0413519	0.0413519	0.0521589	0.0521589	0.20776	0.20776	0	0	0.20776	0.102228	1	0.20776	1
416	520	ENSG00000101333	PLCB4	1	ENSG00000143157	POGK	POGK _( -24340 )	4	chr1_166814729_166815107	1	0	0	0	0	0	0	1	0	0	0	0	0	0	0	0	0	0	0	0	0	0.20775	0.20775	0	0	0.20775	0.20775	1	0.20775	1
2539	3747	ENSG00000206538	VGLL3	1	ENSG00000142459	EVI5L	EVI5L _( -17659 )	4	chr19_7811775_7812574	4	0	1	0	1	1	0	1	0	0	0	0.000128489	0.000128489	0	0	0.117747	0.117747	0.0699726	0.0699726	0	0	0.207709	0.207709	0	0	0.207709	0.0988891	1	0.207709	1
2822	5200	ENSG00000255071	SAA2-SAA4	1	ENSG00000163814	CDCP1	CDCP1 _( 57653 )	4	chr3_45088567_45088769	4	1	1	0	0	1	0	0	1	0.207671	0.207671	0.157901	0.157901	0	0	0	0	2.60141e-05	2.60141e-05	0	0	0	0	0.110339	0.110339	0.207671	0.118984	1	0.207671	1
2406	6762	ENSG00000196923	PDLIM7	1	ENSG00000113522	RAD50	RAD50 _( 18220 )	4	chr5_132429052_132429376	1	0	0	0	0	0	0	1	0	0	0	0	0	0	0	0	0	0	0	0	0	0.20765	0.20765	0	0	0.20765	0.20765	1	0.20765	1
1342	1723	ENSG00000144063	MALL	1	ENSG00000185742	C11orf87	C11orf87 _( -277425 )	4	chr11_109144399_109144695	1	0	0	0	0	0	0	1	0	0	0	0	0	0	0	0	0	0	0	0	0	-0.207612	0.207612	0	0	0.207612	0.207612	1	0.207612	1
1538	1586	ENSG00000156136	DCK	1	ENSG00000078124	ACER3	ACER3 _( 24193 )	4	chr11_76885060_76885837	3	0	0	1	0	1	0	1	0	0	0	0	0	0.0897801	0.0897801	0	0	0.174197	0.174197	0	0	0.207528	0.207528	0	0	0.207528	0.157169	1	0.207528	1
2797	5566	ENSG00000251095	ENSG00000251095	1	ENSG00000163590	PPM1L	PPM1L _( 41249 )	4	chr3_160796851_160797295	1	0	0	0	0	0	0	1	0	0	0	0	0	0	0	0	0	0	0	0	0	0.207452	0.207452	0	0	0.207452	0.207452	1	0.207452	1
2028	971	ENSG00000172965	MIR4435-2HG	1	ENSG00000077327	SPAG6	SPAG6 _( 133781 )	4	chr10_22479226_22479676	1	0	0	0	0	0	0	1	0	0	0	0	0	0	0	0	0	0	0	0	0	-0.207364	0.207364	0	0	0.207364	0.207364	1	0.207364	1
2446	1992	ENSG00000198208	RPS6KL1	1	ENSG00000076067	RBMS2	RBMS2 _( -2883 )	4	chr12_56517970_56519046	1	0	0	0	0	0	0	1	0	0	0	0	0	0	0	0	0	0	0	0	0	0.207315	0.207315	0	0	0.207315	0.207315	1	0.207315	1
2664	1801	ENSG00000230615	ENSG00000230615	1	ENSG00000120471	TP53AIP1	TP53AIP1 _( -146570 )	4	chr11_129089969_129090331	1	0	0	0	0	0	0	1	0	0	0	0	0	0	0	0	0	0	0	0	0	0.207283	0.207283	0	0	0.207283	0.207283	1	0.207283	1
2819	841	ENSG00000254842	LINC02551	1	ENSG00000244020	MT1HL1	MT1HL1 _( 90539 )	4	chr1_236913367_236913879	1	0	0	0	0	0	0	1	0	0	0	0	0	0	0	0	0	0	0	0	0	0.207186	0.207186	0	0	0.207186	0.207186	1	0.207186	1
599	6194	ENSG00000110080	ST3GAL4	1	ENSG00000164136	IL15	IL15 _( 225116 )	4	chr4_141861715_141862063	4	1	0	1	1	0	0	0	1	-0.207154	0.207154	0	0	-0.229491	0.229491	-0.313499	0.313499	0	0	0	0	0	0	-0.143185	0.143185	0.313499	0.223332	1	0.207154	1
2810	1842	ENSG00000253716	MINCR	1	ENSG00000197992	CLEC9A	CLEC9A _( 38588 )	4	chr12_10069265_10069451	1	0	0	0	0	0	0	1	0	0	0	0	0	0	0	0	0	0	0	0	0	0.207116	0.207116	0	0	0.207116	0.207116	1	0.207116	1
1861	4094	ENSG00000167653	PSCA	1	ENSG00000163217	BMP10	BMP10 _( 24970 )	4	chr2_68846164_68846547	4	0	1	0	1	0	0	1	1	0	0	0.0939041	0.0939041	0	0	0.0933454	0.0933454	0	0	0	0	0.207105	0.207105	0.0521665	0.0521665	0.207105	0.11163	1	0.207105	1
571	8937	ENSG00000108947	EFNB3	1	ENSG00000030304	MUSK	MUSK _( -12640 )	4	chr9_110655801_110656131	1	0	0	0	0	0	0	1	0	0	0	0	0	0	0	0	0	0	0	0	0	0.207092	0.207092	0	0	0.207092	0.207092	1	0.207092	1
83	4310	ENSG00000034152	MAP2K3	1	ENSG00000115919	KYNU	KYNU _( -45499 )	4	chr2_142831698_142831999	5	1	0	0	1	1	1	0	1	0.207051	0.207051	0	0	0	0	0.160342	0.160342	0.199472	0.199472	0.0464591	0.0464591	0	0	0.038661	0.038661	0.207051	0.130397	1	0.207051	1
2386	8234	ENSG00000196407	THEM5	1	ENSG00000120899	PTK2B	PTK2B _( 40257 )	4	chr8_27351739_27352641	5	1	0	1	1	1	0	0	1	-0.207048	0.207048	0	0	-0.0023651	0.0023651	-0.207378	0.207378	-0.00523213	0.00523213	0	0	0	0	-0.148001	0.148001	0.207378	0.114005	1	0.207048	1
2740	3383	ENSG00000239906	ENSG00000239906	1	ENSG00000172716	SLFN11	SLFN11 _( -752 )	4	chr17_35374453_35374749	1	0	0	0	0	0	0	1	0	0	0	0	0	0	0	0	0	0	0	0	0	0.206934	0.206934	0	0	0.206934	0.206934	1	0.206934	1
1770	6830	ENSG00000164976	MYORG	1	ENSG00000183775	KCTD16	KCTD16 _( 27694 )	4	chr5_144198526_144198913	1	0	0	0	0	0	0	1	0	0	0	0	0	0	0	0	0	0	0	0	0	0.206793	0.206793	0	0	0.206793	0.206793	1	0.206793	1
1378	5526	ENSG00000145703	IQGAP2	1	ENSG00000163755	HPS3	HPS3 _( 22877 )	4	chr3_149152461_149152924	5	1	1	1	1	0	0	0	1	0.206758	0.206758	0.289205	0.289205	0.208032	0.208032	0.137795	0.137795	0	0	0	0	0	0	3.0523e-06	3.0523e-06	0.289205	0.168359	1	0.206758	1
1988	1603	ENSG00000171223	JUNB	1	ENSG00000149256	TENM4	TENM4 _( -642496 )	4	chr11_80083444_80084130	1	0	0	0	0	0	0	1	0	0	0	0	0	0	0	0	0	0	0	0	0	-0.206705	0.206705	0	0	0.206705	0.206705	1	0.206705	1
2878	2781	ENSG00000260834	ENSG00000260834	1	ENSG00000075413	MARK3	MARK3 _( 62725 )	4	chr14_103448117_103448472	3	0	0	0	1	0	0	1	1	0	0	0	0	0	0	0.0453558	0.0453558	0	0	0	0	0.2067	0.2067	9.80438e-05	9.80438e-05	0.2067	0.0840511	1	0.2067	1
2279	4816	ENSG00000185436	IFNLR1	1	ENSG00000124120	TTPAL	TTPAL _( 941 )	4	chr20_44476827_44477451	2	0	0	1	0	0	0	1	0	0	0	0	0	0.115603	0.115603	0	0	0	0	0	0	0.206664	0.206664	0	0	0.206664	0.161134	1	0.206664	1
2685	7637	ENSG00000232527	ENSG00000232527	1	ENSG00000164488	DACT2	DACT2 _( -12174 )	4	chr6_168331928_168332296	6	1	1	1	1	1	0	0	1	-0.206663	0.206663	-0.0653167	0.0653167	-0.195909	0.195909	-0.204804	0.204804	-0.0261891	0.0261891	0	0	0	0	-0.0496706	0.0496706	0.206663	0.124759	1	0.206663	1
2194	8311	ENSG00000181830	SLC35C1	1	ENSG00000137547	MRPL15	MRPL15 _( 23712 )	4	chr8_54158922_54159300	2	0	0	0	0	0	0	1	1	0	0	0	0	0	0	0	0	0	0	0	0	-0.206656	0.206656	-0.0683908	0.0683908	0.206656	0.137523	1	0.206656	1
1543	263	ENSG00000156299	TIAM1	1	ENSG00000137968	SLC44A5	SLC44A5 _( -7144 )	4	chr1_75618260_75618819	1	0	0	0	0	0	0	1	0	0	0	0	0	0	0	0	0	0	0	0	0	0.206637	0.206637	0	0	0.206637	0.206637	1	0.206637	1
1925	8374	ENSG00000169129	AFAP1L2	1	ENSG00000154589	LY96	LY96 _( 106521 )	4	chr8_74097873_74098319	1	0	0	0	0	0	0	1	0	0	0	0	0	0	0	0	0	0	0	0	0	0.206414	0.206414	0	0	0.206414	0.206414	1	0.206414	1
2637	6077	ENSG00000227036	LINC00511	1	ENSG00000070190	DAPP1	DAPP1 _( -65107 )	4	chr4_99751155_99751726	1	0	0	0	0	0	0	1	0	0	0	0	0	0	0	0	0	0	0	0	0	0.206408	0.206408	0	0	0.206408	0.206408	1	0.206408	1
182	2830	ENSG00000070731	ST6GALNAC2	1	ENSG00000168907	PLA2G4F	PLA2G4F _( 4084 )	4	chr15_42151936_42152552	1	0	0	0	0	0	0	1	0	0	0	0	0	0	0	0	0	0	0	0	0	0.206393	0.206393	0	0	0.206393	0.206393	1	0.206393	1
2149	3620	ENSG00000179044	EXOC3L1	1	ENSG00000134779	TPGS2	TPGS2 _( -14522 )	4	chr18_36843738_36844053	1	0	0	0	0	0	0	1	0	0	0	0	0	0	0	0	0	0	0	0	0	0.20635	0.20635	0	0	0.20635	0.20635	1	0.20635	1
383	4164	ENSG00000100336	APOL4	1	ENSG00000163121	NEURL3	NEURL3 _( 21467 )	4	chr2_96485886_96486642	2	0	1	0	0	0	0	1	0	0	0	0.000814218	0.000814218	0	0	0	0	0	0	0	0	0.20635	0.20635	0	0	0.20635	0.103582	1	0.20635	1
399	1406	ENSG00000100749	VRK1	1	ENSG00000110693	SOX6	SOX6 _( -101262 )	4	chr11_16839905_16840167	1	0	0	0	0	0	0	1	0	0	0	0	0	0	0	0	0	0	0	0	0	0.206335	0.206335	0	0	0.206335	0.206335	1	0.206335	1
38	8374	ENSG00000011028	ENSG00000011028	1	ENSG00000154589	LY96	LY96 _( 106521 )	4	chr8_74097873_74098319	1	0	0	0	0	0	0	1	0	0	0	0	0	0	0	0	0	0	0	0	0	0.206278	0.206278	0	0	0.206278	0.206278	1	0.206278	1
1233	4244	ENSG00000139354	GAS2L3	1	ENSG00000115091	ACTR3	ACTR3 _( -12867 )	4	chr2_113876562_113877093	1	0	0	0	0	0	0	1	0	0	0	0	0	0	0	0	0	0	0	0	0	0.206237	0.206237	0	0	0.206237	0.206237	1	0.206237	1
356	8914	ENSG00000099194	SCD	1	ENSG00000136826	KLF4	KLF4 _( -195488 )	4	chr9_107685970_107686185	1	0	0	0	0	0	0	1	0	0	0	0	0	0	0	0	0	0	0	0	0	-0.206212	0.206212	0	0	0.206212	0.206212	1	0.206212	1
2491	9248	ENSG00000203837	PNLIPRP3	1	ENSG00000183631	PRR32	PRR32 _( 210480 )	4	chrX_127030244_127030736	1	0	0	0	0	0	0	1	0	0	0	0	0	0	0	0	0	0	0	0	0	0.206165	0.206165	0	0	0.206165	0.206165	1	0.206165	1
130	5318	ENSG00000058091	CDK14	1	ENSG00000064835	POU1F1	POU1F1 _( -160403 )	4	chr3_87436990_87437427	1	0	0	0	0	0	0	1	0	0	0	0	0	0	0	0	0	0	0	0	0	0.206121	0.206121	0	0	0.206121	0.206121	1	0.206121	1
2519	7933	ENSG00000204839	MROH6	1	ENSG00000006377	DLX6	DLX6 _( -55467 )	4	chr7_96949807_96950081	1	0	0	0	0	0	0	1	0	0	0	0	0	0	0	0	0	0	0	0	0	-0.206098	0.206098	0	0	0.206098	0.206098	1	0.206098	1
2613	2516	ENSG00000224251	ENSG00000224251	1	ENSG00000092067	CEBPE	CEBPE _( -26190 )	4	chr14_23145806_23146445	4	0	1	1	0	0	0	1	1	0	0	0.0662291	0.0662291	0.10992	0.10992	0	0	0	0	0	0	0.206037	0.206037	0.0271693	0.0271693	0.206037	0.102339	1	0.206037	1
1189	2740	ENSG00000137975	CLCA2	1	ENSG00000119714	GPR68	GPR68 _( -39387 )	4	chr14_91293312_91293521	5	1	1	1	1	0	0	0	1	0.205987	0.205987	0.172253	0.172253	0.0173569	0.0173569	0.148562	0.148562	0	0	0	0	0	0	0.136308	0.136308	0.205987	0.136093	1	0.205987	1
133	943	ENSG00000058804	NDC1	1	ENSG00000165983	PTER	PTER _( -76643 )	4	chr10_16360018_16360300	3	0	1	1	0	0	0	1	0	0	0	0.103532	0.103532	0.197759	0.197759	0	0	0	0	0	0	0.205862	0.205862	0	0	0.205862	0.169051	1	0.205862	1
1180	4766	ENSG00000137834	SMAD6	1	ENSG00000198547	C20orf203	C20orf203 _( 64229 )	4	chr20_32678945_32679338	1	0	0	0	0	0	0	1	0	0	0	0	0	0	0	0	0	0	0	0	0	0.205849	0.205849	0	0	0.205849	0.205849	1	0.205849	1
1076	7667	ENSG00000134668	SPOCD1	1	ENSG00000005108	THSD7A	THSD7A _( 71555 )	4	chr7_11760453_11760643	1	0	0	0	0	0	0	1	0	0	0	0	0	0	0	0	0	0	0	0	0	-0.205839	0.205839	0	0	0.205839	0.205839	1	0.205839	1
1713	372	ENSG00000163701	IL17RE	1	ENSG00000184371	CSF1	CSF1 _( 17595 )	4	chr1_109927837_109928318	1	0	0	0	0	0	0	1	0	0	0	0	0	0	0	0	0	0	0	0	0	0.205776	0.205776	0	0	0.205776	0.205776	1	0.205776	1
1662	520	ENSG00000162723	SLAMF9	1	ENSG00000143157	POGK	POGK _( -24340 )	4	chr1_166814729_166815107	1	0	0	0	0	0	0	1	0	0	0	0	0	0	0	0	0	0	0	0	0	0.205755	0.205755	0	0	0.205755	0.205755	1	0.205755	1
2688	1541	ENSG00000232702	ENSG00000232702	1	ENSG00000197901	SLC22A6	SLC22A6 _( 19133 )	4	chr11_62965435_62965850	1	0	0	0	0	0	0	1	0	0	0	0	0	0	0	0	0	0	0	0	0	-0.205653	0.205653	0	0	0.205653	0.205653	1	0.205653	1
2827	1759	ENSG00000255757	ENSG00000255757	1	ENSG00000167257	RNF214	RNF214 _( 8027 )	4	chr11_117240652_117240859	4	1	0	1	1	0	0	0	1	0.205611	0.205611	0	0	0.0372945	0.0372945	0.000119019	0.000119019	0	0	0	0	0	0	0.0078271	0.0078271	0.205611	0.0627128	1	0.205611	1
521	971	ENSG00000106123	EPHB6	1	ENSG00000077327	SPAG6	SPAG6 _( 133781 )	4	chr10_22479226_22479676	5	1	0	1	0	1	1	0	1	0.205494	0.205494	0	0	0.0590874	0.0590874	0	0	0.368104	0.368104	0.00126317	0.00126317	0	0	0.144653	0.144653	0.368104	0.15572	1	0.205494	1
2131	5556	ENSG00000178172	SPINK6	1	ENSG00000163661	PTX3	PTX3 _( -42057 )	4	chr3_157394381_157394732	6	1	1	1	1	1	0	0	1	0.20549	0.20549	0.161766	0.161766	0.125472	0.125472	0.175714	0.175714	0.195902	0.195902	0	0	0	0	0.19662	0.19662	0.20549	0.176827	1	0.20549	1
1412	8928	ENSG00000148346	LCN2	1	ENSG00000148156	ACTL7B	ACTL7B _( 24799 )	4	chr9_108831944_108832168	1	0	0	0	0	0	0	1	0	0	0	0	0	0	0	0	0	0	0	0	0	-0.205473	0.205473	0	0	0.205473	0.205473	1	0.205473	1
1913	1489	ENSG00000168785	TSPAN5	1	ENSG00000148948	LRRC4C	LRRC4C _( 1296044 )	4	chr11_40163119_40163729	2	0	0	0	1	0	0	1	0	0	0	0	0	0	0	-0.0807263	0.0807263	0	0	0	0	-0.205459	0.205459	0	0	0.205459	0.143093	1	0.205459	1
2349	4052	ENSG00000188313	PLSCR1	1	ENSG00000115310	RTN4	RTN4 _( -21019 )	4	chr2_55133640_55134114	2	0	0	1	0	0	0	1	0	0	0	0	0	0.0101796	0.0101796	0	0	0	0	0	0	0.20544	0.20544	0	0	0.20544	0.10781	1	0.20544	1
1617	5221	ENSG00000160255	ITGB2	1	ENSG00000164061	BSN	BSN _( 47578 )	4	chr3_49602067_49602424	1	0	0	0	0	0	0	1	0	0	0	0	0	0	0	0	0	0	0	0	0	0.205429	0.205429	0	0	0.205429	0.205429	1	0.205429	1
252	4152	ENSG00000079337	RAPGEF3	1	ENSG00000115523	GNLY	GNLY _( 27832 )	4	chr2_85713007_85713783	1	0	0	0	0	0	0	1	0	0	0	0	0	0	0	0	0	0	0	0	0	0.205423	0.205423	0	0	0.205423	0.205423	1	0.205423	1
1453	1236	ENSG00000151150	ANK3	1	ENSG00000108018	SORCS1	SORCS1 _( 502118 )	4	chr10_106661826_106662416	2	0	0	0	0	1	0	1	0	0	0	0	0	0	0	0	0	0.0208287	0.0208287	0	0	0.205314	0.205314	0	0	0.205314	0.113071	1	0.205314	1
2677	4592	ENSG00000232093	DCST1-AS1	1	ENSG00000163501	IHH	IHH _( -38757 )	4	chr2_219099224_219099736	1	0	0	0	0	0	0	1	0	0	0	0	0	0	0	0	0	0	0	0	0	-0.205297	0.205297	0	0	0.205297	0.205297	1	0.205297	1
2600	420	ENSG00000222414	RNU2-59P	1	ENSG00000270231	NBPF8	NBPF8 _( 98719 )	4	chr1_120535072_120535664	1	0	0	0	0	0	0	1	0	0	0	0	0	0	0	0	0	0	0	0	0	-0.205223	0.205223	0	0	0.205223	0.205223	1	0.205223	1
2626	6971	ENSG00000225805	DEFB131B	1	ENSG00000204764	RANBP17	RANBP17 _( 83355 )	4	chr5_170945225_170945549	2	0	0	1	0	0	0	1	0	0	0	0	0	0.0547992	0.0547992	0	0	0	0	0	0	0.205106	0.205106	0	0	0.205106	0.129953	1	0.205106	1
2302	4483	ENSG00000186197	EDARADD	1	ENSG00000138379	MSTN	MSTN _( 10138 )	4	chr2_190052205_190052591	1	0	0	0	0	0	0	1	0	0	0	0	0	0	0	0	0	0	0	0	0	-0.20508	0.20508	0	0	0.20508	0.20508	1	0.20508	1
793	7173	ENSG00000120334	CENPL	1	ENSG00000171467	ZNF318	ZNF318 _( -13727 )	4	chr6_43383205_43384093	1	0	0	0	0	0	0	1	0	0	0	0	0	0	0	0	0	0	0	0	0	0.205065	0.205065	0	0	0.205065	0.205065	1	0.205065	1
1017	5344	ENSG00000132329	RAMP1	1	ENSG00000113966	ARL6	ARL6 _( -43823 )	4	chr3_97720511_97720698	4	1	1	1	0	0	0	0	1	0.205051	0.205051	0.0811848	0.0811848	0.137475	0.137475	0	0	0	0	0	0	0	0	0.041244	0.041244	0.205051	0.116239	1	0.205051	1
1843	8988	ENSG00000167123	CERCAM	1	ENSG00000185585	OLFML2A	OLFML2A _( 23575 )	4	chr9_124800733_124801009	1	0	0	0	0	0	0	1	0	0	0	0	0	0	0	0	0	0	0	0	0	-0.20497	0.20497	0	0	0.20497	0.20497	1	0.20497	1
1413	5537	ENSG00000148400	NOTCH1	1	ENSG00000114771	AADAC	AADAC _( 13855 )	4	chr3_151827892_151828121	5	1	1	1	0	1	0	0	1	-0.204941	0.204941	-0.122038	0.122038	-0.0524227	0.0524227	0	0	-0.154476	0.154476	0	0	0	0	-0.248064	0.248064	0.248064	0.156388	1	0.204941	1
1321	8664	ENSG00000143390	RFX5	1	ENSG00000080608	PUM3	PUM3 _( 5354 )	4	chr9_2838002_2838887	1	0	0	0	0	0	0	1	0	0	0	0	0	0	0	0	0	0	0	0	0	0.204926	0.204926	0	0	0.204926	0.204926	1	0.204926	1
2089	4650	ENSG00000175920	DOK7	1	ENSG00000168918	INPP5D	INPP5D _( -10262 )	4	chr2_233049042_233049705	1	0	0	0	0	0	0	1	0	0	0	0	0	0	0	0	0	0	0	0	0	0.204849	0.204849	0	0	0.204849	0.204849	1	0.204849	1
2419	3023	ENSG00000197299	BLM	1	ENSG00000140522	RLBP1	RLBP1 _( -9071 )	4	chr15_89230822_89231395	5	0	1	1	1	1	0	1	0	0	0	0.106132	0.106132	0.116137	0.116137	0.0630404	0.0630404	0.109347	0.109347	0	0	0.204838	0.204838	0	0	0.204838	0.119899	1	0.204838	1
2618	7304	ENSG00000224389	C4B	1	ENSG00000013375	PGM3	PGM3 _( -115169 )	4	chr6_83309105_83309605	1	0	0	0	0	0	0	1	0	0	0	0	0	0	0	0	0	0	0	0	0	-0.204764	0.204764	0	0	0.204764	0.204764	1	0.204764	1
696	7874	ENSG00000115380	EFEMP1	1	ENSG00000153993	SEMA3D	SEMA3D _( 26197 )	4	chr7_85160269_85160658	2	0	1	0	0	0	0	1	0	0	0	-0.0324164	0.0324164	0	0	0	0	0	0	0	0	-0.204729	0.204729	0	0	0.204729	0.118573	1	0.204729	1
1883	3509	ENSG00000168056	LTBP3	1	ENSG00000087157	PGS1	PGS1 _( 34313 )	4	chr17_78412953_78413426	2	0	1	0	0	0	0	1	0	0	0	-0.0696284	0.0696284	0	0	0	0	0	0	0	0	-0.204667	0.204667	0	0	0.204667	0.137148	1	0.204667	1
700	2538	ENSG00000115541	HSPE1	1	ENSG00000151322	NPAS3	NPAS3 _( -213681 )	4	chr14_32720821_32721252	1	0	0	0	0	0	0	1	0	0	0	0	0	0	0	0	0	0	0	0	0	-0.204588	0.204588	0	0	0.204588	0.204588	1	0.204588	1
2006	3321	ENSG00000171903	CYP4F11	1	ENSG00000153976	HS3ST3A1	HS3ST3A1 _( -157599 )	4	chr17_13759526_13760299	7	1	1	1	1	1	1	0	1	0.204558	0.204558	0.0191947	0.0191947	0.19311	0.19311	0.21407	0.21407	0.192747	0.192747	0.0623984	0.0623984	0	0	0.0359884	0.0359884	0.21407	0.131724	1	0.204558	1
2866	5256	ENSG00000259475	ENSG00000259475	1	ENSG00000168306	ACOX2	ACOX2 _( -27480 )	4	chr3_58564799_58565122	1	0	0	0	0	0	0	1	0	0	0	0	0	0	0	0	0	0	0	0	0	-0.20452	0.20452	0	0	0.20452	0.20452	1	0.20452	1
1598	1364	ENSG00000159231	CBR3	1	ENSG00000255823	MTRNR2L8	MTRNR2L8 _( -8865 )	4	chr11_10518054_10518481	5	1	1	1	1	0	0	0	1	-0.204411	0.204411	-0.209466	0.209466	-0.160361	0.160361	-0.102415	0.102415	0	0	0	0	0	0	-0.288106	0.288106	0.288106	0.192952	1	0.204411	1
1290	8955	ENSG00000142227	EMP3	1	ENSG00000229314	ORM1	ORM1 _( -4953 )	4	chr9_114317797_114318103	2	0	0	0	1	0	0	1	0	0	0	0	0	0	0	-0.0328831	0.0328831	0	0	0	0	-0.204304	0.204304	0	0	0.204304	0.118594	1	0.204304	1
735	5551	ENSG00000117143	UAP1	1	ENSG00000196549	MME	MME _( 46796 )	4	chr3_155070920_155071377	1	0	0	0	0	0	0	1	0	0	0	0	0	0	0	0	0	0	0	0	0	0.204303	0.204303	0	0	0.204303	0.204303	1	0.204303	1
1158	3041	ENSG00000137266	SLC22A23	1	ENSG00000140563	MCTP2	MCTP2 _( -24454 )	4	chr15_94206442_94207084	6	1	1	1	1	0	1	0	1	0.204171	0.204171	0.133463	0.133463	0.202704	0.202704	0.120904	0.120904	0	0	0.00582825	0.00582825	0	0	0.0558052	0.0558052	0.204171	0.120479	1	0.204171	1
2533	6800	ENSG00000205744	DENND1C	1	ENSG00000120725	SIL1	SIL1 _( 4240 )	4	chr5_139288929_139289294	4	1	1	0	1	0	0	0	1	-0.204141	0.204141	-0.0711113	0.0711113	0	0	-0.0920762	0.0920762	0	0	0	0	0	0	-0.104491	0.104491	0.204141	0.117955	1	0.204141	1
2557	3102	ENSG00000213398	LCAT	1	ENSG00000237515	SHISA9	SHISA9 _( 474527 )	4	chr16_13376147_13376486	2	0	0	1	0	0	0	1	0	0	0	0	0	0.00451886	0.00451886	0	0	0	0	0	0	0.203971	0.203971	0	0	0.203971	0.104245	1	0.203971	1
1258	7508	ENSG00000140511	HAPLN3	1	ENSG00000254440	PBOV1	PBOV1 _( 7478 )	4	chr6_138210766_138211013	1	0	0	0	0	0	0	1	0	0	0	0	0	0	0	0	0	0	0	0	0	0.20397	0.20397	0	0	0.20397	0.20397	1	0.20397	1
1305	2325	ENSG00000143061	IGSF3	1	ENSG00000187676	B3GLCT	B3GLCT _( 82941 )	4	chr13_31282877_31283319	1	0	0	0	0	0	0	1	0	0	0	0	0	0	0	0	0	0	0	0	0	-0.203953	0.203953	0	0	0.203953	0.203953	1	0.203953	1
1952	3977	ENSG00000169992	NLGN2	1	ENSG00000277354	CRIM1	CRIM1 _( -366171 )	4	chr2_35989476_35989755	1	0	0	0	0	0	0	1	0	0	0	0	0	0	0	0	0	0	0	0	0	-0.203949	0.203949	0	0	0.203949	0.203949	1	0.203949	1
1144	3457	ENSG00000136717	BIN1	1	ENSG00000181610	MRPS23	MRPS23 _( 30491 )	4	chr17_57819284_57819565	2	0	0	1	0	0	0	1	0	0	0	0	0	-0.00836693	0.00836693	0	0	0	0	0	0	-0.203932	0.203932	0	0	0.203932	0.106149	1	0.203932	1
2929	6296	ENSG00000267073	ENSG00000267073	1	ENSG00000181381	DDX60L	DDX60L _( 42681 )	4	chr4_168437581_168437833	5	1	0	1	1	1	0	0	1	-0.203857	0.203857	0	0	-0.138164	0.138164	-0.0153773	0.0153773	-0.122725	0.122725	0	0	0	0	-0.0843895	0.0843895	0.203857	0.112902	1	0.203857	1
274	7055	ENSG00000085117	CD82	1	ENSG00000078401	EDN1	EDN1 _( 79327 )	4	chr6_12369690_12370118	4	1	1	0	0	0	1	0	1	-0.203855	0.203855	-0.113432	0.113432	0	0	0	0	0	0	-0.206132	0.206132	0	0	-0.14465	0.14465	0.206132	0.167017	1	0.203855	1
2837	8937	ENSG00000257084	MIR200CHG	1	ENSG00000030304	MUSK	MUSK _( -12640 )	4	chr9_110655801_110656131	1	0	0	0	0	0	0	1	0	0	0	0	0	0	0	0	0	0	0	0	0	0.203822	0.203822	0	0	0.203822	0.203822	1	0.203822	1
1695	8914	ENSG00000163435	ELF3	1	ENSG00000136826	KLF4	KLF4 _( -195488 )	4	chr9_107685970_107686185	1	0	0	0	0	0	0	1	0	0	0	0	0	0	0	0	0	0	0	0	0	0.203805	0.203805	0	0	0.203805	0.203805	1	0.203805	1
837	742	ENSG00000123130	ACOT9	1	ENSG00000143499	SMYD2	SMYD2 _( 123501 )	4	chr1_214404603_214405365	1	0	0	0	0	0	0	1	0	0	0	0	0	0	0	0	0	0	0	0	0	0.203792	0.203792	0	0	0.203792	0.203792	1	0.203792	1
2354	8658	ENSG00000188505	NCCRP1	1	ENSG00000173253	DMRT2	DMRT2 _( 412865 )	4	chr9_1462723_1462965	1	0	0	0	0	0	0	1	0	0	0	0	0	0	0	0	0	0	0	0	0	0.203757	0.203757	0	0	0.203757	0.203757	1	0.203757	1
820	2244	ENSG00000121858	TNFSF10	1	ENSG00000111725	PRKAB1	PRKAB1 _( -35101 )	4	chr12_119632298_119632652	1	0	0	0	0	0	0	1	0	0	0	0	0	0	0	0	0	0	0	0	0	-0.20375	0.20375	0	0	0.20375	0.20375	1	0.20375	1
2893	4283	ENSG00000262074	SNORD3B-2	1	ENSG00000163046	ANKRD30BL	ANKRD30BL _( -23085 )	4	chr2_132281054_132281510	1	0	0	0	0	0	0	1	0	0	0	0	0	0	0	0	0	0	0	0	0	-0.20374	0.20374	0	0	0.20374	0.20374	1	0.20374	1
1950	7371	ENSG00000169908	TM4SF1	1	ENSG00000085377	PREP	PREP _( -130363 )	4	chr6_105533447_105533712	1	0	0	0	0	0	0	1	0	0	0	0	0	0	0	0	0	0	0	0	0	0.203671	0.203671	0	0	0.203671	0.203671	1	0.203671	1
2414	7796	ENSG00000197183	NOL4L	1	ENSG00000218305	CDC14C	CDC14C _( -243261 )	4	chr7_48681064_48681312	1	0	0	0	0	0	0	1	0	0	0	0	0	0	0	0	0	0	0	0	0	0.203641	0.203641	0	0	0.203641	0.203641	1	0.203641	1
1328	1625	ENSG00000143515	ATP8B2	1	ENSG00000151376	ME3	ME3 _( 48992 )	4	chr11_86623017_86623644	1	0	0	0	0	0	0	1	0	0	0	0	0	0	0	0	0	0	0	0	0	0.203632	0.203632	0	0	0.203632	0.203632	1	0.203632	1
2581	9121	ENSG00000215039	CD27-AS1	1	ENSG00000188937	NYX	NYX _( 7925 )	4	chrX_41455359_41455648	1	0	0	0	0	0	0	1	0	0	0	0	0	0	0	0	0	0	0	0	0	0.203582	0.203582	0	0	0.203582	0.203582	1	0.203582	1
1018	5897	ENSG00000132386	SERPINF1	1	ENSG00000128052	KDR	KDR _( 194917 )	4	chr4_54930110_54930678	1	0	0	0	0	0	0	1	0	0	0	0	0	0	0	0	0	0	0	0	0	-0.203505	0.203505	0	0	0.203505	0.203505	1	0.203505	1
2487	906	ENSG00000203785	SPRR2E	1	ENSG00000187134	AKR1C1	AKR1C1 _( 18751 )	4	chr10_4982004_4983086	3	0	0	0	1	0	0	1	1	0	0	0	0	0	0	0.121261	0.121261	0	0	0	0	0.203494	0.203494	0.0722897	0.0722897	0.203494	0.132348	1	0.203494	1
305	8641	ENSG00000089195	TRMT6	1	ENSG00000213563	C8orf82	C8orf82 _( -27946 )	4	chr8_144557078_144557703	1	0	0	0	0	0	0	1	0	0	0	0	0	0	0	0	0	0	0	0	0	0.20348	0.20348	0	0	0.20348	0.20348	1	0.20348	1
461	9083	ENSG00000103855	CD276	1	ENSG00000180815	MAP3K15	MAP3K15 _( -39636 )	4	chrX_19554897_19555123	1	0	0	0	0	0	0	1	0	0	0	0	0	0	0	0	0	0	0	0	0	0.203468	0.203468	0	0	0.203468	0.203468	1	0.203468	1
1143	928	ENSG00000136689	IL1RN	1	ENSG00000123240	OPTN	OPTN _( -184853 )	4	chr10_12914178_12914596	1	0	0	0	0	0	0	1	0	0	0	0	0	0	0	0	0	0	0	0	0	-0.203386	0.203386	0	0	0.203386	0.203386	1	0.203386	1
164	8102	ENSG00000067064	IDI1	1	ENSG00000133597	ADCK2	ADCK2 _( -46140 )	4	chr7_140626260_140627013	1	0	0	0	0	0	0	1	0	0	0	0	0	0	0	0	0	0	0	0	0	0.203377	0.203377	0	0	0.203377	0.203377	1	0.203377	1
1038	7202	ENSG00000133069	TMCC2	1	ENSG00000124818	OPN5	OPN5 _( 54143 )	4	chr6_47836125_47836406	1	0	0	0	0	0	0	1	0	0	0	0	0	0	0	0	0	0	0	0	0	-0.203373	0.203373	0	0	0.203373	0.203373	1	0.203373	1
1408	7162	ENSG00000148154	UGCG	1	ENSG00000112212	TSPO2	TSPO2 _( -111622 )	4	chr6_40930473_40930932	6	1	1	1	1	0	1	0	1	0.203113	0.203113	0.0959418	0.0959418	0.0373562	0.0373562	0.25796	0.25796	0	0	0.0208152	0.0208152	0	0	0.0410908	0.0410908	0.25796	0.109379	1	0.203113	1
316	4687	ENSG00000090530	P3H2	1	ENSG00000198326	TMEM239	TMEM239 _( 0 )	4	chr20_2814498_2815283	7	1	1	1	1	1	1	0	1	-0.20308	0.20308	-0.400597	0.400597	-0.197838	0.197838	-0.136944	0.136944	-0.23209	0.23209	-0.174398	0.174398	0	0	-0.300087	0.300087	0.400597	0.235005	1	0.20308	1
2882	1586	ENSG00000261061	ENSG00000261061	1	ENSG00000078124	ACER3	ACER3 _( 24193 )	4	chr11_76885060_76885837	2	0	0	0	1	0	0	1	0	0	0	0	0	0	0	0.036381	0.036381	0	0	0	0	0.203041	0.203041	0	0	0.203041	0.119711	1	0.203041	1
1979	1867	ENSG00000170835	CEL	1	ENSG00000188991	SLC15A5	SLC15A5 _( 11076 )	4	chr12_16266167_16266609	1	0	0	0	0	0	0	1	0	0	0	0	0	0	0	0	0	0	0	0	0	0.203033	0.203033	0	0	0.203033	0.203033	1	0.203033	1
1490	2169	ENSG00000153292	ADGRF1	1	ENSG00000017427	IGF1	IGF1 _( 26410 )	4	chr12_102455150_102455334	4	1	0	0	1	1	0	0	1	0.202999	0.202999	0	0	0	0	0.158996	0.158996	0.17743	0.17743	0	0	0	0	0.102257	0.102257	0.202999	0.16042	1	0.202999	1
2914	7878	ENSG00000265257	ENSG00000265257	1	ENSG00000127954	STEAP4	STEAP4 _( -32095 )	4	chr7_88338986_88339420	1	0	0	0	0	0	0	1	0	0	0	0	0	0	0	0	0	0	0	0	0	-0.202991	0.202991	0	0	0.202991	0.202991	1	0.202991	1
1620	3704	ENSG00000160685	ZBTB7B	1	ENSG00000197632	SERPINB2	SERPINB2 _( -38754 )	4	chr18_63832423_63832938	1	0	0	0	0	0	0	1	0	0	0	0	0	0	0	0	0	0	0	0	0	-0.202924	0.202924	0	0	0.202924	0.202924	1	0.202924	1
1537	4132	ENSG00000155962	CLIC2	1	ENSG00000115363	EVA1A	EVA1A _( -3549 )	4	chr2_75573271_75573941	6	1	0	1	1	1	1	0	1	-0.202914	0.202914	0	0	-0.101386	0.101386	-0.163452	0.163452	-0.13805	0.13805	-0.00966064	0.00966064	0	0	-0.186295	0.186295	0.202914	0.133626	1	0.202914	1
1485	5307	ENSG00000153048	CARHSP1	1	ENSG00000169855	ROBO1	ROBO1 _( -104738 )	4	chr3_79872553_79872966	1	0	0	0	0	0	0	1	0	0	0	0	0	0	0	0	0	0	0	0	0	-0.202832	0.202832	0	0	0.202832	0.202832	1	0.202832	1
207	5930	ENSG00000074181	NOTCH3	1	ENSG00000185873	TMPRSS11B	TMPRSS11B _( -3741 )	4	chr4_68249461_68249708	2	0	0	1	0	0	0	1	0	0	0	0	0	0.0376437	0.0376437	0	0	0	0	0	0	0.20281	0.20281	0	0	0.20281	0.120227	1	0.20281	1
30	488	ENSG00000009790	TRAF3IP3	1	ENSG00000163564	PYHIN1	PYHIN1 _( 7233 )	4	chr1_158938029_158938336	6	1	0	1	1	1	1	0	1	-0.202752	0.202752	0	0	-0.071683	0.071683	-0.0213748	0.0213748	-0.202849	0.202849	-0.189584	0.189584	0	0	-0.0115953	0.0115953	0.202849	0.11664	1	0.202752	1
598	4346	ENSG00000110047	EHD1	1	ENSG00000115170	ACVR1	ACVR1 _( 49560 )	4	chr2_157825714_157826302	1	0	0	0	0	0	0	1	0	0	0	0	0	0	0	0	0	0	0	0	0	-0.202747	0.202747	0	0	0.202747	0.202747	1	0.202747	1
449	3848	ENSG00000102900	NUP93	1	ENSG00000063241	ISOC2	ISOC2 _( 9107 )	4	chr19_55453049_55453236	2	0	0	0	1	0	0	1	0	0	0	0	0	0	0	0.19125	0.19125	0	0	0	0	0.202704	0.202704	0	0	0.202704	0.196977	1	0.202704	1
1010	4370	ENSG00000131885	KRT17P1	1	ENSG00000078098	FAP	FAP _( 11265 )	4	chr2_162231946_162232270	1	0	0	0	0	0	0	1	0	0	0	0	0	0	0	0	0	0	0	0	0	0.202688	0.202688	0	0	0.202688	0.202688	1	0.202688	1
1544	4332	ENSG00000156313	RPGR	1	ENSG00000123610	TNFAIP6	TNFAIP6 _( -19623 )	4	chr2_151337749_151337969	7	1	1	1	1	1	1	0	1	0.202685	0.202685	0.141564	0.141564	0.0872421	0.0872421	0.255484	0.255484	0.124204	0.124204	0.117346	0.117346	0	0	0.0368233	0.0368233	0.255484	0.137907	1	0.202685	1
2314	1780	ENSG00000186806	VSIG10L	1	ENSG00000109929	SC5D	SC5D _( 6434 )	4	chr11_121298887_121299190	2	1	0	0	0	0	0	0	1	-0.20268	0.20268	0	0	0	0	0	0	0	0	0	0	0	0	-0.271656	0.271656	0.271656	0.237168	1	0.20268	1
1173	2644	ENSG00000137767	SQOR	1	ENSG00000140009	ESR2	ESR2 _( 72145 )	4	chr14_64266262_64266494	1	0	0	0	0	0	0	1	0	0	0	0	0	0	0	0	0	0	0	0	0	0.202662	0.202662	0	0	0.202662	0.202662	1	0.202662	1
1219	4653	ENSG00000138778	CENPE	1	ENSG00000167165	UGT1A6	UGT1A6 _( 8595 )	4	chr2_233700202_233700384	3	1	0	1	0	0	0	0	1	-0.202648	0.202648	0	0	-0.199929	0.199929	0	0	0	0	0	0	0	0	-0.0723055	0.0723055	0.202648	0.158294	1	0.202648	1
2344	7120	ENSG00000188100	FAM25A	1	ENSG00000146039	SLC17A4	SLC17A4 _( -3214 )	4	chr6_25750711_25751485	1	0	0	0	0	0	0	1	0	0	0	0	0	0	0	0	0	0	0	0	0	0.20262	0.20262	0	0	0.20262	0.20262	1	0.20262	1
2027	236	ENSG00000172936	MYD88	1	ENSG00000152760	TCTEX1D1	TCTEX1D1 _( -19403 )	4	chr1_66732601_66733056	1	0	0	0	0	0	0	1	0	0	0	0	0	0	0	0	0	0	0	0	0	0.202555	0.202555	0	0	0.202555	0.202555	1	0.202555	1
1805	8150	ENSG00000166250	CLMP	1	ENSG00000091879	ANGPT2	ANGPT2 _( 46328 )	4	chr8_6516589_6517081	1	0	0	0	0	0	0	1	0	0	0	0	0	0	0	0	0	0	0	0	0	-0.20246	0.20246	0	0	0.20246	0.20246	1	0.20246	1
2000	1010	ENSG00000171608	PIK3CD	1	ENSG00000099250	NRP1	NRP1 _( 58817 )	4	chr10_33277214_33277445	1	0	0	0	0	0	0	1	0	0	0	0	0	0	0	0	0	0	0	0	0	0.202439	0.202439	0	0	0.202439	0.202439	1	0.202439	1
933	4125	ENSG00000128342	LIF	1	ENSG00000159399	HK2	HK2 _( -81102 )	4	chr2_74752546_74752879	1	0	0	0	0	0	0	1	0	0	0	0	0	0	0	0	0	0	0	0	0	-0.202433	0.202433	0	0	0.202433	0.202433	1	0.202433	1
1542	8697	ENSG00000156298	TSPAN7	1	ENSG00000107186	MPDZ	MPDZ _( 202652 )	4	chr9_13076586_13076938	1	0	0	0	0	0	0	1	0	0	0	0	0	0	0	0	0	0	0	0	0	0.202419	0.202419	0	0	0.202419	0.202419	1	0.202419	1
876	9208	ENSG00000125089	SH3TC1	1	ENSG00000197565	COL4A6	COL4A6 _( 131790 )	4	chrX_108307194_108307707	2	0	0	0	0	0	1	1	0	0	0	0	0	0	0	0	0	0	0	-0.00103926	0.00103926	-0.202382	0.202382	0	0	0.202382	0.101711	1	0.202382	1
2260	9220	ENSG00000184731	FAM110C	1	ENSG00000101901	ALG13	ALG13 _( -30356 )	4	chrX_111635167_111635455	7	1	1	1	1	1	1	0	1	-0.20233	0.20233	-0.0869332	0.0869332	-0.193314	0.193314	-0.245238	0.245238	-0.0670605	0.0670605	-0.266491	0.266491	0	0	-0.0177586	0.0177586	0.266491	0.154161	1	0.20233	1
2530	7603	ENSG00000205426	KRT81	1	ENSG00000146457	WTAP	WTAP _( -46639 )	4	chr6_159678689_159678946	4	1	0	1	1	0	0	0	1	-0.202323	0.202323	0	0	-0.297327	0.297327	-0.138082	0.138082	0	0	0	0	0	0	-0.108933	0.108933	0.297327	0.186666	1	0.202323	1
2404	5482	ENSG00000196843	ARID5A	1	ENSG00000073711	PPP2R3A	PPP2R3A _( -35431 )	4	chr3_135929763_135930242	1	0	0	0	0	0	0	1	0	0	0	0	0	0	0	0	0	0	0	0	0	-0.202313	0.202313	0	0	0.202313	0.202313	1	0.202313	1
2983	3534	ENSG00000273272	ENSG00000273272	1	ENSG00000173482	PTPRM	PTPRM _( 34326 )	4	chr18_7601108_7601615	1	0	0	0	0	0	0	1	0	0	0	0	0	0	0	0	0	0	0	0	0	-0.202281	0.202281	0	0	0.202281	0.202281	1	0.202281	1
1394	2497	ENSG00000147010	SH3KBP1	1	ENSG00000229373	LINC00452	LINC00452 _( 8643 )	4	chr13_113896949_113897895	1	0	0	0	0	0	0	1	0	0	0	0	0	0	0	0	0	0	0	0	0	0.202262	0.202262	0	0	0.202262	0.202262	1	0.202262	1
100	7575	ENSG00000046653	GPM6B	1	ENSG00000112038	OPRM1	OPRM1 _( -376688 )	4	chr6_153633455_153633808	1	0	0	0	0	0	0	1	0	0	0	0	0	0	0	0	0	0	0	0	0	0.202195	0.202195	0	0	0.202195	0.202195	1	0.202195	1
419	1022	ENSG00000101384	JAG1	1	ENSG00000177291	GJD4	GJD4 _( -109536 )	4	chr10_35495418_35495874	2	0	0	0	1	0	0	1	0	0	0	0	0	0	0	-0.226413	0.226413	0	0	0	0	-0.202079	0.202079	0	0	0.226413	0.214246	1	0.202079	1
1135	7808	ENSG00000136244	IL6	1	ENSG00000221900	POM121L12	POM121L12 _( -625250 )	4	chr7_52410138_52410392	1	0	0	0	0	0	0	1	0	0	0	0	0	0	0	0	0	0	0	0	0	0.201835	0.201835	0	0	0.201835	0.201835	1	0.201835	1
139	7575	ENSG00000060656	PTPRU	1	ENSG00000112038	OPRM1	OPRM1 _( -376688 )	4	chr6_153633455_153633808	2	0	0	0	1	0	0	1	0	0	0	0	0	0	0	0.00518008	0.00518008	0	0	0	0	0.201657	0.201657	0	0	0.201657	0.103418	1	0.201657	1
325	5845	ENSG00000091409	ITGA6	1	ENSG00000124406	ATP8A1	ATP8A1 _( 86335 )	4	chr4_42570207_42570770	4	1	0	1	0	0	1	0	1	-0.201651	0.201651	0	0	-0.0647203	0.0647203	0	0	0	0	-0.011157	0.011157	0	0	-0.0993534	0.0993534	0.201651	0.0942203	1	0.201651	1
2974	7750	ENSG00000272666	ENSG00000272666	1	ENSG00000122507	BBS9	BBS9 _( 303686 )	4	chr7_33432930_33433109	1	0	0	0	0	0	0	1	0	0	0	0	0	0	0	0	0	0	0	0	0	-0.201592	0.201592	0	0	0.201592	0.201592	1	0.201592	1
1867	4025	ENSG00000167705	RILP	1	ENSG00000151665	PIGF	PIGF _( -26739 )	4	chr2_46643858_46644444	1	0	0	0	0	0	0	1	0	0	0	0	0	0	0	0	0	0	0	0	0	-0.201567	0.201567	0	0	0.201567	0.201567	1	0.201567	1
2277	768	ENSG00000185404	SP140L	1	ENSG00000118873	RAB3GAP2	RAB3GAP2 _( -114072 )	4	chr1_220386526_220387099	1	0	0	0	0	0	0	1	0	0	0	0	0	0	0	0	0	0	0	0	0	0.201559	0.201559	0	0	0.201559	0.201559	1	0.201559	1
814	7766	ENSG00000121207	LRAT	1	ENSG00000241127	YAE1	YAE1 _( 26260 )	4	chr7_39592636_39592972	1	0	0	0	0	0	0	1	0	0	0	0	0	0	0	0	0	0	0	0	0	-0.20153	0.20153	0	0	0.20153	0.20153	1	0.20153	1
1185	5981	ENSG00000137959	IFI44L	1	ENSG00000169248	CXCL11	CXCL11 _( -42079 )	4	chr4_76083494_76083887	2	0	0	0	0	0	0	1	1	0	0	0	0	0	0	0	0	0	0	0	0	0.201484	0.201484	0.0796061	0.0796061	0.201484	0.140545	1	0.201484	1
510	3179	ENSG00000105825	TFPI2	1	ENSG00000176842	IRX5	IRX5 _( 21351 )	4	chr16_54952213_54952519	1	0	0	0	0	0	0	1	0	0	0	0	0	0	0	0	0	0	0	0	0	0.201468	0.201468	0	0	0.201468	0.201468	1	0.201468	1
132	2522	ENSG00000058668	ATP2B4	1	ENSG00000168952	STXBP6	STXBP6 _( 46501 )	4	chr14_25003296_25003796	1	0	0	0	0	0	0	1	0	0	0	0	0	0	0	0	0	0	0	0	0	0.201442	0.201442	0	0	0.201442	0.201442	1	0.201442	1
335	7846	ENSG00000092445	TYRO3	1	ENSG00000127946	HIP1	HIP1 _( 3723 )	4	chr7_75734713_75735239	1	0	0	0	0	0	0	1	0	0	0	0	0	0	0	0	0	0	0	0	0	0.201418	0.201418	0	0	0.201418	0.201418	1	0.201418	1
1353	8761	ENSG00000144802	NFKBIZ	1	ENSG00000276040	SPATA31A7	SPATA31A7 _( -387792 )	4	chr9_60526022_60526582	1	0	0	0	0	0	0	1	0	0	0	0	0	0	0	0	0	0	0	0	0	0.201409	0.201409	0	0	0.201409	0.201409	1	0.201409	1
525	2651	ENSG00000106278	PTPRZ1	1	ENSG00000125952	MAX	MAX _( -54093 )	4	chr14_65156788_65157296	6	1	0	1	1	1	1	0	1	-0.201351	0.201351	0	0	-0.0720402	0.0720402	-0.244405	0.244405	-0.0893083	0.0893083	-0.194141	0.194141	0	0	-0.106724	0.106724	0.244405	0.151328	1	0.201351	1
1487	6728	ENSG00000153094	BCL2L11	1	ENSG00000155324	GRAMD2B	GRAMD2B _( 85364 )	4	chr5_126445496_126446033	2	0	0	0	0	0	0	1	1	0	0	0	0	0	0	0	0	0	0	0	0	-0.201316	0.201316	-0.00702706	0.00702706	0.201316	0.104171	1	0.201316	1
3038	8503	ENSG00000280237	MIR4697HG	1	ENSG00000174429	ABRA	ABRA _( 119610 )	4	chr8_106650313_106650635	2	0	0	0	0	0	1	1	0	0	0	0	0	0	0	0	0	0	0	-0.0176777	0.0176777	-0.201179	0.201179	0	0	0.201179	0.109428	1	0.201179	1
3039	8937	ENSG00000280325	ENSG00000280325	1	ENSG00000030304	MUSK	MUSK _( -12640 )	4	chr9_110655801_110656131	1	0	0	0	0	0	0	1	0	0	0	0	0	0	0	0	0	0	0	0	0	0.20116	0.20116	0	0	0.20116	0.20116	1	0.20116	1
1734	7884	ENSG00000164087	POC1A	1	ENSG00000157240	FZD1	FZD1 _( -24514 )	4	chr7_91239106_91239850	1	0	0	0	0	0	0	1	0	0	0	0	0	0	0	0	0	0	0	0	0	0.201134	0.201134	0	0	0.201134	0.201134	1	0.201134	1
1376	7380	ENSG00000145632	PLK2	1	ENSG00000057657	PRDM1	PRDM1 _( -22500 )	4	chr6_106063465_106063820	1	0	0	0	0	0	0	1	0	0	0	0	0	0	0	0	0	0	0	0	0	0.201094	0.201094	0	0	0.201094	0.201094	1	0.201094	1
2992	5548	ENSG00000273897	ENSG00000273897	1	ENSG00000237787	C3orf79	C3orf79 _( 62888 )	4	chr3_153503747_153504136	1	0	0	0	0	0	0	1	0	0	0	0	0	0	0	0	0	0	0	0	0	-0.201017	0.201017	0	0	0.201017	0.201017	1	0.201017	1
1333	8882	ENSG00000143641	GALNT2	1	ENSG00000182150	ERCC6L2	ERCC6L2 _( -96286 )	4	chr9_95778756_95779415	1	0	0	0	0	0	0	1	0	0	0	0	0	0	0	0	0	0	0	0	0	0.201006	0.201006	0	0	0.201006	0.201006	1	0.201006	1
756	1956	ENSG00000118276	B4GALT6	1	ENSG00000139209	SLC38A4	SLC38A4 _( 214856 )	4	chr12_46617208_46617552	5	1	1	0	1	0	1	0	1	-0.200972	0.200972	-0.179444	0.179444	0	0	-0.32333	0.32333	0	0	-0.17695	0.17695	0	0	-0.142433	0.142433	0.32333	0.204626	1	0.200972	1
718	3041	ENSG00000116191	RALGPS2	1	ENSG00000140563	MCTP2	MCTP2 _( -24454 )	4	chr15_94206442_94207084	1	0	0	0	0	0	0	1	0	0	0	0	0	0	0	0	0	0	0	0	0	-0.200965	0.200965	0	0	0.200965	0.200965	1	0.200965	1
1062	1194	ENSG00000134317	GRHL1	1	ENSG00000173124	ACSM6	ACSM6 _( 27034 )	4	chr10_95221234_95221488	6	1	1	1	1	1	0	0	1	-0.200907	0.200907	-0.0766599	0.0766599	-0.0803078	0.0803078	-0.144119	0.144119	-0.109885	0.109885	0	0	0	0	-0.187949	0.187949	0.200907	0.133305	1	0.200907	1
2877	825	ENSG00000260810	ENSG00000260810	1	ENSG00000135778	NTPCR	NTPCR _( 147266 )	4	chr1_233097871_233098565	1	0	0	0	0	0	0	1	0	0	0	0	0	0	0	0	0	0	0	0	0	0.200905	0.200905	0	0	0.200905	0.200905	1	0.200905	1
2959	7369	ENSG00000269946	MIRLET7A1HG	1	ENSG00000132429	POPDC3	POPDC3 _( -12804 )	4	chr6_105192799_105193168	2	0	0	1	0	0	0	1	0	0	0	0	0	-0.131525	0.131525	0	0	0	0	0	0	-0.200901	0.200901	0	0	0.200901	0.166213	1	0.200901	1
334	1159	ENSG00000092421	SEMA6A	1	ENSG00000107779	BMPR1A	BMPR1A _( 94789 )	4	chr10_86851390_86851684	1	0	0	0	0	0	0	1	0	0	0	0	0	0	0	0	0	0	0	0	0	0.200846	0.200846	0	0	0.200846	0.200846	1	0.200846	1
2067	7849	ENSG00000175063	UBE2C	1	ENSG00000005486	RHBDD2	RHBDD2 _( 27239 )	4	chr7_75869841_75870159	2	0	0	0	1	0	0	1	0	0	0	0	0	0	0	0.00513924	0.00513924	0	0	0	0	0.200837	0.200837	0	0	0.200837	0.102988	1	0.200837	1
2006	4416	ENSG00000171903	CYP4F11	1	ENSG00000091436	MAP3K20	MAP3K20 _( 62127 )	4	chr2_173137562_173137804	1	0	0	0	0	0	0	1	0	0	0	0	0	0	0	0	0	0	0	0	0	-0.200718	0.200718	0	0	0.200718	0.200718	1	0.200718	1
1916	5062	ENSG00000168874	ATOH8	1	ENSG00000197548	ATG7	ATG7 _( 205265 )	4	chr3_11477574_11478083	5	1	0	1	1	0	1	0	1	-0.200683	0.200683	0	0	-0.064342	0.064342	-0.041322	0.041322	0	0	-0.176922	0.176922	0	0	-0.0224738	0.0224738	0.200683	0.101149	1	0.200683	1
2786	7762	ENSG00000250015	ENSG00000250015	1	ENSG00000086288	NME8	NME8 _( 44907 )	4	chr7_37893504_37893776	2	1	0	0	0	0	0	0	1	0.200579	0.200579	0	0	0	0	0	0	0	0	0	0	0	0	0.208054	0.208054	0.208054	0.204317	1	0.200579	1
2675	94	ENSG00000231864	ENSG00000231864	1	ENSG00000168528	SERINC2	SERINC2 _( 22191 )	4	chr1_31431756_31432188	5	1	0	1	1	1	0	0	1	0.200547	0.200547	0	0	0.124937	0.124937	0.0293331	0.0293331	0.0758549	0.0758549	0	0	0	0	0.062442	0.062442	0.200547	0.0986226	1	0.200547	1
588	7884	ENSG00000109685	NSD2	1	ENSG00000157240	FZD1	FZD1 _( -24514 )	4	chr7_91239106_91239850	1	0	0	0	0	0	0	1	0	0	0	0	0	0	0	0	0	0	0	0	0	0.200433	0.200433	0	0	0.200433	0.200433	1	0.200433	1
641	1586	ENSG00000112312	GMNN	1	ENSG00000078124	ACER3	ACER3 _( 24193 )	4	chr11_76885060_76885837	3	0	0	1	1	0	0	1	0	0	0	0	0	0.0125396	0.0125396	0.157928	0.157928	0	0	0	0	0.200414	0.200414	0	0	0.200414	0.123627	1	0.200414	1
2632	4722	ENSG00000226287	TMEM191A	1	ENSG00000132639	SNAP25	SNAP25 _( 64116 )	4	chr20_10282946_10283484	2	0	1	0	0	0	0	1	0	0	0	0.00385366	0.00385366	0	0	0	0	0	0	0	0	0.200369	0.200369	0	0	0.200369	0.102111	1	0.200369	1
2875	2695	ENSG00000260552	ENSG00000260552	1	ENSG00000119684	MLH3	MLH3 _( 1357 )	4	chr14_75049677_75050175	2	0	0	0	0	0	0	1	1	0	0	0	0	0	0	0	0	0	0	0	0	0.200344	0.200344	0.075133	0.075133	0.200344	0.137739	1	0.200344	1
2120	145	ENSG00000177494	ZBED2	1	ENSG00000179178	TMEM125	TMEM125 _( -12934 )	4	chr1_43256663_43257060	1	0	0	0	0	0	0	1	0	0	0	0	0	0	0	0	0	0	0	0	0	-0.200324	0.200324	0	0	0.200324	0.200324	1	0.200324	1
2670	8008	ENSG00000231187	ENSG00000231187	1	ENSG00000105974	CAV1	CAV1 _( -92721 )	4	chr7_116431859_116432064	1	0	0	0	0	0	0	1	0	0	0	0	0	0	0	0	0	0	0	0	0	-0.200315	0.200315	0	0	0.200315	0.200315	1	0.200315	1
1035	4020	ENSG00000133030	MPRIP	1	ENSG00000171132	PRKCE	PRKCE _( 294487 )	4	chr2_45945832_45946513	1	0	0	0	0	0	0	1	0	0	0	0	0	0	0	0	0	0	0	0	0	0.200313	0.200313	0	0	0.200313	0.200313	1	0.200313	1
273	2738	ENSG00000085063	CD59	1	ENSG00000119714	GPR68	GPR68 _( 16448 )	4	chr14_91237152_91237477	1	0	0	0	0	0	0	1	0	0	0	0	0	0	0	0	0	0	0	0	0	0.200282	0.200282	0	0	0.200282	0.200282	1	0.200282	1
1903	4616	ENSG00000168496	FEN1	1	ENSG00000124019	FAM124B	FAM124B _( -77677 )	4	chr2_224479762_224480042	1	0	0	0	0	0	0	1	0	0	0	0	0	0	0	0	0	0	0	0	0	0.200279	0.200279	0	0	0.200279	0.200279	1	0.200279	1
2998	5133	ENSG00000274265	ENSG00000274265	1	ENSG00000163527	STT3B	STT3B _( -59566 )	4	chr3_31472847_31473072	1	0	0	0	0	0	0	1	0	0	0	0	0	0	0	0	0	0	0	0	0	-0.200241	0.200241	0	0	0.200241	0.200241	1	0.200241	1
127	4206	ENSG00000057657	PRDM1	1	ENSG00000135966	TGFBRAP1	TGFBRAP1 _( 7338 )	4	chr2_105322368_105322696	1	0	0	0	0	0	0	1	0	0	0	0	0	0	0	0	0	0	0	0	0	0.200183	0.200183	0	0	0.200183	0.200183	1	0.200183	1
2177	2654	ENSG00000180354	MTURN	1	ENSG00000196553	CCDC196	CCDC196 _( 13784 )	4	chr14_66425488_66425849	5	1	0	0	1	1	1	0	1	0.199975	0.199975	0	0	0	0	0.100626	0.100626	0.00690526	0.00690526	0.0192492	0.0192492	0	0	0.102375	0.102375	0.199975	0.0858261	1	0.199975	1
708	742	ENSG00000115738	ID2	1	ENSG00000143499	SMYD2	SMYD2 _( 123501 )	4	chr1_214404603_214405365	5	1	1	0	1	0	1	0	1	-0.199968	0.199968	-0.0726251	0.0726251	0	0	-0.129233	0.129233	0	0	-0.0996411	0.0996411	0	0	-0.16362	0.16362	0.199968	0.133018	1	0.199968	1
358	2443	ENSG00000099250	NRP1	1	ENSG00000080166	DCT	DCT _( 59860 )	4	chr13_94419239_94419822	3	0	0	1	0	0	0	1	1	0	0	0	0	0.0216347	0.0216347	0	0	0	0	0	0	0.199905	0.199905	0.0303798	0.0303798	0.199905	0.0839733	1	0.199905	1
1614	37	ENSG00000160200	CBS	1	ENSG00000117122	MFAP2	MFAP2 _( 13286 )	4	chr1_16967203_16967549	1	0	0	0	0	0	0	1	0	0	0	0	0	0	0	0	0	0	0	0	0	-0.199889	0.199889	0	0	0.199889	0.199889	1	0.199889	1
2208	3573	ENSG00000182585	EPGN	1	ENSG00000101773	RBBP8	RBBP8 _( 23888 )	4	chr18_22822149_22822466	1	0	0	0	0	0	0	1	0	0	0	0	0	0	0	0	0	0	0	0	0	0.199852	0.199852	0	0	0.199852	0.199852	1	0.199852	1
2874	3284	ENSG00000260549	MT1L	1	ENSG00000177946	CENPBD1	CENPBD1 _( -21988 )	4	chr16_89994820_89996044	3	1	0	1	0	0	0	0	1	-0.19984	0.19984	0	0	-0.162112	0.162112	0	0	0	0	0	0	0	0	-0.0726496	0.0726496	0.19984	0.144867	1	0.19984	1
2927	7796	ENSG00000267056	ENSG00000267056	1	ENSG00000218305	CDC14C	CDC14C _( -243261 )	4	chr7_48681064_48681312	2	0	0	0	0	0	1	1	0	0	0	0	0	0	0	0	0	0	0	0.000136473	0.000136473	0.199828	0.199828	0	0	0.199828	0.0999824	1	0.199828	1
1536	8527	ENSG00000155918	RAET1L	1	ENSG00000174417	TRHR	TRHR _( 13214 )	4	chr8_109099835_109100137	3	0	0	0	1	0	0	1	1	0	0	0	0	0	0	0.00019296	0.00019296	0	0	0	0	0.199785	0.199785	0.0365501	0.0365501	0.199785	0.0788427	1	0.199785	1
2674	37	ENSG00000231852	CYP21A2	1	ENSG00000117122	MFAP2	MFAP2 _( 13286 )	4	chr1_16967203_16967549	1	0	0	0	0	0	0	1	0	0	0	0	0	0	0	0	0	0	0	0	0	-0.199765	0.199765	0	0	0.199765	0.199765	1	0.199765	1
1853	2195	ENSG00000167536	DHRS13	1	ENSG00000151136	BTBD11	BTBD11 _( 66855 )	4	chr12_107385268_107386148	1	0	0	0	0	0	0	1	0	0	0	0	0	0	0	0	0	0	0	0	0	0.199734	0.199734	0	0	0.199734	0.199734	1	0.199734	1
2393	1406	ENSG00000196584	XRCC2	1	ENSG00000110693	SOX6	SOX6 _( -101262 )	4	chr11_16839905_16840167	1	0	0	0	0	0	0	1	0	0	0	0	0	0	0	0	0	0	0	0	0	0.199682	0.199682	0	0	0.199682	0.199682	1	0.199682	1
1398	5599	ENSG00000147394	ZNF185	1	ENSG00000075420	FNDC3B	FNDC3B _( 42726 )	4	chr3_172082354_172082623	1	0	0	0	0	0	0	1	0	0	0	0	0	0	0	0	0	0	0	0	0	0.199638	0.199638	0	0	0.199638	0.199638	1	0.199638	1
940	3406	ENSG00000128595	CALU	1	ENSG00000167941	SOST	SOST _( 43908 )	4	chr17_43714585_43714880	5	1	0	1	1	0	1	0	1	0.199604	0.199604	0	0	0.100246	0.100246	0.0761869	0.0761869	0	0	0.0290406	0.0290406	0	0	0.309971	0.309971	0.309971	0.14301	1	0.199604	1
1342	612	ENSG00000144063	MALL	1	ENSG00000198860	TSEN15	TSEN15 _( 58625 )	4	chr1_184110276_184110558	5	1	1	1	1	0	0	0	1	-0.199563	0.199563	-0.139051	0.139051	-0.270223	0.270223	-0.418964	0.418964	0	0	0	0	0	0	-0.249106	0.249106	0.418964	0.255381	1	0.199563	1
412	9097	ENSG00000101224	CDC25B	1	ENSG00000165186	PTCHD1	PTCHD1 _( 143964 )	4	chrX_23477980_23478308	1	0	0	0	0	0	0	1	0	0	0	0	0	0	0	0	0	0	0	0	0	-0.199556	0.199556	0	0	0.199556	0.199556	1	0.199556	1
160	3617	ENSG00000066248	NGEF	1	ENSG00000150477	KIAA1328	KIAA1328 _( -199886 )	4	chr18_36628582_36629220	6	1	0	1	1	1	1	0	1	-0.19952	0.19952	0	0	-0.175611	0.175611	-0.147465	0.147465	-0.326599	0.326599	-0.109393	0.109393	0	0	-0.0487789	0.0487789	0.326599	0.167894	1	0.19952	1
1153	6708	ENSG00000137094	DNAJB5	1	ENSG00000113083	LOX	LOX _( -11276 )	4	chr5_122089636_122089890	1	0	0	0	0	0	0	1	0	0	0	0	0	0	0	0	0	0	0	0	0	0.199475	0.199475	0	0	0.199475	0.199475	1	0.199475	1
2077	5845	ENSG00000175322	ZNF519	1	ENSG00000124406	ATP8A1	ATP8A1 _( 86335 )	4	chr4_42570207_42570770	2	0	0	1	0	0	0	1	0	0	0	0	0	0.00193105	0.00193105	0	0	0	0	0	0	0.199419	0.199419	0	0	0.199419	0.100675	1	0.199419	1
194	7259	ENSG00000072274	TFRC	1	ENSG00000188107	EYS	EYS _( -551541 )	4	chr6_66258766_66259097	1	0	0	0	0	0	0	1	0	0	0	0	0	0	0	0	0	0	0	0	0	0.199365	0.199365	0	0	0.199365	0.199365	1	0.199365	1
1655	3223	ENSG00000162576	MXRA8	1	ENSG00000181019	NQO1	NQO1 _( 20273 )	4	chr16_69706373_69706678	3	1	0	0	1	0	0	0	1	0.199348	0.199348	0	0	0	0	0.234802	0.234802	0	0	0	0	0	0	0.205	0.205	0.234802	0.21305	1	0.199348	1
1397	2820	ENSG00000147155	EBP	1	ENSG00000188277	C15orf62	C15orf62 _( 17019 )	4	chr15_40787099_40788164	1	0	0	0	0	0	0	1	0	0	0	0	0	0	0	0	0	0	0	0	0	0.199335	0.199335	0	0	0.199335	0.199335	1	0.199335	1
1700	2205	ENSG00000163531	NFASC	1	ENSG00000139438	FAM222A	FAM222A _( -40569 )	4	chr12_109673337_109673659	1	0	0	0	0	0	0	1	0	0	0	0	0	0	0	0	0	0	0	0	0	0.199318	0.199318	0	0	0.199318	0.199318	1	0.199318	1
876	8170	ENSG00000125089	SH3TC1	1	ENSG00000250305	TRMT9B	TRMT9B _( 93915 )	4	chr8_13039557_13039914	5	1	1	1	1	0	0	0	1	0.19931	0.19931	0.0683937	0.0683937	0.134378	0.134378	0.120005	0.120005	0	0	0	0	0	0	0.173103	0.173103	0.19931	0.139038	1	0.19931	1
195	3023	ENSG00000072501	SMC1A	1	ENSG00000140522	RLBP1	RLBP1 _( -9071 )	4	chr15_89230822_89231395	1	0	0	0	0	0	0	1	0	0	0	0	0	0	0	0	0	0	0	0	0	0.199207	0.199207	0	0	0.199207	0.199207	1	0.199207	1
2473	1214	ENSG00000198879	SFMBT2	1	ENSG00000107566	ERLIN1	ERLIN1 _( 33152 )	4	chr10_100154639_100155182	5	1	0	1	1	1	0	0	1	0.199153	0.199153	0	0	0.177842	0.177842	0.00537322	0.00537322	0.0306902	0.0306902	0	0	0	0	0.0966922	0.0966922	0.199153	0.10195	1	0.199153	1
203	7701	ENSG00000073605	GSDMB	1	ENSG00000136237	RAPGEF5	RAPGEF5 _( 101182 )	4	chr7_22255351_22255962	1	0	0	0	0	0	0	1	0	0	0	0	0	0	0	0	0	0	0	0	0	0.199111	0.199111	0	0	0.199111	0.199111	1	0.199111	1
3015	8967	ENSG00000276600	RAB7B	1	ENSG00000119401	TRIM32	TRIM32 _( 10120 )	4	chr9_116697422_116697721	6	1	1	1	1	1	0	0	1	-0.199111	0.199111	-0.168416	0.168416	-0.144796	0.144796	-0.105383	0.105383	-0.0833552	0.0833552	0	0	0	0	-0.0466601	0.0466601	0.199111	0.12462	1	0.199111	1
2477	3078	ENSG00000198901	PRC1	1	ENSG00000010539	ZNF200	ZNF200 _( -7771 )	4	chr16_3243992_3244244	1	0	0	0	0	0	0	1	0	0	0	0	0	0	0	0	0	0	0	0	0	0.199096	0.199096	0	0	0.199096	0.199096	1	0.199096	1
3022	1897	ENSG00000277991	ENSG00000277991	1	ENSG00000123095	BHLHE41	BHLHE41 _( -348162 )	4	chr12_26473289_26473502	1	0	0	0	0	0	0	1	0	0	0	0	0	0	0	0	0	0	0	0	0	0.199085	0.199085	0	0	0.199085	0.199085	1	0.199085	1
1585	7963	ENSG00000158710	TAGLN2	1	ENSG00000189056	RELN	RELN _( -15760 )	4	chr7_104005276_104005491	5	1	0	0	1	1	1	0	1	0.199049	0.199049	0	0	0	0	0.177971	0.177971	5.86892e-05	5.86892e-05	0.0446617	0.0446617	0	0	0.0986448	0.0986448	0.199049	0.104077	1	0.199049	1
675	5235	ENSG00000114423	CBLB	1	ENSG00000157445	CACNA2D3	CACNA2D3 _( -87212 )	4	chr3_54034912_54035335	1	0	0	0	0	0	0	1	0	0	0	0	0	0	0	0	0	0	0	0	0	-0.199025	0.199025	0	0	0.199025	0.199025	1	0.199025	1
2415	3309	ENSG00000197191	CYSRT1	1	ENSG00000184619	KRBA2	KRBA2 _( 16482 )	4	chr17_8366227_8366705	4	1	1	0	1	0	0	0	1	-0.198973	0.198973	-0.0627088	0.0627088	0	0	-0.392091	0.392091	0	0	0	0	0	0	-0.103727	0.103727	0.392091	0.189375	1	0.198973	1
319	7192	ENSG00000090861	AARS	1	ENSG00000112796	ENPP5	ENPP5 _( -108831 )	4	chr6_46279802_46280085	1	0	0	0	0	0	0	1	0	0	0	0	0	0	0	0	0	0	0	0	0	-0.198949	0.198949	0	0	0.198949	0.198949	1	0.198949	1
735	8930	ENSG00000117143	UAP1	1	ENSG00000095203	EPB41L4B	EPB41L4B _( -10480 )	4	chr9_109331444_109331713	7	1	1	1	1	1	1	0	1	-0.198875	0.198875	-0.244643	0.244643	-0.244857	0.244857	-0.219858	0.219858	-0.0786208	0.0786208	-0.297196	0.297196	0	0	-0.228131	0.228131	0.297196	0.216026	1	0.198875	1
1186	5768	ENSG00000137962	ARHGAP29	1	ENSG00000178177	LCORL	LCORL _( -860612 )	4	chr4_18882488_18882912	6	1	1	1	1	1	0	0	1	0.198871	0.198871	0.0918905	0.0918905	0.173609	0.173609	0.141018	0.141018	0.180658	0.180658	0	0	0	0	0.0610451	0.0610451	0.198871	0.141182	1	0.198871	1
2473	2870	ENSG00000198879	SFMBT2	1	ENSG00000140284	SLC27A2	SLC27A2 _( -238376 )	4	chr15_49943543_49943820	3	0	0	1	0	0	0	1	1	0	0	0	0	0.165667	0.165667	0	0	0	0	0	0	0.198856	0.198856	0.0012517	0.0012517	0.198856	0.121925	1	0.198856	1
447	4910	ENSG00000102879	CORO1A	1	ENSG00000142166	IFNAR1	IFNAR1 _( 69835 )	4	chr21_33394312_33394564	1	0	0	0	0	0	0	1	0	0	0	0	0	0	0	0	0	0	0	0	0	-0.198704	0.198704	0	0	0.198704	0.198704	1	0.198704	1
1714	7884	ENSG00000163702	IL17RC	1	ENSG00000157240	FZD1	FZD1 _( -24514 )	4	chr7_91239106_91239850	1	0	0	0	0	0	0	1	0	0	0	0	0	0	0	0	0	0	0	0	0	-0.198678	0.198678	0	0	0.198678	0.198678	1	0.198678	1
910	4340	ENSG00000126860	EVI2A	1	ENSG00000177519	RPRM	RPRM _( -64818 )	4	chr2_153543626_153544053	4	1	0	0	0	1	1	0	1	0.1986	0.1986	0	0	0	0	0	0	0.039678	0.039678	0.131028	0.131028	0	0	0.0387682	0.0387682	0.1986	0.102019	1	0.1986	1
1666	2208	ENSG00000162825	NBPF20	1	ENSG00000076513	ANKRD13A	ANKRD13A _( 13075 )	4	chr12_110012261_110012641	1	0	0	0	0	0	0	1	0	0	0	0	0	0	0	0	0	0	0	0	0	-0.198568	0.198568	0	0	0.198568	0.198568	1	0.198568	1
2044	2296	ENSG00000173599	PC	1	ENSG00000151849	CENPJ	CENPJ _( 68267 )	4	chr13_24854176_24854622	2	0	0	0	0	0	0	1	1	0	0	0	0	0	0	0	0	0	0	0	0	0.198549	0.198549	0.0297085	0.0297085	0.198549	0.114129	1	0.198549	1
1963	4518	ENSG00000170356	OR2A20P	1	ENSG00000115896	PLCL1	PLCL1 _( 104701 )	4	chr2_197909403_197909791	1	0	0	0	0	0	0	1	0	0	0	0	0	0	0	0	0	0	0	0	0	-0.198498	0.198498	0	0	0.198498	0.198498	1	0.198498	1
1208	8856	ENSG00000138448	ITGAV	1	ENSG00000204446	C9orf170	C9orf170 _( 57741 )	4	chr9_87206385_87206641	1	0	0	0	0	0	0	1	0	0	0	0	0	0	0	0	0	0	0	0	0	0.19837	0.19837	0	0	0.19837	0.19837	1	0.19837	1
298	3068	ENSG00000088826	SMOX	1	ENSG00000103326	CAPN15	CAPN15 _( -59555 )	4	chr16_467735_468162	2	0	1	0	0	0	0	1	0	0	0	-0.114751	0.114751	0	0	0	0	0	0	0	0	-0.198313	0.198313	0	0	0.198313	0.156532	1	0.198313	1
1199	3078	ENSG00000138180	CEP55	1	ENSG00000010539	ZNF200	ZNF200 _( -7771 )	4	chr16_3243992_3244244	1	0	0	0	0	0	0	1	0	0	0	0	0	0	0	0	0	0	0	0	0	0.198306	0.198306	0	0	0.198306	0.198306	1	0.198306	1
1541	3901	ENSG00000156273	BACH1	1	ENSG00000197872	FAM49A	FAM49A _( 22866 )	4	chr2_16643180_16643465	1	0	0	0	0	0	0	1	0	0	0	0	0	0	0	0	0	0	0	0	0	-0.198224	0.198224	0	0	0.198224	0.198224	1	0.198224	1
2560	5825	ENSG00000213626	LBH	1	ENSG00000250254	PTTG2	PTTG2 _( 69605 )	4	chr4_38030040_38030384	2	0	1	0	0	0	0	1	0	0	0	0.13732	0.13732	0	0	0	0	0	0	0	0	0.198217	0.198217	0	0	0.198217	0.167768	1	0.198217	1
2924	955	ENSG00000266553	RN7SL356P	1	ENSG00000165995	CACNB2	CACNB2 _( 89200 )	4	chr10_18229877_18230178	1	0	0	0	0	0	0	1	0	0	0	0	0	0	0	0	0	0	0	0	0	0.198137	0.198137	0	0	0.198137	0.198137	1	0.198137	1
1077	5368	ENSG00000134686	PHC2	1	ENSG00000170044	ZPLD1	ZPLD1 _( -8784 )	4	chr3_102089813_102090460	1	0	0	0	0	0	0	1	0	0	0	0	0	0	0	0	0	0	0	0	0	-0.198115	0.198115	0	0	0.198115	0.198115	1	0.198115	1
1773	3848	ENSG00000165244	ZNF367	1	ENSG00000063241	ISOC2	ISOC2 _( 9107 )	4	chr19_55453049_55453236	1	0	0	0	0	0	0	1	0	0	0	0	0	0	0	0	0	0	0	0	0	0.198099	0.198099	0	0	0.198099	0.198099	1	0.198099	1
2403	768	ENSG00000196776	CD47	1	ENSG00000118873	RAB3GAP2	RAB3GAP2 _( -114072 )	4	chr1_220386526_220387099	1	0	0	0	0	0	0	1	0	0	0	0	0	0	0	0	0	0	0	0	0	0.197956	0.197956	0	0	0.197956	0.197956	1	0.197956	1
2912	5532	ENSG00000265185	SNORD3B-1	1	ENSG00000144895	EIF2A	EIF2A _( -54149 )	4	chr3_150492280_150492529	1	0	0	0	0	0	0	1	0	0	0	0	0	0	0	0	0	0	0	0	0	0.197936	0.197936	0	0	0.197936	0.197936	1	0.197936	1
2579	1813	ENSG00000214872	SMTNL1	1	ENSG00000010379	SLC6A13	SLC6A13 _( -28494 )	4	chr12_291367_291617	6	1	1	1	1	1	0	0	1	0.197933	0.197933	0.160081	0.160081	0.215909	0.215909	0.224187	0.224187	0.154588	0.154588	0	0	0	0	0.105676	0.105676	0.224187	0.176396	1	0.197933	1
1820	3534	ENSG00000166589	CDH16	1	ENSG00000173482	PTPRM	PTPRM _( 34326 )	4	chr18_7601108_7601615	1	0	0	0	0	0	0	1	0	0	0	0	0	0	0	0	0	0	0	0	0	-0.197924	0.197924	0	0	0.197924	0.197924	1	0.197924	1
322	506	ENSG00000091128	LAMB4	1	ENSG00000143226	FCGR2A	FCGR2A _( 1125 )	4	chr1_161506555_161507122	1	0	0	0	0	0	0	1	0	0	0	0	0	0	0	0	0	0	0	0	0	0.197914	0.197914	0	0	0.197914	0.197914	1	0.197914	1
2055	4922	ENSG00000174343	CHRNA9	1	ENSG00000142197	DOP1B	DOP1B _( 55242 )	4	chr21_36212024_36212275	4	1	1	0	1	0	0	0	1	0.197908	0.197908	0.107472	0.107472	0	0	0.14371	0.14371	0	0	0	0	0	0	0.00312202	0.00312202	0.197908	0.113053	1	0.197908	1
2034	543	ENSG00000173227	SYT12	1	ENSG00000094975	SUCO	SUCO _( -34695 )	4	chr1_172497159_172497654	1	0	0	0	0	0	0	1	0	0	0	0	0	0	0	0	0	0	0	0	0	0.197886	0.197886	0	0	0.197886	0.197886	1	0.197886	1
2735	5022	ENSG00000238390	ENSG00000238390	1	ENSG00000138964	PARVG	PARVG _( -59539 )	4	chr22_44113069_44113417	1	0	0	0	0	0	0	1	0	0	0	0	0	0	0	0	0	0	0	0	0	0.19788	0.19788	0	0	0.19788	0.19788	1	0.19788	1
1841	7884	ENSG00000167106	FAM102A	1	ENSG00000157240	FZD1	FZD1 _( -24514 )	4	chr7_91239106_91239850	1	0	0	0	0	0	0	1	0	0	0	0	0	0	0	0	0	0	0	0	0	-0.19787	0.19787	0	0	0.19787	0.19787	1	0.19787	1
487	5003	ENSG00000104892	KLC3	1	ENSG00000100092	SH3BP1	SH3BP1 _( 3770 )	4	chr22_37638424_37638952	4	1	0	0	1	1	0	0	1	-0.197837	0.197837	0	0	0	0	-0.156435	0.156435	-0.000144063	0.000144063	0	0	0	0	-0.138795	0.138795	0.197837	0.123303	1	0.197837	1
1039	3419	ENSG00000133101	CCNA1	1	ENSG00000182575	NXPH3	NXPH3 _( 25027 )	4	chr17_49600885_49601195	1	0	0	0	0	0	0	1	0	0	0	0	0	0	0	0	0	0	0	0	0	-0.197831	0.197831	0	0	0.197831	0.197831	1	0.197831	1
1939	4045	ENSG00000169554	ZEB2	1	ENSG00000143942	CHAC2	CHAC2 _( -359676 )	4	chr2_53407460_53408116	3	0	0	1	0	1	0	1	0	0	0	0	0	-0.10505	0.10505	0	0	-0.15261	0.15261	0	0	-0.197825	0.197825	0	0	0.197825	0.151828	1	0.197825	1
1341	6169	ENSG00000144045	DQX1	1	ENSG00000164073	MFSD8	MFSD8 _( -9193 )	4	chr4_127975227_127975578	7	1	1	1	1	1	1	0	1	-0.197821	0.197821	-0.0720118	0.0720118	-0.0797564	0.0797564	-0.212611	0.212611	-0.0277399	0.0277399	-0.103948	0.103948	0	0	-0.00301185	0.00301185	0.212611	0.0995571	1	0.197821	1
325	4592	ENSG00000091409	ITGA6	1	ENSG00000163501	IHH	IHH _( -38757 )	4	chr2_219099224_219099736	3	0	0	1	0	0	0	1	1	0	0	0	0	0.184132	0.184132	0	0	0	0	0	0	0.197808	0.197808	0.0236762	0.0236762	0.197808	0.135205	1	0.197808	1
832	4265	ENSG00000122861	PLAU	1	ENSG00000074054	CLASP1	CLASP1 _( 11007 )	4	chr2_121638377_121638580	1	0	0	0	0	0	0	1	0	0	0	0	0	0	0	0	0	0	0	0	0	-0.197793	0.197793	0	0	0.197793	0.197793	1	0.197793	1
651	3078	ENSG00000112984	KIF20A	1	ENSG00000010539	ZNF200	ZNF200 _( -7771 )	4	chr16_3243992_3244244	2	0	0	1	0	0	0	1	0	0	0	0	0	0.0191444	0.0191444	0	0	0	0	0	0	0.197778	0.197778	0	0	0.197778	0.108461	1	0.197778	1
865	3745	ENSG00000124225	PMEPA1	1	ENSG00000104880	ARHGEF18	ARHGEF18 _( -6229 )	4	chr19_7376048_7376605	1	0	0	0	0	0	0	1	0	0	0	0	0	0	0	0	0	0	0	0	0	0.197767	0.197767	0	0	0.197767	0.197767	1	0.197767	1
365	129	ENSG00000099875	MKNK2	1	ENSG00000127603	MACF1	MACF1 _( -113820 )	4	chr1_39295785_39296446	1	0	0	0	0	0	0	1	0	0	0	0	0	0	0	0	0	0	0	0	0	-0.197668	0.197668	0	0	0.197668	0.197668	1	0.197668	1
1015	5265	ENSG00000132182	NUP210	1	ENSG00000163689	C3orf67	C3orf67 _( -432018 )	4	chr3_59482102_59482418	3	1	0	0	1	0	0	0	1	-0.197511	0.197511	0	0	0	0	-0.0579436	0.0579436	0	0	0	0	0	0	-0.115653	0.115653	0.197511	0.123703	1	0.197511	1
2544	2451	ENSG00000207445	SNORD15B	1	ENSG00000152767	FARP1	FARP1 _( -58248 )	4	chr13_98084053_98084314	1	0	0	0	0	0	0	1	0	0	0	0	0	0	0	0	0	0	0	0	0	0.197451	0.197451	0	0	0.197451	0.197451	1	0.197451	1
470	9099	ENSG00000104312	RIPK2	1	ENSG00000130066	SAT1	SAT1 _( 36483 )	4	chrX_23819656_23820865	1	0	0	0	0	0	0	1	0	0	0	0	0	0	0	0	0	0	0	0	0	0.197445	0.197445	0	0	0.197445	0.197445	1	0.197445	1
596	6273	ENSG00000110013	SIAE	1	ENSG00000248546	ANP32C	ANP32C _( -6670 )	4	chr4_164204381_164204801	1	0	0	0	0	0	0	1	0	0	0	0	0	0	0	0	0	0	0	0	0	-0.19742	0.19742	0	0	0.19742	0.19742	1	0.19742	1
977	2139	ENSG00000130487	KLHDC7B	1	ENSG00000074527	NTN4	NTN4 _( 102920 )	4	chr12_95687996_95688232	1	0	0	0	0	0	0	1	0	0	0	0	0	0	0	0	0	0	0	0	0	-0.197366	0.197366	0	0	0.197366	0.197366	1	0.197366	1
2966	5305	ENSG00000271605	MILR1	1	ENSG00000121440	PDZRN3	PDZRN3 _( -28951 )	4	chr3_73653891_73654327	1	0	0	0	0	0	0	1	0	0	0	0	0	0	0	0	0	0	0	0	0	-0.197355	0.197355	0	0	0.197355	0.197355	1	0.197355	1
1414	1985	ENSG00000148426	PROSER2	1	ENSG00000123364	HOXC13	HOXC13 _( -40194 )	4	chr12_53898339_53898571	1	0	0	0	0	0	0	1	0	0	0	0	0	0	0	0	0	0	0	0	0	-0.197172	0.197172	0	0	0.197172	0.197172	1	0.197172	1
2944	3216	ENSG00000268460	ENSG00000268460	1	ENSG00000124074	ENKD1	ENKD1 _( -16366 )	4	chr16_67683631_67684315	1	0	0	0	0	0	0	1	0	0	0	0	0	0	0	0	0	0	0	0	0	0.197152	0.197152	0	0	0.197152	0.197152	1	0.197152	1
494	4789	ENSG00000105219	CNTD2	1	ENSG00000101082	SLA2	SLA2 _( -20099 )	4	chr20_36666315_36666621	1	0	0	0	0	0	0	1	0	0	0	0	0	0	0	0	0	0	0	0	0	-0.19713	0.19713	0	0	0.19713	0.19713	1	0.19713	1
1546	4153	ENSG00000156453	PCDH1	1	ENSG00000168874	ATOH8	ATOH8 _( -15692 )	4	chr2_85735320_85735652	1	0	0	0	0	0	0	1	0	0	0	0	0	0	0	0	0	0	0	0	0	0.197111	0.197111	0	0	0.197111	0.197111	1	0.197111	1
2921	4060	ENSG00000266088	ENSG00000266088	1	ENSG00000028116	VRK2	VRK2 _( -44991 )	4	chr2_57862106_57862638	1	0	0	0	0	0	0	1	0	0	0	0	0	0	0	0	0	0	0	0	0	0.197082	0.197082	0	0	0.197082	0.197082	1	0.197082	1
552	7173	ENSG00000108342	CSF3	1	ENSG00000171467	ZNF318	ZNF318 _( -13727 )	4	chr6_43383205_43384093	2	0	0	0	0	1	0	1	0	0	0	0	0	0	0	0	0	0.0301961	0.0301961	0	0	0.197072	0.197072	0	0	0.197072	0.113634	1	0.197072	1
1784	1150	ENSG00000165801	ARHGEF40	1	ENSG00000108219	TSPAN14	TSPAN14 _( 37377 )	4	chr10_80491543_80492107	1	0	0	0	0	0	0	1	0	0	0	0	0	0	0	0	0	0	0	0	0	-0.197057	0.197057	0	0	0.197057	0.197057	1	0.197057	1
2331	3883	ENSG00000187689	AMTN	1	ENSG00000169016	E2F6	E2F6 _( 20498 )	4	chr2_11445311_11445679	1	0	0	0	0	0	0	1	0	0	0	0	0	0	0	0	0	0	0	0	0	0.19705	0.19705	0	0	0.19705	0.19705	1	0.19705	1
2107	5137	ENSG00000176641	RNF152	1	ENSG00000153551	CMTM7	CMTM7 _( 51665 )	4	chr3_32443336_32443828	2	0	0	0	1	0	0	1	0	0	0	0	0	0	0	-0.0530442	0.0530442	0	0	0	0	-0.197024	0.197024	0	0	0.197024	0.125034	1	0.197024	1
198	5200	ENSG00000072786	STK10	1	ENSG00000163814	CDCP1	CDCP1 _( 57653 )	4	chr3_45088567_45088769	5	1	1	1	1	0	0	0	1	-0.19699	0.19699	-0.0271556	0.0271556	-0.167687	0.167687	-0.00766162	0.00766162	0	0	0	0	0	0	-0.228739	0.228739	0.228739	0.125647	1	0.19699	1
328	4454	ENSG00000091622	PITPNM3	1	ENSG00000163002	NUP35	NUP35 _( 373318 )	4	chr2_183490831_183491432	1	0	0	0	0	0	0	1	0	0	0	0	0	0	0	0	0	0	0	0	0	0.196953	0.196953	0	0	0.196953	0.196953	1	0.196953	1
2992	640	ENSG00000273897	ENSG00000273897	1	ENSG00000162670	BRINP3	BRINP3 _( 308236 )	4	chr1_190169074_190169646	1	0	0	0	0	0	0	1	0	0	0	0	0	0	0	0	0	0	0	0	0	0.196946	0.196946	0	0	0.196946	0.196946	1	0.196946	1
1752	8181	ENSG00000164463	CREBRF	1	ENSG00000038945	MSR1	MSR1 _( 157673 )	4	chr8_16408614_16409689	3	0	0	1	0	0	0	1	1	0	0	0	0	-0.0791046	0.0791046	0	0	0	0	0	0	-0.196923	0.196923	-0.0618589	0.0618589	0.196923	0.112629	1	0.196923	1
2566	4073	ENSG00000213859	KCTD11	1	ENSG00000143951	WDPCP	WDPCP _( 114537 )	4	chr2_63712812_63713306	2	0	0	0	0	0	1	1	0	0	0	0	0	0	0	0	0	0	0	0.0527483	0.0527483	0.196907	0.196907	0	0	0.196907	0.124828	1	0.196907	1
2317	4535	ENSG00000186854	TRABD2A	1	ENSG00000082126	MPP4	MPP4 _( 359 )	4	chr2_201698009_201698335	1	0	0	0	0	0	0	1	0	0	0	0	0	0	0	0	0	0	0	0	0	0.19689	0.19689	0	0	0.19689	0.19689	1	0.19689	1
1530	3965	ENSG00000155366	RHOC	1	ENSG00000171094	ALK	ALK _( 220558 )	4	chr2_29700264_29701008	2	0	0	1	0	0	0	1	0	0	0	0	0	0.0525253	0.0525253	0	0	0	0	0	0	0.196857	0.196857	0	0	0.196857	0.124691	1	0.196857	1
1671	8474	ENSG00000162981	FAM84A	1	ENSG00000120963	ZNF706	ZNF706 _( 13513 )	4	chr8_101192177_101192680	6	1	1	1	1	0	1	0	1	-0.196823	0.196823	-0.302473	0.302473	-0.128142	0.128142	-0.15904	0.15904	0	0	-0.000593692	0.000593692	0	0	-0.026707	0.026707	0.302473	0.13563	1	0.196823	1
1626	8955	ENSG00000160886	LY6K	1	ENSG00000229314	ORM1	ORM1 _( -4953 )	4	chr9_114317797_114318103	3	1	1	0	0	0	0	0	1	-0.196788	0.196788	-0.0264368	0.0264368	0	0	0	0	0	0	0	0	0	0	-0.281398	0.281398	0.281398	0.168208	1	0.196788	1
1969	7603	ENSG00000170442	KRT86	1	ENSG00000146457	WTAP	WTAP _( -46639 )	4	chr6_159678689_159678946	4	1	0	1	1	0	0	0	1	-0.196671	0.196671	0	0	-0.304795	0.304795	-0.133033	0.133033	0	0	0	0	0	0	-0.0624863	0.0624863	0.304795	0.174246	1	0.196671	1
310	4244	ENSG00000089685	BIRC5	1	ENSG00000115091	ACTR3	ACTR3 _( -12867 )	4	chr2_113876562_113877093	1	0	0	0	0	0	0	1	0	0	0	0	0	0	0	0	0	0	0	0	0	0.196671	0.196671	0	0	0.196671	0.196671	1	0.196671	1
1946	4109	ENSG00000169715	MT1E	1	ENSG00000003137	CYP26B1	CYP26B1 _( 172692 )	4	chr2_71974726_71975346	3	0	0	1	0	1	0	1	0	0	0	0	0	0.186398	0.186398	0	0	0.00555914	0.00555914	0	0	0.196591	0.196591	0	0	0.196591	0.129516	1	0.196591	1
2943	6036	ENSG00000268434	ENSG00000268434	1	ENSG00000185477	GPRIN3	GPRIN3 _( 90056 )	4	chr4_89217702_89217954	1	0	0	0	0	0	0	1	0	0	0	0	0	0	0	0	0	0	0	0	0	0.1965	0.1965	0	0	0.1965	0.1965	1	0.1965	1
785	4248	ENSG00000119927	GPAM	1	ENSG00000088205	DDX18	DDX18 _( -982027 )	4	chr2_116832279_116832623	1	0	0	0	0	0	0	1	0	0	0	0	0	0	0	0	0	0	0	0	0	0.19641	0.19641	0	0	0.19641	0.19641	1	0.19641	1
622	3848	ENSG00000111445	RFC5	1	ENSG00000063241	ISOC2	ISOC2 _( 9107 )	4	chr19_55453049_55453236	2	0	0	0	1	0	0	1	0	0	0	0	0	0	0	0.000328549	0.000328549	0	0	0	0	0.196388	0.196388	0	0	0.196388	0.0983585	1	0.196388	1
1369	3078	ENSG00000145386	CCNA2	1	ENSG00000010539	ZNF200	ZNF200 _( -7771 )	4	chr16_3243992_3244244	1	0	0	0	0	0	0	1	0	0	0	0	0	0	0	0	0	0	0	0	0	0.196318	0.196318	0	0	0.196318	0.196318	1	0.196318	1
1543	941	ENSG00000156299	TIAM1	1	ENSG00000148481	MINDY3	MINDY3 _( -240125 )	4	chr10_16100645_16100889	1	0	0	0	0	0	0	1	0	0	0	0	0	0	0	0	0	0	0	0	0	-0.196289	0.196289	0	0	0.196289	0.196289	1	0.196289	1
2203	6013	ENSG00000182253	SYNM	1	ENSG00000145284	SCD5	SCD5 _( -24287 )	4	chr4_82823144_82823356	1	0	0	0	0	0	0	1	0	0	0	0	0	0	0	0	0	0	0	0	0	-0.196284	0.196284	0	0	0.196284	0.196284	1	0.196284	1
2541	4053	ENSG00000206885	SNORA75	1	ENSG00000115355	CCDC88A	CCDC88A _( -40760 )	4	chr2_55460655_55460954	1	0	0	0	0	0	0	1	0	0	0	0	0	0	0	0	0	0	0	0	0	-0.196261	0.196261	0	0	0.196261	0.196261	1	0.196261	1
215	9086	ENSG00000075131	TIPIN	1	ENSG00000180815	MAP3K15	MAP3K15 _( -163701 )	4	chrX_19678962_19679343	5	1	0	1	1	0	1	0	1	0.196238	0.196238	0	0	0.0503143	0.0503143	0.261809	0.261809	0	0	0.117212	0.117212	0	0	0.0250606	0.0250606	0.261809	0.130127	1	0.196238	1
1444	3699	ENSG00000150764	DIXDC1	1	ENSG00000119537	KDSR	KDSR _( -9011 )	4	chr18_63376521_63377080	1	0	0	0	0	0	0	1	0	0	0	0	0	0	0	0	0	0	0	0	0	-0.196203	0.196203	0	0	0.196203	0.196203	1	0.196203	1
588	2313	ENSG00000109685	NSD2	1	ENSG00000132963	POMP	POMP _( -61130 )	4	chr13_28597611_28597974	1	0	0	0	0	0	0	1	0	0	0	0	0	0	0	0	0	0	0	0	0	-0.196189	0.196189	0	0	0.196189	0.196189	1	0.196189	1
2613	2635	ENSG00000224251	ENSG00000224251	1	ENSG00000140015	KCNH5	KCNH5 _( 426760 )	4	chr14_62674991_62675277	1	0	0	0	0	0	0	1	0	0	0	0	0	0	0	0	0	0	0	0	0	0.19614	0.19614	0	0	0.19614	0.19614	1	0.19614	1
2658	6991	ENSG00000229891	LINC01315	1	ENSG00000145920	CPLX2	CPLX2 _( 25343 )	4	chr5_175821653_175822712	3	0	0	1	0	1	0	1	0	0	0	0	0	-0.242404	0.242404	0	0	-0.0403263	0.0403263	0	0	-0.196126	0.196126	0	0	0.242404	0.159619	1	0.196126	1
1061	5705	ENSG00000134243	SORT1	1	ENSG00000013288	MAN2B2	MAN2B2 _( 19868 )	4	chr4_6595043_6595264	7	1	1	1	1	1	1	0	1	-0.196111	0.196111	-0.000137653	0.000137653	-0.199996	0.199996	-0.106208	0.106208	-0.188721	0.188721	-0.00140021	0.00140021	0	0	-0.125478	0.125478	0.199996	0.116865	1	0.196111	1
1576	2811	ENSG00000158106	RHPN1	1	ENSG00000172575	RASGRP1	RASGRP1 _( 15852 )	4	chr15_38549260_38549723	1	0	0	0	0	0	0	1	0	0	0	0	0	0	0	0	0	0	0	0	0	-0.196026	0.196026	0	0	0.196026	0.196026	1	0.196026	1
402	4873	ENSG00000100889	PCK2	1	ENSG00000274391	TPTE	TPTE _( 79052 )	4	chr21_10561790_10562074	5	1	1	0	1	1	0	0	1	-0.195988	0.195988	-0.0990786	0.0990786	0	0	-0.0237264	0.0237264	-0.0287243	0.0287243	0	0	0	0	-0.429408	0.429408	0.429408	0.155385	1	0.195988	1
1650	4821	ENSG00000162493	PDPN	1	ENSG00000124145	SDC4	SDC4 _( 7734 )	4	chr20_45340479_45340690	1	0	0	0	0	0	0	1	0	0	0	0	0	0	0	0	0	0	0	0	0	-0.195937	0.195937	0	0	0.195937	0.195937	1	0.195937	1
74	1808	ENSG00000026950	BTN3A1	1	ENSG00000196323	ZBTB44	ZBTB44 _( 70685 )	4	chr11_130243876_130244223	6	1	1	1	1	1	0	0	1	0.195919	0.195919	0.184896	0.184896	0.211218	0.211218	0.210333	0.210333	0.085416	0.085416	0	0	0	0	0.0358479	0.0358479	0.211218	0.153938	1	0.195919	1
2061	1638	ENSG00000174738	NR1D2	1	ENSG00000110172	CHORDC1	CHORDC1 _( -6364 )	4	chr11_90229728_90230243	4	1	0	1	0	0	1	0	1	-0.195894	0.195894	0	0	-0.0749389	0.0749389	0	0	0	0	-0.0747415	0.0747415	0	0	-0.137256	0.137256	0.195894	0.120708	1	0.195894	1
2893	5532	ENSG00000262074	SNORD3B-2	1	ENSG00000144895	EIF2A	EIF2A _( -54149 )	4	chr3_150492280_150492529	2	0	0	0	0	0	0	1	1	0	0	0	0	0	0	0	0	0	0	0	0	0.195846	0.195846	0.0395267	0.0395267	0.195846	0.117686	1	0.195846	1
859	723	ENSG00000124067	SLC12A4	1	ENSG00000054392	HHAT	HHAT _( 319780 )	4	chr1_210648032_210648327	1	0	0	0	0	0	0	1	0	0	0	0	0	0	0	0	0	0	0	0	0	0.195789	0.195789	0	0	0.195789	0.195789	1	0.195789	1
1481	922	ENSG00000152952	PLOD2	1	ENSG00000151461	UPF2	UPF2 _( -10394 )	4	chr10_12053564_12054068	1	0	0	0	0	0	0	1	0	0	0	0	0	0	0	0	0	0	0	0	0	-0.195736	0.195736	0	0	0.195736	0.195736	1	0.195736	1
1535	8123	ENSG00000155893	PXYLP1	1	ENSG00000170260	ZNF212	ZNF212 _( -18785 )	4	chr7_149220461_149220866	6	1	1	0	1	1	1	0	1	-0.195717	0.195717	-0.253517	0.253517	0	0	-0.36638	0.36638	-0.21971	0.21971	-0.264052	0.264052	0	0	-0.149512	0.149512	0.36638	0.241481	1	0.195717	1
40	3031	ENSG00000011198	ABHD5	1	ENSG00000197299	BLM	BLM _( 44675 )	4	chr15_90762002_90762504	4	0	1	1	0	0	0	1	1	0	0	0.000300478	0.000300478	0.0578718	0.0578718	0	0	0	0	0	0	0.195713	0.195713	0.000230716	0.000230716	0.195713	0.0635289	1	0.195713	1
2729	3078	ENSG00000237649	KIFC1	1	ENSG00000010539	ZNF200	ZNF200 _( -7771 )	4	chr16_3243992_3244244	1	0	0	0	0	0	0	1	0	0	0	0	0	0	0	0	0	0	0	0	0	0.195711	0.195711	0	0	0.195711	0.195711	1	0.195711	1
2468	651	ENSG00000198826	ARHGAP11A	1	ENSG00000162630	B3GALT2	B3GALT2 _( -24560 )	4	chr1_193211214_193211925	4	1	0	1	0	0	1	0	1	0.195688	0.195688	0	0	0.143392	0.143392	0	0	0	0	0.24128	0.24128	0	0	0.371369	0.371369	0.371369	0.237932	1	0.195688	1
2038	7577	ENSG00000173391	OLR1	1	ENSG00000112038	OPRM1	OPRM1 _( 158827 )	4	chr6_154169323_154169721	1	0	0	0	0	0	0	1	0	0	0	0	0	0	0	0	0	0	0	0	0	0.195683	0.195683	0	0	0.195683	0.195683	1	0.195683	1
2931	2029	ENSG00000267139	ENSG00000267139	1	ENSG00000127318	IL22	IL22 _( -10903 )	4	chr12_68264507_68264740	1	0	0	0	0	0	0	1	0	0	0	0	0	0	0	0	0	0	0	0	0	0.195588	0.195588	0	0	0.195588	0.195588	1	0.195588	1
2829	4950	ENSG00000256185	ENSG00000256185	1	ENSG00000160310	PRMT2	PRMT2 _( 63125 )	4	chr21_46698292_46699478	2	0	0	1	0	0	0	1	0	0	0	0	0	0.0617627	0.0617627	0	0	0	0	0	0	0.19542	0.19542	0	0	0.19542	0.128592	1	0.19542	1
274	3543	ENSG00000085117	CD82	1	ENSG00000168461	RAB31	RAB31 _( 23068 )	4	chr18_9731233_9731790	4	1	0	1	1	0	0	0	1	-0.195381	0.195381	0	0	-4.9486e-05	4.9486e-05	-0.140209	0.140209	0	0	0	0	0	0	-0.527917	0.527917	0.527917	0.215889	1	0.195381	1
873	7631	ENSG00000124766	SOX4	1	ENSG00000112541	PDE10A	PDE10A _( 63652 )	4	chr6_165922181_165922951	1	0	0	0	0	0	0	1	0	0	0	0	0	0	0	0	0	0	0	0	0	-0.195376	0.195376	0	0	0.195376	0.195376	1	0.195376	1
2080	9297	ENSG00000175471	MCTP1	1	ENSG00000203923	SPANXN1	SPANXN1 _( -531214 )	4	chrX_144715421_144715614	2	0	0	0	0	1	0	1	0	0	0	0	0	0	0	0	0	-0.26493	0.26493	0	0	-0.195363	0.195363	0	0	0.26493	0.230147	1	0.195363	1
2447	5202	ENSG00000198246	SLC29A3	1	ENSG00000163814	CDCP1	CDCP1 _( 20368 )	4	chr3_45125671_45126054	1	0	0	0	0	0	0	1	0	0	0	0	0	0	0	0	0	0	0	0	0	0.195214	0.195214	0	0	0.195214	0.195214	1	0.195214	1
634	5089	ENSG00000111962	UST	1	ENSG00000131374	TBC1D5	TBC1D5 _( 136829 )	4	chr3_18307301_18307988	4	1	1	0	0	1	0	0	1	0.195104	0.195104	0.0885898	0.0885898	0	0	0	0	0.0817414	0.0817414	0	0	0	0	0.142793	0.142793	0.195104	0.127057	1	0.195104	1
2406	5030	ENSG00000196923	PDLIM7	1	ENSG00000205593	DENND6B	DENND6B _( -2327 )	4	chr22_50329387_50329561	3	1	0	0	0	1	0	0	1	0.195081	0.195081	0	0	0	0	0	0	0.000113811	0.000113811	0	0	0	0	0.223346	0.223346	0.223346	0.139513	1	0.195081	1
308	5011	ENSG00000089327	FXYD5	1	ENSG00000100354	TNRC6B	TNRC6B _( -1359 )	4	chr22_40043048_40043458	3	0	0	1	0	0	1	1	0	0	0	0	0	-0.0869248	0.0869248	0	0	0	0	-0.0530062	0.0530062	-0.195061	0.195061	0	0	0.195061	0.111664	1	0.195061	1
1559	4663	ENSG00000157214	STEAP2	1	ENSG00000144476	ACKR3	ACKR3 _( 112104 )	4	chr2_236679891_236680790	5	1	0	1	1	0	1	0	1	-0.195055	0.195055	0	0	-0.26329	0.26329	-0.196716	0.196716	0	0	-0.0908563	0.0908563	0	0	-0.0787072	0.0787072	0.26329	0.164925	1	0.195055	1
2608	9121	ENSG00000223891	OSER1-DT	1	ENSG00000188937	NYX	NYX _( 7925 )	4	chrX_41455359_41455648	2	0	0	0	0	1	0	1	0	0	0	0	0	0	0	0	0	0.00426409	0.00426409	0	0	0.195015	0.195015	0	0	0.195015	0.0996394	1	0.195015	1
1692	5716	ENSG00000163362	INAVA	1	ENSG00000215612	HMX1	HMX1 _( -14832 )	4	chr4_8886649_8886899	1	0	0	0	0	0	0	1	0	0	0	0	0	0	0	0	0	0	0	0	0	0.194996	0.194996	0	0	0.194996	0.194996	1	0.194996	1
1302	621	ENSG00000142961	MOB3C	1	ENSG00000116667	C1orf21	C1orf21 _( 170853 )	4	chr1_184557911_184558233	1	0	0	0	0	0	0	1	0	0	0	0	0	0	0	0	0	0	0	0	0	0.194931	0.194931	0	0	0.194931	0.194931	1	0.194931	1
2796	6312	ENSG00000250722	SELENOP	1	ENSG00000154447	SH3RF1	SH3RF1 _( -11440 )	4	chr4_169282545_169283417	2	0	0	1	0	0	0	1	0	0	0	0	0	-0.00211034	0.00211034	0	0	0	0	0	0	-0.194797	0.194797	0	0	0.194797	0.0984537	1	0.194797	1
2720	162	ENSG00000235706	DICER1-AS1	1	ENSG00000162366	PDZK1IP1	PDZK1IP1 _( -18807 )	4	chr1_47209851_47210475	1	0	0	0	0	0	0	1	0	0	0	0	0	0	0	0	0	0	0	0	0	-0.194796	0.194796	0	0	0.194796	0.194796	1	0.194796	1
636	2749	ENSG00000112033	PPARD	1	ENSG00000170054	SERPINA9	SERPINA9 _( -1772 )	4	chr14_94481461_94482145	1	0	0	0	0	0	0	1	0	0	0	0	0	0	0	0	0	0	0	0	0	0.194758	0.194758	0	0	0.194758	0.194758	1	0.194758	1
1924	3405	ENSG00000169035	KLK7	1	ENSG00000175832	ETV4	ETV4 _( -5813 )	4	chr17_43585433_43585708	1	0	0	0	0	0	0	1	0	0	0	0	0	0	0	0	0	0	0	0	0	0.194747	0.194747	0	0	0.194747	0.194747	1	0.194747	1
2982	462	ENSG00000273259	ENSG00000273259	1	ENSG00000143546	S100A8	S100A8 _( 5817 )	4	chr1_153384837_153385371	5	1	1	1	0	0	1	0	1	0.194702	0.194702	0.112741	0.112741	0.106121	0.106121	0	0	0	0	0.281249	0.281249	0	0	0.018655	0.018655	0.281249	0.142694	1	0.194702	1
2702	4236	ENSG00000234147	ENSG00000234147	1	ENSG00000125538	IL1B	IL1B _( 11774 )	4	chr2_112824076_112825129	3	0	0	1	0	0	0	1	1	0	0	0	0	-0.113146	0.113146	0	0	0	0	0	0	-0.194695	0.194695	-0.00470185	0.00470185	0.194695	0.104181	1	0.194695	1
480	8589	ENSG00000104731	KLHDC4	1	ENSG00000156804	FBXO32	FBXO32 _( -31674 )	4	chr8_123572880_123573575	1	0	0	0	0	0	0	1	0	0	0	0	0	0	0	0	0	0	0	0	0	0.194646	0.194646	0	0	0.194646	0.194646	1	0.194646	1
337	8952	ENSG00000092529	CAPN3	1	ENSG00000138835	RGS3	RGS3 _( 178083 )	4	chr9_113622814_113623268	1	0	0	0	0	0	0	1	0	0	0	0	0	0	0	0	0	0	0	0	0	-0.194618	0.194618	0	0	0.194618	0.194618	1	0.194618	1
2684	8089	ENSG00000232519	ENSG00000232519	1	ENSG00000122779	TRIM24	TRIM24 _( -145872 )	4	chr7_138314133_138314462	1	0	0	0	0	0	0	1	0	0	0	0	0	0	0	0	0	0	0	0	0	-0.194617	0.194617	0	0	0.194617	0.194617	1	0.194617	1
2793	4624	ENSG00000250548	LINC01303	1	ENSG00000168955	TM4SF20	TM4SF20 _( 7973 )	4	chr2_227370783_227371333	1	0	0	0	0	0	0	1	0	0	0	0	0	0	0	0	0	0	0	0	0	0.194608	0.194608	0	0	0.194608	0.194608	1	0.194608	1
707	9144	ENSG00000115657	ABCB6	1	ENSG00000102349	KLF8	KLF8 _( 319542 )	4	chrX_56227665_56228093	1	0	0	0	0	0	0	1	0	0	0	0	0	0	0	0	0	0	0	0	0	0.194606	0.194606	0	0	0.194606	0.194606	1	0.194606	1
3032	5157	ENSG00000279458	ENSG00000279458	1	ENSG00000144681	STAC	STAC _( -82965 )	4	chr3_36296542_36297379	1	0	0	0	0	0	0	1	0	0	0	0	0	0	0	0	0	0	0	0	0	-0.194529	0.194529	0	0	0.194529	0.194529	1	0.194529	1
1091	8583	ENSG00000135052	GOLM1	1	ENSG00000178764	ZHX2	ZHX2 _( 129457 )	4	chr8_122910851_122911123	1	0	0	0	0	0	0	1	0	0	0	0	0	0	0	0	0	0	0	0	0	0.194516	0.194516	0	0	0.194516	0.194516	1	0.194516	1
341	2928	ENSG00000092969	TGFB2	1	ENSG00000103642	LACTB	LACTB _( -13284 )	4	chr15_63107903_63108516	3	1	1	0	0	0	0	0	1	0.194407	0.194407	0.219466	0.219466	0	0	0	0	0	0	0	0	0	0	0.0323728	0.0323728	0.219466	0.148749	1	0.194407	1
2975	9246	ENSG00000272821	ENSG00000272821	1	ENSG00000101972	STAG2	STAG2 _( -36619 )	4	chrX_123923099_123923593	1	0	0	0	0	0	0	1	0	0	0	0	0	0	0	0	0	0	0	0	0	-0.194388	0.194388	0	0	0.194388	0.194388	1	0.194388	1
1609	6725	ENSG00000160014	CALM3	1	ENSG00000168916	ZNF608	ZNF608 _( -201109 )	4	chr5_124949916_124950167	1	0	0	0	0	0	0	1	0	0	0	0	0	0	0	0	0	0	0	0	0	-0.194381	0.194381	0	0	0.194381	0.194381	1	0.194381	1
1357	4766	ENSG00000144959	NCEH1	1	ENSG00000198547	C20orf203	C20orf203 _( 64229 )	4	chr20_32678945_32679338	2	0	0	0	0	0	1	1	0	0	0	0	0	0	0	0	0	0	0	-0.00208381	0.00208381	-0.194336	0.194336	0	0	0.194336	0.09821	1	0.194336	1
2354	2830	ENSG00000188505	NCCRP1	1	ENSG00000168907	PLA2G4F	PLA2G4F _( 4084 )	4	chr15_42151936_42152552	4	1	0	0	0	1	1	0	1	0.194336	0.194336	0	0	0	0	0	0	0.143013	0.143013	0.0779663	0.0779663	0	0	0.172685	0.172685	0.194336	0.147	1	0.194336	1
1357	1206	ENSG00000144959	NCEH1	1	ENSG00000138131	LOXL4	LOXL4 _( -46303 )	4	chr10_98314553_98315116	4	1	0	1	1	0	0	0	1	-0.194326	0.194326	0	0	-0.0828834	0.0828834	-0.109748	0.109748	0	0	0	0	0	0	-0.0535439	0.0535439	0.194326	0.110125	1	0.194326	1
821	2597	ENSG00000121895	TMEM156	1	ENSG00000073712	FERMT2	FERMT2 _( 33404 )	4	chr14_52918591_52919031	5	1	0	1	1	1	0	0	1	0.194272	0.194272	0	0	0.199934	0.199934	0.0784477	0.0784477	0.0809775	0.0809775	0	0	0	0	0.120064	0.120064	0.199934	0.134739	1	0.194272	1
669	471	ENSG00000114019	AMOTL2	1	ENSG00000163374	YY1AP1	YY1AP1 _( -22544 )	4	chr1_155711544_155712087	1	0	0	0	0	0	0	1	0	0	0	0	0	0	0	0	0	0	0	0	0	-0.194247	0.194247	0	0	0.194247	0.194247	1	0.194247	1
629	218	ENSG00000111859	NEDD9	1	ENSG00000177414	UBE2U	UBE2U _( 24661 )	4	chr1_64228288_64228492	1	0	0	0	0	0	0	1	0	0	0	0	0	0	0	0	0	0	0	0	0	0.194217	0.194217	0	0	0.194217	0.194217	1	0.194217	1
2006	3216	ENSG00000171903	CYP4F11	1	ENSG00000124074	ENKD1	ENKD1 _( -16366 )	4	chr16_67683631_67684315	7	1	1	1	1	1	1	0	1	0.194211	0.194211	0.000255575	0.000255575	0.172964	0.172964	0.194984	0.194984	0.0649575	0.0649575	0.135551	0.135551	0	0	0.284613	0.284613	0.284613	0.149648	1	0.194211	1
985	7993	ENSG00000130768	SMPDL3B	1	ENSG00000173114	LRRN3	LRRN3 _( -421170 )	4	chr7_110669472_110669836	3	0	0	1	1	0	0	1	0	0	0	0	0	-0.0767855	0.0767855	-0.0471541	0.0471541	0	0	0	0	-0.194199	0.194199	0	0	0.194199	0.106046	1	0.194199	1
902	1985	ENSG00000126351	THRA	1	ENSG00000123364	HOXC13	HOXC13 _( -40194 )	4	chr12_53898339_53898571	1	0	0	0	0	0	0	1	0	0	0	0	0	0	0	0	0	0	0	0	0	0.194123	0.194123	0	0	0.194123	0.194123	1	0.194123	1
1538	5101	ENSG00000156136	DCK	1	ENSG00000182247	UBE2E2	UBE2E2 _( 39080 )	4	chr3_23242100_23242555	5	1	1	0	1	1	0	0	1	0.194072	0.194072	0.132519	0.132519	0	0	0.0517601	0.0517601	0.122648	0.122648	0	0	0	0	0.0357584	0.0357584	0.194072	0.107352	1	0.194072	1
1683	5505	ENSG00000163235	TGFA	1	ENSG00000175066	GK5	GK5 _( 12047 )	4	chr3_142213368_142213560	3	0	1	0	1	0	0	1	0	0	0	-0.153214	0.153214	0	0	-0.167842	0.167842	0	0	0	0	-0.194058	0.194058	0	0	0.194058	0.171705	1	0.194058	1
2370	7020	ENSG00000189143	CLDN4	1	ENSG00000054598	FOXC1	FOXC1 _( 306706 )	4	chr6_1916678_1917084	1	0	0	0	0	0	0	1	0	0	0	0	0	0	0	0	0	0	0	0	0	0.19405	0.19405	0	0	0.19405	0.19405	1	0.19405	1
2314	906	ENSG00000186806	VSIG10L	1	ENSG00000187134	AKR1C1	AKR1C1 _( 18751 )	4	chr10_4982004_4983086	4	1	0	1	1	0	0	0	1	0.194041	0.194041	0	0	0.110767	0.110767	0.0158349	0.0158349	0	0	0	0	0	0	0.353878	0.353878	0.353878	0.16863	1	0.194041	1
2737	4228	ENSG00000239257	RPL23AP1	1	ENSG00000153093	ACOXL	ACOXL _( 132721 )	4	chr2_110865294_110865547	1	0	0	0	0	0	0	1	0	0	0	0	0	0	0	0	0	0	0	0	0	0.193987	0.193987	0	0	0.193987	0.193987	1	0.193987	1
397	6077	ENSG00000100644	HIF1A	1	ENSG00000070190	DAPP1	DAPP1 _( -65107 )	4	chr4_99751155_99751726	1	0	0	0	0	0	0	1	0	0	0	0	0	0	0	0	0	0	0	0	0	0.193882	0.193882	0	0	0.193882	0.193882	1	0.193882	1
1600	2064	ENSG00000159388	BTG2	1	ENSG00000165891	E2F7	E2F7 _( -85419 )	4	chr12_77150999_77151312	1	0	0	0	0	0	0	1	0	0	0	0	0	0	0	0	0	0	0	0	0	-0.193833	0.193833	0	0	0.193833	0.193833	1	0.193833	1
1224	822	ENSG00000139112	GABARAPL1	1	ENSG00000116991	SIPA1L2	SIPA1L2 _( -52008 )	4	chr1_232613566_232614373	2	0	0	1	0	0	0	1	0	0	0	0	0	-0.0723359	0.0723359	0	0	0	0	0	0	-0.193709	0.193709	0	0	0.193709	0.133023	1	0.193709	1
2795	5052	ENSG00000250697	ENSG00000250697	1	ENSG00000071282	LMCD1	LMCD1 _( -11180 )	4	chr3_8490057_8490527	1	0	0	0	0	0	0	1	0	0	0	0	0	0	0	0	0	0	0	0	0	0.193665	0.193665	0	0	0.193665	0.193665	1	0.193665	1
660	2163	ENSG00000113396	SLC27A6	1	ENSG00000179520	SLC17A8	SLC17A8 _( 18368 )	4	chr12_100375447_100375688	1	0	0	0	0	0	0	1	0	0	0	0	0	0	0	0	0	0	0	0	0	-0.193639	0.193639	0	0	0.193639	0.193639	1	0.193639	1
46	704	ENSG00000013364	MVP	1	ENSG00000123838	C4BPA	C4BPA _( 68598 )	4	chr1_207172860_207173215	2	0	0	0	0	1	0	1	0	0	0	0	0	0	0	0	0	0.0180597	0.0180597	0	0	0.193631	0.193631	0	0	0.193631	0.105845	1	0.193631	1
638	1406	ENSG00000112118	MCM3	1	ENSG00000110693	SOX6	SOX6 _( -101262 )	4	chr11_16839905_16840167	1	0	0	0	0	0	0	1	0	0	0	0	0	0	0	0	0	0	0	0	0	0.193631	0.193631	0	0	0.193631	0.193631	1	0.193631	1
422	6627	ENSG00000101665	SMAD7	1	ENSG00000175745	NR2F1	NR2F1 _( -70098 )	4	chr5_93512784_93513126	1	0	0	0	0	0	0	1	0	0	0	0	0	0	0	0	0	0	0	0	0	0.193628	0.193628	0	0	0.193628	0.193628	1	0.193628	1
2871	7408	ENSG00000260170	ENSG00000260170	1	ENSG00000173214	MFSD4B	MFSD4B _( 10427 )	4	chr6_111269775_111270037	1	0	0	0	0	0	0	1	0	0	0	0	0	0	0	0	0	0	0	0	0	-0.193617	0.193617	0	0	0.193617	0.193617	1	0.193617	1
2538	7304	ENSG00000206503	HLA-A	1	ENSG00000013375	PGM3	PGM3 _( -115169 )	4	chr6_83309105_83309605	1	0	0	0	0	0	0	1	0	0	0	0	0	0	0	0	0	0	0	0	0	-0.193611	0.193611	0	0	0.193611	0.193611	1	0.193611	1
233	2563	ENSG00000076706	ENSG00000076706	1	ENSG00000176435	CLEC14A	CLEC14A _( -147717 )	4	chr14_38404086_38404610	1	0	0	0	0	0	0	1	0	0	0	0	0	0	0	0	0	0	0	0	0	0.19361	0.19361	0	0	0.19361	0.19361	1	0.19361	1
2939	3511	ENSG00000267607	ENSG00000267607	1	ENSG00000141543	EIF4A3	EIF4A3 _( -5144 )	4	chr17_80152327_80152561	3	0	1	0	0	0	0	1	1	0	0	0.0534983	0.0534983	0	0	0	0	0	0	0	0	0.193579	0.193579	0.000253112	0.000253112	0.193579	0.0824433	1	0.193579	1
2659	7443	ENSG00000229953	ENSG00000229953	1	ENSG00000164434	FABP7	FABP7 _( -8160 )	4	chr6_122770673_122771315	1	0	0	0	0	0	0	1	0	0	0	0	0	0	0	0	0	0	0	0	0	0.193566	0.193566	0	0	0.193566	0.193566	1	0.193566	1
416	7457	ENSG00000101333	PLCB4	1	ENSG00000111911	HINT3	HINT3 _( -33153 )	4	chr6_125923302_125923628	1	0	0	0	0	0	0	1	0	0	0	0	0	0	0	0	0	0	0	0	0	-0.193527	0.193527	0	0	0.193527	0.193527	1	0.193527	1
838	1956	ENSG00000123136	DDX39A	1	ENSG00000139209	SLC38A4	SLC38A4 _( 214856 )	4	chr12_46617208_46617552	5	1	1	0	1	0	1	0	1	-0.193509	0.193509	-0.338089	0.338089	0	0	-0.300073	0.300073	0	0	-0.0710201	0.0710201	0	0	-0.104336	0.104336	0.338089	0.201405	1	0.193509	1
1734	5352	ENSG00000164087	POC1A	1	ENSG00000057019	DCBLD2	DCBLD2 _( -53060 )	4	chr3_98954749_98955409	4	0	0	1	1	1	0	1	0	0	0	0	0	0.0935057	0.0935057	0.0158057	0.0158057	0.258789	0.258789	0	0	0.193494	0.193494	0	0	0.258789	0.140399	1	0.193494	1
2405	7350	ENSG00000196878	LAMB3	1	ENSG00000146267	FAXC	FAXC _( 46282 )	4	chr6_99303517_99303780	1	0	0	0	0	0	0	1	0	0	0	0	0	0	0	0	0	0	0	0	0	-0.1934	0.1934	0	0	0.1934	0.1934	1	0.1934	1
2785	3336	ENSG00000249971	ENSG00000249971	1	ENSG00000171931	FBXW10	FBXW10 _( -10344 )	4	chr17_18733454_18733680	2	0	0	0	0	1	0	1	0	0	0	0	0	0	0	0	0	-0.0825545	0.0825545	0	0	-0.193372	0.193372	0	0	0.193372	0.137963	1	0.193372	1
2134	4395	ENSG00000178363	CALML3	1	ENSG00000073737	DHRS9	DHRS9 _( 119355 )	4	chr2_169184144_169184460	1	0	0	0	0	0	0	1	0	0	0	0	0	0	0	0	0	0	0	0	0	-0.193309	0.193309	0	0	0.193309	0.193309	1	0.193309	1
1460	2635	ENSG00000151632	AKR1C2	1	ENSG00000140015	KCNH5	KCNH5 _( 426760 )	4	chr14_62674991_62675277	1	0	0	0	0	0	0	1	0	0	0	0	0	0	0	0	0	0	0	0	0	0.193285	0.193285	0	0	0.193285	0.193285	1	0.193285	1
223	3917	ENSG00000075618	FSCN1	1	ENSG00000055917	PUM2	PUM2 _( -10577 )	4	chr2_20362811_20362994	1	0	0	0	0	0	0	1	0	0	0	0	0	0	0	0	0	0	0	0	0	0.193256	0.193256	0	0	0.193256	0.193256	1	0.193256	1
346	3794	ENSG00000095383	TBC1D2	1	ENSG00000176396	EID2	EID2 _( -3208 )	4	chr19_39543541_39543784	4	1	1	0	0	1	0	0	1	0.193256	0.193256	0.00600681	0.00600681	0	0	0	0	0.102732	0.102732	0	0	0	0	0.099102	0.099102	0.193256	0.100274	1	0.193256	1
332	2837	ENSG00000092068	SLC7A8	1	ENSG00000128881	TTBK2	TTBK2 _( 29825 )	4	chr15_42890332_42890984	1	0	0	0	0	0	0	1	0	0	0	0	0	0	0	0	0	0	0	0	0	-0.193253	0.193253	0	0	0.193253	0.193253	1	0.193253	1
319	5462	ENSG00000090861	AARS	1	ENSG00000114686	MRPL3	MRPL3 _( -93850 )	4	chr3_131596833_131597318	1	0	0	0	0	0	0	1	0	0	0	0	0	0	0	0	0	0	0	0	0	-0.193229	0.193229	0	0	0.193229	0.193229	1	0.193229	1
1900	7038	ENSG00000168447	SCNN1B	1	ENSG00000168566	SNRNP48	SNRNP48 _( 27909 )	4	chr6_7618108_7618797	1	0	0	0	0	0	0	1	0	0	0	0	0	0	0	0	0	0	0	0	0	0.193189	0.193189	0	0	0.193189	0.193189	1	0.193189	1
1858	1406	ENSG00000167578	RAB4B	1	ENSG00000110693	SOX6	SOX6 _( -101262 )	4	chr11_16839905_16840167	1	0	0	0	0	0	0	1	0	0	0	0	0	0	0	0	0	0	0	0	0	-0.193188	0.193188	0	0	0.193188	0.193188	1	0.193188	1
480	5030	ENSG00000104731	KLHDC4	1	ENSG00000205593	DENND6B	DENND6B _( -2327 )	4	chr22_50329387_50329561	1	0	0	0	0	0	0	1	0	0	0	0	0	0	0	0	0	0	0	0	0	-0.193183	0.193183	0	0	0.193183	0.193183	1	0.193183	1
2208	3580	ENSG00000182585	EPGN	1	ENSG00000168234	TTC39C	TTC39C _( -130365 )	4	chr18_23862216_23862408	1	0	0	0	0	0	0	1	0	0	0	0	0	0	0	0	0	0	0	0	0	-0.193027	0.193027	0	0	0.193027	0.193027	1	0.193027	1
1787	4119	ENSG00000165886	UBTD1	1	ENSG00000163170	BOLA3	BOLA3 _( 75107 )	4	chr2_74072624_74072887	1	0	0	0	0	0	0	1	0	0	0	0	0	0	0	0	0	0	0	0	0	-0.193019	0.193019	0	0	0.193019	0.193019	1	0.193019	1
3047	3509	ENSG00000281406	BLACAT1	1	ENSG00000087157	PGS1	PGS1 _( 34313 )	4	chr17_78412953_78413426	4	1	0	1	0	0	1	0	1	0.193013	0.193013	0	0	0.197311	0.197311	0	0	0	0	0.0119164	0.0119164	0	0	0.146395	0.146395	0.197311	0.137159	1	0.193013	1
2664	4425	ENSG00000230615	ENSG00000230615	1	ENSG00000128654	MTX2	MTX2 _( 16072 )	4	chr2_176285467_176285762	5	1	1	1	1	0	0	0	1	0.192884	0.192884	0.0810229	0.0810229	0.136757	0.136757	0.228744	0.228744	0	0	0	0	0	0	0.107253	0.107253	0.228744	0.149332	1	0.192884	1
46	822	ENSG00000013364	MVP	1	ENSG00000116991	SIPA1L2	SIPA1L2 _( -52008 )	4	chr1_232613566_232614373	2	0	0	1	0	0	0	1	0	0	0	0	0	-0.0577832	0.0577832	0	0	0	0	0	0	-0.192834	0.192834	0	0	0.192834	0.125308	1	0.192834	1
2294	7222	ENSG00000185885	IFITM1	1	ENSG00000170927	PKHD1	PKHD1 _( 9834 )	4	chr6_52077140_52077791	1	0	0	0	0	0	0	1	0	0	0	0	0	0	0	0	0	0	0	0	0	-0.192754	0.192754	0	0	0.192754	0.192754	1	0.192754	1
1028	7884	ENSG00000132780	NASP	1	ENSG00000157240	FZD1	FZD1 _( -24514 )	4	chr7_91239106_91239850	1	0	0	0	0	0	0	1	0	0	0	0	0	0	0	0	0	0	0	0	0	0.19274	0.19274	0	0	0.19274	0.19274	1	0.19274	1
1883	5344	ENSG00000168056	LTBP3	1	ENSG00000113966	ARL6	ARL6 _( -43823 )	4	chr3_97720511_97720698	5	1	1	1	1	0	0	0	1	0.192729	0.192729	0.158594	0.158594	0.200961	0.200961	0.218296	0.218296	0	0	0	0	0	0	0.0977195	0.0977195	0.218296	0.17366	1	0.192729	1
1915	4026	ENSG00000168824	NSG1	1	ENSG00000171150	SOCS5	SOCS5 _( 54566 )	4	chr2_46753518_46753876	1	0	0	0	0	0	0	1	0	0	0	0	0	0	0	0	0	0	0	0	0	-0.192717	0.192717	0	0	0.192717	0.192717	1	0.192717	1
2385	3544	ENSG00000196352	CD55	1	ENSG00000168454	TXNDC2	TXNDC2 _( -33838 )	4	chr18_9851387_9851888	1	0	0	0	0	0	0	1	0	0	0	0	0	0	0	0	0	0	0	0	0	0.192699	0.192699	0	0	0.192699	0.192699	1	0.192699	1
2895	3510	ENSG00000262302	ENSG00000262302	1	ENSG00000167291	TBC1D16	TBC1D16 _( 7449 )	4	chr17_80028116_80028399	3	0	1	1	0	0	0	1	0	0	0	0.0847598	0.0847598	0.00666607	0.00666607	0	0	0	0	0	0	0.192696	0.192696	0	0	0.192696	0.0947072	1	0.192696	1
1161	3342	ENSG00000137309	HMGA1	1	ENSG00000170298	LGALS9B	LGALS9B _( -17378 )	4	chr17_20484917_20485400	1	0	0	0	0	0	0	1	0	0	0	0	0	0	0	0	0	0	0	0	0	0.192607	0.192607	0	0	0.192607	0.192607	1	0.192607	1
2661	4831	ENSG00000230397	SPTLC1P1	1	ENSG00000149635	OCSTAMP	OCSTAMP _( 5186 )	4	chr20_46545140_46545388	3	0	0	1	0	1	0	1	0	0	0	0	0	-0.20808	0.20808	0	0	-0.0795891	0.0795891	0	0	-0.192588	0.192588	0	0	0.20808	0.160086	1	0.192588	1
470	1149	ENSG00000104312	RIPK2	1	ENSG00000108219	TSPAN14	TSPAN14 _( 8671 )	4	chr10_80462837_80463212	1	0	0	0	0	0	0	1	0	0	0	0	0	0	0	0	0	0	0	0	0	0.19256	0.19256	0	0	0.19256	0.19256	1	0.19256	1
639	8802	ENSG00000112139	MDGA1	1	ENSG00000135046	ANXA1	ANXA1 _( 592153 )	4	chr9_73743910_73744344	1	0	0	0	0	0	0	1	0	0	0	0	0	0	0	0	0	0	0	0	0	-0.192557	0.192557	0	0	0.192557	0.192557	1	0.192557	1
382	7808	ENSG00000100311	PDGFB	1	ENSG00000221900	POM121L12	POM121L12 _( -625250 )	4	chr7_52410138_52410392	1	0	0	0	0	0	0	1	0	0	0	0	0	0	0	0	0	0	0	0	0	0.192495	0.192495	0	0	0.192495	0.192495	1	0.192495	1
3046	8292	ENSG00000281398	SNHG4	1	ENSG00000147481	SNTG1	SNTG1 _( 470980 )	4	chr8_50380769_50381054	1	0	0	0	0	0	0	1	0	0	0	0	0	0	0	0	0	0	0	0	0	-0.192486	0.192486	0	0	0.192486	0.192486	1	0.192486	1
2065	9248	ENSG00000174950	CD164L2	1	ENSG00000183631	PRR32	PRR32 _( 210480 )	4	chrX_127030244_127030736	1	0	0	0	0	0	0	1	0	0	0	0	0	0	0	0	0	0	0	0	0	0.192482	0.192482	0	0	0.192482	0.192482	1	0.192482	1
212	4787	ENSG00000074590	NUAK1	1	ENSG00000149646	CNBD2	CNBD2 _( -88623 )	4	chr20_35865622_35865941	1	0	0	0	0	0	0	1	0	0	0	0	0	0	0	0	0	0	0	0	0	0.19247	0.19247	0	0	0.19247	0.19247	1	0.19247	1
551	4855	ENSG00000108176	DNAJC12	1	ENSG00000019186	CYP24A1	CYP24A1 _( 24493 )	4	chr20_54148923_54149480	1	0	0	0	0	0	0	1	0	0	0	0	0	0	0	0	0	0	0	0	0	0.192392	0.192392	0	0	0.192392	0.192392	1	0.192392	1
1579	8699	ENSG00000158246	TENT5B	1	ENSG00000107186	MPDZ	MPDZ _( 168270 )	4	chr9_13110941_13111320	1	0	0	0	0	0	0	1	0	0	0	0	0	0	0	0	0	0	0	0	0	0.192368	0.192368	0	0	0.192368	0.192368	1	0.192368	1
2129	5363	ENSG00000177989	ODF3B	1	ENSG00000154175	ABI3BP	ABI3BP _( -153520 )	4	chr3_101147035_101147280	3	0	1	0	0	0	0	1	1	0	0	0.0383225	0.0383225	0	0	0	0	0	0	0	0	0.192334	0.192334	0.0250514	0.0250514	0.192334	0.085236	1	0.192334	1
296	2142	ENSG00000088367	EPB41L1	1	ENSG00000074527	NTN4	NTN4 _( 57543 )	4	chr12_95733105_95733609	1	0	0	0	0	0	0	1	0	0	0	0	0	0	0	0	0	0	0	0	0	0.192253	0.192253	0	0	0.192253	0.192253	1	0.192253	1
1755	8722	ENSG00000164543	STK17A	1	ENSG00000099810	MTAP	MTAP _( -91334 )	4	chr9_21710944_21711209	1	0	0	0	0	0	0	1	0	0	0	0	0	0	0	0	0	0	0	0	0	0.192082	0.192082	0	0	0.192082	0.192082	1	0.192082	1
1365	2917	ENSG00000145287	PLAC8	1	ENSG00000182718	ANXA2	ANXA2 _( 143043 )	4	chr15_60259612_60259840	1	0	0	0	0	0	0	1	0	0	0	0	0	0	0	0	0	0	0	0	0	-0.192002	0.192002	0	0	0.192002	0.192002	1	0.192002	1
1885	6969	ENSG00000168077	SCARA3	1	ENSG00000094755	GABRP	GABRP _( -10278 )	4	chr5_170751606_170753072	5	1	0	1	0	1	1	0	1	0.191963	0.191963	0	0	0.0897631	0.0897631	0	0	0.0711311	0.0711311	0.160903	0.160903	0	0	0.0814196	0.0814196	0.191963	0.119036	1	0.191963	1
2958	6956	ENSG00000269927	ENSG00000269927	1	ENSG00000113645	WWC1	WWC1 _( 35303 )	4	chr5_168326954_168327540	5	1	0	1	1	0	1	0	1	0.191954	0.191954	0	0	0.21003	0.21003	0.2725	0.2725	0	0	0.0323876	0.0323876	0	0	0.104516	0.104516	0.2725	0.162277	1	0.191954	1
2948	8949	ENSG00000268916	CSAG3	1	ENSG00000285447	ENSG00000285447	ENSG00000285447 _( -13791 )	4	chr9_113026018_113026680	1	0	0	0	0	0	0	1	0	0	0	0	0	0	0	0	0	0	0	0	0	-0.19184	0.19184	0	0	0.19184	0.19184	1	0.19184	1
1998	3579	ENSG00000171488	LRRC8C	1	ENSG00000168234	TTC39C	TTC39C _( -143352 )	4	chr18_23849122_23849421	2	0	1	0	0	0	0	1	0	0	0	0.0163666	0.0163666	0	0	0	0	0	0	0	0	0.191827	0.191827	0	0	0.191827	0.104097	1	0.191827	1
1913	3668	ENSG00000168785	TSPAN5	1	ENSG00000081923	ATP8B1	ATP8B1 _( -36656 )	4	chr18_57839971_57840457	2	0	0	1	0	0	0	1	0	0	0	0	0	0.159455	0.159455	0	0	0	0	0	0	0.191813	0.191813	0	0	0.191813	0.175634	1	0.191813	1
2769	971	ENSG00000245060	LINC00847	1	ENSG00000077327	SPAG6	SPAG6 _( 133781 )	4	chr10_22479226_22479676	7	1	1	1	1	1	1	0	1	0.191809	0.191809	0.0874784	0.0874784	0.259873	0.259873	0.0457209	0.0457209	0.258559	0.258559	0.179665	0.179665	0	0	0.00686353	0.00686353	0.259873	0.147138	1	0.191809	1
2070	742	ENSG00000175166	PSMD2	1	ENSG00000143499	SMYD2	SMYD2 _( 123501 )	4	chr1_214404603_214405365	1	0	0	0	0	0	0	1	0	0	0	0	0	0	0	0	0	0	0	0	0	0.191806	0.191806	0	0	0.191806	0.191806	1	0.191806	1
759	5036	ENSG00000118503	TNFAIP3	1	ENSG00000134115	CNTN6	CNTN6 _( 86481 )	4	chr3_1179057_1179434	5	1	0	1	1	1	0	0	1	-0.191804	0.191804	0	0	-0.252559	0.252559	-0.0341393	0.0341393	-0.101265	0.101265	0	0	0	0	-0.0205643	0.0205643	0.252559	0.120066	1	0.191804	1
1501	6286	ENSG00000154127	UBASH3B	1	ENSG00000038295	TLL1	TLL1 _( 562082 )	4	chr4_166435340_166435984	6	1	1	1	1	0	1	0	1	0.191775	0.191775	0.129223	0.129223	0.303395	0.303395	0.0478326	0.0478326	0	0	0.232519	0.232519	0	0	8.39583e-05	8.39583e-05	0.303395	0.150805	1	0.191775	1
1757	6112	ENSG00000164611	PTTG1	1	ENSG00000170522	ELOVL6	ELOVL6 _( 23178 )	4	chr4_110175708_110176021	1	0	0	0	0	0	0	1	0	0	0	0	0	0	0	0	0	0	0	0	0	-0.191716	0.191716	0	0	0.191716	0.191716	1	0.191716	1
286	4621	ENSG00000087128	TMPRSS11E	1	ENSG00000144460	NYAP2	NYAP2 _( 441577 )	4	chr2_225841287_225841814	2	0	0	0	1	0	0	1	0	0	0	0	0	0	0	0.0536289	0.0536289	0	0	0	0	0.191705	0.191705	0	0	0.191705	0.122667	1	0.191705	1
253	4833	ENSG00000079385	CEACAM1	1	ENSG00000124151	NCOA3	NCOA3 _( -14461 )	4	chr20_47487261_47487441	2	0	1	0	0	0	0	1	0	0	0	0.128669	0.128669	0	0	0	0	0	0	0	0	0.191589	0.191589	0	0	0.191589	0.160129	1	0.191589	1
1949	1011	ENSG00000169902	TPST1	1	ENSG00000099250	NRP1	NRP1 _( -116904 )	4	chr10_33453166_33453377	2	0	0	0	0	0	1	1	0	0	0	0	0	0	0	0	0	0	0	0.00632258	0.00632258	0.191568	0.191568	0	0	0.191568	0.0989455	1	0.191568	1
950	2900	ENSG00000129116	PALLD	1	ENSG00000103569	AQP9	AQP9 _( -921 )	4	chr15_58136615_58137248	1	0	0	0	0	0	0	1	0	0	0	0	0	0	0	0	0	0	0	0	0	0.191493	0.191493	0	0	0.191493	0.191493	1	0.191493	1
54	2956	ENSG00000014914	MTMR11	1	ENSG00000137834	SMAD6	SMAD6 _( 61009 )	4	chr15_66763237_66763946	2	0	0	0	1	0	0	1	0	0	0	0	0	0	0	-0.150086	0.150086	0	0	0	0	-0.191492	0.191492	0	0	0.191492	0.170789	1	0.191492	1
2852	5325	ENSG00000258691	ENSG00000258691	1	ENSG00000163320	CGGBP1	CGGBP1 _( -171847 )	4	chr3_88321732_88322080	1	0	0	0	0	0	0	1	0	0	0	0	0	0	0	0	0	0	0	0	0	0.19146	0.19146	0	0	0.19146	0.19146	1	0.19146	1
465	2516	ENSG00000104081	BMF	1	ENSG00000092067	CEBPE	CEBPE _( -26190 )	4	chr14_23145806_23146445	1	0	0	0	0	0	0	1	0	0	0	0	0	0	0	0	0	0	0	0	0	0.191431	0.191431	0	0	0.191431	0.191431	1	0.191431	1
1620	3087	ENSG00000160685	ZBTB7B	1	ENSG00000182831	C16orf72	C16orf72 _( 19106 )	4	chr16_9110754_9110949	1	0	0	0	0	0	0	1	0	0	0	0	0	0	0	0	0	0	0	0	0	-0.191381	0.191381	0	0	0.191381	0.191381	1	0.191381	1
1072	6110	ENSG00000134531	EMP1	1	ENSG00000246774	ZCCHC23	ZCCHC23 _( 62833 )	4	chr4_109365868_109366351	1	0	0	0	0	0	0	1	0	0	0	0	0	0	0	0	0	0	0	0	0	-0.191378	0.191378	0	0	0.191378	0.191378	1	0.191378	1
927	8704	ENSG00000128203	ASPHD2	1	ENSG00000164946	FREM1	FREM1 _( 14722 )	4	chr9_14895806_14896273	6	1	1	1	1	1	0	0	1	0.191377	0.191377	0.0991343	0.0991343	0.0339503	0.0339503	0.110381	0.110381	8.1547e-05	8.1547e-05	0	0	0	0	0.113135	0.113135	0.191377	0.0913431	1	0.191377	1
231	5332	ENSG00000076356	PLXNA2	1	ENSG00000044524	EPHA3	EPHA3 _( 955395 )	4	chr3_90062919_90063175	1	0	0	0	0	0	0	1	0	0	0	0	0	0	0	0	0	0	0	0	0	-0.191323	0.191323	0	0	0.191323	0.191323	1	0.191323	1
1587	8052	ENSG00000158715	SLC45A3	1	ENSG00000106459	NRF1	NRF1 _( -15062 )	4	chr7_129596362_129596652	1	0	0	0	0	0	0	1	0	0	0	0	0	0	0	0	0	0	0	0	0	0.191139	0.191139	0	0	0.191139	0.191139	1	0.191139	1
2772	7372	ENSG00000247095	MIR210HG	1	ENSG00000085377	PREP	PREP _( -213396 )	4	chr6_105616480_105616814	1	0	0	0	0	0	0	1	0	0	0	0	0	0	0	0	0	0	0	0	0	0.191139	0.191139	0	0	0.191139	0.191139	1	0.191139	1
989	6078	ENSG00000130881	LRP3	1	ENSG00000145358	DDIT4L	DDIT4L _( -49183 )	4	chr4_100239965_100240448	1	0	0	0	0	0	0	1	0	0	0	0	0	0	0	0	0	0	0	0	0	-0.19113	0.19113	0	0	0.19113	0.19113	1	0.19113	1
304	3827	ENSG00000089159	PXN	1	ENSG00000283632	EXOC3L2	EXOC3L2 _( 32889 )	4	chr19_45211923_45212542	4	1	1	0	1	0	0	0	1	-0.191082	0.191082	-0.0135399	0.0135399	0	0	-0.0767145	0.0767145	0	0	0	0	0	0	-0.128658	0.128658	0.191082	0.102499	1	0.191082	1
1214	7255	ENSG00000138675	FGF5	1	ENSG00000118482	PHF3	PHF3 _( 339792 )	4	chr6_63975612_63976166	1	0	0	0	0	0	0	1	0	0	0	0	0	0	0	0	0	0	0	0	0	-0.191072	0.191072	0	0	0.191072	0.191072	1	0.191072	1
2038	3196	ENSG00000173391	OLR1	1	ENSG00000070729	CNGB1	CNGB1 _( 50156 )	4	chr16_57920624_57920960	1	0	0	0	0	0	0	1	0	0	0	0	0	0	0	0	0	0	0	0	0	0.190974	0.190974	0	0	0.190974	0.190974	1	0.190974	1
2146	7062	ENSG00000178922	HYI	1	ENSG00000145979	TBC1D7	TBC1D7 _( -54741 )	4	chr6_13383324_13383987	1	0	0	0	0	0	0	1	0	0	0	0	0	0	0	0	0	0	0	0	0	-0.190969	0.190969	0	0	0.190969	0.190969	1	0.190969	1
208	5918	ENSG00000074211	PPP2R2C	1	ENSG00000205678	TECRL	TECRL _( 537251 )	4	chr4_63871597_63872217	4	1	0	1	1	0	0	0	1	0.190967	0.190967	0	0	0.0927922	0.0927922	0.0326202	0.0326202	0	0	0	0	0	0	0.0635186	0.0635186	0.190967	0.0949744	1	0.190967	1
2473	3314	ENSG00000198879	SFMBT2	1	ENSG00000154914	USP43	USP43 _( 12183 )	4	chr17_9656881_9657357	1	0	0	0	0	0	0	1	0	0	0	0	0	0	0	0	0	0	0	0	0	0.190965	0.190965	0	0	0.190965	0.190965	1	0.190965	1
415	5813	ENSG00000101311	FERMT1	1	ENSG00000169851	PCDH7	PCDH7 _( -646806 )	4	chr4_30073046_30073609	1	0	0	0	0	0	0	1	0	0	0	0	0	0	0	0	0	0	0	0	0	-0.19093	0.19093	0	0	0.19093	0.19093	1	0.19093	1
2563	3699	ENSG00000213713	PIGCP1	1	ENSG00000119537	KDSR	KDSR _( -9011 )	4	chr18_63376521_63377080	1	0	0	0	0	0	0	1	0	0	0	0	0	0	0	0	0	0	0	0	0	-0.190866	0.190866	0	0	0.190866	0.190866	1	0.190866	1
2611	9001	ENSG00000224126	UBE2SP2	1	ENSG00000188483	IER5L	IER5L _( -47588 )	4	chr9_129225850_129226111	1	0	0	0	0	0	0	1	0	0	0	0	0	0	0	0	0	0	0	0	0	0.190849	0.190849	0	0	0.190849	0.190849	1	0.190849	1
29	2053	ENSG00000008853	RHOBTB2	1	ENSG00000139289	PHLDA1	PHLDA1 _( 182621 )	4	chr12_75850631_75851311	5	1	0	1	1	1	0	0	1	0.190759	0.190759	0	0	0.089505	0.089505	0.133035	0.133035	0.0699204	0.0699204	0	0	0	0	0.0858675	0.0858675	0.190759	0.113817	1	0.190759	1
1414	2049	ENSG00000148426	PROSER2	1	ENSG00000111615	KRR1	KRR1 _( -148568 )	4	chr12_75660204_75661124	5	1	0	1	1	1	0	0	1	0.190704	0.190704	0	0	0.000825291	0.000825291	0.159971	0.159971	0.0378373	0.0378373	0	0	0	0	0.194919	0.194919	0.194919	0.116851	1	0.190704	1
625	1406	ENSG00000111602	TIMELESS	1	ENSG00000110693	SOX6	SOX6 _( -101262 )	4	chr11_16839905_16840167	1	0	0	0	0	0	0	1	0	0	0	0	0	0	0	0	0	0	0	0	0	0.190694	0.190694	0	0	0.190694	0.190694	1	0.190694	1
2058	80	ENSG00000174564	IL20RB	1	ENSG00000175707	KDF1	KDF1 _( 19761 )	4	chr1_26940385_26940645	4	1	1	0	0	1	0	0	1	-0.190659	0.190659	-0.0963837	0.0963837	0	0	0	0	-0.17103	0.17103	0	0	0	0	-0.182425	0.182425	0.190659	0.160124	1	0.190659	1
593	372	ENSG00000109906	ZBTB16	1	ENSG00000184371	CSF1	CSF1 _( 17595 )	4	chr1_109927837_109928318	1	0	0	0	0	0	0	1	0	0	0	0	0	0	0	0	0	0	0	0	0	0.190559	0.190559	0	0	0.190559	0.190559	1	0.190559	1
2794	6540	ENSG00000250615	ENSG00000250615	1	ENSG00000049192	ADAMTS6	ADAMTS6 _( 308928 )	4	chr5_65172487_65172992	2	0	0	1	0	0	0	1	0	0	0	0	0	-0.0843672	0.0843672	0	0	0	0	0	0	-0.190558	0.190558	0	0	0.190558	0.137462	1	0.190558	1
[truncated: 4,826 more rows]
