# Supplementary material for: MOBILE pipeline enables identification of context-specific networks and regulatory mechanisms
Source: Nat Commun. 2023 Jul 6;14:3991. doi: 10.1038/s41467-023-39729-2 (PMC10326020; doi:10.1038/s41467-023-39729-2)
Supplement: Supplementary file 13 — Supplementary Data 10 [file 41467_2023_39729_MOESM13_ESM.xlsx]

## Sheet: SupplementaryData10
AQP9		1.918257E-8
MARK3		1.663278E-8
CWH43		1.48847E-8
B3GALT2		1.415098E-8
KYNU		1.191846E-8
RLBP1		9.813749E-9
TYRP1		8.037131E-9
TRIM8		8.015864E-9
ADAM23		6.532416E-9
NEDD8-MDP1		6.452808E-9
HEATR1		6.274705E-9
CACNA1A		6.191498E-9
GTF2F2		5.488382E-9
MB21D2		4.989231E-9
PPM1L		4.71092E-9
BHLHE41		4.502302E-9
DCLK2		4.489927E-9
IL1R1		3.991963E-9
TRIM2		3.976652E-9
MFSD8		3.796634E-9
UBE2E2		3.681607E-9
CD44		3.661311E-9
UGT1A6		3.51968E-9
IL15		3.471104E-9
SC5D		3.403132E-9
KDF1		3.393191E-9
TENM2		3.302528E-9
DCBLD2		3.156779E-9
PPP2R3A		3.039113E-9
C1orf87		3.006454E-9
C7orf33		2.984437E-9
SPAG6		2.956479E-9
C1orf21		2.951773E-9
SLC27A6		2.793383E-9
SPANXN1		2.771758E-9
TWIST1		2.73155E-9
PRKCE		2.623886E-9
COL21A1		2.611673E-9
ITPR1		2.584354E-9
GBE1		2.558784E-9
RPP14		2.535657E-9
CSGALNACT1		2.504943E-9
RCOR1		2.494701E-9
NTN4		2.481853E-9
PALLD		2.479704E-9
KRR1		2.454892E-9
SPRY4		2.450132E-9
FOXC1		2.439748E-9
TTLL11		2.412545E-9
ERVFRD-1		2.411352E-9
NKX3-2		2.4023E-9
ACER3		2.391184E-9
EFCAB13		2.354369E-9
LIPG		2.323602E-9
IL18R1		2.289754E-9
LCA5		2.272263E-9
DCC		2.195818E-9
LRRC4C		2.177743E-9
HAT1		2.170667E-9
FAM84A		2.152908E-9
CDK5RAP2		2.132936E-9
TCEAL1		2.118965E-9
SCNN1B		2.076309E-9
OAS2		2.058559E-9
DAAM1		2.0512E-9
FAM214A		2.048002E-9
CD53		2.021968E-9
CMTM7		2.018986E-9
DGKI		1.981676E-9
SORCS1		1.978516E-9
FAM50B		1.966228E-9
PLCB4		1.915248E-9
TXNIP		1.910521E-9
AKR1C1		1.881686E-9
ACTL7B		1.844704E-9
PARD3B		1.827704E-9
PDZRN3		1.821021E-9
UTRN		1.818845E-9
HMHB1		1.811467E-9
CXCL8		1.807338E-9
SLC38A4		1.792467E-9
VMP1		1.790992E-9
KLF4		1.77207E-9
SASS6		1.763938E-9
FAM49A		1.753872E-9
SMIM31		1.745671E-9
LCORL		1.741949E-9
EPM2A		1.730862E-9
C16orf72		1.720273E-9
ARSJ		1.714125E-9
ANXA2R		1.70964E-9
CAMK2B		1.684799E-9
RYBP		1.681223E-9
STARD4		1.676308E-9
CHRM5		1.649658E-9
CASD1		1.610089E-9
LIMK2		1.601133E-9
ZNF519		1.593507E-9
HMGN2		1.583683E-9
GPR68		1.573188E-9
NYX		1.571516E-9
NFE2L2		1.554081E-9
GRAMD2B		1.552643E-9
MSR1		1.545893E-9
ETV4		1.543978E-9
SPRR2G		1.535376E-9
S100A8		1.523187E-9
GALNT18		1.522176E-9
SUZ12		1.511962E-9
SIL1		1.488241E-9
ZNF365		1.486014E-9
PTPRF		1.479608E-9
MAP3K8		1.469815E-9
ANLN		1.463602E-9
PIMREG		1.463388E-9
OTUD4		1.463131E-9
EIF2AK3		1.453813E-9
PPP2R2C		1.450502E-9
LINGO2		1.449341E-9
CDH2		1.4387E-9
RELN		1.435532E-9
GALNT7		1.435357E-9
CYFIP2		1.432157E-9
LBR		1.430475E-9
RBPJ		1.419653E-9
TPTE		1.417009E-9
NRP1		1.41087E-9
NEURL3		1.401696E-9
AMELX		1.400988E-9
TSSK1B		1.380828E-9
RNLS		1.377549E-9
PPP4R2		1.377442E-9
FNIP2		1.375641E-9
PRDM1		1.372248E-9
IGFBP3		1.372105E-9
CABCOCO1		1.364993E-9
LAMC2		1.357009E-9
ZNF716		1.354191E-9
RASEF		1.344016E-9
IRX5		1.342485E-9
CDCP1		1.33904E-9
SUCO		1.330502E-9
ARID5B		1.32738E-9
NME8		1.325899E-9
ADGRF1		1.325061E-9
GNPDA2		1.323249E-9
KLF9		1.32116E-9
MAN1A1		1.320698E-9
TGFBR1		1.320616E-9
CCKAR		1.316216E-9
ZNF318		1.31366E-9
MYO1B		1.309227E-9
ACKR3		1.306222E-9
IRF1		1.30605E-9
IL1B		1.297731E-9
NUPR1		1.294696E-9
KCNH5		1.291134E-9
CD74		1.288466E-9
ALDH1A1		1.2858E-9
CHAC2		1.283964E-9
FST		1.283663E-9
GPAM		1.268336E-9
KHDRBS3		1.265546E-9
TMEM229B		1.264377E-9
HTR1B		1.254805E-9
SP100		1.252283E-9
PTER		1.245428E-9
RUFY4		1.245172E-9
CXCR4		1.244071E-9
EYS		1.242302E-9
CHEK2		1.242133E-9
ABI3BP		1.240052E-9
INTU		1.239883E-9
TGM1		1.236413E-9
SEMA6D		1.217157E-9
MED30		1.214741E-9
NAV3		1.213595E-9
WBP1L		1.211904E-9
ABCA12		1.209861E-9
TMPRSS4		1.206258E-9
RAB3GAP2		1.204267E-9
FOS		1.203196E-9
TMPRSS15		1.199874E-9
LRP1B		1.198572E-9
SOX6		1.186198E-9
GBP5		1.185948E-9
FGR		1.180859E-9
TRHR		1.17532E-9
AP1S3		1.175311E-9
MAPRE3		1.174465E-9
IL7		1.174312E-9
GRXCR2		1.172589E-9
ISPD		1.170604E-9
BTBD11		1.169343E-9
RTRAF		1.167693E-9
LMNB1		1.162588E-9
IGF1R		1.15524E-9
LCE3A		1.152773E-9
PAK3		1.146145E-9
C1GALT1C1L		1.142278E-9
CYP26B1		1.140882E-9
RPE65		1.14019E-9
POSTN		1.133598E-9
CDK1		1.131207E-9
EPHA4		1.131136E-9
L1CAM		1.128321E-9
MTBP		1.126978E-9
ITGB3		1.124233E-9
SH3RF2		1.12058E-9
MCL1		1.116809E-9
SEMA6A		1.109246E-9
UST		1.105462E-9
TOP2B		1.101237E-9
LUCAT1		1.098195E-9
FRMD7		1.096291E-9
ITGB1		1.095954E-9
ECSCR		1.094848E-9
XPNPEP1		1.093124E-9
CAMK2D		1.092575E-9
TRIM25		1.0915E-9
EVA1A		1.09028E-9
SPRED2		1.085024E-9
GBP3		1.084705E-9
TENT5A		1.079198E-9
ZPLD1		1.07876E-9
WWC1		1.075888E-9
PPM1E		1.075344E-9
MAP1B		1.073467E-9
BMPR1B		1.072367E-9
LLPH		1.067452E-9
EHF		1.066037E-9
NAB1		1.047852E-9
MAD2L1		1.047402E-9
FOXM1		1.046712E-9
NAT2		1.04399E-9
KCNG2		1.04394E-9
PLK1		1.043132E-9
EDN1		1.041268E-9
HIP1		1.040568E-9
YIPF5		1.039652E-9
SLC1A4		1.038274E-9
LINGO1		1.036992E-9
KDM4A		1.036813E-9
AXL		1.035103E-9
ULK1		1.034206E-9
SPOCK1		1.034094E-9
EREG		1.031663E-9
ARHGAP29		1.029276E-9
HMGCS1		1.027754E-9
NR2F1		1.026751E-9
MEF2C		1.021415E-9
SIRPA		1.018282E-9
TNRC6B		1.016472E-9
CCBE1		1.015754E-9
SLCO2A1		1.015584E-9
ATG7		1.014405E-9
COL4A1		1.012979E-9
PRAG1		1.012733E-9
ACOX2		1.008519E-9
SLC20A1		1.007547E-9
PRR32		1.006228E-9
SLC2A12		1.004786E-9
NDRG1		1.000386E-9
ORC1		9.975372E-10
DSC3		9.948015E-10
BLM		9.947045E-10
MT2P1		9.938915E-10
EGLN3		9.929175E-10
CARHSP1		9.919304E-10
HMGN5		9.915005E-10
PI3		9.907296E-10
NTPCR		9.899245E-10
EXT1		9.879193E-10
TECRL		9.876419E-10
KLF5		9.866296E-10
CDC42SE2		9.834783E-10
CNN3		9.834186E-10
LMCD1		9.794305E-10
PCNA		9.791584E-10
SPRY1		9.770705E-10
GOLIM4		9.745966E-10
MAX		9.745198E-10
RTTN		9.741608E-10
CDT1		9.714357E-10
PACRGL		9.708174E-10
SLC25A47		9.702882E-10
EPB41L4A		9.692098E-10
EMX2		9.691941E-10
CCDC90B		9.690295E-10
POPDC3		9.68239E-10
GHR		9.682071E-10
PSG4		9.667968E-10
GSC		9.613506E-10
PYHIN1		9.611136E-10
ACVR2A		9.584841E-10
STC1		9.554058E-10
PMAIP1		9.551187E-10
INPP4B		9.544884E-10
MTRNR2L1		9.538001E-10
NUAK1		9.537214E-10
AZIN2		9.509227E-10
P2RX4		9.458915E-10
TTBK2		9.453752E-10
PLPP4		9.426495E-10
SLC22A23		9.422767E-10
PPP1R15A		9.410207E-10
SUV39H2		9.396007E-10
NAGK		9.379114E-10
IL6		9.36465E-10
ATP6V0D1		9.363313E-10
PDZK1		9.356081E-10
CREB3		9.345216E-10
ALK		9.341571E-10
RAB38		9.34071E-10
PDZK1IP1		9.325196E-10
HES2		9.317425E-10
TCP11L1		9.315941E-10
SMC2		9.271253E-10
CASP4		9.263046E-10
PDHA2		9.256783E-10
SLC41A2		9.255144E-10
TSPO2		9.237585E-10
FAM241B		9.234922E-10
CCDC71L		9.217969E-10
RAD54L		9.216023E-10
ROR1		9.210323E-10
NNMT		9.195069E-10
TGFBI		9.194947E-10
LCP1		9.191037E-10
RASSF9		9.183749E-10
TMEM232		9.179978E-10
ESR2		9.172345E-10
TIMP3		9.153373E-10
C3orf67		9.142122E-10
MRPL33		9.092907E-10
PLCD1		9.082744E-10
POLR3G		9.073995E-10
GPAT3		9.052188E-10
HINT3		9.046033E-10
DHFR		9.011371E-10
FAM114A1		9.008547E-10
MMP16		9.002615E-10
TAGLN		9.002401E-10
RRP7A		9.001012E-10
KCNK16		8.999087E-10
OAS1		8.970702E-10
SHISAL2B		8.940868E-10
TRABD2A		8.916648E-10
RFTN1		8.902082E-10
CCN2		8.889698E-10
TP53INP2		8.884564E-10
ETV1		8.881558E-10
OXR1		8.87563E-10
AREG		8.869325E-10
SPOPL		8.865835E-10
TONSL		8.859229E-10
CACNA2D3		8.846035E-10
CREB5		8.842576E-10
PRICKLE2		8.829454E-10
FGF1		8.827357E-10
AIM2		8.814869E-10
INCENP		8.781608E-10
EIF3E		8.779175E-10
RBMS2		8.776273E-10
BATF3		8.771796E-10
ERAP1		8.770127E-10
KDM4B		8.763445E-10
TNIP1		8.754776E-10
ANP32E		8.754427E-10
EYA1		8.751824E-10
TRAIP		8.746452E-10
ALDH3A2		8.743615E-10
STMN4		8.736895E-10
MFSD4B		8.731504E-10
ALDH1L2		8.726222E-10
TNFAIP2		8.724892E-10
TRA2B		8.720384E-10
CCR3		8.720081E-10
MFAP5		8.713069E-10
FOSL1		8.710172E-10
LBH		8.709182E-10
PRSS8		8.702369E-10
TMEM40		8.698015E-10
RMI2		8.696424E-10
ATP8B1		8.694675E-10
SLC25A19		8.683777E-10
CEBPE		8.680067E-10
EVPLL		8.649456E-10
POLD1		8.641037E-10
MUSK		8.63424E-10
DMRT2		8.633516E-10
SYNPO		8.633444E-10
TPM1		8.633187E-10
PHLDA1		8.599598E-10
SLC46A3		8.593453E-10
TBX3		8.589455E-10
NREP		8.588912E-10
LRGUK		8.576349E-10
MAP3K15		8.56669E-10
BDKRB2		8.556132E-10
APBB2		8.546495E-10
SH3BP1		8.532049E-10
CENPH		8.530139E-10
KRT6C		8.527683E-10
PIGU		8.51568E-10
COL4A2		8.5146E-10
CLDN7		8.504604E-10
C4orf46		8.50012E-10
PBK		8.499797E-10
SZT2-AS1		8.491576E-10
CDH1		8.479894E-10
KIF3C		8.474311E-10
ITGAV		8.467726E-10
DUSP8		8.454155E-10
TBC1D30		8.438583E-10
SUCLG1		8.436036E-10
GJB2		8.417652E-10
CORO6		8.415244E-10
MCM4		8.414879E-10
MYADM		8.408102E-10
FUS		8.406224E-10
FOLR3		8.399053E-10
CENPV		8.391739E-10
GAS2L3		8.377109E-10
ZGRF1		8.373858E-10
ARHGAP22		8.364306E-10
RABAC1		8.362234E-10
CACFD1		8.358139E-10
KLHL29		8.339218E-10
BCHE		8.33397E-10
SCD5		8.330856E-10
TUBA1C		8.301457E-10
NEIL1		8.296518E-10
SLC25A18		8.294327E-10
P3H2		8.29164E-10
RACGAP1		8.278857E-10
TENM4		8.273885E-10
TGM2		8.269335E-10
SUV39H1		8.267083E-10
CHRNB1		8.263569E-10
MBOAT1		8.261476E-10
MCM2		8.259555E-10
ASB7		8.257922E-10
TM4SF20		8.257609E-10
SGCD		8.25726E-10
HAS3		8.250688E-10
CDC25A		8.246747E-10
MCM3		8.243393E-10
HEIH		8.238622E-10
CALML5		8.23438E-10
VGLL3		8.229948E-10
SNRPEP4		8.212697E-10
SNORD3B-2		8.205499E-10
ZNF29P		8.203148E-10
GSDMC		8.202548E-10
PHC2		8.200238E-10
BLVRB		8.166915E-10
TAF1A		8.164138E-10
CIPC		8.158879E-10
NDC1		8.158133E-10
PDK4		8.154459E-10
IFNK		8.150493E-10
ARPP21		8.146389E-10
PLB1		8.145766E-10
SLC22A5		8.144942E-10
HNRNPA3		8.143997E-10
NPAS3		8.138417E-10
CDC7		8.133855E-10
TMEM191A		8.123171E-10
ELOVL4		8.122124E-10
SRSF5		8.120007E-10
SNORD15B		8.11981E-10
ERRFI1		8.119668E-10
RTEL1-TNFRSF6B		8.106022E-10
TM4SF19		8.104013E-10
SPCS3		8.087072E-10
KCTD12		8.085227E-10
SOX4		8.08471E-10
FEZ2		8.060763E-10
H2AFX		8.055114E-10
BBS9		8.053549E-10
ERBB2		8.037677E-10
CENPX		8.03354E-10
PIF1		8.032719E-10
SLITRK1		8.029661E-10
CGGBP1		8.021807E-10
TOR4A		8.021623E-10
FBXO2		8.016104E-10
IGSF9B		8.010172E-10
TFDP2		8.007622E-10
POLE2		7.992136E-10
ZRANB1		7.987911E-10
DSCC1		7.987494E-10
DNAJA1		7.981356E-10
CLU		7.979275E-10
B3GNT7		7.976674E-10
SLC7A11		7.974727E-10
IER3		7.965524E-10
RN7SL356P		7.959836E-10
CCDC18		7.956526E-10
WNT5A		7.947698E-10
ATRNL1		7.947315E-10
CNGB3		7.946026E-10
TSHZ2		7.937945E-10
NEDD9		7.934576E-10
NKILA		7.930621E-10
POLA1		7.92553E-10
NCAPD3		7.918898E-10
SPP2		7.904306E-10
PAGE5		7.879368E-10
CERS4		7.876536E-10
RANBP3L		7.8758E-10
MIR503HG		7.875228E-10
PTPRK		7.872981E-10
PPP2R5B		7.870762E-10
IL1RL1		7.870598E-10
HK2		7.869339E-10
IGFL1		7.862211E-10
AP2S1		7.853323E-10
BTN3A2		7.852864E-10
IL6R		7.849722E-10
SLC2A9		7.843886E-10
EPB41L3		7.835247E-10
CDH13		7.834942E-10
DEFB115		7.829003E-10
NCAPG2		7.819621E-10
CLEC9A		7.817928E-10
IFIT3		7.815366E-10
FAM83D		7.811252E-10
SLC16A7		7.80853E-10
ABLIM2		7.807501E-10
SGK1		7.8021E-10
CHORDC1		7.801062E-10
TMTC2		7.797703E-10
CNTNAP5		7.797556E-10
SNX10		7.78645E-10
GALNT6		7.767973E-10
ASIP		7.757565E-10
NEK7		7.751226E-10
NEMP1		7.749067E-10
ASS1		7.714212E-10
TRIO		7.707582E-10
CCDC80		7.700834E-10
VRK1		7.696406E-10
ENPP6		7.694747E-10
SEMA4C		7.694284E-10
MAGED2		7.690828E-10
NLGN2		7.685239E-10
CERCAM		7.680628E-10
DUSP4		7.680578E-10
LAMA3		7.67834E-10
ZFP57		7.677294E-10
TNFRSF11B		7.659228E-10
FGF2		7.656051E-10
MT1XP1		7.651811E-10
STMN2		7.649598E-10
KIF15		7.643753E-10
CNTD2		7.638321E-10
KITLG		7.633143E-10
NRIP3		7.629717E-10
IVNS1ABP		7.614206E-10
WDHD1		7.611681E-10
GUSB		7.603918E-10
PKDCC		7.598942E-10
TSPAN13		7.597025E-10
GSTA4		7.595605E-10
FRMD3		7.595249E-10
SMIM23		7.591297E-10
S100A12		7.58162E-10
GCH1		7.573753E-10
PIK3C2B		7.552913E-10
PRMT2		7.538616E-10
HPRT1		7.535457E-10
EGR1		7.533768E-10
RGS3		7.533383E-10
PCLAF		7.531165E-10
NRGN		7.530382E-10
CHAF1A		7.521555E-10
C1orf116		7.512386E-10
DCN		7.510941E-10
OPLAH		7.501457E-10
GAPVD1		7.494545E-10
TOP1		7.494313E-10
LAMB3		7.490558E-10
CAVIN2		7.481524E-10
LGMN		7.478169E-10
PIK3CD		7.47325E-10
SCGB3A2		7.469579E-10
EPOP		7.467029E-10
HEG1		7.465728E-10
PDGFA		7.465296E-10
SLCO3A1		7.465209E-10
CASP8		7.464455E-10
CDCA2		7.46306E-10
SERPINE1		7.459933E-10
XPO6		7.457711E-10
LIG1		7.457084E-10
RRM2		7.451747E-10
PDS5B		7.442054E-10
POU3F2		7.431944E-10
TPST1		7.427838E-10
LMNB2		7.422322E-10
FANCD2		7.4194E-10
RSPO2		7.418158E-10
LINP1		7.415082E-10
EVI2B		7.400389E-10
CRISPLD2		7.399809E-10
BMP2		7.391026E-10
LPAR5		7.388795E-10
DEPDC1B		7.388603E-10
STON2		7.375972E-10
CLEC2B		7.37361E-10
CRAT		7.372839E-10
ANXA6		7.371229E-10
TLL1		7.369607E-10
SLC25A22		7.354643E-10
SH3RF1		7.3488E-10
TNFSF18		7.348578E-10
LYAR		7.345546E-10
TANK		7.345465E-10
SETMAR		7.340816E-10
TUFT1		7.337136E-10
ECHDC3		7.337031E-10
EDN2		7.333738E-10
RPS23		7.329364E-10
MYL7		7.323672E-10
CXCL10		7.317991E-10
SKP2		7.317058E-10
DOK7		7.310982E-10
CHST15		7.31055E-10
MT-RNR2		7.304656E-10
PGAM4		7.286129E-10
LSM14B		7.283127E-10
RAB4B		7.277107E-10
ZBTB22		7.268093E-10
ARHGEF39		7.267765E-10
PIK3IP1		7.267739E-10
ZWINT		7.267648E-10
DKK1		7.266181E-10
RELB		7.260066E-10
MKNK2		7.257739E-10
NDC80		7.253497E-10
KDSR		7.25082E-10
MND1		7.245553E-10
SGCE		7.239705E-10
NLRP1		7.235556E-10
LSM6		7.234031E-10
SKIL		7.226749E-10
MYOT		7.224895E-10
COL1A2		7.223768E-10
LINC02015		7.222486E-10
PTK2B		7.217339E-10
NID2		7.213241E-10
SFMBT2		7.211603E-10
RTN2		7.204992E-10
NUP85		7.189758E-10
PPP1R14C		7.182827E-10
FOXA1		7.18262E-10
STARD10		7.180391E-10
FAM72C		7.178574E-10
SLAMF8		7.17462E-10
POPDC2		7.173708E-10
TIMM21		7.167774E-10
ST13		7.167491E-10
PXDN		7.157779E-10
MPDZ		7.156779E-10
SCEL		7.15516E-10
ALDH1A3		7.154029E-10
CNTN6		7.149538E-10
STK39		7.149327E-10
KLHL25		7.147655E-10
AKR1B15		7.140858E-10
OR2A7		7.132416E-10
CACYBP		7.122739E-10
IGF1		7.122447E-10
RUNDC3A		7.118095E-10
DBF4B		7.117764E-10
MMP2		7.116824E-10
MAT2B		7.110343E-10
SEMA3A		7.10919E-10
DENND1A		7.10622E-10
NPM3		7.092523E-10
ZNF608		7.090854E-10
CLEC12B		7.089899E-10
MCM10		7.078575E-10
SHISA4		7.077735E-10
TMCC3		7.075337E-10
RPRM		7.065234E-10
MRAS		7.061598E-10
TIMELESS		7.061281E-10
SH3TC1		7.059083E-10
MAP2		7.057011E-10
S100A9		7.053611E-10
SLC7A2		7.045477E-10
NEIL3		7.03425E-10
CKS1BP3		7.033192E-10
CCNA2		7.024298E-10
SGO2		7.019112E-10
ALCAM		7.015755E-10
CCL20		7.014727E-10
CXCL2		7.013168E-10
RECQL4		7.006622E-10
SDCBP2		7.004232E-10
SLC7A1		7.00303E-10
ANXA13		7.002475E-10
CORO2B		6.998834E-10
KIF20B		6.991905E-10
MLKL		6.976438E-10
HERPUD1		6.973242E-10
SESN3		6.970302E-10
RIN2		6.965702E-10
RBMS3		6.964952E-10
IRF6		6.963322E-10
PANX1		6.95832E-10
SNORA73A		6.955764E-10
ZNF675		6.954748E-10
MEGF6		6.946217E-10
CKAP2		6.946075E-10
ACSF2		6.941813E-10
HMGN2P5		6.937309E-10
TMEM97		6.935331E-10
MGLL		6.935117E-10
MRGPRX3		6.934564E-10
ANXA5		6.929698E-10
PRIM1		6.929623E-10
HSPG2		6.926756E-10
GUSBP3		6.922562E-10
S100A2		6.920589E-10
CCNF		6.919877E-10
SGO1		6.919466E-10
DNMT3A		6.918006E-10
DAPK1		6.916923E-10
EPHB3		6.914644E-10
NUP107		6.913043E-10
MSH2		6.910207E-10
ATAD5		6.903711E-10
FREM3		6.902413E-10
PARP3		6.892316E-10
CD9		6.891473E-10
SRGAP2B		6.884791E-10
SLFN13		6.884512E-10
RHEBL1		6.883753E-10
GSN		6.882647E-10
PPARGC1B		6.882334E-10
GJA5		6.880979E-10
IGFL3		6.880046E-10
POMP		6.880036E-10
ADGRG1		6.872211E-10
FAM133B		6.871064E-10
OVGP1		6.868678E-10
ARHGAP20		6.867729E-10
SPTLC1P1		6.865832E-10
HOMER2		6.859721E-10
SLC35F3		6.856484E-10
PLOD2		6.856276E-10
E2F8		6.844441E-10
ZNF358		6.841519E-10
PARPBP		6.839434E-10
CDR2L		6.834199E-10
PGPEP1L		6.831225E-10
PLXNB1		6.830736E-10
NEXN		6.83062E-10
LURAP1L		6.828593E-10
DHRS2		6.827551E-10
PTCD2		6.826437E-10
HELZ2		6.825897E-10
MARCH-I		6.822917E-10
PEAR1		6.822806E-10
DHRS9		6.821405E-10
CIP2A		6.818848E-10
ANO10		6.816176E-10
SCHIP1		6.809458E-10
NUAK2		6.804713E-10
PDPN		6.803553E-10
CENPJ		6.803154E-10
C1orf112		6.80222E-10
SMOC1		6.80191E-10
SOD2		6.799616E-10
ST6GAL1		6.797803E-10
VASN		6.795554E-10
LINC01615		6.795051E-10
METTL4		6.791895E-10
DDX53		6.790396E-10
CGAS		6.788362E-10
DANCR		6.785136E-10
DST		6.784665E-10
FANCI		6.7783E-10
DNAJB5		6.7778E-10
CCNG2		6.7761E-10
WNT11		6.774755E-10
TOM1		6.772599E-10
BCL2L12		6.770491E-10
PDGFC		6.766928E-10
PARD3		6.766905E-10
QSOX1		6.763458E-10
URGCP-MRPS24		6.762991E-10
POC1A		6.748097E-10
HMOX1		6.746602E-10
CLDN24		6.740622E-10
RAB27B		6.738155E-10
GDPD5		6.735314E-10
UBA6		6.734949E-10
DBF4		6.734387E-10
MAOA		6.733603E-10
SNTB1		6.73283E-10
BUB1B		6.731791E-10
DDAH2		6.730726E-10
CA12		6.72963E-10
ACACA		6.727455E-10
ACACB		6.727455E-10
ETS2		6.718798E-10
TSPAN18		6.718484E-10
GINS3		6.716314E-10
ZNF410		6.716157E-10
TMCC2		6.71364E-10
FHL2		6.708624E-10
RGS17		6.707154E-10
C18orf21		6.706839E-10
RUSC2		6.703686E-10
LAMB1		6.701758E-10
RRM1		6.693486E-10
ORM1		6.692272E-10
KDR		6.684605E-10
DCK		6.678306E-10
SEC24D		6.676806E-10
ARHGEF2		6.676173E-10
EPHA7		6.673561E-10
PLSCR3		6.673048E-10
TTK		6.659958E-10
CAPRIN2		6.657097E-10
TIPIN		6.654021E-10
IL31RA		6.653624E-10
PDSS1		6.653282E-10
TMEM91		6.652834E-10
MTHFD2L		6.647069E-10
CENPBD1		6.643291E-10
BCL6		6.637593E-10
VSNL1		6.633708E-10
DRAM1		6.629872E-10
CENPS-CORT		6.627278E-10
RARB		6.624572E-10
GTF2I		6.618936E-10
C8orf48		6.616131E-10
PRR15		6.613777E-10
C18orf25		6.610638E-10
RETREG1		6.606817E-10
C4orf19		6.590621E-10
BCAN		6.589313E-10
CCDC150		6.587823E-10
FOSL2		6.580464E-10
RANBP1		6.578982E-10
GSAP		6.564407E-10
OSBPL6		6.563981E-10
ABCG1		6.555284E-10
PDGFB		6.553776E-10
MLH3		6.553625E-10
MSH6		6.553318E-10
SYNC		6.55315E-10
CLIC5		6.552317E-10
TDRD9		6.550469E-10
AOAH		6.550366E-10
RFC3		6.542643E-10
TNS1		6.541221E-10
TMEM265		6.537753E-10
IL4R		6.537667E-10
CENPA		6.534006E-10
TSPAN5		6.521756E-10
RSPH9		6.516132E-10
MYB		6.513734E-10
ABHD16A		6.512084E-10
BASP1		6.511988E-10
ATP10B		6.509616E-10
IL32		6.509252E-10
MBP		6.491828E-10
ODAPH		6.487737E-10
ANXA8		6.487463E-10
ADRA1B		6.484828E-10
CHRM3		6.483657E-10
MCM7		6.483295E-10
LYRM9		6.481506E-10
SBNO2		6.477932E-10
NIPAL4		6.472571E-10
MXD3		6.467903E-10
RAB31		6.463967E-10
C6orf118		6.461696E-10
YPEL5		6.459792E-10
KIF2B		6.458227E-10
SLC39A10		6.453713E-10
TGFB1I1		6.451209E-10
ACOD1		6.447455E-10
FJX1		6.443789E-10
LDHAP4		6.440997E-10
FTH1		6.439984E-10
CDH12		6.437744E-10
LPXN		6.435952E-10
KLHDC7B		6.426233E-10
BACH2		6.425214E-10
PLA2G4A		6.420616E-10
MIR3945HG		6.413721E-10
CENPP		6.412451E-10
CRIM1		6.41115E-10
ESX1		6.407742E-10
C11orf58		6.406441E-10
MISP		6.406425E-10
ABHD17C		6.405355E-10
FSTL3		6.400941E-10
CYP7A1		6.400732E-10
MMP19		6.399399E-10
PLCZ1		6.398795E-10
TSEN2		6.396632E-10
ERCC6L		6.391987E-10
MLLT11		6.377277E-10
SEL1L3		6.376029E-10
TOE1		6.374624E-10
FAM110C		6.371892E-10
ITGB2		6.371585E-10
LAMC1		6.371169E-10
BMP10		6.361177E-10
MYH15		6.360073E-10
NCF2		6.35889E-10
EXOSC5		6.353579E-10
PRDM14		6.349737E-10
TMEM132A		6.345618E-10
PGM3		6.344288E-10
UBE2E3		6.331657E-10
IGBP1		6.331472E-10
SUB1		6.326306E-10
UGT2A2		6.324925E-10
ATP1B1		6.324438E-10
SYNM		6.324297E-10
RGS20		6.318949E-10
BRI3BP		6.316598E-10
ARHGEF18		6.314834E-10
TINAGL1		6.311859E-10
MREG		6.306701E-10
POLD3		6.303281E-10
FAM111A		6.29759E-10
OR4E1		6.297127E-10
SMC1A		6.292302E-10
RREB1		6.289353E-10
ZNF644		6.288828E-10
SH3TC2		6.286018E-10
POLM		6.280696E-10
SLCO4A1		6.280566E-10
CBX4		6.276967E-10
C16orf45		6.274999E-10
COBL		6.27327E-10
FLT3LG		6.273209E-10
ADGRL2		6.268885E-10
RAI14		6.267076E-10
CLCN4		6.265857E-10
ID1		6.260051E-10
SLC16A5		6.255315E-10
ORAI3		6.253954E-10
LTBP4		6.249655E-10
APOL1		6.247725E-10
TCOF1		6.246718E-10
ATP6AP1L		6.245217E-10
PLA2G4F		6.241441E-10
RFC5		6.240766E-10
GREB1L		6.238256E-10
MID1		6.237549E-10
ANKS1B		6.234564E-10
RAD18		6.234402E-10
MYORG		6.232951E-10
MAPK13		6.224681E-10
TRIM35		6.224129E-10
IL33		6.221654E-10
ARRDC4		6.221313E-10
FAM111B		6.212256E-10
EXOC6		6.21075E-10
FAM27B		6.209083E-10
TMED9		6.208416E-10
DACH1		6.20785E-10
CHDH		6.205554E-10
TMEM9B-AS1		6.205536E-10
PPBP		6.205023E-10
KLF11		6.204777E-10
CENPE		6.203705E-10
ATAD2		6.19768E-10
LY96		6.195129E-10
OC90		6.192134E-10
HASPIN		6.190001E-10
CHTF18		6.189325E-10
TNFAIP3		6.185102E-10
CSF1		6.177638E-10
NECTIN4		6.17405E-10
PTPRZ1		6.17166E-10
PHLDB1		6.157046E-10
PTK2		6.141953E-10
ZKSCAN1		6.137929E-10
FNDC3B		6.134914E-10
ASPM		6.134499E-10
TYMP		6.132554E-10
TIMP1		6.122032E-10
ACPP		6.119973E-10
EPPK1		6.113072E-10
MMP14		6.106271E-10
PBOV1		6.104624E-10
LARP4B		6.101098E-10
MYO7B		6.097516E-10
NALCN		6.094685E-10
ASXL3		6.092025E-10
CYBRD1		6.090228E-10
RN7SL622P		6.089666E-10
SERPINB7		6.087661E-10
ANGPTL4		6.086056E-10
HMGB2		6.085958E-10
SAA2-SAA4		6.081402E-10
OPN3		6.077172E-10
C2		6.075612E-10
CKMT2		6.071662E-10
LEKR1		6.063406E-10
ROBO1		6.063196E-10
RNF135		6.06165E-10
HLA-DPB1		6.058625E-10
CREB3L2		6.058461E-10
KCNE4		6.05276E-10
PPP2R2B		6.052053E-10
USP6NL		6.043729E-10
PCNX1		6.042498E-10
LGALS9		6.041952E-10
FBLN1		6.037379E-10
PFKFB3		6.035792E-10
SERPINB1		6.03334E-10
TOMM34		6.03013E-10
KCTD15		6.027386E-10
SBSN		6.027119E-10
KIF18B		6.026207E-10
SAPCD2		6.025135E-10
VIPR1		6.023279E-10
ARMC4		6.023114E-10
HSD11B1L		6.018456E-10
HSPB1		6.017514E-10
MIR210HG		6.015936E-10
ADGRF4		6.01525E-10
HLA-DPA1		6.014937E-10
DGAT2		6.01492E-10
TFEB		6.009594E-10
VSIR		6.00837E-10
DNA2		5.999882E-10
IL18		5.996231E-10
BIRC3		5.994859E-10
MCM6		5.994832E-10
CKS1B		5.994475E-10
STMN1		5.994055E-10
FEN1		5.990929E-10
PTHLH		5.988217E-10
SPRR1A		5.985679E-10
RGS18		5.983355E-10
KPNA2		5.974965E-10
PTPDC1		5.973727E-10
CASC19		5.970661E-10
LYPLAL1		5.967507E-10
IL11		5.96721E-10
NPY		5.964935E-10
EFEMP1		5.964082E-10
GLA		5.96069E-10
FMNL2		5.960315E-10
LRP1		5.959996E-10
TMED7-TICAM2		5.958296E-10
WNT7A		5.954379E-10
ANTXR2		5.95432E-10
RBCK1		5.953467E-10
ARHGAP26		5.951238E-10
IFITM1		5.949701E-10
ILK		5.943903E-10
SPATS2L		5.942585E-10
MAP2K3		5.938368E-10
NCAPD2		5.93445E-10
RASSF7		5.934388E-10
IPMK		5.934235E-10
LINC00598		5.933045E-10
FNDC4		5.931744E-10
UBE2H		5.93063E-10
RASL11B		5.930412E-10
MAGEC2		5.9285E-10
CHAF1B		5.925719E-10
GEMIN4		5.921929E-10
FMNL1		5.915649E-10
ALDH8A1		5.915084E-10
TMEM98		5.910176E-10
HBEGF		5.909552E-10
CIT		5.90944E-10
LINC00313		5.907733E-10
SNHG8		5.901686E-10
COL17A1		5.895921E-10
FANCG		5.893965E-10
HIF1A		5.887951E-10
RHOC		5.887422E-10
RTP4		5.882675E-10
TSPAN15		5.877471E-10
YAP1		5.877296E-10
MAGED1		5.874589E-10
FN1		5.873855E-10
FANCA		5.873844E-10
IFI16		5.873274E-10
NASP		5.870717E-10
CCNE1		5.870517E-10
EME1		5.864468E-10
FMN2		5.861531E-10
DIPK2A		5.860817E-10
FADS3		5.858061E-10
NMNAT3		5.850762E-10
GPR155		5.847087E-10
RAPGEF3		5.845859E-10
AMD1		5.845798E-10
SLC43A3		5.84339E-10
SLC25A29		5.840601E-10
PLK4		5.8353E-10
ERMN		5.833835E-10
MYBL2		5.829586E-10
RRBP1		5.82656E-10
THOC3		5.825252E-10
DENND6B		5.816272E-10
IGFL1P1		5.816235E-10
INSC		5.815889E-10
CCNA1		5.812119E-10
DAPP1		5.809531E-10
LCE3E		5.807299E-10
CFH		5.807243E-10
KNTC1		5.803132E-10
CRYAB		5.801045E-10
PRR5L		5.800298E-10
DTYMK		5.798308E-10
PTPRB		5.797657E-10
TYMS		5.79624E-10
FAM81A		5.794489E-10
GABARAPL1		5.791683E-10
BRINP3		5.784205E-10
PTBP2		5.777149E-10
TRPC6		5.77481E-10
JAG1		5.774529E-10
HPDL		5.773213E-10
SUSD4		5.773143E-10
LDHA		5.77224E-10
HR		5.771999E-10
BIRC5		5.769075E-10
TFAP4		5.765894E-10
MIR193BHG		5.764598E-10
HCP5		5.763106E-10
VARS2		5.758203E-10
FBXO33		5.755245E-10
ZNF438		5.754186E-10
WRAP53		5.753658E-10
ASPHD2		5.752871E-10
WNT3		5.749842E-10
CRCT1		5.748409E-10
NGEF		5.743228E-10
ZNF175		5.739013E-10
DNAJC12		5.736594E-10
GCFC2		5.736458E-10
SPAG5		5.734969E-10
SERINC2		5.730668E-10
SNORD3B-1		5.727639E-10
STC2		5.724438E-10
SAP30		5.72441E-10
BCL2L11		5.718009E-10
HAUS7		5.717414E-10
CIART		5.716261E-10
STEAP4		5.714262E-10
PTPN12		5.713635E-10
CPZ		5.712189E-10
CD200		5.707937E-10
IGFBP7		5.705653E-10
SPHKAP		5.70398E-10
CLDN1		5.702683E-10
THSD7A		5.698046E-10
SPRR2E		5.696032E-10
GMNN		5.685595E-10
RAET1G		5.683281E-10
FAM72A		5.682018E-10
LAMB2		5.680404E-10
MTMR9LP		5.675155E-10
RBM47		5.674706E-10
CXCR1		5.671195E-10
VWA5B1		5.670881E-10
JMY		5.670118E-10
CENPM		5.669671E-10
ADCY7		5.669466E-10
ARHGAP15		5.668951E-10
GPX2		5.667565E-10
PGM2L1		5.667209E-10
CNDP2		5.665599E-10
LTBP1		5.664427E-10
POLQ		5.663042E-10
FRMD6		5.658793E-10
PTGS2		5.657727E-10
RHBDD2		5.656867E-10
ADRA1D		5.656465E-10
HELLS		5.654363E-10
F3		5.653719E-10
FGB		5.652935E-10
ICE1		5.651236E-10
SMOX		5.649046E-10
SERPINF2		5.64719E-10
CISH		5.646315E-10
SPOCD1		5.644077E-10
SP140L		5.634752E-10
PRR11		5.634376E-10
ANO3		5.631422E-10
DYNLRB2		5.631044E-10
MIS18A		5.628565E-10
FAM107B		5.62754E-10
CCNE2		5.626656E-10
SQOR		5.625171E-10
PJA2		5.616066E-10
TCEA1		5.610014E-10
DSP		5.609576E-10
ATP6V0E2		5.601318E-10
KRT4		5.598883E-10
GADD45A		5.595947E-10
TGFBR3		5.589334E-10
MYD88		5.589182E-10
CCNI		5.583147E-10
FAM20C		5.581503E-10
CARTPT		5.579407E-10
ATP13A2		5.57276E-10
KIAA0513		5.570921E-10
TAP2		5.566243E-10
MIRLET7A1HG		5.563219E-10
DDX18		5.563012E-10
WFDC21P		5.56274E-10
IFI35		5.56199E-10
PLK2		5.553525E-10
VCL		5.549816E-10
SPRED1		5.54304E-10
SHROOM2		5.54097E-10
CDC20		5.53896E-10
NKX3-1		5.53623E-10
SNRPGP4		5.53317E-10
KIF11		5.532639E-10
NOXA1		5.532378E-10
NABP1		5.526756E-10
NRP2		5.524327E-10
PDE10A		5.523371E-10
BARD1		5.519814E-10
PLXDC2		5.519705E-10
OPTN		5.516555E-10
MYH9		5.514794E-10
NGF		5.512426E-10
STK31		5.508886E-10
ANG		5.50717E-10
BTN2A2		5.504791E-10
GNG13		5.503698E-10
TUBB4B		5.50318E-10
S100A7		5.500868E-10
SLC27A2		5.500203E-10
EIF2AK2		5.496442E-10
SLC9A9		5.494539E-10
PDGFD		5.494496E-10
TLE1		5.494352E-10
CEP162		5.491473E-10
EGFR		5.489029E-10
TCAF2P1		5.486618E-10
PERP		5.480531E-10
DLX2		5.477384E-10
RPL26		5.475293E-10
PAR		5.47504E-10
LUM		5.47433E-10
TPH2		5.472569E-10
RIPK4		5.471301E-10
IQCJ-SCHIP1		5.46731E-10
MYC		5.466027E-10
AGFG2		5.464749E-10
BPGM		5.46234E-10
TBL1X		5.455611E-10
EPB41L2		5.453963E-10
PCDH7		5.452551E-10
CITED2		5.452124E-10
HSD11B1		5.450056E-10
SLC25A15		5.438847E-10
RGS4		5.43733E-10
ADAMTS6		5.435813E-10
CALM3		5.435302E-10
AFAP1L1		5.434895E-10
ERBB3		5.4318E-10
PTPRS		5.430861E-10
RHOB		5.430095E-10
GPATCH2		5.421946E-10
PRTG		5.419287E-10
PIGCP1		5.418396E-10
SEMA3C		5.417324E-10
MAP4K4		5.410058E-10
KIF14		5.409758E-10
SNORA23		5.408707E-10
IQGAP2		5.403579E-10
RIBC2		5.402512E-10
CD3EAP		5.399253E-10
WIPI1		5.395218E-10
MVP		5.394891E-10
ZNFX1		5.394038E-10
ALDOC		5.392564E-10
IFNGR1		5.383013E-10
LINC02593		5.379306E-10
EPB41L1		5.37868E-10
ANO4		5.378085E-10
RANBP6		5.378061E-10
VPS9D1-AS1		5.37804E-10
ATP2B4		5.377744E-10
SPC24		5.377695E-10
RASSF10		5.376908E-10
JRK		5.373659E-10
RHBDF1		5.373005E-10
SPATS2		5.370098E-10
SELPLG		5.367265E-10
SECTM1		5.364832E-10
AFF4		5.364014E-10
NUDT1		5.361401E-10
CSRP2		5.358031E-10
MITF		5.353706E-10
MBL2		5.35079E-10
GINS4		5.349303E-10
IFNLR1		5.343858E-10
TMEM74		5.343583E-10
STAT1		5.343308E-10
LTC4S		5.339317E-10
LINC02657		5.338177E-10
PJA1		5.33437E-10
HEXIM2		5.333156E-10
SLC22A2		5.333017E-10
FOLR1		5.33256E-10
CPNE8		5.332358E-10
SIX1		5.328866E-10
HLA-DMA		5.326486E-10
ARL4C		5.32621E-10
PTTG1		5.323235E-10
UBE2C		5.317341E-10
NUP93		5.316539E-10
P4HA3		5.316214E-10
APELA		5.313239E-10
COQ8A		5.309148E-10
FBXO5		5.309096E-10
MYH2		5.307859E-10
CAPN3		5.304791E-10
CHST2		5.304108E-10
GMNC		5.296358E-10
CGB8		5.296309E-10
KCTD16		5.295707E-10
DUSP23		5.294317E-10
BMP4		5.292437E-10
HSD3B7		5.291559E-10
MAP3K7CL		5.287506E-10
YBX1		5.286204E-10
RIOX2		5.284787E-10
MED24		5.283136E-10
HSPA1A		5.280733E-10
FAM72D		5.277859E-10
ADAM8		5.275375E-10
KSR1		5.275231E-10
BCL10		5.274883E-10
SLC43A2		5.271428E-10
CGB5		5.267069E-10
SERPINB3		5.266002E-10
RN7SL1		5.26041E-10
HSF2BP		5.259286E-10
ALG10		5.254451E-10
HYI		5.254248E-10
ALOX5AP		5.254231E-10
EFR3A		5.252109E-10
TMEM139		5.249837E-10
SNORA75		5.248942E-10
TRNP1		5.248568E-10
AHNAK2		5.246084E-10
FBLIM1		5.245136E-10
YAE1		5.244621E-10
SGCG		5.242633E-10
THEMIS2		5.240599E-10
KRT6B		5.239964E-10
SRSF7		5.235205E-10
SESN1		5.232702E-10
TUBA1B		5.231183E-10
TARSL2		5.230953E-10
ALG13-AS1		5.230104E-10
TAF13		5.229741E-10
CHRNA5		5.225218E-10
EVI2A		5.221596E-10
SAMD5		5.220149E-10
CDCA7		5.218055E-10
FANCB		5.215448E-10
LARP6		5.215194E-10
RPL32P29		5.2151E-10
KLC4		5.212898E-10
AFAP1L2		5.212378E-10
TP63		5.21229E-10
GPCPD1		5.208447E-10
C12orf54		5.207795E-10
LINC02582		5.200733E-10
CMTM3		5.191754E-10
FLVCR2		5.187914E-10
TMED10		5.184027E-10
SOX3		5.183356E-10
RTN4R		5.17526E-10
PCDHGA10		5.175166E-10
INHBA		5.173921E-10
MBOAT2		5.169419E-10
BRWD3		5.167748E-10
HLA-B		5.166079E-10
ABCD1		5.161388E-10
DQX1		5.160273E-10
NUDT15		5.159092E-10
CDC25B		5.157219E-10
CSE1L		5.157065E-10
CKS2		5.155459E-10
PSG5		5.155205E-10
GTF2IP4		5.152401E-10
PAQR5		5.152225E-10
BLNK		5.150964E-10
P4HA2		5.149576E-10
CXCL3		5.147742E-10
PMP22		5.144279E-10
PLA2G4E		5.14173E-10
AKR1B10		5.140758E-10
TRPC7		5.140602E-10
SERBP1		5.137432E-10
ID2		5.135745E-10
ORMDL2		5.134483E-10
NRG3		5.129928E-10
STMND1		5.12763E-10
MYL9		5.126442E-10
TRIM15		5.126138E-10
BCKDHA		5.125396E-10
INHBB		5.121372E-10
NOX5		5.12054E-10
SLC15A5		5.117403E-10
PKHD1		5.11622E-10
BAG1		5.113338E-10
MMP9		5.109369E-10
HIST1H1PS1		5.107199E-10
MAP6		5.106761E-10
SEPT-VI		5.103093E-10
TMEM72		5.100597E-10
SLC25A28		5.098815E-10
FAM83A-AS1		5.098731E-10
MT2A		5.097941E-10
LIMCH1		5.096317E-10
COL1A1		5.090154E-10
CNFN		5.089586E-10
CREG2		5.08946E-10
CDCA8		5.089452E-10
NLGN4X		5.084466E-10
MATN3		5.080342E-10
TIMP2		5.079409E-10
PARP10		5.078746E-10
MIR3648-2		5.068697E-10
OVOL1-AS1		5.068106E-10
SLIT2		5.066514E-10
C17orf51		5.066398E-10
RAD51AP2		5.064363E-10
TRMT9B		5.061407E-10
ODC1		5.058464E-10
HIST2H2BE		5.05521E-10
VEGFC		5.054649E-10
FEM1C		5.054625E-10
NES		5.052844E-10
IFITM10		5.05246E-10
TNFRSF6B		5.048641E-10
RPS6KA2		5.047786E-10
TNFSF4		5.045453E-10
TCAF2		5.044163E-10
CD14		5.042339E-10
SORT1		5.042241E-10
PNRC1		5.040681E-10
EHD1		5.039938E-10
ELK3		5.038191E-10
CD24		5.037407E-10
SEPT-V		5.036231E-10
SSR3		5.031677E-10
GLRA1		5.031404E-10
PFAS		5.02981E-10
RNF152		5.028622E-10
SLC16A2		5.028076E-10
CHCHD10		5.025325E-10
HIST1H2BD		5.024432E-10
HDAC2		5.021162E-10
CDA		5.020908E-10
CUX1		5.019878E-10
EFNB3		5.018284E-10
OSER1-DT		5.017461E-10
SPX		5.013054E-10
ESCO1		5.01285E-10
HPGD		5.011403E-10
ACTR3		5.005238E-10
LINC02482		5.003742E-10
MCF2		5.001647E-10
MCHR1		4.998554E-10
SLC25A23		4.993803E-10
RMDN2		4.992097E-10
ADGRG7		4.991165E-10
RHOBTB2		4.990921E-10
PEG10		4.990561E-10
CDKN2B		4.989701E-10
DLX6		4.989378E-10
CEP57L1		4.988197E-10
MKI67		4.988109E-10
PSRC1		4.988055E-10
CCDC33		4.987393E-10
SNORA14B		4.987328E-10
S100A10		4.987159E-10
SCML1		4.985931E-10
SLC19A1		4.985278E-10
CLIC3		4.982057E-10
BLOC1S5-TXNDC5		4.97998E-10
HSP90AA1		4.979967E-10
MEPE		4.979426E-10
ACSL4		4.971519E-10
SFTA1P		4.969442E-10
IFNAR2		4.964898E-10
EPHB2		4.962801E-10
VAMP5		4.961005E-10
ERVMER34-1		4.960535E-10
TEAD1		4.95964E-10
SLC44A2		4.957938E-10
SH2D4A		4.957084E-10
TLR3		4.944121E-10
LIFR		4.941624E-10
SERPING1		4.940155E-10
ZFP36L1		4.938279E-10
EID2		4.937838E-10
NCAPH		4.936573E-10
DRC3		4.935686E-10
GNPNAT1		4.934939E-10
DIXDC1		4.932238E-10
CRH		4.930687E-10
MGAT4C		4.930346E-10
SEMA7A		4.926967E-10
THSD7B		4.922705E-10
FNBP1		4.920246E-10
CDCA3		4.916772E-10
TNFRSF21		4.914353E-10
CTNNAL1		4.911563E-10
HAND1		4.907517E-10
FAM25C		4.907236E-10
DAW1		4.906294E-10
CDK14		4.902955E-10
RAET1L		4.900558E-10
DLGAP5		4.898423E-10
APBB3		4.896494E-10
MDGA1		4.889393E-10
NUDCD1		4.88599E-10
DCST1-AS1		4.880199E-10
CNR2		4.879396E-10
CENPN		4.878039E-10
CNTNAP1		4.869258E-10
TGFA		4.86884E-10
CDC37L1		4.867355E-10
CALHM2		4.865513E-10
PC		4.865347E-10
NCAPG		4.863238E-10
MSN		4.863012E-10
SOCS2-AS1		4.861339E-10
SLC9A1		4.860745E-10
GLCE		4.856209E-10
C11orf54		4.853283E-10
C20orf141		4.853228E-10
PLCH2		4.853186E-10
HSD17B2		4.852073E-10
BBX		4.85156E-10
BET1		4.843685E-10
LAP3		4.843462E-10
TWSG1		4.842994E-10
HEATR3		4.840457E-10
IFI6		4.838919E-10
STRA6		4.836051E-10
POLR2M		4.835325E-10
PSMB10		4.834323E-10
LY6K		4.831871E-10
ARHGAP11A		4.831134E-10
FAM83A		4.827614E-10
GUCY1A2		4.826867E-10
MRPL48		4.826321E-10
MICAL1		4.825503E-10
PARP12		4.825191E-10
LYPD1		4.820089E-10
SCLT1		4.819438E-10
PSMD2		4.818733E-10
CTPS1		4.814311E-10
DNMT1		4.809274E-10
SCNN1G		4.805221E-10
RCC1		4.799913E-10
NRG1		4.795069E-10
NDUFC2-KCTD14		4.791569E-10
PCDH8		4.790248E-10
ESRRB		4.788748E-10
UBE2T		4.785834E-10
CENPW		4.783568E-10
GPR161		4.780007E-10
SLC16A13		4.778893E-10
NSUN6		4.778636E-10
TAGLN2		4.777126E-10
CNST		4.771085E-10
ANKRD2		4.769149E-10
SMURF2		4.766416E-10
MSANTD3		4.765891E-10
CDKN2D		4.763869E-10
COL12A1		4.761288E-10
DUOXA1		4.758006E-10
KRT86		4.751556E-10
DYNC2H1		4.750727E-10
HIST3H2A		4.749463E-10
DNAJB2		4.747367E-10
GRHL2		4.745882E-10
KHK		4.745412E-10
TUBB2B		4.745279E-10
PLSCR1		4.74478E-10
CALM2		4.739883E-10
SLC16A4		4.739414E-10
C5orf56		4.737691E-10
ALYREF		4.736864E-10
DYSF		4.734294E-10
RAB30		4.733733E-10
DDX11		4.732562E-10
ASAH2		4.732263E-10
CHRNA9		4.729646E-10
RAD54B		4.729444E-10
VWA3B		4.729288E-10
CASP14		4.728279E-10
MME		4.726952E-10
LY6E		4.726837E-10
TOMM6		4.725559E-10
ALOX12B		4.723893E-10
KLC3		4.722567E-10
LPAR1		4.722313E-10
THEM5		4.722032E-10
AMIGO2		4.721987E-10
TREM1		4.719525E-10
ADAMTS17		4.717505E-10
ITGBL1		4.714004E-10
GRINA		4.712839E-10
PLAU		4.712126E-10
RRP7BP		4.710451E-10
ZBTB7C		4.709521E-10
IMPDH1		4.703561E-10
STAT3		4.700995E-10
GINS2		4.700158E-10
NEURL1B		4.698203E-10
TXLNG		4.69694E-10
IL17RE		4.693787E-10
NEDD4L		4.691925E-10
GCLC		4.690879E-10
TMC6		4.690386E-10
HSBP1		4.690144E-10
PPFIA4		4.687019E-10
SYN3		4.685631E-10
CREG1		4.676679E-10
RGS2		4.675959E-10
PDE3A		4.673843E-10
POU2AF1		4.673745E-10
IGSF9		4.672216E-10
MILR1		4.670134E-10
GLI2		4.667224E-10
TPX2		4.667191E-10
BST2		4.666653E-10
BCL2L14		4.664437E-10
APCDD1		4.662774E-10
NUF2		4.661069E-10
TEAD4		4.658607E-10
EIF1B		4.649205E-10
LCE3D		4.648661E-10
LOXL4		4.645905E-10
IFITM2		4.645652E-10
ZMYND15		4.644317E-10
LAMB4		4.643868E-10
RFX5		4.643108E-10
LZTS3		4.642373E-10
LEF1		4.639009E-10
SEC31B		4.634443E-10
PTN		4.633441E-10
ENTPD3		4.632283E-10
CRY1		4.631611E-10
PRUNE2		4.630094E-10
NPAS2		4.628153E-10
SNAI2		4.626643E-10
IGSF3		4.623987E-10
RAB7B		4.623823E-10
SPARC		4.622103E-10
ELF3-AS1		4.616869E-10
HAUS8		4.616028E-10
H2AFZ		4.615105E-10
ABR		4.609625E-10
IFIT2		4.605703E-10
SFTPD		4.604559E-10
CCDC85C		4.603642E-10
SYBU		4.602733E-10
CSRP1		4.59639E-10
RAD51AP1		4.593952E-10
FGFR2		4.592807E-10
HOXA5		4.59273E-10
C4A		4.588717E-10
TRIM37		4.588053E-10
MEDAG		4.586197E-10
ITGA1		4.585203E-10
MUCL1		4.583115E-10
TRPM6		4.581912E-10
HS3ST3A1		4.575525E-10
FKBP5		4.574361E-10
ECT2		4.573577E-10
ABHD4		4.573571E-10
SMIM14		4.570851E-10
SPSB1		4.568159E-10
TSPAN9		4.565522E-10
PLD5		4.563981E-10
KRT85		4.56297E-10
SLC15A3		4.562625E-10
DUSP2		4.560948E-10
S1PR1		4.559617E-10
CACUL1		4.557951E-10
CLIC1		4.556938E-10
EMP1		4.554962E-10
NEB		4.55263E-10
IL27RA		4.552082E-10
C18orf54		4.550958E-10
CYTOR		4.549454E-10
ISL1		4.549277E-10
VAT1		4.549239E-10
FBN2		4.546062E-10
TCEA2		4.545478E-10
OCIAD2		4.541863E-10
G2E3		4.540887E-10
SDSL		4.539898E-10
SH3YL1		4.537484E-10
VTI1A		4.537239E-10
SKA3		4.533995E-10
GEN1		4.533129E-10
TM4SF1		4.529662E-10
HIST2H2AA4		4.529237E-10
CGNL1		4.525281E-10
ADAMTS3		4.52179E-10
LINC00623		4.52126E-10
PODXL		4.520829E-10
LRR1		4.517782E-10
CDC45		4.517592E-10
HLA-DOA		4.516098E-10
STMN3		4.511289E-10
ATOH8		4.507463E-10
NUSAP1		4.504461E-10
PHF19		4.504425E-10
DOHH		4.504195E-10
ADORA2B		4.50226E-10
CENPF		4.497574E-10
CCNB1		4.494341E-10
CTSD		4.494084E-10
LTBP3		4.493727E-10
SLC44A1		4.49056E-10
HBP1		4.489887E-10
HACD3		4.489853E-10
SP140		4.487496E-10
MED18		4.486238E-10
NARS2		4.485406E-10
BCAP29		4.484735E-10
C15orf48		4.481801E-10
FAM124B		4.481048E-10
FGFR3		4.480107E-10
MACF1		4.477493E-10
TNFAIP1		4.476124E-10
EZH2		4.473671E-10
PAQR7		4.472105E-10
SLC4A3		4.470694E-10
CTSC		4.470527E-10
GPRC5C		4.470108E-10
KRT14		4.468045E-10
CCDC34		4.467408E-10
SNHG4		4.464539E-10
KRT1		4.462604E-10
SERTAD4-AS1		4.457419E-10
GNAQ		4.456385E-10
MT1F		4.45634E-10
UBASH3B		4.449637E-10
RGS6		4.449518E-10
VEGFA		4.446395E-10
YPEL3		4.444528E-10
HLA-DOB		4.440661E-10
ZNF132		4.439481E-10
CYP1B1-AS1		4.438656E-10
UNC13C		4.429465E-10
ERC1		4.427684E-10
LOX		4.425748E-10
SEMA4B		4.424026E-10
PLA2G6		4.422331E-10
ADM2		4.41931E-10
BANCR		4.416962E-10
LRAT		4.413141E-10
IGSF5		4.413005E-10
IL15RA		4.41225E-10
BUB1		4.410646E-10
GBP1P1		4.408166E-10
KLF6		4.407872E-10
MTURN		4.406592E-10
TSC22D2		4.403372E-10
TRIL		4.402912E-10
INSL6		4.399465E-10
SNORD3A		4.397861E-10
SERPINB13		4.397817E-10
PORCN		4.397586E-10
PCBP3		4.396434E-10
TICRR		4.3956E-10
MCTP1		4.394243E-10
ADIRF		4.393776E-10
CHSY3		4.393593E-10
KDELR3		4.393106E-10
PLEKHO1		4.392326E-10
GDE1		4.391924E-10
MAP3K7		4.387792E-10
PXDC1		4.385919E-10
CRB2		4.38498E-10
OAS3		4.380763E-10
SH2B3		4.379719E-10
FBXL16		4.378421E-10
MSLN		4.377842E-10
GAS6		4.37597E-10
VCAN		4.374352E-10
PDCD4		4.373248E-10
F12		4.37217E-10
MOB3B		4.369412E-10
RHBDF2		4.368775E-10
IL12RB1		4.367983E-10
HLA-DQB1		4.367029E-10
FIBIN		4.360424E-10
LINC00862		4.359923E-10
CDCA5		4.358287E-10
FBXO15		4.357406E-10
ARRDC3		4.356009E-10
HAO1		4.354235E-10
PHF3		4.34863E-10
NFE2L1		4.348375E-10
NKAIN2		4.348123E-10
CFL2		4.346422E-10
PRPF18		4.344537E-10
FBXO32		4.339751E-10
PSCA		4.338985E-10
XRCC2		4.335763E-10
PNPLA2		4.332697E-10
ACOT9		4.331592E-10
SEPT4-AS1		4.330528E-10
DNER		4.329665E-10
CCNJL		4.328737E-10
CENPL		4.328403E-10
DHX37		4.324502E-10
SORBS2		4.322047E-10
LAMA2		4.319353E-10
ATP8A2		4.316191E-10
HMMR		4.314009E-10
FHOD3		4.313272E-10
HSPB1P1		4.311132E-10
PPARGC1A		4.310782E-10
SEPT-X		4.305709E-10
FSTL1		4.305211E-10
TTLL7		4.305115E-10
CENPU		4.30239E-10
OIP5		4.301725E-10
ICAM4		4.29329E-10
DOCK1		4.291872E-10
ELL2		4.289182E-10
CNTNAP3		4.289083E-10
TRIP13		4.286408E-10
TP53INP1		4.285665E-10
EFNA1		4.283343E-10
METTL9		4.277234E-10
LGALS7B		4.275265E-10
RAD50		4.272806E-10
RAB43		4.272034E-10
XAF1		4.27203E-10
SNN		4.271356E-10
SOWAHC		4.268013E-10
GALNT14		4.263278E-10
MR1		4.260488E-10
FDCSP		4.259587E-10
ALX4		4.251878E-10
CARD16		4.25012E-10
OGFRL1		4.247297E-10
FGD5		4.244563E-10
BTBD3		4.244468E-10
IFFO2		4.2336E-10
VLDLR		4.233084E-10
TBC1D2		4.232672E-10
PTCHD4		4.232416E-10
DNAJC4		4.231398E-10
SYT12		4.230549E-10
DDX60		4.226249E-10
DAPK3		4.224266E-10
SAMHD1		4.223199E-10
PTPRU		4.22009E-10
RRAS		4.21961E-10
MYBL1		4.219283E-10
ATP6V0A4		4.218984E-10
SMC4		4.218881E-10
IL17RA		4.218839E-10
SLC39A13		4.216343E-10
ENPP2		4.215807E-10
ARHGEF28		4.215211E-10
MFGE8		4.212426E-10
LMO7		4.207038E-10
CCDC134		4.206586E-10
HLA-DRB5		4.205173E-10
CLSPN		4.204363E-10
MINDY3		4.204244E-10
SPINK6		4.203993E-10
CYP4F22		4.202999E-10
GOLM1		4.19851E-10
EXO1		4.194157E-10
NFASC		4.189633E-10
DUSP5		4.188637E-10
RPGR		4.188459E-10
MOB3C		4.187604E-10
SLC35B1		4.182148E-10
GCA		4.181888E-10
CASP7		4.18056E-10
CELSR2		4.178986E-10
CTSS		4.177988E-10
GNG11		4.177228E-10
RAPSN		4.172543E-10
RPSAP52		4.171354E-10
GLCCI1		4.170404E-10
BIRC2		4.169765E-10
ALPP		4.169526E-10
ETFDH		4.167425E-10
AVPI1		4.167017E-10
FLNB		4.165615E-10
SYDE1		4.158493E-10
B4GALNT3		4.15692E-10
STX11		4.156702E-10
PYDC2		4.15601E-10
GABRE		4.155042E-10
MSRB3		4.154562E-10
NOCT		4.153844E-10
MVD		4.152677E-10
CCDC174		4.150014E-10
HES1		4.149991E-10
ATG10		4.149222E-10
DPYS		4.148525E-10
PGGHG		4.148412E-10
CD55		4.14703E-10
KIF18A		4.145257E-10
PPP1R3B		4.14503E-10
CDH16		4.143189E-10
ARHGAP11B		4.139941E-10
CDKN3		4.139291E-10
GFI1		4.137546E-10
TPD52L1		4.13036E-10
ACTBL2		4.128942E-10
GCNT1		4.128863E-10
CAVIN3		4.127382E-10
RASL10B		4.127019E-10
TRIML2		4.126355E-10
CES1P1		4.122094E-10
THBS2		4.119951E-10
DIAPH3		4.119348E-10
DHX58		4.117426E-10
CEMIP2		4.117099E-10
IMPA2		4.115619E-10
LEPROT		4.113404E-10
DDIAS		4.111537E-10
TRPM2		4.104685E-10
FZD1		4.104669E-10
FOXN3		4.104203E-10
ANK2		4.104005E-10
MOCS2		4.103671E-10
PSMB8-AS1		4.099243E-10
PHLDA2		4.097574E-10
COMMD3		4.096743E-10
POLR3K		4.085069E-10
FAM78B		4.082856E-10
XRCC3		4.076535E-10
PSAT1		4.074096E-10
POTEH		4.073056E-10
ATP13A3		4.071642E-10
SERAC1		4.071024E-10
CES1		4.067929E-10
IVL		4.067201E-10
KIRREL1		4.061411E-10
DEFB131B		4.058258E-10
CYP1A1		4.057914E-10
FAXDC2		4.057562E-10
DOC2A		4.056966E-10
TNFRSF10D		4.056663E-10
OPRM1		4.05539E-10
LAPTM5		4.052946E-10
HSD11B2		4.051694E-10
TRIP4		4.048841E-10
SYTL1		4.047241E-10
KCNK5		4.041225E-10
FGFBP1		4.039997E-10
HSPE1		4.039564E-10
ABTB2		4.037084E-10
DDIT4		4.035049E-10
BTN3A1		4.03118E-10
PVRIG2P		4.023501E-10
STXBP1		4.021747E-10
SYT4		4.015467E-10
VPS9D1		4.014549E-10
ZEB1		4.013637E-10
PLEKHA7		4.012144E-10
FAM72B		4.010876E-10
FGD6		4.008551E-10
SLC47A2		4.006049E-10
USP54		4.002637E-10
EPS8		4.000606E-10
ATP6V1H		3.999425E-10
ICAM1		3.999176E-10
ZNF581		3.997947E-10
[truncated: 3,022 more rows]
