# Supplementary material for: MOBILE pipeline enables identification of context-specific networks and regulatory mechanisms
Source: Nat Commun. 2023 Jul 6;14:3991. doi: 10.1038/s41467-023-39729-2 (PMC10326020; doi:10.1038/s41467-023-39729-2)
Supplement: Supplementary file 14 — Supplementary Data 11 [file 41467_2023_39729_MOESM14_ESM.xlsx]

## Sheet: SupplementaryData11
FZD1		9.07343E-9
SPAG6		5.475725E-9
ELOVL6		4.963548E-9
NPAS3		4.751333E-9
ZNF200		4.422204E-9
SOX6		4.042155E-9
ACER3		3.85396E-9
LCORL		3.577589E-9
FAM124B		3.117319E-9
PPM1L		3.022468E-9
BHLHE41		2.798008E-9
KYNU		2.672827E-9
IL1B		2.550718E-9
NTN4		2.483509E-9
ACTR3		2.482934E-9
GCFC2		2.371355E-9
SPATA31A7		2.272947E-9
IL7		2.261547E-9
NYX		2.247756E-9
MARK3		2.236755E-9
PGM3		2.164456E-9
ZC2HC1B		2.152796E-9
ZHX2		1.964498E-9
SPRED2		1.956772E-9
MUSK		1.944549E-9
MAP3K8		1.938075E-9
RHBDD2		1.898363E-9
CMTM7		1.888423E-9
IL15		1.884822E-9
POMP		1.766045E-9
DCBLD2		1.73668E-9
HEATR1		1.70291E-9
SLC38A4		1.693776E-9
BTBD11		1.67093E-9
CEBPE		1.637555E-9
AKR1C1		1.636101E-9
LRRC4C		1.624665E-9
TENM2		1.616942E-9
ISOC2		1.613279E-9
DCLK2		1.609986E-9
MEDAG		1.563213E-9
ZNF675		1.560565E-9
ZNF318		1.55494E-9
IRF1		1.484767E-9
CRIM1		1.478971E-9
DMRT2		1.471079E-9
CWH43		1.469687E-9
PDZK1IP1		1.468009E-9
EFCAB13		1.462222E-9
AQP9		1.437603E-9
SRGAP2		1.433952E-9
NEURL3		1.424614E-9
ENKD1		1.418935E-9
RAB3GAP2		1.390432E-9
B3GALT2		1.388458E-9
KDR		1.37755E-9
BET1		1.373925E-9
SC5D		1.369164E-9
PLA2R1		1.364565E-9
CRAT		1.359459E-9
PDZRN3		1.357109E-9
PDLIM5		1.354321E-9
ATG7		1.342497E-9
TEAD1		1.339973E-9
TSPAN5		1.324909E-9
STARD4		1.315979E-9
ARID5B		1.307757E-9
SHISAL2B		1.299787E-9
PDK4		1.294795E-9
UGT1A6		1.294481E-9
NRP1		1.266528E-9
MPDZ		1.251919E-9
SRSF5		1.244411E-9
PTER		1.233692E-9
MFAP2		1.230415E-9
MFSD8		1.229135E-9
SSTR1		1.227747E-9
IRX5		1.220901E-9
PTPRM		1.216633E-9
SLC17A4		1.215918E-9
ERBB2		1.21118E-9
KDF1		1.197131E-9
CACUL1		1.187411E-9
KDSR		1.182604E-9
FOXC1		1.170722E-9
EVA1A		1.16058E-9
ACKR3		1.137397E-9
FHL2		1.110089E-9
ST6GALNAC2		1.102313E-9
GPR68		1.099708E-9
PDE10A		1.0953E-9
HTR2A		1.092522E-9
ETV4		1.091226E-9
FNIP2		1.09121E-9
KANK4		1.082245E-9
LINGO1		1.078962E-9
GCA		1.077871E-9
CARTPT		1.0757E-9
FGF13		1.070983E-9
PROSER2		1.065715E-9
ACTL7B		1.061843E-9
SYNM		1.06146E-9
PCDH7		1.059001E-9
MAX		1.055131E-9
NYAP2		1.038418E-9
ICE1		1.037388E-9
PKDCC		1.032455E-9
LY96		1.026952E-9
KRT6C		1.022971E-9
CSF1		1.021852E-9
ANGPT1		1.020309E-9
IL18R1		1.004314E-9
C16orf72		1.004043E-9
FAM84A		9.974157E-10
IGFBP3		9.945729E-10
INPP4B		9.886493E-10
GRIA3		9.845587E-10
GPAM		9.816487E-10
CDCP1		9.813595E-10
CD74		9.803108E-10
KCTD12		9.799276E-10
HS3ST3A1		9.766076E-10
TRHR		9.727434E-10
RLBP1		9.706885E-10
SLC29A3		9.63605E-10
HMHB1		9.635014E-10
TNFSF18		9.615084E-10
CSGALNACT1		9.608603E-10
STC1		9.573365E-10
PPP2R3A		9.562631E-10
PAK3		9.542921E-10
RPL21P16		9.529785E-10
POU1F1		9.41993E-10
ARRDC2		9.419835E-10
CXCL8		9.358619E-10
RAD51AP2		9.32119E-10
PLA2G4F		9.279574E-10
LAMA2		9.115807E-10
HTR4		9.108713E-10
EPHA4		9.090209E-10
ANXA13		9.017625E-10
ATOH8		9.009262E-10
FMN2		8.996918E-10
VSNL1		8.981304E-10
C4orf19		8.963701E-10
SERPINB5		8.945853E-10
UBE2E2		8.911587E-10
OAS2		8.873512E-10
TSPO2		8.817532E-10
SLC27A6		8.807461E-10
ANXA1		8.719394E-10
C20orf203		8.689549E-10
PRR32		8.666879E-10
CEP350		8.661048E-10
TPST1		8.656082E-10
IGF1		8.613284E-10
MCL1		8.513393E-10
ARHGAP29		8.502394E-10
ARPP21		8.448055E-10
SH3TC1		8.435593E-10
CGGBP1		8.421689E-10
STMN2		8.415626E-10
KIAA0040		8.410729E-10
HOXC13		8.313796E-10
FNDC3B		8.292963E-10
SCNN1B		8.288655E-10
KCNH5		8.243928E-10
DNAH5		8.227373E-10
APOL3		8.085332E-10
TENM4		8.078282E-10
TNFAIP6		8.060081E-10
MAPK1		8.058258E-10
MAPK3		8.058258E-10
WWOX		8.056282E-10
CARHSP1		8.005303E-10
PRRX2		7.966203E-10
HINT3		7.962863E-10
VSIG10L		7.955589E-10
YBX1		7.907467E-10
PCDH19		7.901625E-10
MMP1		7.897743E-10
UCA1		7.875823E-10
SIPA1L2		7.869457E-10
PPARD		7.853367E-10
ADCK2		7.851337E-10
PLCB4		7.842045E-10
CDC42SE2		7.839815E-10
CLEC9A		7.835187E-10
PHLDA1		7.817663E-10
ITGBL1		7.812851E-10
TLE1		7.799925E-10
BLM		7.751692E-10
GBP3		7.714709E-10
UTRN		7.711508E-10
MSR1		7.710641E-10
SMAD6		7.703298E-10
HIST2H2BD		7.663259E-10
DUSP4		7.639863E-10
EYS		7.623048E-10
ACSL4		7.622137E-10
DAPP1		7.615069E-10
SH3RF2		7.611277E-10
FAM25A		7.59358E-10
CD55		7.580089E-10
FRMD3		7.56449E-10
TBC1D2		7.558523E-10
MYO1B		7.556991E-10
QSOX1		7.541273E-10
MED30		7.540233E-10
KLF4		7.538459E-10
LPIN1		7.530987E-10
MAT2B		7.518915E-10
C15orf62		7.490353E-10
RSPO2		7.473214E-10
PLD5		7.457331E-10
CD53		7.411038E-10
ZPLD1		7.388754E-10
MALL		7.373446E-10
DAAM1		7.359014E-10
FUT10		7.340361E-10
TNC		7.337769E-10
SPP2		7.336382E-10
RAPGEF5		7.312024E-10
RAB27B		7.301479E-10
TSEN15		7.287331E-10
KLF5		7.282692E-10
SH3RF1		7.280376E-10
TOP1		7.268434E-10
ARL6		7.2605E-10
KCNK5		7.247565E-10
PRDM1		7.207069E-10
TANK		7.193155E-10
PENK		7.176218E-10
EYA1		7.156932E-10
ST3GAL4		7.147202E-10
NAV3		7.143729E-10
UST		7.14231E-10
ABCA6		7.131245E-10
LTBP1		7.131237E-10
TRMT6		7.124516E-10
SLC44A5		7.122341E-10
SYNC		7.118363E-10
EFEMP1		7.104113E-10
TXNIP		7.072674E-10
AKAP1		7.065372E-10
EPAS1		7.0328E-10
GTF2F2		7.029889E-10
MPRIP		7.012163E-10
TCEA1		6.996302E-10
CDH13		6.975351E-10
C7orf33		6.969928E-10
FTH1		6.949061E-10
OXR1		6.909812E-10
CXCR4		6.899385E-10
FLRT2		6.896468E-10
GBP1		6.880771E-10
MMP10		6.880638E-10
RASSF6		6.880158E-10
LRMP		6.858171E-10
BDKRB1		6.855953E-10
CASP14		6.854124E-10
DRC3		6.852613E-10
MMP14		6.830872E-10
TAGLN3		6.823388E-10
SPRY4		6.822835E-10
CAV1		6.809546E-10
ZFP36L1		6.797581E-10
RAD50		6.79333E-10
AADAC		6.792999E-10
DCN		6.785943E-10
ITGB1		6.77704E-10
EDN1		6.770675E-10
SOCS5		6.753175E-10
RAB7B		6.753105E-10
DDX10		6.752517E-10
ZBED2		6.744526E-10
KCNJ18		6.735831E-10
ADAMTS5		6.735559E-10
ZNF131		6.725359E-10
LIPG		6.718318E-10
PTBP2		6.714096E-10
NQO1		6.703209E-10
MARCO		6.700091E-10
CD82		6.692164E-10
CLIC2		6.667873E-10
CDH2		6.662086E-10
PVRIG2P		6.646007E-10
IL1R1		6.642984E-10
RGS4		6.641363E-10
IL22		6.639862E-10
WFDC21P		6.628846E-10
BMP10		6.623287E-10
TMCC3		6.618504E-10
CBLB		6.61795E-10
KCNJ15		6.617095E-10
CCPG1		6.611271E-10
FAM20A		6.583729E-10
TRIML2		6.578166E-10
TIMP3		6.564885E-10
FOXM1		6.55969E-10
HIST1H1PS1		6.554119E-10
FAM49A		6.553472E-10
ITGB6		6.551812E-10
DENND1C		6.549427E-10
MMP9		6.528712E-10
PTPRZ1		6.521645E-10
HEY1		6.505051E-10
CHCHD10		6.494658E-10
C1orf21		6.494201E-10
CDC37L1		6.480509E-10
ISL1		6.478631E-10
HAO1		6.469927E-10
MGAT4C		6.464665E-10
DOK7		6.449075E-10
CES1P2		6.441313E-10
UGCG		6.434604E-10
IGFL2		6.431331E-10
ACOX2		6.426382E-10
ITGA2		6.423459E-10
CLMP		6.419149E-10
S100A8		6.397924E-10
STX1A		6.394736E-10
MYOM1		6.392082E-10
AFAP1L1		6.388159E-10
BPTF		6.383365E-10
SAA2-SAA4		6.364854E-10
SNAI1		6.350159E-10
LY6K		6.340782E-10
INPP5D		6.338296E-10
ABI3BP		6.330408E-10
PITPNC1		6.325685E-10
TYSND1		6.325245E-10
IER5L		6.296095E-10
PCDH1		6.296033E-10
VSTM2L		6.288722E-10
CDK18		6.28682E-10
CYP4F11		6.267649E-10
CHDH		6.265847E-10
SPRR2A		6.264786E-10
SERPINF1		6.260305E-10
INSYN2B		6.258383E-10
BBS9		6.244527E-10
SNRNP48		6.242815E-10
TGFBR2		6.235875E-10
JARID2		6.23581E-10
PTK2B		6.234441E-10
ITGA6		6.220074E-10
SASS6		6.192734E-10
METTL9		6.189321E-10
RNU2-59P		6.183086E-10
C10orf99		6.169484E-10
CTNNBL1		6.166822E-10
NOTCH1		6.164525E-10
ENTPD3		6.155032E-10
STAC		6.147122E-10
RNF217		6.132194E-10
ACOT7		6.118498E-10
ARL4D		6.095129E-10
ARMC4		6.086127E-10
PKHD1		6.076521E-10
POGK		6.073709E-10
ORM1		6.07364E-10
TP73		6.07276E-10
VGF		6.067814E-10
CXCL16		6.057506E-10
RAMP1		6.050327E-10
NPHS2		6.049115E-10
ZNF608		6.046192E-10
ADAMTS15		6.027174E-10
SMARCD3		6.019118E-10
UCN2		6.018066E-10
FHOD3		6.01661E-10
SMTNL1		6.002048E-10
SLC22A2		5.997907E-10
SPRR2D		5.997324E-10
LRGUK		5.996986E-10
CCNA1		5.994899E-10
DRD1		5.988819E-10
RAET1G		5.987964E-10
EIF4A3		5.983636E-10
CALML3		5.975572E-10
TP53TG1		5.96923E-10
PLAC8		5.965138E-10
CDC14C		5.955485E-10
LGALS7B		5.943711E-10
IL20RB		5.942306E-10
NGF		5.941641E-10
PTPRF		5.92491E-10
CNFN		5.91623E-10
RAB3C		5.915124E-10
FAM110C		5.912511E-10
PUM2		5.908908E-10
DHX37		5.907938E-10
GAS2L3		5.905199E-10
DEFB115		5.88943E-10
TLL1		5.885852E-10
COL17A1		5.884978E-10
CSRNP1		5.88418E-10
ADAMTS7P4		5.874807E-10
LZTS3		5.866835E-10
MMP16		5.865334E-10
OLR1		5.861772E-10
TBC1D16		5.861573E-10
IFI6		5.858276E-10
TM4SF20		5.856583E-10
TP53I11		5.854691E-10
SASH1		5.851983E-10
COL6A3		5.843035E-10
RAI14		5.841464E-10
C11orf91		5.84006E-10
RN7SL2		5.835895E-10
SMYD2		5.830126E-10
NGEF		5.818439E-10
MRPL15		5.804629E-10
BLOC1S5-TXNDC5		5.799284E-10
GNG4		5.798913E-10
DEFB131B		5.794853E-10
EPHA3		5.790254E-10
KRT87P		5.782049E-10
TPBG		5.768129E-10
KCTD11		5.767319E-10
SLC15A5		5.754431E-10
FCGR2A		5.739725E-10
SERTAD4		5.717548E-10
MTHFD1L		5.715165E-10
CAMK2B		5.710278E-10
FTL		5.705532E-10
ENTPD2		5.700004E-10
BCL2L11		5.699315E-10
RHPN1		5.689833E-10
YAP1		5.687672E-10
ACOT11		5.683403E-10
LURAP1L		5.680595E-10
THSD7B		5.679935E-10
GPX2		5.678457E-10
LY6D		5.677659E-10
STEAP2		5.663738E-10
EPB41L4A		5.663281E-10
TFRC		5.661117E-10
PLK2		5.65349E-10
NTPCR		5.6525E-10
NARS2		5.644678E-10
LCN2		5.642276E-10
RIPK2		5.641951E-10
PORCN		5.640896E-10
ESR2		5.634145E-10
STAT3		5.631262E-10
DENND6B		5.629348E-10
FOXG1-AS1		5.623325E-10
MROH6		5.622194E-10
FTH1P15		5.622063E-10
PLEKHA7		5.620784E-10
AGFG2		5.616353E-10
IGF1R		5.611567E-10
SLC4A1AP		5.597646E-10
TMEM232		5.587857E-10
TRAF3IP3		5.58579E-10
SDCBP2		5.585071E-10
PNLIPRP3		5.569091E-10
TECRL		5.566564E-10
SULT1A4		5.562992E-10
DOCK10		5.557103E-10
PRUNE2		5.551821E-10
RGS2		5.545119E-10
TEDC1		5.54255E-10
CDSN		5.532407E-10
MYO1D		5.52134E-10
CSF3		5.513499E-10
LRRTM1		5.512282E-10
MT1L		5.50242E-10
C3orf67		5.501859E-10
CCNB1		5.4999E-10
ULK1		5.498382E-10
AKR1C3		5.494197E-10
ADGRF1		5.482002E-10
RARRES1		5.471066E-10
NID2		5.470206E-10
CPLX2		5.463073E-10
PCSK1		5.448959E-10
RAD18		5.443954E-10
DNAJB5		5.437559E-10
PALLD		5.435043E-10
C15orf48		5.434455E-10
EPM2A		5.426581E-10
ARHGEF18		5.424833E-10
RAPGEF3		5.421772E-10
RNVU1-1		5.416248E-10
ATP6V1B1		5.415041E-10
OLAH		5.401287E-10
BBC3		5.396549E-10
ADAM12		5.382571E-10
NALT1		5.381967E-10
TRPM2		5.379421E-10
PGBD5		5.37523E-10
IL7R		5.374373E-10
HLA-DPB2		5.355926E-10
TMEM154		5.355385E-10
FOXD1-AS1		5.345976E-10
ARNTL		5.345932E-10
CAMSAP2		5.3449E-10
SLFN5		5.342996E-10
EIF2A		5.332528E-10
NABP1		5.330934E-10
RPSAP52		5.315707E-10
OVOL1-AS1		5.313032E-10
IFFO2		5.304338E-10
SH3KBP1		5.300287E-10
MMD		5.289287E-10
CNBD2		5.276274E-10
ORAI2		5.273238E-10
NEMP2		5.273085E-10
ERBB3		5.270167E-10
MXD4		5.269768E-10
ZBTB7B		5.265729E-10
SRPX2		5.265707E-10
MYOT		5.2538E-10
MCM8		5.249157E-10
SERPINE2		5.24833E-10
PCDH8		5.245706E-10
SFN		5.243076E-10
ZBED3		5.237305E-10
TTBK2		5.232394E-10
KLHDC8B		5.231548E-10
SPINK6		5.226663E-10
PPARGC1B		5.224264E-10
DENND1A		5.221269E-10
HSPB1		5.21914E-10
NOL4L		5.213976E-10
CLEC19A		5.213143E-10
ZNF214		5.2123E-10
SYT12		5.202583E-10
ETV1		5.200112E-10
CHRM3		5.19972E-10
CNR2		5.199524E-10
BCL2L1		5.199314E-10
RUFY4		5.195051E-10
ZNF519		5.192485E-10
DYNLRB2		5.184518E-10
STK17A		5.18205E-10
PMAIP1		5.181965E-10
HRH2		5.178015E-10
SYNE2		5.174065E-10
LRIG2		5.172718E-10
WWC1		5.171289E-10
ICAM5		5.166731E-10
GEMIN4		5.1625E-10
CCDC68		5.155778E-10
KSR1		5.15543E-10
ANXA3		5.152945E-10
RAB4B		5.146371E-10
LINC01978		5.14636E-10
CAMK2D		5.141322E-10
RHCG		5.13572E-10
DHRS13		5.131516E-10
NNMT		5.131193E-10
RTRAF		5.125248E-10
GBE1		5.123576E-10
TAS2R16		5.117532E-10
DEPTOR		5.113645E-10
CHAF1B		5.110994E-10
ELF3		5.098215E-10
IGFLR1		5.098035E-10
KRT86		5.093305E-10
RPS6KL1		5.080853E-10
STEAP4		5.080551E-10
SLC25A18		5.074277E-10
FAM220A		5.070518E-10
ANO3		5.070464E-10
CCDC90B		5.062784E-10
LRAT		5.060105E-10
E2F7		5.055834E-10
NUP93		5.053269E-10
TOP2B		5.044009E-10
LINC00313		5.027034E-10
FST		5.025068E-10
HSPE1		5.018731E-10
ADGRL2		5.015014E-10
ANPEP		5.013212E-10
RHBDF2		5.012249E-10
ISPD		5.010457E-10
PLEKHG2		5.008281E-10
ZNF658		5.002655E-10
LY6G6C		4.995899E-10
ALK		4.993054E-10
SFTPD		4.986632E-10
ARL3		4.983506E-10
RGS6		4.982837E-10
ZNF367		4.974105E-10
HLA-J		4.965287E-10
ZNF114		4.962689E-10
NFKBIZ		4.959887E-10
AMOTL2		4.955793E-10
FABP4		4.950408E-10
TRAPPC6A		4.946364E-10
BIN1		4.94182E-10
RHOU		4.939282E-10
RPGR		4.936356E-10
CDV3		4.931361E-10
ABLIM1		4.923262E-10
SERPINA9		4.919853E-10
CORO2B		4.919018E-10
SRD5A3-AS1		4.91704E-10
CASTOR1		4.91442E-10
KRT17P1		4.912103E-10
RGS20		4.909509E-10
CYP26B1		4.909117E-10
HSPB1P1		4.902039E-10
SH2D3A		4.893294E-10
C12orf42		4.88961E-10
MOCS2		4.889131E-10
HBEGF		4.886364E-10
PDE4B		4.883022E-10
SLA2		4.878655E-10
MYH2		4.874818E-10
RILP		4.874385E-10
SAMD9		4.852465E-10
CD59		4.852174E-10
LINC01315		4.847317E-10
TSPAN14		4.843371E-10
ADGRE2		4.840041E-10
DEXI		4.839572E-10
IFITM1		4.834162E-10
GFPT2		4.814712E-10
CAPZA2		4.812993E-10
MCTP1		4.806738E-10
EFHC1		4.80092E-10
UBTD1		4.795622E-10
NBPF20		4.795233E-10
OLMALINC		4.79373E-10
TCEAL1		4.791709E-10
MT1XP1		4.791389E-10
DDR1		4.789441E-10
MVP		4.784261E-10
SLC22A23		4.7818E-10
MR1		4.781044E-10
MBL2		4.779867E-10
SMIM11B		4.777105E-10
MB21D2		4.770646E-10
GK		4.761321E-10
MSN		4.760043E-10
INTU		4.757729E-10
SNORD3A		4.756103E-10
PLK1		4.75261E-10
EGLN3		4.746159E-10
OPTN		4.740222E-10
SULT1E1		4.736087E-10
ANXA8L1		4.733815E-10
DUSP10		4.732822E-10
ELFN2		4.728384E-10
ARL4C		4.72616E-10
GRHL1		4.722086E-10
ATP8B2		4.714162E-10
MSLN		4.701352E-10
AVPI1		4.698946E-10
GPR1		4.695668E-10
FREM3		4.693739E-10
DBNDD2		4.692607E-10
ANK2		4.69173E-10
TRIM31		4.687956E-10
KCNG2		4.687451E-10
TNFAIP3		4.679481E-10
SIL1		4.674036E-10
SLC7A2		4.669331E-10
TMPRSS11D		4.664819E-10
MCUB		4.660217E-10
ANKRD50		4.652439E-10
PITPNM3		4.651111E-10
SMIM14		4.647023E-10
CDH6		4.646402E-10
OPN3		4.639142E-10
NR2F1		4.638375E-10
SMOC1		4.635142E-10
MTNR1B		4.635112E-10
ZNF648		4.633056E-10
MRPL33		4.624432E-10
LINC00707		4.614753E-10
CCN5		4.613973E-10
RYBP		4.613961E-10
IL27RA		4.601988E-10
HERPUD1		4.592982E-10
CCDC150		4.591455E-10
SRRM2		4.590814E-10
PLAUR		4.589857E-10
CNTNAP1		4.5876E-10
C5AR2		4.579244E-10
LINC02582		4.568606E-10
CARD10		4.565933E-10
TRAFD1		4.564294E-10
LAMC2		4.550694E-10
RPE65		4.54438E-10
NXPH3		4.54193E-10
TNRC6B		4.532601E-10
IGFBP6		4.531371E-10
MAP4K4		4.527961E-10
RHOBTB2		4.523198E-10
ITGA5		4.520405E-10
MTMR9LP		4.520252E-10
TMEM125		4.518588E-10
MED24		4.515551E-10
SLC9A3-AS1		4.514891E-10
WTAP		4.514749E-10
C17orf51		4.512815E-10
LNCAROD		4.503241E-10
GPRC5C		4.501903E-10
FMNL2		4.501835E-10
TSPAN7		4.501509E-10
FAXDC2		4.499555E-10
SLC47A2		4.497414E-10
SQOR		4.496338E-10
TNFRSF21		4.495269E-10
MRPS17		4.49149E-10
MTFR1L		4.488283E-10
CES4A		4.485846E-10
UBE2L6		4.483412E-10
SLC25A23		4.483233E-10
SCD		4.481675E-10
LAT2		4.477052E-10
NR1H3		4.47405E-10
LCE3A		4.473674E-10
GRAMD2B		4.473596E-10
IL32		4.472412E-10
SERINC2		4.471383E-10
MIR210HG		4.468611E-10
MAP3K15		4.46656E-10
CHST11		4.461006E-10
HPDL		4.460205E-10
HIF1A		4.45611E-10
PTPN12		4.453939E-10
DST		4.453834E-10
FYN		4.451518E-10
PMFBP1		4.443484E-10
NAV2		4.440901E-10
SH3BP2		4.439693E-10
PYDC2		4.438934E-10
IQGAP2		4.437294E-10
DUSP23		4.436661E-10
TMTC2		4.433715E-10
C5orf46		4.424996E-10
HIST1H4H		4.423921E-10
TYRO3		4.423443E-10
AHNAK2		4.422588E-10
CAPN2		4.419379E-10
SPINK5		4.414164E-10
PPP2R2C		4.412212E-10
TBC1D19		4.407849E-10
CDK14		4.407396E-10
PTTG1		4.406273E-10
PLPP4		4.404784E-10
CCDC169-SOHLH2		4.401654E-10
NCF2		4.399021E-10
SLC29A1		4.398744E-10
CLDN4		4.398441E-10
CALML5		4.391568E-10
ARHGEF40		4.391213E-10
LIMA1		4.379392E-10
LRRC8C		4.379096E-10
SOX4		4.373818E-10
FAM214A		4.373466E-10
AMTN		4.370658E-10
MIRLET7A1HG		4.365228E-10
C9orf135		4.363076E-10
SPOCK3		4.357153E-10
LIF		4.348045E-10
TNNI2		4.344006E-10
PLA2G4A		4.337086E-10
AARS		4.336226E-10
CPE		4.334469E-10
SYTL1		4.333459E-10
CYP1A1		4.331457E-10
PDYN		4.329458E-10
PIK3CD		4.324967E-10
FAM78B		4.323251E-10
MAP3K5		4.320413E-10
CALM3		4.318463E-10
CDK5RAP2		4.311529E-10
PLEKHA5		4.311214E-10
FGFR3		4.309474E-10
EPB41L1		4.305326E-10
CYSRT1		4.303415E-10
NUP35		4.301259E-10
SERPINB2		4.300657E-10
SORT1		4.299306E-10
CDKN2D		4.298452E-10
MFSD4B		4.297233E-10
DDIT4L		4.292322E-10
KRR1		4.290568E-10
PPP2R5B		4.287119E-10
ENPP5		4.286573E-10
AURKB		4.283305E-10
ST6GAL2		4.280805E-10
P4HTM		4.276763E-10
MT2A		4.274628E-10
TSKU		4.270605E-10
SERPINB1		4.269983E-10
POU2AF1		4.266733E-10
NUP210		4.263453E-10
VAT1		4.247509E-10
SP140L		4.247219E-10
CDC25B		4.246757E-10
KIF13A		4.246455E-10
OPRM1		4.245848E-10
HEXD		4.244345E-10
CKB		4.239162E-10
GDF11		4.233424E-10
KRT7		4.232709E-10
ANLN		4.232067E-10
TREM1		4.225719E-10
PARD3		4.223686E-10
UAP1		4.220242E-10
HOXA5		4.219101E-10
ZNF250		4.216261E-10
CLNS1A		4.214825E-10
TFPI2		4.214454E-10
FAM102A		4.20906E-10
RGMA		4.207316E-10
NFASC		4.202055E-10
TMEM132A		4.196733E-10
TBL1X		4.196271E-10
VWA3B		4.19301E-10
CHI3L2		4.191867E-10
CYP51A1		4.191277E-10
SLAMF9		4.185189E-10
SEPT-IV		4.182453E-10
NAV1		4.181916E-10
SCGB1A1		4.181502E-10
SPRR3		4.18122E-10
LINGO2		4.180949E-10
AURKA		4.180641E-10
MDFIC		4.179992E-10
FBLN1		4.174182E-10
ECSCR		4.165334E-10
PCOTH		4.16426E-10
VIM		4.163919E-10
CXCL6		4.163693E-10
DAB2		4.163238E-10
ATP2C1		4.160012E-10
KIFC1		4.158371E-10
PRC1		4.158136E-10
CXCL1		4.157945E-10
RAET1L		4.157576E-10
DDX53		4.157138E-10
P4HA3		4.157113E-10
EPPK1		4.15358E-10
FAM50B		4.153106E-10
PLXNA2		4.151577E-10
KCNQ3		4.144596E-10
TMEM156		4.142763E-10
POTEC		4.141201E-10
CGB8		4.139783E-10
GABRE		4.13808E-10
SNORA75		4.132933E-10
PLCZ1		4.128897E-10
INHBB		4.127706E-10
PTGES		4.127018E-10
C3		4.125476E-10
PPP1R14BP3		4.124901E-10
TRIM69		4.118561E-10
SCD5		4.116978E-10
MAN1A1		4.107414E-10
KLK10		4.106659E-10
ARID5A		4.10639E-10
BAMBI		4.104763E-10
HIP1		4.093732E-10
MCTP2		4.08763E-10
BASP1		4.086554E-10
STARD10		4.082589E-10
ACOD1		4.078443E-10
NKX3-2		4.076454E-10
ADAM19		4.070193E-10
PAPSS2		4.066143E-10
NSG1		4.064932E-10
CASP10		4.064487E-10
EHD4		4.063865E-10
NIPBL		4.062848E-10
UGT1A7		4.060535E-10
DHRS9		4.056348E-10
RALGDS		4.054716E-10
FMC1		4.053713E-10
BUB1B		4.05195E-10
EMP3		4.047879E-10
MX1		4.041559E-10
CDKN3		4.04122E-10
KRT80		4.039076E-10
AKR1C2		4.038296E-10
PDLIM7		4.035308E-10
GBP6		4.033866E-10
LINC01303		4.031335E-10
PTPRD		4.027092E-10
KLHDC4		4.026198E-10
LRP1		4.026177E-10
LPAR5		4.025814E-10
CLUAP1		4.024004E-10
OC90		4.023686E-10
ALOX5AP		4.022327E-10
ALDH3A1		4.022224E-10
CACNA2D3		4.020941E-10
GABRP		4.016012E-10
RASA2		4.014117E-10
RGS3		4.00302E-10
CYP4F12		3.999717E-10
IHH		3.998991E-10
ANO10		3.996459E-10
CIITA		3.995983E-10
ADAMTS6		3.990618E-10
SPRY1		3.989654E-10
DUSP16		3.984141E-10
SUZ12		3.98352E-10
PLEKHO1		3.983377E-10
IL1A		3.983138E-10
NME8		3.982776E-10
GCNT1		3.980464E-10
PRR15		3.980237E-10
POC1A		3.976326E-10
RBCK1		3.973789E-10
TAP1		3.971445E-10
PRR5L		3.967373E-10
PHTF1		3.966466E-10
EPB41L4A-AS1		3.965738E-10
BIRC5		3.962964E-10
BMP6		3.961236E-10
FAP		3.957882E-10
ITSN2		3.957383E-10
FBXO2		3.956707E-10
NOX5		3.955736E-10
NEURL1B		3.95556E-10
SYNPO		3.953238E-10
CNTNAP5		3.945607E-10
STK10		3.945065E-10
SLC25A29		3.938141E-10
C12orf40		3.938099E-10
KLK8		3.935497E-10
KLF6		3.934207E-10
ETV7		3.934077E-10
FAM167A		3.927706E-10
KHK		3.924938E-10
SMAD9		3.903663E-10
PGM2L1		3.898912E-10
CPZ		3.898779E-10
MT1X		3.898205E-10
HHIPL2		3.898157E-10
KIF2C		3.895424E-10
DUOXA1		3.894557E-10
INSC		3.890226E-10
IFI44L		3.887089E-10
KRT81		3.882349E-10
COL6A1		3.881446E-10
MINDY3		3.879289E-10
CLCN4		3.875432E-10
THBS2		3.871258E-10
CXCL11		3.868402E-10
KIF11		3.867326E-10
BLACAT1		3.865522E-10
BDKRB2		3.864811E-10
ETNK2		3.863961E-10
GALNT7		3.862346E-10
GHR		3.860303E-10
TMEM92		3.859673E-10
TEAD4		3.854754E-10
MAGED1		3.853749E-10
SLCO3A1		3.848779E-10
MICAL1		3.848662E-10
RNASE7		3.847989E-10
SPRR2E		3.847624E-10
FAM228A		3.842706E-10
CRLF1		3.83842E-10
ARHGAP11B		3.838246E-10
THRA		3.837143E-10
KLC3		3.836102E-10
A4GALT		3.831228E-10
IGFL1		3.829951E-10
POSTN		3.827851E-10
UBE2C		3.823891E-10
GJB2		3.823397E-10
FAM83G		3.821096E-10
NLGN4X		3.820225E-10
ETS1		3.818719E-10
PLOD2		3.817111E-10
GSC		3.816072E-10
TMED9		3.812584E-10
SERPINE1		3.810849E-10
RREB1		3.810559E-10
FZD8		3.806093E-10
BPGM		3.805012E-10
OCSTAMP		3.80375E-10
PXN		3.801536E-10
ABLIM2		3.798828E-10
OTUD4		3.797742E-10
SPOCK1		3.790082E-10
RSAD2		3.784908E-10
COBL		3.783014E-10
PTPDC1		3.781771E-10
CYP4B1		3.779269E-10
GPC4		3.778909E-10
C1orf210		3.772122E-10
SH2D7		3.772006E-10
GMPR		3.771079E-10
EHD1		3.768857E-10
DICER1-AS1		3.768029E-10
TAF1A		3.767049E-10
EPS8		3.7647E-10
XRN1		3.764167E-10
KCNC1		3.759837E-10
KRT78		3.755189E-10
SNORD3B-2		3.754567E-10
TRANK1		3.753379E-10
AP5B1		3.753201E-10
KRTDAP		3.740483E-10
C3orf79		3.740066E-10
USP43		3.737672E-10
PRSS23		3.734047E-10
NT5E		3.732523E-10
CIPC		3.729323E-10
GOLPH3		3.726041E-10
DQX1		3.725823E-10
ASPH		3.724252E-10
BNIP3		3.721424E-10
CEL		3.721259E-10
TPX2		3.720103E-10
GRAMD1B		3.714801E-10
FNIP1		3.713165E-10
LINC00847		3.712932E-10
DOC2A		3.712516E-10
DUSP22		3.711057E-10
SELENOM		3.709403E-10
CERCAM		3.706267E-10
WSB1		3.704751E-10
RHEBL1		3.703877E-10
USP10		3.700819E-10
RPRM		3.699821E-10
RBMS2		3.695165E-10
CGNL1		3.694017E-10
GRINA		3.689171E-10
SPATS2		3.687717E-10
MTRNR2L1		3.684459E-10
AOAH		3.681449E-10
CCL20		3.681298E-10
ESM1		3.680298E-10
EVI5L		3.675394E-10
QRFPR		3.673467E-10
XDH		3.672675E-10
MLKL		3.670756E-10
ZC3H12A		3.668899E-10
SNRPGP4		3.665328E-10
ZBBX		3.665261E-10
PRL		3.664348E-10
AZGP1		3.65978E-10
SLC25A27		3.653198E-10
THSD7A		3.652117E-10
LYPD3		3.649721E-10
PPP4R2		3.647524E-10
OR52J3		3.646579E-10
B3GLCT		3.645386E-10
SAT1		3.644964E-10
ASPG		3.644811E-10
DCT		3.644056E-10
YIPF5		3.641974E-10
GNG11		3.641822E-10
EPHB6		3.641723E-10
ABCD1		3.633762E-10
VGLL3		3.629047E-10
HSD17B2		3.624241E-10
ACKR4		3.623366E-10
RBMS3		3.622053E-10
TSPAN9		3.618814E-10
AMELX		3.616362E-10
GPR155		3.616174E-10
GREB1L		3.614859E-10
PODXL		3.610079E-10
CAMLG		3.60985E-10
CLASP1		3.606299E-10
UPF2		3.604747E-10
SQSTM1		3.602133E-10
S100A9		3.602093E-10
FICD		3.597745E-10
PXDN		3.596777E-10
FAM83A-AS1		3.596522E-10
SCML1		3.596414E-10
RAB32		3.594008E-10
PLXNB1		3.590035E-10
NR1H4		3.588829E-10
ID2		3.588552E-10
NCCRP1		3.584994E-10
MEF2C		3.583584E-10
ANKS1B		3.58331E-10
TRIM25		3.581181E-10
TPD52L1		3.579323E-10
KCNJ6		3.570149E-10
APOBEC3B		3.569258E-10
SGCD		3.568659E-10
RTN4RL1		3.565598E-10
EDARADD		3.565019E-10
PTPRS		3.562859E-10
GABRA2		3.561489E-10
IZUMO1R		3.559622E-10
CCNG2		3.557346E-10
PRKCE		3.5568E-10
NEK2		3.55201E-10
TSHZ2		3.551331E-10
CASC19		3.550621E-10
DACT2		3.550359E-10
VAV3		3.54755E-10
KIF14		3.545614E-10
CMPK2		3.543835E-10
BTG2		3.543239E-10
TMEM17		3.542743E-10
FERMT1		3.542126E-10
HAS3		3.540953E-10
SMAD7		3.538498E-10
ABRA		3.533529E-10
ANGPT2		3.525869E-10
GPR39		3.523123E-10
METTL7A		3.520896E-10
APBB2		3.517645E-10
CSAG3		3.516458E-10
C1orf87		3.515911E-10
FMN1		3.514623E-10
PIF1		3.513194E-10
SYNJ2		3.512581E-10
SUV39H1		3.508384E-10
AFAP1L2		3.505774E-10
SNORD15B		3.505732E-10
IZUMO3		3.505532E-10
KIAA0513		3.501217E-10
PFAS		3.500372E-10
INO80C		3.498591E-10
SFMBT2		3.497652E-10
EIF2AK2		3.496581E-10
MIR3648-2		3.496509E-10
SPANXN1		3.490763E-10
ELL3		3.488761E-10
MIR3648-1		3.488627E-10
CRB2		3.485018E-10
SIAE		3.484663E-10
EPCAM		3.483033E-10
CASP7		3.48023E-10
IFIT3		3.47994E-10
PEG10		3.476214E-10
DGAT2		3.474723E-10
SEC61G		3.473652E-10
TPM4		3.472845E-10
EPHA10		3.471919E-10
USP7		3.46754E-10
KREMEN1		3.46626E-10
ID1		3.463419E-10
EMB		3.462998E-10
EPOP		3.46246E-10
CNTD2		3.462456E-10
DLG5		3.461157E-10
RANBP6		3.455189E-10
SLC35C1		3.45164E-10
LOXL4		3.449744E-10
SPRY4-AS1		3.447145E-10
SLC17A8		3.439879E-10
MYORG		3.439614E-10
CD36		3.437491E-10
P2RY2		3.436916E-10
SGK1		3.435813E-10
RANBP3L		3.434074E-10
GDPD5		3.433992E-10
ESRG		3.433184E-10
NT5C3A		3.427142E-10
GREB1		3.422049E-10
LTBP3		3.420564E-10
CDH16		3.416254E-10
CTSH		3.415877E-10
POLQ		3.413475E-10
P2RY6		3.41275E-10
MXRA8		3.412705E-10
GRXCR2		3.412235E-10
CGB5		3.412125E-10
SNCG		3.408383E-10
TAGLN		3.408074E-10
MARCKSL1		3.407313E-10
LRRN1		3.405688E-10
EFNB3		3.405371E-10
FAM83D		3.403227E-10
SLC7A11		3.398377E-10
UBE2E3		3.397461E-10
ECHDC3		3.396916E-10
PLEKHG4		3.395436E-10
SERPINA3		3.394924E-10
PRKAG2		3.394163E-10
UBASH3B		3.391037E-10
TPM1		3.390917E-10
OCLN		3.390117E-10
SPAG1		3.389765E-10
SLC35F3		3.389067E-10
IL13RA1		3.387859E-10
CRIP2		3.387294E-10
SLC7A8		3.38675E-10
GABARAPL1		3.381732E-10
CEMIP2		3.381432E-10
PTGS2		3.376101E-10
UBE2H		3.374746E-10
SH2D2A		3.369989E-10
SPRED1		3.368996E-10
MALRD1		3.368496E-10
PRXL2A		3.365447E-10
TSSK1B		3.365108E-10
SDR16C5		3.364495E-10
TSPAN15		3.363336E-10
EPGN		3.361476E-10
KCNMB4		3.354293E-10
RSRC1		3.349888E-10
EMX2		3.348691E-10
BTG1		3.341156E-10
KSR2		3.338341E-10
ASPHD2		3.334844E-10
LTC4S		3.334552E-10
CXCL3		3.333167E-10
FOXN3		3.332072E-10
LRCH2		3.332072E-10
AXL		3.328515E-10
BCAR3		3.327878E-10
THEM5		3.326875E-10
CYB561		3.326842E-10
CENPJ		3.326458E-10
SRD5A3		3.325805E-10
SMPD1		3.323347E-10
MLPH		3.323072E-10
CAP2		3.320834E-10
NUAK2		3.320394E-10
PRDM8		3.319791E-10
EML1		3.315583E-10
SPCS3		3.313151E-10
ZNF132		3.313037E-10
RANBP1		3.312891E-10
ESCO1		3.311376E-10
RAD52		3.310456E-10
B3GNT3		3.309013E-10
NFE2L2		3.308972E-10
SLC6A13		3.307331E-10
ULBP2		3.306388E-10
SLC19A2		3.304715E-10
JMJD6		3.303626E-10
SEMA7A		3.302218E-10
CENPE		3.30111E-10
FER1L6		3.296249E-10
GAREM1		3.294927E-10
CALU		3.293609E-10
RN7SL285P		3.288731E-10
TMEM150C		3.28814E-10
KIF20A		3.286676E-10
NCAPH2		3.282905E-10
RGS18		3.282844E-10
SOCS3		3.281268E-10
TMC6		3.27997E-10
MCHR1		3.277667E-10
CHAC2		3.27736E-10
ALDH1A3		3.274159E-10
P4HA2		3.273919E-10
IFI44		3.273773E-10
DIXDC1		3.271173E-10
CYP1B1-AS1		3.270173E-10
WNT9A		3.265514E-10
KDELR3		3.261639E-10
NPAS2		3.258886E-10
NCEH1		3.257476E-10
NXNL1		3.255259E-10
PLAU		3.253978E-10
CLLU1OS		3.253629E-10
PABPC4L		3.251831E-10
HK2		3.248058E-10
PRKCG		3.247391E-10
F3		3.247085E-10
DDX11		3.245787E-10
SLC2A11		3.245538E-10
MZT1		3.244099E-10
ARSI		3.239971E-10
PIK3R3		3.239415E-10
CSMD1		3.237733E-10
GAS6		3.236045E-10
MTAP		3.234555E-10
KRT13		3.228919E-10
ERCC6L2		3.224595E-10
PGS1		3.224444E-10
SLAMF8		3.223263E-10
YAE1		3.222225E-10
MIR4697HG		3.221963E-10
BAG1		3.221794E-10
SMC1A		3.221524E-10
GNPNAT1		3.22039E-10
FBXL16		3.220127E-10
TBC1D8		3.220031E-10
GPM6B		3.220022E-10
CD44		3.218811E-10
LAMB2		3.217752E-10
DLL1		3.215003E-10
RAB27A		3.214777E-10
KY		3.209532E-10
NAALADL2		3.20812E-10
EFR3B		3.207505E-10
STX11		3.205521E-10
FNDC3A		3.202199E-10
EPN3		3.202169E-10
NDUFC2-KCTD14		3.200616E-10
LY86		3.199397E-10
OSER1-DT		3.199096E-10
KRT8		3.191066E-10
IL1RL1		3.188244E-10
ANGPTL4		3.185778E-10
MLLT11		3.184649E-10
MANF		3.18408E-10
KCNK9		3.178729E-10
ATP6V0D1		3.178481E-10
GAA		3.178176E-10
GLCCI1		3.177699E-10
B4GALT6		3.17564E-10
ACVR2A		3.172311E-10
BATF3		3.170629E-10
SLC4A7		3.166007E-10
GASAL1		3.165704E-10
MAP3K20		3.164301E-10
EYA3		3.162841E-10
UHRF1BP1		3.162773E-10
ST6GAL1		3.162409E-10
ADGRA3		3.159058E-10
LARGE2		3.158813E-10
C8orf82		3.156559E-10
C12orf75		3.153878E-10
FBXW10		3.153641E-10
ADGRL3		3.152722E-10
CAPN3		3.150111E-10
RTN2		3.145668E-10
TRPC5		3.145247E-10
SYTL2		3.144967E-10
TMEM176B		3.144761E-10
LIPC		3.14459E-10
IFI35		3.143846E-10
L1CAM		3.142279E-10
SMURF2		3.141142E-10
TNFRSF6B		3.140049E-10
SLC25A24		3.139671E-10
GRHL2		3.13856E-10
IL6		3.138305E-10
ACE2		3.136542E-10
DDIT4		3.135945E-10
LRRTM3		3.135549E-10
RHOBTB3		3.135116E-10
PLSCR4		3.135088E-10
RFX5		3.134707E-10
NRP2		3.132027E-10
RASEF		3.130635E-10
THEMIS2		3.129432E-10
FAT3		3.129312E-10
TMEM18		3.127176E-10
PLB1		3.125303E-10
NEDD8-MDP1		3.124733E-10
CRISPLD2		3.124705E-10
NUAK1		3.124429E-10
CHEK2		3.124025E-10
ASAH2		3.122629E-10
SLITRK1		3.12253E-10
KCTD15		3.121157E-10
TERF1		3.120015E-10
ABTB2		3.118706E-10
MIR3945HG		3.118531E-10
IGSF9B		3.117413E-10
SLC45A3		3.117205E-10
TTC39C		3.114983E-10
CPED1		3.11441E-10
OVOL1		3.110404E-10
NCAM2		3.110197E-10
ARHGEF37		3.107136E-10
MT-RNR2		3.103993E-10
GJC1		3.103927E-10
TMED7-TICAM2		3.103738E-10
EGFR		3.101605E-10
SLC25A47		3.099914E-10
STAG2		3.097919E-10
TPK1		3.094941E-10
IGHV3-74		3.093938E-10
FGFBP1		3.091316E-10
HLA-DQB2		3.090093E-10
EVI2A		3.084606E-10
WDPCP		3.074785E-10
HES1		3.072386E-10
PDCD1LG2		3.068145E-10
SLC16A13		3.066821E-10
STAT1		3.062743E-10
ADAMTS1		3.060552E-10
MITF		3.060212E-10
POLR2J3		3.058577E-10
SPOCD1		3.058079E-10
C7orf65		3.055561E-10
DCK		3.053192E-10
SCARA3		3.051471E-10
COL27A1		3.051458E-10
NLRP3		3.044606E-10
CDK5RAP1		3.044545E-10
HIST1H3E		3.042122E-10
FAM83A		3.040988E-10
TGM5		3.035727E-10
MYF6		3.035357E-10
TECTB		3.035172E-10
TGM1		3.034609E-10
DDAH2		3.03337E-10
SOD2		3.031481E-10
ALDH1A2		3.029122E-10
FAM25C		3.027523E-10
SEL1L3		3.026085E-10
CEBPD		3.025323E-10
TNIK		3.022903E-10
CA10		3.022806E-10
FMNL1		3.021558E-10
CRYBG2		3.020261E-10
MEFV		3.017576E-10
FAM107B		3.016867E-10
CHRNA9		3.014825E-10
RNF152		3.014459E-10
CDK2		3.013954E-10
DEPDC1B		3.013537E-10
KIRREL1		3.012513E-10
SPAG5		3.012034E-10
PLPPR2		3.011452E-10
TIAM1		3.00879E-10
AKAP2		3.008039E-10
ACOT9		3.007639E-10
TTLL11		3.007116E-10
HTR1B		3.005957E-10
POM121L12		3.00091E-10
PBK		2.999742E-10
CDK1		2.999682E-10
ZSCAN31		2.997438E-10
NUB1		2.996788E-10
TRDN-AS1		2.996075E-10
TNFSF11		2.995124E-10
TWIST1		2.99461E-10
SMPDL3B		2.993502E-10
CXCL9		2.991118E-10
NOTCH3		2.990337E-10
CHST7		2.988947E-10
ANKRD30BL		2.988895E-10
SOX3		2.988504E-10
TAGLN2		2.988021E-10
TACC3		2.987123E-10
ITGB8		2.98642E-10
DAPK3		2.985559E-10
ADAMTSL3		2.985252E-10
C17orf112		2.984358E-10
SIX1		2.979304E-10
C1orf105		2.97804E-10
TSPYL2		2.977814E-10
DYRK4		2.976715E-10
MFHAS1		2.972857E-10
GLIPR1		2.971338E-10
EMP1		2.970298E-10
RIC1		2.969225E-10
KPNA7		2.965378E-10
TMPRSS15		2.964632E-10
CYP24A1		2.96315E-10
STMN1		2.962712E-10
KRBA2		2.957376E-10
HIST2H2BE		2.957353E-10
NMNAT3		2.954197E-10
CNGB3		2.954088E-10
CTNNAL1		2.951368E-10
TESK2		2.95105E-10
RETREG1		2.945282E-10
NASP		2.942494E-10
CLIP4		2.940124E-10
TMEM26		2.93841E-10
MACF1		2.936805E-10
SLC4A11		2.934873E-10
NRF1		2.932721E-10
C15orf65		2.93059E-10
PHF20		2.928979E-10
IGBP1		2.928751E-10
ALOX15B		2.925908E-10
RAB11A		2.924618E-10
MPP4		2.922702E-10
SNRPEP4		2.920586E-10
PTPRB		2.920444E-10
GJD4		2.919307E-10
EFNA1		2.919255E-10
RFC3		2.913217E-10
NECTIN1		2.911448E-10
SOX7		2.900285E-10
DNAJB2		2.899775E-10
TUBB2B		2.896461E-10
PYGL		2.896418E-10
EPHB3		2.895251E-10
SH2B3		2.89293E-10
BACH1		2.892819E-10
PTCD2		2.892265E-10
BAGE2		2.891683E-10
GADD45B		2.891115E-10
ZEB1		2.891044E-10
SLC6A9		2.890994E-10
C12orf54		2.890897E-10
ERRFI1		2.889649E-10
CNN2		2.889417E-10
EXT1		2.888737E-10
C5AR1		2.885882E-10
MDK		2.885014E-10
CTSB		2.882278E-10
PCED1B		2.879527E-10
PLSCR3		2.878305E-10
LHFPL6		2.876517E-10
RRAS		2.875157E-10
APOL2		2.873004E-10
FABP5		2.872554E-10
RN7SL356P		2.871932E-10
AOX1		2.868185E-10
RPL23AP1		2.86712E-10
CFL1		2.865762E-10
MRPL3		2.863773E-10
C11orf54		2.862901E-10
ODC1		2.862597E-10
MTSS1		2.862458E-10
NPM3		2.860667E-10
RNF145		2.859185E-10
RN7SL1		2.858958E-10
WDR66		2.855787E-10
LMCD1		2.855535E-10
SNHG19		2.853384E-10
UBE2T		2.852899E-10
ZEB2		2.852712E-10
APOL4		2.851887E-10
LUM		2.851287E-10
ATP2B4		2.850747E-10
CLEC5A		2.84678E-10
LBR		2.846485E-10
TBX18		2.846359E-10
PRMT2		2.846288E-10
SLC28A3		2.845442E-10
FIGN		2.843727E-10
NOCT		2.843373E-10
TMEM191A		2.842633E-10
LINC02454		2.841895E-10
RBL1		2.841212E-10
ANKRD2		2.839632E-10
ZCCHC23		2.835767E-10
COL8A2		2.834905E-10
QKI		2.834437E-10
MIR193BHG		2.834232E-10
COL4A1		2.833293E-10
PLA2G2A		2.831319E-10
ANXA5		2.829526E-10
MIOS		2.829056E-10
USP54		2.828167E-10
RNF133		2.827962E-10
RAB31		2.827497E-10
FRMD4B		2.827211E-10
KBTBD12		2.823844E-10
LRR1		2.822754E-10
CACHD1		2.821554E-10
KIAA1549		2.820721E-10
PLA2G6		2.819878E-10
LAMB3		2.819876E-10
CSE1L		2.818584E-10
HIST1H2BD		2.818158E-10
DLX6		2.817661E-10
KRT1		2.817413E-10
TGFB2		2.816241E-10
HMOX1		2.811114E-10
IPMK		2.80881E-10
PCGF5		2.808254E-10
GMNN		2.804539E-10
SPHKAP		2.80366E-10
RELB		2.803189E-10
TMCC2		2.80235E-10
CLCA2		2.802236E-10
NEK6		2.80076E-10
MINCR		2.799375E-10
ZNF750		2.798032E-10
SLC44A2		2.795135E-10
BCL11A		2.792854E-10
PAGE5		2.792417E-10
SEMA3D		2.790929E-10
TFAP4		2.789814E-10
BMPR1A		2.789456E-10
HMGCS1		2.789252E-10
RPAP2		2.789205E-10
MYB		2.788731E-10
PPP1R3B		2.787501E-10
GSDMD		2.786435E-10
BBIP1P1		2.784229E-10
TRMT9B		2.782677E-10
ATP8B1		2.781674E-10
LBH		2.778558E-10
TSPYL5		2.776581E-10
CCR3		2.771546E-10
CNKSR2		2.768996E-10
DDX58		2.768051E-10
TRIM35		2.767225E-10
TIMELESS		2.766468E-10
GNA14		2.766093E-10
VCL		2.761377E-10
CHST15		2.761355E-10
UBE2SP2		2.761303E-10
CSTF3		2.758178E-10
RORC		2.757457E-10
MREG		2.753643E-10
TRIB3		2.752728E-10
PAR		2.75253E-10
CENPK		2.75123E-10
BMF		2.748365E-10
GINS3		2.747447E-10
CES1		2.746977E-10
H19		2.746356E-10
RTN4R		2.744083E-10
TBC1D5		2.742943E-10
STEAP1		2.742681E-10
CYP1B1		2.741701E-10
VASH2		2.740206E-10
PAQR6		2.737665E-10
NEMP1		2.73672E-10
HMGN2		2.73623E-10
CYP21A2		2.735812E-10
LINC00511		2.735674E-10
AKIRIN2		2.733888E-10
GPIHBP1		2.731993E-10
NDRG1		2.727777E-10
SPRED3		2.727764E-10
SPDL1		2.72723E-10
FARP1		2.725928E-10
C4BPA		2.725315E-10
MTSS1L		2.723658E-10
HAPLN1		2.722184E-10
SCNN1G		2.720797E-10
UGT2A1		2.720147E-10
GLRA1		2.71998E-10
NDUFAF4		2.718867E-10
CTSF		2.715913E-10
KLK7		2.715023E-10
ITGB3		2.713503E-10
MYO10		2.711354E-10
S100A7		2.710372E-10
ABR		2.709556E-10
RHOC		2.709519E-10
NUSAP1		2.709484E-10
PCNX1		2.708421E-10
CALM2		2.706238E-10
PLEKHG3		2.70459E-10
DMAC1		2.702015E-10
C18orf54		2.698149E-10
CEACAM1		2.697296E-10
DCST1-AS1		2.693194E-10
SCHIP1		2.692336E-10
SNHG4		2.692279E-10
CA3-AS1		2.68986E-10
CD68		2.689677E-10
FBXO32		2.688819E-10
MCM7		2.687304E-10
LCAT		2.685986E-10
ZNF706		2.685029E-10
LRG1		2.684638E-10
ACP2		2.681517E-10
ASXL3		2.681176E-10
ARHGAP11A		2.680934E-10
CREBRF		2.678907E-10
MAP3K7CL		2.67802E-10
CASP1		2.67562E-10
E2F6		2.675123E-10
DDX60L		2.672963E-10
ADORA1		2.672056E-10
TTK		2.671912E-10
ARV1		2.667871E-10
TOE1		2.665132E-10
VWA5B1		2.663859E-10
IMPDH1		2.663785E-10
KPNA2		2.662868E-10
LMO4		2.662063E-10
MRPS23		2.659305E-10
KCNU1		2.65913E-10
ASB7		2.659053E-10
LAMA4		2.656465E-10
PAN2		2.655674E-10
SH3YL1		2.650635E-10
QRFP		2.641604E-10
SLC27A2		2.641461E-10
ZC3H12C		2.640908E-10
OR6M1		2.640878E-10
OSBPL5		2.640605E-10
HRASLS2		2.638322E-10
CD164L2		2.638092E-10
LRRC59		2.63481E-10
MXI1		2.634758E-10
GMNC		2.634747E-10
ADGRA2		2.630176E-10
DDIT4-AS1		2.629621E-10
IGFL3		2.629094E-10
TP53AIP1		2.62249E-10
TMEM255B		2.620766E-10
GABRA4		2.620652E-10
CHORDC1		2.617823E-10
ABHD4		2.61775E-10
SH3BP5		2.617219E-10
COL21A1		2.616022E-10
AP1S3		2.615659E-10
ELMOD1		2.614189E-10
FGF12		2.613092E-10
UBD		2.612898E-10
ITGB5		2.611808E-10
GTF2A1		2.611693E-10
STPG4		2.609052E-10
TCEAL3		2.608048E-10
NINJ1		2.606972E-10
C17orf50		2.606745E-10
ANO4		2.606664E-10
DPYD		2.605928E-10
CD99L2		2.603997E-10
SNORD3B-1		2.601603E-10
DSG1		2.601163E-10
FGF5		2.600604E-10
PRF1		2.600378E-10
PPCDC		2.597693E-10
NEAT1		2.59308E-10
CASD1		2.591729E-10
SLC29A2		2.591317E-10
HSBP1		2.590886E-10
ALG10B		2.586843E-10
WNT7A		2.586832E-10
IRF7		2.58602E-10
NR1D2		2.584514E-10
KRT10		2.58413E-10
FAM71A		2.58284E-10
TSPAN18		2.578325E-10
SNORD3D		2.578003E-10
SLC9A7		2.577863E-10
RAET1E		2.576068E-10
TMEM170B		2.574715E-10
S100P		2.572767E-10
CXCL2		2.572367E-10
MIR4435-2HG		2.571374E-10
PFKFB3		2.566842E-10
DEPDC1		2.564622E-10
TIPIN		2.561161E-10
MYBL1		2.559115E-10
PLPP1		2.558513E-10
GBP1P1		2.558263E-10
SFXN1		2.556776E-10
PMEPA1		2.55409E-10
CLIC5		2.551162E-10
TMTC3		2.548188E-10
ASCC3		2.545945E-10
LTBP2		2.545626E-10
GLCE		2.541513E-10
MANEA		2.540024E-10
ACLY		2.539871E-10
FBXO31		2.539066E-10
SYBU		2.538744E-10
TRIB2		2.537171E-10
LGMN		2.535842E-10
TUBG1		2.535252E-10
ACTG1		2.533203E-10
DTL		2.530266E-10
CD14		2.529912E-10
FRMD6		2.528323E-10
LHX8		2.525984E-10
MSMO1		2.525421E-10
COL19A1		2.524299E-10
IL6R		2.523457E-10
LRRC1		2.523056E-10
LAMB4		2.522048E-10
CNTNAP3		2.520545E-10
NEK10		2.519392E-10
ARNT2		2.51636E-10
G2E3		2.51428E-10
HCN1		2.511768E-10
CCBE1		2.511346E-10
KCNN2		2.510903E-10
MAN2B2		2.509958E-10
FAM72D		2.50978E-10
PSG5		2.50927E-10
UBE2W		2.508906E-10
FSCN1		2.508676E-10
TGFB1I1		2.506299E-10
ACSF2		2.506029E-10
PLSCR1		2.502596E-10
CMTM3		2.502452E-10
ARHGAP15		2.502204E-10
PAQR5		2.501245E-10
CCDC59		2.500625E-10
FOXQ1		2.500603E-10
PML		2.500599E-10
MAPRE3		2.500053E-10
PDCD4		2.498089E-10
PRKCH		2.497798E-10
PNOC		2.49628E-10
SCPEP1		2.496222E-10
KRT16P3		2.491515E-10
TUSC3		2.490532E-10
CHSY3		2.490191E-10
PRELID2		2.487304E-10
MYCBPAP		2.487286E-10
TFCP2L1		2.486977E-10
XRCC3		2.486319E-10
ZNFX1		2.484969E-10
GPT		2.484634E-10
TNFSF13B		2.480917E-10
PTCHD1		2.480698E-10
SNCA		2.480566E-10
C11orf58		2.48E-10
OIP5		2.477709E-10
PM20D1		2.4774E-10
LNCOG		2.47539E-10
IL16		2.470434E-10
CENPF		2.469625E-10
MKI67		2.469501E-10
UHRF2		2.468936E-10
RUNDC3A		2.467233E-10
HLA-C		2.466131E-10
SNAI2		2.464476E-10
MASTL		2.464114E-10
AFF3		2.463912E-10
ZP4		2.4635E-10
RTP4		2.462786E-10
KIF4A		2.4625E-10
KLF3		2.461941E-10
OGFR		2.460532E-10
SCAMP1		2.460532E-10
SMS		2.460224E-10
SRPK1		2.459928E-10
ADGRG1		2.459465E-10
CD3EAP		2.456055E-10
IFI27		2.454062E-10
HIST1H1C		2.453234E-10
CCN1		2.452823E-10
PNPLA2		2.451475E-10
GNA15		2.451143E-10
KNSTRN		2.444552E-10
TMEM229B		2.443919E-10
TOR4A		2.442561E-10
INAVA		2.441687E-10
CYBRD1		2.441182E-10
MMRN1		2.439008E-10
CHTF18		2.437587E-10
ETFDH		2.437044E-10
SPX		2.436843E-10
DAPK2		2.435821E-10
ACACA		2.435472E-10
ACACB		2.435472E-10
ARRDC3		2.43524E-10
SNHG7		2.435131E-10
FAM171A1		2.43155E-10
FAM222A		2.430738E-10
MAGOHB		2.430607E-10
PDZK1		2.430033E-10
EDN2		2.429676E-10
HMMR		2.429623E-10
SERPINB11		2.42922E-10
TMED10		2.425901E-10
DNAH8		2.425505E-10
HOXC13-AS		2.425305E-10
HNF4G		2.424242E-10
TK1		2.423107E-10
WDR25		2.423088E-10
DLGAP5		2.422471E-10
C11orf24		2.42139E-10
HOXC-AS1		2.419216E-10
OR5B12		2.418877E-10
ISM2		2.417884E-10
ST6GALNAC3		2.417751E-10
CES1P1		2.411214E-10
SPACA1		2.411214E-10
CLEC14A		2.410738E-10
HS6ST2		2.409293E-10
TP63		2.408997E-10
RAB9B		2.408749E-10
EID2		2.40862E-10
IGFBP2		2.408614E-10
HIST3H3		2.408585E-10
LCE3E		2.408403E-10
PDXK		2.408334E-10
LAP3		2.407799E-10
ZNRF1		2.403458E-10
CLDND1		2.403058E-10
S100A10		2.402943E-10
KPNA5		2.402554E-10
CYLD		2.399946E-10
ZGRF1		2.399708E-10
RAB30		2.398204E-10
PRR11		2.397814E-10
PLOD1		2.397503E-10
PMP22		2.396613E-10
EFL1		2.396259E-10
DGKI		2.395468E-10
LIG1		2.39375E-10
ADH1B		2.391653E-10
SERTAD4-AS1		2.390839E-10
SPRR1A		2.390592E-10
DDX39A		2.389396E-10
TNFSF14		2.388309E-10
EHF		2.387925E-10
CCNI		2.387822E-10
IL4R		2.387659E-10
RRM2		2.386507E-10
FAM83E		2.386408E-10
F5		2.383612E-10
IL15RA		2.383535E-10
ARHGAP22		2.38313E-10
CLU		2.382759E-10
TAF13		2.382152E-10
ATP8A1		2.381772E-10
RGS7		2.378616E-10
VEGFC		2.378549E-10
PREX1		2.377695E-10
TP53		2.374484E-10
SNORD17		2.371941E-10
PARD3B		2.37181E-10
DPYSL3		2.37155E-10
SMCO4		2.369229E-10
HES7		2.365997E-10
SLC12A7		2.364162E-10
DOK4		2.360348E-10
ESPL1		2.358374E-10
NSD2		2.355362E-10
SESN1		2.353278E-10
KRT6A		2.351E-10
DOCK2		2.346764E-10
VPS9D1-AS1		2.346281E-10
ARHGEF10		2.346249E-10
PREP		2.344597E-10
CTLA4		2.343964E-10
ALPK2		2.343332E-10
DMBT1		2.343311E-10
IL33		2.342671E-10
IQGAP3		2.341931E-10
MUC1		2.34191E-10
ASNS		2.341137E-10
NRG1		2.340401E-10
PDGFA		2.338249E-10
FLI1		2.336988E-10
SAPCD2		2.335552E-10
TMEM9B-AS1		2.332588E-10
NLGN2		2.332398E-10
PRKAB1		2.332242E-10
AIM2		2.331317E-10
TMEM19		2.33112E-10
HIST2H4A		2.3311E-10
WNT5A		2.330474E-10
TBC1D32		2.330058E-10
MMP2		2.330026E-10
MT1DP		2.329218E-10
NPVF		2.328597E-10
SLC34A2		2.326889E-10
CCDC71L		2.326618E-10
CCDC69		2.326096E-10
C2orf81		2.32582E-10
LIMCH1		2.325718E-10
SLC2A5		2.325052E-10
SMAD2		2.323577E-10
MSTN		2.322416E-10
KCNMA1		2.321314E-10
ADTRP		2.319196E-10
SEMA3C		2.319003E-10
LINC01619		2.316316E-10
SLC10A6		2.313064E-10
TRIML1		2.311836E-10
CHKA		2.310509E-10
ATG14		2.309683E-10
MXD3		2.306637E-10
TOR1AIP2		2.306429E-10
RRP7BP		2.306316E-10
C4orf36		2.305728E-10
SAMSN1		2.305356E-10
NCAPH		2.304943E-10
IFI16		2.303443E-10
HMGB1P6		2.301898E-10
GPX4		2.29836E-10
KCNK15		2.29571E-10
PIK3R4		2.295274E-10
LAMA3		2.29437E-10
RIN2		2.292677E-10
NOXA1		2.292383E-10
DNAAF2		2.289155E-10
SAMD11		2.289026E-10
H1F0		2.287473E-10
SNX10		2.284E-10
ADAMTS9		2.28305E-10
GPR141		2.282545E-10
LUCAT1		2.28229E-10
PC		2.282117E-10
SLC2A1		2.281965E-10
KIF21B		2.281798E-10
PRKCQ-AS1		2.280243E-10
TRIP4		2.278626E-10
ABCB6		2.277537E-10
MAPRE2		2.271599E-10
METRN		2.269135E-10
FAM241A		2.268999E-10
ITPRIPL2		2.268293E-10
IDI1		2.267268E-10
MTURN		2.265976E-10
PADI6		2.263716E-10
CTPS1		2.263177E-10
HLA-DQB1		2.263091E-10
ZNF716		2.261065E-10
APOL1		2.260113E-10
CYB5R2		2.25981E-10
KRT85		2.25943E-10
CIDEB		2.258777E-10
UBE2U		2.258694E-10
PXYLP1		2.258495E-10
HLA-B		2.257213E-10
UACA		2.25658E-10
CBR3		2.25623E-10
PDGFB		2.25448E-10
[truncated: 2,290 more rows]
