# Supplementary material for: MOBILE pipeline enables identification of context-specific networks and regulatory mechanisms
Source: Nat Commun. 2023 Jul 6;14:3991. doi: 10.1038/s41467-023-39729-2 (PMC10326020; doi:10.1038/s41467-023-39729-2)
Supplement: Supplementary file 19 — Supplementary Data 16 [file 41467_2023_39729_MOESM19_ESM.xlsx]

## Sheet: SupplementaryData16
name	node_type	node_label
REACTOME_INFECTIOUS_DISEASE	3	C1
REACTOME_CELL_CYCLE_MITOTIC	3	C2
REACTOME_PI3K_AKT_SIGNALING_IN_CANCER	3	C3
REACTOME_NEGATIVE_REGULATION_OF_THE_PI3K_AKT_NETWORK	3	C4
REACTOME_CELLULAR_RESPONSES_TO_EXTERNAL_STIMULI	3	C5
REACTOME_DISEASES_OF_SIGNAL_TRANSDUCTION_BY_GROWTH_FACTOR_RECEPTORS_AND_SECOND_MESSENGERS	3	C6
REACTOME_CELL_CYCLE_CHECKPOINTS	3	C7
REACTOME_ESR_MEDIATED_SIGNALING	3	C8
REACTOME_CELLULAR_SENESCENCE	3	C9
REACTOME_TRANSCRIPTIONAL_REGULATION_BY_TP53	3	C10
REACTOME_FLT3_SIGNALING	3	C11
REACTOME_PROGRAMMED_CELL_DEATH	3	C12
REACTOME_SIGNALING_BY_INTERLEUKINS	3	C13
REACTOME_SIGNALING_BY_RHO_GTPASES	3	C14
REACTOME_INTRACELLULAR_SIGNALING_BY_SECOND_MESSENGERS	3	C15
REACTOME_RNA_POLYMERASE_II_TRANSCRIPTION	3	C16
REACTOME_EXTRA_NUCLEAR_ESTROGEN_SIGNALING	3	C17
REACTOME_DISEASE	3	C18
REACTOME_MAPK_FAMILY_SIGNALING_CASCADES	3	C19
REACTOME_NERVOUS_SYSTEM_DEVELOPMENT	3	C20
REACTOME_SIGNALING_BY_RECEPTOR_TYROSINE_KINASES	3	C21
REACTOME_MITOTIC_G1_PHASE_AND_G1_S_TRANSITION	3	C22
REACTOME_CELL_CYCLE	3	C23
REACTOME_TCF_DEPENDENT_SIGNALING_IN_RESPONSE_TO_WNT	1	H1
REACTOME_CYTOKINE_SIGNALING_IN_IMMUNE_SYSTEM	1	H2
REACTOME_ADAPTIVE_IMMUNE_SYSTEM	1	H3
REACTOME_VESICLE_MEDIATED_TRANSPORT	1	H4
REACTOME_MEMBRANE_TRAFFICKING	1	H5
REACTOME_METABOLISM_OF_LIPIDS	1	H6
REACTOME_MITOTIC_PROPHASE	1	H7
REACTOME_HEMOSTASIS	1	H8
REACTOME_INTERLEUKIN_4_AND_INTERLEUKIN_13_SIGNALING	1	H9
REACTOME_METABOLISM_OF_STEROIDS	1	H10
REACTOME_DEVELOPMENTAL_BIOLOGY	1	H11
REACTOME_FC_EPSILON_RECEPTOR_FCERI_SIGNALING	1	H12
REACTOME_M_PHASE	1	H13
REACTOME_FCERI_MEDIATED_MAPK_ACTIVATION	1	H14
REACTOME_SIGNALING_BY_NUCLEAR_RECEPTORS	1	H15
REACTOME_RHO_GTPASE_EFFECTORS	4	E1
REACTOME_MITOTIC_G2_G2_M_PHASES	4	E2
REACTOME_SIGNALING_BY_GPCR	4	E3
REACTOME_CONSTITUTIVE_SIGNALING_BY_ABERRANT_PI3K_IN_CANCER	4	E4
REACTOME_TRANSCRIPTIONAL_REGULATION_BY_RUNX2	4	E5
REACTOME_S_PHASE	4	E6
REACTOME_SIGNALING_BY_PDGF	4	E7
REACTOME_CELL_CELL_COMMUNICATION	4	E8
REACTOME_G_ALPHA_Q_SIGNALLING_EVENTS	4	E9
