# Supplementary material for: MOBILE pipeline enables identification of context-specific networks and regulatory mechanisms
Source: Nat Commun. 2023 Jul 6;14:3991. doi: 10.1038/s41467-023-39729-2 (PMC10326020; doi:10.1038/s41467-023-39729-2)
Supplement: Supplementary file 21 — Supplementary Data 18 [file 41467_2023_39729_MOESM21_ESM.xlsx]

## Sheet: SupplementaryData18
name	node_type	node_label
REACTOME_CELL_CYCLE_MITOTIC	3	C1
REACTOME_PI3K_AKT_SIGNALING_IN_CANCER	3	C2
REACTOME_NEGATIVE_REGULATION_OF_THE_PI3K_AKT_NETWORK	3	C3
REACTOME_CELLULAR_RESPONSES_TO_EXTERNAL_STIMULI	3	C4
REACTOME_DISEASES_OF_SIGNAL_TRANSDUCTION_BY_GROWTH_FACTOR_RECEPTORS_AND_SECOND_MESSENGERS	3	C5
REACTOME_CELL_CYCLE_CHECKPOINTS	3	C6
REACTOME_ESR_MEDIATED_SIGNALING	3	C7
REACTOME_TRANSCRIPTIONAL_REGULATION_BY_TP53	3	C8
REACTOME_FLT3_SIGNALING	3	C9
REACTOME_PROGRAMMED_CELL_DEATH	3	C10
REACTOME_SIGNALING_BY_INTERLEUKINS	3	C11
REACTOME_SIGNALING_BY_RHO_GTPASES	3	C12
REACTOME_RNA_POLYMERASE_II_TRANSCRIPTION	3	C13
REACTOME_TRANSCRIPTIONAL_REGULATION_BY_RUNX2	3	C14
REACTOME_INTRACELLULAR_SIGNALING_BY_SECOND_MESSENGERS	3	C15
REACTOME_EXTRA_NUCLEAR_ESTROGEN_SIGNALING	3	C16
REACTOME_DISEASE	3	C17
REACTOME_G2_M_CHECKPOINTS	3	C18
REACTOME_MAPK_FAMILY_SIGNALING_CASCADES	3	C19
REACTOME_NERVOUS_SYSTEM_DEVELOPMENT	3	C20
REACTOME_SIGNALING_BY_RECEPTOR_TYROSINE_KINASES	3	C21
REACTOME_DEVELOPMENTAL_BIOLOGY	3	C22
REACTOME_MITOTIC_G1_PHASE_AND_G1_S_TRANSITION	3	C23
REACTOME_CELL_CYCLE	3	C24
REACTOME_SIGNALING_BY_NUCLEAR_RECEPTORS	3	C25
REACTOME_RHO_GTPASE_EFFECTORS	4	E1
REACTOME_MITOTIC_G2_G2_M_PHASES	4	E2
REACTOME_INTERFERON_ALPHA_BETA_SIGNALING	4	E3
REACTOME_CELLULAR_SENESCENCE	4	E4
REACTOME_SIGNALING_BY_GPCR	4	E5
REACTOME_CONSTITUTIVE_SIGNALING_BY_ABERRANT_PI3K_IN_CANCER	4	E6
REACTOME_S_PHASE	4	E7
REACTOME_PEPTIDE_HORMONE_METABOLISM	4	E8
REACTOME_CELL_CELL_COMMUNICATION	4	E9
REACTOME_PLATELET_ACTIVATION_SIGNALING_AND_AGGREGATION	2	T1
REACTOME_INFECTIOUS_DISEASE	2	T2
REACTOME_TCF_DEPENDENT_SIGNALING_IN_RESPONSE_TO_WNT	2	T3
REACTOME_CYTOKINE_SIGNALING_IN_IMMUNE_SYSTEM	2	T4
REACTOME_ADAPTIVE_IMMUNE_SYSTEM	2	T5
REACTOME_THE_CITRIC_ACID_TCA_CYCLE_AND_RESPIRATORY_ELECTRON_TRANSPORT	2	T6
REACTOME_INNATE_IMMUNE_SYSTEM	2	T7
REACTOME_MHC_CLASS_II_ANTIGEN_PRESENTATION	2	T8
REACTOME_INTERLEUKIN_4_AND_INTERLEUKIN_13_SIGNALING	2	T9
REACTOME_SIGNALING_BY_VEGF	2	T10
REACTOME_SIGNALING_BY_WNT	2	T11
REACTOME_M_PHASE	2	T12
REACTOME_SENESCENCE_ASSOCIATED_SECRETORY_PHENOTYPE_SASP_	2	T13
