# Supplementary material for: MOBILE pipeline enables identification of context-specific networks and regulatory mechanisms
Source: Nat Commun. 2023 Jul 6;14:3991. doi: 10.1038/s41467-023-39729-2 (PMC10326020; doi:10.1038/s41467-023-39729-2)
Supplement: Supplementary file 22 — Supplementary Data 19 [file 41467_2023_39729_MOESM22_ESM.xlsx]

## Sheet: SupplementaryData19
shared name	H2	TNBC	ERPR	node_combo	H2comp2both	Tcomp2both	Ecomp2both	comps2both
REACTOME_ADAPTIVE_IMMUNE_SYSTEM	1	1	0	4	1	0	0	1
REACTOME_CELL_CELL_COMMUNICATION	0	0	1	3	0	0	1	3
REACTOME_CELL_CYCLE_CHECKPOINTS	0	1	0	2	0	0	0	0
REACTOME_CELLULAR_SENESCENCE	0	0	1	3	0	0	0	0
REACTOME_CONSTITUTIVE_SIGNALING_BY_ABERRANT_PI3K_IN_CANCER	0	1	1	6	0	0	1	3
REACTOME_CYTOKINE_SIGNALING_IN_IMMUNE_SYSTEM	1	1	0	4	0	0	0	0
REACTOME_DEVELOPMENTAL_BIOLOGY	1	0	0	1	0	0	0	0
REACTOME_FACTORS_INVOLVED_IN_MEGAKARYOCYTE_DEVELOPMENT_AND_PLATELET_PRODUCTION	1	0	0	1	0	0	0	0
REACTOME_FC_EPSILON_RECEPTOR_FCERI_SIGNALING	1	0	0	1	1	0	0	1
REACTOME_FCERI_MEDIATED_MAPK_ACTIVATION	1	0	0	1	1	0	0	1
REACTOME_FORMATION_OF_THE_CORNIFIED_ENVELOPE	0	1	0	2	0	0	0	0
REACTOME_G_ALPHA_Q_SIGNALLING_EVENTS	0	0	1	3	0	0	0	0
REACTOME_G2_M_CHECKPOINTS	0	1	0	2	0	0	0	0
REACTOME_HEMOSTASIS	1	0	0	1	0	0	0	0
REACTOME_INFECTIOUS_DISEASE	0	1	0	2	0	0	0	0
REACTOME_INNATE_IMMUNE_SYSTEM	0	1	0	2	0	0	0	0
REACTOME_INTERFERON_ALPHA_BETA_SIGNALING	0	0	1	3	0	0	0	0
REACTOME_INTERLEUKIN_4_AND_INTERLEUKIN_13_SIGNALING	1	1	0	4	0	0	0	0
REACTOME_KERATINIZATION	0	1	0	2	0	0	0	0
REACTOME_M_PHASE	1	1	0	4	0	1	0	2
REACTOME_MEMBRANE_TRAFFICKING	1	0	0	1	1	0	0	1
REACTOME_METABOLISM_OF_LIPIDS	1	0	0	1	1	0	0	1
REACTOME_METABOLISM_OF_STEROIDS	1	0	0	1	1	0	0	1
REACTOME_MHC_CLASS_II_ANTIGEN_PRESENTATION	1	1	0	4	0	0	0	0
REACTOME_MITOTIC_G2_G2_M_PHASES	0	1	1	6	0	0	1	3
REACTOME_MITOTIC_PROPHASE	1	0	0	1	0	0	0	0
REACTOME_NERVOUS_SYSTEM_DEVELOPMENT	1	0	0	1	0	0	0	0
REACTOME_PEPTIDE_HORMONE_METABOLISM	0	0	1	3	0	0	0	0
REACTOME_PLATELET_ACTIVATION_SIGNALING_AND_AGGREGATION	0	1	0	2	0	1	0	2
REACTOME_RHO_GTPASE_EFFECTORS	0	1	1	6	0	0	1	3
REACTOME_S_PHASE	0	0	1	3	0	0	1	3
REACTOME_SENESCENCE_ASSOCIATED_SECRETORY_PHENOTYPE_SASP_	0	1	0	2	0	1	0	2
REACTOME_SIGNALING_BY_GPCR	0	1	1	6	0	0	1	3
REACTOME_SIGNALING_BY_NUCLEAR_RECEPTORS	1	0	0	1	0	0	0	0
REACTOME_SIGNALING_BY_PDGF	0	1	1	6	0	0	0	0
REACTOME_SIGNALING_BY_VEGF	0	1	0	2	0	1	0	2
REACTOME_SIGNALING_BY_WNT	0	1	0	2	0	1	0	2
REACTOME_TCF_DEPENDENT_SIGNALING_IN_RESPONSE_TO_WNT	1	1	0	4	0	0	0	0
REACTOME_THE_CITRIC_ACID_TCA_CYCLE_AND_RESPIRATORY_ELECTRON_TRANSPORT	0	1	0	2	0	1	0	2
REACTOME_TRANSCRIPTIONAL_REGULATION_BY_RUNX2	0	0	1	3	0	0	0	0
REACTOME_VESICLE_MEDIATED_TRANSPORT	1	0	0	1	1	0	0	1
