# Supplementary material for: MOBILE pipeline enables identification of context-specific networks and regulatory mechanisms
Source: Nat Commun. 2023 Jul 6;14:3991. doi: 10.1038/s41467-023-39729-2 (PMC10326020; doi:10.1038/s41467-023-39729-2)
Supplement: Supplementary file 23 — Supplementary Data 20 [file 41467_2023_39729_MOESM23_ESM.xlsx]

## Sheet: SupplementaryData20
MOBILE_genelist		STRING_Gene1	STRING_Gene2	stringdb::coexpression	stringdb::cooccurrence	stringdb::databases	stringdb::experiments	stringdb::fusion	stringdb::interspecies	stringdb::neighborhood	stringdb::textmining	stringdb::score
AARS		HIST3H3	PSMC3IP	0.062		0.9					0.043	0.902
ABCA6		HIST3H3	CDK1	0.062		0.9	0.161				0.143	0.923
ABHD16A		RPS6KB1	MAPK3	0.062	0.165	0.9	0.31				0.318	0.956
ABI3BP		RPS6KB1	PTK2			0.9					0.219	0.918
ACACA		RPS6KB1	MTOR	0.062		0.9	0.992				0.951	0.999
ACACB		RPS6KB1	JUN			0.8					0.616	0.919
ACAT2		RPS6KB1	PDCD4			0.9					0.578	0.956
ACE2		RPS6KB1	AKT1	0.183	0.09	0.9	0.764				0.17	0.982
ACKR3		RPS6KB1	IGF1R	0.056		0.9	0.119				0.398	0.943
ACLY		RPS6KB1	MYC	0.065		0.9					0.664	0.965
ACSF2		RPS6KB1	RPS6	0.054		0.9	0.81				0.928	0.998
ACSL5		SOD2	AKT1			0.9					0.684	0.967
ACTB		MAPK3	CDK2	0.049	0.088	0.9	0.235				0.121	0.931
ADGRF1		MAPK3	IGF1R			0.9	0.148				0.343	0.939
ADGRG1		MAPK3	MYC			0.9	0.462				0.692	0.981
AHNAK2		MAPK3	BCL2L1	0.066		0.9					0.682	0.967
AKR1C3		MAPK3	HIF1A			0.8	0.213				0.729	0.953
AKT1		MAPK3	BCL2L11			0.8	0.27				0.622	0.94
AKT2		MAPK3	STAT3	0.062		0.9	0.225				0.824	0.985
AKT3		MAPK3	AKT1	0.066	0.158	0.8	0.148				0.413	0.906
ALDH1A3		MAPK3	RPS6KA2	0.062		0.9	0.834				0.273	0.987
ALG13-AS1		MAPK3	MAP2K3	0.071	0.126	0.8	0.501				0.248	0.928
ALOX5AP		MAPK3	DUSP5			0.9	0.425				0.548	0.971
ALOXE3		MAPK3	IL6R			0.9					0.339	0.931
ALPK1		MAPK3	TRIM25			0.9					0.069	0.902
AMOTL2		MAPK3	ETS2			0.9	0.14				0.316	0.936
ANXA5		MAPK3	FGFR3			0.9	0.081				0.269	0.926
AOX1		MAPK3	DUSP8	0.066		0.9	0.277				0.197	0.938
APOBEC3B		MAPK3	PTK2	0.063		0.9	0.139				0.391	0.944
ARHGAP26		MAPK3	EGFR			0.9	0.413				0.385	0.96
ARHGAP29		MAPK3	JUN			0.9	0.501				0.852	0.991
ARL4C		MAPK3	CYFIP2	0.062		0.9					0.091	0.907
ARNTL		MAPK3	KSR1	0.062		0.9	0.148				0.651	0.968
ATP6V0E2		MAPK3	SFN	0.052		0.9	0.179				0.185	0.928
ATP6V1B1		MAPK3	RPS6KA1	0.062		0.9	0.76				0.304	0.982
AXL		MAPK3	FOS			0.9	0.428				0.737	0.983
B3GNT2		MAPK3	GJA1			0.8	0.213				0.502	0.914
BBIP1P1		PDSS1	FDFT1	0.112		0.8	0.173			0.111	0.638	0.944
BBOX1		HES1	CHEK1			0.9						0.9
BCAR3		HES1	NOTCH1			0.9	0.387				0.783	0.985
BCL2L1		HES1	STAT3			0.9	0.345				0.261	0.947
BCL2L11		MAPK1	BCL2L11			0.8	0.27				0.4	0.904
BLACAT1		MAPK1	MAP2K3	0.071	0.137	0.8	0.397				0.254	0.914
BNIP3		MAPK1	IGF1R			0.9	0.148				0.304	0.935
BST2		MAPK1	STAT3	0.062		0.9	0.889				0.707	0.996
BTN2A2		MAPK1	HIF1A			0.8	0.675				0.591	0.971
C10orf99		MAPK1	MYC			0.9	0.666				0.572	0.984
C11orf24		MAPK1	CDK2	0.049	0.09	0.9	0.235				0.12	0.931
C15orf48		MAPK1	RPS6KB1	0.062	0.151	0.9	0.31				0.235	0.95
C18orf54		MAPK1	BCL2L1	0.048		0.9					0.46	0.944
C5orf56		MAPK1	MAPK3		0.048	0.9	0.887				0.056	0.988
CASP1P2		MAPK1	RPS6KA2	0.062		0.9	0.906				0.255	0.992
CASP7		MAPK1	JUN			0.9	0.867				0.707	0.995
CAV1		MAPK1	DUSP8			0.9	0.277				0.467	0.958
CAVIN2		MAPK1	PTK2	0.063		0.9	0.139				0.232	0.929
CCDC150		MAPK1	DUSP4	0.055		0.9	0.745				0.428	0.984
CCL20		MAPK1	FGFR3			0.9	0.081				0.206	0.92
CCN2		MAPK1	ETS2			0.9	0.14				0.32	0.936
CCN5		MAPK1	IL6R			0.9					0.154	0.911
CCNB1		MAPK1	EGFR			0.9	0.44				0.376	0.962
CCND3		MAPK1	RAF1	0.066		0.9	0.847				0.329	0.989
CD274		MAPK1	DUSP5			0.9	0.425				0.592	0.974
CD55		MAPK1	FOS			0.9	0.578				0.831	0.992
CDC2		MAPK1	SFN	0.052		0.9	0.179				0.257	0.934
CDC42EP2		MAPK1	CYFIP2	0.062		0.9					0.079	0.906
CDC6		MAPK1	KSR1	0.062		0.9	0.522				0.688	0.984
CDK1		MAPK1	RPS6KA1	0.062		0.9	0.981				0.334	0.998
CDK2		MAPK1	GJA1			0.8	0.462				0.21	0.907
CDKN1A		ERBB2	MUC1	0.07			0.486				0.942	0.97
CDKN3		ERBB2	IL6R			0.9					0.508	0.948
CENPE		ERBB2	GRB7	0.341		0.6	0.876	0.002			0.986	0.999
CENPM		ERBB2	EGFR	0.077		0.9	0.983				0.097	0.998
CENPP		ERBB2	RHOB			0.9	0.115				0.396	0.941
CENPX		ERBB2	PTK2	0.073		0.8	0.799				0.309	0.97
CERCAM		ERBB3	AKT1			0.9	0.32				0.845	0.988
CFL1		ERBB3	ERBB2	0.118		0.9	0.916				0.139	0.992
CGB5		ERBB3	EGFR	0.062		0.9	0.973				0.124	0.997
CGB8		ERBB3	GRB7	0.197		0.6	0.689				0.892	0.987
CHEK1		CREB5	JUN	0.065			0.9				0.332	0.931
CHEK2		ATP6V1B1	ATP6V0E2	0.122		0.6	0.594				0.513	0.921
CHST2		CRY1	ARNTL	0.085		0.9	0.984				0.994	0.999
CHTF18		IRF1	BST2	0.099		0.9					0.395	0.94
CIT		IRF1	STAT3	0.068			0.27				0.875	0.908
CKLF		IRF1	OAS1	0.137		0.9					0.593	0.961
CKS2		IRF1	ACTB			0.9					0.509	0.948
CLDN1		IRF1	JUN	0.062		0.9					0.907	0.99
CLDN7		MYH2	MYL9			0.72	0.256				0.722	0.936
CLIC2		ALDH1A3	CYP1A1	0.076		0.9	0.061				0.343	0.935
CORO1A		ALDH1A3	DHRS9	0.049		0.9					0.51	0.949
CREB5		ETV5	IL18R1			0.9					0.095	0.905
CREG2		ETV5	JUN			0.9	0.158				0.286	0.934
CRLF1		DCN	IGF1R				0.089				0.976	0.977
CRY1		DCN	YBX1								0.979	0.978
CSRNP1		DCN	KDR	0.085			0.103				0.945	0.951
CSRP1		DCN	FBN1	0.398			0.232				0.809	0.903
CST6		DCN	EGFR	0.088		0.8	0.519				0.988	0.998
CTNNAL1		DCN	UST			0.9					0.156	0.911
CTPS1		MASTL	CDK1	0.462		0.9					0.36	0.962
CTSB		PPP2R5B	EGFR			0.9					0.045	0.9
CTSC		PPP2R5B	RAF1			0.9	0.132				0.048	0.91
CTSO		PPP2R5B	AKT3	0.064		0.9	0.343				0.211	0.944
CTSV		PPP2R5B	KSR1	0.062		0.9	0.339				0.216	0.944
CXCL14		PPP2R5B	AKT2	0.064		0.9	0.343				0.219	0.945
CXCR1		PPP2R5B	AKT1	0.091		0.9	0.343				0.677	0.978
CYFIP2		AOX1	CYP1A1	0.065		0.9					0.277	0.926
CYP1A1		AOX1	DHRS9	0.061		0.9					0.159	0.914
CYSRT1		CHTF18	POLA2	0.884		0.65	0.177				0.539	0.982
DAAM1		FGFR3	JUN			0.9	0.112				0.313	0.933
DCN		AMOTL2	YAP1	0.349		0.6	0.874				0.656	0.987
DDAH1		DIAPH3	CYFIP2	0.063		0.9					0.192	0.917
DDIT4		ARHGAP26	PTK2			0.9	0.297				0.294	0.946
DEFB1		CAV1	AKT1			0.9	0.058				0.755	0.975
DEFB131B		CAV1	GRB7				0.213				0.968	0.973
DHCR7		FDPS	FDFT1	0.535		0.9	0.151			0.111	0.945	0.997
DHRS9		FDPS	PDSS1	0.062		0.9	0.195				0.669	0.971
DHX37		CCNB1	CCND3	0.073		0.9	0.078				0.287	0.93
DIAPH3		CCNB1	SFN	0.062		0.9	0.15				0.523	0.956
DIO2		CCNB1	HIST3H3	0.062		0.9	0.071				0.138	0.914
DNA2		CCNB1	PBK	0.936			0.264				0.494	0.974
DNAJA1		CCNB1	STMN1	0.328		0.9					0.403	0.956
DOHH		CCNB1	CDKN3	0.868			0.153				0.599	0.951
DOK7		CCNB1	NEK2	0.898							0.596	0.956
DSC3		CCNB1	CKS2	0.88		0.54	0.988				0.703	0.999
DSN1		CCNB1	CDKN1A			0.9	0.898				0.909	0.998
DUOXA1		CCNB1	PRC1	0.939			0.366				0.55	0.98
DUSP4		CCNB1	CENPE	0.829			0.139				0.658	0.945
DUSP5		CCNB1	NCAPH2	0.074		0.9						0.903
DUSP8		CCNB1	DIAPH3	0.359			0.849				0.157	0.911
EFEMP1		CCNB1	CDK1	0.968		0.9	0.999				0.995	0.999
EFNA1		CCNB1	MASTL	0.7		0.9					0.55	0.985
EGFR		CCNB1	PTTG1	0.93							0.793	0.984
EIF5A2		CCNB1	CHEK1	0.74			0.06				0.831	0.955
EMP3		CCNB1	CDK2	0.422		0.9	0.982				0.992	0.999
ENSG00000166147		CCNB1	PLK1	0.937		0.8	0.719				0.898	0.999
ENSG00000173821		CCNB1	KIAA0101	0.892							0.308	0.922
ENSG00000206828		CCNB1	CHEK2	0.685			0.212				0.824	0.952
ENSG00000223544		CCNB1	FOXM1	0.811		0.9	0.519				0.719	0.997
ENSG00000223975		ACACB	ACACA			0.9					0.059	0.901
ENSG00000225720		ACACB	ACAT2	0.062		0.9				0.044	0.193	0.917
ENSG00000227329		RAF1	MAPK3	0.066		0.9	0.799				0.37	0.986
ENSG00000227758		RAF1	KSR1	0.052		0.9	0.766				0.371	0.984
ENSG00000228028		RAF1	SFN			0.9	0.787				0.326	0.984
ENSG00000231187		RAF1	IGF1R			0.9					0.268	0.923
ENSG00000231864		RAF1	BCL2L11			0.9	0.057				0.496	0.948
ENSG00000232218		RAF1	AKT1			0.9	0.88				0.407	0.992
ENSG00000232519		IL6R	TNFRSF1B	0.118		0.9					0.543	0.956
ENSG00000232581		IL6R	MUC1			0.9					0.202	0.916
ENSG00000233250		PTTG1	PBK	0.909							0.374	0.94
ENSG00000234147		PTTG1	CDK1	0.942			0.213				0.737	0.986
ENSG00000234431		CCND3	CDKN1A	0.062		0.8	0.93				0.751	0.996
ENSG00000234442		CCND3	CDK1	0.065		0.72	0.835				0.807	0.99
ENSG00000235119		IGF1R	CAV1				0.38				0.881	0.923
ENSG00000236317		ETS2	JUN	0.077		0.9	0.519				0.638	0.981
ENSG00000238390		GALNT15	MUC1			0.9	0.213				0.572	0.963
ENSG00000243225		B3GNT2	MUC1			0.9					0.171	0.913
ENSG00000249971		IL1B	STAT3			0.65					0.832	0.938
ENSG00000250015		IL1B	SQSTM1			0.9					0.464	0.944
ENSG00000250509		IL1B	IL1R1	0.076		0.9	0.938				0.99	0.999
ENSG00000255730		IL1B	CCL20	0.602		0.9					0.744	0.988
ENSG00000256185		IL1B	JUN	0.052		0.8					0.793	0.957
ENSG00000257622		RHOB	MYL9	0.086		0.9	0.119				0.468	0.951
ENSG00000258017		TUBG1	PLK1	0.163		0.9	0.345				0.399	0.962
ENSG00000258580		SFTPD	SIRPA								0.987	0.987
ENSG00000259316		POLA2	CDK2	0.395		0.9	0.056				0.187	0.947
ENSG00000259939		BST2	OAS1	0.425		0.9					0.561	0.972
ENSG00000261068		PTK2	GRB7			0.9	0.691				0.574	0.985
ENSG00000261716		PTK2	CASP7			0.9					0.226	0.919
ENSG00000261884		PTK2	SIRPA	0.051		0.9					0.18	0.915
ENSG00000262580		PTK2	EFNA1			0.9					0.315	0.928
ENSG00000263212		MATR3	HNRNPA3	0.759			0.68				0.438	0.952
ENSG00000263218		GADD45B	MAP2K3	0.07		0.9					0.263	0.925
ENSG00000264982		GADD45B	CCNB1			0.8	0.27				0.664	0.946
ENSG00000265257		GADD45B	CDK1			0.8	0.675				0.31	0.951
ENSG00000265415		DSN1	SPC24	0.122		0.6	0.87				0.945	0.997
ENSG00000266088		EIF5A2	DOHH	0.073		0.9	0.588			0.08	0.84	0.993
ENSG00000266970		DNA2	CHEK2	0.158			0.369				0.86	0.919
ENSG00000267062		DNA2	CHEK1	0.237		0.6					0.862	0.954
ENSG00000267143		IL23A	LCN2			0.9					0.287	0.925
ENSG00000267340		IL23A	STAT3			0.9					0.556	0.953
ENSG00000267436		KRT1	KRT10	0.146			0.972				0.154	0.979
ENSG00000267681		CTGF	YAP1	0.334		0.9	0.27				0.703	0.983
ENSG00000268434		CTGF	ITGB2			0.9					0.268	0.923
ENSG00000268465		KIAA0101	PRC1	0.835							0.43	0.901
ENSG00000269711		KIAA0101	CDK1	0.942							0.283	0.956
ENSG00000272114		KDR	CAV1	0.07			0.516				0.986	0.993
ENSG00000272482		KDR	PTK2	0.065		0.9	0.124				0.27	0.932
ENSG00000273184		RPS6KA2	RPS6KA1			0.9	0.669				0.055	0.965
ENSG00000273300		CHEK2	CHEK1	0.267	0.107		0.947				0.347	0.974
ENSG00000273420		IL27RA	STAT3			0.9					0.749	0.973
ENSG00000273445		ACTB	CASP7	0.051		0.8	0.156				0.696	0.944
ENSG00000273897		ACTB	CFL1	0.373		0.8	0.962				0.677	0.998
ENSG00000274051		ACTB	JUN			0.9	0.111				0.799	0.98
ENSG00000274210		ACTB	AKT1	0.062			0.298				0.907	0.933
ENSG00000274415		PRC1	CDK1	0.967			0.425				0.483	0.989
ENSG00000274428		PRC1	PBK	0.874							0.321	0.91
ENSG00000274817		MTOR	AKT1	0.082		0.9	0.905				0.991	0.999
ENSG00000274879		MTOR	RPS6	0.083			0.342				0.941	0.961
ENSG00000276026		MTOR	AKT2	0.062		0.9	0.104				0.785	0.979
ENSG00000276980		CCRN4L	ARNTL			0.9					0.878	0.987
ENSG00000277991		PPP1R15A	RGMA			0.9						0.9
ENSG00000279322		TNFRSF1B	MUC1	0.065		0.9					0.134	0.911
ENSG00000280331		FOXM1	CHEK2	0.12		0.9	0.284				0.547	0.967
ENSG00000280416		FOXM1	CDK1	0.836		0.9	0.543				0.644	0.996
ENSG00000285508		LRRK2	RAB32				0.656				0.931	0.975
EPPK1		LRRK2	SFN	0.064			0.961				0.707	0.988
EPS8		LRRK2	HIF1A			0.9	0.298				0.185	0.937
ERAP1		BCL2L1	BNIP3	0.062		0.8	0.285				0.88	0.981
ERBB2		BCL2L1	MCL1			0.9	0.5				0.382	0.966
ERBB3		BCL2L1	BCL2L11			0.9	0.973				0.99	0.999
ERMAP		BCL2L1	AKT1	0.065		0.9	0.27				0.982	0.998
ERRFI1		CDK1	CDKN1A	0.052		0.9	0.909				0.974	0.999
ETS2		CDK1	PBK	0.99			0.474				0.785	0.998
ETV1		CDK1	STMN1	0.807		0.9	0.213				0.44	0.99
ETV5		CDK1	SPC24	0.876							0.434	0.927
EXOC3L1		CDK1	CHEK1	0.856	0.108		0.483				0.282	0.945
EXOC6		CDK2	FOXM1	0.283		0.9	0.544				0.725	0.989
EXOSC8		CDK2	CKS2	0.511		0.54	0.919				0.91	0.998
F12		CDK2	CDK1	0.681	0.054	0.9	0.617				0.071	0.987
FADS1		CDK2	MYC	0.118		0.65	0.31				0.787	0.948
FAM167A		CDK2	CDKN3	0.181			0.977				0.988	0.999
FAM20C		CDK2	CDKN1A	0.052		0.9	0.998				0.995	0.999
FAM214B		CDK2	SFN	0.062		0.9	0.102				0.828	0.983
FAM220A		CDK2	CCND3	0.063		0.8	0.904				0.965	0.999
FAM25C		ITGA10	ITGB2	0.063		0.9	0.19				0.524	0.959
FAM27B		MCL1	BCL2L11			0.9	0.994				0.99	0.999
FAM72A		MCL1	AKT1			0.9					0.763	0.975
FAM72B		MCL1	CDKN1A	0.06		0.9					0.558	0.954
FAM83D		PI3	AKT1								0.988	0.988
FAM83E		IGFBP7	FOS			0.9					0.163	0.912
FBXO32		IGFBP7	JUN	0.065		0.9	0.27				0.175	0.936
FDCSP		SOCS1	IL13RA1			0.9					0.325	0.929
FDFT1		ACAT2	ACACA	0.066		0.9				0.044	0.299	0.929
FDPS		NOTCH1	JUN	0.062		0.9					0.69	0.968
FGFR3		NOTCH1	FOS			0.9					0.562	0.954
FKBP9P1		NOTCH1	HIF1A			0.8	0.27				0.991	0.998
FOLR3		NOTCH1	MYC			0.9	0.097				0.942	0.994
FOS		NOTCH1	NEURL1B	0.085		0.9	0.343				0.406	0.959
FOXM1		NOTCH1	AKT1	0.077			0.491				0.852	0.924
FTL		ACLY	ACACA	0.659		0.8					0.833	0.987
FXYD3		ACLY	ACACB	0.646		0.8					0.726	0.978
FXYD5		ACLY	PC	0.085		0.9	0.058			0.043	0.747	0.975
FZD8		FADS1	SCD	0.242			0.181				0.881	0.919
GADD45B		NEK2	PBK	0.887			0.127				0.248	0.919
GALNT15		NEK2	CDK1	0.922	0.12						0.193	0.94
GAS2L3		NEK2	PRC1	0.801							0.53	0.902
GCA		RORC	HIF1A			0.9	0.182				0.261	0.934
GCHFR		RORC	MYC			0.9					0.167	0.913
GDPD3		CDKN3	PTTG1	0.907							0.178	0.92
GINS3		CDKN3	CDK1	0.913			0.775				0.69	0.993
GJA1		CDKN3	PRC1	0.819			0.309				0.489	0.93
GLA		CDKN3	PBK	0.905			0.111				0.153	0.922
GLS2		CENPP	STRA13			0.8					0.621	0.92
GNG11		CENPM	CENPP	0.161		0.8	0.27				0.736	0.963
GPAT3		CENPE	PRC1	0.887			0.645				0.721	0.987
GPM6B		CENPE	CDK1	0.971			0.162				0.683	0.991
GRB7		CENPE	NEK2	0.881			0.058				0.534	0.943
GSN		CENPE	PLK1	0.916		0.9	0.15				0.763	0.998
GSTK1		STAT3	CDKN1A	0.074		0.9	0.873				0.638	0.995
GUSBP3		STAT3	MTOR	0.049		0.9	0.836				0.693	0.994
HDAC5		STAT3	IL6R	0.062		0.9	0.27				0.832	0.986
HDAC9		STAT3	JUN	0.056			0.344				0.989	0.993
HEIH		STAT3	LCN2	0.062		0.9					0.469	0.945
HERPUD1		STAT3	EGFR			0.9	0.932				0.989	0.999
HES1		STAT3	FGFR3			0.9	0.501				0.476	0.971
HIF1A		STAT3	PTK2				0.678				0.883	0.96
HIST1H1PS1		STAT3	STMN1				0.462				0.988	0.994
HIST2H2AA3		STAT3	NFKBIZ	0.062			0.325				0.958	0.971
HIST3H3		STAT3	MCL1	0.065		0.9	0.069				0.774	0.977
HMGN5		STAT3	SOCS1			0.6	0.161				0.769	0.915
HNRNPA3		STAT3	FOS			0.9	0.416				0.978	0.998
HSBP1		STAT3	BCL2L1			0.9	0.182				0.839	0.985
ICAM5		STAT3	FOXM1				0.247				0.96	0.968
IFITM10		STAT3	HIF1A	0.062		0.9	0.84				0.969	0.999
IFNLR1		STAT3	NOTCH1								0.902	0.902
IGF1R		STAT3	TNFRSF1B	0.062		0.9					0.358	0.934
IGFBP6		STAT3	MYC			0.9	0.684				0.837	0.994
IGFBP7		STAT3	IGF1R				0.708				0.767	0.929
IGFL1		STAT3	AKT1			0.9	0.14				0.875	0.988
IGSF9B		STAT3	RORC			0.9	0.345				0.754	0.982
IL13RA1		STAT3	ERBB2				0.743				0.977	0.993
IL17RE		STAT3	MUC1			0.9					0.555	0.953
IL18R1		STAT3	IL18R1			0.9	0.077				0.295	0.929
IL1B		EGFR	MTOR	0.062		0.9	0.197				0.751	0.978
IL1R1		EGFR	PTK2	0.108		0.8	0.791				0.371	0.973
IL23A		EGFR	L1CAM	0.089		0.8	0.379				0.386	0.921
IL24		EGFR	FOS			0.9	0.406				0.655	0.977
IL27RA		EGFR	SFN	0.133			0.878				0.482	0.94
IL6R		EGFR	CAV1	0.335		0.9	0.881				0.988	0.999
INHBA		EGFR	MUC1	0.076			0.873				0.989	0.998
INSIG1		EGFR	ERRFI1	0.213			0.979				0.958	0.999
INSYN2B		EGFR	HIF1A			0.9					0.776	0.976
IP6K3		EGFR	GRB7	0.098			0.402				0.968	0.981
IQGAP2		EGFR	EPS8	0.158		0.9	0.835				0.792	0.996
IRF1		CHST2	UST			0.9					0.223	0.918
ITGA10		CKS2	PTTG1	0.849							0.439	0.911
ITGB2		CKS2	CDK1	0.966		0.54	0.995				0.947	0.999
JUN		FOS	RORC			0.9	0.077				0.159	0.915
KANK4		FOS	HIF1A			0.9	0.406				0.558	0.971
KCNMB4		FOS	CREB5				0.876				0.236	0.901
KDR		FOS	MYC	0.065		0.9	0.129				0.862	0.987
KHDRBS3		FOS	ETS2	0.063		0.9	0.27				0.693	0.976
KHK		FOS	PTK2			0.9					0.392	0.936
KRT1		FOS	JUN	0.656		0.9	0.985				0.996	0.999
KRT10		FOS	FGFR3			0.9					0.254	0.922
KRT85		ANXA5	ACTB	0.09			0.151				0.889	0.906
KRTDAP		DUSP4	DUSP8	0.062		0.9					0.183	0.916
KSR1		DUSP4	MAPK3	0.055		0.9	0.745				0.502	0.986
L1CAM		CDKN1A	HIF1A			0.9					0.522	0.95
LAD1		CDKN1A	MYC			0.9	0.307				0.749	0.981
LBH		CDKN1A	AKT1			0.9	0.789				0.711	0.993
LCN2		CYP1A1	AKR1C3	0.063		0.9					0.345	0.933
LGALS1		CDC6	POLA2	0.867		0.9	0.18				0.727	0.996
LGALS7B		CDC6	GINS3	0.662							0.824	0.937
LINC01133		CDC6	CDK1	0.816			0.748				0.871	0.993
LINC01503		CDC6	CHEK2	0.55			0.321				0.701	0.9
LRP8		CDC6	CHEK1	0.727		0.65	0.323				0.842	0.988
LRRC59		CDC6	CDK2	0.461		0.9	0.967				0.869	0.999
LRRK2		CDC6	CCNB1	0.814			0.758				0.781	0.989
LTB4R		PLK1	PRC1	0.913		0.9	0.678				0.75	0.999
LUCAT1		PLK1	MASTL	0.817			0.389				0.378	0.924
LY6K		PLK1	PTTG1	0.707		0.9					0.757	0.992
LYPD3		PLK1	FOXM1	0.788		0.8	0.291				0.873	0.995
LYRM9		PLK1	SPC24	0.405		0.9					0.39	0.96
MAP2K3		PLK1	CHEK2	0.391			0.788				0.374	0.912
MAPK1		PLK1	CDK1	0.964		0.8	0.23				0.395	0.996
MAPK3		PLK1	PBK	0.965			0.062				0.37	0.977
MASTL		PLK1	CKS2	0.843							0.43	0.906
MCF2		NCAPH2	CDK1	0.09		0.9					0.146	0.915
MCL1		JUN	AKT1			0.8	0.057				0.877	0.974
MICAL2		JUN	IL18R1			0.9					0.189	0.915
MILR1		JUN	MYC	0.063		0.9	0.607				0.851	0.993
MIR210HG		JUN	AKT2			0.8	0.057				0.532	0.904
MIR3648-1		JUN	CDKN1A	0.08		0.9	0.27				0.616	0.97
MIR3648-2		JUN	HIF1A			0.9	0.676				0.901	0.996
MIRLET7A1HG		PPARGC1A	SOD2			0.8					0.737	0.945
MLPH		PPARGC1A	SLC2A14			0.9					0.345	0.931
MOB3C		PPARGC1A	MTOR			0.9	0.068				0.753	0.975
MT1DP		PPARGC1A	ARNTL			0.9					0.609	0.959
MT1E		SFN	CDK1	0.062		0.9	0.316				0.507	0.964
MT1X		SFN	AKT1	0.052		0.9	0.364				0.678	0.978
MT1XP1		SFN	KSR1			0.9	0.165				0.085	0.916
MTHFD2L		SFN	MTOR			0.9	0.17				0.258	0.933
MTOR		HIF1A	AKT1			0.9	0.262				0.888	0.99
MTRNR2L1		HIF1A	MYC			0.9	0.475				0.966	0.998
MUC1		NGEF	EFNA1	0.076		0.9					0.602	0.96
MXD3		MYL9	CIT			0.9	0.432				0.333	0.958
MXRA8		DDIT4	SFN	0.06		0.9					0.167	0.914
MYC		MYL7	MYL9			0.9					0.052	0.901
MYH2		AKT1	MYC	0.051		0.9	0.144				0.86	0.987
MYL7		NAMPT	ARNTL			0.9					0.716	0.97
MYL9		AKT3	CDKN1A			0.9	0.059				0.334	0.931
NABP1		AKT3	MTOR	0.062		0.9	0.104				0.649	0.966
NALT1		AKT2	CDKN1A			0.9	0.284				0.384	0.952
NAMPT		AKT2	AKT1	0.065	0.049	0.9	0.741				0.057	0.974
NBPF20		GJA1	CAV1	0.113			0.27				0.962	0.973
NCAPH2		GJA1	ACTB								0.963	0.963
NDRG1		SERPINE1	ARNTL			0.9					0.334	0.93
NEIL1
NEK2
NEURL1B
NFKBIZ
NGEF
NMU
NOCT
NOTCH1
NTN4
NUDT1
OAS1
ODF3B
OLR1
ORAI2
OSER1-DT
PAQR4
PAR
PBK
PC
PCBP1-AS1
PCLAF
PDCD4
PDK4
PDSS1
PEG10
PGGHG
PGP
PHLDA2
PHLDB1
PI3
PIMREG
PLA2G2A
PLAC8
PLK1
PLSCR3
PODNL1
POLA2
PORCN
PPARGC1A
PPFIA4
PPFIBP2
PPP1R14BP3
PPP1R15A
PPP2R5B
PRC1
PRR15
PRR15L
PRSS3
PRSS8
PRXL2A
PSMC3IP
PTK2
PTTG1
RAB32
RAD54B
RAF1
RARRES1
RASGEF1B
RBM15
RGMA
RHBDF2
RHOB
RHOBTB2
RIPK4
RN7SL1
RN7SL2
RN7SL356P
RN7SL622P
RNU2-59P
RNVU1-1
RORC
RPL21P16
RPL32P29
RPS6
RPS6KA1
RPS6KA2
RPS6KB1
RPS6KL1
RSPO2
RTN2
SAT1
SCARA3
SCD
SDCBP2
SDSL
SEMA3C
SEMA6A
SEPT-VI
SERPINE1
SFN
SFTA1P
SFTPD
SH3BP5
SIPA1L2
SIRPA
SKIL
SLC12A4
SLC1A4
SLC22A5
SLC2A1
SLC2A14
SLC47A2
SLC7A11
SLFN5
SLPI
SMIM29
SMOC1
SNHG4
SNORA14B
SNORA73A
SNORA75
SNORD15B
SNORD3B-1
SNORD3B-2
SNORD3D
SNRPEP4
SNTB2
SOCS1
SOD2
SP140
SPC24
SPOCK1
SPRED1
SPRY4-AS1
SQSTM1
SRGAP3
SRPX
SRPX2
STARD5
STAT3
STEAP4
STMN1
STX1A
SUSD2
SYNPO
SYT12
TCP11L1
TEDC1
TENM4
TFAP4
TG
TGM1
THEM6
THEMIS2
TK1
TMED7-TICAM2
TMEM139
TMEM265
TMEM91
TMEM98
TMPO
TNFAIP3
TNFAIP6
TNFRSF1B
TNFRSF21
TNFSF13
TRABD2A
TRDN-AS1
TRIM25
TRMT9B
TUBA1B
TUBG1
TUFT1
TYRO3
UBE2SP2
UPK3BL1
USP43
UST
VPS9D1
VSTM2L
WBP1L
XRN1
YAP1
YBX1
ZC3H12A
ZNF29P
