# Supplementary material for: MOBILE pipeline enables identification of context-specific networks and regulatory mechanisms
Source: Nat Commun. 2023 Jul 6;14:3991. doi: 10.1038/s41467-023-39729-2 (PMC10326020; doi:10.1038/s41467-023-39729-2)
Supplement: Supplementary file 24 — Supplementary Data 21 [file 41467_2023_39729_MOESM24_ESM.xlsx]

## Sheet: SupplementaryData21
MOBILE_genelist		STRING_Gene1	STRING_Gene2	stringdb::coexpression	stringdb::cooccurrence	stringdb::databases	stringdb::experiments	stringdb::fusion	stringdb::interspecies	stringdb::neighborhood	stringdb::textmining	stringdb::score
A2ML1		CYP26B1	AOX1	0.071		0.9					0.079	0.906
A4GALT		CYP26B1	ALDH1A2			0.9	0.061				0.814	0.981
AACS		CYP26B1	ALDH1A1	0.062		0.9	0.061				0.62	0.962
AADAC		CYP26B1	CYP3A5		0.19	0.9	0.139				0.11	0.929
AADAT		CYP26B1	CYP2B6		0.2	0.9	0.09				0.223	0.935
AAK1		CYP26B1	ALDH1A3	0.098		0.9	0.061				0.75	0.975
AARS		CYP26B1	CYP3A4		0.19	0.9	0.139				0.171	0.934
AASDH		HS3ST1	GPC6			0.9	0.07				0.496	0.949
AASS		CYP26B1	CYP1A1		0.206	0.9	0.09				0.17	0.932
ABCA1		HS3ST1	GPC4			0.9	0.07				0.549	0.954
ABCA12		CYP51A1	MVD	0.801			0.058				0.786	0.956
ABCA13		HS3ST1	HSPG2	0.051		0.9					0.438	0.941
ABCA5		CYP51A1	IDI1	0.891						0.042	0.783	0.975
ABCA6		CYP51A1	DHCR24	0.342		0.9					0.739	0.981
ABCA8		CYP51A1	FDFT1	0.81			0.781			0.05	0.896	0.995
ABCA9		CYP51A1	EGR2			0.9	0.056				0.054	0.902
ABCB5		CYP51A1	SQLE	0.928			0.168				0.909	0.994
ABCB6		CYP51A1	FDPS	0.681							0.871	0.956
ABCB7		CYP51A1	SC5D	0.799			0.937				0.887	0.998
ABCC2		CYP51A1	MSMO1	0.939			0.937				0.898	0.999
ABCC3		CYP51A1	HMGCS1	0.93			0.06			0.05	0.836	0.988
ABCC9		CYP51A1	LBR	0.145		0.9	0.695				0.643	0.989
ABCD1		CYP51A1	NFYB			0.9	0.056				0.086	0.906
ABCE1		CYP51A1	SP1			0.9	0.056				0.045	0.901
ABCG1		CYP51A1	DHCR7	0.544			0.297				0.745	0.911
ABCG5		PDK4	PDHA2	0.062		0.9	0.078				0.224	0.923
ABHD16A		PDK4	PDHX	0.062		0.9	0.152				0.434	0.948
ABHD17C		RALA	STAT4			0.9	0.057					0.901
ABHD2		RALA	MYH9	0.051		0.9	0.345				0.111	0.937
ABHD4		RALA	EXOC3	0.062		0.6	0.227				0.723	0.908
ABHD5		RALA	MYO5A	0.051		0.9	0.139				0.295	0.934
ABI3BP		RALA	SRC			0.9	0.14				0.43	0.946
ABL2		RALA	RALGAPA2			0.9	0.142				0.433	0.947
ABLIM1		RALA	RALB	0.063	0.05	0.9					0.059	0.904
ABLIM2		RALA	YBX3				0.65				0.914	0.968
ABLIM3		RALA	MAPK14	0.063		0.9	0.163				0.113	0.921
ABR		RALA	RALGDS			0.9	0.247				0.977	0.998
ABRA		RALA	FLNA	0.062			0.297				0.884	0.917
ABRAXAS1		RALA	KRAS		0.067	0.9	0.265				0.075	0.928
ABT1		RALA	RAB11A	0.124	0.124	0.9	0.062				0.135	0.926
ABTB1		RALA	MAPK10	0.082		0.9	0.244				0.068	0.926
ABTB2		CACNG3	CACNA1D	0.062		0.9					0.5	0.949
ACAA2		BAIAP2L1	EPS8				0.671				0.762	0.918
ACAN		CACNG3	GRIA1	0.232		0.9	0.212				0.108	0.938
ACAP2		CACNG3	AKAP5	0.063		0.9						0.902
ACAT1		CACNG3	CACNG1			0.72		0.011			0.822	0.947
ACAT2		CACNG3	DLG1	0.049		0.9	0.074					0.904
ACE2		CACNG3	CAMK2B	0.31		0.9					0.181	0.938
ACER3		CACNG3	CACNG8	0.159		0.9					0.08	0.915
ACHE		CACNG3	CACNA2D1	0.087		0.9					0.645	0.964
ACKR3		CACNG3	GRIA3	0.209		0.9	0.212				0.076	0.934
ACKR4		TRAPPC6A	RAB1A	0.062		0.6	0.143				0.737	0.904
ACLY		CACNG3	EPB41L1	0.076		0.9						0.903
ACO1		SKAP2	FYB	0.077		0.6	0.495				0.884	0.975
ACOD1		SKAP2	FYN				0.686				0.744	0.916
ACOT11		TRAPPC6A	CHM	0.054		0.9	0.056				0.067	0.905
ACOT7		CACNG3	CAMK2D	0.051		0.9						0.901
ACOT9		TRAPPC6A	TRAPPC3L	0.078		0.54	0.746				0.646	0.956
ACOX2		ITGA3	PTK2	0.086		0.9					0.578	0.958
ACOX3		ITGA3	ITGAV	0.09		0.9	0.293				0.296	0.948
ACOXL		TRAPPC6A	TRAPPC10			0.8	0.628				0.86	0.988
ACP2		TRAPPC6A	GDI2	0.056		0.9	0.057				0.101	0.909
ACP5		ITGA3	PLAU	0.098		0.9					0.27	0.928
ACPP		ITGA3	ITGA1	0.089		0.9					0.298	0.93
ACSF2		ITGA3	PLAUR			0.9					0.501	0.948
ACSL1		ITGA3	ITGB1	0.097		0.9	0.773				0.992	0.999
ACSL3		ITGA3	RELN			0.9	0.182				0.588	0.963
ACSL4		ITGA3	EGFR	0.189		0.9					0.487	0.954
ACSL5		ITGA3	LAMB2	0.119		0.9	0.177				0.199	0.934
ACSM4		ITGA3	LAMA4	0.085		0.9	0.153				0.487	0.954
ACSM6		ITGA3	ITGB8	0.063		0.9	0.19				0.575	0.963
ACTB		ITGA3	ITGA5	0.085		0.9	0.293				0.316	0.949
ACTBL2		ITGA3	LAMB1	0.159		0.9	0.177				0.419	0.954
ACTG1		ITGA3	ITGA10			0.9					0.317	0.928
ACTL7B		ITGA3	LAMC2	0.141		0.9	0.153				0.46	0.955
ACTN1		ITGA3	ITGB5	0.119		0.9	0.383				0.678	0.98
ACTN2		ITGA3	LAMA2	0.062		0.9	0.211				0.375	0.947
ACTR3		ITGA3	DAB1			0.9					0.108	0.906
ACTRT1		ITGA3	CTLA4			0.9					0.108	0.906
ACVR1		ITGA3	FN1	0.111		0.8	0.462				0.972	0.997
ACVR2A		ITGA3	ITGB3	0.063		0.9	0.368				0.77	0.984
ADAM10		ITGA3	VEGFA	0.068		0.9					0.276	0.926
ADAM11		ITGA3	LAMB3	0.212		0.9	0.103				0.518	0.961
ADAM12		ITGA3	LAMC1	0.118		0.9	0.153				0.515	0.958
ADAM17		ITGA3	CD9	0.083			0.681				0.919	0.974
ADAM19		ITGA3	NID1	0.066		0.9					0.493	0.948
ADAM23		ITGA3	ITGA2	0.138		0.9					0.317	0.935
ADAM30		ITGA3	THBS1	0.093		0.9	0.112				0.405	0.945
ADAM8		ITGA3	LAMA3	0.13		0.9	0.388				0.611	0.976
ADAMTS1		ITGA3	ITGB2	0.063		0.9	0.336				0.684	0.977
ADAMTS15		ITGA3	ITGB6	0.119		0.9	0.261				0.653	0.974
ADAMTS17		ITGA3	LRP8	0.062		0.9					0.357	0.934
ADAMTS18		CRY1	NPAS2	0.062		0.6	0.631				0.915	0.986
ADAMTS19		CRY1	BHLHE41	0.145			0.808				0.769	0.958
ADAMTS20		ITGA3	VLDLR	0.062		0.9					0.324	0.931
ADAMTS3		ITGA3	TGFBI	0.12		0.9					0.303	0.933
ADAMTS5		CRY1	NR1D1	0.146							0.912	0.921
ADAMTS6		CRY1	TIMELESS	0.062			0.801				0.876	0.974
ADAMTS7P4		CRY1	ARNTL	0.085		0.9	0.984				0.994	0.999
ADAMTS9		CD74	CTSC	0.076		0.9					0.251	0.924
ADAMTSL1		CD74	CTSS	0.622		0.9					0.62	0.984
ADAMTSL3		CD74	HLA-DRB5	0.77		0.6	0.173				0.37	0.945
ADAMTSL4		CD74	HLA-DPA1	0.817		0.6	0.373				0.619	0.98
ADAR		CD74	HLA-DRA	0.92		0.9	0.869				0.629	0.999
ADARB2		CD74	HLA-DRB1	0.871		0.9	0.173				0.535	0.994
ADCK2		CD74	HLA-DQA1	0.59		0.6	0.748				0.671	0.984
ADCY3		CD74	CTSV	0.062		0.9					0.067	0.904
ADCY7		CD74	CD44	0.09		0.72	0.676				0.989	0.998
ADCY8		CD74	HLA-DQB2	0.816		0.6	0.061				0.668	0.973
ADD2		CD74	HLA-DQB1	0.708		0.6	0.473				0.562	0.969
ADGB		CD74	HLA-DOB	0.161		0.9					0.322	0.938
ADGRA2		CD74	HLA-DMA	0.544		0.9	0.698				0.647	0.994
ADGRA3		CD74	LGMN	0.063		0.9					0.361	0.934
ADGRB3		CD74	CTSL	0.062		0.9	0.835				0.542	0.992
ADGRE2		CD74	CTSO	0.117		0.9					0.06	0.909
ADGRE5		CD74	HLA-DOA	0.171		0.9	0.152				0.343	0.947
ADGRF1		CD74	HLA-DMB	0.636		0.9	0.213				0.541	0.985
ADGRF4		CD74	CTSD	0.082		0.9					0.382	0.938
ADGRF5		CD74	CTSB	0.062		0.9					0.354	0.934
ADGRG1		CD74	CXCR4	0.098			0.27				0.988	0.991
ADGRG4		CD74	HLA-DPB1	0.35		0.6	0.388				0.582	0.924
ADGRG6		CD74	HLA-DQA2	0.597		0.6	0.343				0.481	0.937
ADGRG7		CD74	CTSH	0.171		0.9					0.263	0.933
ADGRL2		RANBP9	KRAS	0.062		0.9					0.058	0.903
ADGRL3		CD74	CTSF	0.062		0.9	0.213				0.086	0.923
ADGRL4		RANBP9	SOS1	0.062		0.9	0.213					0.919
ADH1A		CDH17	EGFR				0.059				0.902	0.905
ADH1B		SLC7A9	SLC3A1	0.108		0.8	0.826				0.985	0.999
ADH5		CDH17	CTNND2	0.062			0.163				0.978	0.981
ADH7		CDH17	DSP				0.057				0.92	0.921
ADIPOQ		CDH17	OLFM4	0.077							0.955	0.956
ADIRF		RANBP9	WDR26	0.146			0.927				0.896	0.992
ADM		RANBP9	L1CAM			0.8	0.279				0.555	0.93
ADM2		CDH17	CTNNB1			0.6	0.172				0.989	0.996
ADO		CDH17	VCL	0.062			0.159				0.986	0.988
ADORA1		CDH17	GJA1				0.061				0.91	0.912
ADORA2B		CDH17	PECAM1								0.961	0.961
ADPRH		CDH17	KDR								0.949	0.949
ADRA1B		LRRC7	SRC	0.063		0.9	0.089				0.403	0.942
ADRA1D		LRRC7	GRIA3	0.107		0.9	0.056				0.208	0.924
ADRA2A		LRRC7	GRIA1	0.171		0.9	0.056				0.338	0.941
ADRB2		LRRC7	KRAS			0.9	0.247				0.148	0.93
ADSSL1		LRRC7	GRIA2	0.175		0.9	0.056				0.226	0.931
ADTRP		RTN4R	ANPEP								0.989	0.989
AEBP2		RTN4R	RTN4	0.064		0.9	0.463				0.99	0.999
AFAP1L1		RTN4R	TNFRSF19								0.985	0.985
AFAP1L2		RTN4R	LINGO1	0.158		0.9	0.486				0.426	0.971
AFF3		PSMA4	CDC6	0.077		0.9					0.061	0.905
AFF4		PSMA4	NFKB1	0.272		0.9	0.346				0.134	0.953
AGAP1		PSMA4	PSMD10	0.301		0.8	0.141				0.466	0.927
AGAP4		PSMA4	TP73			0.9						0.9
AGAP6		PSMA4	PSME4	0.049		0.8	0.958				0.42	0.994
AGAP9		PSMA4	ORC1	0.099		0.9						0.906
AGFG2		PSMA4	PSMC4	0.87		0.8	0.996			0.059	0.46	0.999
AGRP		PSMA4	PSMB11	0.651		0.8	0.701				0.426	0.986
AGTR1		PSMA4	GMNN	0.16		0.9						0.912
AGTR2		PSMA4	PSMB9	0.809		0.8	0.994				0.708	0.999
AGTRAP		PSMA4	PSMD3	0.85		0.9	0.996				0.513	0.999
AGXT2		PSMA4	PSME2	0.243		0.8	0.724				0.58	0.98
AHCY		PSMA4	PSME1	0.092		0.8	0.724				0.548	0.974
AHCYL2		PSMA4	CCND1			0.9					0.046	0.9
AHNAK2		PSMA4	PSMC1	0.886		0.8	0.997				0.664	0.999
AIM2		PSMA4	GLI3			0.9	0.065				0.057	0.904
AIMP1		PSMA4	SPRED3			0.9					0.049	0.9
AIPL1		PSMA4	PSMB8	0.651		0.8	0.994				0.599	0.999
AK2		PSMA4	GLI2			0.9	0.065					0.902
AK4		PSMA4	POMP	0.864			0.89				0.87	0.997
AK9		PSMA4	PSMA1	0.992	0.098	0.9	0.997				0.253	0.999
AKAP1		PSMA4	PSMA6	0.997	0.096	0.9	0.998				0.185	0.999
AKAP12		PSMA4	ODC1	0.065		0.9						0.902
AKAP2		DCN	VCAN	0.063		0.3	0.07				0.877	0.915
AKAP4		PSMA4	OAZ3	0.06		0.9					0.06	0.903
AKAP5		PSMA4	SPRED2			0.9					0.049	0.9
AKAP6		PSMA4	PSMB10	0.809	0.147	0.8	0.956				0.221	0.998
AKAP7		DCN	CHSY1			0.9	0.286				0.249	0.941
AKAP9		PSMA4	PSMD2	0.778		0.8	0.996				0.604	0.999
AKIP1		PSMA4	CDC25A	0.07		0.9						0.903
AKIRIN2		PSMA4	RUNX2			0.9						0.9
AKR1A1		DCN	ERBB4			0.8	0.103				0.555	0.913
AKR1B10		PSMA4	SPRED1			0.9					0.049	0.9
AKR1B15		DCN	UST			0.9					0.156	0.911
AKR1C1		DCN	CHST11			0.9					0.337	0.93
AKR1C2		DCN	COL1A1	0.864			0.242				0.637	0.959
AKR1C3		DCN	CSGALNACT1	0.062		0.9					0.202	0.918
AKR1E2		DCN	CHST9			0.9					0.09	0.905
ALAS1		DCN	EGFR	0.088		0.8	0.519				0.988	0.998
ALCAM		DCN	GPC4	0.063		0.9	0.063				0.403	0.94
ALDH1A1		DCN	XYLT1			0.9	0.058				0.451	0.943
ALDH1A2		DCN	MMP14	0.1		0.9					0.501	0.951
ALDH1A3		DCN	IGF1	0.124		0.8					0.916	0.983
ALDH1B1		DCN	LUM	0.914	0.148						0.281	0.942
ALDH1L2		DCN	KDR	0.085			0.103				0.945	0.951
ALDH2		DCN	CHST15			0.9					0.264	0.923
ALDH3A1		DCN	FBN1	0.398			0.232				0.809	0.903
ALDH3A2		DCN	MMP7			0.9	0.213				0.477	0.955
ALDH3B1		DCN	HSPG2	0.098		0.9	0.071				0.845	0.985
ALDH3B2		DCN	GPC6	0.089		0.9	0.063				0.404	0.942
ALDH5A1		DCN	TMPRSS6	0.062		0.9	0.056					0.903
ALDH6A1		DCN	TGFB3	0.119		0.8	0.056				0.629	0.93
ALDH7A1		DCN	CHSY3	0.065		0.9					0.104	0.908
ALDH8A1		DCN	IGF1R				0.089				0.976	0.977
ALDOC		DCN	YBX1								0.979	0.978
ALG10		DCN	ELN	0.152			0.27				0.885	0.922
ALG10B		DCN	FN1	0.158			0.462				0.984	0.992
ALG13		DCN	MMP2	0.791		0.9	0.213				0.559	0.991
ALG13-AS1		DCN	CHST14	0.062		0.9					0.468	0.945
ALK		DCN	YBX3								0.948	0.948
ALKBH3		TNFRSF17	TNFSF13			0.9	0.213				0.721	0.976
ALOX12B		TNFRSF17	TNFSF13B	0.062		0.9	0.949				0.989	0.999
ALOX15B		DCN	CHST7			0.9					0.17	0.913
ALOX5AP		DCN	LRP1	0.106			0.056				0.97	0.972
ALOXE3		DCN	COL6A1	0.835		0.36	0.297				0.449	0.953
ALPK1		DCN	COL1A2	0.927			0.242				0.567	0.974
ALPK2		MRPS10	MRPS14	0.673		0.9	0.978			0.167	0.601	0.999
ALPL		MRPS10	MRPS5	0.556		0.9	0.992			0.167	0.699	0.999
ALPP		MRPS10	MRPL3	0.476			0.938			0.135	0.245	0.975
ALX1		MRPS10	MRPL48	0.188			0.824				0.561	0.931
ALX4		MRPS10	MRPS25	0.341		0.8	0.821				0.716	0.992
ALYREF		MRPS10	MRPS27	0.076		0.9	0.943				0.454	0.996
AMACR		MRPS10	RPMS17	0.302		0.9	0.846				0.255	0.99
AMBN		MRPS10	MRPL13	0.792			0.938			0.167	0.53	0.994
AMD1		MRPS10	MRPS28	0.194		0.8	0.821					0.968
AMELX		MRPS10	MRPL15	0.543			0.938			0.167	0.366	0.982
AMER3		MRPS10	MRPS24	0.54		0.8	0.843				0.24	0.987
AMIGO2		MRPS10	MTIF3	0.354		0.6	0.913				0.698	0.992
AMMECR1		MRPS10	DAP3	0.777		0.8	0.994				0.658	0.999
AMN		MRPS10	MRPS18A	0.545		0.9	0.94				0.543	0.998
AMOT		MRPS10	MRPS23	0.168		0.8	0.842				0.282	0.978
AMOTL1		RFC2	FANCB	0.076		0.9					0.126	0.912
AMOTL2		RFC2	XRCC3	0.108		0.9	0.158				0.485	0.956
AMPH		RFC2	TP53	0.065		0.9					0.227	0.921
AMTN		RFC2	MDM2			0.9					0.114	0.907
AMY2B		RFC2	RAD51AP1	0.142		0.9					0.266	0.931
ANAPC1		RFC2	RFC3	0.855		0.9	0.996				0.355	0.999
ANAPC10		RFC2	DSCC1	0.246		0.9	0.718				0.846	0.996
ANAPC4		MRPS10	MRPL33	0.308			0.922			0.194	0.296	0.965
ANG		RFC2	RFC4	0.875	0.099	0.9	0.997				0.193	0.999
ANGPT1		RFC2	PRIM2	0.74		0.6	0.145				0.318	0.931
ANGPT2		RFC2	CDC6	0.247		0.9	0.212			0.093	0.667	0.978
ANGPTL2		RFC2	CHTF18	0.279		0.9	0.941				0.993	0.999
ANGPTL4		RFC2	UBA7	0.063		0.9				0.048		0.903
ANK1		RFC2	FANCI	0.13		0.9					0.232	0.927
ANK2		RFC2	TIPIN	0.498		0.9	0.213				0.471	0.976
ANK3		RFC2	CLSPN	0.122		0.9					0.601	0.961
ANKDD1A		RFC2	POLA2	0.607		0.6	0.526				0.452	0.953
ANKEF1		RFC2	UBE2T	0.165		0.9	0.058				0.07	0.917
ANKRD2		RFC2	NBN	0.096		0.9					0.667	0.967
ANKRD20A5P		RFC2	PCNA	0.837		0.6	0.997			0.129	0.57	0.999
ANKRD28		RFC2	HES1			0.9						0.9
ANKRD30A		RFC2	RFC5	0.884	0.081	0.9	0.998				0.166	0.999
ANKRD30BL		RFC2	TIMELESS	0.146		0.9	0.184				0.353	0.948
ANKRD31		RFC2	KIAA0101	0.158		0.9					0.088	0.916
ANKRD36		RFC2	FANCD2	0.244		0.9	0.069				0.34	0.947
ANKRD36C		RFC2	FEN1	0.571		0.6	0.182				0.514	0.922
ANKRD46		RFC2	MCM5	0.864			0.153			0.058	0.697	0.962
ANKRD50		RFC2	XRCC2			0.9					0.084	0.904
ANKRD55		RFC2	ATAD5	0.167			0.912				0.987	0.999
ANKRD62		RFC2	MCM2	0.663	0.204	0.9	0.153			0.058	0.384	0.983
ANKRD65		RFC2	RAD51B	0.11		0.9	0.158				0.139	0.926
ANKRD7		RFC2	MCM7	0.65		0.9	0.153			0.058	0.712	0.99
ANKS1B		RFC2	FANCA	0.088		0.9					0.307	0.931
ANKS3		RFC2	POLD1	0.54		0.6	0.177				0.564	0.925
ANLN		RFC2	FANCG	0.097		0.9					0.307	0.931
ANO10		TLL1	HSPG2	0.062		0.9					0.282	0.926
ANO2		RFC2	BRCA2	0.096		0.9					0.266	0.927
ANO3		RFC2	PRIM1	0.839		0.6	0.078				0.611	0.973
ANO4		TLL1	LOXL4			0.9					0.344	0.931
ANOS1		TLL1	COL11A1	0.062		0.9	0.057				0.147	0.914
ANP32C		TLL1	COL27A1	0.062		0.9	0.056				0.489	0.948
ANP32E		TLL1	COL1A2	0.052		0.9	0.056				0.26	0.924
ANPEP		TLL1	COL2A1			0.9	0.057				0.118	0.909
ANTXR2		TLL1	LOXL2			0.9					0.303	0.927
ANXA1		TLL1	LOXL3			0.9					0.077	0.903
ANXA10		TLL1	CHRD	0.096			0.609				0.891	0.958
ANXA13		TLL1	COL7A1	0.061		0.9	0.056				0.08	0.907
ANXA2		TLL1	COL5A2	0.065		0.9	0.057				0.317	0.931
ANXA2R		TLL1	COL1A1			0.9	0.107				0.234	0.925
ANXA3		RELT	OXSR1				0.683				0.813	0.938
ANXA5		INPP4A	PIK3C2B	0.067		0.9					0.495	0.948
ANXA6		TLL1	LOX			0.9					0.29	0.925
ANXA8		INPP4A	ITPK1	0.062		0.9					0.146	0.912
ANXA8L1		INPP4A	IMPAD1	0.062		0.9					0.067	0.904
AOAH		INPP4A	SYNJ2	0.062		0.9					0.37	0.935
AOC1		INPP4A	INPP5D	0.062		0.9					0.452	0.944
AOX1		INPP4A	PIK3R3			0.9					0.17	0.913
AP1B1		HDAC7	HIF1A			0.9	0.502				0.615	0.979
AP1G1		INPP4A	INPP5F	0.062		0.9					0.135	0.911
AP1S2		INPP4A	PIK3R1			0.9	0.213				0.074	0.92
AP1S3		INPP4A	IMPA2			0.9					0.181	0.914
AP2S1		INPP4A	MTMR3	0.062		0.9					0.127	0.91
AP3B1		INPP4A	PIK3C3			0.9					0.49	0.946
AP3M2		HDAC7	PML	0.063		0.9	0.497				0.4	0.967
AP5B1		HDAC7	CITED2	0.046		0.9					0.062	0.902
APAF1		INPP4A	INPP1	0.062		0.9					0.34	0.932
APBB1IP		HDAC7	NCOR2	0.099		0.6	0.895				0.518	0.979
APBB2		PSMC4	PSMB9	0.667		0.8	0.928				0.614	0.997
APBB3		PSMC4	PSMB11	0.65		0.8	0.701			0.059	0.375	0.985
APCDD1		PSMC4	GMNN	0.065		0.9						0.902
APCS		HDAC7	HIST2H2BE	0.062		0.9	0.149				0.309	0.937
APELA		PSMC4	PSMD3	0.941		0.8	0.998				0.901	0.999
APLNR		PSMC4	PSMC1	0.99	0.065	0.8	0.997				0.099	0.999
APOA1		PSMC4	PSME2	0.064		0.8	0.739				0.437	0.968
APOBEC1		PSMC4	PSME4	0.065		0.8	0.528				0.72	0.971
APOBEC3A		PSMC4	ORC1	0.062		0.9					0.09	0.907
APOBEC3B		PSMC4	PSME1	0.063		0.8	0.735				0.516	0.972
APOBEC3G		PSMC4	CCND1			0.9					0.054	0.901
APOBEC4		PSMC4	EIF4E	0.062		0.9					0.054	0.903
APOL1		PSMC4	CDC6	0.085		0.9					0.07	0.907
APOL2		PSMC4	TP73			0.9						0.9
APOL3		PSMC4	PSMD10	0.105		0.8	0.993				0.941	0.999
APOL4		PSMC4	PSMB10	0.652		0.8	0.788			0.059	0.641	0.994
APOL6		PSMC4	NFKB1	0.104		0.9	0.168				0.12	0.925
AQP10		PSMC4	KIAA0368	0.106			0.943				0.57	0.976
AQP3		PSMC4	SPRED1			0.9						0.9
AQP9		PSMC4	PSMD2	0.87		0.8	0.997				0.828	0.999
AREG		PSMC4	RUNX2			0.9						0.9
ARF4		PSMC4	CDC25A	0.062		0.9					0.043	0.902
ARG2		PSMC4	SPRED2			0.9						0.9
ARHGAP11A		PSMC4	PSMA1	0.853		0.8	0.996			0.059	0.777	0.999
ARHGAP11B		PSMC4	SPRED3			0.9						0.9
ARHGAP12		PSMC4	RPS27	0.901			0.07				0.047	0.904
ARHGAP15		PSMC4	PSMB8	0.652		0.8	0.944			0.059	0.543	0.998
ARHGAP18		PSMC4	GLI3			0.9	0.057				0.063	0.903
ARHGAP20		PSMC4	OAZ3	0.06		0.9					0.08	0.905
ARHGAP22		PSMC4	GLI2			0.9	0.057				0.042	0.901
ARHGAP26		PSMC4	ODC1	0.064		0.9					0.128	0.911
ARHGAP29		CAMKK1	CAMK2B	0.088		0.9					0.134	0.914
ARHGAP42		PSMC4	PSMA6	0.681	0.222	0.8	0.997			0.059	0.647	0.999
ARHGAP6		NOX3	NCF1	0.108		0.8					0.819	0.964
ARHGAP8		CAMKK1	CALM3	0.081			0.82				0.639	0.935
ARHGDIB		NOX3	NOXA1	0.063		0.6					0.884	0.952
ARHGEF10		NOX3	NCF2	0.104		0.6					0.828	0.932
ARHGEF12		CAMKK1	CALM1	0.085			0.852				0.639	0.947
ARHGEF18		KDM4B	KDM4A			0.9	0.652				0.087	0.965
ARHGEF2		KDM4B	JMJD1C	0.094							0.912	0.916
ARHGEF28		CTTNBP2	PPP2R1B	0.051			0.918				0.295	0.94
ARHGEF37		CTTNBP2	STRIP2	0.062			0.914				0.396	0.947
ARHGEF39		CTTNBP2	CTTNBP2NL				0.992				0.145	0.992
ARHGEF4		CTTNBP2	CWC15								0.922	0.922
ARHGEF40		CTTNBP2	PPP2CA				0.922				0.404	0.951
ARID3B		CTTNBP2	STRN3				0.993				0.521	0.996
ARID5A		CEACAM1	FLNA				0.213				0.926	0.939
ARID5B		CEACAM1	ITGB1			0.9					0.161	0.912
ARL14EPL		CEACAM1	FN1			0.9					0.519	0.949
ARL3		YTHDC2	XRN1	0.167			0.283				0.98	0.987
ARL4A		CEACAM1	ITGB3	0.052							0.927	0.928
ARL4C		CEACAM1	ITGA5			0.9					0.453	0.943
ARL4D		YTHDC2	CSTF3	0.168			0.788				0.537	0.911
ARL5B		CEACAM1	CTNNB1								0.971	0.971
ARL6		PPP2R5B	KSR1	0.062		0.9	0.339				0.216	0.944
ARL6IP6		GOLGA5	CUX1	0.069		0.6	0.213				0.738	0.912
ARL8B		PPP2R5B	SRC	0.086		0.9	0.132				0.097	0.918
ARMC2		PPP2R5B	MARK3			0.9	0.056				0.207	0.918
ARMC4		PPP2R5B	KRAS	0.066		0.9	0.101				0.068	0.911
ARMH2		PPP2R5B	YES1	0.062		0.9	0.132					0.911
ARNT2		PPP2R5B	PPP2CA	0.062		0.8	0.996				0.831	0.999
ARNTL		PPP2R5B	FZD1	0.082		0.9	0.081				0.053	0.909
ARNTL2		PPP2R5B	SGOL1			0.8	0.213				0.459	0.907
ARPC1B		BCL3	NFKB2	0.205		0.9	0.875				0.252	0.991
ARPC5L		PPP2R5B	EGFR			0.9					0.045	0.9
ARPP21		BCL3	NFKB1	0.136		0.9	0.87				0.271	0.99
ARRDC2		FSTL3	MSTN	0.051			0.863				0.972	0.996
ARRDC3		PPP2R5B	PPP2R1B	0.088		0.8	0.646				0.646	0.974
ARRDC4		PPP2R5B	FYN	0.062		0.9	0.132					0.911
ARSF		FSTL3	INHBA	0.089		0.6	0.853				0.514	0.97
ARSI		BCL3	RELB	0.484		0.54	0.348	0.004			0.684	0.944
ARSJ		BCL3	CYLD			0.8	0.495				0.664	0.963
ART3		TRIP13	KIF11	0.879							0.274	0.908
ARV1		TRIP13	CCNA2	0.906			0.169				0.204	0.932
ARX		TRIP13	CDK1	0.959			0.063				0.315	0.971
ASAH2		TRIP13	BUB1B	0.807			0.486				0.568	0.953
ASAP1		TRIP13	MAD2L1	0.89			0.966				0.511	0.998
ASAP2		TRIP13	AURKB	0.858			0.284				0.283	0.92
ASAP3		TRIP13	CDC20	0.901			0.959				0.669	0.998
ASB10		ST6GAL1	MUC16			0.9					0.23	0.919
ASB4		ST6GAL1	MUC1			0.9					0.278	0.924
ASB7		ST6GAL1	B4GALT6			0.9					0.194	0.915
ASB9		ST6GAL1	ST3GAL5			0.9					0.292	0.926
ASCC1		ST6GAL1	MUC5AC	0.063		0.9					0.181	0.916
ASCC3		ST6GAL1	MUC21			0.9						0.9
ASF1A		TNS1	VCL	0.065		0.9					0.834	0.983
ASF1B		ST6GAL1	MUCL1			0.9						0.9
ASIP		TIMM21	DNAJC19	0.076		0.6	0.248				0.884	0.963
ASL		TNS1	ACTN1	0.064		0.9					0.258	0.924
ASNS		TNS1	PIK3R1	0.082		0.9	0.07				0.43	0.944
ASPG		TNS1	PTK2	0.062		0.9	0.226				0.603	0.967
ASPH		TNS1	ACTN2	0.086		0.9					0.151	0.915
ASPHD2		TNS1	ILK			0.9	0.182				0.562	0.961
ASPM		ASNS	GOT1L1	0.146		0.9					0.188	0.924
ASPN		TNS1	SRC	0.061		0.9	0.111				0.606	0.962
ASPRV1		TNS1	DLC1	0.11			0.27				0.968	0.977
ASS1		TNS1	ITGB1	0.065		0.9	0.109				0.552	0.957
ASXL1		TNS1	ITGA1	0.069		0.9	0.077				0.089	0.911
ASXL2		TNS1	PXN	0.062		0.9	0.076				0.93	0.993
ASXL3		TNS1	PARVA	0.069		0.9	0.077				0.579	0.958
ASZ1		ASNS	GOT2	0.084		0.9					0.616	0.961
ATAD2		ASNS	GARS	0.598			0.75			0.074	0.482	0.945
ATAD2B		ASNS	ASS1	0.651		0.9	0.272			0.044	0.676	0.99
ATAD3B		ASNS	CEBPG	0.093		0.9					0.246	0.925
ATAD5		ASNS	NAT8L	0.062		0.9					0.094	0.907
ATCAY		ASNS	ADSSL1	0.138		0.9				0.059	0.235	0.929
ATF3		FGF20	FGFR1	0.064		0.6	0.284				0.84	0.951
ATF7IP		C12orf5	HK2	0.066		0.65	0.27				0.941	0.984
ATG10		C12orf5	PFKFB3	0.064		0.9	0.182			0.047	0.641	0.969
ATG13		C12orf5	TP53			0.9	0.273				0.711	0.977
ATG14		FGF20	KRAS	0.062		0.9	0.061				0.15	0.915
ATG16L1		CPB2	C3	0.106		0.9					0.414	0.943
ATG3		FGF20	MICU2								0.92	0.92
ATG5		FGF20	KAL1			0.9					0.084	0.904
ATG7		CLIC5	YES1				0.938					0.938
ATG9B		CPB2	F2R			0.9					0.457	0.943
ATIC		CLIC5	SRC				0.938				0.048	0.938
ATOH1		CLIC5	CLIC2	0.062		0.54	0.872				0.066	0.941
ATOH8		CLIC5	CLIC4			0.54	0.874				0.058	0.94
ATP10B		CLIC5	TPRN				0.872				0.778	0.97
ATP10D		NME8	MSRA	0.055			0.933			0.208	0.303	0.96
ATP13A2		PLOD1	PLOD2	0.083		0.8	0.548				0.07	0.912
ATP13A3		PLOD1	COL5A2	0.108		0.6	0.144				0.715	0.901
ATP1A1		CEACAM6	ITGA5			0.9					0.113	0.907
ATP1B1		NME8	DNAI2	0.085		0.54					0.796	0.906
ATP1B3		CEACAM6	ITGB1			0.9					0.219	0.918
ATP2A2		HSD17B2	SULT1E1	0.087		0.9					0.735	0.973
ATP2B4		CEACAM6	FN1			0.9					0.435	0.941
ATP2C1		HSD17B2	CYP17A1	0.066		0.9	0.058				0.617	0.961
ATP5PF		HSD17B2	CYP1A1	0.065		0.9	0.058				0.392	0.939
ATP6AP1L		HSD17B2	SRD5A1	0.062		0.9					0.653	0.964
ATP6V0A4		HSD17B2	SRD5A3			0.9					0.425	0.94
ATP6V0C		HSD17B2	CYP3A5	0.183		0.9	0.058				0.299	0.938
ATP6V0D1		HSD17B2	CYP1B1	0.063		0.9	0.058				0.404	0.94
ATP6V0E2		PPP1R15A	BMP2			0.9					0.045	0.9
ATP6V1B1		HSD17B2	CYP3A4	0.07		0.9	0.058				0.315	0.931
ATP6V1H		HSD17B2	HSD3B1	0.062		0.9					0.644	0.963
ATP7B		PPP1R15A	RGMB			0.9						0.9
ATP8A1		HSD17B2	AKR1C3	0.062		0.8					0.653	0.929
ATP8A2		PPP1R15A	RGMA			0.9						0.9
ATP8B1		TFAP2C	CITED2			0.6	0.496				0.573	0.906
ATP8B2		PPP1R15A	TGFBR2	0.065		0.9					0.054	0.903
ATRAID		PPP1R15A	BMPR1A			0.9					0.049	0.9
ATRNL1		PPP1R15A	TGFB3			0.9					0.049	0.9
ATXN1		PPP1R15A	BMPR1B			0.9					0.049	0.9
ATXN7L1		TFAP2C	WWOX	0.062		0.8	0.27				0.955	0.992
AUH		TFAP2C	EGFR			0.9					0.264	0.923
AUNIP		PPP1R15A	BMP4			0.9					0.054	0.901
AURKA		PPP1R15A	SMAD7			0.9	0.27				0.985	0.998
AURKB		PPP1R15A	TGFBR1			0.9					0.346	0.931
AVPI1		SULT2B1	HSD3B1			0.9					0.311	0.928
AXIN2		SULT2B1	CYP7A1	0.058		0.9					0.443	0.942
AXL		SULT2B1	CYP21A2			0.9					0.257	0.922
AZGP1		SULT2B1	CYP1A1			0.9					0.269	0.923
AZIN2		SULT2B1	CYP17A1			0.9					0.368	0.934
B2M		SULT2B1	CYP3A5	0.052		0.9					0.342	0.932
B3GALNT1		SULT2B1	CYP3A4	0.052		0.9					0.213	0.918
B3GALT2		SULT2B1	AKR1C3			0.9					0.292	0.926
B3GALT5		SULT2B1	CYP7B1	0.062		0.9					0.404	0.939
B3GLCT		TRMT6	GNL2	0.805							0.541	0.906
B3GNT2		TRMT6	NAT10	0.867							0.368	0.912
B3GNT3		TRMT6	TRMT11	0.787			0.391				0.846	0.978
B3GNT7		TFAP4	GMNN	0.062			0.182				0.916	0.929
B3GNT8		CHRD	BAMBI	0.062		0.9					0.62	0.961
B4GALNT1		CHRD	BMPR1A			0.9	0.121				0.747	0.975
B4GALNT3		CHRD	BMP4	0.062		0.9	0.723				0.989	0.999
B4GALT5		CHRD	BMP5			0.6	0.369				0.696	0.916
B4GALT6		CHRD	BMP1	0.062			0.866				0.864	0.981
BACH1		CHRD	BMPR1B	0.062		0.9	0.121				0.655	0.967
BACH2		CHRD	RGMA	0.069		0.9					0.184	0.917
BAG1		CHRD	RGMB			0.9					0.261	0.922
BAGE2		CHRD	BMP2	0.062		0.9	0.773				0.947	0.998
BAIAP2L1		CHRD	TWSG1				0.434				0.987	0.992
BAK1		TGM1	IVL	0.098		0.8					0.852	0.971
BAMBI		CEBPE	PML			0.9					0.125	0.908
BANCR		CHRD	BMP6	0.062		0.6	0.369				0.673	0.912
BARD1		CHRD	FST								0.907	0.907
BARX2		TGM1	CASP14			0.9					0.469	0.944
BASP1		TGM1	LOR			0.6					0.795	0.914
BATF		CDC6	KITLG			0.9					0.069	0.902
BATF2		UNC13D	RAB27A	0.065			0.677				0.99	0.996
BATF3		ADH1A	ALDH2	0.135		0.65				0.049	0.735	0.913
BAZ2A		CDC6	SHFM1	0.068		0.9						0.902
BBC3		CDC6	EXO1	0.854						0.073	0.407	0.912
BBIP1P1		CDC6	GINS1	0.738			0.078				0.651	0.908
BBOX1		UNC13D	STX11	0.087							0.92	0.923
BBS12		ADH1A	AOX1	0.098		0.9					0.391	0.94
BBS9		ADH1A	LRAT	0.062		0.9					0.332	0.931
BBX		ADH1A	ADH1B	0.828	0.047	0.8					0.054	0.964
BCAN		CDC6	CCNB1	0.814			0.758				0.781	0.989
BCAP29		CDC6	PSMA6	0.07		0.9						0.903
BCAR3		CDC6	PSMA1	0.063		0.9					0.073	0.905
BCAS3		CDC6	MCM5	0.881		0.9	0.952			0.052	0.901	0.999
BCAT1		CDC6	CDK2	0.461		0.9	0.967				0.869	0.999
BCHE		CDC6	CDC20	0.76			0.353				0.791	0.964
BCKDHA		CDC6	MCM4	0.915		0.9	0.937			0.052	0.899	0.999
BCKDHB		CDC6	PSMB8			0.9						0.9
BCL10		CDC6	MCM7	0.867		0.9	0.991			0.052	0.992	0.999
BCL11A		CDC6	KIF11	0.915			0.057				0.31	0.939
BCL2L1		CDC6	CHEK2	0.55			0.321				0.701	0.9
BCL2L11		CDC6	CDK1	0.816			0.748				0.871	0.993
BCL2L12		CDC6	CDC7	0.374		0.6	0.119				0.923	0.98
BCL2L14		CDC6	RRM1	0.885							0.673	0.96
BCL3		CDC6	CCNE2	0.627		0.9	0.232				0.69	0.989
BCL6		CDC6	ANAPC4	0.15		0.9					0.18	0.924
BCL9L		CDC6	AURKB	0.768			0.18				0.553	0.907
BDH1		CDC6	WDHD1	0.924			0.129				0.694	0.977
BDKRB1		CDC6	UBE2C	0.723		0.9	0.06				0.466	0.984
BDKRB2		CDC6	MCM3	0.89		0.9	0.985			0.052	0.989	0.999
BDNF		CDC6	ANAPC1	0.108		0.9					0.21	0.923
BECN2		CDC6	ORC4	0.652		0.9	0.937				0.923	0.999
BEND3		CDC6	POLD1	0.684			0.184				0.715	0.92
BEND5		CDC6	MCM6	0.714		0.9	0.961			0.052	0.929	0.999
BEST2		CDC6	MCM2	0.829		0.9	0.991			0.052	0.995	0.999
BET1		CDC6	CDC45	0.9		0.6	0.154				0.944	0.997
BEX3		CDC6	ANAPC10	0.116		0.9					0.501	0.952
BEX4		CDC6	PSMB10	0.062		0.9					0.055	0.903
BHLHE40		CDC6	UBE2S	0.207		0.9	0.06				0.298	0.94
BHLHE41		CDC6	PSMD2	0.107		0.9						0.906
BICDL1		CDC6	PRIM1	0.823		0.9	0.06				0.684	0.994
BICDL2		CDC6	ESPL1	0.846			0.243				0.608	0.95
BICRAL		CDC6	BUB1	0.876			0.07				0.538	0.942
BIN1		CDC6	CCNA1	0.546		0.9	0.232				0.568	0.982
BIRC2		CDC6	DBF4	0.3		0.6	0.056				0.894	0.968
BIRC3		CDC6	ORC1	0.936		0.9	0.991				0.301	0.999
BIRC5		CDC6	RFC3	0.641		0.9	0.212			0.093	0.433	0.982
BISPR		CDC6	PSMD10	0.064		0.9	0.131				0.101	0.917
BLACAT1		CDC6	TFDP1	0.161		0.9					0.428	0.947
BLK		CDC6	CDCA7	0.916							0.365	0.944
BLM		CDC6	CCNB2	0.753			0.682				0.73	0.976
BLNK		CDC6	RFC4	0.765		0.9	0.212			0.093	0.686	0.993
BLOC1S2		CDC6	CCNA2	0.917		0.9	0.946				0.832	0.999
BLOC1S3		CDC6	UBE2E1	0.049		0.9	0.06				0.12	0.91
BLOC1S5-TXNDC5		CDC6	DSCC1	0.875							0.257	0.903
BLVRB		CDC6	BUB1B	0.814			0.07				0.49	0.903
BMF		CDC6	POLA1	0.845		0.9	0.381				0.754	0.997
BMP1		CDC6	ORC6	0.713		0.9	0.918				0.966	0.999
BMP10		CDC6	PSME4	0.066		0.9						0.902
BMP15		CDC6	CCNE1	0.597		0.9	0.415				0.832	0.995
BMP2		CDC6	MCM10	0.823		0.6	0.74				0.909	0.998
BMP4		CDC6	PSME1	0.062		0.9						0.902
BMP5		CDC6	PRIM2	0.669		0.9	0.061				0.456	0.98
BMP6		CDC6	POLA2	0.867		0.9	0.18				0.727	0.996
BMPR1A		CDC6	PSMB9	0.063		0.9						0.902
BMPR1B		CDC6	GINS3	0.662							0.824	0.937
BMS1		CDC6	LIN9	0.196		0.9					0.423	0.949
BMT2		CDC6	NCAPG	0.902							0.358	0.934
BMX		CDC6	PSMC1	0.086		0.9	0.078					0.908
BNC1		CDC6	RFC5	0.609		0.9	0.212			0.093	0.409	0.98
BNIP2		CDC6	POLE2	0.877		0.9	0.064				0.43	0.992
BNIP3		CDC6	GINS2	0.935							0.659	0.977
BOD1L1		CDC6	DTL	0.967							0.695	0.989
BOD1L2		RAB26	ATG16L1				0.27				0.952	0.964
BOLA3		CDC6	FBXO5	0.908							0.509	0.952
BORA		CDC6	RRM2	0.86							0.548	0.934
BPGM		CDC6	CDT1	0.936		0.9	0.918				0.996	0.999
BPTF		MAPK13	SRC		0.119	0.9	0.148				0.096	0.923
BRCA1		CDC6	PSMD3	0.064		0.9					0.161	0.914
BRCA2		CDC6	PSME2	0.062		0.9						0.902
BRI3BP		CDC6	E2F1	0.291		0.9	0.499				0.657	0.986
BRINP2		MAPK13	MEF2C	0.066		0.9	0.345				0.217	0.945
BRINP3		MAPK13	MAP2K3	0.064	0.167	0.9	0.345				0.289	0.957
BRIP1		MAPK13	SP1			0.9	0.133				0.057	0.911
BRWD3		CDC6	POLE4	0.122		0.9					0.137	0.917
BSN		CDC6	GMNN	0.591		0.65					0.928	0.988
BSND		MAPK13	VEGFA	0.049		0.9					0.167	0.913
BSPH1		CDC6	PSMB11			0.9						0.9
BST2		CDC6	MCM8	0.439		0.6	0.794			0.052	0.812	0.99
BTAF1		MAPK13	STMN1			0.9					0.126	0.908
BTBD11		MAPK13	EEF2K			0.9	0.213				0.194	0.931
BTBD18		MAPK13	MAPK14		0.055	0.9	0.069				0.066	0.906
BTBD3		VCL	TUBA4A	0.062		0.9					0.295	0.928
BTBD9		MAPK13	FYN		0.128	0.9	0.148				0.079	0.922
BTC		MAPK13	MAX			0.9						0.9
BTG1		VCL	SRC	0.062		0.9	0.213				0.917	0.993
BTG2		VCL	TAGLN2	0.084		0.9					0.301	0.93
BTLA		VCL	FN1	0.087		0.5	0.074				0.966	0.984
BTN2A2		MAPK13	PAK1		0.133	0.9	0.345				0.093	0.941
BTN3A1		MAPK13	KDR			0.9	0.081				0.146	0.914
BTN3A2		MAPK13	JUN			0.8	0.213				0.436	0.903
BTN3A3		MAPK13	STAT1	0.062		0.9	0.078				0.356	0.936
BTNL10		VCL	ACTB	0.063		0.8	0.077				0.874	0.975
BTNL3		VCL	ANXA5	0.097		0.9					0.47	0.947
BUB1		VCL	SYNM	0.062							0.971	0.972
BUB1B		VCL	PXN	0.097		0.9	0.914				0.995	0.999
BZW1		VCL	ITGB1	0.259		0.9	0.355				0.895	0.994
C10orf113		VCL	ITGA1	0.062		0.9					0.336	0.932
C10orf90		VCL	SORBS1	0.066		0.8	0.751				0.961	0.998
C10orf99		VCL	ACTN1	0.274		0.9	0.87				0.817	0.998
C11orf24		VCL	YES1	0.101		0.9					0.381	0.939
C11orf42		VCL	TGFB1I1	0.086			0.52				0.848	0.927
C11orf54		VCL	MANF			0.9					0.092	0.905
C11orf58		VCL	TLN2	0.082		0.8	0.666				0.9	0.993
C11orf87		VCL	ITGB5	0.099		0.8	0.077				0.52	0.909
C11orf91		VCL	ACTG1	0.086		0.8	0.498				0.585	0.956
C12orf40		VCL	CTNNB1	0.063		0.9	0.756				0.993	0.999
C12orf54		VCL	FLNA	0.556		0.9	0.149				0.678	0.986
C12orf66		VCL	SOD1			0.9					0.123	0.908
C12orf74		VCL	FYN	0.062		0.9					0.637	0.963
C12orf75		TGFBR3	TGFBR2	0.063		0.9	0.669				0.94	0.997
C14orf177		VCL	CORO2B	0.11			0.316				0.936	0.958
C14orf39		VCL	PIK3R1			0.9					0.112	0.907
C15orf39		VCL	ACTN2	0.082		0.9	0.247				0.795	0.983
C15orf41		VCL	PTK2			0.9	0.394				0.94	0.996
C15orf48		VCL	CDH1	0.062		0.9	0.69				0.986	0.999
C15orf53		TGFBR3	TGFB2	0.062			0.47				0.983	0.991
C15orf62		VCL	ILK	0.087			0.061				0.936	0.941
C15orf65		TGFBR3	TGFBR1			0.9	0.056				0.808	0.98
C16orf45		TGFBR3	BAMBI			0.9					0.413	0.938
C16orf72		TGFBR3	OCLN			0.9					0.096	0.905
C16orf74		TGFBR3	ACVR2A	0.049		0.72	0.288				0.646	0.923
C17orf112		TGFBR3	FKBP1A			0.9					0.162	0.912
C17orf50		TGFBR3	TGFB3	0.062		0.9	0.663				0.719	0.989
C17orf51		TGFBR3	TGFBRAP1			0.9					0.346	0.931
C17orf64		GADD45B	GADD45A	0.108		0.9	0.27				0.079	0.932
C17orf82		TGFBR3	CTGF	0.062		0.9					0.393	0.938
C17orf97		USP18	OASL	0.779			0.172				0.575	0.915
C18orf21		GADD45B	CDK1			0.8	0.675				0.31	0.951
C18orf25		GADD45B	CCNB1			0.8	0.27				0.664	0.946
C18orf54		GADD45B	TP53	0.052		0.8					0.522	0.901
C19orf66		GADD45B	MAP2K3	0.07		0.9					0.263	0.925
C1D		USP18	EIF2AK2	0.413		0.9					0.484	0.967
C1GALT1		USP18	UBE2E1	0.049		0.9	0.102				0.284	0.93
C1GALT1C1L		USP18	STAT1	0.534		0.9					0.673	0.983
C1QTNF3		USP18	RSAD2	0.882							0.716	0.964
C1QTNF6		USP18	IFNAR2	0.062		0.8	0.675				0.988	0.999
C1QTNF7		USP18	STAT2	0.274			0.486				0.837	0.934
C1R		USP18	IFIT3	0.798			0.126				0.696	0.941
C1RL		USP18	ISG15	0.83		0.9	0.898				0.965	0.999
C1S		USP18	IRF7	0.747							0.687	0.917
C1orf105		USP18	PLCG1	0.063		0.9					0.047	0.902
C1orf112		USP18	IFIT1	0.852		0.9	0.126				0.721	0.995
C1orf116		CENPM	OIP5	0.772		0.6					0.253	0.925
C1orf146		USP18	DDX58	0.733		0.9					0.626	0.989
C1orf21		USP18	MX1	0.812		0.9	0.115				0.704	0.994
C1orf210		CENPM	CENPU	0.484		0.8	0.7				0.822	0.993
C1orf43		CENPM	CENPH	0.232		0.8	0.431				0.872	0.987
C1orf87		CENPM	CENPA	0.77		0.6	0.487				0.802	0.989
C2		CENPM	CENPP	0.161		0.8	0.27				0.736	0.963
C20orf141		CENPM	HJURP	0.783		0.6					0.322	0.936
C20orf203		CENPM	CENPI	0.232		0.8	0.282				0.898	0.987
C2orf16		CENPM	CENPK	0.179		0.8	0.499				0.876	0.988
C2orf74		CENPM	CENPN	0.61		0.8	0.27				0.822	0.988
C2orf81		CENPM	CENPO	0.159		0.8	0.734				0.783	0.989
C2orf83		CENPM	CENPW	0.244		0.8					0.67	0.945
C2orf88		HSCB	LYRM7				0.486				0.947	0.971
C3		CENPM	CENPL	0.1		0.8	0.27				0.831	0.974
C3orf62		HSCB	SDHB				0.675			0.218	0.973	0.992
C3orf67		HSCB	HSPA4	0.079			0.181			0.075	0.984	0.987
C3orf79		HSCB	DNAJC19	0.083		0.6					0.762	0.905
C3orf80		HMOX1	MAPK14			0.9					0.408	0.938
C4A		HSCB	ISCU	0.467	0.395		0.97			0.295	0.994	0.999
C4B		HSCB	FDX1	0.244	0.246		0.27			0.219	0.912	0.966
C4BPA		HMOX1	FOS			0.9					0.517	0.949
C4orf19		HMOX1	STX1A			0.9	0.076					0.903
C4orf36		HMOX1	CAV1	0.056							0.961	0.961
C4orf46		HSCB	PITRM1	0.052		0.9	0.468					0.945
C4orf54		HMOX1	NQO1	0.058							0.915	0.916
C5AR1		HMOX1	FXYD2			0.9						0.9
C5AR2		HMOX1	JUN			0.9					0.693	0.967
C5orf30		HMOX1	FECH			0.9					0.708	0.969
C5orf38		HMOX1	SEC61G			0.9						0.9
C5orf46		HMOX1	CP	0.062		0.9	0.063				0.436	0.943
C5orf56		HMOX1	ALDH3A2	0.062		0.9					0.125	0.91
C5orf58		HMOX1	HCCS			0.9					0.048	0.9
C5orf63		HMOX1	BLVRB	0.077		0.9	0.213				0.557	0.963
C5orf67		HMOX1	VAPA			0.9						0.9
C6		MCM5	LIG1	0.955							0.275	0.965
C6orf118		MCM5	RRM2	0.873							0.411	0.921
C6orf203		MCM5	POLA2	0.914		0.9	0.078				0.586	0.996
C6orf223		MCM5	TIMELESS	0.653			0.829				0.509	0.968
C6orf48		MCM5	HELLS	0.869			0.194				0.243	0.913
C6orf99		MCM5	POLE4	0.106		0.9	0.118				0.133	0.922
C7orf33		MCM5	PCNA	0.937			0.129				0.638	0.978
C7orf65		MCM5	CHTF18	0.878			0.257				0.193	0.92
C7orf71		MCM5	CDT1	0.945		0.9	0.257				0.914	0.999
C8B		MCM5	RFC5	0.954			0.153			0.058	0.356	0.973
C8orf48		MCM5	GINS2	0.932		0.6	0.986				0.711	0.999
C8orf82		MCM5	GMNN	0.37		0.65					0.602	0.904
C8orf87		MCM5	MCM8	0.097		0.9	0.703				0.253	0.977
C9		HMOX1	NFE2L2			0.9					0.916	0.991
C9orf129		MCM5	KIF23	0.927			0.057				0.166	0.937
C9orf135		MCM5	TYMS	0.935							0.285	0.951
C9orf153		MCM5	TIPIN	0.827			0.741				0.55	0.978
C9orf170		MCM5	POLE2	0.882		0.9	0.767				0.644	0.998
C9orf3		MCM5	POLA1	0.889		0.9	0.245				0.55	0.995
C9orf57		MCM5	GINS3	0.308		0.6	0.933				0.759	0.994
C9orf66		MCM5	GINS4	0.855		0.6	0.99				0.844	0.999
C9orf72		MCM5	PRIM2	0.89		0.9	0.105				0.207	0.991
C9orf85		MCM5	ORC6	0.669		0.9	0.675				0.86	0.998
C9orf92		MCM5	CDCA7	0.942							0.449	0.966
CA10		MCM5	RFC4	0.908			0.153			0.058	0.746	0.978
CA11		MCM5	DUT	0.923							0.317	0.945
CA12		MCM5	MCM10	0.635		0.6	0.746				0.875	0.994
CA2		MCM5	CCNA2	0.75		0.9	0.165				0.791	0.995
CA3-AS1		MCM5	RFC3	0.944	0.213		0.153			0.058	0.532	0.98
CA8		MCM5	ASF1B	0.845			0.32				0.426	0.934
CA9		MCM5	CHAF1B	0.867							0.289	0.901
CAB39L		MCM5	MAD2L1	0.857			0.065				0.445	0.919
CABCOCO1		MCM5	STAT1				0.486				0.836	0.912
CABIN1		MCM5	CHAF1A	0.89			0.102				0.238	0.918
CACFD1		MCM5	ORC4	0.74		0.9	0.696				0.848	0.998
CACHD1		MCM5	DBF4	0.192		0.6	0.368				0.819	0.958
CACNA1A		MCM5	MCM6	0.999	0.083	0.9	0.996				0.279	0.999
CACNA1D		MCM5	CDC45	0.938		0.6	0.937				0.98	0.999
CACNA1H		MCM5	NCAPH	0.887							0.386	0.927
CACNA2D1		MCM5	MCM2	0.999		0.9	0.997				0.248	0.999
CACNA2D3		MCM5	POLD1	0.899			0.219				0.595	0.965
CACNB2		MCM5	MSH2	0.902			0.056				0.205	0.919
CACNG1		MCM5	CDK1	0.938			0.143				0.563	0.974
CACNG3		MCM5	PRIM1	0.906		0.9	0.078				0.666	0.996
CACNG8		MCM5	CCNA1	0.519		0.9	0.165				0.51	0.977
CACUL1		MCM5	SMC4	0.884							0.308	0.915
CACYBP		MCM5	BUB1	0.929			0.057				0.408	0.957
CADPS		MCM5	ORC1	0.881		0.9	0.909			0.052	0.723	0.999
CALB1		MCM5	SMC2	0.886							0.171	0.901
CALCB		MCM5	MCM7	0.999		0.9	0.997				0.257	0.999
CALCOCO1		MCM5	MCM3	0.997	0.097	0.9	0.997				0.283	0.999
CALCOCO2		MCM5	PRC1	0.898			0.27				0.096	0.926
CALCRL		MCM5	FEN1	0.961	0.255		0.135				0.493	0.985
CALD1		MCM5	WDHD1	0.893			0.964				0.696	0.998
CALHM2		MCM5	RRM1	0.935			0.789				0.381	0.99
CALHM6		MCM5	CDC7	0.561		0.6	0.94				0.848	0.998
CALM1		MCM5	CDC20	0.961			0.057				0.555	0.982
CALM2		MCM5	KIF11	0.89			0.057				0.199	0.909
CALM3		MCM5	CHEK2	0.823			0.298				0.522	0.935
CALML3		MCM5	MCM4	0.999		0.9	0.996				0.248	0.999
CALML5		MCM5	EXO1	0.851			0.135				0.29	0.9
CALN1		MCM5	RNASEH2A	0.922							0.197	0.934
CALR		MCM5	PLK1	0.851			0.27				0.428	0.932
CALR3		MCM5	KITLG			0.9					0.049	0.9
CALU		MCM5	NASP	0.88							0.285	0.91
CAMK1G		MCM5	GINS1	0.827		0.6	0.986				0.826	0.999
CAMK2B		MCM5	AURKB	0.893							0.368	0.929
CAMK2D		MCM5	UHRF1	0.915							0.208	0.929
CAMK2N1		MCM5	CDK2	0.712		0.6	0.143				0.541	0.948
CAMKK1		MYH9	CD247	0.062		0.9	0.082				0.055	0.907
CAMLG		MYH9	MYH13			0.9					0.05	0.9
CAMSAP2		MYH9	ACTG1	0.093		0.8	0.355				0.515	0.935
CAMTA1		MYH9	MYL9	0.098		0.8	0.463				0.813	0.979
CAND2		MYH9	MYL2	0.062		0.8	0.256				0.701	0.952
CAP1		MYH9	PPP1R12B	0.049		0.9	0.244				0.288	0.941
CAP2		MYH9	ROCK1	0.064		0.9	0.413				0.391	0.962
CAPN11		MYH9	FCGR2A			0.9						0.9
CAPN15		MYH9	RHOC	0.086		0.9	0.139				0.292	0.936
CAPN2		MYH9	MYH7			0.9					0.064	0.902
CAPN3		MYH9	FCGR1A			0.9					0.069	0.902
CAPN6		MYH9	EXOC3	0.049		0.9	0.059				0.111	0.909
CAPRIN1		MYH9	CIT	0.064		0.9	0.364				0.122	0.94
CAPRIN2		MYH9	ACTB	0.149		0.8	0.717				0.636	0.98
CAPZA1		MYH9	RHOB	0.054		0.9	0.139				0.268	0.932
CAPZA2		MYH9	MYL7	0.066		0.6	0.256				0.701	0.905
CAPZB		MYH9	MYH10	0.122		0.9	0.783				0.059	0.979
CARD10		MYH9	MYLK	0.131		0.9	0.254				0.505	0.963
CARD11		MYH9	EXOC6	0.049		0.9	0.147				0.208	0.927
CARD16		MYH9	PPP1R12A	0.062		0.9	0.247				0.324	0.945
CARD17		MYH9	PAK1	0.137		0.9	0.102				0.122	0.922
CARD18		MYH9	MYO5A	0.145		0.9	0.406				0.185	0.953
CARHSP1		PMM1	HK1	0.062		0.9					0.123	0.91
CARTPT		ST13	STAT1			0.9					0.042	0.9
CASC1		ST13	HSP90AA1	0.135			0.769				0.747	0.945
CASC19		ST13	HSPA8	0.161		0.9	0.795				0.944	0.998
CASD1		ST13	STAT2			0.9						0.9
CASP1		ST13	HSPA1A	0.122		0.9	0.344				0.644	0.976
CASP10		ST13	HSPA4	0.188		0.9	0.538				0.961	0.998
CASP12		PMM1	GMPPB	0.123		0.9				0.111	0.619	0.966
CASP14		CERK	UGCG			0.9				0.06	0.719	0.971
CASP1P2		PMM1	HK2	0.062		0.9					0.122	0.91
CASP4		CERK	ASAH2	0.063		0.9	0.145				0.808	0.982
CASP7		CERK	CERS4	0.063		0.9					0.707	0.97
CASP8		CERK	SMPD1			0.9					0.703	0.969
CASTOR1		CERK	UGT8	0.062		0.9					0.522	0.951
CAT		CERK	GALC			0.9					0.325	0.929
CATSPERD		PAPOLA	CSTF3	0.195		0.9	0.894				0.862	0.998
CAV1		PAPOLA	CSTF2T	0.066		0.6	0.786				0.362	0.942
CAVIN1		PAPOLA	PCF11	0.148		0.6	0.369				0.653	0.915
CAVIN2		NID2	HSPG2	0.196		0.6	0.792				0.897	0.992
CAVIN3		PAPOLA	CPSF3	0.339		0.9	0.825				0.622	0.995
CAVIN4		NID2	LAMC1	0.174		0.6	0.522				0.837	0.97
CBLB		GZMB	RBPJ			0.9					0.202	0.916
CBLL2		GZMB	MAML3			0.9						0.9
CBLN2		GZMB	GNLY	0.798							0.731	0.943
CBR3		GZMB	CASP10	0.065		0.9					0.436	0.942
CBR4		GZMB	FGFR1			0.9					0.113	0.907
CBS		GZMB	SRGN	0.168			0.678				0.987	0.996
CBX3		GZMB	PRF1	0.78		0.9	0.462				0.99	0.999
CBX4		POLE2	RFC5	0.742		0.6					0.521	0.946
CC2D2A		GZMB	CASP7			0.9	0.475				0.524	0.972
CCBE1		GZMB	CASP8			0.8	0.27				0.505	0.921
CCDC102B		POLE2	RBBP8	0.104		0.9					0.119	0.914
CCDC107		POLE2	MCM2	0.873		0.9	0.773				0.676	0.998
CCDC121		POLE2	BRCA2	0.225		0.9					0.308	0.941
CCDC126		POLE2	POLA2	0.877		0.9					0.845	0.997
CCDC134		POLE2	MCM6	0.732		0.9	0.767				0.701	0.997
CCDC14		POLE2	GINS2	0.813			0.803				0.789	0.991
CCDC140		POLE2	ORC4	0.653		0.9	0.097				0.664	0.988
CCDC144A		POLE2	CDC45	0.882		0.9	0.904				0.765	0.999
CCDC144NL		POLE2	DTL	0.799		0.6					0.063	0.918
CCDC148		POLE2	BRIP1	0.231		0.9					0.25	0.937
CCDC150		POLE2	RAD51B	0.099		0.9					0.166	0.918
CCDC152		POLE2	PRIM1	0.949		0.6					0.737	0.994
CCDC157		POLE2	GINS3	0.42			0.789				0.669	0.956
CCDC169-SOHLH2		POLE2	BLM	0.404		0.9					0.346	0.957
CCDC174		POLE2	NBN	0.094		0.9					0.127	0.914
CCDC177		POLE2	LIG1	0.687		0.6					0.401	0.918
CCDC178		POLE2	BARD1	0.237		0.9					0.318	0.943
CCDC18		POLE2	POLD1	0.664		0.9	0.369				0.828	0.995
CCDC181		POLE2	GINS4	0.242			0.788				0.653	0.939
CCDC192		POLE2	MCM7	0.867		0.9	0.559				0.583	0.997
CCDC196		POLE2	MCM10	0.791		0.9	0.366				0.714	0.995
CCDC200		POLE2	PRIM2	0.835		0.6	0.578				0.774	0.992
CCDC33		POLE2	CDC7	0.429		0.9					0.311	0.957
CCDC34		POLE2	RMI2	0.316		0.9					0.15	0.936
CCDC50		POLE2	POLD3	0.21		0.9					0.77	0.98
CCDC54		POLE2	KIF11	0.902							0.24	0.922
CCDC59		POLE2	MCM8	0.442		0.9	0.585				0.407	0.984
CCDC68		POLE2	POLE4	0.108		0.9	0.93				0.908	0.999
CCDC69		POLE2	XRCC2	0.101		0.9					0.196	0.921
CCDC71L		POLE2	DNA2	0.316		0.9					0.53	0.965
CCDC73		POLE2	WRN	0.27		0.9					0.188	0.935
CCDC80		POLE2	FEN1	0.704		0.6					0.361	0.917
CCDC85C		POLE2	RFC4	0.799		0.6					0.587	0.963
CCDC88A		POLE2	MCM4	0.94		0.9	0.715				0.766	0.999
CCDC88C		POLE2	MCM3	0.877		0.9	0.696				0.658	0.998
CCDC90B		POLE2	ORC6	0.301		0.9					0.342	0.949
CCDC9B		POLE2	RAD51AP1	0.757		0.9					0.451	0.985
CCIN		POLE2	WDHD1	0.929			0.286				0.584	0.976
CCKAR		POLE2	POLA1	0.871		0.9	0.369				0.832	0.998
CCL17		POLE2	KIAA0101	0.631		0.9					0.241	0.969
CCL2		POLE2	ORC1	0.558		0.9	0.078				0.339	0.969
CCL20		POLE2	CHTF18	0.828			0.788				0.559	0.982
CCL21		POLE2	RAD51	0.385		0.9					0.406	0.96
CCL26		POLE2	XRCC3	0.09		0.9					0.311	0.931
CCN1		POLE2	GINS1	0.398			0.929				0.791	0.99
CCN2		POLE2	RAD50	0.063		0.9					0.068	0.905
CCN3		POLE2	BRCA1	0.365		0.9					0.339	0.954
CCN5		POLE2	EXO1	0.66		0.9					0.475	0.98
CCNA1		POLE2	RFC3	0.704		0.6					0.525	0.938
CCNA2		POLE2	DBF4	0.185		0.9					0.379	0.944
CCNB1		PYGL	PGM2	0.073		0.9				0.111	0.204	0.925
CCNB2		POLE2	CDK2	0.232		0.9	0.138				0.196	0.939
CCND1		GNPNAT1	GNPDA2	0.065		0.9					0.403	0.939
CCNE1		PYGL	PYGB	0.072	0.048	0.8	0.854				0.053	0.971
CCNE2		GNPNAT1	NAGK	0.267		0.9	0.111				0.801	0.985
CCNF		PYGL	GBE1	0.661		0.9	0.272			0.185	0.762	0.994
CCNG1		PYGL	PGM2L1	0.067		0.9				0.111	0.29	0.933
CCNG2		GNPNAT1	GFPT1	0.136		0.9	0.061			0.074	0.847	0.986
CCNI		GNPNAT1	UAP1	0.106			0.216				0.879	0.907
CCNJL		GNPNAT1	HK1	0.062		0.9	0.059				0.417	0.941
CCNL1		GNPNAT1	PGM3	0.186		0.9				0.048	0.887	0.99
CCPG1		GNPNAT1	GFPT2	0.136		0.9	0.061			0.074	0.812	0.983
CCR1		GNPNAT1	GNPDA1	0.065		0.9					0.714	0.97
CCR3		SPTLC2	KDSR	0.065		0.9	0.056				0.797	0.979
CCR8		PCK2	PC	0.065		0.9					0.819	0.981
CCSAP		GNPNAT1	HK2	0.062		0.9	0.059				0.308	0.93
CCSER1		BDKRB1	VRK2								0.901	0.901
CCSER2		SPTLC2	SPTSSA			0.9	0.192				0.947	0.995
CCT4		SPTLC2	SPTSSB	0.062		0.9	0.192				0.939	0.994
CCZ1B		SPTLC2	SPTLC3		0.052	0.9					0.066	0.903
CD14		VRK1	TP53	0.062			0.878				0.718	0.964
CD164L2		VRK1	TMPO	0.261		0.9					0.197	0.935
CD177		PCK2	MDH1	0.063		0.9					0.556	0.954
CD180		PCK2	ACLY	0.063		0.9					0.526	0.951
CD200		PSME2	PSMB9	0.647		0.8	0.846				0.718	0.996
CD226		PSME2	GMNN	0.062		0.9					0.043	0.902
CD24		PSME2	PSMB11	0.064		0.8	0.345				0.375	0.913
CD247		PSME2	CDC25A	0.055		0.9					0.072	0.904
CD27-AS1		PSME2	PSMD2	0.085		0.8	0.655				0.29	0.949
CD274		PSME2	PSMD3	0.055		0.8	0.352				0.449	0.923
CD276		PSME2	RUNX2			0.9						0.9
CD2AP		PSME2	PSME1	0.771		0.8	0.87				0.125	0.994
CD300E		PSME2	CCND1	0.062		0.9						0.902
CD36		PSME2	PSME4	0.062		0.8					0.605	0.919
CD38		PSME2	PSMC1	0.111		0.8	0.656				0.292	0.95
CD3EAP		PSME2	SPRED1			0.9						0.9
CD40		PSME2	SPRED2			0.9						0.9
CD40LG		PSME2	PSMB10	0.623		0.8	0.51				0.758	0.989
CD44		PSME2	SPRED3			0.9						0.9
CD46		PSME2	GLI3			0.9	0.056					0.901
CD47		PSME2	TP73	0.049		0.9						0.9
CD53		PSME2	GLI2			0.9	0.056					0.901
CD55		PSME2	PSMB8	0.264		0.8	0.501				0.734	0.977
CD59		PSME2	OAZ3			0.9						0.9
CD5L		PSME2	STAT4	0.063		0.9					0.052	0.903
CD68		PSME2	NFKB1	0.122		0.9					0.074	0.911
CD7		PSME2	PSMD10	0.096		0.8					0.503	0.902
CD74		AURKA	AURKB	0.926	0.058	0.9	0.308				0.077	0.994
CD82		PSME2	PSMA6	0.262		0.8	0.752				0.44	0.976
CD83		PSME2	ODC1	0.065		0.9					0.09	0.907
CD8B		CYP24A1	CYP27B1	0.062	0.117	0.9					0.21	0.925
CD8B2		AURKA	CEP192	0.065			0.874				0.764	0.969
CD9		AURKA	KIF20A	0.942			0.146				0.564	0.976
CD96		PSME2	PSMA1	0.19		0.8	0.912				0.363	0.989
CD99L2		AURKA	CDC20	0.974		0.9	0.532				0.878	0.999
CDA		AURKA	PLK1	0.947		0.9	0.787				0.271	0.999
CDAN1		AURKA	FOXM1	0.819							0.578	0.92
CDC123		AURKA	BORA	0.743		0.9	0.535				0.887	0.998
CDC14C		AURKA	CCNB1	0.926			0.165				0.822	0.988
CDC20		AURKA	KIF11	0.946			0.417				0.87	0.995
CDC25A		AURKA	SPAG5	0.817			0.27				0.53	0.931
CDC25B		AURKA	KIF15	0.756		0.9	0.146				0.639	0.991
CDC25C		AURKA	KIF4A	0.919			0.146				0.604	0.97
CDC37L1		AURKA	PAK1	0.062	0.147	0.9					0.112	0.919
CDC42BPG		AURKA	KIF2C	0.866			0.35				0.636	0.965
CDC42EP2		PSME2	ORC1	0.062		0.9						0.902
CDC42EP3		AURKA	PTTG1	0.908		0.9	0.308				0.693	0.997
CDC42EP4		AURKA	ASPM	0.898			0.284				0.544	0.963
CDC42SE2		AURKA	CDC25B	0.143		0.9	0.213				0.591	0.968
CDC45		AURKA	CDC45	0.895							0.345	0.927
CDC5L		AURKA	BIRC5	0.87		0.9	0.518				0.792	0.998
CDC6		AURKA	TTK	0.913			0.108				0.302	0.941
CDC7		AURKA	MKI67	0.779							0.579	0.903
CDCA2		AURKA	NCAPH	0.833			0.375				0.509	0.944
CDCA3		AURKA	NUF2	0.741			0.27				0.567	0.91
CDCA4		AURKA	TPX2	0.952		0.9	0.979				0.991	0.999
CDCA5		AURKA	PRC1	0.927			0.13				0.545	0.968
CDCA7		AURKA	CDK1	0.965	0.135		0.326				0.241	0.982
CDCA7L		AURKA	CDCA8	0.934		0.54					0.61	0.987
CDCA8		AURKA	UBE2C	0.95		0.3	0.283				0.66	0.99
CDCP1		AURKA	CENPF	0.846							0.525	0.923
CDH1		AURKA	INCENP	0.698		0.54	0.928				0.942	0.999
CDH10		AURKA	CCNA2	0.965			0.104				0.626	0.987
CDH11		AURKA	CDCA3	0.857							0.335	0.9
CDH12		AURKA	BUB1B	0.848			0.101				0.764	0.965
CDH13		AURKA	NEDD9				0.345				0.982	0.987
CDH16		AURKA	CENPE	0.888			0.146				0.66	0.964
CDH17		AURKA	KPNA2	0.881							0.368	0.921
CDH19		AURKA	ECT2	0.886			0.143				0.486	0.945
CDH2		AURKA	CEP55	0.847			0.117				0.504	0.927
CDH20		AURKA	CCNB2	0.973			0.364				0.743	0.995
CDH22		AURKA	BUB1	0.963			0.101				0.818	0.993
CDH3		AURKA	NUSAP1	0.948							0.455	0.97
CDH4		AURKA	CENPA	0.829		0.9	0.173				0.602	0.993
CDH6		AURKA	SGOL1	0.868							0.369	0.913
CDH8		AURKA	TACC1			0.9	0.677				0.469	0.981
CDH9		AURKA	RFC4	0.874							0.392	0.92
CDK1		AURKA	MELK	0.917							0.18	0.929
CDK13		AURKA	PBK	0.873			0.075				0.419	0.926
CDK14		AURKA	NEK2	0.877	0.14						0.239	0.912
CDK15		AURKA	CKS2	0.809							0.507	0.901
CDK18		AURKA	MAD2L1	0.922			0.145				0.765	0.983
CDK2		AURKA	DLGAP5	0.948		0.9	0.271				0.681	0.998
CDK5RAP1		AURKA	TP53	0.096		0.9	0.875				0.935	0.999
CDK5RAP2		AURKA	ILK	0.062		0.9	0.057				0.166	0.916
CDKAL1		AURKA	RRM2	0.825							0.511	0.91
CDKN1C		AURKA	FBXO5	0.918							0.371	0.945
CDKN2B		AURKA	RACGAP1	0.878							0.601	0.949
CDKN2D		AURKA	TOP2A	0.919			0.093				0.697	0.975
CDKN3		AURKA	NCAPG	0.9			0.103				0.525	0.953
CDR1		AURKA	BRCA1	0.329		0.9	0.462				0.737	0.989
CDR2L		AURKA	HMMR	0.827			0.27				0.815	0.974
CDRT15		AURKA	TACC3	0.698		0.9	0.912				0.9	0.999
CDSN		AURKA	CDKN3	0.901			0.243				0.394	0.95
CDT1		AURKA	TYMS	0.859							0.384	0.909
CDV3		AURKA	TDRD7	0.062		0.9					0.054	0.903
CDYL		AURKA	GADD45A			0.9	0.486				0.386	0.965
CEACAM1		AURKA	NDC80	0.909			0.5				0.677	0.984
CEACAM6		AURKA	KIF23	0.915			0.146				0.738	0.979
CEBPD		GSS	CHAC2			0.9					0.218	0.918
CEBPE		GSS	CNDP2	0.066		0.9					0.101	0.908
CEBPG		GSS	ANPEP	0.065		0.9					0.09	0.907
CECR2		GSS	LAP3	0.17		0.9					0.077	0.916
CEL		GSS	GCLC	0.108		0.9	0.348				0.848	0.989
CELA1		GSS	CHAC1			0.9					0.101	0.906
CELA2A		GSS	GSTO1	0.085		0.65	0.67				0.215	0.905
CELF3		GSS	GPX2			0.9					0.43	0.94
CELF4		GSS	GGT5	0.062		0.9					0.608	0.96
CELSR1		GSS	GGCT	0.084		0.9					0.124	0.912
CELSR2		GSS	GPX4			0.9					0.466	0.944
CEMIP2		PYGB	GBE1	0.652		0.9	0.272			0.185	0.707	0.992
CENPA		PYGB	PGM2L1	0.067		0.9				0.111	0.187	0.923
CENPBD1		MYBL2	CCNA2	0.591		0.8	0.307				0.653	0.977
CENPE		MYBL2	RBL1	0.108		0.9	0.746				0.833	0.995
CENPF		MYBL2	TFDP1	0.156		0.9	0.151				0.365	0.948
CENPH		PYGB	PGM2	0.067		0.9				0.111	0.277	0.931
CENPI		MYBL2	LIN9	0.162		0.8	0.985				0.978	0.999
CENPJ		MYBL2	CCNB2	0.604		0.9	0.156				0.48	0.98
CENPK		MYBL2	CDK2	0.361		0.8	0.763				0.533	0.983
CENPL		MYBL2	PLK1	0.595		0.9					0.516	0.978
CENPM		MYBL2	FOXM1	0.63		0.8	0.154				0.955	0.996
CENPN		MYBL2	CCNB1	0.575		0.9	0.156				0.624	0.984
CENPO		MYBL2	ZNF622	0.098			0.27				0.862	0.901
CENPP		TRIB3	SMARCD3			0.9					0.074	0.903
CENPS-CORT		MYBL2	CCNA1	0.167		0.8	0.549				0.393	0.948
CENPU		TRIB3	CEBPG	0.114		0.9	0.139				0.185	0.929
CENPV		TRIB3	HELZ2	0.062		0.9	0.389				0.046	0.938
CENPW		TRIB3	CHD9	0.062		0.9	0.076					0.905
CENPX		TRIB3	DDIT3	0.148		0.9	0.517				0.798	0.99
CEP120		TRIB3	TGS1	0.062		0.9						0.902
CEP126		TRIB3	TBL1X	0.062		0.9	0.065				0.059	0.906
CEP128		TRIB3	CHAC1	0.244		0.9					0.676	0.973
CEP152		FERMT1	ILK	0.066			0.741				0.803	0.948
CEP162		LBP	FGF2			0.9					0.048	0.9
CEP192		TRIB3	TBL1XR1	0.062		0.9	0.065				0.055	0.906
CEP350		PROKR2	KAL1								0.902	0.902
CEP55		LBP	IL6	0.064		0.9					0.651	0.964
CEP57L1		LBP	MMP1			0.9					0.074	0.903
CEP63		LBP	MMP2			0.9					0.125	0.908
CEP72		LBP	SAA1	0.123		0.9					0.414	0.944
CEP78		LBP	MMP9			0.9					0.181	0.914
CERCAM		LBP	STAT3	0.062		0.9					0.193	0.917
CERK		LBP	CD14	0.063		0.65	0.675				0.876	0.985
CERS4		LBP	LCN2	0.065		0.9					0.252	0.923
CES1		LBP	IL23A			0.9					0.047	0.9
CES1P1		LBP	VEGFA			0.9					0.145	0.91
CES1P2		LBP	LIF			0.9						0.9
CES2		LBP	TIMP1			0.9					0.171	0.913
CES4A		LBP	IL10			0.9					0.464	0.944
CFAP126		AHCY	MTR	0.062		0.9				0.089	0.829	0.983
CFAP299		AHCY	CTH	0.092		0.8	0.077				0.793	0.96
CFAP54		LBP	LY96	0.056		0.65					0.949	0.981
CFAP58		AHCY	ENSP00000381231	0.065		0.9	0.159			0.077	0.755	0.978
CFAP61		AHCY	DNMT1	0.063		0.9				0.071	0.613	0.961
CFB		PSMD10	PSME4	0.095		0.8	0.18				0.55	0.924
CFDP1		AHCY	DNMT3A	0.045		0.9					0.392	0.936
CFH		PSMD10	CCND1			0.9					0.323	0.929
CFI		PSMD10	PSMC1	0.105		0.8	0.912				0.928	0.998
CFL1		PSMD10	GMNN	0.1		0.9						0.906
CFL2		PSMD10	RUNX2			0.9						0.9
CGAS		PSMD10	ORC1	0.066		0.9	0.131				0.053	0.912
CGB5		PSMD10	NFKB1	0.081		0.9	0.27					0.927
CGB8		PSMD10	MDM2				0.675				0.983	0.994
CGGBP1		PSMD10	PSMD3	0.094		0.8	0.939				0.655	0.995
CGNL1		PSMD10	TP73			0.9	0.056				0.046	0.902
CGRRF1		PSMD10	SPRED1			0.9						0.9
CHAC1		PSMD10	PSMA1	0.327		0.8	0.141				0.453	0.928
CHAC2		PSMD10	SPRED2			0.9						0.9
CHAF1A		PSMD10	CDC25A			0.9	0.078				0.047	0.904
CHAF1B		PSMD10	PSMD2	0.156		0.8	0.962				0.612	0.997
CHCHD10		PSMD10	ODC1			0.9						0.9
CHD1		PSMD10	OAZ3			0.9						0.9
CHD6		PSMD10	SHFM1			0.8	0.486				0.212	0.911
CHD9		PSMD10	PSMA6	0.335		0.8	0.141				0.389	0.92
CHDH		PSMD10	GLI3	0.049		0.9	0.078					0.904
CHEK2		PSMD10	SPRED3			0.9						0.9
CHI3L1		TBL1X	EED	0.049		0.9	0.063				0.09	0.908
CHI3L2		TBL1X	ALAS1	0.062		0.9					0.096	0.907
CHIT1		TBL1X	TXNRD1			0.9	0.056				0.086	0.906
CHKA		PSMD10	GLI2	0.049		0.9	0.078					0.904
CHL1		TBL1X	HIST1H2AC			0.9	0.149					0.911
CHM		TBL1X	HIST1H2BD	0.062		0.9	0.153				0.047	0.914
CHMP2B		TBL1X	APOA1			0.9					0.186	0.915
CHN1		TBL1X	ME1			0.9					0.06	0.901
CHODL		TBL1X	EZH2			0.9	0.077				0.181	0.917
CHORDC1		TBL1X	TLE1	0.145		0.9					0.221	0.927
CHP2		TBL1X	ABCA1	0.065		0.9	0.056				0.125	0.912
CHRD		TBL1X	SUZ12	0.066		0.9					0.134	0.912
CHRDL1		TBL1X	HDAC5	0.063		0.6	0.723				0.186	0.904
CHRM3		TBL1X	ACSL1	0.062		0.9	0.056				0.125	0.912
CHRM5		TBL1X	FHL2			0.9					0.061	0.902
CHRNA1		TBL1X	HIST1H2BJ	0.062		0.9	0.153				0.063	0.915
CHRNA3		TBL1X	TCF4	0.082		0.9					0.074	0.907
CHRNA5		TBL1X	CD36			0.9					0.087	0.904
CHRNA6		TBL1X	HIST2H2BE	0.062		0.9	0.546				0.564	0.978
CHRNA9		TBL1X	FADS1			0.9					0.181	0.914
CHRNB1		TBL1X	FDFT1			0.9					0.155	0.911
CHRNB4		TBL1X	GLIPR1			0.9					0.048	0.9
CHST11		TBL1X	ANGPTL4			0.9					0.09	0.905
CHST14		TBL1X	G0S2			0.9					0.053	0.901
CHST15		TBL1X	TNFRSF21			0.9					0.057	0.901
CHST2		TBL1X	CYP1A1			0.9	0.059				0.134	0.911
CHST7		TBL1X	CTNNB1	0.081		0.9	0.866				0.981	0.999
CHST9		TBL1X	TBL1XR1		0.048	0.9	0.871				0.056	0.986
CHSY1		TBL1X	NPAS2	0.064		0.9	0.233				0.112	0.927
CHSY3		TBL1X	PML			0.9					0.094	0.905
CHTF18		TBL1X	GRHL1			0.9						0.9
CIART		TBL1X	TCF7L2	0.064		0.9	0.253				0.41	0.953
CIDEB		TBL1X	NCOR2	0.065		0.6	0.961				0.992	0.999
CIITA		TBL1X	HDAC2	0.106		0.6	0.57				0.431	0.9
CIP2A		TBL1X	HIST3H2A			0.9	0.149				0.046	0.911
CIPC		TBL1X	CYP7A1	0.055		0.9	0.059				0.268	0.926
CISH		TBL1X	HMGCS1			0.9					0.09	0.905
CIT		TBL1X	HIST1H2BK	0.062		0.9	0.153				0.054	0.914
CITED2		STAG2	ESCO2	0.067		0.9	0.251				0.719	0.977
CITED4		STAG2	PLK1	0.241		0.9	0.436				0.419	0.971
CKAP2		STAG2	SMC5	0.551		0.9	0.321				0.449	0.98
CKAP2L		STAG2	CCNB1	0.081		0.9					0.167	0.916
CKB		STAG2	CDCA5			0.6	0.873				0.598	0.977
CKLF		STAG2	ESCO1	0.151		0.9	0.251				0.656	0.975
CKMT2		STAG2	CDK1	0.062		0.9					0.243	0.922
CKS1B		STAG2	ESPL1	0.385		0.8	0.21				0.806	0.978
CKS1BP3		STAG2	EID3	0.062		0.9					0.121	0.91
CKS2		STAG2	SMC3	0.768		0.9	0.972				0.979	0.999
CLASP1		STAG2	SMC1A	0.706		0.9	0.965				0.906	0.999
CLCA2		STAG2	REC8	0.245		0.8	0.368				0.782	0.976
CLCA4		STAG2	CCNB2	0.063		0.9					0.101	0.908
CLCF1		STAG2	PDS5B	0.657		0.6	0.779				0.726	0.99
CLCN4		STAG2	NIPBL	0.484		0.6	0.727				0.81	0.987
CLDN1		ABCD1	PEX26	0.062		0.9					0.47	0.945
CLDN16		STAG2	SGOL2			0.9					0.739	0.972
CLDN20		ABCD1	GDAP1	0.062		0.9					0.176	0.915
CLDN23		ABCD1	ALDH3A2	0.065		0.9					0.259	0.924
CLDN24		ABCD1	PEX12	0.11		0.9					0.684	0.969
CLDN34		ABCD1	PEX11B	0.344		0.9					0.637	0.974
CLDN4		TIMP1	LCN2	0.065		0.9					0.675	0.966
CLDN7		TIMP1	STAT3	0.063		0.9					0.529	0.952
CLDND1		TIMP1	MMP2	0.156		0.9	0.327				0.99	0.999
CLEC12B		TIMP1	MMP9	0.063		0.8	0.523				0.991	0.999
CLEC14A		TIMP1	MMP1	0.158		0.9	0.869				0.989	0.999
CLEC16A		TIMP1	CD44	0.159							0.952	0.958
CLEC19A		TIMP1	SAA1	0.084		0.9					0.369	0.937
CLEC2B		TIMP1	IL6	0.1		0.9					0.741	0.974
CLEC2D		TIMP1	MMP10	0.087			0.844				0.87	0.98
CLEC5A		TIMP1	MMP14	0.16			0.978				0.987	0.999
CLEC9A		TIMP1	LIF	0.098		0.9					0.335	0.934
CLGN		TIMP1	MMP13	0.063			0.18				0.921	0.934
CLIC1		TIMP1	IL23A			0.9					0.091	0.905
CLIC2		TIMP1	MMP7				0.18				0.925	0.936
CLIC3		TIMP1	IL10	0.062		0.9					0.655	0.964
CLIC4		TIMP1	FGF2			0.9					0.652	0.963
CLIC5		GLA	UGT8	0.062		0.9					0.089	0.907
CLINT1		GLA	B3GALNT1			0.9					0.178	0.914
CLIP2		GLA	GALC	0.062		0.9					0.56	0.955
CLIP4		MMP2	MMP1	0.154		0.9					0.151	0.921
CLLU1OS		GLA	AKR1B10			0.9					0.055	0.901
CLMN		GLA	A4GALT			0.8					0.659	0.928
CLMP		GLA	GAA	0.059	0.219	0.9					0.726	0.977
CLNK		MMP2	SAA1			0.9					0.235	0.92
CLNS1A		MMP2	EDN1	0.062		0.8					0.605	0.919
CLRN3		MMP2	ACAN	0.062		0.9	0.229				0.598	0.967
CLSPN		MMP2	LAMC2			0.9					0.288	0.925
CLTCL1		MMP2	IL6	0.076		0.9					0.715	0.971
CLU		MMP2	HBEGF	0.062		0.9					0.459	0.944
CLUAP1		MMP2	STAT3			0.9	0.273				0.684	0.975
CLVS2		MMP2	SPARC	0.879							0.551	0.943
CMAHP		MMP2	LCN2			0.9	0.27				0.671	0.973
CMBL		MMP2	LIF	0.077		0.9					0.288	0.928
CMIP		MMP2	MMP16	0.105		0.9					0.222	0.924
CMKLR1		MMP2	FGF2	0.088		0.9					0.692	0.969
CMPK2		MMP2	ANGPT1	0.086		0.9	0.07				0.504	0.952
CMSS1		MMP2	MMP9	0.062		0.9					0.104	0.908
CMTM3		MMP2	IGFBP3	0.197		0.9	0.213				0.392	0.956
CMTM4		MMP2	HSP90AA1				0.27				0.918	0.938
CMTM7		MMP2	EPHB3	0.053		0.9					0.305	0.928
CMTM8		MMP2	SRC			0.9					0.623	0.96
CNBD1		MMP2	THBS2	0.34			0.27				0.946	0.971
CNBD2		MMP2	LAMB3	0.064		0.9					0.233	0.921
CNBP		MMP2	IGF1	0.062		0.9					0.602	0.959
CNDP1		MMP2	EFNB3	0.063		0.9					0.059	0.904
CNDP2		MMP2	EPHB6			0.9					0.081	0.904
CNEP1R1		MMP2	COL1A2	0.825			0.397				0.56	0.949
CNFN		MMP2	LAMA3			0.9					0.195	0.916
CNGB1		MMP2	IL23A			0.9					0.127	0.908
CNGB3		MMP2	TIMP2	0.16		0.6	0.976				0.991	0.999
CNKSR2		MMP2	EPHB1			0.9					0.08	0.904
CNN2		MMP2	VEGFA	0.065		0.9					0.848	0.984
CNN3		MMP2	IL10			0.9					0.601	0.958
CNNM4		MMP2	TIMP3	0.289		0.8	0.671				0.973	0.998
CNOT10		MMP2	EFNB2	0.065		0.9					0.261	0.924
CNOT6L		MMP2	ITGAM			0.9					0.381	0.935
CNOT7		MMP2	MMP14	0.419		0.8	0.213				0.264	0.923
CNR2		MMP2	COL1A1	0.879			0.355				0.613	0.967
CNST		MMP2	EPHB2			0.9	0.213				0.193	0.93
CNTD2		MMP2	ITGB2			0.9	0.069				0.25	0.924
CNTLN		ORC6	MCM10	0.367		0.6					0.753	0.932
CNTN2		ORC6	MCM7	0.584		0.9	0.686				0.892	0.998
CNTN5		MMP2	SPOCK3			0.9					0.398	0.937
CNTN6		ORC6	POLA1	0.357		0.9					0.157	0.941
CNTNAP1		MMP2	THBS1	0.158		0.8	0.27				0.691	0.956
CNTNAP3		ORC6	CCNE1	0.301		0.9					0.332	0.949
CNTNAP3B		MMP2	BCAN			0.9	0.27				0.258	0.941
CNTNAP4		ORC6	MCM3	0.478		0.9					0.809	0.989
CNTNAP5		ORC6	CDC7	0.233		0.6	0.873				0.637	0.983
CNTRL		ORC6	PRIM2	0.46		0.9					0.4	0.964
COA7		ORC6	POLA2	0.462		0.9					0.591	0.976
COBL		ORC6	ORC4	0.283		0.9	0.991				0.946	0.999
COL11A1		ORC6	MCM6	0.228		0.9	0.676				0.683	0.991
COL12A1		ORC6	CDC45	0.381		0.6	0.675				0.81	0.982
COL15A1		ORC6	MCM2	0.464		0.9	0.684				0.861	0.997
COL17A1		ORC6	POLE4	0.15		0.9					0.043	0.911
COL19A1		ORC6	ORC1	0.6		0.9	0.939				0.975	0.999
COL1A1		ORC6	GMNN	0.344		0.65					0.694	0.923
COL1A2		ORC6	CCNA1	0.108		0.9					0.17	0.919
COL21A1		ORC6	PRIM1	0.69		0.9					0.506	0.983
COL25A1		ORC6	CDT1	0.288		0.9	0.27				0.992	0.999
COL27A1		ORC6	KITLG			0.9						0.9
COL28A1		ORC6	DBF4	0.176		0.6	0.675				0.573	0.948
COL2A1		ORC6	MCM4	0.691		0.9	0.872				0.777	0.998
COL4A1		ORC6	CCNA2	0.386		0.9					0.441	0.962
COL4A2		PLLP	MYADM								0.903	0.903
COL4A2-AS2		ORC6	CDK2	0.345		0.9					0.413	0.958
COL4A3BP		CCL17	CCR8	0.081		0.6	0.463				0.91	0.979
COL4A5		MEFV	CASP1	0.062		0.8	0.27				0.995	0.999
COL4A6		MGA	E2F1			0.9	0.206				0.104	0.922
COL5A2		MEFV	NLRP1	0.062							0.916	0.918
COL6A1		MEFV	AIM2	0.082			0.056				0.975	0.976
COL6A3		MGA	RBBP5			0.9	0.104					0.906
COL7A1		MEFV	ATG16L1	0.062			0.27				0.927	0.945
COL8A1		MGA	PHF20	0.065		0.9	0.059				0.051	0.905
COL8A2		MGA	MAX			0.9	0.696				0.568	0.985
COLEC10		MGA	INO80C			0.9						0.9
COMMD3		CTSH	HLA-DQB2	0.094		0.9					0.054	0.906
COMMD8		MGA	E2F6			0.9	0.881				0.322	0.991
COPB1		CTSH	HLA-DQB1	0.119		0.9					0.309	0.933
COPG2		CTSH	HLA-DRB5	0.063		0.9					0.084	0.906
COPRS		CTSH	HLA-DQA1	0.072		0.9					0.262	0.925
COPS5		CTSH	HLA-DRB1	0.154		0.9					0.166	0.923
COPS6		CTSH	HLA-DRA	0.161		0.9					0.15	0.922
COPS8		CTSH	HLA-DPA1	0.156		0.9					0.184	0.925
COQ2		CTSH	HLA-DPB1	0.096		0.9					0.166	0.918
COQ8A		CTSH	CSTA	0.088			0.66				0.852	0.95
CORO1A		CTSH	HLA-DQA2	0.094		0.9					0.12	0.913
CORO2B		TGM5	PPL			0.9					0.233	0.92
CORO6		EHD4	NGF			0.9					0.202	0.916
CORT		EHD4	NTRK2			0.9	0.056				0.195	0.917
COTL1		EHD4	BDNF			0.9					0.095	0.905
COX14		OIP5	HJURP	0.776		0.6	0.27				0.9	0.992
COX6A2		TGM5	IVL	0.065		0.9					0.469	0.946
COX6C		OIP5	BUB1	0.9							0.261	0.922
COX7A1		OIP5	NUSAP1	0.872							0.657	0.954
COX7A2L		OIP5	CDCA8	0.901							0.294	0.927
COX7B2		OIP5	CCNB1	0.903							0.177	0.916
COX7C		OIP5	CENPA	0.78		0.6	0.608				0.653	0.986
CP		OIP5	MELK	0.895							0.25	0.917
CPA4		OIP5	CDK1	0.862							0.383	0.911
CPA6		OIP5	NCAPG	0.898							0.293	0.924
CPB2		OIP5	PRC1	0.834							0.432	0.901
CPE		OIP5	CENPU	0.783		0.6					0.335	0.937
CPEB2		OIP5	DLGAP5	0.895							0.115	0.902
CPEB3		OIP5	TPX2	0.84							0.52	0.919
CPED1		OIP5	MIS18A	0.404		0.8	0.879				0.989	0.999
CPHXL		OIP5	PBK	0.892							0.254	0.915
CPLANE1		OIP5	CENPN	0.777		0.6					0.459	0.947
CPLANE2		TG	LRP2			0.8	0.213				0.973	0.995
CPLX2		RIPK2	NOD2			0.9	0.879				0.99	0.999
CPM		OIP5	CCNA2	0.872							0.355	0.914
CPNE2		RIPK2	FASLG			0.9					0.262	0.923
CPNE4		RP1	RPGR				0.941				0.049	0.941
CPNE8		RIPK2	CARD11	0.052		0.9	0.07				0.365	0.936
CPOX		RIPK2	TNFAIP3	0.123		0.9	0.071				0.367	0.941
CPQ		RIPK2	CASP1	0.062			0.287				0.902	0.929
CPSF3		RIPK2	MAP2K3	0.085		0.9	0.056				0.093	0.911
CPSF6		RIPK2	FADD	0.063		0.9	0.069				0.404	0.941
CPXM1		RIPK2	CASP8	0.062		0.9	0.231				0.402	0.951
CPZ		RIPK2	MYD88	0.11		0.9	0.149				0.565	0.962
CRABP2		RIPK2	CYLD			0.9	0.182				0.34	0.941
CRAT		RIPK2	BIRC2	0.062		0.9	0.772				0.741	0.993
CRB1		RIPK2	NOD1			0.8	0.871				0.991	0.999
CRB2		RIPK2	NGF			0.9	0.056				0.143	0.912
CRCT1		RIPK2	SQSTM1			0.9	0.104				0.181	0.92
CREB3		RIPK2	HSP90AA1			0.8	0.228				0.691	0.948
CREB3L2		RIPK2	BIRC3	0.064		0.9	0.7				0.459	0.982
CREB5		RIPK2	BCL10	0.062		0.9	0.235				0.47	0.956
CREBRF		DECR1	PRKCB			0.9						0.9
CREG1		RIPK2	IRAK1			0.9	0.213				0.21	0.932
CREG2		PLAT	SERPINF2			0.65	0.12				0.94	0.979
CRH		RIPK2	MAP3K7			0.6	0.835				0.298	0.949
CRIM1		RIPK2	CASP10	0.062		0.9	0.063				0.156	0.915
CRIP2		RIPK2	STAT4			0.9	0.14				0.133	0.918
CRISPLD1		PLAT	PDGFC	0.076		0.9	0.27				0.415	0.955
CRISPLD2		PLAT	S100A10	0.062		0.9					0.938	0.993
CRLF1		DECR1	OSGIN2	0.055							0.909	0.91
CRNKL1		PLAT	ITGB2			0.9					0.112	0.907
CRTAM		PLAT	LRP1	0.076		0.9	0.494				0.986	0.999
CRTC3		PLAT	ITGAM			0.9					0.211	0.917
CRY1		PLAT	SERPINE2	0.088		0.9	0.202				0.84	0.986
CRYAB		DCTN6	PGR			0.9					0.062	0.902
CRYBB1		PLAT	ANXA2	0.096		0.9	0.47				0.988	0.999
CRYBG2		PLAT	SERPINE1	0.147		0.8	0.938				0.991	0.999
CSAG3		GDAP1	PEX12			0.9					0.175	0.913
CSDE1		GDAP1	ALDH3A2			0.9					0.168	0.913
CSE1L		GDAP1	PEX11B			0.9					0.386	0.935
CSF1		EIF3E	RPS23	0.584		0.6	0.838				0.22	0.976
CSF1R		EIF3E	COPS5	0.415		0.72	0.348				0.648	0.957
CSF3		EIF3E	EIF3M	0.978		0.9	0.998				0.891	0.999
CSF3R		PLAT	SERPINB2			0.8	0.202				0.841	0.972
CSGALNACT1		PLAT	PDGFD	0.062		0.9					0.21	0.919
CSMD1		GDAP1	PEX26			0.9					0.416	0.939
CSMD3		EIF3E	IFIT1	0.062		0.8	0.462				0.601	0.954
CSNK1A1L		EIF3E	ABCE1	0.651			0.822				0.475	0.964
CSNK1G1		EIF3E	RPS3A	0.943		0.6	0.857				0.306	0.997
CSPG5		EIF3E	RPS27	0.507		0.6	0.819				0.352	0.973
CSRNP1		DCTN6	DNAH8			0.9						0.9
CSRNP3		DCTN6	DCTN4	0.062		0.8	0.969				0.867	0.999
CSRP1		DCTN6	CAPZB	0.045		0.6	0.96				0.434	0.99
CSRP2		DCTN6	CAPZA1	0.066		0.6	0.83				0.403	0.956
CST6		DCTN6	RAB18	0.062		0.9						0.902
CST9L		DCTN6	DNAH6			0.9						0.9
CSTA		DCTN6	NR3C2			0.9						0.9
CSTB		DCTN6	HSP90AA1			0.9						0.9
CSTF2T		DCTN6	CAPZA2	0.096		0.6	0.74				0.446	0.94
CSTF3		DCTN6	DNAH5			0.9						0.9
CT47B1		DCTN6	NR3C1			0.9						0.9
CT83		DCTN6	RAB3GAP2			0.9						0.9
CTAGE1		EXOSC5	C1D	0.187		0.9	0.991				0.869	0.999
CTCFL		EXOSC5	EXOSC9	0.29		0.9	0.999			0.111	0.995	0.999
CTH		EXOSC5	HEATR1	0.327		0.9	0.592					0.97
CTIF		EXOSC5	EXOSC8	0.304	0.206	0.9	0.999			0.111	0.994	0.999
CTLA4		EXOSC5	MPP6	0.074			0.916			0.055	0.101	0.924
CTNNA3		EXOSC5	DHX37	0.121		0.9	0.08				0.076	0.915
CTNNAL1		EXOSC5	WDR75	0.323		0.9	0.599					0.97
CTNNB1		EXOSC5	CXCL8			0.9						0.9
CTNNBIP1		EXOSC5	UTP11L	0.703		0.9	0.559				0.638	0.994
CTNNBL1		EXOSC5	RRP7A	0.508		0.9	0.551					0.975
CTNND2		EXOSC5	BMS1	0.158		0.9	0.559				0.09	0.961
CTPS1		EXOSC5	ZC3HAV1	0.045			0.335				0.947	0.963
CTSB		EXOSC5	UTP20	0.092		0.9	0.559					0.956
CTSC		EXOSC5	KRR1	0.147		0.9	0.257					0.931
CTSD		RELB	IL12RB2			0.9					0.134	0.909
CTSF		CYP4F3	ALOX12B	0.062		0.9					0.29	0.927
CTSH		CYP4F3	CYP2B6	0.083	0.209	0.9	0.164				0.246	0.945
CTSL		CYP4F3	CYP2U1	0.062	0.203	0.9	0.281				0.231	0.951
CTSO		CYP4F3	ALOX15B	0.062		0.9					0.252	0.923
CTSS		RELB	JAK2	0.062		0.9					0.268	0.925
CTSV		RELB	CD40	0.092							0.987	0.988
CTTNBP2		CYP4F3	PTGS2	0.049		0.9					0.356	0.933
CTTNBP2NL		LIN7B	PPFIA4	0.063		0.9	0.12	0.015			0.189	0.924
CTXN2		RELB	REL	0.062		0.54	0.876				0.218	0.952
CTXN3		RELB	NFKB2	0.796		0.9	0.978				0.288	0.999
CUEDC1		LIN7B	STXBP1	0.065		0.9					0.11	0.909
CUTC		RELB	NFKB1	0.248		0.9	0.986				0.276	0.999
CUX1		RELB	IL12RB1			0.9					0.14	0.91
CWC15		RNASEH2A	RFC3	0.861			0.056			0.059	0.318	0.904
CWC22		LIN7B	SYN3	0.064		0.9					0.052	0.903
CWC27		LIN7B	PPFIA3	0.076		0.9	0.12	0.029			0.151	0.921
CWH43		LIN7B	PPFIA1	0.063		0.9	0.12	0.009			0.131	0.918
CX3CR1		LIN7B	SLC18A2			0.9					0.055	0.901
CXADR		LIN7B	SYT1	0.084		0.9					0.067	0.907
CXCL1		LIN7B	STX1A	0.073		0.9					0.073	0.906
CXCL10		LIN7B	PPFIA2	0.064		0.9	0.12	0.008			0.291	0.933
CXCL11		RNASEH2A	DUT	0.87						0.182	0.426	0.933
CXCL12		RNASEH2A	PCNA	0.859			0.368				0.318	0.933
CXCL13		RNASEH2A	FEN1	0.784			0.169			0.135	0.767	0.958
CXCL14		RNASEH2A	MCM7	0.92							0.282	0.94
CXCL16		PLIN3	RHOBTB3			0.6	0.305				0.82	0.945
CXCL17		RNASEH2A	PRIM1	0.881							0.536	0.942
CXCL2		PLIN3	PRKAG2			0.9						0.9
CXCL3		RNASEH2A	MCM3	0.92							0.172	0.93
CXCL6		RNASEH2A	TYMS	0.875			0.252			0.275	0.292	0.945
CXCL8		PLIN3	GFAP			0.9						0.9
CXCL9		RNASEH2A	RNASEH2B	0.487		0.9	0.976				0.997	0.999
CXCR1		PLIN3	CHMP2B			0.9					0.053	0.901
CXCR4		PLIN3	IGF2R			0.6	0.486				0.899	0.977
CXorf21		PLIN3	PRKAB1	0.062		0.9					0.109	0.909
CYB561		PLIN3	MVB12A			0.9						0.9
CYB5D2		LAMB1	ITGA2	0.119		0.9	0.103				0.379	0.944
CYB5R2		DBP	NPAS2	0.051		0.9	0.344				0.611	0.972
CYBRD1		DBP	NR1D2	0.81			0.171				0.54	0.921
CYFIP2		DBP	ARNTL	0.051		0.9	0.73				0.743	0.992
CYLC2		LAMB1	SFN	0.065		0.9					0.094	0.907
CYLD		LAMB1	LAMA2	0.176		0.9	0.23				0.31	0.95
CYP17A1		LAMB1	YWHAH			0.9						0.9
CYP1A1		LAMB1	GIT2	0.062		0.9						0.902
CYP1B1		LAMB1	MMP14	0.162		0.9					0.181	0.925
CYP1B1-AS1		LAMB1	COL17A1	0.052		0.9	0.072				0.316	0.931
CYP21A2		LAMB1	ERBB3	0.062		0.9					0.089	0.907
CYP24A1		LAMB1	ITGB3	0.103		0.9	0.14				0.358	0.943
CYP26B1		LAMB1	CHRNA1	0.062		0.9					0.063	0.904
CYP27B1		LAMB1	PMP22	0.098		0.9					0.058	0.907
CYP2B6		LAMB1	LAMC1	0.745		0.9	0.971				0.313	0.999
CYP2U1		LAMB1	TMPRSS6			0.9					0.043	0.9
CYP39A1		LAMB1	RAPSN	0.062		0.9					0.11	0.909
CYP3A4		LAMB1	ITGA6	0.097		0.9	0.346				0.306	0.953
CYP3A5		LAMB1	LAMA3	0.542		0.9	0.554				0.322	0.984
CYP4B1		LAMB1	LAMB3	0.088		0.9					0.203	0.92
CYP4F11		LAMB1	SRC	0.062		0.9					0.086	0.906
CYP4F12		LAMB1	ITGAV	0.123		0.9	0.151				0.384	0.947
CYP4F22		LAMB1	PAK1	0.062		0.9						0.902
CYP4F29P		LAMB1	CDH1			0.9					0.26	0.922
CYP4F3		LAMB1	UTRN	0.062		0.9					0.166	0.914
CYP4F35P		LAMB1	PTK2	0.088		0.9					0.085	0.909
CYP4V2		LAMB1	LAMB2	0.197		0.9					0.064	0.918
CYP4X1		LAMB1	CASP7			0.9					0.079	0.903
CYP51A1		LAMB1	LAMA4	0.244		0.9	0.23				0.354	0.957
CYP7A1		LAMB1	ITGB1	0.16		0.9	0.14				0.525	0.961
CYP7B1		LAMB1	ITGA7	0.063		0.9	0.212				0.544	0.961
CYSLTR2		LAMB1	EGFR	0.256		0.9					0.171	0.932
CYSRT1		LAMB1	PIK3R1			0.9					0.043	0.9
CYTH1		LAMB1	LAMC2	0.171		0.9	0.23				0.3	0.949
CYTL1		LAMB1	ITGA1	0.111		0.9	0.103				0.339	0.94
CYTOR		LAMB1	PXN	0.062		0.9					0.132	0.911
D2HGDH		WNT16	WNT7A			0.9					0.088	0.904
DAAM1		LAMB1	PAK3	0.062		0.9						0.902
DAB1		LAMB1	PRNP			0.9						0.9
DAB2		WNT16	WNT11			0.9	0.234				0.115	0.926
DAB2IP		WNT16	WNT5A			0.9	0.275				0.123	0.93
DACH1		WNT16	WNT9A	0.062		0.9					0.15	0.913
DACT2		BET1	AREG			0.9					0.059	0.901
DANCR		WNT16	PORCN			0.9	0.182				0.423	0.948
DAOA		WNT16	WNT3			0.9					0.104	0.906
DAP		WNT16	WNT2			0.9					0.112	0.907
DAP3		BET1	TGFA			0.9						0.9
DAPK1		BET1	RAB1A	0.186		0.6	0.212				0.696	0.911
DAPK2		BET1	STX18	0.063		0.54	0.536				0.814	0.957
DAPK3		BET1	SEC24D	0.064		0.9	0.218				0.623	0.968
DAPL1		BET1	GOSR2	0.222		0.8	0.835				0.973	0.999
DAPP1		BET1	F5			0.9						0.9
DAW1		BET1	GRIA1			0.9						0.9
DBF4		BET1	COL7A1			0.9						0.9
DBF4B		BET1	VTI1A			0.54	0.267				0.809	0.93
DBNDD2		BET1	LMAN1	0.063		0.9	0.086				0.54	0.955
DBP		BET1	SERPINA1			0.9					0.066	0.902
DCAF12		BET1	SEC22B	0.237		0.8	0.685				0.954	0.997
DCAF4L2		BET1	CTSC			0.9						0.9
DCAF5		NAMPT	NT5C1B			0.9						0.9
DCAF8L2		BET1	LMAN2L	0.049		0.9					0.218	0.919
DCAKD		NAMPT	CD38			0.9					0.524	0.95
DCBLD2		NAMPT	NNMT			0.9					0.528	0.95
DCC		NAMPT	NPAS2	0.062		0.9					0.512	0.95
DCDC1		NAMPT	PNP			0.9				0.161	0.371	0.942
DCK		NAMPT	NMNAT3	0.062		0.9				0.135	0.734	0.975
DCLK2		NAMPT	ARNTL			0.9					0.716	0.97
DCLK3		NAMPT	NT5E	0.062		0.9				0.07	0.23	0.923
DCLRE1B		ITGB8	ITGAV	0.063		0.9	0.965				0.848	0.999
DCN		ITGB8	ITGA5	0.063		0.9	0.19				0.525	0.959
DCP1A		ITGB8	ITGA7	0.063		0.8	0.19				0.577	0.927
DCP2		ITGB8	PTK2	0.077		0.8	0.159				0.487	0.909
DCST1-AS1		ITGB8	ITGB3			0.9					0.103	0.906
DCST2		ITGB8	ITGA1	0.063		0.9	0.19				0.525	0.959
DCSTAMP		ITGB8	ITGB1			0.9					0.116	0.907
DCT		ITGB8	ITGA6	0.063		0.8	0.19				0.524	0.918
DCTN4		ITGB8	SRC	0.056		0.8	0.07				0.723	0.944
DCTN6		ITGB8	ITGA10	0.063		0.9	0.19				0.646	0.969
DCUN1D3		ITGB8	ITGB6			0.9					0.112	0.907
DCUN1D5		ITGB8	CTLA4			0.9					0.123	0.908
DDAH1		ITGB8	ITGA9	0.063		0.8	0.19				0.611	0.933
DDAH2		ITGB8	ITGB5			0.9					0.11	0.907
DDI1		HBP1	TCF7L2	0.053		0.9	0.27				0.291	0.944
DDI2		ITGB8	TGFBR1	0.052		0.9	0.103				0.26	0.928
DDIAS		HBP1	MAPK14			0.9	0.143				0.055	0.911
DDIT3		ITGB8	ITGA2	0.063		0.9	0.19				0.527	0.959
DDIT4		ITGB8	ITGB2			0.9					0.082	0.904
DDIT4-AS1		HBP1	MAX	0.063		0.9	0.076				0.138	0.915
DDIT4L		HBP1	CTNNB1	0.062		0.9					0.204	0.918
DDO		OGDH	SUCLG1	0.513		0.54	0.68			0.185	0.786	0.985
DDR1		MPP6	EXOSC9	0.082			0.913				0.427	0.95
DDR2		MPP6	EXOSC8	0.114			0.913				0.26	0.937
DDX10		MPP6	EPB41L2	0.062			0.572				0.828	0.925
DDX11		OGDH	GLUD1	0.252		0.8	0.14				0.545	0.933
DDX18		OGDH	GLUD2	0.179		0.8	0.14				0.417	0.906
DDX39A		OGDH	SDHB	0.58			0.365	0.044		0.185	0.712	0.929
DDX3X		STX1A	STXBP1	0.158		0.9	0.992				0.993	0.999
DDX53		LFNG	NOTCH3	0.062		0.9	0.315				0.539	0.966
DDX58		HOXA5	PBX1				0.801				0.737	0.945
DDX60		HOXA5	PBX3				0.758				0.719	0.929
DDX60L		TSPAN12	ADAM10				0.319				0.935	0.953
DECR1		STX1A	STX8	0.065		0.54	0.439				0.655	0.905
DEFA5		STX1A	CACNB2	0.062		0.9						0.902
DEFB1		OGDH	PDHX	0.249	0.24	0.5	0.743			0.081	0.743	0.978
DEFB110		OGDH	SUCLG2	0.302		0.54	0.526			0.111	0.473	0.915
DEFB112		LFNG	NOTCH1	0.107		0.9	0.438				0.705	0.983
DEFB115		STX1A	GNAI1	0.066		0.9					0.064	0.904
DEFB129		STX1A	ENSP00000464383	0.068			0.986				0.303	0.99
DEFB131A		STX1A	SEC22B	0.062		0.54	0.781				0.684	0.966
DEFB131B		STX1A	STXBP5L	0.107		0.54	0.526				0.718	0.937
DEK		STX1A	VAMP4	0.062		0.8	0.755				0.826	0.99
DENND1A		STX1A	VAPA	0.063		0.9	0.152				0.89	0.99
DENND1C		STX1A	KCNB1	0.062			0.687				0.988	0.996
DENND2D		STX1A	STX4			0.9	0.252				0.106	0.927
DENND3		STX1A	SYT1	0.14		0.9	0.955				0.982	0.999
DENND4A		STX1A	CACNA1D	0.112		0.9	0.302				0.492	0.964
DENND5A		STX1A	ALDH3A2			0.9						0.9
DENND6B		STX1A	SNX4			0.9	0.154				0.109	0.918
DEPDC1		STX1A	VAPB	0.063			0.545				0.814	0.914
DEPDC1B		NOD1	BIRC3	0.062		0.9					0.439	0.942
DEPTOR		STX1A	ST8SIA2	0.063							0.922	0.924
DERA		STX1A	CPLX2	0.161		0.72	0.501				0.545	0.939
DESI1		NOD1	HSP90AA1	0.062			0.749				0.914	0.977
DEXI		STX1A	RAB3GAP2			0.9					0.185	0.915
DGAT2		NOD1	ARHGEF2	0.065		0.8					0.901	0.98
DGKG		NOD1	CASP1	0.096		0.6	0.47				0.877	0.973
DGKI		STX1A	SEC61G	0.062		0.9						0.902
DGLUCY		NOD1	MAP2K3	0.069		0.9					0.108	0.909
DGUOK		NOD1	BIRC2	0.054		0.9					0.456	0.944
DHCR24		CYP3A5	HSD3B1			0.9	0.149				0.202	0.926
DHCR7		NOD1	CYLD			0.9					0.304	0.927
DHFR		CYP3A5	CYP3A4	0.183	0.048	0.9					0.056	0.916
DHFR2		CYP3A5	CYP2B6	0.129	0.184	0.9	0.142				0.337	0.952
DHRS12		CYP3A5	CYP7A1	0.065		0.9					0.145	0.913
DHRS13		CYP3A5	ALDH1A3	0.064		0.9	0.061				0.131	0.913
DHRS2		NOD1	ATG16L1			0.8	0.486				0.985	0.998
DHRS3		NOD1	TNFAIP3	0.088		0.9					0.24	0.924
DHRS7		CYP3A5	AKR1C3	0.062		0.9					0.277	0.926
DHRS7B		CYP3A5	CYP1A1	0.123	0.195	0.9	0.104				0.335	0.95
DHRS9		CYP3A5	ALDH1A2	0.064		0.9	0.061				0.072	0.907
DHTKD1		CYP3A5	UGT2B7	0.09		0.65	0.08				0.724	0.908
DHX15		SERPINE1	ARNTL2	0.065		0.9					0.282	0.927
DHX35		CYP3A5	CYP17A1	0.063	0.19	0.9	0.077				0.175	0.931
DHX37		CYP3A5	UGT1A6	0.144		0.65	0.08				0.721	0.912
DHX57		CYP3A5	AOX1	0.086		0.9					0.228	0.923
DHX58		CYP3A5	ALDH1A1	0.065		0.9	0.061				0.222	0.922
DIAPH2		SERPINE1	SMAD4			0.9	0.058				0.628	0.961
DIAPH3		CYP3A5	EPHX1	0.062		0.9	0.069				0.474	0.947
DICER1		CYP3A5	SULT1E1	0.087		0.9					0.333	0.933
DICER1-AS1		SERPINE1	SMAD2			0.9	0.058				0.757	0.975
DIO2		SERPINE1	LRP1	0.07		0.9	0.284				0.988	0.999
DIP2A		SERPINE1	VLDLR			0.9	0.059				0.917	0.991
DIPK2A		SERPINE1	SERPINE2	0.098	0.082	0.9					0.101	0.915
DIRC1		SERPINE1	AGTR1	0.064		0.8	0.056				0.56	0.911
DIS3L2		SERPINE1	ARNTL			0.9					0.334	0.93
DISP1		SERPINE1	SMAD7	0.062		0.9	0.058				0.649	0.964
DIXDC1		SERPINE1	ITGAV	0.076		0.9					0.364	0.936
DKK1		SERPINE1	PLAUR	0.162		0.9					0.989	0.999
DKK2		MYL7	MYL9			0.9					0.052	0.901
DLC1		SERPINE1	PLAU	0.214		0.9	0.976				0.989	0.999
DLG1		SERPINE1	ITGB3	0.126		0.9					0.578	0.959
DLG2		SERPINE1	ITGB5	0.125		0.9					0.196	0.923
DLG5		MYL7	MYLK	0.065		0.9	0.174				0.739	0.977
DLGAP5		MYL7	MYH10	0.066		0.6	0.368				0.739	0.93
DLL1		MYL7	TNNT2	0.822			0.149				0.788	0.965
DLX1		CLIP2	CLASP1	0.062			0.401				0.878	0.925
DLX2		BLNK	FYN			0.9	0.056				0.459	0.944
DLX4		BLNK	GRB2			0.9	0.873				0.983	0.999
DLX6		SERPINE1	NPAS2	0.065		0.9					0.156	0.914
DMAC1		SERPINE1	LDLR	0.074			0.059				0.94	0.943
DMBT1		MYL7	MYLK3	0.13		0.6	0.149				0.77	0.922
DMGDH		BLNK	FGR	0.152		0.9	0.056				0.334	0.939
DMRT1		BLNK	BLK	0.153		0.9	0.056				0.458	0.95
DMRT2		BLNK	PLCG1	0.065		0.9	0.47				0.692	0.982
DMRTA2		BLNK	SH3BP5			0.9					0.125	0.908
DMXL2		BLNK	SRC			0.9	0.056				0.728	0.972
DNA2		BLNK	ITK	0.062		0.9	0.302				0.48	0.961
DNAAF2		BLNK	ZAP70	0.096		0.9	0.056				0.703	0.971
DNAH12		BLNK	SOS1			0.9					0.27	0.923
DNAH14		ST6GALNAC2	MUC5AC			0.9					0.067	0.902
DNAH5		BLNK	VAV3	0.09		0.8	0.282				0.426	0.915
DNAH6		BLNK	BCL6	0.062		0.9					0.325	0.931
DNAH8		BLNK	SH3KBP1	0.062		0.8	0.68				0.944	0.996
DNAH9		BLNK	PLCG2	0.087		0.9	0.471				0.988	0.999
DNAI2		BLNK	YES1			0.9	0.056				0.124	0.91
DNAJA1		ST6GALNAC2	MUCL1			0.9						0.9
DNAJB2		ST6GALNAC2	MUC16	0.076		0.9					0.105	0.91
DNAJB5		ST6GALNAC2	MUC21			0.9						0.9
DNAJC1		CSF3	IL18			0.9					0.657	0.964
DNAJC12		CSF3	IL6	0.299		0.9					0.873	0.99
DNAJC15		CSF3	IL1B	0.22		0.9					0.847	0.987
DNAJC19		ST6GALNAC2	MUC1	0.088		0.9					0.261	0.926
DNAJC3		CSF3	CXCL1	0.214		0.9					0.8	0.982
DNAJC4		CSF3	CXCL8	0.172		0.9					0.862	0.987
DNAJC5B		CSF3	KITLG								0.982	0.982
DNAJC6		CSF3	CSF3R			0.8	0.932				0.989	0.999
DNAJC9		CSF3	IL10	0.06		0.9					0.847	0.984
DNER		CSF3	CXCL10	0.098		0.9					0.806	0.98
DNMT1		CSF3	CCL2	0.088		0.9					0.843	0.984
DNMT3A		WNT3	DKK1			0.6	0.121				0.763	0.909
DOC2A		CSF3	CCL20	0.159		0.9					0.601	0.963
DOCK1		CSF3	CXCL2	0.184		0.9					0.73	0.976
DOCK10		CSF3	IL1A	0.225		0.9					0.848	0.987
DOCK2		CSF3	LIF	0.076		0.9					0.658	0.965
DOCK4		WNT3	PORCN			0.9	0.248				0.551	0.963
DOCK5		WNT3	WNT9A	0.063		0.9	0.149				0.147	0.922
DOCK9		WNT3	WNT5A			0.9					0.093	0.905
DOHH		WNT3	WNT11			0.9					0.109	0.907
DOK4		WNT3	WNT2			0.9					0.092	0.905
DOK7		WNT3	WNT7A	0.062		0.9					0.09	0.907
DONSON		WNT3	FZD1	0.049		0.9	0.367				0.809	0.987
DOP1B		WNT3	CTNNB1	0.053		0.72	0.18				0.855	0.964
DPF1		WNT3	FZD8	0.049		0.6	0.839				0.768	0.983
DPH6		GOSR2	STX18	0.134		0.54	0.153				0.826	0.933
DPP10		GOSR2	SEC22B	0.208		0.8	0.844				0.99	0.999
DPP4		GOSR2	VAMP4	0.103		0.54	0.591				0.669	0.936
DPP8		GOSR2	SEC24D	0.088		0.6	0.082				0.765	0.911
DPY19L4		PFN1	DAAM1			0.6	0.369				0.713	0.921
DPYD		PFN1	GPHN				0.335				0.878	0.915
DPYS		PFN1	FMNL1	0.044		0.6	0.73				0.394	0.928
DPYSL3		GOSR2	VTI1A	0.29		0.54	0.147				0.82	0.942
DQX1		PFN1	ACTB	0.723		0.8	0.941				0.73	0.999
DRAM1		PFN1	CAP1	0.189		0.9	0.395				0.488	0.971
DRAP1		PFN1	XPO6	0.083			0.293				0.869	0.907
DRC3		PFN1	CFL1	0.628		0.9	0.514				0.758	0.995
DRD1		PFN1	ACTG1	0.279		0.8	0.251				0.663	0.958
DRD5		PFN1	PFN2			0.9	0.182				0.073	0.917
DRGX		CCL2	CX3CR1			0.6					0.86	0.941
DROSHA		PFN1	RHOC	0.692		0.6	0.168				0.26	0.913
DSC1		CCL2	CCR1	0.097		0.6	0.484				0.939	0.987
DSC2		CCL2	CCR3	0.062		0.6	0.298				0.889	0.967
DSC3		CCL2	IL1A	0.092		0.9					0.837	0.983
DSCC1		CCL2	JUN	0.062		0.9					0.687	0.968
DSG1		CCL2	CXCL9	0.097			0.296				0.857	0.901
DSG3		CCL2	LIF	0.098		0.9					0.506	0.951
DSG4		CCL2	IL18			0.9					0.775	0.976
DSN1		CCL2	CXCR4	0.062		0.6	0.057				0.805	0.921
DSP		CCL2	IL6	0.268		0.9					0.931	0.994
DST		CCL2	IL10			0.9					0.902	0.989
DTHD1		CCL2	CXCL8	0.272		0.9	0.28				0.923	0.995
DTL		CCL2	IL1B	0.127		0.9					0.928	0.993
DTNB		CCL2	CCL20	0.108		0.9					0.785	0.979
DTNBP1		CCL2	FOS			0.9					0.556	0.953
DTWD1		CCL2	CXCL2	0.195		0.9					0.825	0.984
DTWD2		CCL2	CXCL1	0.212		0.9					0.883	0.989
DTX3L		COL1A1	P4HA2	0.141		0.9	0.13				0.368	0.946
DTYMK		CCL2	CXCL10	0.16		0.9					0.911	0.991
DUOXA1		COL1A1	COL5A2	0.941	0.062	0.72					0.08	0.983
DUSP10		COL1A1	ADAMTS3	0.082		0.9	0.153				0.418	0.948
DUSP16		COL1A1	COL6A1	0.915		0.3					0.322	0.956
DUSP2		COL1A1	COL1A2	0.99	0.058	0.9	0.559				0.079	0.999
DUSP21		COL1A1	RUNX2			0.9					0.857	0.985
DUSP22		COL1A1	ITGA1	0.097		0.9					0.379	0.939
DUSP23		COL1A1	FN1	0.356			0.702				0.757	0.949
DUSP4		COL1A1	ITGB1	0.097		0.9	0.317				0.604	0.972
DUSP5		COL1A1	P4HA3	0.088		0.9					0.516	0.951
DUSP6		COL1A1	BMP1	0.098		0.9	0.302				0.575	0.969
DUSP7		COL1A1	ITGA2	0.069		0.9	0.463				0.402	0.966
DUSP8		COL1A1	SPARC	0.941			0.516				0.669	0.989
DUT		COL1A1	CASP8			0.9					0.18	0.914
DYNC1I1		COL1A1	SERPINH1	0.4		0.6	0.184				0.665	0.925
DYNC2H1		COL1A1	ITGAV	0.098		0.9					0.428	0.943
DYNLRB2		HDAC5	BCL6			0.9	0.527				0.697	0.984
DYRK1B		HDAC5	MEF2C	0.062		0.9	0.715				0.823	0.994
DYRK4		COL1A1	LUM	0.765		0.72	0.379				0.58	0.98
DYSF		COL1A1	ITGB3	0.085		0.9	0.103				0.471	0.95
E2F1		HDAC5	PRKD1	0.056			0.766				0.697	0.927
E2F3		HDAC5	CAMK2B	0.059		0.9					0.074	0.905
E2F6		HDAC5	CAMK2D	0.059		0.9					0.251	0.923
E2F7		HDAC5	ETV3	0.062		0.9	0.056				0.093	0.908
E2F8		HDAC5	HIST2H2BE	0.062		0.9	0.149				0.31	0.937
EAF1		HDAC5	NCOR2	0.088		0.9	0.749				0.765	0.993
EBAG9		HDAC5	RBL1	0.066		0.9	0.154				0.059	0.915
EBF1		HDAC5	HDAC2	0.062		0.9	0.368				0.332	0.955
EBP		CACNG1	CACNA2D3			0.54	0.679				0.634	0.941
EBPL		HDAC5	YWHAH	0.059		0.9	0.654					0.964
ECE1		CACNG1	CACNA2D1	0.062		0.72	0.941				0.832	0.997
ECHDC1		EFNB3	EPHB2	0.183		0.9	0.148				0.885	0.99
ECHDC3		EFNB3	SH3GL2	0.143		0.9						0.91
ECM1		EFNB3	KRAS			0.9	0.128				0.081	0.912
ECM2		CACNG1	CACNA1D	0.062		0.72	0.368				0.818	0.965
ECPAS		CACNG1	CACNG8			0.72		0.022			0.767	0.931
ECSCR		EFNB3	EPHB1	0.207		0.9	0.148				0.883	0.991
ECT2		EFNB3	EFNB2	0.077		0.9					0.124	0.912
ECT2L		EFNB3	SRC	0.062		0.9	0.148				0.272	0.933
EDA2R		EFNB3	EPHB6	0.183		0.6	0.148				0.828	0.945
EDAR		EFNB3	EPHB3	0.208		0.9	0.351				0.964	0.997
EDARADD		EFNB3	MMP9			0.9					0.088	0.904
EDEM3		EFNB3	GRB2			0.9					0.083	0.904
EDN1		EFNB3	GRB7			0.9						0.9
EDN2		EFNB3	PXN			0.9					0.081	0.904
EDNRA		EFNB3	EPHA4	0.213		0.6	0.827				0.991	0.999
EEA1		EFNB3	RRAS			0.9					0.203	0.916
EED		EFNB3	PAK1	0.062		0.9					0.076	0.905
EEF2K		TNFAIP1	KBTBD8	0.062		0.9					0.06	0.904
EEPD1		TNFAIP1	KLHL25			0.9					0.074	0.903
EFCAB1		TNFAIP1	KLHL13			0.9						0.9
EFCAB12		TNFAIP1	ENC1	0.063		0.9						0.902
EFCAB13		TNFAIP1	SPOPL			0.9					0.071	0.903
EFEMP1		TNFAIP1	KLHL8			0.9						0.9
EFHB		CD38	NADK2			0.9						0.9
EFHC1		ALDOC	PFKP	0.21		0.9					0.692	0.973
EFL1		ALDOC	DERA	0.049		0.9					0.154	0.912
EFNA1		CD38	PECAM1	0.077			0.213				0.989	0.991
EFNA3		CD38	PNP			0.9					0.211	0.917
EFNA5		ALDOC	KHK	0.086		0.9					0.336	0.934
EFNB2		CD38	NNMT			0.9					0.261	0.922
EFNB3		LAP3	PIG6			0.9					0.07	0.903
EFR3A		LAP3	CHAC1	0.065		0.9					0.103	0.908
EFR3B		LAP3	GCLC	0.062		0.9					0.05	0.903
EGFR		CD38	NMNAT3			0.9					0.365	0.933
EGLN3		LAP3	GGT5	0.062		0.9					0.384	0.937
EGR1		LAP3	CHAC2	0.065		0.9					0.103	0.908
EGR2		LAP3	GOT2	0.127		0.8	0.39				0.405	0.928
EGR3		LAP3	P4HA2			0.9					0.059	0.901
EHD1		LAP3	GGCT			0.9					0.079	0.903
EHD4		CXCL6	CXCR1	0.063		0.8	0.213				0.994	0.998
EHF		LAP3	ANPEP	0.083		0.8	0.15				0.761	0.957
EID2		SULT1E1	CYP3A4	0.087		0.9					0.475	0.947
EID3		LAP3	NAT8			0.9					0.043	0.9
EIF1B		GNRHR	GNAQ			0.8	0.151				0.957	0.992
EIF2A		SULT1E1	CCR8								0.909	0.909
EIF2AK2		SULT1E1	AKR1C3	0.062		0.9					0.467	0.945
EIF2AK3		SULT1E1	CYP1A1	0.064		0.9					0.474	0.946
EIF3E		NFKB1	ITGAM	0.069		0.9					0.31	0.93
EIF3J-DT		NFKB1	PSMD3	0.118		0.9	0.159				0.076	0.922
EIF3M		NFKB1	S100A12			0.9					0.094	0.905
EIF4A2		NFKB1	MAPK14	0.065		0.9	0.134				0.463	0.95
EIF4A3		NFKB1	PSMB9	0.065		0.9					0.217	0.92
EIF4B		NFKB1	IL23A	0.069		0.9					0.108	0.909
EIF4E		NFKB1	PSMB11	0.062		0.9	0.141				0.057	0.913
EIF4EBP1		NFKB1	PSME1	0.08		0.9					0.044	0.904
EIF4EBP3		NFKB1	LPAR1			0.9	0.062				0.058	0.903
EIF4G3		NFKB1	PSMC1	0.12		0.9	0.139				0.056	0.918
EIF4H		NFKB1	NGF			0.9					0.14	0.91
EIF5A2		NFKB1	PSME4	0.064		0.9	0.07				0.067	0.907
ELAVL4		NFKB1	CXCL8	0.119		0.9					0.569	0.958
ELF2		NFKB1	SQSTM1	0.062		0.9	0.056				0.184	0.918
ELF3		NFKB1	C4BPA			0.9					0.045	0.9
ELF3-AS1		NFKB1	PRKACB	0.098		0.9	0.056				0.169	0.919
ELFN2		NFKB1	NFKBIZ	0.137		0.8	0.5				0.394	0.94
ELK3		NFKB1	HDAC2	0.067		0.9	0.4				0.259	0.952
ELL2		NFKB1	IRAK1	0.069		0.9	0.12				0.563	0.959
ELL3		NFKB1	JAK2	0.09		0.9	0.12				0.412	0.946
ELMO1		NFKB1	MAP3K8	0.138		0.8	0.881				0.9	0.997
ELMOD1		NFKB1	PAWR			0.9						0.9
ELN		NFKB1	CTNNB1	0.044			0.735				0.754	0.932
ELOVL4		NFKB1	LPAR3			0.9	0.062					0.902
ELOVL5		NFKB1	PIK3R1			0.9	0.062				0.391	0.937
ELOVL6		NFKB1	STAT4	0.052		0.9	0.057				0.341	0.933
ELOVL7		NFKB1	REL	0.063		0.9	0.914				0.27	0.993
EMB		NFKB1	IL1RAP			0.9					0.118	0.907
EMCN		NFKB1	NLRP3	0.072		0.9					0.314	0.93
EME1		NFKB1	PSMB10			0.9	0.141				0.151	0.92
EML1		NFKB1	PSMD2	0.144		0.9	0.246				0.088	0.933
EML6		NFKB1	IL18R1	0.076		0.9					0.202	0.919
EMP1		NFKB1	ITGB2	0.098		0.9	0.056				0.21	0.923
EMP3		NFKB1	ERC1			0.9					0.351	0.932
EMX2		NFKB1	PPARG			0.9	0.282				0.422	0.954
ENC1		NFKB1	SRC	0.063		0.9	0.12				0.3	0.934
ENG		NFKB1	IL12RB1			0.9					0.234	0.92
ENKD1		NFKB1	ANGPT1			0.9	0.056				0.096	0.907
ENKUR		NFKB1	CD40	0.064		0.9					0.465	0.945
ENOX1		NFKB1	NFKB2	0.195		0.9	0.684				0.136	0.975
ENPP2		NFKB1	PSMB8	0.096		0.9	0.141				0.182	0.927
ENPP5		NFKB1	IL1A	0.093		0.9					0.461	0.946
ENPP6		NFKB1	MYD88	0.121		0.9					0.728	0.973
ENSG00000006025		NFKB1	CASP8	0.062		0.9	0.09				0.443	0.946
ENSG00000011028		NFKB1	SHFM1			0.9						0.9
ENSG00000036549		NFKB1	NR3C1	0.064		0.9	0.683				0.358	0.978
ENSG00000064195		NFKB1	PSMA6	0.27		0.9	0.141					0.931
ENSG00000076706		NFKB1	IL1B	0.131		0.9					0.657	0.967
ENSG00000102921		NFKB1	IL18			0.9					0.371	0.934
ENSG00000125726		NFKB1	IL1R1	0.069		0.9					0.422	0.941
ENSG00000140455		NFKB1	SAA1			0.9					0.158	0.912
ENSG00000140743		NFKB1	PSMA1	0.285		0.9	0.141				0.055	0.934
ENSG00000166147		NFKB1	CD40LG			0.9	0.062				0.366	0.935
ENSG00000170236		NFKB1	IL6	0.086		0.9					0.645	0.964
ENSG00000170374		CCND1	LEF1	0.051		0.9					0.736	0.972
ENSG00000173821		CTSC	HLA-DRB1	0.063		0.9					0.117	0.91
ENSG00000173867		CCND1	JUN			0.9	0.27				0.774	0.982
ENSG00000176170		CD82	EGFR	0.045			0.27				0.967	0.975
ENSG00000176294		CTSC	HLA-DQA2	0.063		0.9					0.056	0.903
ENSG00000184906		CTSC	HLA-DPB1	0.062		0.9					0.09	0.907
ENSG00000187185		CTSC	HLA-DQB2	0.082		0.9					0.063	0.906
ENSG00000187951		CTSC	HLA-DQB1	0.075		0.9					0.15	0.914
ENSG00000196096		CTSC	HLA-DRB5	0.063		0.9					0.216	0.92
ENSG00000202343		CTSC	HLA-DQA1	0.063		0.9					0.102	0.908
ENSG00000205622		CTSC	HLA-DPA1	0.063		0.9					0.108	0.909
ENSG00000206828		CTSC	HLA-DRA	0.066		0.9					0.26	0.924
ENSG00000212371		CCND1	TFDP1	0.062		0.9	0.114				0.421	0.945
ENSG00000215022		CCND1	RORA			0.9					0.141	0.91
ENSG00000215861		CCND1	JUNB			0.9					0.347	0.931
ENSG00000222032		CCND1	TP53				0.27				0.883	0.911
ENSG00000223544		CCND1	TCF7L2	0.051		0.9	0.27				0.483	0.959
ENSG00000223975		CCND1	HIST1H2BK			0.9					0.092	0.905
ENSG00000224251		CCND1	RBL1	0.062		0.9	0.389				0.697	0.98
ENSG00000224260		CCND1	BRCA1	0.062			0.486				0.972	0.985
ENSG00000224371		CCND1	CTNNB1	0.083		0.9	0.471				0.887	0.993
ENSG00000224613		CCND1	JAK2			0.9					0.655	0.964
ENSG00000224905		CCND1	CDKN2D			0.9					0.571	0.955
ENSG00000225720		CCND1	PIM1			0.9					0.191	0.915
ENSG00000225864		CCND1	RAD51	0.06			0.13				0.899	0.91
ENSG00000225963		CCND1	CDKN2B	0.062		0.9					0.73	0.972
ENSG00000226025		CCND1	PCNA	0.064		0.9	0.783				0.332	0.984
ENSG00000226644		CCND1	PSMB9			0.9					0.108	0.906
ENSG00000226699		CCND1	PSME4			0.9					0.08	0.904
ENSG00000227076		CCND1	PSMD3			0.9					0.053	0.901
ENSG00000227329		CCND1	BTG2			0.9					0.459	0.943
ENSG00000227758		CCND1	PSMB11			0.9					0.102	0.906
ENSG00000228028		CCND1	BCL6			0.9	0.056				0.666	0.965
ENSG00000228626		CCND1	HIST1H2BJ			0.9					0.073	0.903
ENSG00000228748		CCND1	PSMC1			0.9					0.14	0.91
ENSG00000228873		CCND1	E2F1	0.079		0.9	0.104				0.715	0.973
ENSG00000229512		CCND1	FOXO1			0.9					0.733	0.972
ENSG00000229953		CCND1	H2AFX	0.068		0.9					0.495	0.948
ENSG00000230387		CCND1	FOS			0.9	0.494				0.776	0.987
ENSG00000230516		CCND1	TWIST1	0.084		0.9					0.515	0.951
ENSG00000230521		CCND1	GADD45A			0.9					0.557	0.953
ENSG00000230615		CCND1	SUV39H1			0.9					0.284	0.925
ENSG00000231187		CCND1	FOXO3			0.9					0.64	0.962
ENSG00000231683		CCND1	CCNE1	0.063		0.9	0.067				0.319	0.932
ENSG00000231864		CCND1	HIST2H2BE			0.9					0.307	0.927
ENSG00000232218		CCND1	PSME1	0.062		0.9					0.045	0.902
ENSG00000232295		CCND1	CDKN1C	0.063		0.6	0.82				0.644	0.972
ENSG00000232386		CCND1	CEBPD			0.9					0.323	0.929
ENSG00000232453		CCND1	H2AFZ	0.062		0.9					0.178	0.916
ENSG00000232519		CCND1	TLE1	0.07		0.9					0.283	0.927
ENSG00000232527		CCND1	ZEB1			0.9					0.611	0.959
ENSG00000232581		CCND1	NMI			0.9					0.067	0.902
ENSG00000232702		CCND1	HSPA8				0.502				0.973	0.986
ENSG00000232774		CCND1	HIST1H2AC			0.9					0.085	0.904
ENSG00000233223		CCND1	PSMA1			0.9					0.043	0.9
ENSG00000233250		CCND1	PSMB8			0.9					0.082	0.904
ENSG00000233589		CCND1	FBXO4				0.878				0.71	0.963
ENSG00000233818		CCND1	BATF			0.9					0.09	0.905
ENSG00000234147		CCND1	CCNB1	0.097		0.9	0.078				0.333	0.937
ENSG00000234231		CCND1	SMAD4			0.9					0.602	0.958
ENSG00000234327		CCND1	FOXM1	0.08		0.9					0.655	0.965
ENSG00000234431		CCND1	HIF1A			0.9					0.687	0.967
ENSG00000234442		CCND1	HIST1H2BD			0.9					0.062	0.902
ENSG00000235119		CCND1	CDK2	0.088		0.8	0.899				0.995	0.999
ENSG00000235513		CCND1	PSMA6			0.9	0.27				0.298	0.944
ENSG00000235994		CCND1	FBXO31				0.965				0.398	0.978
ENSG00000236317		CCND1	PSMB10			0.9					0.084	0.904
ENSG00000236673		CCND1	STAT5A	0.049		0.9	0.139				0.601	0.962
ENSG00000237732		CCND1	RORC			0.9					0.048	0.9
ENSG00000237807		CCND1	E2F3	0.062		0.9	0.104				0.732	0.974
ENSG00000238390		CCND1	CCNA1	0.062		0.9	0.098				0.258	0.928
ENSG00000238832		CCND1	INSM1				0.27				0.885	0.912
ENSG00000239906		CCND1	SHFM1			0.9						0.9
ENSG00000240219		CCND1	STAT3	0.049		0.9	0.708				0.855	0.995
ENSG00000240710		CCND1	PSMD2			0.9					0.081	0.904
ENSG00000242048		CCND1	CDC25A	0.086		0.9					0.71	0.971
ENSG00000243225		CCND1	MYB	0.053		0.9	0.117				0.68	0.969
ENSG00000244198		CCND1	FOXA1	0.098		0.9					0.471	0.948
ENSG00000247287		CCND1	RUNX2			0.9					0.594	0.957
ENSG00000248050		PANX1	P2RX7			0.6	0.213				0.99	0.996
ENSG00000248538		PANX1	P2RX4	0.062							0.955	0.956
ENSG00000248994		CCND1	BIRC5	0.085		0.9					0.592	0.959
ENSG00000249102		CCND1	SRC	0.068		0.9	0.27				0.791	0.983
ENSG00000249971		CCND1	CDK1	0.096		0.72	0.805				0.862	0.992
ENSG00000250015		IL10RA	STAT1	0.064		0.9	0.117				0.658	0.968
ENSG00000250264		IL10RA	STAT3	0.062		0.9	0.182				0.984	0.998
ENSG00000250328		IL10RA	CTSS	0.545		0.8					0.21	0.921
ENSG00000250509		IL10RA	STAT5A	0.141		0.9	0.117				0.393	0.947
ENSG00000250615		IL10RA	IL22			0.9					0.384	0.935
ENSG00000250697		IL10RA	IL10	0.076		0.9	0.981				0.989	0.999
ENSG00000250803		GALNT18	MUC5AC			0.9					0.139	0.91
ENSG00000251095		IL10RA	MAP3K5	0.076		0.9						0.903
ENSG00000251281		GALNT18	C1GALT1			0.9					0.497	0.947
ENSG00000251630		GALNT18	MUC16			0.9					0.055	0.901
ENSG00000253882		GALNT18	MUC1			0.9					0.118	0.908
ENSG00000254577		GALNT18	MUC21			0.9						0.9
ENSG00000254614		PDHX	PDK3	0.068		0.9	0.72				0.367	0.981
ENSG00000254692		GALNT18	MUCL1			0.9						0.9
ENSG00000254695		PDHX	PDK1	0.063		0.9	0.892				0.454	0.993
ENSG00000254859		PDHX	PDHA2	0.543	0.431	0.8	0.244				0.706	0.986
ENSG00000255537		PDHX	PDK2	0.062		0.9	0.579				0.484	0.976
ENSG00000255730		PDHX	PPARD			0.9					0.131	0.909
ENSG00000255757		KITLG	FER			0.9					0.421	0.939
ENSG00000256185		DGAT2	LPIN1	0.062		0.65	0.081				0.765	0.919
ENSG00000256462		DGAT2	SLC27A6	0.062			0.095				0.979	0.981
ENSG00000256663		DGAT2	LPPR2	0.049		0.9					0.202	0.917
ENSG00000257453		DGAT2	PNPLA2	0.062		0.65					0.774	0.919
ENSG00000257622		KITLG	GRB2			0.9					0.462	0.943
ENSG00000258017		KITLG	MMP9			0.9					0.535	0.951
ENSG00000258092		KITLG	GLI3	0.065		0.9					0.169	0.915
ENSG00000258232		PDHX	PDP1	0.067		0.9	0.103				0.632	0.965
ENSG00000258521		DGAT2	PPAP2A	0.049		0.9					0.404	0.938
ENSG00000258580		DGAT2	ACSL5	0.063							0.904	0.906
ENSG00000258581		DGAT2	PPAPDC1A	0.062		0.9					0.275	0.926
ENSG00000258691		KITLG	MCM4			0.9						0.9
ENSG00000258757		KITLG	SNAI2	0.1		0.9					0.29	0.93
ENSG00000258976		KITLG	PTPRO			0.9					0.045	0.9
ENSG00000259048		KITLG	PIK3R1			0.9					0.403	0.937
ENSG00000259049		KITLG	JAK2			0.9					0.47	0.944
ENSG00000259153		KITLG	GRB10	0.085		0.9					0.088	0.909
ENSG00000259316		KITLG	STAT3	0.056		0.9					0.479	0.946
ENSG00000259475		KITLG	EGFR	0.197		0.8					0.457	0.905
ENSG00000259712		KITLG	KIT	0.062		0.9	0.977				0.991	0.999
ENSG00000259772		KITLG	MCM2			0.9					0.042	0.9
ENSG00000259840		KITLG	SH2B2			0.9					0.083	0.904
ENSG00000259939		KITLG	ORC1			0.9						0.9
ENSG00000260170		KITLG	TEC			0.9					0.067	0.902
ENSG00000260401		KITLG	SH2B3			0.9					0.308	0.927
ENSG00000260552		KITLG	SOS1			0.9					0.12	0.908
ENSG00000260810		KITLG	KRAS	0.062		0.9					0.369	0.935
ENSG00000260834		KITLG	ORC4			0.9						0.9
ENSG00000261061		KITLG	MCM3			0.9					0.141	0.91
ENSG00000261068		KITLG	FBXW11			0.9						0.9
ENSG00000261235		KITLG	SOCS1			0.9					0.165	0.912
ENSG00000261487		KITLG	IL7								0.938	0.938
ENSG00000261716		KITLG	MCM7			0.9					0.045	0.9
ENSG00000261884		KITLG	MCM6			0.9					0.09	0.905
ENSG00000262302		IL23A	FGF2			0.9					0.063	0.902
ENSG00000262580		KITLG	CDT1			0.9					0.067	0.902
ENSG00000262668		SELPLG	ITGB2	0.337		0.9					0.684	0.977
ENSG00000263165		IL23A	MMP1			0.9					0.138	0.91
ENSG00000263212		KITLG	PIK3C2B			0.9					0.107	0.906
ENSG00000263218		KITLG	FLT3LG				0.6				0.79	0.912
ENSG00000263585		SELPLG	ITGAM	0.329		0.9					0.47	0.961
ENSG00000263620		IL23A	SAA1			0.9					0.291	0.926
ENSG00000264558		IL23A	SOCS3			0.9					0.284	0.925
ENSG00000264982		IL23A	STAT5A	0.071		0.9					0.26	0.925
ENSG00000265257		IL23A	IL10			0.9					0.66	0.964
ENSG00000265415		IL23A	JAK2			0.9					0.335	0.93
ENSG00000265737		IL23A	IL6	0.069		0.9					0.684	0.968
ENSG00000265752		IL23A	STAT1			0.9					0.459	0.943
ENSG00000266088		IL23A	VEGFA			0.9					0.174	0.913
ENSG00000266479		IL23A	STAT4			0.9					0.397	0.937
ENSG00000266970		IL23A	IL12RB1			0.9	0.462				0.868	0.992
ENSG00000267034		IL23A	LIF			0.9					0.095	0.905
ENSG00000267056		IL23A	PIK3R1			0.9						0.9
ENSG00000267062		IL23A	MMP9	0.069		0.9					0.234	0.922
ENSG00000267073		IL23A	STAT3			0.9					0.556	0.953
ENSG00000267121		IL23A	LCN2			0.9					0.287	0.925
ENSG00000267139		FGF6	KAL1			0.9					0.085	0.904
ENSG00000267143		MYF6	TCF12			0.6	0.74				0.435	0.936
ENSG00000267226		FGF6	KRAS			0.9	0.058				0.2	0.918
ENSG00000267335		FGF6	FGFR1			0.9	0.709				0.766	0.992
ENSG00000267340		FGF6	FGF2			0.9					0.198	0.916
ENSG00000267436		MYL2	TPM1	0.108		0.6	0.103				0.741	0.905
ENSG00000267480		MYL2	NFATC1			0.9					0.108	0.907
ENSG00000267607		MYL2	MYH7	0.468		0.8	0.845				0.862	0.997
ENSG00000267681		FGF6	FGFR2			0.6	0.543				0.679	0.936
ENSG00000267774		MYL2	MEF2C			0.9	0.058				0.59	0.957
ENSG00000268108		MYL2	CIT			0.9	0.254				0.495	0.959
ENSG00000268434		MYL2	PPP1R12B	0.052		0.9	0.104				0.309	0.933
ENSG00000268460		MYL2	MYLK	0.083		0.9	0.174				0.758	0.979
ENSG00000268465		MYL2	PPP1R12A			0.9	0.104				0.69	0.969
ENSG00000269103		MYL2	MYH10	0.062		0.8	0.368				0.723	0.962
ENSG00000269378		RAD51AP1	POLE4	0.076		0.9					0.047	0.904
ENSG00000269706		MYL2	ROCK1			0.9	0.124				0.613	0.963
ENSG00000269711		MYL2	TNNT2	0.24		0.6	0.149				0.822	0.947
ENSG00000269729		MYL2	ACTN2	0.177		0.6	0.139				0.753	0.92
ENSG00000269899		RAD51AP1	PCNA	0.631		0.9						0.961
ENSG00000269927		RAD51AP1	RAD51	0.496		0.6	0.874				0.984	0.999
ENSG00000270504		RAD51AP1	POLD1	0.181		0.9					0.258	0.933
ENSG00000272114		RAD51AP1	USP46				0.877				0.232	0.901
ENSG00000272159		RAD51AP1	RFC4	0.7		0.9					0.249	0.975
ENSG00000272405		RAD51AP1	RFC5	0.433		0.9					0.234	0.952
ENSG00000272482		RAD51AP1	EXO1	0.786		0.6					0.391	0.943
ENSG00000272540		RAD51AP1	RFC3	0.718		0.9					0.29	0.978
ENSG00000272666		RAD51AP1	EME1	0.3		0.9					0.234	0.941
ENSG00000272821		LTBR	TNFSF14			0.8	0.684				0.972	0.998
ENSG00000272894		RAD51AP1	USP1	0.233			0.787				0.624	0.933
ENSG00000272941		RAD51AP1	POLD3	0.144		0.9					0.373	0.941
ENSG00000272979		OAS3	PSMB8	0.1		0.9					0.213	0.922
ENSG00000273038		RAD51AP1	TOP2A	0.824							0.526	0.913
ENSG00000273096		RAD51AP1	GEN1	0.12		0.9					0.187	0.922
ENSG00000273184		OAS3	HLA-B	0.092		0.9					0.213	0.922
ENSG00000273259		OAS3	IRF6			0.9					0.148	0.911
ENSG00000273272		OAS3	HLA-A	0.076		0.9					0.125	0.912
ENSG00000273300		OAS3	IFIT5	0.539		0.9	0.247				0.584	0.983
ENSG00000273415		OAS3	STAT2	0.174		0.9					0.556	0.96
ENSG00000273420		OAS3	IFI44L	0.787							0.681	0.929
ENSG00000273445		OAS3	IRF2	0.065		0.9					0.272	0.926
ENSG00000273628		OAS3	SAMHD1	0.088		0.9					0.32	0.932
ENSG00000273760		OAS3	HLA-C	0.083		0.9					0.181	0.918
ENSG00000273897		OAS3	IRF1	0.109		0.9					0.451	0.946
ENSG00000274051		OAS3	IFI6	0.781		0.9					0.652	0.991
ENSG00000274092		OAS3	BST2	0.234		0.9					0.434	0.952
ENSG00000274210		OAS3	ISG20	0.159		0.9					0.627	0.965
ENSG00000274238		OAS3	IRF4			0.9					0.241	0.92
ENSG00000274265		OAS3	XAF1	0.747		0.9					0.459	0.985
ENSG00000274415		OAS3	ISG15	0.828		0.9					0.716	0.994
ENSG00000274428		OAS3	IFI35	0.765		0.9					0.562	0.988
ENSG00000274584		OAS3	MX1	0.794		0.9					0.733	0.993
ENSG00000274817		OAS3	IFI27	0.09		0.9					0.611	0.961
ENSG00000274879		OAS3	IFITM3	0.177		0.9					0.535	0.958
ENSG00000275216		OAS3	IFITM1	0.253		0.9					0.57	0.965
ENSG00000275234		OAS3	OAS2	0.78		0.8					0.12	0.957
ENSG00000275857		OAS3	IFIT3	0.79		0.9	0.329				0.698	0.995
ENSG00000276026		OAS3	GBP2	0.108		0.9					0.391	0.94
ENSG00000276759		OAS3	IFI44	0.786							0.681	0.928
ENSG00000276851		OAS3	HLA-E	0.088		0.9						0.904
ENSG00000276925		OAS3	IFIT2	0.565		0.9	0.327				0.698	0.989
ENSG00000276980		OAS3	IRF9	0.339		0.9					0.553	0.967
ENSG00000277067		OAS3	IRF7	0.634		0.9					0.636	0.985
ENSG00000277247		OAS3	IFITM2	0.088		0.9					0.361	0.936
ENSG00000277948		OAS3	HLA-F	0.076		0.9					0.071	0.906
ENSG00000277991		ARHGDIB	RHOB	0.068		0.6	0.533				0.567	0.914
ENSG00000278621		OAS3	STAT1	0.674		0.9					0.676	0.988
ENSG00000278996		OAS3	RSAD2	0.787		0.9	0.335				0.635	0.994
ENSG00000279064		MGP	BMP2				0.27				0.966	0.974
ENSG00000279255		NUP107	GEMIN8	0.062		0.9						0.902
ENSG00000279322		ARHGDIB	JUN			0.9					0.15	0.911
ENSG00000279458		ARHGDIB	CASP1	0.321		0.9	0.056				0.047	0.93
ENSG00000279753		ARHGDIB	RHOC	0.083		0.6	0.645				0.565	0.935
ENSG00000279882		NUP107	NUP35	0.237		0.6	0.878				0.879	0.994
ENSG00000280018		NUP107	NDC1	0.19		0.6	0.463				0.624	0.925
ENSG00000280143		OAS3	IRF8	0.065		0.9					0.24	0.922
ENSG00000280153		OAS3	ADAR	0.201		0.9	0.327				0.547	0.972
ENSG00000280325		OAS3	EGR1			0.9					0.15	0.911
ENSG00000280331		OAS3	IFIT1	0.785		0.9	0.256				0.717	0.994
ENSG00000280416		OAS3	OAS1	0.812		0.8					0.099	0.963
ENSG00000280441		NUP107	NUP93	0.353		0.6	0.806				0.949	0.997
ENSG00000280987		NUP107	HSPA8	0.065		0.9	0.078				0.06	0.908
ENSG00000282024		NUP107	HSPA1A	0.064		0.9	0.078				0.06	0.908
ENSG00000282785		NUP107	CCNB2	0.162		0.9					0.106	0.918
ENSG00000282849		NUP107	NUP85	0.563		0.9	0.995				0.991	0.999
ENSG00000283149		NUP107	RANGAP1	0.15		0.6	0.386				0.812	0.955
ENSG00000284240		NUP107	PML	0.049		0.9						0.9
ENSG00000284644		NUP107	GEMIN4	0.062		0.9					0.082	0.906
ENSG00000284695		NUP107	SP100	0.049		0.9						0.9
ENSG00000284969		NUP107	CCNB1	0.184		0.9					0.141	0.923
ENSG00000285417		NUP107	HSPA4	0.132		0.9	0.061				0.102	0.917
ENSG00000285508		NUP107	TOP2A	0.212		0.9					0.043	0.917
ENSG00000285517		NUP107	MDM2	0.056		0.9					0.117	0.909
ENSG00000286219		NUP107	NUP160	0.454		0.9	0.993				0.995	0.999
ENTHD1		NUP107	CPSF3	0.234		0.9					0.053	0.921
ENTPD2		NUP107	HNRNPC	0.151		0.9						0.911
ENTPD3		KRR1	RPS3A	0.224		0.9	0.854				0.05	0.987
ENTPD4		NUP107	CDK1	0.205		0.9					0.22	0.932
ENTPD7		NUP107	EIF4E	0.082		0.9					0.094	0.909
EOMES		KRR1	UTP20	0.092		0.8	0.931				0.808	0.997
EPAS1		KRR1	DDX10	0.867			0.156				0.407	0.927
EPB41L1		NUP107	GLE1	0.212		0.9	0.682				0.829	0.995
EPB41L2		NUP107	NEK7			0.9						0.9
EPB41L3		NUP107	IPO8	0.089		0.9					0.309	0.931
EPB41L4A		NUP107	NUP210	0.201		0.6	0.826				0.838	0.989
EPB41L4A-AS1		NUP107	NEK6			0.9						0.9
EPB41L4B		KRR1	UTP23	0.868		0.54	0.937				0.514	0.997
EPB41L5		KRR1	UTP11L	0.856		0.8	0.806				0.656	0.997
EPC2		KRR1	WDR75	0.659		0.6	0.932				0.614	0.995
EPCAM		KRR1	RPF1	0.876			0.369				0.107	0.924
EPDR1		KRR1	NAT10	0.825			0.932				0.544	0.994
EPGN		KRR1	RPS23	0.097		0.9	0.789				0.183	0.982
EPHA10		PRKAB1	HSPA8			0.9	0.069				0.112	0.91
EPHA2		KRR1	DDX18	0.834			0.952				0.303	0.993
EPHA3		KRR1	DHX37	0.76		0.8	0.451				0.685	0.99
EPHA4		KRR1	RPS27L	0.076		0.9	0.731				0.054	0.973
EPHA6		KRR1	RPS27	0.08		0.9	0.731				0.111	0.975
EPHA7		KRR1	KIAA0020	0.864			0.678					0.954
EPHB1		APOBEC1	APOBEC4			0.9					0.889	0.988
EPHB2		APOBEC1	APOBEC3B	0.062		0.9					0.272	0.925
EPHB3		KRR1	RRP7A	0.848		0.6	0.803				0.694	0.995
EPHB6		KRR1	BMS1	0.859		0.6	0.933				0.723	0.998
EPHX1		KRR1	HEATR1	0.49		0.6	0.932				0.779	0.996
EPHX2		KRR1	XRN2	0.109		0.9	0.062				0.079	0.912
EPHX4		KRR1	ABT1	0.868			0.952					0.993
EPM2A		APOBEC1	APOBEC3A	0.053		0.9		0.065			0.297	0.929
EPN1		PRKAB1	LEPR			0.9					0.103	0.906
EPN3		PRKAB1	RPTOR	0.074		0.9	0.062				0.524	0.953
EPOP		PRKAB1	PIK3R4	0.063		0.9					0.094	0.907
EPPK1		PRKAB1	ATG14			0.9					0.141	0.91
EPRS		PRKAB1	RRAGA	0.058		0.9					0.101	0.907
EPS8		PRKAB1	CAB39L	0.056		0.9					0.266	0.924
[truncated: 15,418 more rows]
