# Supplementary material for: MOBILE pipeline enables identification of context-specific networks and regulatory mechanisms
Source: Nat Commun. 2023 Jul 6;14:3991. doi: 10.1038/s41467-023-39729-2 (PMC10326020; doi:10.1038/s41467-023-39729-2)
Supplement: Supplementary file 25 — Supplementary Data 22 [file 41467_2023_39729_MOESM25_ESM.xlsx]

## Sheet: SupplementaryData22
id	filename	md5	size	state
2f2bd9aa-52ba-4f33-ae62-1a215e3f7179	TCGA-A8-A079-01A-11-A13A-20_RPPA_data.tsv	db6d560af92f409c9246576653d8939b	24022	validated
2f318bc6-2342-4d77-a10c-fe930f6fbc4e	TCGA-PE-A5DC-01A-21-A321-20_RPPA_data.tsv	2c70caa777e7a2fb1f04089497034752	22088	validated
e38111a3-54f9-4229-8803-fc74e0c12c55	d77c2ca5-196a-4426-84e4-0ffa4a3667ef.rna_seq.augmented_star_gene_counts.tsv	0de10d3ea43407f7502a0d1ba22e05a4	4245152	validated
e3a49d98-c7d6-45a1-a8cb-33bab31186c2	93f8d395-2512-41fc-992e-236b706dd281.rna_seq.augmented_star_gene_counts.tsv	502686ff76a8a589a9853beccce44b21	4253184	validated
2fa144d0-2776-46d9-a7d4-41f68a1d3727	89424841-6b5a-4f5f-b5c2-209630c6f597.rna_seq.augmented_star_gene_counts.tsv	ceb5280fa26e533912417a354cd6794b	4237107	validated
303d33cb-d06f-422b-8c30-b5cb9efa35fe	TCGA-D8-A1XL-01A-21-A17K-20_RPPA_data.tsv	3fa036ff13621ff4e380d97ce6d33510	22151	validated
30ae0b32-cf53-415d-8559-097dc1f62b11	TCGA-D8-A27F-01A-21-A17K-20_RPPA_data.tsv	a31c6caaaad7b771e157c276eea4abb9	22004	validated
30d70cfa-c29a-4e9c-ac21-ac2b0d1e2be7	TCGA-E9-A2JT-01A-11-A24A-20_RPPA_data.tsv	f1a44660dc9b8ad4ed5c48c0e08e03a2	22077	validated
312f50c9-088b-4421-ab08-c0a09def994d	TCGA-A7-A0DB-01A-21-A13C-20_RPPA_data.tsv	b8f89657139e7076604753f5e382ae4f	24092	validated
319b5dbf-27c4-40e9-84f5-bd20f5fa3343	TCGA-AO-A0JI-01A-11-A13A-20_RPPA_data.tsv	c58414726bd255b4d59a581be86595c9	21911	validated
3208ca18-f70a-415e-8d10-5e9cb8a24b52	0b59b278-d2f6-4aa6-bf6d-b8d743ae83af.rna_seq.augmented_star_gene_counts.tsv	540d3204cb43d419a04d777f6f6a376b	4247003	validated
321a5986-1c88-4a86-b02b-9a782001c8fb	TCGA-C8-A134-01A-21-A13D-20_RPPA_data.tsv	a252badbe45e80d63414747be44ad2bc	22194	validated
32541e13-264d-4aba-b7f7-1eab451d644b	TCGA-E2-A14Z-01A-21-A13E-20_RPPA_data.tsv	57657eb34ff86e5893e267a24485e26d	22116	validated
db5dee1f-4e79-4cf1-890f-f555367bbba6	TCGA-D8-A27N-01A-21-A17L-20_RPPA_data.tsv	70c707ef0ad3abd0978513591a1c61ba	22292	validated
b051145e-be4b-48d3-8b0c-04edc733c347	TCGA-BH-A1ET-11B-31-A43P-20_RPPA_data.tsv	4a03c1a0a18c56dadf7724768c423901	22035	validated
33600024-f7d6-4ecd-b0e6-b2774b21b583	TCGA-BH-A0HA-01A-21-A13C-20_RPPA_data.tsv	77350ee92bee373773a5676c63f30cc3	22104	validated
33d50ca0-026c-4135-9433-d4c600417110	TCGA-E2-A159-01A-21-A13E-20_RPPA_data.tsv	a9f145f3b84500932c1dc088d519313a	22139	validated
33ed4e29-aa50-4969-961c-e829faaa4b2b	TCGA-BH-A0B6-01A-21-A24A-20_RPPA_data.tsv	bcd07cfe2880146f8da2afc2c900a140	22287	validated
33f5433b-e5c3-4439-9c0d-9cdf37bfd0b4	TCGA-A2-A4RX-01A-21-A321-20_RPPA_data.tsv	4083585c69f3660ec63fe809df04751d	24031	validated
3568d8b5-65d8-4318-958e-c37753e524f6	TCGA-AO-A0JL-01A-21-A13A-20_RPPA_data.tsv	c20003c56de835b4fd9b97c21bc4291d	22103	validated
3588dfce-1731-4a84-988e-3293217b55cb	TCGA-OL-A5D8-01A-21-A321-20_RPPA_data.tsv	5bfd256696e42d96d97a5ee446f3e669	22053	validated
35a18d88-9570-4f91-9fbe-e37e78178bb9	TCGA-A2-A0EO-01A-21-A13B-20_RPPA_data.tsv	ad037c626e33b45eeac0c0bb2ac832a4	24118	validated
35cb94e2-12b3-446c-8430-2aa7140cc71c	TCGA-A7-A13F-01A-21-A13E-20_RPPA_data.tsv	ae4f9f9c072758c31f42b002a1673ff4	24250	validated
44fd7c26-abe0-4d9e-a556-948746712c37	TCGA-BH-A0DK-01A-11-A13B-20_RPPA_data.tsv	0ed45b29f6cc9c5b1d11ed22cf81b9d2	22134	validated
35f78d43-917b-4a7b-b992-d004056a370f	87c074cd-bcd8-4280-a12e-b205f50e139c.rna_seq.augmented_star_gene_counts.tsv	b53b579c9c7d22f4cb501e4220d82929	4243678	validated
b3101edc-8351-424e-8dfd-3e8c54074632	TCGA-GM-A2DK-01A-11-A24A-20_RPPA_data.tsv	b898155a186858b532372b0f3d78bc25	22124	validated
36240c31-4a72-4963-a250-613f52d76695	TCGA-E9-A1RC-01A-21-A17J-20_RPPA_data.tsv	707d745ebc14f0b9a1ad5e5d64c142c1	22128	validated
45992ba8-ae7a-4f6a-9e6e-07980f81b608	TCGA-C8-A138-01A-21-A13D-20_RPPA_data.tsv	81da3f3dfd95a7727f7f3c99d85b446b	22081	validated
36677be1-aa84-41b8-a76e-846ecbae8bb8	TCGA-AR-A254-01A-11-A17I-20_RPPA_data.tsv	924fee1d410f0e6971fa96947915caa9	22128	validated
3690d431-165d-40bb-af61-cfda445b3be8	0e8857f9-6f8b-46c5-a019-9c69bdc50525.rna_seq.augmented_star_gene_counts.tsv	416f2d872285efa99d76277d2785ee92	4256760	validated
46739077-f719-4913-b799-e7723d99f741	TCGA-BH-A1EU-01A-21-A17I-20_RPPA_data.tsv	4a49d8e0bef61aeddcd06d0cd19213f6	22079	validated
bd58ea98-5022-4294-a261-69671a73b282	TCGA-AC-A2QJ-01A-21-A24A-20_RPPA_data.tsv	861bd3fa6717aab0f6e55e74de9cbc7d	24064	validated
3768076d-0ef7-4953-8aea-9ff0dca96998	TCGA-A8-A06Z-01A-21-A13A-20_RPPA_data.tsv	1a434723598c7a2ca06a545ef260033a	24198	validated
37663505-ce23-4e79-a837-05fde19d2ce7	TCGA-AC-A2FM-01A-21-A24A-20_RPPA_data.tsv	d5fd25dc7027dd9467bb987022d4b994	24019	validated
9b2a1467-775c-48cf-9a3c-e259ccd344e4	08814ce5-fdf0-4f06-aabd-bf7b2738cf43.rna_seq.augmented_star_gene_counts.tsv	958fc19cd138007dbcbc02c2ad055454	4233742	validated
37bf6454-a4e7-4e00-9562-57ba6fd58b6d	7fe106c5-4235-4930-83cd-84dc5250db89.rna_seq.augmented_star_gene_counts.tsv	f603c6bafd5830ee650bd449db192719	4252688	validated
382e9620-230b-495b-81af-37e83b4fd235	TCGA-BH-A0RX-01A-11-A13C-20_RPPA_data.tsv	28a5decc0f840e1afc2a5032e05b2348	22152	validated
b46efc69-f957-4e70-99c6-7cd0daa1181b	TCGA-A1-A0SJ-01A-21-A13A-20_RPPA_data.tsv	08f04c4e23538cb85478f20e06984de4	24234	validated
3844ac53-a01f-41f1-a3f3-d9decf12d024	cff71f50-9056-40dd-b358-0de3e079cad0.rna_seq.augmented_star_gene_counts.tsv	6cf38e3198e159bca01742fa00aa8faa	4251737	validated
bda3492a-9806-4585-bb4c-15710f4e3202	TCGA-D8-A27V-01A-21-A24A-20_RPPA_data.tsv	800762cdcab9468b2c573110ed09b890	22049	validated
384dda2a-6753-4de2-92d7-34e0e6b80517	TCGA-E9-A1ND-01A-21-A17J-20_RPPA_data.tsv	a4502a6f6e22e1a23bc976854bf5e0e3	22038	validated
4866dbf0-50e9-41ce-8ed1-1d4a89152b52	TCGA-A2-A3XU-01A-21-A24A-20_RPPA_data.tsv	40f4d13a8c982e8d03082cc48e404379	23988	validated
f6565f25-4317-4615-a437-af79da929ecd	8643d0bc-0acb-4d6e-b6bd-5a997d2fc39d.rna_seq.augmented_star_gene_counts.tsv	6579f7ee9cd7fda93b194549f9892151	4255898	validated
49908ca5-8cc4-48f8-b15a-fa8005275122	TCGA-C8-A1HF-01A-21-A17J-20_RPPA_data.tsv	bf7971ba6a65301e2acad551f6f4bcfd	22123	validated
4aa39fe4-d3f3-4f6b-9d65-bbe2ea230394	TCGA-OL-A5D7-01A-21-A321-20_RPPA_data.tsv	abfd5238c7c26fd414a107285a004158	22089	validated
4900b2c5-3474-4b68-ac29-4a50f3113747	TCGA-OL-A66N-01A-21-A321-20_RPPA_data.tsv	697e1f4f64a45cad745815ec1f9f2d68	21922	validated
387cbc55-155f-4b27-bbb5-5661e0da64c9	TCGA-BH-A0BF-01A-11-A13C-20_RPPA_data.tsv	45a0da5417608563d176380c3a3a8a39	22060	validated
4b71b218-3275-4658-b195-07f853877350	TCGA-A2-A1FV-01A-21-A17I-20_RPPA_data.tsv	04259b7818fffb4a95514a9e6c7bbf9c	10803	validated
38854c85-fc09-4a51-93a7-257762517583	c058aa43-349b-4f45-8217-6b193bf7c610.rna_seq.augmented_star_gene_counts.tsv	cc99fe14ee5020192b1776c5b919b84d	4266598	validated
4c17b2f4-2e13-4782-a3a3-e8414e046bdd	TCGA-E2-A15H-01A-21-A13E-20_RPPA_data.tsv	4ea5198afbcfbcae5503bf19bea8a798	22410	validated
4ded9fa5-2c10-4c38-aa1b-f3850f958663	TCGA-E9-A1R0-01A-11-A17J-20_RPPA_data.tsv	17ca4c9b1b8fa0c0dcc3955eb582c2a0	21863	validated
4d27c8ac-375b-414a-8f88-75092f03bdd8	3f94086c-9e16-403e-b191-e03e9b6e3ce2.rna_seq.augmented_star_gene_counts.tsv	62af53edf4895aedca71914776644f18	4254851	validated
4e1e61d7-cbf8-4e4e-b85d-6a1108a397b6	TCGA-AC-A8OQ-01A-21-A43F-20_RPPA_data.tsv	0776fada9d57086b5414029d8643f4ed	22003	validated
39083b3d-e4e8-44bf-bc10-946f52503a55	TCGA-BH-A42T-01A-21-A321-20_RPPA_data.tsv	e8ba34987106829c21abf2b76620f16f	22103	validated
3907ecaa-8b14-4ea0-9779-70f67f3f3797	TCGA-A2-A0YE-01A-21-A13D-20_RPPA_data.tsv	a1adb631a6bbfd81150ec142a38419ee	24105	validated
398c02bd-ff7f-4e94-9fd3-56c5c17cea0c	TCGA-OL-A66P-01A-21-A321-20_RPPA_data.tsv	3916d972e150ee1a456b730d44392ba7	22071	validated
4ef93d93-a6c6-4137-944c-6092e4ff7ae9	8c147a31-a1be-4464-9606-12b14fbdf8d3.rna_seq.augmented_star_gene_counts.tsv	dd51b4c1e9ea28be1d22e5c1e72cb7ca	4241055	validated
4f582882-5337-4f7b-a538-dae74868857f	TCGA-C8-A12N-01A-21-A13D-20_RPPA_data.tsv	ac2230c68545a631fbe6b3ea41043063	21998	validated
39da69d3-0ffd-41c4-b11c-517c5f658517	TCGA-BH-A0BO-01A-11-A13B-20_RPPA_data.tsv	740479ec98c64b0b9c02305b64a58018	22111	validated
b5f2a171-35a3-4b7f-9221-199c589f3147	6d1979a2-956e-42d3-a192-01d872e36d22.rna_seq.augmented_star_gene_counts.tsv	d060bc8e03f83d0c3ef3bdab4e05e085	4242327	validated
505fcfb9-0f43-44e2-96f4-dbd578c64451	TCGA-E9-A244-01A-21-A17K-20_RPPA_data.tsv	77a159c98c7daaaf5d474323f420023b	22124	validated
39dde4c0-3194-4247-b594-94b3472b587f	TCGA-AR-A251-01A-21-A17I-20_RPPA_data.tsv	488bdff69e2970b9aab3d7446ecd0827	22141	validated
3a2ef707-ee8f-44d1-8772-23ca729e2476	TCGA-BH-A0AY-11A-31-A43P-20_RPPA_data.tsv	bc1751cf458a8eaf9d28a1ef23165628	22007	validated
3ae82f24-365c-470d-9465-2c6cfcca6db2	TCGA-D8-A27K-01A-21-A17L-20_RPPA_data.tsv	ee683a9ac57cd4170cf5272aeb5574c7	22229	validated
3a23d370-3bd5-4754-9643-271eb69cee93	TCGA-E2-A15D-01A-21-A13E-20_RPPA_data.tsv	ac6af081be79f95c66c3c27fccdc41cb	22118	validated
50b9830b-b2f5-47ad-b645-6d0fd84d0659	TCGA-C8-A26Y-01A-21-A17K-20_RPPA_data.tsv	66f4c40abb41996b6384460c0f0806c9	22145	validated
b737589c-a424-45a0-8e61-8bf12c5dd1d2	TCGA-C8-A12W-01A-21-A13D-20_RPPA_data.tsv	e5cba188e62624c45df377af91fc9d50	22045	validated
d0b2ae16-ae1e-44a3-abc0-f0b345b3cf76	TCGA-AC-A6NO-01A-21-A43F-20_RPPA_data.tsv	6d9f6de8c03f71bb08a6cf04f20a2eaa	24028	validated
d049a28c-d1f1-4b76-8b26-79a7795d6db1	TCGA-BH-A18P-11A-51-A43P-20_RPPA_data.tsv	9b27970e63063ab687279b20e6ab32a5	21952	validated
28cd166c-1b6f-4b5f-b9bf-742f01f0aeaf	TCGA-D8-A73X-01A-21-A43F-20_RPPA_data.tsv	5f7c509ce96abdcffb9e82217006b907	22108	validated
291b7573-746d-4dd0-ab3a-eeed0d2a54cb	TCGA-AR-A24M-01A-21-A17I-20_RPPA_data.tsv	da75343ff0167038c0f93681fbf28686	22165	validated
d144a154-2dcb-484f-b50d-1b65ab9eb19e	0fb8ee34-b7c8-4ea6-987a-b69c00baa53a.rna_seq.augmented_star_gene_counts.tsv	5fe67d1e04fce00734254b5cc1ee94f8	4229379	validated
2a18db7b-b054-4210-b8cb-a647c26f90c1	5dfb4024-ca51-4296-9fc7-0037b7b1e27b.rna_seq.augmented_star_gene_counts.tsv	c5810a1c261bccd8a544d28f2df21cfe	4237375	validated
29ae73be-0394-41c8-b2e4-3cd8430711e8	TCGA-OL-A5RX-01A-21-A321-20_RPPA_data.tsv	25c9cb14e105a2483b4190313cb136f6	21951	validated
2a607cad-c7f7-4514-bfcd-2afabd9636f0	TCGA-AR-A1AS-01A-21-A13E-20_RPPA_data.tsv	3a5dfaefae301d102c11ab83a562482e	22295	validated
2a9f7a63-50ab-4c5a-a20d-d9e5f91b80ae	TCGA-BH-A1FM-01A-21-A17I-20_RPPA_data.tsv	babc54a57c6ffc9225ac4ecef3d06d68	22139	validated
d56cbe4c-2158-4f78-a545-d5c963a22978	1e473e62-d679-45be-890c-77c52a3e7d47.rna_seq.augmented_star_gene_counts.tsv	90588c71ec1aab63c1804d0b834352ab	4242866	validated
3b7285c1-3f8f-4bda-8ad2-a80aeb2b0516	TCGA-E2-A1LG-01A-41-A17J-20_RPPA_data.tsv	dd3fbd224f52ee62547a780741112695	21965	validated
2a898b49-54b6-4cb6-8af4-fb69d0818562	69303772-638d-4171-84d2-cfa535256976.rna_seq.augmented_star_gene_counts.tsv	91af93fd97fce14f3beb5dd240dfd3bc	4229676	validated
3bd3dec9-bd86-43dc-91e6-aceaeed57fef	TCGA-EW-A1J1-01A-21-A17J-20_RPPA_data.tsv	c4417f4eae9c951d917ecee76a8c5300	22056	validated
3bdcd5d8-cdbc-4001-820b-bb4f6f69eff0	TCGA-BH-A18R-11A-51-A43P-20_RPPA_data.tsv	e2242141ab0306053e74d170dac10c4f	21985	validated
e8d97ce6-190e-4189-a148-5a8d9f4215c3	d244c9fe-f289-417a-af42-85591ef4fdc6.rna_seq.augmented_star_gene_counts.tsv	b0061c25b8e11531dad5283e963cd1ca	4254733	validated
2b64d9ef-56fc-4362-99c7-d0cc6011c2a4	68bf0c2e-f2ad-48f3-b29d-b2a3c5d1c568.rna_seq.augmented_star_gene_counts.tsv	45c1e03a6ae265cec474f77510e1bff3	4230464	validated
2b519fff-dd2a-458e-ac2b-573167aeb7f2	a02fb212-a6cc-40b2-9d31-481fc1ce0911.rna_seq.augmented_star_gene_counts.tsv	37e33763b42e600b4e1cc818633ac5a4	4255868	validated
2bd36eee-8651-4f6e-a970-8e79a7fa5e0b	TCGA-EW-A2FV-01A-21-A24A-20_RPPA_data.tsv	92f7fc729f6e85e6136d5ea8a61bd452	22355	validated
d898d021-e82b-42e6-b82e-28c187136674	0b36289c-6835-414d-9f86-4cc4a812af87.rna_seq.augmented_star_gene_counts.tsv	6645a0e032d43445994eb157f584b6b6	4247718	validated
2c983270-d385-41f2-8799-b2aafb64919a	TCGA-C8-A1HN-01A-21-A17J-20_RPPA_data.tsv	8a11cfdafb9363e1ac7dbe3aa2bf5a32	22160	validated
2c4ba0b4-8bae-4180-8f5c-56049b8a6d0c	TCGA-S3-A6ZG-01A-11-A43F-20_RPPA_data.tsv	8eb7a003110601709660cb7e6822eef4	22084	validated
2cf0d611-f15f-411f-83ec-85f971ff1fe5	TCGA-BH-A0HA-11A-41-A43P-20_RPPA_data.tsv	849f680f1999463093b58fafca508afc	21988	validated
2ce66b07-7f21-4c3e-b661-c540c1bb242c	TCGA-AR-A2LQ-01A-11-A24A-20_RPPA_data.tsv	73a0f1c940e1c50d359a1ba30050b6c2	21947	validated
fc867097-20cb-400c-b0fc-aeb23fd97bde	TCGA-A2-A04U-01A-21-A13A-20_RPPA_data.tsv	40ee0028cf4318ee113cde5ddba2f3f1	24280	validated
e37e5793-921d-4930-8f22-ddcd5f881fe6	82d0130a-9bea-443b-bf46-32fe0a2ce84c.rna_seq.augmented_star_gene_counts.tsv	7374495f71dae946d9506ba582749816	4242994	validated
e94ef671-995d-452b-bcbe-993e5b437a68	b29eda98-8a40-4c9f-ab41-7d6eded84d50.rna_seq.augmented_star_gene_counts.tsv	0dd6ca0311af3841ac2d23f48ff7968f	4250093	validated
e277272b-be4d-48e0-a275-8b5c31963aa5	TCGA-AN-A0FD-01A-21-A13C-20_RPPA_data.tsv	fe02ece317d51c77c347826e363c8006	22163	validated
3c7ba7d7-d198-46f7-9649-9eeba1b09585	TCGA-BH-A209-01A-21-A17K-20_RPPA_data.tsv	b88c6e0ba30ae5f6ba4e2f71a150be28	22176	validated
3d21a213-f352-4c2b-b3ae-dfc38cfa5b31	TCGA-D8-A27P-01A-21-A17L-20_RPPA_data.tsv	c519e33c2ada7f31ecb7d19d512a721c	22200	validated
3cfadf17-9903-4333-84e8-9ce7900fa13c	TCGA-E9-A1N9-01A-21-A17K-20_RPPA_data.tsv	389f42dd0d2332947c237a0c1329f732	22147	validated
3d90287f-f8d8-45df-bbac-4b2a516a0270	TCGA-A2-A04V-01A-11-A13A-20_RPPA_data.tsv	155bcd35c19850ee88a6d6e6d8382f18	24285	validated
3d6e549a-14ef-479b-87af-a3de528d70fe	TCGA-D8-A1XB-01A-21-A17K-20_RPPA_data.tsv	1fa99f63280a8cf1e87e60fdd855e102	22076	validated
3e24a235-3a1f-41a1-9ec1-66db51037bcd	TCGA-AR-A2LR-01A-21-A24A-20_RPPA_data.tsv	083ac3b3bc4cd1351727a140a7d12716	22022	validated
de6f1503-33d7-4f86-b835-bdffba7ea4e3	195d8bd4-352c-4407-9319-797d915c72b8.rna_seq.augmented_star_gene_counts.tsv	2eefcb6236111244626b39ec34b8ed09	4248363	validated
2deae897-8f8f-44eb-a22f-447078c86de7	TCGA-EW-A2FS-01A-21-A24A-20_RPPA_data.tsv	49813bdd7791b0a10320a4bfad81dd2a	22172	validated
ecb44db2-1d80-4415-9e1f-4b034000b311	TCGA-E2-A1B0-01A-21-A13E-20_RPPA_data.tsv	c347f58be66e4b7ed1f42e04179c044b	22135	validated
3e7c73f3-b671-437c-ae4f-1f0ae2577fe4	TCGA-A2-A0CQ-01A-11-A13B-20_RPPA_data.tsv	7812ff876fad84f13ccce4d09c51dd98	24073	validated
eba83203-1de1-447a-88d0-2ffbccc24990	fa94f266-1ed4-440a-8d10-3c72ce4100ba.rna_seq.augmented_star_gene_counts.tsv	b861e79548498dbfc371208205e9d5a3	4240777	validated
d657ed9a-fd92-493c-ae10-120c8b0c58d7	57730033-1db5-4e48-81ff-b6ee4f3c0ab4.rna_seq.augmented_star_gene_counts.tsv	11fda1ebc529d737ac2c40565ede2ef5	4243530	validated
3e8cff80-ed17-479c-8327-ca8e71ee7482	0c814cd9-5b2c-4764-9e6a-6ad0403fcd7d.rna_seq.augmented_star_gene_counts.tsv	2fbb6954c6dc133c3f618b3a1fae68ba	4249009	validated
3e8b8a26-f1a4-4f59-9535-1cce6cd37595	TCGA-AO-A1KT-01A-21-A17I-20_RPPA_data.tsv	69909cb60a58499870b0378e5a2ff107	22153	validated
3ed496e9-5216-46ee-8b59-93b2c2efa6b6	TCGA-BH-A0BV-01A-21-A13B-20_RPPA_data.tsv	d83a34c6a119a0b186f5233ac9b805f7	22096	validated
3ed70d74-e986-4929-bb92-e2cd3967da71	TCGA-AN-A041-01A-31-A13A-20_RPPA_data.tsv	ea8fd4a84b04e71b69019810b75501f4	22372	validated
52d971f8-5ab7-4b3a-8014-156e2ce5882d	TCGA-AR-A24Z-01A-21-A17I-20_RPPA_data.tsv	2ef0d565c36d833733e980f7e8d3608e	22141	validated
dbc2b960-f5cf-4876-9c81-c7dd26cc8acc	TCGA-E2-A150-01A-21-A13E-20_RPPA_data.tsv	57d0bf00cce1c6812be0b0f44076bfbd	22077	validated
ed1497db-7c6f-4bd2-83ed-ee05fa286f8b	ca701a41-b397-48b7-bad4-09ef8b4eb462.rna_seq.augmented_star_gene_counts.tsv	0109c6791e06b2d9e6f19e416ebe4537	4245305	validated
3f78a0fc-dbb1-464a-ae97-4a19eaeb76e4	TCGA-EW-A2FW-01A-21-A24A-20_RPPA_data.tsv	f8547f530fd627c3d342aef9d8d10bc6	22242	validated
3f443a4f-693e-43c9-8071-c8af58e6b686	TCGA-A8-A06P-01A-21-A13B-20_RPPA_data.tsv	162dd2d06e8921c754870f78d164535c	24148	validated
3f80584e-73eb-47f8-adf1-07b32e1b0b4c	TCGA-E2-A1L8-01A-21-A17J-20_RPPA_data.tsv	5bfb8cc4a85496373223fa2b17f20f98	22085	validated
3f4478e0-dbe6-4b60-a212-630108e66b57	TCGA-AO-A126-01A-21-A13E-20_RPPA_data.tsv	8ba7a49a6e72f942715fe9f0cf249ea7	22306	validated
3fb5dd3c-270e-43c3-8940-4535b0d9901d	TCGA-LL-A441-01A-21-A321-20_RPPA_data.tsv	c8c4e7f964ff22eed49067a35781298c	22045	validated
3f44f7ab-7299-4b8e-b2b9-16ed5291e727	5ea12b9b-56ac-4d0c-8761-bf172b2f23e0.rna_seq.augmented_star_gene_counts.tsv	24acd7a1228998ab1e6f3e9bbc0eaca4	4244189	validated
40020f81-037b-4559-b844-3a53a6b6ddd4	TCGA-BH-A1F2-01A-21-A17I-20_RPPA_data.tsv	67ef581b51247a99b09e5a35f1724a29	22209	validated
bbc63c54-b28c-41ce-a5c7-8f32b3e8741d	TCGA-EW-A1OZ-01A-21-A17J-20_RPPA_data.tsv	6f60f2c6b29257a1abeec4fa452cc820	22120	validated
401b1bc7-d595-419f-bbed-867a44b2cb89	TCGA-A8-A091-01A-21-A13B-20_RPPA_data.tsv	4e94696c7aa66aa2c2a5c00daa5d8884	24198	validated
f9db0ca2-0db3-4059-9825-1903c40ee6aa	TCGA-E2-A1BD-01A-21-A13E-20_RPPA_data.tsv	6a18bac451d34ff9d1e677b154ce8e37	22128	validated
404bdff5-2e5c-4c85-be43-d50b5f2f72aa	TCGA-B6-A0I2-01A-21-A13C-20_RPPA_data.tsv	3c2da32735c33373a05489e39f3f70d9	22141	validated
40283898-cdee-45fc-9030-4417f815ef3f	TCGA-BH-A0AZ-01A-11-A13A-20_RPPA_data.tsv	53454f7878a53eebc5796b6fac2ac0d2	22260	validated
bc0fbdb1-3231-4fcd-a101-341e35d3530c	TCGA-A2-A0SW-01A-21-A13A-20_RPPA_data.tsv	ad03b13e6ab8c2230bc2fdc928e85d83	24083	validated
2e2d5bfa-c5ad-4a64-ba76-bd16cb5b9b9f	TCGA-AO-A128-01A-21-A13E-20_RPPA_data.tsv	7ac9a0385978806ef8134250f019d522	22244	validated
e0cb738d-854a-4033-b370-79fa28d7cef8	69118aea-1784-49a0-9932-082f87fdec62.rna_seq.augmented_star_gene_counts.tsv	781336ea320238ebcae83529c8a76593	4249156	validated
40bd61b8-55e7-4014-9413-b24602ff8247	TCGA-AR-A2LO-01A-41-A24A-20_RPPA_data.tsv	4a6dc1b1aaa553d67bda3363f113a938	22095	validated
bccba6d8-3f34-4009-ae66-a0c205ed51e4	TCGA-BH-A208-11A-61-A43P-20_RPPA_data.tsv	88125f1d0107ddaf0736a7930b63c478	22085	validated
bcb1e13f-9a2e-4633-a417-95057ed97d2b	TCGA-B6-A0IK-01A-21-A13B-20_RPPA_data.tsv	71eafef9b3ee16d81188abcb428ca845	22063	validated
bcf66bcf-860e-4a29-81c2-f3b5e01dfa46	TCGA-PE-A5DE-01A-21-A321-20_RPPA_data.tsv	7b720edb189f80bd67082d6475edaa49	22117	validated
bd6d730b-c458-4197-a4e9-69ca7d781e47	TCGA-S3-AA12-01A-21-A43F-20_RPPA_data.tsv	acc08d40e7e306e3de8b95637dbcbf96	22086	validated
e1a528ee-1bec-4aa5-bb9c-9d0af3ba4108	18cbd510-bce2-4370-a00f-939d562ba7de.rna_seq.augmented_star_gene_counts.tsv	80fecd727e65870e58ff48d6709b82fd	4244052	validated
41776533-cd6d-4cad-ad88-da29daa4da89	TCGA-C8-A137-01A-21-A13D-20_RPPA_data.tsv	53a93e4deea9bd897bb3945d2dcc755c	22191	validated
41e96cc6-43d5-4eea-bbd3-23fb389d5532	b9e82597-fdf2-4479-a764-29193ddbd58f.rna_seq.augmented_star_gene_counts.tsv	15cad6ce44bd46a89c0bb741805036c6	4248082	validated
be09b1e6-2d00-4ec0-9635-d5f514f15763	TCGA-GM-A3XL-01A-21-A24A-20_RPPA_data.tsv	5e544c0d39091452a08c2466f28ea76d	22159	validated
428aec78-cb4b-4321-bd25-e848621c591f	TCGA-OL-A66K-01A-21-A321-20_RPPA_data.tsv	6c3637b3fb87eec7b01c45a40f1e13d6	22073	validated
424a1edd-931e-484b-a6da-82477d71c8e8	TCGA-E2-A15L-01A-21-A13E-20_RPPA_data.tsv	e690bfb63ce7d8e58ba398a1b13b9cb0	22166	validated
4295717d-10b8-4d73-97b1-000e3b0944de	TCGA-BH-A208-01A-21-A17K-20_RPPA_data.tsv	f7edbed9f32ba9eef4bd8529e864d5a5	22360	validated
e267a6fb-3d15-4658-b464-25438bd41330	48c63209-a387-4045-8a24-7b9792db7623.rna_seq.augmented_star_gene_counts.tsv	f0c8e117660c5a84e6a03f40938b270a	4255140	validated
42fa57eb-c099-49ea-8a3b-b16713250011	TCGA-LL-A50Y-01A-21-A321-20_RPPA_data.tsv	2a3bbd9fe5d52dcf5625e96368651bca	22101	validated
43ca48bc-3ec0-46b5-b4c3-ad56b295d684	TCGA-GI-A2C8-01A-21-A17K-20_RPPA_data.tsv	af9b6fda34d530c1dc90d56fa37be236	22052	validated
4391b9c9-b3bf-4b7d-ba62-2525ddf8f220	TCGA-EW-A2FR-01A-21-A24A-20_RPPA_data.tsv	fb04f3fd3f5656147448254e5c9d5b90	22341	validated
439918ba-1087-4675-9598-5e3b221c3852	TCGA-A8-A0A4-01A-21-A13A-20_RPPA_data.tsv	f8a862be127be60719d0e09437c2619a	24121	validated
44114c66-d33d-4979-9b8d-aabe6a3e2269	TCGA-A2-A0SV-01A-21-A13A-20_RPPA_data.tsv	f3d9ab27e16a117c519156872b7cdf75	24076	validated
43e1a9ee-b088-4a25-8b2c-63bbb1855102	TCGA-C8-A1HK-01A-11-A17J-20_RPPA_data.tsv	5124d406a8ea8548699bb84d81f0ef74	21994	validated
4463032c-5fe8-4c1f-af4e-6098aac5aa27	TCGA-GM-A2DF-01A-21-A24A-20_RPPA_data.tsv	6b6120271b9039893afa0a07dbee7304	22117	validated
2ebbca6f-c5c9-4f0e-8086-8ded12682c7f	TCGA-PL-A8LY-01A-21-A43F-20_RPPA_data.tsv	5344d5c225bf83445f716880a0d28582	22130	validated
53e8fe24-127d-4f4c-ab35-391301a5c80a	TCGA-AR-A1AW-01A-11-A13E-20_RPPA_data.tsv	bb60e33584544ae0d95d6048181d246d	22266	validated
5558c9a5-a893-4882-aac2-2c802eb68eff	TCGA-A7-A3RF-01A-21-A24A-20_RPPA_data.tsv	129dc49be3d7692aa18c7ae5fcd2621d	23995	validated
540191e3-d76b-441f-a7e1-15017e36b859	TCGA-C8-A12L-01A-21-A13D-20_RPPA_data.tsv	02bdf1c1c77bc679229fb7aee47b046f	22076	validated
5281658c-5207-427e-882f-ad3bc7b9906f	TCGA-AR-A0U0-01A-21-A13D-20_RPPA_data.tsv	4f591d608625a7108c849c046ba56d81	22062	validated
d1a29d9f-fe1b-42b6-907b-f09de9502770	TCGA-A7-A26G-01A-11-A17I-20_RPPA_data.tsv	27d905a9ed2f9e3dbaf3356701d9ab40	24024	validated
fc9fab5b-52f0-4c79-bdf3-750c650a0fdc	ea43014e-5b51-4b3c-b16b-6d58df9f4a1d.rna_seq.augmented_star_gene_counts.tsv	c656732fd2ed7fd3b998f13ca7e34fc6	4260228	validated
d29875db-2424-40d4-8607-a28b02c26d6b	TCGA-A2-A0T4-01A-21-A13D-20_RPPA_data.tsv	03a5cb96bcb05ce7e18a47e8270b58cb	23980	validated
fecd341d-a370-4092-be40-e07fc44500e5	fe00aecb-7b06-4e76-b999-99ee41ad20ea.rna_seq.augmented_star_gene_counts.tsv	2097e93dcd89252b32691a31397d39ce	4243672	validated
d2a72300-decf-4463-a53e-0bcdbf172fe9	TCGA-A8-A08A-01A-21-A13A-20_RPPA_data.tsv	0cd742ec44d208d7962929ec931b58ef	24089	validated
d2e238a5-491f-4976-91d1-2843709be6eb	TCGA-BH-A0B3-01A-21-A13A-20_RPPA_data.tsv	e6ab098dcbc69399fddd058bcb71dc76	22350	validated
d99d383c-d0b9-4b11-b558-f6f8f73b0572	TCGA-A8-A083-01A-11-A13A-20_RPPA_data.tsv	c8a729218f8ffa89eec5f22fa1e93fc8	23995	validated
577eda58-54c4-4e23-9e97-82fc039768c8	TCGA-BH-A18V-06A-21-A24B-20_RPPA_data.tsv	84ff1a38f8d808486ea4f26fde43dbb9	22180	validated
ffeede9a-d9a9-4836-8c56-39f12a5fde0e	74179e5e-2d3c-417e-8844-6740ea9fb2e5.rna_seq.augmented_star_gene_counts.tsv	a148bf14a0ea84c4d2b28a422c5769b7	4249460	validated
5875e4a9-f7c0-445c-a585-710664c9774d	TCGA-E9-A1QZ-01A-41-A17J-20_RPPA_data.tsv	aac64f9986b2415f75886ac0eccc55b3	21967	validated
581855b3-7025-4baa-81c4-017dc40b8a3d	TCGA-AR-A0TT-01A-21-A13C-20_RPPA_data.tsv	3af32606a21985402f6ee4542a2556c7	22157	validated
586d9c21-e58a-4171-9755-30c0e8b16293	3ffa2cdf-4a54-4362-a6cf-b0567ef69551.rna_seq.augmented_star_gene_counts.tsv	1b927939b68699db0a1431d1da33007c	4247939	validated
f14303af-7c75-49a2-9dd7-3b66c31053a6	TCGA-HN-A2OB-01A-11-A321-20_RPPA_data.tsv	e2cc5c05bdefa4fa45ba8d73bd00ccc4	22046	validated
589e3cd9-c597-4d18-a3ce-7847d4249cdb	TCGA-D8-A73W-01A-31-A43F-20_RPPA_data.tsv	3a9fa03916eb507c0addf62ed4a6ad69	22166	validated
5875436d-0643-483f-893b-145fef17da1c	TCGA-AN-A0FW-01A-21-A13C-20_RPPA_data.tsv	81618cccd31b76537fc2da8152024468	22266	validated
5978f5bd-575c-4b95-9265-654af1127685	096761b0-f4ca-448d-b78f-58469a508798.rna_seq.augmented_star_gene_counts.tsv	8e8c0d43d7ce2232a5cd65e910948d25	4241726	validated
5912eb7e-3b9c-426b-ae34-cdc166bf610b	TCGA-E9-A295-01A-21-A17K-20_RPPA_data.tsv	1e42ad792e9a786cef0dd1f34978d91c	22135	validated
e4744b03-e390-43f2-a14b-86bddceaf9ae	c32e3393-3a51-4d72-aa60-e8e6e8c083f0.rna_seq.augmented_star_gene_counts.tsv	d21ed86545a8697a8df955268d937b42	4236952	validated
5c57b96c-909e-468e-bef6-f0375a788fcb	0b0b23c2-dac8-45cf-ba91-913776b00a33.rna_seq.augmented_star_gene_counts.tsv	93e9fe7a0899a5d7305ea3cedb92d757	4245002	validated
5f3c0ada-b596-46e6-9f63-f13ae4583557	TCGA-BH-A1EN-01A-21-A17I-20_RPPA_data.tsv	86051da0e44794e3a745be6271ca6494	22305	validated
5d875fca-d1ff-4c08-9dfa-0f1e67dc586b	1467bc96-cad8-4011-962e-d43e6c725f63.rna_seq.augmented_star_gene_counts.tsv	4cd770ce375dd3ca31cb170f83659f0e	4249921	validated
9dc47384-64df-48c7-9d41-921d6021ef9c	8e6bbb91-f5de-4615-8a29-37c8f401dbe9.rna_seq.augmented_star_gene_counts.tsv	9c9b1f4d9b2932edff48f6c2bc886550	4232380	validated
6426e458-7422-4ac2-a550-15d2b638a1d4	TCGA-C8-A26V-01A-21-A17K-20_RPPA_data.tsv	967d315a9452d8de29e7973697353e7c	22162	validated
c5008ed4-3dbc-42d7-b59f-57f4697af974	TCGA-AN-A0XW-01A-21-A13D-20_RPPA_data.tsv	e0c4be4eac63d6201de38b80bbac64db	22166	validated
c4ea7129-4eb5-41da-ba31-1723ce334a4a	TCGA-D8-A27E-01A-21-A17K-20_RPPA_data.tsv	fc6284c4f75969821d56f005e28e456f	22130	validated
54a6b5bc-f788-4bea-b92c-e4dc9c71d99e	b58811d7-8ee0-4b65-a892-17319cc9ecaf.rna_seq.augmented_star_gene_counts.tsv	9b183dfacccf4aeb11e3b9ad43e2ecb7	4239697	validated
5223fb98-dd63-4c20-a7c0-02e0b13ccb33	7b7c91b5-0358-4d09-af89-26a791d7a23a.rna_seq.augmented_star_gene_counts.tsv	7c36266ef6a32b6ffda94cb99755b029	4251941	validated
67317cce-4a8c-4313-bb26-4ef7759071b9	3b509602-c9b3-4dba-86a4-13e2a3857bb4.rna_seq.augmented_star_gene_counts.tsv	505f06d7345d85995044e4630116ccb5	4249865	validated
68814d4d-9db8-471f-b4b3-5c2fecb10773	baf9135d-d8dd-4e04-9115-4055b81fae05.rna_seq.augmented_star_gene_counts.tsv	613db1c6e073f367a16a264e56ecc66f	4238472	validated
525c3fcf-c558-4db8-b6bd-79e586274506	TCGA-BH-A1F6-01A-21-A17I-20_RPPA_data.tsv	af48ce6ce7378422ac2758eb25cb82ea	22158	validated
bfaee3b4-0255-44f1-97c3-837472b5e365	TCGA-3C-AALI-01A-21-A43F-20_RPPA_data.tsv	0304496b2046fa9a7f2fe48a13270c20	23973	validated
53b737b8-e9a1-4755-8fd3-cf574ff471b7	TCGA-AN-A0AT-01A-21-A13C-20_RPPA_data.tsv	57ce3a0932d23dec5a3448da4324d1c1	22247	validated
54244ce2-4b95-47b5-b1fa-09249e56e5bd	TCGA-A2-A0YJ-01A-21-A13D-20_RPPA_data.tsv	98e0b84aff5f3a56b9e9f03626e8aa0f	24087	validated
5580274d-e807-453b-83e9-83c689046583	TCGA-AC-A2BM-01A-21-A24A-20_RPPA_data.tsv	032a8d450e0bf5c5982674afaee59333	24012	validated
559ac820-1216-4e0f-a697-78604e97c3b4	TCGA-BH-A0C3-01A-11-A13C-20_RPPA_data.tsv	b4ce71dd143aae64cb654552262e3f4f	22076	validated
55694867-4b2b-4a7a-82fa-41d00fdf2ab3	TCGA-A7-A0CD-01A-21-A13A-20_RPPA_data.tsv	9dcb52d6a134e95d44b835e7d77a9f3c	24116	validated
5422b305-6411-4a01-b371-dc74c9e351e4	be8e200c-dced-4b24-a70d-6b6baecb7300.rna_seq.augmented_star_gene_counts.tsv	384fee6460725356cd3b24187c0207e0	4260864	validated
541e3049-84d6-46d0-9df9-b2d5aff5b955	TCGA-BH-A1F0-01A-21-A17I-20_RPPA_data.tsv	70a5d10b5c7c8afa8dee45ffdf8ea70a	22158	validated
52ca1220-4b16-465b-8bdd-817be4813f70	TCGA-AR-A5QQ-01A-21-A321-20_RPPA_data.tsv	03d9bf93435d3e126cc27dc070299469	21997	validated
55a92c17-72d5-46ac-82d9-30e86d45eb58	TCGA-C8-A273-01A-21-A17K-20_RPPA_data.tsv	bb8e10a7c7691a114835ac8afe808d48	22064	validated
54600389-6de5-44ce-ada1-8a8508b50980	65ba302c-51a9-4493-8d28-e7bc076bca54.rna_seq.augmented_star_gene_counts.tsv	368b9e09d3826de28b4c7e26eb1bb152	4232307	validated
c100a15e-737b-4cfd-b225-5736a64ec6c4	TCGA-BH-A18M-01A-21-A13E-20_RPPA_data.tsv	8ac97963b8df35fe2a6ab6e65e23bf7b	22064	validated
55bfb7de-42d2-4ed0-a15d-00886f297e59	TCGA-EW-A1PA-01A-21-A17K-20_RPPA_data.tsv	c40130fea25d6c0110fc7f17afb90fbe	21971	validated
543aed34-f360-432f-85dd-c92704cdc9a4	TCGA-BH-A18T-01A-21-A13E-20_RPPA_data.tsv	fd65d17465dcd99a3b7eba80a00eb9c4	22191	validated
55d4d702-985f-46c8-90a9-1a2d91371f4e	TCGA-C8-A130-01A-21-A13D-20_RPPA_data.tsv	6661460801653a07d8c2f44427b7d8c6	22188	validated
545e4a68-a164-4662-bc8e-6737c91d154b	TCGA-E9-A226-01A-11-A17K-20_RPPA_data.tsv	187980c59390786852afe10f8583af1a	22296	validated
519039a7-141e-4367-a6eb-e9307136daf3	4b9da1a6-923c-4bc8-922a-620ac43e6f9b.rna_seq.augmented_star_gene_counts.tsv	729e7af0119b527eeeacfbce749d4b51	4231473	validated
51886a03-7aee-4b58-806f-906a29bfad0c	273bc6c8-f5a9-44df-a707-5274fcba8362.rna_seq.augmented_star_gene_counts.tsv	9045d824d40fa620021fc84795cbd13e	4249683	validated
531df7d0-e52a-4b23-a6b6-3d2210a33e17	TCGA-LL-A6FQ-01A-21-A321-20_RPPA_data.tsv	42318c31e45cdfa72bc5f24cec8a3e4e	22111	validated
51948358-b1bb-46d7-a25c-8d3fe81557f0	2cfbc50e-e38d-41ad-8809-a3ed9685ddf1.rna_seq.augmented_star_gene_counts.tsv	fa1ca16e617cee9f9ed1c8ebb324bc0f	4228641	validated
51b597d5-962c-4439-bf64-39de4af6c760	TCGA-AO-A12C-01A-21-A13E-20_RPPA_data.tsv	f75d2e01af14d676519b3885f5cef517	22309	validated
dea4e810-0a3e-4d8b-be91-f4d94c264d26	TCGA-E2-A1IG-01A-21-A17J-20_RPPA_data.tsv	80be3a177f23640ea7909f84dabf3cfb	22002	validated
519b92e0-0dbc-471c-988f-48ce9dc95be3	ad44b37b-0bd2-4289-b03f-d52858da2d0f.rna_seq.augmented_star_gene_counts.tsv	4ac78d0e8842885f146a5301d5265372	4246840	validated
51b7ac47-72b7-4d6e-9b06-45413173eb8a	TCGA-A8-A095-01A-21-A13B-20_RPPA_data.tsv	bc80fedc66176dc72a427581c8f6447b	23996	validated
5347dbe6-996b-4873-b39e-b08987a9a4a9	TCGA-BH-A0HW-01A-21-A13B-20_RPPA_data.tsv	0c03fea0aa038443605efd2bd20e6be3	22037	validated
54acd967-aa52-4b64-8acf-da45e1ad7f84	TCGA-E2-A14S-01A-21-A13E-20_RPPA_data.tsv	6caa4a9a73de8eb284808fe791a286a2	22100	validated
564fe778-eb6f-4540-a878-4949744320df	TCGA-BH-A1EY-01A-21-A17I-20_RPPA_data.tsv	4e182aee68de214cd63c31971294b3e5	22026	validated
54c72d5c-b575-4c60-901d-62e00943331f	TCGA-A7-A26F-01A-11-A17I-20_RPPA_data.tsv	93b879b3dee1a2d6964c28edcc5f6c73	24122	validated
c1ecdfa5-b061-41bd-bdfd-4f95051f69d9	TCGA-D8-A27W-01A-21-A17L-20_RPPA_data.tsv	dbb3eaa70fdd227c1d2770d21188e2f6	22325	validated
c1af5dd3-22c7-4fe4-833c-40710df21bde	TCGA-E2-A15I-01A-11-A17I-20_RPPA_data.tsv	b77c1c5d96b1134935dc0d17a78b6fbe	22071	validated
537ec810-35bc-47d8-8242-72ef91cd63e0	3ee530ee-274d-44de-9793-a75433ddf938.rna_seq.augmented_star_gene_counts.tsv	6d261f8386fd19ceb29f6c4f8a0b9b04	4242192	validated
54dcd665-8138-4cab-8622-224d7066d466	783adea2-f11b-46ca-9cdc-f06823db5afc.rna_seq.augmented_star_gene_counts.tsv	44e9c407116b94fcc14305dc0f00c2bf	4227947	validated
c25f36d6-e043-46fa-9545-e02aa4c3924b	TCGA-A8-A09I-01A-11-A13A-20_RPPA_data.tsv	25d08ea5dd447a0dfac1046050ac33c9	24078	validated
5213391f-a536-40a0-a191-74f82d0e1004	TCGA-E9-A228-01A-41-A17K-20_RPPA_data.tsv	cb96bb72139610b5729c37a22b76b056	22207	validated
53a6786c-3734-4eb9-a3da-732fdb398b8d	TCGA-E9-A1N6-01A-21-A17K-20_RPPA_data.tsv	061e7af67c7d14f256f8f85b1e51fa37	22150	validated
c29829c9-38b1-48bf-902b-f13790702ee0	TCGA-A2-A0CL-01A-21-A13C-20_RPPA_data.tsv	26d49c66b6934b43c3041ff34bcdbbb8	24043	validated
c39e887f-51d5-4663-bf6a-37d5be4ce979	TCGA-JL-A3YW-01A-21-A24B-20_RPPA_data.tsv	b139b9c3d12685e9f386ecd3413a9b41	22291	validated
c34e81ba-3885-4e2d-ac0d-ede3d95d9956	TCGA-GM-A2DN-01A-21-A24A-20_RPPA_data.tsv	3ada7f0bfc92d5ae5030aae32af74dcf	22203	validated
c3e87ff3-ae5f-48a0-b415-e78cd60b944d	TCGA-AN-A0XT-01A-21-A13D-20_RPPA_data.tsv	0346e03e328dbecb6ad9d926b50ce37c	22030	validated
c3c36a2e-fe9b-4b44-8661-dfdfa1b3a0aa	TCGA-A2-A0D3-01A-21-A13A-20_RPPA_data.tsv	24b7949963e32bb238c28d199f67e564	24102	validated
55214dd2-b3e8-444c-9d02-3db6008b1920	cfe1c805-2211-419c-bf9a-e0c8b5020dce.rna_seq.augmented_star_gene_counts.tsv	f76fab9540549e4bd3ce57ca78473b08	4234838	validated
5234c28a-0579-4b08-9978-615908bb7376	TCGA-EW-A1J3-01A-21-A17J-20_RPPA_data.tsv	7a19d3b699b7b103a3586b3233d2e0bb	22085	validated
526d750f-3cab-4379-9b3e-1b7f9fa84528	8909b639-c15f-4935-a698-6de79c3d0433.rna_seq.augmented_star_gene_counts.tsv	e3521d1508f03efc94b800ad59d6dab3	4238328	validated
5551d9de-7f21-46d0-9384-72d678d13c77	TCGA-BH-A0AU-01A-21-A13C-20_RPPA_data.tsv	7a4e6446959bf7270327d0c9c6ee32f3	22167	validated
6df72103-ccfb-4a53-b839-2e8c47ec2145	b4e60c29-6c4d-49b4-878e-b91e20e17dad.rna_seq.augmented_star_gene_counts.tsv	9716aad1296de30b453de82c415c5319	4241282	validated
6bd03014-d3b8-4cac-929b-af970321ae1f	8923da54-2f7c-4315-9fc2-a1d6502df55b.rna_seq.augmented_star_gene_counts.tsv	77da35089b0637b99d0c6e65add16e6d	4254304	validated
74b16304-eb3f-4311-9b2e-dbf5eac89b44	96cd848e-50fc-4244-beec-8d18b1703fff.rna_seq.augmented_star_gene_counts.tsv	cbc918e5f4d4a1de1a82f240a9135abb	4251347	validated
73aeda8d-ef07-4d3d-a0fc-643943dd046a	e97a2bf2-c5bd-4dbf-9940-450a8a99e9df.rna_seq.augmented_star_gene_counts.tsv	ca1a4d3862621d92c68488cce0894cad	4237805	validated
ea1754bc-f434-43f8-b139-4a99a0684352	TCGA-A2-A0CX-01A-11-A13B-20_RPPA_data.tsv	813ca6c88b3522b392d63979157e46ad	24057	validated
c58a955b-abda-46e7-893c-dd69e883c93c	TCGA-E2-A15T-01A-21-A13E-20_RPPA_data.tsv	6e460f182747b07d47f254ebaef29607	22024	validated
7cc35c17-efa1-4943-80df-3b69e37aad25	TCGA-A8-A06X-01A-11-A13A-20_RPPA_data.tsv	e13b9e17d85daa05673037d3fb959a29	24118	validated
e50a90ee-a5aa-4c44-9271-78bb10dc01a5	TCGA-E9-A245-01A-11-A17K-20_RPPA_data.tsv	ef2580742837bfd1c342231bf870626e	22015	validated
e304a26d-8a02-4477-ba99-5c239e6376e1	TCGA-A2-A0YD-01A-21-A13D-20_RPPA_data.tsv	9c2b740170dfed92b18b2d2a79a1dec1	24055	validated
a6f96d96-c761-4e98-9120-25138aa43e67	d0dc0f54-e23f-40fb-a0ac-56fbd55108f0.rna_seq.augmented_star_gene_counts.tsv	4c6b7951e611a48e3b37f303d5c2f5f3	4254685	validated
7a6749a7-5b6c-48c0-bf69-700cfbb2ce60	TCGA-S3-AA15-01A-21-A43F-20_RPPA_data.tsv	194837156bbeb8ba1bf0c5e5aa9f1d3f	21872	validated
dd890a6d-e57f-4d97-9a38-2c0a8e8d8b3e	TCGA-E9-A5FK-01A-21-A321-20_RPPA_data.tsv	c48b8bf3feef60378707a8c5e539f11d	21936	validated
e0de6d39-dcc5-458b-9f90-3a42ebfaef7a	TCGA-A7-A2KD-01A-41-A24A-20_RPPA_data.tsv	65f351c01bf646e8f3993d6b723059c9	24137	validated
c61b3948-ac06-455d-bf53-1e54d42a4406	TCGA-D8-A1XF-01A-21-A17K-20_RPPA_data.tsv	4064500f5db2629c8b2291457d20185a	22144	validated
a1516cec-76ec-4a05-97a0-a56ef8490e60	3a814d3d-749f-4066-b33b-3faf503d84bb.rna_seq.augmented_star_gene_counts.tsv	22cd36ad7abd85b105975b889ddd6dd2	4248489	validated
a2f902f5-2413-4698-b53b-446df6409d61	79f139fe-fecb-4b0e-b668-3407c13748d8.rna_seq.augmented_star_gene_counts.tsv	b674a9bd7fc13649c7314090440d2750	4239314	validated
a37587aa-2e1f-42f5-a691-c4a41ae79ea9	922ac2aa-8619-47ef-99d8-160e19861f57.rna_seq.augmented_star_gene_counts.tsv	51d812a1d48d974dbb274cb91f53442a	4245002	validated
ad36713f-f6b6-481b-a960-1a4b1bd71a4b	TCGA-AR-A0TV-01A-11-A13D-20_RPPA_data.tsv	5ec0056b448754d9291dcfeedd40091f	22197	validated
adcb3ad3-6c40-4eaf-9951-f94096833005	TCGA-LL-A7SZ-01A-21-A43F-20_RPPA_data.tsv	a966fe5fe4b4f53aa6ff5e12e2612395	22102	validated
ada95bd1-9bb2-46e7-bf9a-07099603f962	TCGA-5T-A9QA-01A-21-A43F-20_RPPA_data.tsv	b3a1b739ed9ac0a8361e74485fc8d51c	24045	validated
ae40a283-bc0c-43fe-b4f5-e5cd64b587aa	TCGA-D8-A1JG-01B-21-A17J-20_RPPA_data.tsv	7aefed8d487b64eaf985aae65d366dbb	22236	validated
ae2e0936-a225-491b-8361-3c20663768d9	a0707dab-b8bd-4a57-a890-69a3f4daacf6.rna_seq.augmented_star_gene_counts.tsv	ddf434fd48abb854f0ec908b03f42bf5	4232338	validated
b66cf401-c653-4886-afb2-22df7bac7453	TCGA-OL-A6VO-01A-21-A43F-20_RPPA_data.tsv	12008f00a8a8b53dc053ac8114692bd1	22069	validated
aebf5c77-be98-4e7e-9eff-87603005ce43	TCGA-E9-A1R7-01A-21-A17J-20_RPPA_data.tsv	b1004de3a4af2ec8f3f5e3241279102c	22023	validated
b1d2a576-2f21-458d-919c-da36be8c597f	TCGA-A2-A04T-01A-31-A13A-20_RPPA_data.tsv	cba0e7f6de96bf8badb1a8bb49cb70b8	24254	validated
b1771b4a-7401-435a-92ba-6866afd06c23	TCGA-A2-A0ST-01A-21-A13A-20_RPPA_data.tsv	b8e4d51c229c7ba51aa90fb5b1125f8c	24051	validated
7d8935d4-33df-4a11-a352-e4e1acc563a4	8f51e90d-f617-4ed2-bbc7-7bcd92d1963d.rna_seq.augmented_star_gene_counts.tsv	4841c35510bd1870737098e6da266d61	4251590	validated
fae4edd8-db77-4937-94c4-3b16d39fb8c9	aa3cbc51-b74d-44b1-9043-cb2b9855a72b.rna_seq.augmented_star_gene_counts.tsv	9c73b45ade85c09e2b0a5896c60d7374	4224511	validated
b3907eab-679b-462f-b9a9-e88fb129008a	TCGA-AO-A0JF-01A-21-A13B-20_RPPA_data.tsv	85176f39f4063f2d9926851f3f2af5df	22139	validated
b3902774-f5dc-4945-bffb-bea47ab96fb6	TCGA-A8-A086-01A-21-A13B-20_RPPA_data.tsv	9ce8ee01db4ea7e9e18529a12a49ea90	24256	validated
e22bc31b-332f-45a1-b17c-c747179abe61	b1366128-6ab0-4205-ae2b-a854e8ad45bf.rna_seq.augmented_star_gene_counts.tsv	081c3d0b41876fe11f2f0560e692970f	4241940	validated
7e7e003f-c91c-436f-be2b-d0ff3eca077a	TCGA-E9-A5UO-01A-21-A321-20_RPPA_data.tsv	fd8d02f5e2bf7a64bdc28dbd090097d0	22060	validated
b3e42a33-6a5d-400a-92fb-6ca078486b65	TCGA-GM-A5PX-01A-21-A321-20_RPPA_data.tsv	72bcc487b682fd4048b8eee711ca0bd3	21931	validated
b3b998fc-ff8d-4ec0-bad8-14de859fe213	TCGA-AR-A24U-01A-21-A17I-20_RPPA_data.tsv	962ff27e130eb28cb177d036fed14791	22068	validated
b4181888-815b-48c9-b6de-385642cc872e	TCGA-C8-A1HM-01A-21-A17J-20_RPPA_data.tsv	24f9045a7655c911d853945e4bd96005	22097	validated
b4156870-1813-46ae-85f5-61e1d66a8587	TCGA-BH-A1F5-01A-21-A17I-20_RPPA_data.tsv	1de3702202c8e96f00e494f5d2ec745c	22163	validated
e614b35d-8021-47a4-9507-a4ec98c3bfa0	TCGA-BH-A0BT-01A-21-A13C-20_RPPA_data.tsv	45f614cf09c4efa206d8c431e3e0b14e	22144	validated
b4273693-2cac-4574-a701-5d9b0ab13fde	TCGA-E2-A10E-01A-11-A13D-20_RPPA_data.tsv	6e1c39e38875d1ab5df4417915b7565d	22295	validated
b42b2fdb-b339-4e97-acca-61c5aa72e108	TCGA-E9-A5FL-01A-21-A321-20_RPPA_data.tsv	d1d467d975267616b63812683756a4df	22156	validated
b46a6282-573f-46c0-8f9b-bb1ba48ede18	TCGA-A2-A0T1-01A-11-A13D-20_RPPA_data.tsv	9a28b13a98a82d674f65596376834f1a	24073	validated
d04cdeb3-d362-42e5-8b76-354a3029c7a0	TCGA-MS-A51U-01A-21-A321-20_RPPA_data.tsv	036c6f67f4a048dcdc25a593908582d6	22128	validated
d226694e-a674-4669-b6b0-5782b7428d80	TCGA-E2-A158-01A-21-A13E-20_RPPA_data.tsv	b0409115221406152fd4a05069fc0148	22127	validated
e4bf9d54-48ee-4781-943d-3d5a50ded274	TCGA-BH-A0DH-01A-21-A13B-20_RPPA_data.tsv	716021993981ca076dffffc77a406671	22115	validated
ef227e3c-7a6d-4c43-945f-c1c7b410d50b	dbb2f12c-e200-412a-9023-0126d6d69a52.rna_seq.augmented_star_gene_counts.tsv	fe6aaaa0d49b064965f9e661f497758d	4229929	validated
b57475d1-c924-4224-b994-3d015469b33b	TCGA-A8-A08X-01A-11-A13B-20_RPPA_data.tsv	938db16723385fb993626f76d4412f3f	24214	validated
b778c704-2ada-4617-871c-06f89d8510ab	TCGA-E9-A2JS-01A-21-A24B-20_RPPA_data.tsv	65ed7143cbbe1908cc9f4e38687d198e	22308	validated
b776afc0-e10c-4afe-83f3-3933d73cdad3	TCGA-BH-A1EV-01A-21-A17I-20_RPPA_data.tsv	09663dda60d156765af925a3578cd36f	22215	validated
7f2773df-bece-43e0-94ff-46ba7dcf713e	948f1e9e-702b-4f42-a766-fb6b4976b14d.rna_seq.augmented_star_gene_counts.tsv	42023e4ce58c9b6f01cdaf9aeafc3e1f	4248415	validated
f8868d33-0ba9-493f-9aaa-fb81ffdbb80f	TCGA-D8-A146-01A-21-A13D-20_RPPA_data.tsv	48fb8905fb392c2b7821b370b67736ea	22100	validated
b7e7a394-45c2-4644-bb03-e2e658d8c503	TCGA-E2-A9RU-01A-21-A43F-20_RPPA_data.tsv	6729c9b171d518ec012d9049de290adf	22114	validated
b7e2f209-b71c-4301-b020-ff3d85b32768	TCGA-BH-A18S-01A-21-A13E-20_RPPA_data.tsv	3e3cfae28a661819b685ee060d24faf4	22104	validated
efe6db47-5e70-4bc9-9f26-421f6f4e6db9	TCGA-BH-A8FZ-01A-21-A43F-20_RPPA_data.tsv	2fc33d00846b68bf784e2a5bb19e2e19	22098	validated
8176651b-bf4a-4d30-86da-8cacdbf13e87	TCGA-AO-A1KP-01A-21-A17I-20_RPPA_data.tsv	f07e71891417450ee943eaa110ce2247	22104	validated
b862eade-31f2-43d1-935d-c6198f927046	TCGA-WT-AB41-01A-21-A43F-20_RPPA_data.tsv	006122d76946784eeae99625612b31fb	22135	validated
847e70d4-c5d8-44cc-97bc-ebde964066e9	TCGA-D8-A140-01A-21-A13D-20_RPPA_data.tsv	5ad3d90f14f00671aa30094ece428095	22168	validated
e9f93884-937f-45b3-a8d1-e75e71756b02	TCGA-AR-A255-01A-21-A17I-20_RPPA_data.tsv	04941ecef8d95a017e9399194fc40162	10568	validated
b8abe5f9-2384-4acb-8aec-f04646767732	TCGA-A2-A0ER-01A-11-A13C-20_RPPA_data.tsv	95cd067e6209f0cf7ad2ac5a8ec1e4f3	23999	validated
b8c828b9-cfdb-470c-a57d-435ef38f0ea9	TCGA-BH-A0DS-01A-21-A13B-20_RPPA_data.tsv	830d63909694e92269bee35759395094	22155	validated
b8cc07a3-33e8-4578-8dd8-604efbb03dce	TCGA-AC-A2BK-01A-21-A24A-20_RPPA_data.tsv	70da82743036b0e6e92bc779fe3b3480	24045	validated
ea404481-5cc0-466d-bc37-f217065578d3	TCGA-LQ-A4E4-01A-21-A321-20_RPPA_data.tsv	cf11f1d6d12a297da068a2c113fb6b31	22028	validated
b9e1fa42-e0bb-4fe6-8a00-46024ea090e6	TCGA-AR-A2LJ-01A-21-A24B-20_RPPA_data.tsv	55549f503f40ae6a4f6679742d6e7a52	22243	validated
f03d87f9-083b-4984-9fd6-34c00c5648f4	TCGA-A8-A09R-01A-21-A13B-20_RPPA_data.tsv	4f78f8ee54f7ce6f8ffc17059262eefc	24061	validated
d08bd116-974d-4632-93b7-0b4b7f9f739c	TCGA-BH-A0BQ-01A-11-A13C-20_RPPA_data.tsv	a7bd88366a04d94615b3011fe4ab1caa	22182	validated
ba654f80-75ed-43a2-98fb-edba49259c91	TCGA-BH-A0B1-01A-21-A13C-20_RPPA_data.tsv	bf3d12f92fa1394ee3836faf8cd37ac2	22099	validated
ba53e6c3-a80c-499d-9c93-5d5b159a7772	TCGA-E9-A1RD-01A-21-A17J-20_RPPA_data.tsv	0d0267d43b08a352d87129186098d050	22092	validated
eb914a22-6e3f-4296-89d4-a960902fba2b	cd23ba96-cc18-428d-ae3d-67a7a2dd3c91.rna_seq.augmented_star_gene_counts.tsv	7432b4b1d8355d6d726f517eeff6c17f	4256635	validated
e86f9f1b-4e5c-4743-8158-14ec2e83b6f1	91d22570-2889-46c5-9efe-5c40a4f84e5b.rna_seq.augmented_star_gene_counts.tsv	0686a57fe6e8be400b3b5702ebf0880d	4228519	validated
bb761704-bced-4fd6-9a90-187595b1d005	05ebe1e0-bf0d-4622-bc45-b0eacffdebcc.rna_seq.augmented_star_gene_counts.tsv	91816c864a31cf822d8035c3b754ae4c	4247132	validated
bab94c30-43f9-4ae9-8cf1-8ac4d5d3f638	TCGA-D8-A1JA-01A-21-A17J-20_RPPA_data.tsv	29a3f9c002252cc880cd09d72b1d8dba	22217	validated
d884e1ee-c13a-4281-b646-3b77f3c64d33	TCGA-OL-A5RW-01A-21-A321-20_RPPA_data.tsv	3a06d61a6088ca3dd563cef86b3f20e2	22062	validated
dced1f95-b856-4a7b-85a1-52901389dff1	TCGA-A2-A04P-01A-41-A13A-20_RPPA_data.tsv	5fadab758cd35eca45c3202dacafa75d	24045	validated
baec6a46-7c48-41ed-a8a9-eef52d32cba3	eb17c782-c3a1-458d-8e2d-cadb58c7655a.rna_seq.augmented_star_gene_counts.tsv	52c51a3e04f6955a715a02ba33e94131	4230216	validated
bb79ad2d-8a86-416f-b53f-42d9f48f1fab	TCGA-A2-A0CS-01A-21-A13B-20_RPPA_data.tsv	2d5967333e0ec87822d90a711ab40e68	24097	validated
f16da92f-1e60-4aa2-8b42-28fc7eae88ef	TCGA-A7-A0DA-01A-11-A13C-20_RPPA_data.tsv	ce6aa969146800717ed7303999625e6b	24117	validated
fa11336a-c102-4fa7-a0c2-cde20654438d	TCGA-BH-A0DI-01A-11-A13B-20_RPPA_data.tsv	301f410c94763428e2cbe13f06a96d5a	22068	validated
e6854510-0d87-4091-a923-cd7365495300	TCGA-AO-A03L-01A-31-A13A-20_RPPA_data.tsv	4c50e29078660e7553b29bc3ca53e456	22398	validated
dafb2454-1ea7-4cb6-8b3b-2b5b6f19aa89	75525261-bd54-4e19-9f86-ab7b9cea3388.rna_seq.augmented_star_gene_counts.tsv	25648d244dceaed8fdc146392b161616	4236652	validated
c6bd6603-96fb-4f2d-8ae3-c155f5607493	TCGA-AR-A1AX-01A-21-A13E-20_RPPA_data.tsv	72d18493270af0b46562a66dd74e5522	22127	validated
c690e3ce-92b0-467a-bd58-c2c7ae8916f4	TCGA-AC-A3TM-01A-21-A24A-20_RPPA_data.tsv	8dc465f923e856142767ad69043a20e6	24068	validated
c6e7cf5a-1cb3-4610-bc94-8b2c7c8cc26e	TCGA-E2-A1LK-01A-11-A17K-20_RPPA_data.tsv	59fb5eda6a1d8b98c2050460272a6d3b	22069	validated
c76714b5-82b7-4e91-a6fe-7760171140ab	TCGA-A2-A0YG-01A-31-A13D-20_RPPA_data.tsv	603a0af2146870862b598b0cbbfa331a	24043	validated
c840cf2d-36d4-4e0a-8053-4d8897cfa9cf	TCGA-E2-A1B5-01A-31-A13E-20_RPPA_data.tsv	9f8a71d0bd68b3d6f51da92919ef9c73	21968	validated
c80514e6-eef6-4401-824a-a7fd0d307436	TCGA-A8-A09M-01A-21-A13B-20_RPPA_data.tsv	634e2979187b53e69f2be28904b84182	24087	validated
c9bc7edd-c545-4d76-9246-1bfa043a966c	a95ecb1b-9dd9-4916-9b73-b967278f3d85.rna_seq.augmented_star_gene_counts.tsv	dd13d5bcddb592d9497611bcf155634e	4240976	validated
c94720e2-912f-419f-b93b-2fb1d4fed0ec	TCGA-GM-A5PV-01A-21-A321-20_RPPA_data.tsv	5b4daab8c6f6409934ea286ed4bc3374	22062	validated
c9dd7733-fb5f-4ecf-bffe-ef3cc5944f4e	TCGA-AN-A04A-01A-11-A13A-20_RPPA_data.tsv	1a9a82222c75e641e7759dfaf218ffb1	22339	validated
ca25a68f-8b5e-4d1f-9a05-018cffcfd389	TCGA-A7-A26H-01A-21-A17I-20_RPPA_data.tsv	28182df31576bf8b82efe49fa096a56c	24093	validated
cc1d298b-d869-462b-86bc-c64044c3b81f	TCGA-BH-A18U-01A-31-A13E-20_RPPA_data.tsv	7df900d79a2982b4bb6915f0a8210a65	22033	validated
cc30f876-8f3f-4cae-91f3-a9ba7d06a29f	TCGA-E2-A1IL-01A-21-A17J-20_RPPA_data.tsv	3778182d93ee9e841f82f948909cf0c1	22057	validated
ccec6992-c709-48b6-942e-41554b0861b5	TCGA-A2-A0SX-01A-21-A13A-20_RPPA_data.tsv	c8054bdbf8cac8990c771b6665286358	24063	validated
cc9be53a-f5f0-461c-b7b5-af1a2fd55fd1	TCGA-C8-A12M-01A-21-A13D-20_RPPA_data.tsv	e45fe71224b2b7f9f4511ac4a235b1a4	22136	validated
cd7afeec-703c-438e-81a9-b2681ed26b2b	TCGA-E9-A3Q9-01A-21-A24A-20_RPPA_data.tsv	8f4e7b24fe102300e2fe25c96dee4231	22150	validated
cd459df0-b0bd-41c7-b28e-9ec08d0ca219	TCGA-AO-A0JM-01A-11-A13A-20_RPPA_data.tsv	c19b47c48bb0c115454397496521dda7	22118	validated
cd956bf0-8591-400c-a53d-80429e95c50b	TCGA-AR-A2LN-01A-31-A24A-20_RPPA_data.tsv	1ff2ff8941bd052158c90a0d412c4cd6	21958	validated
cdd72289-e500-447f-a685-977199d69d6e	TCGA-AR-A0U4-01A-21-A13D-20_RPPA_data.tsv	78156c069482a84e4db72c8a9cf1bbe2	22114	validated
cdfe79d9-a0bd-4700-937f-07bd0ee51d73	61348250-68d8-4cef-b6f9-68a68d35508f.rna_seq.augmented_star_gene_counts.tsv	68e80b03eff7e434901a1f473ac4e160	4228240	validated
cee1efda-644b-4cee-aad2-d7f5ca93cdec	1924888b-3b46-4079-a403-d758975a37bd.rna_seq.augmented_star_gene_counts.tsv	abe3689537e815e994dd8e7d608de55a	4239476	validated
f599be9a-0cac-4441-905c-5a6c87e7bc8c	741fb6d6-364f-47a0-a262-f18235c48fc4.rna_seq.augmented_star_gene_counts.tsv	12fb1d049bfd6de69583e29e50ff1686	4252896	validated
cefe05bd-6aff-4efd-beff-4286a166aa5c	TCGA-AN-A0G0-01A-21-A13C-20_RPPA_data.tsv	76517e033876ed58306ede7cbd44dc29	22262	validated
cf801232-8aa2-4ede-80b0-8c5b9876941b	c861f2ac-61fd-45cc-9e14-f775f9eed494.rna_seq.augmented_star_gene_counts.tsv	975c22c1d9c68873a2466ffa213369e8	4236823	validated
fe221035-7c48-4a95-a0ed-f40f2ed044d5	TCGA-A8-A07S-01A-22-A13B-20_RPPA_data.tsv	a6047cb152731a9084e20b9ca86243a3	24039	validated
e3e56a3c-5a8b-419e-8904-194a2fdfa550	839aaefe-1755-4131-9b89-2610481a13c4.rna_seq.augmented_star_gene_counts.tsv	13494bddc415b476cc6dea3540bd8a83	4239261	validated
cf897378-99be-4585-8cfc-93885afc6d22	TCGA-E9-A1RE-01A-21-A17J-20_RPPA_data.tsv	a1fb66a6bd5695f7cede1eb53f2d9172	10609	validated
ecb1af44-1564-4dc0-ab08-326c3e8edafa	TCGA-A7-A3IZ-01A-21-A24A-20_RPPA_data.tsv	f101a31ef250e24ba0d26be6b69e7d3b	24031	validated
ed76d903-de08-4060-ab15-b4add3c551f0	05ea028e-6b8a-4352-88aa-057494cf5e80.rna_seq.augmented_star_gene_counts.tsv	d18988612c2dadf8c24a138d8e829b4d	4240597	validated
f2a966e9-e7e6-4bed-bc25-f6ade3e32a8e	TCGA-AO-A12B-01A-21-A13E-20_RPPA_data.tsv	44ceb113c795459e89b724b9864cef7f	22287	validated
e5dc5aec-f487-4738-80a8-3562ddb4cf25	TCGA-A7-A0CE-01A-21-A13A-20_RPPA_data.tsv	8cd63a72518e2b83174cf089943cae7c	24108	validated
f6ee70ff-9a0b-4289-ad22-182e109e1e6c	TCGA-BH-A1FE-11B-21-A43P-20_RPPA_data.tsv	bca4ed35a877f6da5f04e95502395fd5	21935	validated
f5305887-e868-40bc-ab47-89a16bca143b	TCGA-AO-A03P-01A-31-A13A-20_RPPA_data.tsv	63b47e03202a8d8573566e201182f13e	22243	validated
dd47b711-b034-45e9-bf66-605bcc127d04	TCGA-AC-A2FG-01A-21-A24A-20_RPPA_data.tsv	49d6ffe80209c1f1f5eba261b15f562a	24012	validated
f7f09829-c215-4958-9e08-f41f890dcd51	TCGA-A7-A13D-01A-21-A13E-20_RPPA_data.tsv	d4ad43fd711c7d14b0d641330cd1dad3	24163	validated
d53192c4-2356-4b6c-b98f-19eded7b7e29	6733afa1-b0b8-440e-b54c-98e5fdec854c.rna_seq.augmented_star_gene_counts.tsv	c05cf098bb377a879d242dff23c8ce2d	4235466	validated
fcd71d7b-9ca7-4f4c-8fea-c1bcd612185e	TCGA-BH-A1ES-06A-21-A24B-20_RPPA_data.tsv	1c11b2b0f9729af3858f797cfd968b30	22244	validated
ba1ffa97-97e7-447a-b570-7cb84cad711a	TCGA-A2-A4S3-01A-31-A321-20_RPPA_data.tsv	9701804af67579476157aa7bbc2e77aa	23979	validated
d718b742-e530-48b8-aa7b-ef7d95ea2888	TCGA-BH-A0H9-01A-21-A13C-20_RPPA_data.tsv	5218b34355791a0806488deeb9980a06	22181	validated
b061dc5a-68a3-419e-ae05-efc5cb6ddbe3	TCGA-BH-A1ES-01A-21-A17I-20_RPPA_data.tsv	fe1316fa5c3a78eaf54f908b20f3a451	22149	validated
d6ddbd2d-f29c-47ea-84bb-a672dc57c3a7	TCGA-OL-A5RV-01A-21-A321-20_RPPA_data.tsv	17f17bbfd62106e878c70f1c70082a43	21948	validated
de708618-2a13-4d0b-8172-88b1614496aa	TCGA-AR-A1AJ-01A-31-A13E-20_RPPA_data.tsv	38bdceff2759feb87817ca77b4bebf2a	22071	validated
c75c76ec-1667-4bce-bd41-f3f5f1dce93f	TCGA-BH-A0E2-01A-21-A13A-20_RPPA_data.tsv	a3b1947fc7a658b97ab76ac0fd16f687	22079	validated
e3a1630c-d8e0-4996-8e31-1d6c2e954da7	TCGA-E9-A1NE-01A-11-A17K-20_RPPA_data.tsv	01b0fd6c8a9c422e8e478d61fa97483b	22184	validated
f426fe56-79ee-4d73-a630-a0f43188f742	TCGA-AC-A23C-01A-21-A17I-20_RPPA_data.tsv	469a96f0660102eca55868473c466bd2	24013	validated
d663d8d8-40e4-4949-86b4-bcd129d8c555	TCGA-A2-A3XT-01A-21-A24A-20_RPPA_data.tsv	9e72a7efebbfa3e4478b7b39f144eba2	24057	validated
d02433aa-5ea6-4bfd-b633-824cefb9a012	TCGA-AO-A12E-01A-21-A13E-20_RPPA_data.tsv	7e431401c4fff39fc1eb35f171410d5c	22301	validated
d960d2fe-fdbe-47f1-93d4-69a2912576a7	TCGA-AO-A0J6-01A-21-A13A-20_RPPA_data.tsv	5d9852c5787a740a56174dfaefb5f26c	22037	validated
ed6623b4-5ceb-4d54-9e83-087325f00f24	TCGA-D8-A1Y2-01A-21-A17K-20_RPPA_data.tsv	603eadeb1804573514179defd297c044	22147	validated
c2832b4b-8c4f-49fe-bf25-302a87f520bc	TCGA-AR-A2LL-01A-21-A24A-20_RPPA_data.tsv	2a52eee57f4e7fee7f38462744e2dcfd	22155	validated
fab55901-f337-4a5a-9eb3-28dcb523588e	TCGA-BH-A0E6-01A-21-A13C-20_RPPA_data.tsv	d2d98a9adc43f68c358800cbfa349257	22028	validated
d1c4ed61-5e0c-4392-a205-11c3be9335e0	TCGA-A7-A4SE-11A-71-A43P-20_RPPA_data.tsv	cb45668401681ffbe999e7629c50cd6e	23864	validated
fea802fd-d06f-4d43-bb18-8dcc2c3c996e	TCGA-A7-A0CG-01A-21-A13A-20_RPPA_data.tsv	8b1ee4bda7d2837e329aac7b1b2a2a94	24053	validated
ad45d122-055e-433a-b30d-44bf4fab0d1d	TCGA-3C-AALK-01A-21-A43F-20_RPPA_data.tsv	8b82bc2f7d1071d268cddfd9aaf05d14	24025	validated
d2ed50bf-d89c-4827-8871-c9dc6e1e1701	TCGA-D8-A1XA-01A-21-A17K-20_RPPA_data.tsv	bf1cb551aa6e35b4fee6f5f49f7fbea6	22083	validated
c6299e72-a5f8-4fb7-ada9-f7a7b4fe93e4	TCGA-AR-A250-01A-41-A17I-20_RPPA_data.tsv	130d4ef2ec4e793586e17920ce5354d7	22142	validated
c59df323-1421-42a4-b4e7-c0fb23a7881a	TCGA-D8-A1X5-01A-21-A17K-20_RPPA_data.tsv	8f1cb2662abdef0cf70da1d625eb250e	22156	validated
db56c7e8-e6ad-486e-b635-99003fb9b3ac	TCGA-AR-A0TP-01A-21-A13C-20_RPPA_data.tsv	3d680ce37268b51e40491b24ea525946	22264	validated
d236b945-a171-4134-b992-b31ba1a8a57f	TCGA-A8-A09B-01A-21-A13B-20_RPPA_data.tsv	0d8805b36c060e67e26a9af24b6e90f5	24038	validated
c9345735-b667-4947-83b0-096d997914fb	TCGA-A2-A25A-01A-21-A17I-20_RPPA_data.tsv	32bb36063f4e84e3b5d16eba661805aa	24049	validated
c9ee3ac8-1086-4206-bc15-42c261a3a2dd	TCGA-AR-A24W-01A-21-A17I-20_RPPA_data.tsv	57d888a3e21064bd3049e5287879b328	10582	validated
d9358ef7-0448-43f1-962b-35c0f227281b	TCGA-EW-A1IX-01A-21-A17J-20_RPPA_data.tsv	397712c983cf33225cecf21ad2db008b	21937	validated
da268b17-d9b9-419e-a3cd-86c0a23185ad	TCGA-BH-A0C7-01B-21-A13D-20_RPPA_data.tsv	52e0b5e81919be06abe6ae6514dcdf8c	22202	validated
c946f03c-2d12-4fc3-9990-25f415aa6943	TCGA-AN-A0FT-01A-21-A13C-20_RPPA_data.tsv	399e215b6c41907c05a7f3a1dea8084e	22305	validated
db3de26d-dc7f-4fd7-9f70-17911d9f2214	TCGA-C8-A26Z-01A-21-A17K-20_RPPA_data.tsv	36c8d3db069606f7c796054e9c888372	22033	validated
dac42e7b-4e2b-4f2e-9b37-075218833663	TCGA-B6-A0IO-01A-21-A13B-20_RPPA_data.tsv	934b9b0ffe7c51ea4df1f8a4fa8052ba	22138	validated
da9311ce-1fa6-4808-aca9-5c44b159e6b5	TCGA-AO-A0J7-01A-21-A13B-20_RPPA_data.tsv	1ca443a116cc0993a7b3098b65229628	22161	validated
dbf5a889-0b2a-4e7f-94a6-c0f05b4a7aa3	TCGA-AR-A24T-01A-21-A17I-20_RPPA_data.tsv	8807d7633b28287ae9c1a09bb812153b	22023	validated
db5f5f42-0b5c-444a-baaa-4725e4b65a4b	TCGA-AO-A03N-01B-21-A13E-20_RPPA_data.tsv	c3656d8d9ce39619add3e08fc2ce580f	22323	validated
dbc12f25-bb49-4b4f-845d-9af5311505b4	TCGA-BH-A0BW-01A-21-A13B-20_RPPA_data.tsv	bcd614f627e06c66b67c617dbafc8795	22192	validated
cca86e53-80e4-4f0c-9622-36b6724a278f	TCGA-AO-A1KR-01A-21-A17I-20_RPPA_data.tsv	5a79fc2e92fec487740abaabcd5bc8ef	22169	validated
b6832868-dd28-457e-8430-9b5a1f5b2387	TCGA-AR-A0TR-01A-21-A13C-20_RPPA_data.tsv	70540a6136b682ab9d03fccb616b1583	22115	validated
b4f4f45d-4804-4f2f-80f2-11b6418f15dd	TCGA-LD-A9QF-01A-21-A43F-20_RPPA_data.tsv	34ab6c567af631c0c648e0e08efe6280	22146	validated
b7499ff6-ff39-48c7-b898-ab16d3269aa0	TCGA-BH-A1FD-01A-21-A17I-20_RPPA_data.tsv	becb93e6510c4a9e91bfaf7bbfdc8442	22182	validated
b771334e-9be1-4e94-8aad-d293529f5823	TCGA-A8-A08Z-01A-11-A13B-20_RPPA_data.tsv	24d8a04d9b9fa7cee69793ddd14dc9f3	24232	validated
d6b3faef-a175-4baf-988c-42192d7f4b00	TCGA-E2-A152-01A-21-A13E-20_RPPA_data.tsv	a0c6f30c5d323a4845e264a56d634058	22037	validated
d3183f81-6818-4afb-baa5-10ed9575e26a	TCGA-E9-A6HE-01A-21-A321-20_RPPA_data.tsv	2318d78f625d9fc02fc51d11f762e994	22052	validated
edd94fcf-2838-4386-b9c0-30aae0b8d8a2	TCGA-E2-A1AZ-01A-21-A13E-20_RPPA_data.tsv	e039b6af1c23038a419948cf62b0e90b	22141	validated
c016c365-d9c5-4ef4-b61a-32a7a539315f	TCGA-BH-A0HU-01A-21-A13A-20_RPPA_data.tsv	7faaba1934c8e80ef11dd2623c778392	22288	validated
f72b6029-1155-4a2d-853b-fabe53260b05	TCGA-E2-A14X-01A-21-A13E-20_RPPA_data.tsv	c3bce83d2625695252d6ab58b201c905	22057	validated
bcc05a3a-f42d-47ca-9c2a-e9ff67b7e63a	TCGA-A2-A4S1-01A-31-A321-20_RPPA_data.tsv	9545adf2fc96061229f239116f2ed201	24003	validated
dffafe49-ae61-4768-a5f2-6da889bc38b3	TCGA-E9-A24A-01A-21-A17K-20_RPPA_data.tsv	7bde373aab04461428bf070051f81e18	22125	validated
e252a330-3e99-48f9-a865-5ce86dda74a1	TCGA-A8-A082-01A-21-A13A-20_RPPA_data.tsv	2aea294bbf752c73cc80249098df05ed	24222	validated
fd36134e-9c99-49e2-bb9a-a4ecb56d241a	TCGA-E2-A154-01A-21-A13E-20_RPPA_data.tsv	53d668a1528df79affcb92f59b94287b	22080	validated
bbc17785-c5bd-403b-9a52-11b76168a91a	TCGA-B6-A0IB-01A-21-A13B-20_RPPA_data.tsv	c74958a0839bc5cd8af46a9eddd72f0d	22147	validated
ff29784f-ccf2-44ac-96f4-4d0484e83323	TCGA-AN-A0AL-01A-21-A13B-20_RPPA_data.tsv	a876a8dd10345ddaf3d236c3a04e6088	22192	validated
ccc715f8-929d-4aba-a67e-8f5e6ae426a3	TCGA-E9-A1R2-01A-21-A17J-20_RPPA_data.tsv	fee3f860c145c447275d0d63c752c856	22035	validated
be48a75f-78c0-4ded-8e35-a2591c9d128c	TCGA-D8-A1JT-01A-41-A17J-20_RPPA_data.tsv	546a627a312deac493b2c0969dd165f9	22094	validated
eb866ccd-26c3-4d37-985b-15bc5e2270b6	TCGA-AC-A3HN-01A-21-A24A-20_RPPA_data.tsv	c9189960bb1dad5299bd327823b7e427	23952	validated
de247f7a-b84a-4ecd-9a68-c45923ff0b58	TCGA-D8-A1XC-01A-21-A17K-20_RPPA_data.tsv	2831965d0a61601d8231a0cf1e687ab6	22027	validated
ec073e99-5d1e-4c56-bc63-603472c78f1b	TCGA-A8-A07Z-01A-21-A13A-20_RPPA_data.tsv	b61521498e79bf8dbc671600005e5b82	24067	validated
dfa717fc-5615-435f-9cc7-28af3bbb5115	TCGA-A8-A0A7-01A-21-A13A-20_RPPA_data.tsv	fa71e9757401858081f6908da91e39d7	24105	validated
ff4e3f6f-624e-4ca4-b8f3-331f80e15202	TCGA-GM-A2DD-01A-21-A24A-20_RPPA_data.tsv	3e7159983306436f198ef8963c764159	22257	validated
fe0d1be1-0796-4541-97de-dcad7818abff	TCGA-C8-A12Y-01A-21-A13D-20_RPPA_data.tsv	bda574482ebb42f5e4702627dc8f8396	22135	validated
f2947591-af1e-4673-8223-4f8568be6eb5	TCGA-LL-A5YL-01A-21-A321-20_RPPA_data.tsv	ab88efc5dad5002662d0462f2890de85	21944	validated
d70921f2-d1bf-4ad4-8cfc-97037a64d92c	TCGA-BH-A1EX-01A-21-A17I-20_RPPA_data.tsv	5488a5e1352fb5542ecbff69a027137d	22132	validated
f69ff175-4443-4455-8ad8-f0c6072fd7e2	TCGA-D8-A27H-01A-21-A17K-20_RPPA_data.tsv	8e995026693961cfcd7dd47cb931c386	22105	validated
dd9866bd-2381-43a1-95ca-3d44456253b9	TCGA-BH-A1FC-01A-21-A17I-20_RPPA_data.tsv	ca0818168915ce06ae9b417bd5f27da6	22064	validated
fdf47ebf-ff2f-4de2-a853-48187f1e764c	TCGA-AQ-A1H3-01A-41-A17I-20_RPPA_data.tsv	da40ee13d34a3b070649c86630ee7782	22027	validated
f87bcec3-9c31-4551-b8ad-90ae6141ad6c	TCGA-E2-A10B-01A-21-A13D-20_RPPA_data.tsv	7b78629d9c2838a378f2bd7bd485e684	22217	validated
f9846721-c04c-4f2d-a43b-20f6a58bd338	TCGA-AR-A2LM-01A-21-A24A-20_RPPA_data.tsv	b5494b550af5b2f845eeea5da90622a6	22015	validated
fc52a9be-ac8d-41ba-a9d2-a6dc556bc2cf	TCGA-E2-A1IU-01A-21-A17J-20_RPPA_data.tsv	eb26ae2ca8befa9b57f5bb12e6fbb4d5	22002	validated
e2b1f102-f9fa-4f2e-8640-ba4829a6684a	TCGA-EW-A1P8-01A-21-A17J-20_RPPA_data.tsv	19c735f561e97d6ed2e33236f7303914	22029	validated
ca3fbcc2-d2c4-4410-ba9a-511fc4d1c6e4	TCGA-AN-A0AS-01A-21-A13B-20_RPPA_data.tsv	8b37c4818d4ee886826b9166a533fc13	22361	validated
ef9151cf-1455-4d4e-923c-a93adf257fa4	TCGA-AQ-A7U7-01A-11-A43F-20_RPPA_data.tsv	b64d61c468a592e5dc34dcc07f060deb	21952	validated
fa86e151-28fb-4ad1-a569-77c9e2fd906e	TCGA-S3-AA0Z-01A-21-A43F-20_RPPA_data.tsv	586cff9377c9f48a9a6c9defad90af76	22094	validated
ddd6f463-0913-4119-a36b-b8c091492b31	TCGA-E2-A15K-01A-21-A13E-20_RPPA_data.tsv	8e4da5b08eb2bb98e1b335ba9af56413	22388	validated
fbd21a75-a549-446c-95ad-bd6bb6856505	TCGA-D8-A1Y0-01A-21-A17K-20_RPPA_data.tsv	ab712b9db1ad42167d0cc2a98d5b8ff1	22115	validated
dfba480b-7346-4327-9b5d-4482d3a2ee79	TCGA-C8-A1HG-01A-21-A17J-20_RPPA_data.tsv	d1e938c837e213a9d64dce7723371988	22241	validated
dced87f1-631b-4586-8e26-12d1367aec85	TCGA-B6-A0X0-01A-11-A13D-20_RPPA_data.tsv	a389f9e98e35011a2fc304a656006472	22076	validated
f04fe14c-758f-4c07-b478-7b062807e583	TCGA-AC-A5XU-01A-21-A321-20_RPPA_data.tsv	1ce056071945e70f91d3f2f54f1eb5cc	24022	validated
f3e6d36a-d5d4-439a-941b-7b1b78d0377d	TCGA-B6-A0RN-01A-21-A13C-20_RPPA_data.tsv	209e6a221c51ca1ab5fa4691e636f2e3	22249	validated
fe7b1af9-a6dc-41f2-b7c7-2d409ac57308	TCGA-E9-A1N5-01A-21-A17J-20_RPPA_data.tsv	e47dbb2009220d99bb665a2bdb10c92d	22189	validated
bbc33b70-185b-4d2e-a2b6-f27bba02f56f	TCGA-A2-A1FW-01A-21-A17I-20_RPPA_data.tsv	e72d1cf7d26bc6e26497cc19638b03cb	24233	validated
fb0703b3-7060-48c9-913b-7e08a451b4ac	TCGA-A7-A26I-01A-21-A17I-20_RPPA_data.tsv	43de1e2bcfe250da7004d10487e675fa	24056	validated
d17d9373-435d-4e4e-aa93-cd3b089a1e00	TCGA-A8-A07F-01A-21-A13B-20_RPPA_data.tsv	82f113ca6e6d339fa8817f2cab59682b	24257	validated
d38cf39e-409a-4524-a886-b6f3952c9b8b	TCGA-AO-A12G-01A-21-A13D-20_RPPA_data.tsv	58e9adf61ca670b3c88b021ad13f57af	22273	validated
f9e839c0-2f85-4359-980c-e1977ce1e6c4	TCGA-BH-A18N-11A-51-A43P-20_RPPA_data.tsv	a0bd35af0f1bece89e139cb9a8a36e2c	21932	validated
fb754b38-c162-4c3a-8c92-bbdda62bc7ee	TCGA-D8-A1JL-01A-21-A17J-20_RPPA_data.tsv	d77673ade36e65269b20ed6e9ab19603	22172	validated
e9d26797-6b8e-4508-b80e-8652c143819d	TCGA-D8-A1XD-01A-21-A17K-20_RPPA_data.tsv	22c1be4ed17475bf8c6349b6750d7d36	22154	validated
f1263a07-10ce-4683-a23a-2458b249da0b	TCGA-A2-A0CY-01A-21-A13C-20_RPPA_data.tsv	8b56859a8362ac388515dc7e17acafb6	24035	validated
dd2c36c8-d531-4b71-be06-ddb0ddf3020d	TCGA-E2-A14Q-01A-21-A13E-20_RPPA_data.tsv	cafcd999a212fe82f0d34c22a19ad494	22146	validated
d71e4536-835d-4085-8ef8-c8ab028d51c9	TCGA-BH-A18Q-11A-41-A43P-20_RPPA_data.tsv	b1564c7afeff5ec3a231172e31c35b38	22005	validated
ec2b4389-58e0-4cf4-844e-4230e0d508b6	TCGA-BH-A1FJ-01A-21-A17I-20_RPPA_data.tsv	9b1a2375807d2e217746beac23acae72	22250	validated
df2dc21a-8219-4f9d-a695-8826a1d4b2a4	TCGA-AR-A0U1-01A-21-A13C-20_RPPA_data.tsv	b6effe1572a34fa4a1834641a972699e	22089	validated
e62e381c-56d7-40ca-9689-466f68b68f50	TCGA-E2-A2P5-01A-21-A24A-20_RPPA_data.tsv	79244dd9913f4d291903bc77c0cc0116	22142	validated
ed94a7a4-3725-4739-9d98-a9c2a507e8b9	TCGA-D8-A13Y-01A-21-A13D-20_RPPA_data.tsv	17656c4c91d072bbb2de52383d9f5b31	22098	validated
d717a9a8-8efb-4b0b-8015-628ea898da21	TCGA-A2-A25D-01A-21-A17I-20_RPPA_data.tsv	ad2224443864143c6b8498d0b6b53a57	24076	validated
e037c639-3a93-4e6b-9abe-48cdd59ec8c2	TCGA-E2-A1LE-01A-21-A24A-20_RPPA_data.tsv	6d6bf00a53a67e977ebe67053e40bd34	22189	validated
cf9014ab-b511-4bdb-96b7-adbbf6615706	TCGA-E9-A54Y-01A-21-A321-20_RPPA_data.tsv	1381d90f41eb3d13561504fa19e7d1bd	22036	validated
f7df34c4-886f-4def-aacd-78f67bb674c6	TCGA-GM-A2DO-01A-21-A24A-20_RPPA_data.tsv	88c58faad03b57903ff284bd20f7bc44	22065	validated
e0873426-d01e-4957-a291-0b5e449137ad	TCGA-E2-A1B6-01A-21-A13E-20_RPPA_data.tsv	de329bc679cb8706c5e3231d7a2989cc	22116	validated
e9d7e966-c1d6-4720-943f-42470860bec5	TCGA-E9-A1NF-01A-21-A17K-20_RPPA_data.tsv	41df8fad0f6f1b2ef375e7265b0a829a	22138	validated
e3a63a6e-9450-4e75-8097-a98c690621ef	TCGA-E2-A15M-01A-21-A13E-20_RPPA_data.tsv	ec8d92da2cff4406d9f60d743cf2da4f	22175	validated
f7a15a04-d286-44f8-b43f-1089dc943835	TCGA-E2-A574-01A-21-A321-20_RPPA_data.tsv	417db858ae8f614493a17b59920bda60	22128	validated
f1e99677-aa42-4ae3-88d9-f7a5faeb170a	TCGA-A7-A4SA-11A-51-A43P-20_RPPA_data.tsv	b0368579470c42a643ad9bd3fdd1fc36	23884	validated
c17614d2-0631-49d1-8958-324c67b1ba11	TCGA-EW-A1OY-01A-21-A17J-20_RPPA_data.tsv	ffba33564958eb90d51124e3a44e9d21	10631	validated
f49e908c-064a-447a-b053-a41257332f41	TCGA-A2-A1FZ-01A-11-A17I-20_RPPA_data.tsv	325297a4cef89d8d09b05a428d7374c1	24122	validated
ed618122-a036-4c81-8f23-4720aabdb132	TCGA-AO-A0JG-01A-21-A13C-20_RPPA_data.tsv	dd401723f5a77c6f3e21edbb252ec426	22236	validated
e02ff962-d897-47d1-8c64-4cb7dc358827	TCGA-AO-A0JJ-01A-21-A13A-20_RPPA_data.tsv	ff62c1db6bd9996e7b7f530e62551762	22191	validated
f5718efd-fb27-44d5-83d6-6dd534002669	TCGA-E9-A54X-01A-21-A321-20_RPPA_data.tsv	36d785a6e1577ea2acb2ff22e37e8837	22046	validated
f3d8ab1b-c945-45bd-99f3-e51f3e29497f	TCGA-A7-A6VX-01A-21-A43F-20_RPPA_data.tsv	20c7a570853055f3901c8f6ef9327c86	24070	validated
fae6ff3f-f734-444b-b133-383d0a15c15c	TCGA-D8-A1XJ-01A-21-A17K-20_RPPA_data.tsv	0ad081ace15e477f7a25db9ff7d56537	22079	validated
f8adbba4-34e2-46fb-ad2b-db2392a88341	TCGA-B6-A0RV-01A-21-A13C-20_RPPA_data.tsv	7ebe798cbe983da26b3b921b61f0da1f	22347	validated
ed0db56c-13fc-4d14-bf25-2230a1fb5a86	TCGA-AR-A1AL-01A-31-A13E-20_RPPA_data.tsv	0b3c6ddbf9fafc2c4665eb432480758f	22115	validated
d878d36a-c175-4fdf-a7de-086135ddc1ef	TCGA-C8-A8HQ-01A-21-A43F-20_RPPA_data.tsv	2bdb96a153c9d3208d28813728c0cc3b	22049	validated
f6efa394-8cf9-4a83-b475-dd0cf468865d	TCGA-A2-A0EP-01A-61-A24A-20_RPPA_data.tsv	146ef9022bf7c8552e6b1c09b3308c3a	23998	validated
ef50df87-f170-479e-b498-6695434f1d14	TCGA-S3-AA14-01A-21-A43F-20_RPPA_data.tsv	f9cb3639cc4fe78b89ae92902eaa1ba9	22079	validated
e9a7334c-244f-48ab-8c0e-74fea1927dd7	TCGA-E2-A108-01A-21-A13D-20_RPPA_data.tsv	b23c9f262c74ca66121a7ecc0dbc0a10	22171	validated
d9345370-18c2-4eec-9332-11b3922cbae3	TCGA-A7-A4SE-01A-21-A321-20_RPPA_data.tsv	0d32dcd4c06ec3d1272063d0c213bda2	23910	validated
fefee644-9233-4326-9908-b29a96c7de0b	TCGA-S3-AA10-01A-11-A43F-20_RPPA_data.tsv	0863dfcfdf8303281423c08af8096ca1	22026	validated
df0dc576-d54c-46fb-9f8b-059886a0bb28	TCGA-E2-A155-01A-21-A13E-20_RPPA_data.tsv	9df1e085867bb5bbb1f761c6f56c40a6	22130	validated
bf494956-b0c2-4db2-a528-6230faf5fad5	TCGA-BH-A0GY-01A-21-A13C-20_RPPA_data.tsv	7de5bdcb03dbc28463117755748323d2	22133	validated
e17b3841-1beb-4795-97a6-041c593203af	TCGA-E9-A3QA-01A-71-A24A-20_RPPA_data.tsv	5cd0536c9a7840eb3ddea17cb6bd38b4	22155	validated
e3b4ce04-db39-4f0c-a5f3-e619e0acb0da	TCGA-AR-A2LE-01A-21-A24A-20_RPPA_data.tsv	5b5a5a11f7c658f8a43846da2b0feeb7	21859	validated
e8df1203-a59d-431f-b280-1222d87416e7	TCGA-4H-AAAK-01A-21-A43F-20_RPPA_data.tsv	399270b4c65dd23ea7992054015c570a	24037	validated
f95db918-7ce0-4938-bda6-eb7908bd8230	TCGA-BH-A18G-01A-21-A13F-20_RPPA_data.tsv	cdd996b26c4fd3e32bdfa0babd697b25	22342	validated
f1c037f0-708e-4cb6-bcac-c5cd980a37bc	TCGA-5L-AAT1-01A-21-A43F-20_RPPA_data.tsv	ccd02f7b75d097b2a527f7e5481b8dcc	24057	validated
fd2aae5e-23de-455b-a717-aec204dbf4b4	TCGA-AR-A1AM-01A-31-A24A-20_RPPA_data.tsv	61bb6a2ccd9b8eb43d1df635f4615ba9	22034	validated
f1f61db4-4bdb-4494-a23c-5b4be3e7af79	TCGA-C8-A12T-01A-21-A13D-20_RPPA_data.tsv	5c81c02440ea840ca2d956af759ed40c	22123	validated
fee556e2-5041-4cae-8705-6bf7cb231958	TCGA-A2-A0SU-01A-21-A13C-20_RPPA_data.tsv	aaa7ec335103976610dfe17e1cf46719	24073	validated
e073678b-37f9-4478-8885-53918db660d6	TCGA-E2-A1BC-01A-21-A13E-20_RPPA_data.tsv	2e0bd9d25cabc828a0e8eeb7227caa67	22121	validated
f4813795-ab26-43b3-babd-1a10219aa9b5	TCGA-BH-A0BS-01A-21-A13A-20_RPPA_data.tsv	de9ccecfc6804d9a72fdd89e60491bed	22309	validated
fc740789-7c60-437b-a19a-dcbb084030e2	TCGA-AO-A12D-01A-21-A13E-20_RPPA_data.tsv	6c72d116f6e6cbb7dbcc4455dfd14e3b	22344	validated
e4add373-d8c4-447b-85b0-f1e8922e2901	TCGA-E2-A153-01A-21-A13E-20_RPPA_data.tsv	5c177c5ed41c526b391c8fb8145b46f2	22171	validated
faf956f0-ecc2-453a-b9a5-dfd75036cb4f	TCGA-OL-A66J-01A-21-A321-20_RPPA_data.tsv	5c9e45cfafb4e5fd1d8ee6537be90053	22105	validated
cf43157f-52aa-439e-b53c-bde9dead2cfe	TCGA-E9-A247-01A-21-A17K-20_RPPA_data.tsv	a45897b0b5adfe69b3fbe25af96a93a8	21986	validated
cfe63002-fd16-4b4f-86df-4ba0b923b4c8	TCGA-E2-A56Z-01A-21-A321-20_RPPA_data.tsv	b9a821528a61c533bc5e8f4ded721b72	22007	validated
eb38031d-4fdf-4964-9986-1ba4c113a8c6	TCGA-AO-A0J9-01A-21-A13B-20_RPPA_data.tsv	f7d24c967512ecd3c268f0ae1ff64978	22059	validated
fce56d9c-adb2-4863-8175-d01733f02531	TCGA-A2-A04N-01A-21-A13A-20_RPPA_data.tsv	252ab69b7ce90584c1bf0f15425364c3	24308	validated
d614050d-5506-40f0-a2e3-8dd72997c7af	TCGA-BH-A0EI-01A-21-A13B-20_RPPA_data.tsv	48615560656b093e52b929cb6cabdb39	22164	validated
fe33693e-c596-4bc2-a2a5-6f13880ff251	TCGA-D8-A147-01A-21-A13D-20_RPPA_data.tsv	0e4ff57d266044ca740ce7ffa1640512	22160	validated
fae201b1-a6b7-4bf6-93fb-dad682495706	TCGA-A8-A08O-01A-11-A13A-20_RPPA_data.tsv	0017edb92ef95bd496dbb02b941acfd9	24067	validated
ef35a656-6c59-4fe5-b689-28b08253f739	TCGA-C8-A8HP-01A-21-A43F-20_RPPA_data.tsv	77be572eaead222c6e482d04d23b2c9c	22024	validated
f8300194-5d3b-4a12-ab20-93d5f0a2447a	TCGA-AN-A0XN-01A-11-A13D-20_RPPA_data.tsv	38a6085c9f71f824bea19f913301b765	22131	validated
f9b43b99-4b75-4a8e-b387-a04d5dfa3ce6	TCGA-AR-A252-01A-21-A17I-20_RPPA_data.tsv	29702c47b47ac0565c48326d0cecde60	22147	validated
f147d7ec-9109-40f0-91cd-0301b0858b18	TCGA-BH-A1FG-01A-21-A17I-20_RPPA_data.tsv	6e7f194f0b2220c7210411a40c36ff7c	22162	validated
ce5f44a6-1009-4e87-ac9c-3243940cf22f	TCGA-C8-A135-01A-21-A13D-20_RPPA_data.tsv	f5a74118d5a9896f5a69b61dcb0cadfe	22156	validated
fa3e1930-aa37-4550-82bd-6ce13e2a4571	TCGA-E9-A1NH-01A-21-A17K-20_RPPA_data.tsv	1133df4593e3271fee0949e45b58f075	22075	validated
b9649ced-4e73-4de9-98c6-7ef95b3b10e7	TCGA-LL-A6FP-01A-21-A321-20_RPPA_data.tsv	d15d6eb5c7a1a53b10acf3d6564f0b2a	22011	validated
d15ebd2c-bdb8-4c09-91d9-9f3095ea10df	TCGA-EW-A1PB-01A-21-A17J-20_RPPA_data.tsv	4528eb9f5cb7f726219bd9a4b2e230d7	22041	validated
dde7a243-5f1f-4d4e-93f5-ee852cdc1c67	TCGA-C8-A1HE-01A-21-A17J-20_RPPA_data.tsv	00b48ee3740d65cd49ccd7167c9c5a8c	21980	validated
fb7910b7-a68c-441c-9c70-fc9f30dd0ac5	TCGA-A2-A0D2-01A-11-A13C-20_RPPA_data.tsv	26ccfe432ce26f1b5be2ba5bdd75a007	24204	validated
df17ce6d-8ee9-4f4c-a692-562e088166ed	TCGA-E2-A10A-01A-11-A13D-20_RPPA_data.tsv	814838e97ac1c342e03ba70686d54617	22239	validated
fd774df4-ec12-45e6-8667-52ad9836fe11	TCGA-C8-A278-01A-21-A17K-20_RPPA_data.tsv	de5c9015285dd2c7f216c61e0cebc801	22062	validated
f6d078fd-4415-4f0d-975b-58f4cab1ab60	TCGA-D8-A1JJ-01A-11-A17J-20_RPPA_data.tsv	d8ea374d4169f39a116f4cd8f706e9ba	10784	validated
fce1f0f8-9681-450c-a4b3-d0b5108cfd21	TCGA-E9-A22E-01A-21-A17K-20_RPPA_data.tsv	f37e66a22874b88690a7ca3ef8c3cfb1	22325	validated
bb2742d4-1e8d-421d-8b82-1ecd06dd2c1a	TCGA-E9-A1N4-01A-21-A17K-20_RPPA_data.tsv	8ef49ef38bbd606fc7c0f986c3409fb0	22343	validated
e2a8ccc4-2282-478a-a269-0d9b7ebe89da	TCGA-C8-A1HJ-01A-21-A17J-20_RPPA_data.tsv	b864b6d6dacd2a4b099ed79a93319e14	22159	validated
e2e26d7e-d82e-4ce7-8e71-4a76135718fb	TCGA-AO-A0JC-01A-21-A13A-20_RPPA_data.tsv	dbc3c5c3c93c7ffc57854e04dca30042	22023	validated
f464a9b2-a36e-4ee0-a000-57931e334f5e	TCGA-EW-A1PC-01B-21-A24A-20_RPPA_data.tsv	dce0277b797b3a564f01d25e1f7039ec	22239	validated
e78e8086-8e7e-46d9-aac4-4c520e17beae	TCGA-BH-A0DV-01A-11-A13B-20_RPPA_data.tsv	29d6d50f8064dd0da2ab0b89aa43494a	22011	validated
cabccb1e-9b57-4613-9836-43e506b8df4e	TCGA-GM-A3XN-01A-21-A24A-20_RPPA_data.tsv	4fae35d99195c1188b399a8db2d146cb	22151	validated
ed046571-e6c4-4524-8f44-281861e18241	TCGA-BH-A202-01A-21-A17K-20_RPPA_data.tsv	82e3bba8ef3d3872b46d850ea62024d3	22329	validated
e135a3e8-e2c2-4c89-86d9-247c021090b0	TCGA-E9-A1N9-11A-81-A43P-20_RPPA_data.tsv	873227b4fed47769e000afb6f2d2d1fa	21910	validated
f7d4bc16-e689-4aff-97a0-30e397266f0c	TCGA-AR-A0TX-01A-21-A13D-20_RPPA_data.tsv	535f35a5104e17def767592ca6d1cf70	22071	validated
ebe57849-77a7-4bc7-b36c-fbd8ceac094b	TCGA-E9-A1NI-01A-21-A17K-20_RPPA_data.tsv	e282c051cefa35ac6d18518623419829	22176	validated
f5e55ce5-9cc2-48ac-ac22-95cdd54c362e	TCGA-B6-A0RH-01A-11-A13C-20_RPPA_data.tsv	8589e672f3fb5de128bb29829522fb65	22284	validated
f3d398d4-6d5b-40a0-858c-8b5fcf5d37ae	TCGA-BH-A0BJ-01A-21-A13A-20_RPPA_data.tsv	3a749daae864c9f1ae2608b595d081b7	22256	validated
f69a1c3e-92c3-45d1-a803-a7f6a02ebaa0	TCGA-A1-A0SF-01A-21-A17I-20_RPPA_data.tsv	e5a3e888387c9d5f996718e440c480d8	10849	validated
fb0c1a06-e176-46ce-8618-b079e89eb01e	TCGA-HN-A2NL-01A-21-A24A-20_RPPA_data.tsv	64c7cecee212cfe0ae34d08a384984b9	21970	validated
c1c08266-791d-48d6-bb27-8d2fcf38c18a	TCGA-BH-A0DK-11A-21-A43P-20_RPPA_data.tsv	83c3a1ed90bba2b2bba9adc545d55c54	22030	validated
ffbe38a2-4203-4c12-96b0-30f88f6472bf	TCGA-AC-A2QI-01A-21-A24A-20_RPPA_data.tsv	36325249adcf2cc8523818c28bd7cf65	24056	validated
c51b88a7-5ead-4927-9c94-e769e37e255d	TCGA-B6-A0RO-01A-11-A13C-20_RPPA_data.tsv	2ee419a0741406820666ceae20d4093a	22242	validated
c514a9fa-c5c1-4cd3-a135-39ed9ad8a903	TCGA-A7-A3J0-01A-21-A24A-20_RPPA_data.tsv	8fd3dc162f2327b2c4698d82eb0cecb2	24071	validated
c7485aa4-b527-443b-8b4d-b9261470955e	TCGA-BH-A0B7-01A-21-A13B-20_RPPA_data.tsv	9baa650b963ce1c439fdcbdce7348d3d	22184	validated
c6437ac9-92d3-4edc-af2f-b63adc24d6a0	TCGA-A2-A0ES-01A-21-A13B-20_RPPA_data.tsv	37c8a18843f97c5d8ca7f641242e9af2	24061	validated
abb0332b-d15a-45db-a369-6859605085c3	TCGA-EW-A6SB-01A-21-A43F-20_RPPA_data.tsv	d46cc7e3e2e0f4a914f078d8a0b57b83	21957	validated
c8cf9570-4933-4fe2-b0b7-f5d6a4b76791	TCGA-AC-A62X-01A-21-A321-20_RPPA_data.tsv	b381b8ef8b26f2df51fba7dc2d02f945	24046	validated
c09a9928-04dc-4820-8978-7d5977b5b2a3	TCGA-AR-A0TZ-01A-21-A13D-20_RPPA_data.tsv	2794474f744414216b5180d8699a2d85	22008	validated
aba8fb8c-229a-43f3-8da8-26fa69b3c1db	TCGA-E2-A1L7-01A-21-A17J-20_RPPA_data.tsv	d81c0e47686a54492bf06e6e0d04068a	22205	validated
b01f9834-a6c9-4236-a8aa-d1a6ea5a2eda	TCGA-B6-A0WX-01A-21-A13D-20_RPPA_data.tsv	c77d478c0915ffb665a1f34ac77d3a6f	22164	validated
ae1191bc-c581-4354-b90e-78e662078601	TCGA-D8-A1XW-01A-21-A17K-20_RPPA_data.tsv	3aba33ee6a28f73dfbe9af10706b8f79	22191	validated
007f7d75-c128-44a6-af8a-849d7c379e5a	TCGA-BH-A0HK-01A-21-A13C-20_RPPA_data.tsv	b2c22894784f58c08c4eddf13529df85	22094	validated
b3339584-ad5c-4e2e-b6e1-7a5f73576060	TCGA-A7-A3J1-01A-21-A24A-20_RPPA_data.tsv	e686a1184c7c1a1b8b940c57745f34cb	23996	validated
046c34b5-7c6d-4504-98c8-959e14d136ee	TCGA-A2-A0T5-01A-11-A13D-20_RPPA_data.tsv	b108e2c59fca9579cd644e74f1115d7e	24095	validated
030e55c2-5332-4769-8327-f6691ff7aa9e	TCGA-BH-A1FL-01A-21-A17I-20_RPPA_data.tsv	5626aa2a83a0ecc713c0ce2e2abf0236	10765	validated
06d1c089-ea7e-4957-8a6b-8b216fe83c55	TCGA-E2-A15E-01A-21-A13E-20_RPPA_data.tsv	5d1f3992779e4e5f658d4cb53569b6dc	22179	validated
0613a819-9e9f-4d63-ac76-fca9646eebc1	TCGA-E2-A15S-01A-21-A13E-20_RPPA_data.tsv	055f64839f8d071484981ec2c2281685	22131	validated
25f62766-d8ff-4d88-a307-7db3b4ab2f7e	TCGA-BH-A0E0-01A-21-A13B-20_RPPA_data.tsv	b060e5f0d4fe1feb77ffe1d3d8bc3491	22144	validated
092c003b-bf98-48e9-9f7b-cd7fed1194f4	TCGA-E2-A14N-01A-21-A17I-20_RPPA_data.tsv	74df2c0694366c3dea4afd77c3bb53e3	22121	validated
26d35f75-2564-402d-afdf-d431897e91ee	TCGA-A2-A1G6-01A-21-A17I-20_RPPA_data.tsv	067c28741309c7c393ecc33cc9a2d490	24169	validated
25e91121-9265-46bb-b999-6581cb256ab0	TCGA-D8-A1JF-01A-21-A17J-20_RPPA_data.tsv	250b19aeede0b02a3ed77b2ef415d657	22289	validated
27109933-254a-4ada-a5d0-556453b79fd3	TCGA-AC-A3W5-01A-21-A24A-20_RPPA_data.tsv	dfdd12e78ebfbf403eb2a2d9d6608a99	24084	validated
2753220f-38a9-4b57-b69b-62434fa467d7	TCGA-A1-A0SO-01A-11-A13A-20_RPPA_data.tsv	4c298355fbb522ca407a3348f7bc8dfe	24075	validated
2810bde5-2d11-4e29-a81f-7188d17f992a	TCGA-GM-A2DL-01A-21-A24A-20_RPPA_data.tsv	28422cc5e4686a9044123bd0f482b8cd	22125	validated
275b945f-bce6-4ac0-b1a4-4b333a6569b1	TCGA-E9-A1RF-01A-21-A17J-20_RPPA_data.tsv	336a33704c328545c9b586c50cdcc04b	22162	validated
28fe3b14-14e4-4d2e-aedf-57e13f5d0c6e	TCGA-BH-A0B9-01A-21-A13C-20_RPPA_data.tsv	7bc8d5368ba4c12d10c52156e61e335b	22116	validated
2b8ca88a-d8de-4734-97b6-2414d96dffbc	TCGA-A2-A4RY-01A-11-A321-20_RPPA_data.tsv	4a881a2fac00a6f6742976972ca34009	23927	validated
e6f927ef-840f-438a-9559-863cc64f71e0	98447eef-e5af-4bfa-a215-7a1edd601c46.rna_seq.augmented_star_gene_counts.tsv	9efa2d1eab60fbbb19aae481bc97ddb8	4257426	validated
f69ca0e5-201f-4066-81a5-c5b9c8a5012c	23b39087-8003-4e5b-a1f8-b50b0919bcca.rna_seq.augmented_star_gene_counts.tsv	e984b12705a2619fe0cb1db8dc701e84	4240425	validated
29eccddd-f785-4e33-a0a0-23d021c1a032	TCGA-AC-A6IW-01A-21-A43F-20_RPPA_data.tsv	730cb452407069eac93b3fe5203e6720	24060	validated
29672b1a-18f3-41c9-94f6-838c2df78108	TCGA-BH-A0DT-01A-11-A13B-20_RPPA_data.tsv	c7d2e67c1bed64009de9bf90676c7d44	22103	validated
2b3cd146-5b5d-4859-9769-7495e176820d	TCGA-E9-A22A-01A-21-A17K-20_RPPA_data.tsv	f4094b45903c9afdd944f0464ad70610	22225	validated
2a4fa6ec-047f-413b-863d-027b5c330780	TCGA-A2-A0EX-01A-11-A13C-20_RPPA_data.tsv	9f6c74f728d9b8fdf009feb8e088e627	24069	validated
2b383311-9884-43a6-9d3e-1792199e4f2e	TCGA-AC-A6IX-01A-21-A43F-20_RPPA_data.tsv	d7d57c50c2d134b02d7c0206c042311d	23975	validated
2a5ec734-09d5-4577-97c9-2a5302cd7157	TCGA-BH-A0E9-01B-21-A13A-20_RPPA_data.tsv	ca36dd0ac983c6cafa1da93bbb4bf7c6	22195	validated
2a43dc1b-b719-481e-8e30-def72d47886f	TCGA-C8-A274-01A-21-A17K-20_RPPA_data.tsv	084a5409094d5889fff0c40a0609ee65	22148	validated
2ac7598e-1954-43ca-981c-394edb71d0ba	TCGA-AC-A3W6-01A-21-A24A-20_RPPA_data.tsv	7e6b0cab17a173018a815cd6cad38492	24021	validated
2ac74d8d-61a0-4b63-ba24-0148819cecb5	TCGA-PL-A8LX-01A-21-A43F-20_RPPA_data.tsv	4d0f5e28d3e916d146199561c3e7d9a3	21990	validated
2b4e7524-cf14-4237-85d1-c4306251f7a1	TCGA-C8-A27A-01A-21-A17K-20_RPPA_data.tsv	6487e293b829a8640294e61027f60f2b	22003	validated
2b788184-83d0-4206-84d4-93e44478c7bd	TCGA-BH-A0BM-01A-21-A13B-20_RPPA_data.tsv	f8635860c9afc2b37625ea18d96ac045	22090	validated
6efd37a6-1669-4cdd-95b6-60c688e1e236	304b7293-0a76-4028-9a18-58c87c751ceb.rna_seq.augmented_star_gene_counts.tsv	c9eecbd1aa38a8078ff41e125d49fc53	4212734	validated
e8149278-3269-4dbe-9500-7045fd56cd2f	2f05f114-9769-48e4-978c-6bfe1f2f372f.rna_seq.augmented_star_gene_counts.tsv	500360106c1dad9255291b442ebae452	4221669	validated
507952aa-23c0-4239-ae19-04d8f862acc2	55d29bdf-c959-4eda-ab2b-e09d7abb58fa.rna_seq.augmented_star_gene_counts.tsv	be0a14cf9d711fef977c6f1433337e30	4249910	validated
9c99e8d0-a96d-4252-8ea8-e15bfae278c3	3bbc2702-3fa1-455a-9c68-bf082850d9be.rna_seq.augmented_star_gene_counts.tsv	b583fa60b0b7f6060041327c70fceabe	4239589	validated
c6ec90b5-d323-4a55-b48a-c3acf38557ba	92e64d91-88d8-4b1f-ab56-b593748b9f19.rna_seq.augmented_star_gene_counts.tsv	0a4467b5482c0efa4c43c324840fcaa5	4245766	validated
f63a40ad-26af-48d6-bb36-91fd91d32e6b	90a1bbd2-6b26-4d1c-b255-df5499d1da6c.rna_seq.augmented_star_gene_counts.tsv	2819e5ef9e526856834e276e3b72ee25	4234478	validated
9c55de9c-a13e-4772-9a5d-4cde38f75cf3	9899646e-d5be-4429-a7f2-0251bed9721d.rna_seq.augmented_star_gene_counts.tsv	4f8e84bf768c4c22ebeee863ad212dc2	4240594	validated
5030e484-7981-462f-b78d-9fdf1a8531c5	95305dba-073f-40d7-aa20-66553b41bdf7.rna_seq.augmented_star_gene_counts.tsv	2bf28e822dabac469a9136a6b58d1f89	4250231	validated
4ad2cbb3-5bca-462b-af1f-8a292c317722	e8909d26-a289-4dc7-a819-5883c621efac.rna_seq.augmented_star_gene_counts.tsv	72467f75385aa52acfaa414be2282a96	4262880	validated
eff9c23b-fc85-403c-8e88-86b4def8ced1	e7c2b898-cd11-42a1-b309-b4de1ab01965.rna_seq.augmented_star_gene_counts.tsv	56d9ffbc1ed4db20827e893593f2c68b	4250007	validated
467cc312-373e-4655-a07e-533ccb133b22	f4d60a0f-dc11-4005-8d59-7511ba4de8b1.rna_seq.augmented_star_gene_counts.tsv	0f5661872af27897e62c16e52f6518e5	4256900	validated
d5120825-ab1f-446c-af1e-3be57846a15b	ed178c34-0b29-4f65-bdf5-a39969111ca8.rna_seq.augmented_star_gene_counts.tsv	9a84ad0bd52c155c8f212eb28de3841a	4232469	validated
2c021122-658b-4d23-9213-79564483d436	TCGA-C8-A12P-01A-21-A13D-20_RPPA_data.tsv	a0f68b1a20055d52a3faced20dfc5513	22147	validated
ec9437c2-dad0-471a-bd2c-faa61846af57	fb120cb4-2cee-4848-a60e-6c1fba723dc9.rna_seq.augmented_star_gene_counts.tsv	4d151583ad711eb77ee79a83c7660543	4218779	validated
f0a63361-78bb-4a7f-9d78-31f7b2980ba2	1008e8d8-a93c-4779-80b6-1272322e7c52.rna_seq.augmented_star_gene_counts.tsv	7c75b69a65b6f1da8641783c6505586c	4224263	validated
f1dc7a14-29f1-4fe1-bc67-01e0776d6b40	00a26384-1b1c-4db4-9664-75fb9b3febdb.rna_seq.augmented_star_gene_counts.tsv	c37c8d05e1c8764e281094f3b7124c63	4249777	validated
2d94ef75-f4f1-425a-bb19-1e5e4c5b63c4	TCGA-BH-A1FE-01A-21-A17I-20_RPPA_data.tsv	e78c15812f98a6920927ae6ab9ee490a	22150	validated
41e79241-b5a4-4541-848b-e20e693e8ee3	22c2b380-799e-4fad-ae38-46a916c592d5.rna_seq.augmented_star_gene_counts.tsv	5667e8edecdc6efc588e8ef4fc97e41f	4239996	validated
39e5a93f-7474-44f8-974a-7ce44f909002	e88a6a51-24b3-4b52-bd5a-f306f1c9e0d9.rna_seq.augmented_star_gene_counts.tsv	6aab2c4346bb9a2e0478002f332c1165	4248157	validated
2d9451aa-7470-48bd-ac0d-f0f915591a83	TCGA-D8-A1JS-01A-21-A17J-20_RPPA_data.tsv	56e1b603d4749078ffb0acaeb747eb1b	22203	validated
2da4ca2a-877d-486c-b3ee-717cbae369f0	TCGA-LD-A7W6-01A-91-A43F-20_RPPA_data.tsv	6a9e27bb9d9cc99819ca65c755a71688	22052	validated
2e7155ab-071c-495b-a1ff-c76158137a72	TCGA-E9-A248-01A-21-A17K-20_RPPA_data.tsv	f5911e4a88cca989e7868954a72c9f42	22117	validated
9415696a-44d9-477f-aba3-0a30ded48778	3c3c4741-8eda-46fe-8d36-2cd683f4a987.rna_seq.augmented_star_gene_counts.tsv	499716ba48c06fbb26cfac299f5d70c9	4252245	validated
99502a82-c77e-482b-8589-82d9ef82d5d1	79beb4e0-5066-481f-b432-94d69219bfe8.rna_seq.augmented_star_gene_counts.tsv	188818c927caae1913b01f1b522d7ef4	4241886	validated
2f3f4ec1-37af-4abc-8bea-d3f493e4f80a	TCGA-EW-A6SC-01A-21-A43F-20_RPPA_data.tsv	400a21efa1b20d282c6dd24f620a5232	21954	validated
02e08315-4d34-421c-acc0-129b1e1de38b	4a88d54f-c88c-4ffd-84c9-069b53f2cb28.rna_seq.augmented_star_gene_counts.tsv	1fdcecd478e911b9a62234c1de04a7e8	4252919	validated
acfa0ea5-3345-4734-9917-d3acc10d1a15	9d515fd5-009a-4c32-95e7-042909d70b9f.rna_seq.augmented_star_gene_counts.tsv	b58e84564ba4fb9cc94b556b75652ade	4245085	validated
e20d0db7-984a-4bcf-9f1e-54ec63d55a2f	9e563a6c-1c6f-4901-a1af-f1ef2d8da025.rna_seq.augmented_star_gene_counts.tsv	d0c7c952df35e5ceae405226060056e3	4224223	validated
bf6e2b60-d65b-4963-8e8e-49ab3f93c3e1	c9f641bc-d9fe-4cd6-8e73-bbf6935aee52.rna_seq.augmented_star_gene_counts.tsv	5815b5ad5ccd1a921c59f7feb719d239	4255631	validated
fad07753-c9c6-4eba-8f43-09740bff6d69	4e3fbf45-1a73-437b-8d85-29aa0c8ac6b0.rna_seq.augmented_star_gene_counts.tsv	5e5fe7699c7ffcd79fbbdf2dc129ca63	4237457	validated
2f79f125-edd1-44b1-9d55-8e1f7c45753c	TCGA-E2-A14Y-01A-11-A13E-20_RPPA_data.tsv	686fd0010f655401f14beec7cad5a74f	22039	validated
fde3b574-b9be-4dc2-a5ae-aaab8a0bbd26	ca9d1ab5-ea78-46f4-9225-8147639d013c.rna_seq.augmented_star_gene_counts.tsv	57a2b56de75548702b03a3a2fbeb90b4	4252414	validated
fcb1b40a-85c0-498c-881e-7161edcf39e6	fd98106a-a2c6-4f23-86f5-66436c2501e5.rna_seq.augmented_star_gene_counts.tsv	6e4e99a683d5e4a8cacb99f886093b31	4243662	validated
3173998c-6bc9-4aab-8ddd-3d6091a33f3f	TCGA-B6-A0RU-01A-21-A13C-20_RPPA_data.tsv	6f383778b50d5bccb3ec9c42aea8fa33	22301	validated
fed0a382-2eee-4acc-af00-53a9fdcd2a61	2c1b1cbb-6e9f-4416-8faa-abb31d6b4e0e.rna_seq.augmented_star_gene_counts.tsv	733e3e9a8286d978ad0086d037b3ea8e	4245343	validated
32bc7cf9-5a2a-424b-bf0d-b8bdb580fee5	TCGA-AN-A0XS-01A-11-A13D-20_RPPA_data.tsv	1f283464e94071f0a204dfcc8686ffcb	22064	validated
317e19a3-3455-4452-ae28-0a6675b8c803	TCGA-A2-A0T3-01A-11-A13D-20_RPPA_data.tsv	a08e33d05329b8ad4d29756aaec234a3	24005	validated
32c53f97-9b89-4470-8694-611120f5671a	TCGA-AC-A2FE-01A-21-A24A-20_RPPA_data.tsv	267da1c7aa2471a130c786e11395227f	24007	validated
349c731a-6a47-41c2-a83a-ff2a3da1861e	TCGA-OL-A5RZ-01A-21-A321-20_RPPA_data.tsv	4d6b5beb064b55b2d0600a740abb8c51	22006	validated
287a036d-5b2d-4faf-93a0-cf0be006fa6b	52ff2501-c6d1-4469-a2b7-c458d98cfc8e.rna_seq.augmented_star_gene_counts.tsv	2911da0d8dafaf463082325d72f14e0b	4248162	validated
3667e868-cd91-458d-be8d-b78ea81b9d1f	TCGA-A8-A09X-01A-21-A13A-20_RPPA_data.tsv	e0a56162d546a8652baea9535f7920c6	24080	validated
3c603381-53a2-4047-8277-2b97862d11a4	TCGA-A8-A06Y-01A-11-A13A-20_RPPA_data.tsv	3c1f96186e6e3117b27ca926e779735f	24089	validated
3c162169-bf74-4076-a263-29d3ca377a44	TCGA-A8-A07R-01A-12-A13B-20_RPPA_data.tsv	d117f327adc3dc035fdea5f6a7ea4ecd	24073	validated
4067cee0-9ee1-4393-b4b3-50a7065e6f71	TCGA-AN-A0AM-01A-21-A13B-20_RPPA_data.tsv	6a592d0a9f90591447989f6eafc5fe28	22247	validated
3cac4a7b-0034-4c35-9676-d4eea6a84c3c	TCGA-A8-A07W-01A-21-A13A-20_RPPA_data.tsv	b6dfc5b5afb61c33538cf4bd11aa2804	24072	validated
4240a69f-a3da-4b90-aa38-11d84c721f1d	TCGA-BH-A0E1-11A-21-A43P-20_RPPA_data.tsv	36663f750d622e3fcbe76c6ad1e89785	22012	validated
4204e182-f554-465d-a9c8-34a9ab09c146	TCGA-A1-A0SK-01A-21-A13A-20_RPPA_data.tsv	f9cc8525487d0c5225e35a6d75a808f7	24026	validated
43a6516a-3d06-42b6-a409-00d6dbd7de2f	TCGA-AO-A129-01A-11-A13E-20_RPPA_data.tsv	81a0de41e742ab68c914e0e0b5b4e175	22278	validated
439b2b47-d666-4411-a77f-20138ba97414	TCGA-BH-A42V-01A-21-A321-20_RPPA_data.tsv	53367b6a52e9336daa0da1afc05d0d76	22096	validated
46e021d6-5316-46a3-929e-7f286bd13240	TCGA-E9-A1RF-11A-41-A43P-20_RPPA_data.tsv	722abd8601443137c233d651268ab237	21894	validated
45be4f73-a228-4fc5-988a-55daf54121f7	TCGA-AR-A1AH-01A-21-A13E-20_RPPA_data.tsv	1a110e315ddea2ed63887fdbe45ec518	22295	validated
48895e78-81fa-4c34-b4b3-bf826bdba3d5	TCGA-LL-A8F5-01A-21-A43F-20_RPPA_data.tsv	caeb785c799566a796a1a1e178a41e25	22053	validated
488facef-c4dc-49b4-a97c-69f8ad273f4b	TCGA-A2-A0YL-01A-11-A13D-20_RPPA_data.tsv	8b48aba8312c1ec3c4a33a2276d2c87c	24052	validated
48611244-3e07-48bd-b409-3b2971cba42c	TCGA-E9-A249-01A-21-A17K-20_RPPA_data.tsv	562dff1e7d972629db6b256e414cfe8b	22143	validated
4a0b678f-15c1-4577-87eb-000bc34d5eb1	TCGA-A2-A4S0-01A-11-A321-20_RPPA_data.tsv	3d0109deaeec2a0114c6a1595a85a5b5	23949	validated
49af6fcb-15b8-47db-a3dc-0d88d14ac6d1	TCGA-A8-A09G-01A-11-A13A-20_RPPA_data.tsv	20db45f65d8a5b5ac5bd7a02d90646d1	24051	validated
4b2cd1d8-482f-4ccd-a1ef-6ed489c48d74	TCGA-A8-A09K-01A-21-A13A-20_RPPA_data.tsv	32b3bb111ef7245c377bde7eb81105fb	24096	validated
49ec713f-d19b-4911-8879-0c298727c975	TCGA-E2-A15J-01A-21-A13E-20_RPPA_data.tsv	b1a767b1bd45c9bb880ca310bda3f8a1	22175	validated
4bd31a64-7874-414c-9e4d-cf37fe18b255	TCGA-AN-A0XU-01A-21-A13D-20_RPPA_data.tsv	b2a7e16347d97e5a0a30665a6682c5bc	22089	validated
4b55196b-6d80-4e66-9bab-f9ffb7059f69	TCGA-BH-A0BZ-01A-21-A13B-20_RPPA_data.tsv	8736a4cfbfdfa84c41495cc2519599e1	22176	validated
4c2c5128-299a-437e-bdcd-bc4a681b7501	TCGA-A2-A0CK-01A-21-A24A-20_RPPA_data.tsv	25222813894fcac0fb131a2a4eb92abb	24228	validated
4b8c3cc8-9a28-4590-81ff-0e7fa72094f5	TCGA-BH-A18L-01A-21-A13F-20_RPPA_data.tsv	cd12abf42f3eb71602a8ef9b27d00a77	22298	validated
4d05c7a3-e89f-4325-bf76-e22a7592942a	TCGA-E9-A1N3-01A-21-A17J-20_RPPA_data.tsv	f09e6d0023c0b8ca35c0b7d1faf7a341	22124	validated
4cf261ac-5c9b-4c2e-83df-cd14819c66ab	TCGA-BH-A18R-01A-21-A13E-20_RPPA_data.tsv	99adb84445035423799ff5eb358a86b4	22242	validated
4d2646e9-4faf-41e6-9fb5-edbeec2d8dfb	TCGA-LL-A5YO-01A-11-A321-20_RPPA_data.tsv	284b1fcd7147c505b9cd98a3b50717e6	22019	validated
4d61d7b7-8be2-4375-b348-04031ca6e441	TCGA-GM-A2DC-01A-21-A24A-20_RPPA_data.tsv	47becd43eb2942b22558bc2c58a255a6	22141	validated
4dd95629-0ae0-48b1-90b8-df27a82cbdf0	TCGA-D8-A73U-01A-21-A43F-20_RPPA_data.tsv	6f87b4b0d8fa6e593f9ba08f8ab1ecb0	22050	validated
4dd4c588-a3da-43c7-972d-030ba7845671	TCGA-BH-A1FN-11A-41-A43P-20_RPPA_data.tsv	a8a6e5bac6fa5f06aa1be2f2e112b388	21929	validated
4f0116e5-2d30-4db1-886a-e121916851c8	TCGA-BH-A1EO-01A-21-A17I-20_RPPA_data.tsv	4fb78acf4f6614f6025d6eb633d6b951	10601	validated
5077ac36-a69b-4e5e-92ff-b82a3f103bcb	TCGA-E2-A10C-01A-11-A13D-20_RPPA_data.tsv	f02568507d36adf32f40e525ee7af1fb	22072	validated
4fd7ac79-70b5-4e2e-9a1c-c1e9a29c20bc	TCGA-BH-A1EW-11B-41-A43P-20_RPPA_data.tsv	052fcc02c76544adc56ab5ce8c475e5a	22045	validated
511e9477-3a71-403a-961c-aca08b5a3d45	TCGA-D8-A142-01A-21-A13D-20_RPPA_data.tsv	9d8f93fad0638eb3c46530def659deed	22190	validated
5078f7c4-69cb-4f8d-a48a-68e7a3977f3b	TCGA-E9-A1RB-11A-41-A43P-20_RPPA_data.tsv	ab403f548f9eab0149e06b9ab6a01b86	21846	validated
572a9f07-f936-413b-970c-7b171a700b53	TCGA-GM-A3XG-01A-41-A321-20_RPPA_data.tsv	30c91f495c1ae4edee577e69a3a8798d	21973	validated
55560363-6993-45a7-9bdc-634596bc7eac	TCGA-AR-A24R-01A-21-A17I-20_RPPA_data.tsv	4f325cd7514a935cf62a30106188103c	22110	validated
69f5df3f-273f-4e02-934b-af9c9ec52067	92e1baff-0f43-4841-aab9-fdda0078673a.rna_seq.augmented_star_gene_counts.tsv	b690d85fad7f9487927b89b7fa9329e9	4252642	validated
555a04ad-5e9d-42f5-aea1-6fc0a6ebde63	TCGA-B6-A0I8-01A-21-A13B-20_RPPA_data.tsv	a78c67ca64b83bd73159c5f9215ca5c5	22022	validated
582a3c77-d213-427a-8c95-6f96b969a921	TCGA-LL-A5YM-01A-21-A321-20_RPPA_data.tsv	c0d4db386cea2f1a1c553c61e054341d	22150	validated
579a5a6d-97ab-4346-9802-752bd9729432	TCGA-Z7-A8R6-01A-21-A43F-20_RPPA_data.tsv	1a4d552d380cdeee0d5263e405cbc22d	22044	validated
0b828652-3d26-4cb4-997a-a016613e7881	TCGA-AO-A0JE-01A-21-A13B-20_RPPA_data.tsv	1dff86c488f6891104771a18cd8ce928	22125	validated
5856dfc6-bb59-4644-a663-ccbdfacc615a	TCGA-A8-A06R-01A-21-A13A-20_RPPA_data.tsv	11275df4ceac3a98b27daf6883a5fcf0	24108	validated
0ba6f590-5ba8-4c5f-b342-7715cb73a4ae	TCGA-D8-A27T-01A-21-A17L-20_RPPA_data.tsv	9d2d2d875179376bdb1697d3a2ee5cca	22258	validated
70ea9273-29f3-425a-ba66-5b75db62c9b7	8f6c4058-6bdd-4f85-94ed-874966ffec55.rna_seq.augmented_star_gene_counts.tsv	bfd0d9a6d3be189dc7dc7a044ff5b7f4	4244086	validated
5b9b4ef7-734c-4430-bc47-69627a13cc8c	TCGA-AO-A0J5-01A-21-A13A-20_RPPA_data.tsv	ab036f2c47cfa4dc6fbb4204d0c9c5af	22092	validated
5b69334c-1019-4341-8373-6fd4f3f3da35	TCGA-BH-A0DP-11A-21-A43P-20_RPPA_data.tsv	7e090cf2e8e780ceae3aac4e051e6322	22101	validated
5c8b30af-d63e-444d-9917-1e40fd85a393	TCGA-BH-A8G0-01A-21-A43F-20_RPPA_data.tsv	7c784c1e118a50b3ad53564954386c6e	22060	validated
73edea85-f978-4c99-b9c3-fda3ffc6a065	f8efdeb0-a8f8-4e2d-a52e-43d033e4ce6f.rna_seq.augmented_star_gene_counts.tsv	d0b44db8b3ceea8f9f5b9634a670fba4	4249680	validated
5cb55345-bbc1-49ed-99cb-a76908b8e206	TCGA-BH-A0HL-01A-21-A13C-20_RPPA_data.tsv	fde70f59f85611706ba2bd2e9c1b08e2	22155	validated
75182885-7501-49b1-bb0d-8a88da1080a3	0965a7ff-1a9f-4cc6-a822-970390b2de58.rna_seq.augmented_star_gene_counts.tsv	59df9be9f00b5d6de76aa042f856684a	4245349	validated
5d17f6c8-96f0-4172-bad6-5cc6b3f2bbaa	TCGA-EW-A3U0-01A-21-A24A-20_RPPA_data.tsv	83017f47c4a11733cded0eb187982d30	22166	validated
0b953912-5be4-4353-9466-a429570cc650	TCGA-D8-A1XR-01A-21-A17K-20_RPPA_data.tsv	aa80bff5d955d8b80ac40a812ebc11bc	22122	validated
773071d4-438a-4da7-b833-d2d172c4c4e2	358a0311-c6aa-456d-a52b-6b6b08b0a863.rna_seq.augmented_star_gene_counts.tsv	8fd28d178841468e8ff7473d1521e1af	4246902	validated
5da99c94-a6a0-43f6-ae33-fe5b198fbde6	TCGA-D8-A143-01A-21-A13D-20_RPPA_data.tsv	5a9dc4be5caf07547c82b4918cda9c90	22033	validated
7882ff91-e415-48ae-9151-26b55f1cfc57	2b5864c9-7577-4e93-8d22-1f45a98267f1.rna_seq.augmented_star_gene_counts.tsv	3337bb07f0afd8b6d06911ba132616c0	4221522	validated
5e34d92f-c8e2-4a14-8a33-6b16681793cf	TCGA-A2-A3KD-01A-21-A24A-20_RPPA_data.tsv	b840c27b6880142da70c749077fd6535	24042	validated
5ebac08d-a400-4086-a69f-89f93b043ebe	TCGA-AR-A24N-01A-21-A17I-20_RPPA_data.tsv	2a5744057e817ed2a23402477abee28c	22109	validated
7915bbbc-7e5b-4439-bea4-12fc7f639d6d	e1edc70f-0307-4283-9efc-77feb465c9df.rna_seq.augmented_star_gene_counts.tsv	595e5d383e4876c749c355dfa9e64eab	4249038	validated
5f6205aa-9d51-4c11-9414-14aff9a997f0	TCGA-A8-A084-01A-11-A13A-20_RPPA_data.tsv	022d646369e0fb0fdad7e43de6165b74	24041	validated
5ed66fc2-fd8a-4c2a-aee6-41b4a3ef0491	TCGA-E2-A14O-01A-21-A13E-20_RPPA_data.tsv	cec20b7479933c1e818d80a23db8afba	21961	validated
5f8eaec9-02fc-47c0-a3a7-97fa39b7fbfe	TCGA-BH-A18J-01A-21-A13E-20_RPPA_data.tsv	74712193cc951757c7109414c53287aa	22040	validated
5f91ac19-b0ef-4203-b1cb-cefb9771bd24	TCGA-BH-A0HK-11A-21-A43P-20_RPPA_data.tsv	d961dca295c25b0fa345be643e176d3d	21968	validated
60c7b141-2279-45cd-9024-d8fcb03ee3c8	TCGA-EW-A424-01A-21-A321-20_RPPA_data.tsv	0d5b96beca1a61124079a92d1aca9f41	22091	validated
5fa29284-1917-48d8-a1a6-9bff3cbfbaa1	TCGA-A7-A4SA-01A-21-A321-20_RPPA_data.tsv	3af719a29e499ac9db6fe2ead4d4f29e	24033	validated
611ec7dc-b186-4619-be92-ee0394fa470b	TCGA-EW-A1PE-01A-21-A17J-20_RPPA_data.tsv	5d071c4330b177ddf1cfa3df081f3780	22123	validated
6098cf77-ce04-4ee8-b02b-26974b9afa64	TCGA-A2-A0YI-01A-21-A13D-20_RPPA_data.tsv	c39ba3688d2bd46238acd1ab98a197fb	23968	validated
611835e6-bf14-473f-a95c-75fb31885397	TCGA-D8-A1JM-01A-21-A17J-20_RPPA_data.tsv	5b66508d6277f0bc54ab9af9bb5ce211	22222	validated
615e3591-62fd-4495-ba7a-567dffa15895	TCGA-D8-A1XQ-01A-21-A17K-20_RPPA_data.tsv	bca45359d4ac87ab3399992d7f751d4f	22265	validated
629e7a08-e5d3-4a3e-8080-ef63a079d61d	TCGA-BH-A1FD-11B-31-A43P-20_RPPA_data.tsv	b5fbba838f6161f3a5a29e5071bf299d	21952	validated
627e8cd9-47ce-4f19-962a-60038a6ed340	TCGA-A7-A425-01A-21-A321-20_RPPA_data.tsv	9a1c15ecf688dd0e50e6c0e42020c60b	24024	validated
62eb88f1-fa8c-4a2e-a612-67236942ac1a	TCGA-E2-A1LL-01A-21-A17J-20_RPPA_data.tsv	74fe057209f2c6fdec543a13f028429d	22072	validated
63374e4d-b772-4e83-9292-e18b94b5654f	TCGA-A8-A09Z-01A-21-A13A-20_RPPA_data.tsv	9e93b8d0bf34e774b28877affdb1581a	24082	validated
6501ccf8-f175-4f91-beeb-4305f7456917	TCGA-E2-A14W-01A-21-A13E-20_RPPA_data.tsv	5d87980278649b7bc8d5b446667227fd	22115	validated
65482e0c-142f-40e5-a467-02421b54fd5f	TCGA-C8-A12Z-01A-21-A13D-20_RPPA_data.tsv	9cb2e1aaac6cf948646a93f0a09ec1b0	22172	validated
654916a5-0841-485d-a674-053b212e2814	TCGA-A2-A0EQ-01A-21-A13C-20_RPPA_data.tsv	326b0aa511a0fbcb4988e594b0c1fe77	24091	validated
0a6cf30e-e9dc-47e6-a71a-523aed45ec6f	TCGA-D8-A1X6-01A-21-A17K-20_RPPA_data.tsv	2cfce85ab20ebb601f4da4df3408574f	22080	validated
654a5ea5-0e68-4ade-8c55-541f9a126ef4	TCGA-A2-A1G0-01A-21-A17I-20_RPPA_data.tsv	252a0cd32c0b043eb28dca1f7a0b0d8f	24078	validated
0a740973-2e39-4c83-8d66-f2e9d9ad4fb6	TCGA-D8-A1XZ-01A-21-A17K-20_RPPA_data.tsv	485656adb0998236565f944d433817e4	22206	validated
65ea3da0-047d-45f0-a071-599b656241bc	TCGA-BH-A0EA-01A-21-A13C-20_RPPA_data.tsv	0fd93ff8f72d90932bd323876bfcef39	22142	validated
66167a9f-2bec-4097-9de8-5acf540b195f	TCGA-E2-A107-01A-21-A13D-20_RPPA_data.tsv	eee7d15cdc6f42070575c4ba01553452	22130	validated
0a7421d4-5722-427a-9643-da1074e5c25c	83f93d3f-d038-4773-a671-0f218f53821c.rna_seq.augmented_star_gene_counts.tsv	ded910118e9a4b6fdbcbb4c044b91df9	4242686	validated
667a20cf-3a1d-4ce1-b9ab-5c69d140240f	TCGA-AR-A24K-01A-21-A17I-20_RPPA_data.tsv	560b49959f6f8c0cf695f4dba21c33a4	22175	validated
668bae63-bb3c-471c-90df-167c70cf4d69	TCGA-EW-A1OW-01A-11-A17J-20_RPPA_data.tsv	4308c1e6b76c195fd0e71c6905587d85	22079	validated
6700faac-9b4c-43ff-b3d0-a21969b7b529	TCGA-EW-A1P5-01A-21-A17J-20_RPPA_data.tsv	3c8a9c0b57c7ffb2aff6e951f09735a9	21997	validated
67a033ea-56c4-4a34-a6c3-c80b4ac77c9c	TCGA-A7-A4SC-11A-61-A43P-20_RPPA_data.tsv	d352e5eb2e9ed24835232211155d858e	23946	validated
0ae3a883-8e93-43fe-b877-0ef43baa4afc	TCGA-AO-A1KQ-01A-21-A17I-20_RPPA_data.tsv	33121c817f51e1436a6b8f465d603c08	22129	validated
6826f3ca-d285-43b1-b8db-8babfcf12204	TCGA-AR-A1AY-01A-11-A13E-20_RPPA_data.tsv	814b6ec48cd15ed5ff367562691d60b2	22271	validated
688ecd48-68af-4ea5-bdf8-6ff595ee8696	TCGA-AN-A0FV-01A-21-A13A-20_RPPA_data.tsv	ed053d8f4080582562cbaf79e3342fbb	22251	validated
694fb350-0883-44c7-a45f-393fd5a6605d	TCGA-BH-A1F8-01A-21-A17I-20_RPPA_data.tsv	8f946fc5996a1744dc14cda108c3e994	22253	validated
6890613b-d4b7-446a-8945-6b5169e12d9e	TCGA-D8-A1XM-01A-11-A17K-20_RPPA_data.tsv	24faf91869b8a7900b5ab1953bba6f57	22234	validated
69f0f71f-1f6a-4bda-adac-f157359ed860	TCGA-B6-A0IQ-01A-21-A13B-20_RPPA_data.tsv	21ca5e0e08950b8c72b9dd360496b952	22113	validated
0b026149-d6e3-49a9-8626-69642b5782a6	TCGA-C8-A1HL-01A-21-A17J-20_RPPA_data.tsv	cf0834dd1819f74a76fcf6cb35b6755a	22148	validated
69ce46a3-99c7-471b-ac2a-dafda4f80642	TCGA-AN-A0FY-01A-21-A13C-20_RPPA_data.tsv	c30c2a1124503fc1ab70fb4bcbfbe902	22346	validated
6a09213a-2e26-450a-9cd8-ed1b4ea3b664	TCGA-A2-A0YF-01A-11-A13D-20_RPPA_data.tsv	bd571c639908287ac70ae566f0b0615b	23922	validated
6a327258-cda1-4d06-b117-ba98f713d287	TCGA-C8-A12Q-01A-21-A13D-20_RPPA_data.tsv	4f18c10d4dba628b5060cbb96f0e292d	22073	validated
6a5347bd-6672-487a-9d24-8dbeb24b8d5d	TCGA-LL-A440-01A-21-A321-20_RPPA_data.tsv	ce9a0b8f9b92d483ece874afe303756a	22039	validated
6ab9c273-b861-40be-96ea-6fb71f8d3808	TCGA-A2-A0CU-01A-21-A13B-20_RPPA_data.tsv	7648d8e063049f90d526903a552c7fd1	24032	validated
92dd3ded-2b51-4d1d-8c8a-09ed1f0b16ed	68bb844b-1bd7-4828-97d0-e284a7998cbf.rna_seq.augmented_star_gene_counts.tsv	4a2eec136254c40da6d8e3e3ff46458e	4252225	validated
934935ae-037b-451d-a696-0679b07bd401	90388468-c622-4114-971e-ab178e487493.rna_seq.augmented_star_gene_counts.tsv	f2cd03ac00df1dea59a90556e3a0aa59	4253559	validated
92fc6274-1d0f-4e1c-a124-9e5135753d99	52df14ea-5feb-481a-855e-0a6176744a73.rna_seq.augmented_star_gene_counts.tsv	f4dc209c27aa33b1fbd1682a5ff51a20	4242149	validated
6b982a1c-4e14-4634-84b7-7744d6ac6cbe	TCGA-BH-A0W5-01A-21-A13D-20_RPPA_data.tsv	5208ce5e94235bcde0a28c3a224d5511	22190	validated
6b452e49-7918-4fc2-a75e-0e4b068c0202	TCGA-BH-A0DP-01A-11-A13B-20_RPPA_data.tsv	d31655bb70b9430ea93e79a584faf814	22075	validated
958813f4-8036-42f7-856d-7a69c4175adc	269c35f0-a4f7-4e30-a69f-f1f3b7b5dace.rna_seq.augmented_star_gene_counts.tsv	0035fb5b56a204c5c0606b98b277344b	4237719	validated
95775d9a-4f7f-47c9-806b-acea8e01d40e	29789e2c-1555-46e0-8e17-8a252933d84d.rna_seq.augmented_star_gene_counts.tsv	60082fcead3ccc45be96022eb7dbbffa	4248671	validated
6c3ff92d-25d6-484f-934a-efef4bdf8523	TCGA-A2-A3XW-01A-21-A24A-20_RPPA_data.tsv	078494666005d694e2520dd6c9ed9afc	24104	validated
6c621ceb-f81d-48c8-8f54-eeea14d37383	TCGA-C8-A12K-01A-11-A13D-20_RPPA_data.tsv	55f137f3a4c622c9641e6dc63d34d962	22173	validated
6caf58c3-57b9-4e3d-aa81-4c3965a34445	TCGA-BH-A0HN-01A-21-A13C-20_RPPA_data.tsv	6e9e49463996f5d78167bc2a8990e107	22029	validated
6d566ab7-0496-4491-9d1e-d9985b63fb23	TCGA-AN-A0AJ-01A-21-A13B-20_RPPA_data.tsv	0382e80311ae73cc4f8f12b630825239	22195	validated
6ce29183-53b8-4faa-9065-4763bab17859	TCGA-D8-A1XV-01A-21-A17K-20_RPPA_data.tsv	4f3d7e0910b968a2376da7f8fddd3a40	22102	validated
6e12e6ec-cb47-4566-9271-98b611b7ec85	TCGA-AN-A0XP-01A-21-A13D-20_RPPA_data.tsv	56cd0088ccd096d9900db526d7537c98	22172	validated
6dabf586-8371-4fe3-bc2b-344c4ae46adb	TCGA-D8-A1XS-01A-21-A17K-20_RPPA_data.tsv	d681bf9d2ba8f5bb215c462371056496	22103	validated
9cac5296-0f61-46a2-bcbf-9bd3212fb7dd	1ec0a33c-5b2e-4078-8226-48026f7d5c82.rna_seq.augmented_star_gene_counts.tsv	e48fdb17c5c7d9405180cbd2db64344f	4243209	validated
6e68be0c-f651-4a9a-9820-61ff7582171f	TCGA-E9-A1RI-01A-21-A17J-20_RPPA_data.tsv	455e9dc66ef97a1eef4fe43a9813d6bc	22128	validated
6f475c3f-e644-41ec-9cc7-30d57a76f7cb	TCGA-E2-A3DX-01A-11-A24A-20_RPPA_data.tsv	3808ce3ab96ce34ed7d1e1b56fa9e2bb	22031	validated
6f0e2f9c-bb7e-4b2e-9f48-ef40b5cc0ef3	TCGA-E9-A1N5-11A-51-A43P-20_RPPA_data.tsv	2ecd2845e3689bb56c1c17abfabd1ac3	22013	validated
9dc09c86-c728-4bd9-b2b6-2d9962dad662	d1f1743c-5fd9-4ae8-90c2-8c3e2d475d1b.rna_seq.augmented_star_gene_counts.tsv	24d42f590b663170a1f908a75917da90	4251380	validated
9da9a119-9f9a-4ddb-947e-97724b9fe45f	7733c059-09bd-40b4-9812-4bedd68d9d01.rna_seq.augmented_star_gene_counts.tsv	767e0ec3e9114e20a332f8d2fc60954c	4249713	validated
707b1d6d-4bc0-4ccb-b947-682e745d3b07	TCGA-BH-A6R9-01A-31-A43F-20_RPPA_data.tsv	ae013271009a28f06846b72cae24c44a	22143	validated
6ff13648-3641-4159-89a3-92779ffda145	TCGA-A8-A099-01A-21-A13B-20_RPPA_data.tsv	d8e7861115b69e38e41fad54d66a5bd9	24232	validated
714dc7d8-bae4-4e31-8921-dbac0fcd73e6	TCGA-A2-A3XZ-01A-51-A24A-20_RPPA_data.tsv	30fc0c146d8fe30da3026b8ec192930f	24037	validated
709970c0-fac6-446e-85a0-304c5f492ab9	TCGA-BH-A0EB-01A-21-A13C-20_RPPA_data.tsv	db582c1fdc7b2309db1cd982c687298d	22130	validated
717c4c70-67a2-43a8-8307-ca1157492168	TCGA-A8-A094-01A-21-A13B-20_RPPA_data.tsv	a2c2c005f9baaed51dfd84dd8aece500	24086	validated
70c5b122-1a08-410e-819b-67e40b86d323	TCGA-AO-A03M-01B-21-A13E-20_RPPA_data.tsv	fe80b1d441c33782566c7f5eb30b2a4c	22325	validated
71b063fc-f47e-4d6c-829e-52314d89a0b0	TCGA-A8-A081-01A-21-A13A-20_RPPA_data.tsv	55b87f8a62fe00caac6aa1fa88b76342	24202	validated
0c0ddcd7-8b4c-4489-b642-e48c4ab4602a	d1ad6c3b-4e2a-40cd-b3e6-098b845d59cb.rna_seq.augmented_star_gene_counts.tsv	62d19a6352cd8df21b7e383299c2f1b4	4259629	validated
7237069a-7163-48e8-b90c-41ab80112e62	TCGA-BH-A0E7-01A-21-A13C-20_RPPA_data.tsv	5b230863ba3ca25aee03c5dcd4eb95ac	22163	validated
715f9af1-bb35-4c59-9ce1-54956c25f689	TCGA-A2-A0EY-01A-21-A13C-20_RPPA_data.tsv	21da89cb4dfd1905c5e29d75c4d7bb66	24064	validated
72129edd-40c8-4e78-944d-49f0c54b8bc7	TCGA-E9-A227-01A-21-A17K-20_RPPA_data.tsv	2471724b30092e32f5f39c6730a7b032	22033	validated
a572e59c-096f-4054-bbb4-90f2e2461d99	b87ce383-9333-420c-9184-62d9d1eadabc.rna_seq.augmented_star_gene_counts.tsv	da3738eddb82eb38a8df763f803b84a3	4230981	validated
0c172baf-04b1-4400-af89-5ae6fae34639	TCGA-D8-A1JI-01A-21-A17J-20_RPPA_data.tsv	7f2e950fa58aec76aa13da6108c443e4	22209	validated
72d27035-29cc-4b54-9650-e60d20795061	TCGA-D8-A1X9-01A-21-A17K-20_RPPA_data.tsv	a06c5abdb80fa51411250720c9b6136c	22099	validated
7294c308-c328-4fd2-a3b2-4a4d1a8dd47b	TCGA-BH-A0E1-01A-21-A13B-20_RPPA_data.tsv	42c718e0c0ab1d33bdd91343bdcb61a2	22143	validated
72d6edcf-a91b-49d9-a437-e67c893243b5	TCGA-A2-A0YK-01A-31-A13D-20_RPPA_data.tsv	5e0fd94ad13e6aba3eadffe430d08d07	24017	validated
72e62812-b1c4-4fff-9334-855c7acf744d	TCGA-E2-A15R-01A-21-A13E-20_RPPA_data.tsv	4d96280c183dc3c08477eabf6eee1e77	22122	validated
72ff3e86-bd79-4a55-9735-27fec2651121	TCGA-B6-A0RG-01A-21-A13C-20_RPPA_data.tsv	44c677166cda5a5ed3e00c8ed96cebdd	22309	validated
72b3e968-3ed5-4f7a-b2c6-2776afaf154b	TCGA-D8-A3Z5-01A-21-A321-20_RPPA_data.tsv	ffadf02f5acb9eac7a55172abc66a926	21973	validated
742b54cc-c50d-46ce-822c-85d59613739e	TCGA-BH-A204-01A-21-A17K-20_RPPA_data.tsv	6200ff0757e6e2bf20d296ddf299f323	22298	validated
738f827f-a055-4280-9be6-f8aeacab4290	TCGA-AR-A0TW-01A-21-A13D-20_RPPA_data.tsv	d9f8ee45f6b7d7f636ec2faf6d2499ae	22132	validated
74610169-f2c3-43d0-980a-f2866bc9c8ef	TCGA-E2-A1B4-01A-21-A13E-20_RPPA_data.tsv	62560bcfdfec62bcfeb557717305edf2	22119	validated
740f9637-bec7-47cc-bf88-9c38c62596cb	TCGA-E9-A1RA-01A-21-A17J-20_RPPA_data.tsv	ce5f531a76674b5ef30e44950d6d785a	21974	validated
746095ed-0134-49a5-bf50-0180a47831d9	TCGA-A8-A075-01A-21-A13A-20_RPPA_data.tsv	4d619bba6ab4573c0f91d6351a4a541d	24101	validated
747a2292-69db-41e9-8ddd-947271d163bc	TCGA-S3-A6ZH-01A-11-A43F-20_RPPA_data.tsv	cd5e8e935febd1135df75c136aed8492	22010	validated
7497fc4a-ea5f-46af-a934-6517ad2e186a	TCGA-AC-A3W7-01A-21-A24A-20_RPPA_data.tsv	066f63578159b669d7f799fdcefb4895	24045	validated
749bf03f-9587-4b4d-abc1-a95d274c55bd	TCGA-AQ-A04L-01B-11-A13D-20_RPPA_data.tsv	f0209fa6d91364dac373eab31aebd18d	22080	validated
74f23e48-b8c2-409e-be89-0a29a560c790	TCGA-GM-A2DI-01A-21-A24A-20_RPPA_data.tsv	d442b6792e7b844873f754e42e7145f8	22139	validated
752a8e25-bcf2-48cb-8fb3-74211e8bc323	TCGA-C8-A275-01A-11-A17K-20_RPPA_data.tsv	54ab9dbee3312bf77ecc86de4342f1c9	22033	validated
7743817a-2f80-47cc-ad05-8110038fb31b	TCGA-BH-A0DD-01A-21-A13B-20_RPPA_data.tsv	3b1091574f7aeefe2e2a012c1c4e9ed0	22061	validated
7610bb40-3810-4037-baf7-afff08bbaa65	TCGA-B6-A0I6-01A-21-A13B-20_RPPA_data.tsv	8f09d2625134a439e0c06b83be6ce0b8	22202	validated
774499fa-ab2a-4bf7-82b6-294ba2ee6e54	TCGA-BH-A0HY-01A-21-A13B-20_RPPA_data.tsv	365f7dc9a73b97638fe3508e6941b030	22018	validated
78394905-23da-407b-ad59-f32f49b45bd9	TCGA-A2-A0CW-01A-11-A13B-20_RPPA_data.tsv	ec41765faa178b4305f58b93c5dcf4e0	24073	validated
78395938-264b-4238-b459-07ff68b62a24	TCGA-AR-A0TU-01A-21-A13C-20_RPPA_data.tsv	86bf0004ae34d61ab0b690146ac96d7c	22172	validated
783ca094-d066-4535-93a8-8ea598b3deef	TCGA-D8-A27M-01A-21-A17L-20_RPPA_data.tsv	3173fe1a31cb3e91ee338154c2ad8c33	22168	validated
789acae0-2809-4891-b3b3-a083672ba39c	TCGA-A8-A07P-01A-21-A13B-20_RPPA_data.tsv	a98a7fa60481285a2aae8bc7bdefb189	24024	validated
78ecb795-9903-44bf-b018-764079b35c4d	TCGA-BH-A18N-01A-21-A13E-20_RPPA_data.tsv	61ebe8973a236ff29c020ec07156cc78	22168	validated
789e9091-ba12-4500-bafc-eec88affe930	TCGA-EW-A1P1-01A-21-A17J-20_RPPA_data.tsv	e240f7c7a63f56dc972548378614803f	22107	validated
b6bbcd01-c1a3-42b8-afe7-c17b987903b0	a3624554-07c8-41d7-9b6b-f4cbf9de9301.rna_seq.augmented_star_gene_counts.tsv	d3e8847507aec0f14c89d2224015b3ea	4248934	validated
79d39a87-970e-4406-be70-06b79b771578	TCGA-BH-A0H6-01A-31-A13C-20_RPPA_data.tsv	defc8f54a5b4aea02663116371523191	21972	validated
0c7e9541-6a0b-45c6-9aa9-6e35a6c3028b	TCGA-EW-A1J2-01A-11-A17J-20_RPPA_data.tsv	407bd74d70f97c56fbc4657bcad65929	22060	validated
0c89e54c-1ab1-4294-939f-83fa392f91ca	TCGA-E9-A5UP-01A-21-A321-20_RPPA_data.tsv	bf73815c31324b719eeb1b88963ad6a0	21992	validated
79e51deb-2985-4801-bc46-2ca9be00a40f	TCGA-AO-A0J2-01A-21-A13A-20_RPPA_data.tsv	26ee288a5bbfbb04a68e376df1d13bb9	22187	validated
7ab4505b-ef7b-42cb-a46b-c8c6eac48b44	TCGA-A2-A0T7-01A-11-A13A-20_RPPA_data.tsv	9cad733e240b546218e4a07cf5d2ad96	24067	validated
7a4a8d58-50b6-4d87-a7ed-bfb09a8b1c45	TCGA-AQ-A54N-01A-21-A321-20_RPPA_data.tsv	b281b9232ac45a563b7b6942017a711d	22063	validated
7ad08865-d703-43ee-bc6a-f034aff2adf0	TCGA-PE-A5DD-01A-21-A321-20_RPPA_data.tsv	b1a5f08988f5b0dd2f2676a0ff53cb04	22127	validated
b9549737-232d-446f-812f-e7e015bfb462	ca05380c-ec64-451e-9834-9a5996017749.rna_seq.augmented_star_gene_counts.tsv	0c35879bb6a48762928d9742e2151419	4251180	validated
7b4de78d-12ec-4538-a228-9649781b6645	TCGA-D8-A1X7-01A-21-A17K-20_RPPA_data.tsv	4d12927bcd0529bdb252bc07728970c0	22098	validated
0d73bb44-663c-4ab1-81c7-9011d01ee85e	TCGA-A2-A0T6-01A-21-A13C-20_RPPA_data.tsv	caa1c348ca7abc80eac98fb5f9d8759a	24019	validated
7b735fee-f35e-470d-a365-1c41f1535f4b	TCGA-BH-A6R8-01A-11-A43F-20_RPPA_data.tsv	9110f315258bca909303bf78f2d780f9	21940	validated
7b42594d-2bca-4b64-9336-f076882fdb66	TCGA-B6-A0RT-01A-11-A13C-20_RPPA_data.tsv	d1725da92916d0ca5ba9f0b40f6d5b74	22283	validated
7b92b20d-c7c9-4855-bc9b-650c8cde649c	TCGA-OL-A66O-01A-21-A321-20_RPPA_data.tsv	fb60c6c35311036d3a15fe295d046add	21984	validated
0d85c6ac-ee76-407a-97ff-d8a96a45ccfb	TCGA-LL-A740-01A-11-A43F-20_RPPA_data.tsv	579be4cf8a4a840b1c48d306cf46f233	22088	validated
7beab44e-1045-4c6c-adc9-302fdcc99098	TCGA-UU-A93S-01A-11-A43F-20_RPPA_data.tsv	112092bfeaca1469ded4675f1b1947a0	22170	validated
7c09515c-c131-4d16-93a7-18d96c2c2696	TCGA-D8-A1Y3-01A-21-A17K-20_RPPA_data.tsv	c0040a6d9f358e46c9030ae6b760c238	22051	validated
7da5769d-7098-4620-ba8b-0166e4182448	TCGA-BH-A0HX-01A-11-A13B-20_RPPA_data.tsv	18f970749c50c1ce626a3c937070bb40	22106	validated
be386ce9-a12f-4c16-80ba-a5d47d5b374e	13daffbb-aa53-44f9-a6ed-5fd43ed37471.rna_seq.augmented_star_gene_counts.tsv	f1186dfb90ed4942b330147c414b790f	4246188	validated
7df3b359-d8ff-4946-8f77-856b8ab78221	TCGA-D8-A1JN-01A-21-A17J-20_RPPA_data.tsv	f7585f79eb060751b5c3d06fa4bfc3da	10770	validated
7dc5a6ac-d1e1-416b-87dd-1a99a522ce15	TCGA-A8-A09E-01A-21-A13A-20_RPPA_data.tsv	ce94b4ad439399457c7ebfd90a9438ad	24117	validated
7e68c983-0877-4cb8-ab18-84a3f5f0209f	TCGA-A2-A04Y-01A-11-A13A-20_RPPA_data.tsv	39f33807c03b2cbb09fe02d39ed42b57	24277	validated
7e45aeba-a2ac-496c-b604-4c736f007a70	TCGA-E9-A1R6-01A-21-A17J-20_RPPA_data.tsv	4bd7d5a7259f64c4422e28e5f2dc848d	10528	validated
7ed62099-66c4-40e1-bc35-4ab0aeda75eb	TCGA-AN-A0FJ-01A-21-A13A-20_RPPA_data.tsv	e8680116d587a0df7fb36ae48dba108a	22223	validated
7e66a772-18d1-4cc6-bffc-29be3b0b4eb4	TCGA-B6-A0IJ-01A-21-A13B-20_RPPA_data.tsv	0f4b1abfbef51fe32c86504feda2d13e	22043	validated
0ddb509d-23d0-4330-bf28-d933c22c118a	TCGA-BH-A0EE-01A-21-A13C-20_RPPA_data.tsv	611fe97ec61223d56a6517fb845b6eda	22079	validated
7f0d3e9a-3244-4fc4-9666-bfb0714e8f5b	TCGA-A7-A6VV-01A-11-A43F-20_RPPA_data.tsv	e62e05f03c32595a7bb3ae7ae99b1c3d	24007	validated
0fb39c61-ac19-4b9a-961a-b86680240c89	TCGA-D8-A1XT-01A-21-A17K-20_RPPA_data.tsv	e9a3e749b9261937091b20ff77da6eca	22082	validated
0e3ff89e-debb-4c45-8b1c-5fa93ef202e3	TCGA-A2-A0EW-01A-31-A13B-20_RPPA_data.tsv	68e8db4fcff09eba1eebbfa8a228df31	24017	validated
00292386-7116-4231-b936-de3d3f86acbf	TCGA-Z7-A8R5-01A-51-A43F-20_RPPA_data.tsv	54f7a991171ed17ac29de1af09c14a66	22114	validated
7fdbd403-6d85-4c36-916e-c6cf2b744c2f	TCGA-D8-A1JE-01A-21-A17J-20_RPPA_data.tsv	431ba95e7217c2249f1d46b2d9991c8d	22131	validated
0edc12aa-3560-4871-8ebb-3b9d5906c1dd	TCGA-LL-A9Q3-01A-21-A43F-20_RPPA_data.tsv	4e54bb153ad7f9fe778b60304a9f974f	22035	validated
8002459f-0dcb-4c59-8526-252bc41e3502	TCGA-AC-A2FB-01A-21-A24A-20_RPPA_data.tsv	dfae87c3e4ed52a94f508d598b867539	23987	validated
102b94da-7183-42c6-937c-98a124c3b362	TCGA-E2-A15A-06A-21-A24B-20_RPPA_data.tsv	0d84cb662a8a016a7a1992b8dfa81ff6	22218	validated
003089cf-8798-41bc-b858-f5e2069bfb28	TCGA-AN-A0AR-01A-21-A13B-20_RPPA_data.tsv	fefe70a6f5873055318e4962cb93503b	22233	validated
0faccf10-395d-409c-9786-6a7741d27cf4	TCGA-D8-A1JC-01A-21-A17J-20_RPPA_data.tsv	26b929728c6b25ab15ba553c5903724f	22146	validated
0fcba6b8-94a5-4615-adf9-c35e45a8985e	TCGA-D8-A13Z-01A-21-A13D-20_RPPA_data.tsv	0dbfbdc36c5f31ea7f9c3c1d8e5152fa	22106	validated
80b07e66-8dde-46a0-8b05-248a40885e8f	TCGA-BH-A0B4-01A-21-A13C-20_RPPA_data.tsv	f6699e09b57887238b981121d43a0e75	22195	validated
0f7c5fb1-7ed6-4e0e-90b9-3edbfc861c70	TCGA-A7-A0D9-01A-21-A13C-20_RPPA_data.tsv	5f2cf24fada1d8fc2cda392cdd1dc06f	24026	validated
144cf5fd-47cd-4b23-8ede-dd69b68d59a0	TCGA-C8-A3M8-01A-21-A24A-20_RPPA_data.tsv	a6d9ad7c53ed44e12af8729816f25fb4	22057	validated
144c0c29-83ec-48bb-877f-cec531ba0943	TCGA-BH-A18F-01A-21-A13F-20_RPPA_data.tsv	5d9cd7a5a43f876ea4825fa3623d656e	22350	validated
1479c033-ebe7-423d-8460-bbe84fd5ffb6	967fde0b-9c38-4c69-97f2-9640ebe1dc9a.rna_seq.augmented_star_gene_counts.tsv	086ffa491885cf44784476ba9ac8278c	4257770	validated
1474631b-3e81-484e-aaf7-11e73a509f86	TCGA-AC-A4ZE-01A-21-A43F-20_RPPA_data.tsv	a14a2a25c4419d077ee9907c6240d8ce	23976	validated
14892dc8-bedb-4e00-8fc0-e586796ee117	TCGA-EW-A1OV-01A-21-A17J-20_RPPA_data.tsv	2534b8d7f3c4d092f1f903b50f65d9da	22100	validated
165fe176-2dea-489f-92d6-34b0c6848312	16e1fcb7-863d-40c1-b2d6-365d519148f6.rna_seq.augmented_star_gene_counts.tsv	3bdc864b41972adadec334f5fb637ed1	4243558	validated
1780f73d-29c7-446b-90fc-62c5c5e04339	TCGA-EW-A1P4-01A-11-A17J-20_RPPA_data.tsv	d8d417df9eb1ca36e6dfabf469c1e768	22108	validated
17048c9e-35ed-42f7-98dc-a69b20d4ffb8	TCGA-AR-A24Q-01A-21-A17I-20_RPPA_data.tsv	8c474b2ed68bee443760ba36961b0bbf	22104	validated
7b188e2a-4a56-49f9-b527-cd61a646f6c7	cd215363-3f4a-4928-9dbb-60735f4c27ce.rna_seq.augmented_star_gene_counts.tsv	33c3be660963e577f2ae8412135cd7dc	4241439	validated
8139c027-b504-4e4e-b967-8225497a33a1	TCGA-AN-A0FL-01A-21-A13A-20_RPPA_data.tsv	a45d3abdff296c73aee306bc6cd96118	22309	validated
81949cb7-7e43-4c51-a1bf-b1d9fa947c37	TCGA-A2-A25E-01A-21-A17I-20_RPPA_data.tsv	6fcb13a91864c9c052212d5bd171a205	24075	validated
81ae14b1-a742-4b4f-807e-42d3113444b6	TCGA-AN-A0XO-01A-21-A13D-20_RPPA_data.tsv	629e164b91fea74a66536dead8ea53dd	22171	validated
82422a7e-dce3-4991-8264-b606afd8819f	TCGA-C8-A1HO-01A-21-A17J-20_RPPA_data.tsv	e4ad32f4e0bf737ba4f32cb3a3209a31	22124	validated
823bc226-c799-4e51-b71e-38e52607d8dc	TCGA-EW-A1OX-01A-21-A17J-20_RPPA_data.tsv	9fc4e6e682c9800f976a4c63ed6b2543	21930	validated
167ad2b7-e906-45a5-a995-7b0921b193d8	TCGA-C8-A26W-01A-21-A17K-20_RPPA_data.tsv	86666bbcb26f65a759129328b3f786a1	22101	validated
1041d992-769d-46d2-afdc-4f573ea22991	TCGA-BH-A0H7-01A-21-A13C-20_RPPA_data.tsv	9838d381c18173d379d805e78548640d	22210	validated
15f5f60a-13f0-41a2-8711-171d19c2903a	9c706e45-00da-42cd-933f-1f42f0b6942e.rna_seq.augmented_star_gene_counts.tsv	23d51e22d95865bd3b0961b4835cc2fc	4241664	validated
82c3ad97-ea10-431c-a24d-932ee15bdbf8	TCGA-C8-A131-01A-21-A13D-20_RPPA_data.tsv	b6b7e0d3af5dbd3e9f84e07ffd35ea06	22045	validated
10c0aed3-51da-47d7-9950-54bd8f4ab4d3	TCGA-A8-A06N-01A-21-A13B-20_RPPA_data.tsv	5771a472c950d0bf7a99286d0e1b3054	24036	validated
114102c0-adaf-45d8-aca6-2373f8cb0422	TCGA-AC-A2FF-01A-21-A24A-20_RPPA_data.tsv	a9f57cf836755fafd2adab4b8e735262	24067	validated
82d114a1-93bc-4e36-9f0b-afd7c9d11888	TCGA-D8-A27G-01A-21-A17K-20_RPPA_data.tsv	6c9c35b29f5ae2f1657868e2d077ee4b	22167	validated
160f637f-12db-4cba-ab3f-288c06960aa0	TCGA-C8-A132-01A-41-A13D-20_RPPA_data.tsv	da7f8b771ea14f9ac62e6bfcfe237b65	22353	validated
113d1da2-74c3-4555-a1a7-7ea782378bee	TCGA-BH-A0C1-01B-21-A13D-20_RPPA_data.tsv	b15b15f4e879ac0df65efed721f0ed8c	21901	validated
11631339-f447-4b28-97a8-3c7c6ccbc843	97ec0a19-d386-48fc-842c-78488b0d41f3.rna_seq.augmented_star_gene_counts.tsv	40e5ae1bf663ec0c403a1720691749d6	4253012	validated
15435364-aff7-478e-8492-270ddb423dae	TCGA-E2-A1LB-01A-21-A17J-20_RPPA_data.tsv	556f15faf8de25a7224554568c1f4a5a	22009	validated
82985f18-0b36-4ce0-a71c-08019db45d5c	TCGA-AR-A1AK-01A-31-A13E-20_RPPA_data.tsv	6086a7f1ecd2166336fa0e988d2078ed	22107	validated
116cbc7f-075b-4ec3-8e3d-63a8d4f2c394	TCGA-B6-A0RQ-01A-21-A13C-20_RPPA_data.tsv	96a66ac1a3e54a6cfb024a113ab87a8a	22263	validated
1841815f-2483-40d0-ba71-67c442a52a38	TCGA-A2-A3KC-01A-21-A24A-20_RPPA_data.tsv	b7e7434c3806d42bfd7786e3126264bc	24048	validated
117add3c-8362-425b-a113-4130a08c0b7c	TCGA-E2-A572-01A-21-A321-20_RPPA_data.tsv	51023ea689f7dc80cf688b4f15849476	22039	validated
11ad7edc-4e1a-447d-9edb-c1d72106a853	TCGA-A2-A25B-01A-21-A17I-20_RPPA_data.tsv	db0a1e3d84d6bd2c2918e1ab9ba5ae1a	24089	validated
173a8f88-b01c-48e6-aa9b-be119e369c65	TCGA-A7-A5ZV-01A-21-A321-20_RPPA_data.tsv	deb426c1409f9bacb0b0d04ce951b3cf	24032	validated
1216d413-55f3-4d6c-b3e3-7bd1551e39ef	TCGA-AO-A1KS-01A-21-A17I-20_RPPA_data.tsv	ecb559f499e31c1390b82b4aa70d2608	22154	validated
17b900ad-3a71-4c89-be57-add35ad264e6	TCGA-AO-A12F-01A-21-A13D-20_RPPA_data.tsv	6c4b780bbc7ac73b9f71c20e500f1b97	22218	validated
122cdcae-969a-46db-a7fd-bd3394f6e01b	TCGA-AO-A0J8-01A-11-A13A-20_RPPA_data.tsv	aa021732c06af8b9299aed3989b0a394	22122	validated
17b2b60a-1e9b-476d-9e49-b075665914fa	TCGA-AR-A24S-01A-21-A17I-20_RPPA_data.tsv	b0a158538925a4d28294179285afdb6c	22119	validated
12360fff-9d15-40b7-aa6e-8d272d5797f7	TCGA-D8-A1XK-01A-11-A17K-20_RPPA_data.tsv	083b8b816572bc0829ce40dea40dff96	21861	validated
1254a6b3-264c-4155-a7f5-e7a6203c7aec	TCGA-EW-A6S9-01A-31-A43F-20_RPPA_data.tsv	918d364ea49f97b37f2b05d78310cf9e	22129	validated
1246aac4-4ac0-4bd6-8034-a65f6ed75505	TCGA-S3-AA11-01A-41-A43F-20_RPPA_data.tsv	559b00933601fe6ab8c44c2379605e39	22022	validated
12e477c7-1309-4e7c-a425-9d2173ee8016	TCGA-D8-A1XU-01A-21-A17K-20_RPPA_data.tsv	8f6c17775641be8656fb5c8014c223b6	22171	validated
1293a48d-4351-43a0-87ce-21ad52ee57bb	TCGA-E2-A15P-01A-21-A13E-20_RPPA_data.tsv	adff550a5757afc6743c2041b61149c1	22041	validated
12c3649d-5cff-4ec8-8a9b-a96d62a0b324	TCGA-E2-A15K-06A-21-A24B-20_RPPA_data.tsv	0bff537e530e5efa13f0648025e65bbb	22311	validated
12ae4341-726c-460f-a992-47383b3f11aa	TCGA-JL-A3YX-01A-21-A24B-20_RPPA_data.tsv	f7bc69a835d877c61b1267f0d9e43664	10723	validated
12cc8479-3b57-4978-b255-315cb5bb469c	TCGA-E9-A3X8-01A-21-A24A-20_RPPA_data.tsv	b6cfd05e28e6274723da09cb62f06591	22119	validated
15800c57-dafc-4f65-afb8-17c3e7862161	TCGA-A2-A1G4-01A-21-A17I-20_RPPA_data.tsv	4acfbae6e2ec2a24b4a69160c514cf7d	24204	validated
12c913ad-380b-4400-9827-0dbd2120c037	TCGA-E9-A1NG-01A-11-A17K-20_RPPA_data.tsv	031e2f71d5465502e7d9c72b310d0a55	22171	validated
16c9d94c-f5cb-4883-ab97-c8ebeafa8e84	TCGA-EW-A6SD-01A-21-A43F-20_RPPA_data.tsv	bed8827eaf68854c0939b5f4376eda9d	22017	validated
83172823-92ec-4c3d-988f-97280b2b7751	TCGA-BH-A0B2-01A-21-A13C-20_RPPA_data.tsv	7ea177459cb8234522aeeb7a17998ea1	22151	validated
1300bf72-ead0-4c03-b140-fca26302b43c	2f21d781-2df5-4de1-a595-a61507cfe610.rna_seq.augmented_star_gene_counts.tsv	ce2aad18ed2d81763e5f46953816fee1	4261055	validated
1581b466-9502-491e-828b-dd9b721690cb	51bced11-ff98-4338-8e54-0b1a35a6d982.rna_seq.augmented_star_gene_counts.tsv	57aef6f7070060537c7f15183affb019	4249517	validated
131d96e3-0799-4956-a752-dc244a05c493	8ddd5f98-9ebc-488d-830c-817ebd796939.rna_seq.augmented_star_gene_counts.tsv	7ae0826ccb3769b5f7e1f73e802c9e6e	4227316	validated
158e97b1-b391-457e-b670-04d7b1daf253	TCGA-OL-A6VQ-01A-21-A43F-20_RPPA_data.tsv	1756fe3df2ab09013282600fcb0c2a8d	22040	validated
15a2338e-a88b-4b43-b9d5-9d7f23c3efa9	TCGA-AC-A3QP-01A-21-A24A-20_RPPA_data.tsv	641159556df70225c58e15e914167e2e	24057	validated
834e1a00-d232-4c2e-a038-4778e33963b0	TCGA-GM-A2DH-01A-21-A24A-20_RPPA_data.tsv	12526bcd7cc9bd196da13999053c7c18	22084	validated
13d5731d-dafb-4b42-abb0-b5e4be276d13	TCGA-A2-A4S2-01A-21-A321-20_RPPA_data.tsv	450dc08e7fd07b09d11fd3fb5afe01df	24021	validated
13ddffd3-4b20-4b35-88b3-cb5b92212c9b	TCGA-E9-A1RB-01A-21-A17J-20_RPPA_data.tsv	b32251df6bfd6d54b64301d8c7ca4bce	21941	validated
188716c4-d5d2-4c18-8910-07647ee80d4b	TCGA-D8-A1J8-01A-21-A17J-20_RPPA_data.tsv	4afe38864a4fb4d9a86c89e13a27f946	22097	validated
141daf44-b181-44b1-99af-cecfd3268fb6	TCGA-E9-A22H-01A-21-A17K-20_RPPA_data.tsv	a6900b67f5c342a67c06c8d94d801a85	22238	validated
1412cb60-a015-425c-bc6d-fbc73981380d	TCGA-A1-A0SQ-01A-11-A17I-20_RPPA_data.tsv	b2af4684a1e270c1dcdaff182fb8dd28	10766	validated
1ab4d2c7-f36a-465b-b805-0535e0fd05f6	TCGA-AR-A24P-01A-21-A17I-20_RPPA_data.tsv	a86df83dc2de4cc080be8d3b190da77f	22152	validated
1cafa72b-2fa3-44dd-9bc5-3a3f92f49561	TCGA-UL-AAZ6-01A-21-A43F-20_RPPA_data.tsv	09383f7bcc903cb9f80749841edf4ae3	22122	validated
82255740-abaa-47b3-9def-89b0673d1cfb	4387a2a8-5011-44c4-8027-61d5ab3792a0.rna_seq.augmented_star_gene_counts.tsv	b2c19c37398f8728128318cc6f59fd83	4250811	validated
1d4b78c0-b268-4c36-a62e-a0ecb2b4ba7a	TCGA-AO-A0J3-01A-21-A13B-20_RPPA_data.tsv	7fa48bd7a3d313c29803e3e8c6aa42a4	21984	validated
1ace2a0c-773d-45b5-8fd6-968c88731bbb	c33ecc28-d5ba-4416-b93d-445b7883b6e8.rna_seq.augmented_star_gene_counts.tsv	ff767304460d3385c372d7e0818cb45a	4239626	validated
1e0160c4-1d0e-4c60-877a-2a0945aab335	TCGA-AN-A0AK-01A-11-A13B-20_RPPA_data.tsv	2da9f484121e14d3a37f23745436ddc3	22298	validated
1e3d26d9-5916-470b-acc5-2a5a65679770	TCGA-D8-A1XG-01A-21-A17K-20_RPPA_data.tsv	97694ba926d5f45833d9ed29073e3152	22079	validated
8361f17b-277c-4dfa-bc99-51da2853a392	TCGA-PL-A8LV-01A-11-A43F-20_RPPA_data.tsv	38a28bcfbcf0aeddf8765791dcb3249a	22082	validated
1d592641-e8e7-47a3-b6d6-46f27de173ac	TCGA-A2-A0YC-01A-21-A13D-20_RPPA_data.tsv	63624d2c63dbe1ea134421956f22f6dc	23976	validated
18e5c45d-a2fa-45e3-b6fa-cb94eb0ab448	TCGA-C8-A12O-01A-21-A13D-20_RPPA_data.tsv	a983e792d70bcd91fa8fad5d5be678c2	22143	validated
1cd99939-3e57-46be-8de7-4fd483e05cfe	TCGA-A2-A0CV-01A-21-A13B-20_RPPA_data.tsv	a4fb70d98ae070f95bbed092c187099e	24105	validated
1ccac177-cb41-47d5-9e5a-96a7a4dd731e	TCGA-B6-A2IU-01A-21-A24A-20_RPPA_data.tsv	7bffc4b53712326c859bff072ad80481	22147	validated
1af79ae6-8b40-40ae-8f68-195d8367ac38	f0bc4292-6662-460a-8bf8-a3c9fa2fd7be.rna_seq.augmented_star_gene_counts.tsv	cf0d9d4e823107209db1b69d020bcb38	4219592	validated
1c427c8d-d736-4124-bc4e-0ecafbaf3349	TCGA-OL-A5DA-01A-21-A321-20_RPPA_data.tsv	d57c59f2de4afbcdb78776dab2110f1e	21992	validated
7d5e390d-86f3-4988-9606-aeedabd31b52	fd5d7370-2c7c-4f6e-a236-e25366e463a8.rna_seq.augmented_star_gene_counts.tsv	6e51438920b5592778ea479f4940e5eb	4235581	validated
1c260c6f-6da0-4119-b588-8f606dec253c	TCGA-A2-A3XV-01A-41-A24A-20_RPPA_data.tsv	2f135acbd2ef48c7f7fac3da864851cd	24054	validated
1c29bd52-fcc3-4c3f-a82d-4a31ed37f9ce	TCGA-A2-A0EV-01A-21-A13C-20_RPPA_data.tsv	ec9a9536edc0e471695b27e9f3ba6935	24039	validated
837ff0d1-18df-4e9e-91aa-c8d0731c1d57	TCGA-AC-A3YJ-01A-21-A24A-20_RPPA_data.tsv	fd38f907fdd8bb5674a3e5ecafe07c6a	24107	validated
83aee2c1-6cc5-42f5-805f-1cb70e00262d	TCGA-A2-A0CM-01A-21-A13C-20_RPPA_data.tsv	a6a011edccf2f77d11da5ff14fa4041d	24056	validated
7d904415-9887-4738-99ae-66dcd60084ac	063a4886-ee4d-43a9-95c1-25a0c0b2d85d.rna_seq.augmented_star_gene_counts.tsv	c285f27f0ab9a14434675d0c81ff4340	4244927	validated
83be4f54-9b1a-4c28-acaa-ceda5add0292	TCGA-LD-A74U-01A-21-A43F-20_RPPA_data.tsv	0432b6162216d33b9766e237bbba2091	22082	validated
1b4de2c8-c855-4772-8634-0c1d8f5fad5c	TCGA-AO-A124-01A-21-A13E-20_RPPA_data.tsv	9736f603db5157c11df2a55eaf3087e4	22306	validated
1d717139-2e9e-45f2-9871-24f7fb4481fd	TCGA-BH-A0DL-01A-21-A13B-20_RPPA_data.tsv	ec8e14ab3aaf12d842a16bc2971481fb	22200	validated
1d769216-21a2-48ea-bf27-5896d1a7e0cd	TCGA-BH-A1FH-01A-21-A17I-20_RPPA_data.tsv	50fcd3f7cfff9becea2170581a711172	22157	validated
1d88a92d-4a00-418c-a61a-10d429f4bd2c	TCGA-AR-A1AV-01A-31-A13E-20_RPPA_data.tsv	69665450df4678f130e8ad92e6d6ffa7	22061	validated
195459ed-eda6-40a0-b4a6-9bb851c52395	TCGA-A7-A4SD-11A-51-A43P-20_RPPA_data.tsv	3930a910d50f1f72dd9e5a0f8bff42b7	23923	validated
19520ee7-658f-4e16-8a24-291beed9f0af	40a31ab3-71fa-4f7b-a3b1-22e15ff0f358.rna_seq.augmented_star_gene_counts.tsv	212a0de04619dee541d9e33a4cca2054	4236321	validated
1dda3072-a3a5-4cf5-a8cd-f1c68f7b2ee9	TCGA-LL-A73Z-01A-21-A43F-20_RPPA_data.tsv	dfdf682c3ddf54264467c04c12467a5a	21926	validated
1b5d36c7-c553-4026-908b-96f534d8a03b	TCGA-A8-A08J-01A-21-A13A-20_RPPA_data.tsv	d82f4105e5a8c98f0b1a0ad06c48b033	24094	validated
83f2e26b-fefd-4027-ac5e-fa204ec9f084	a455069c-8869-4af8-949c-edfee0a05f51.rna_seq.augmented_star_gene_counts.tsv	2a196a028ad890402b9b8d4fa7512652	4219291	validated
198897ea-6799-4f27-860b-da80c33d4d73	TCGA-E2-A156-01A-21-A13E-20_RPPA_data.tsv	d0899d6e941c081b6fab5a61a0237756	22135	validated
84410860-21c9-4dd5-b879-19bf665993fd	TCGA-E9-A1ND-11A-51-A43P-20_RPPA_data.tsv	077604c4d821eda34a5fa27d3c7b1f7d	21908	validated
812eeeed-1222-4add-b6d1-f53ae2669218	f04a6a90-d4d9-4b17-afaa-f97044ff4b6a.rna_seq.augmented_star_gene_counts.tsv	813e9364bff65ea33e0b68594743844a	4239418	validated
8440e4ca-78db-4ead-a3c1-ac29fb0b3c09	TCGA-A2-A0YM-01A-21-A13D-20_RPPA_data.tsv	6065a372cfdfc2dfd6ac2f7474d536ba	24076	validated
84566e24-e204-47c1-bc60-1647790b8db2	TCGA-A2-A25C-01A-21-A17I-20_RPPA_data.tsv	e0494e887ed47922145b0393516619a7	24038	validated
1d0f6074-3304-4043-82ab-84bdabd282dd	TCGA-BH-A18V-01A-21-A13E-20_RPPA_data.tsv	6bd6b229ad12cdf804e8e5d57285c78c	22337	validated
1e271b45-726a-4f80-ba84-1e295c34b780	TCGA-AR-A1AU-01A-21-A13E-20_RPPA_data.tsv	45a5afac939016502fc64be3f962cb1f	22161	validated
1bcead89-ecbc-4628-98e8-60b9c109b472	TCGA-BH-A1EY-11B-31-A43P-20_RPPA_data.tsv	9f7362e619dec15a35522b22aa022588	22024	validated
1a413df3-e0b3-43a1-ae03-b2877d59ea10	TCGA-C8-A12V-01A-21-A13D-20_RPPA_data.tsv	3b472287f552e59a7806afe4c3e25768	22083	validated
1a4cf27e-447a-4904-8b00-e25328375817	TCGA-BH-A203-01A-21-A17K-20_RPPA_data.tsv	6c588decc8c65d1503bba382e2b3578d	22326	validated
1c79f1c9-f394-4b1b-8570-fbf19f599d12	TCGA-AO-A0JB-01A-21-A13A-20_RPPA_data.tsv	ef2e3b6c494f17490f3b87364bae45a6	22081	validated
22b84da7-4b1f-4ce2-8ad2-638fcaab9c77	TCGA-BH-A1F8-11B-31-A43P-20_RPPA_data.tsv	11089730109b003ca2f9edf0d2f57d74	21977	validated
1ca86ab0-2f8a-4cd3-81b8-d19e8579b1d6	b9bfdf3b-d23e-433b-892f-1b61e24abdfa.rna_seq.augmented_star_gene_counts.tsv	e9246495a5a86915767ea3044a1980b9	4268204	validated
253dcf30-6e83-460c-aef8-a2356381451f	TCGA-S3-AA17-01A-21-A43F-20_RPPA_data.tsv	ad00d410d99d2f1287bf67b33ca097e9	22029	validated
22e98bdf-f27d-4bcb-aef0-05cf2ed3dc1a	TCGA-A7-A0DC-01A-21-A13C-20_RPPA_data.tsv	b13c579f84a99c2a5f150f52d6a6541e	24180	validated
255b7f8f-e6d7-4606-a529-0d76b02e45ac	TCGA-BH-A2L8-01A-21-A24A-20_RPPA_data.tsv	ccc7c5a03e326e83761084ca6ea9aedf	22088	validated
22f0bfa6-8bc6-4be5-a4ac-b1cd1174f443	TCGA-BH-A1EW-01A-21-A17I-20_RPPA_data.tsv	8f35f1e86131e750f14902605ac1b859	22120	validated
84bed871-2731-4d75-ba06-9a614a2e726e	TCGA-BH-A1FE-06A-21-A24B-20_RPPA_data.tsv	92ed1913a34c9ecf0cbd702bfd5424a4	22215	validated
21836f98-cc95-46d3-8f40-6c9625f940ba	b6df0d7c-1c41-4b7d-8685-ce6fba4e7ab3.rna_seq.augmented_star_gene_counts.tsv	fc906144d7aabf338da29eb930f785be	4228706	validated
cd9fd232-1d69-4ef0-911d-28130243994f	33debcbe-cd9a-422d-8214-68606f68ac5a.rna_seq.augmented_star_gene_counts.tsv	88a00a0ceed5fa0ca61668bd130a55ee	4225922	validated
256f099c-56ee-44bc-9f3c-0d51dc3ae039	TCGA-BH-A0BP-01A-21-A13C-20_RPPA_data.tsv	996cf731950deb481844b6a86e620de0	22013	validated
2324268d-197c-4381-93a1-c68fdc3cd185	TCGA-AR-A24V-01A-11-A17I-20_RPPA_data.tsv	4cf011b7a33a4ee1b98b246aa82bd9ca	22049	validated
8b885bee-44ab-40ce-bc3e-18ef36fa35ae	1406cfa1-39b8-4ab6-a960-ed6f38bc0f0d.rna_seq.augmented_star_gene_counts.tsv	db006733bd8d6aad6c2049d8136fe3ab	4241934	validated
2589c004-671a-4277-b903-22153734d6d1	TCGA-A8-A09W-01A-21-A13A-20_RPPA_data.tsv	691671753894345de471a47f81a10949	24061	validated
9218f3a6-1ae1-4898-8be4-2335a204aae7	c5c93338-4046-4247-b5c2-ef133609797e.rna_seq.augmented_star_gene_counts.tsv	9b56fac0c8be3af4a86ce8d9ad861e1d	4246197	validated
23588af2-2faf-459f-88e2-86ce912b0796	TCGA-LL-A6FR-01A-21-A321-20_RPPA_data.tsv	545f967a6a650f12ee4c2d0c2a0fdf12	22003	validated
21bd6277-78e8-4393-9d68-8c71919a81f9	TCGA-A8-A076-01A-11-A13A-20_RPPA_data.tsv	5585ab4029601b4e49bc532a79c95310	24096	validated
8572125e-af8c-47b0-ac78-2ac79bd0bac1	TCGA-A2-A3XX-01A-41-A24A-20_RPPA_data.tsv	6b38453062f9c9256f8032b92aa3ea8e	23979	validated
238fe5d1-7e66-47ec-9a3f-06e700eea7e8	TCGA-D8-A1Y1-01A-11-A17K-20_RPPA_data.tsv	61a8888352cc23b06799dfb654645074	22337	validated
8f1fa5b0-7b8b-41ae-9ba4-9bce8776e5a8	b1e1ae0d-4558-4d30-9b20-79aa40fa5a2a.rna_seq.augmented_star_gene_counts.tsv	bb04c490287f69a80e994bca7cb66f81	4255646	validated
23bf74db-bb4e-44c5-8473-e651b818e460	308e15c9-16b0-4f24-b9dc-e9dc91038579.rna_seq.augmented_star_gene_counts.tsv	f18e21a3660cda11ede50ccdbebd7493	4258207	validated
00a800bb-e715-46c3-b144-2f21720d0c97	TCGA-BH-A0C0-01A-11-A13B-20_RPPA_data.tsv	f009eb23b889b0af3fcb6d6b29dcda3d	22240	validated
23e5ee8f-ccbc-4817-83fd-2e500eaee31e	TCGA-B6-A0IG-01A-21-A13B-20_RPPA_data.tsv	e4238640417ecbbb86f1cd65903252b6	22077	validated
240a5ebd-1b29-4e9a-87c2-9f96607e8432	TCGA-AN-A0FK-01A-21-A13A-20_RPPA_data.tsv	ba8cae797a87315cff76e56f2e57704f	22346	validated
8f79405a-c78e-4a9e-a673-969658a0f90b	c95b28ad-6de7-4494-b88a-7fc00ba9ee0a.rna_seq.augmented_star_gene_counts.tsv	ef849308b85a753fd04ee4dee2632fc4	4233786	validated
86d6bd3f-d1a8-4b12-bd4f-009cd707ad8b	7d30a479-6d2f-431e-b15c-26736994b2f5.rna_seq.augmented_star_gene_counts.tsv	ea46cc653fe1f397fb7acac197ce5b41	4238543	validated
2212050d-23ad-41af-bc27-467eeba1c170	TCGA-AO-A12H-01A-21-A13D-20_RPPA_data.tsv	a0dea9f2480f73a69c2b9a22fb086a54	22333	validated
221b8302-0cea-4bde-ace7-66bfd153e42d	TCGA-D8-A1JH-01A-21-A17J-20_RPPA_data.tsv	abd8dee9f9e679c7cfcf15894b137219	22149	validated
1ed46b6b-4634-471e-8b7b-ba9adb05a9c6	TCGA-GM-A4E0-01A-21-A321-20_RPPA_data.tsv	badce0b25c9d808619788ac6489859b4	22060	validated
84f39df2-af29-4078-8afd-86b8b010bf5b	TCGA-C8-A12U-01A-21-A13D-20_RPPA_data.tsv	337ee4cdae3cb8ecb68c1eb6c9600cb6	22116	validated
87d5686a-5d57-4ce2-b06a-dee5c2926ebf	d920c232-82ae-48f9-98d1-b94bf4a45d8d.rna_seq.augmented_star_gene_counts.tsv	01c0588f5a3cc8c3dba9848ed6b50728	4258553	validated
87b59374-da2d-41ba-bbde-43a9022eac2c	eee9bac6-9fb4-4b3a-8b97-cebac861a00b.rna_seq.augmented_star_gene_counts.tsv	19da77b418733b53f4135d98bef8af3c	4243981	validated
87af5cf5-08e6-443b-a23b-6221f7433a65	3628bc49-6968-47a8-96e4-e47421a7152a.rna_seq.augmented_star_gene_counts.tsv	d41df4a45c8c1a4810ceee911ac21fee	4249033	validated
908283cf-b948-4474-906e-bd07195d0805	412b96f4-4463-49ab-aee6-78b3859e7b70.rna_seq.augmented_star_gene_counts.tsv	9a0f4716d4f2fa3f65008d608eadcec9	4239046	validated
1f3f8b96-37a0-4b7a-8785-cd57a00bdb44	TCGA-E9-A1N6-11A-41-A43P-20_RPPA_data.tsv	ee8aefc7612c1101140dce59b4270063	21909	validated
850007c6-a227-4029-bc56-49f65e41d0f2	TCGA-D8-A1JD-01A-21-A17J-20_RPPA_data.tsv	1fe9aa25a8e3a8f14fc590322190c828	22162	validated
8501a483-0ea5-4082-bcef-bc9fc6f55519	TCGA-E2-A15G-01A-21-A13E-20_RPPA_data.tsv	005230f591b11b705afe387479b8b90e	22183	validated
8849e5bf-ff35-4cbf-972c-01fb92201a73	feb7140e-d822-4462-8dfa-7a63805ac740.rna_seq.augmented_star_gene_counts.tsv	e2a6d47d3a8a4d33f7ed25851b21da3f	4257533	validated
24bcc4a7-8a45-44a3-a617-6e7bed9f4881	TCGA-AR-A24L-01A-21-A17I-20_RPPA_data.tsv	c74883feb5a600e2e91eca0fb31fba9a	22146	validated
2504e82a-fb81-42b7-8bfa-49be62aeec12	TCGA-A2-A0CP-01A-21-A13B-20_RPPA_data.tsv	c0ffc9e12fa80d8ebf0bccf6b191faf8	24080	validated
1f9a9190-4157-457e-9794-a9217d2aa2f8	cf4160bb-9ef4-43c1-ac83-f6ca897101ee.rna_seq.augmented_star_gene_counts.tsv	a64d7559982aa695e38e6ba5b64b3b44	4248776	validated
1f91934a-8e14-43a4-8b23-57d35185b31b	TCGA-LD-A7W5-01A-11-A43F-20_RPPA_data.tsv	c6e988bdab821d2a46060dd250ba551b	22086	validated
856e5c9e-f99e-4054-8d6d-b0aed2a6b1c5	TCGA-B6-A0RP-01A-11-A13C-20_RPPA_data.tsv	f0678e2eb197a362e9f50f2818daecb0	22338	validated
24e8b673-4c83-4a75-8cc7-9880a2f37283	TCGA-AR-A1AT-01A-21-A13E-20_RPPA_data.tsv	cc4a39694fbe64ab2a8b2e81e74f6eb6	22362	validated
85772d25-b8d7-4d02-ae27-038b92fc60c1	TCGA-BH-A1FN-01A-21-A17I-20_RPPA_data.tsv	b77d7ffe3d8b06ce0f160dbf8bfbdd4c	22146	validated
20110ed9-8b45-4a62-bd13-e0281915a06b	c6151c87-ab96-49c3-a250-b56211cd20e5.rna_seq.augmented_star_gene_counts.tsv	5905c93cbad925eca01702c0fd39b322	4233155	validated
201e26e7-c45a-4a26-9c83-b4aa7f40ea67	TCGA-C8-A3M7-01A-21-A24A-20_RPPA_data.tsv	6eb70d0a9254514cf647580da1dae54d	21982	validated
22700523-5b99-4cfc-a6b4-ee7aac662cff	TCGA-BH-A8FY-01A-21-A43F-20_RPPA_data.tsv	5c5b6adb5860f0a0ba9906ed84567b41	22099	validated
895b7107-2c08-4106-b119-6fbb597392da	be813beb-9b35-4063-9d61-9f49a7fd7706.rna_seq.augmented_star_gene_counts.tsv	537b7f3a4a4711993bda5cfc653c81a8	4244647	validated
89e67cfd-7728-4a0e-bfa5-4c55ae957ef8	49e0a55e-cd18-438c-890a-f14c6d149743.rna_seq.augmented_star_gene_counts.tsv	f5f6d9737518ebc6a6ebbec76c5880f0	4233104	validated
2508b7ef-6e30-462e-9046-f6d066d32919	TCGA-A2-A0CZ-01A-21-A13C-20_RPPA_data.tsv	9cb618b9e5c7793d578f26cef7ab45fc	24025	validated
2291d3f5-8269-4f31-adad-4b873c7ac770	2f3e03a2-8764-4791-b53a-a599c6159e19.rna_seq.augmented_star_gene_counts.tsv	b661dc03c037320850eed4e501f7aa86	4250939	validated
89dfc6f3-9f78-4e03-a2e7-e9010c7814a2	b793fa3a-f197-409f-b630-2dcba3290cce.rna_seq.augmented_star_gene_counts.tsv	6aea7da29de349a7c11304d8aae5f6e1	4236606	validated
2040d4e4-0ecb-4081-9478-9d2707833a1b	10376443-40df-451a-91e5-6be34850558c.rna_seq.augmented_star_gene_counts.tsv	964354a7cb6390a22972920044ccd9e5	4228256	validated
ccc7b8e5-7ea4-4efc-81c1-ef6c15acd241	b22d3e38-c370-4719-bea6-3dcbd9590935.rna_seq.augmented_star_gene_counts.tsv	49d4ee6b1bba22043011816c7c21585d	4231713	validated
c94fb480-7f46-4c24-bcb1-26f66a57c45a	92914efd-97af-48e2-b097-e91129f8c1b2.rna_seq.augmented_star_gene_counts.tsv	1dcf5ce34e08ca849c59078a88bdd522	4245895	validated
2071c9f0-ea89-4ea8-970e-49fe63e137ba	TCGA-A2-A04Q-01A-11-A13A-20_RPPA_data.tsv	8b04db37f21a52465a76fea809ca3f8d	24178	validated
20707643-36cf-4d6c-81ad-cbc7007d900e	TCGA-B6-A0RM-01A-21-A13C-20_RPPA_data.tsv	578452bea17ff80f59d1dd3035ca4122	22339	validated
8a7fe670-bcef-4fcb-9759-9892ff5f4f61	a7428d3b-f84b-4c2f-a996-14a11af6b6df.rna_seq.augmented_star_gene_counts.tsv	0d687cb5c21070d7f026b730cc1f98e6	4257837	validated
20e90b8d-aa05-4918-8e54-1b969488148f	59fe0f14-0415-43b7-87c7-1098e4b434ea.rna_seq.augmented_star_gene_counts.tsv	528cec3fca6434f973510150ff727e05	4268842	validated
859a52f9-c6b5-4de8-baa1-9f735820bf10	TCGA-A2-A04W-01A-21-A13A-20_RPPA_data.tsv	3748704f112652cdf4310339f3a0bef4	24219	validated
85ad5a4c-e296-4cd0-b68a-3329d7a0abfa	TCGA-AR-A2LH-01A-41-A24A-20_RPPA_data.tsv	4a1a28fb16e3187edac9fdc2117d4a62	22106	validated
869045b2-1bef-4f8d-914e-172210d41fa7	TCGA-A2-A25F-01A-21-A17I-20_RPPA_data.tsv	3593b7fd5669f9030567b08159896307	24086	validated
86758f75-dc6e-4e71-9fa8-eb0d45f26d70	TCGA-D8-A1X8-01A-21-A17K-20_RPPA_data.tsv	2479716a0e65709d7adf3044d5fdf301	22214	validated
00fdb55e-b1ba-4fab-90c3-80dbf425dd9d	TCGA-A2-A0T0-01A-11-A13D-20_RPPA_data.tsv	eea833d4835edfc8689ddf55a29893e4	24066	validated
86913d5e-ce68-4562-8718-27baf1d50fc9	TCGA-A2-A0D1-01A-21-A13C-20_RPPA_data.tsv	5116a1a068d79a94049caf82d07c2021	24056	validated
87fbd2b5-f03e-40c4-a55a-ba95a1e7cf59	TCGA-A2-A0D0-01A-21-A13C-20_RPPA_data.tsv	e3e134ed619588b43083861c4bccb04f	24016	validated
88634504-3f5e-4251-a1e6-b67189ef34f8	TCGA-A2-A0EU-01A-11-A13B-20_RPPA_data.tsv	1ff093e1a112feb547b0030965559463	24013	validated
893e7a09-5368-45df-b51d-b3669fbeb4e8	TCGA-BH-A0AY-01A-11-A13B-20_RPPA_data.tsv	5372b17446553e11a0b2ea044092e209	22062	validated
0140a26e-c2a4-4874-957c-377ffbf92cbc	TCGA-AR-A0TY-01A-21-A13D-20_RPPA_data.tsv	6c41b1e98a2d07f654bacd979e139956	22068	validated
89103134-12c8-46f0-8d46-e91ef5d3c755	TCGA-AO-A03O-01A-31-A13A-20_RPPA_data.tsv	fa6d71e22a104e48d60347b21021a6df	22304	validated
891e39d0-8872-4562-8556-e266601b200f	TCGA-A7-A0CJ-01A-11-A13A-20_RPPA_data.tsv	aaa567ac75b4518ecc85e9041ee8c486	24026	validated
014b0c66-a79a-404f-a628-f903b57ff576	TCGA-D8-A27L-01A-21-A17L-20_RPPA_data.tsv	d10c1d563a5bea644c9fd175c0d99200	22284	validated
894973ba-ff42-4dc4-ad43-fc52657b08f4	TCGA-A2-A1FX-01A-21-A17I-20_RPPA_data.tsv	63387e55202100f533c3349278f0e56d	24222	validated
89bf61a3-e962-4331-a132-d9a01ab98d5f	TCGA-A7-A26E-01A-21-A17I-20_RPPA_data.tsv	538b6cb9e4a26cfc45504b6536f12020	10611	validated
89792140-0177-4a85-ba95-80ddeb0ccea5	TCGA-GM-A2DB-01A-21-A24A-20_RPPA_data.tsv	5c4d8a613eac695a5b1461af1d5be6e7	22169	validated
8a82ba7b-11de-4b28-adc2-d3407957a0d6	TCGA-C8-A12X-01A-21-A13D-20_RPPA_data.tsv	a349d07d81cc8a43fd2704ecbbd40e8d	22077	validated
8a9d1574-987d-4e3f-a2c8-acdfb4f75c8f	TCGA-EW-A1P3-01A-21-A17J-20_RPPA_data.tsv	3e29e1492c30e990cc8517a42a9b5dca	21975	validated
8a63ca86-4035-4c47-8ac2-c56c15339a81	TCGA-E9-A1NF-11A-81-A43P-20_RPPA_data.tsv	332b3f473fd30810ac092e35ebe03b44	21920	validated
8afaf0bb-8d3a-45c4-8dd4-36ac53b173cd	TCGA-A8-A08P-01A-21-A13A-20_RPPA_data.tsv	a18c6b97eae4feb6e35c14af0f9311a2	24112	validated
8b2c3f9b-2c59-442d-8dd9-a744fa585962	TCGA-A7-A13E-01A-21-A13E-20_RPPA_data.tsv	e758ac550948a036dbbf88daff439b67	24258	validated
8b8de391-f391-446f-84cf-dd22ee684940	TCGA-BH-A1FR-01A-21-A17I-20_RPPA_data.tsv	0f59cb9823d4f4da371394f7cb368aa0	10778	validated
8bb7d797-2d73-4972-aa24-af4a71bb6959	TCGA-AR-A24X-01A-21-A17I-20_RPPA_data.tsv	151bef002dc57745e9583e66f2790c43	22185	validated
8b6c0ac6-0590-4725-b323-6158cb966d20	TCGA-BH-A0DG-01A-11-A13B-20_RPPA_data.tsv	f4b86aed63729a76af5b3fee7c72f817	22079	validated
8c0b6781-5491-41fe-aa62-92f3ad26cd8e	TCGA-AR-A5QM-01A-21-A321-20_RPPA_data.tsv	865abab90c654203af59db1c108f0cf1	22098	validated
8ccc36df-26e1-45f6-a688-49f33a15be18	TCGA-A7-A4SC-01A-21-A321-20_RPPA_data.tsv	9122cc79c2646b60ad90c75906514d43	24029	validated
8c55fa18-b31d-40f2-bfe3-c8e354d5b9a2	TCGA-E2-A109-01A-21-A13D-20_RPPA_data.tsv	2a892e368083e431ac91da7b53c70579	22185	validated
8cf4cceb-016f-403c-9d40-3ce322d4a5e7	TCGA-LL-A5YP-01A-11-A321-20_RPPA_data.tsv	ee31d443b636922ab09fb375346f0f0e	22146	validated
8ca85aef-175b-47d5-90a4-ee6efb58182c	TCGA-C8-A1HI-01A-21-A17J-20_RPPA_data.tsv	80990a6a01e91c79d4a292d51955d397	22151	validated
021ff3ef-6167-47dc-aa13-b8f8886e28da	TCGA-AC-A2B8-01A-21-A24A-20_RPPA_data.tsv	114801dd173dcad70d66ee2ded41f85a	24004	validated
0231d664-eeb0-433a-81c9-478714e46a0a	TCGA-LL-A5YN-01A-21-A321-20_RPPA_data.tsv	dd5baa6bf744909bc3f6f034177557e8	22111	validated
8de2e01f-afea-48b7-b890-113a0c2931b7	TCGA-C8-A9FZ-01A-21-A43F-20_RPPA_data.tsv	a1d2ff8ceb639c7b2026235f6139e406	22057	validated
8de5d7b0-8d16-4d3e-9b7a-e59ee9337b4a	TCGA-AN-A0FX-01A-21-A13C-20_RPPA_data.tsv	048568a5f3d3664867abf261355dfdfe	22276	validated
8e44cab5-c685-45f5-a326-fc251789381a	TCGA-E2-A1B1-01A-11-A13E-20_RPPA_data.tsv	9fbb343dd368a885c296874f7a752f43	22222	validated
8e485a02-9ea4-4bd6-8fb4-a183502cfcb8	TCGA-A2-A0CT-01A-11-A13B-20_RPPA_data.tsv	56203b0ffa334737d5df6019fa16a029	24056	validated
8e7c6d88-f277-4ce5-831f-361bc7ea893d	TCGA-A7-A4SD-01A-21-A321-20_RPPA_data.tsv	55990881ac6ec3a71119ef9e08c0ff3b	24005	validated
025121fa-96e5-4b7c-b992-e737c1dd6a4e	TCGA-AN-A0FZ-01A-21-A13C-20_RPPA_data.tsv	296523cedff57891860f5ac5bdeddc49	22252	validated
8ee028be-a495-42b0-9c33-eaba639753bb	TCGA-B6-A0I9-01A-21-A13B-20_RPPA_data.tsv	eef3b1eab7cb232d6ed8db0f16a41d87	22186	validated
8ea82a54-4ab8-4360-b4bd-c0d859678953	TCGA-D8-A27I-01A-21-A17L-20_RPPA_data.tsv	84b81447b1fc8d1aec7ac76fef59bac7	22217	validated
901adbc2-e596-43db-abdc-cfa75be0833a	TCGA-A7-A0CH-01A-11-A13A-20_RPPA_data.tsv	efc3620ddcb0ebceaf7da6187b4b16e8	24082	validated
8fcea528-adfb-4ab5-a530-3f98e12166ba	TCGA-E9-A1NA-01A-21-A17K-20_RPPA_data.tsv	36debfb34fc64cc2431a02d94804f0a4	22152	validated
905ba389-572a-4484-8f6f-88c2eff4c04b	TCGA-EW-A1IZ-01A-21-A17J-20_RPPA_data.tsv	cc69d5c855ddb97ee19486319051f5bf	21964	validated
90031522-50d0-4ce5-88ed-d0d43ce0c71a	TCGA-BH-A28Q-01A-21-A17K-20_RPPA_data.tsv	2d95db8f1bdecc2b41579e2caf3cc003	22042	validated
90ddde3f-79bd-4036-9c91-408684b1687e	TCGA-AR-A0U2-01A-21-A13D-20_RPPA_data.tsv	555322765a0ad56a64a7a3aef1ddd603	22038	validated
90f47800-3f0d-4557-88b0-9c2c9b9eb8c1	TCGA-D8-A27R-01A-21-A17L-20_RPPA_data.tsv	90f91cb2f9f29e30b8c4f659245c0490	22294	validated
91a7b478-ae89-4f0a-97de-08bbd894327a	TCGA-W8-A86G-01A-31-A43F-20_RPPA_data.tsv	c30f25e230e08dfd02a0e7aedf1d5b34	21930	validated
90f30cca-c3bd-4beb-aa9c-6bfd454fdaf2	TCGA-BH-A18Q-01A-21-A13E-20_RPPA_data.tsv	3509de98c85dd819286c7efe1cc79ac5	22218	validated
91fb4fab-664b-4905-85b4-b3d48cecc299	TCGA-A8-A08G-01A-21-A13B-20_RPPA_data.tsv	44284031c2a58a6aa03462c6c7da3713	24069	validated
922d8c3f-33a5-4468-8fa8-c0f3813b584d	TCGA-E9-A1R4-01A-11-A17J-20_RPPA_data.tsv	faf9d4be1b98038e1b86cc2f183c3264	22089	validated
91ecd1a4-11e5-4cfd-b7f9-337d6469c017	TCGA-E9-A3HO-01A-21-A24A-20_RPPA_data.tsv	58edb456b0af49c71c85e4ec744e9e18	22102	validated
9293c895-3f7e-49c2-9ce6-529f304bdf3a	TCGA-E2-A15F-01A-21-A13E-20_RPPA_data.tsv	ea04a8ac035914e19c69e5834b6d5dfe	22116	validated
9263c2e9-f8ca-454c-b2cf-b1c28fef6aff	TCGA-AR-A1AO-01A-21-A13E-20_RPPA_data.tsv	5c81377a047931f0883d386fb2d1e7ea	22271	validated
928d9a1c-9f14-4d8d-9193-41b982133218	TCGA-D8-A1XO-01A-21-A17K-20_RPPA_data.tsv	4086fa40d2bca3f92df9b488429e5fa7	22095	validated
929f8661-83dd-4ebf-8dc3-43f6d936a81f	TCGA-AQ-A54O-01A-21-A321-20_RPPA_data.tsv	c559916f554d42b12ef5599504a7817d	22096	validated
934c569f-896f-4fcb-93ea-5b4612571b22	TCGA-AR-A256-01A-21-A17I-20_RPPA_data.tsv	00770d749f598dc5598314299dfb768b	22042	validated
92f89f65-a377-4bd4-a182-d63e60c67c46	TCGA-C8-A27B-01A-21-A17K-20_RPPA_data.tsv	4ac84b29d1fb70dcb491fb23fffbcacb	21975	validated
93e53f21-616f-48fb-9493-bb45abc861d7	TCGA-BH-A0HP-01A-21-A13C-20_RPPA_data.tsv	24af2ef8b2d3b3857b2545ce49591b1d	21999	validated
939ff4c7-2776-4b24-815d-461dd1087a86	TCGA-D8-A1JU-01A-21-A17J-20_RPPA_data.tsv	0979cf41925fa7f9140acbac5fa0fec8	10776	validated
9430965c-ad6b-47b2-b3d3-017b91326737	TCGA-AC-A23E-01A-21-A17I-20_RPPA_data.tsv	e89e0de3cc6ef255f1616f67fcb741ee	10614	validated
93e92838-385d-4b8b-98b6-7348be14a032	TCGA-B6-A0X1-01A-21-A13D-20_RPPA_data.tsv	875629fa69cbb9194423c8acf4f170f0	22164	validated
9454fb2b-6ff8-4ecf-a029-1dc9e50f8c4d	TCGA-GM-A2DM-01A-21-A24A-20_RPPA_data.tsv	49ee293ced73c4b7092b969543a6bb86	22123	validated
944d17db-e407-46e6-8ef4-23ddd919e007	TCGA-D8-A1XY-01A-21-A17K-20_RPPA_data.tsv	c2bf5a117650b155e29566b5e70d37b4	22192	validated
95265299-d02a-4f4e-917e-6c4d840e320a	TCGA-BH-A42U-01A-22-A321-20_RPPA_data.tsv	c9e09841fb6e8b2b75bb0b4753b4dc56	22101	validated
94b0dc45-8b2e-4762-8a90-d4b6e91d7f60	TCGA-AR-A24O-01A-21-A17I-20_RPPA_data.tsv	602cf639c7a7c0fab03a1c7fdcfb42dd	22145	validated
957900c5-7c0e-4015-bbf1-8e6d90faa6d4	TCGA-A2-A259-01A-21-A17I-20_RPPA_data.tsv	536f8d4217d1c2dc077cc09feca22046	23975	validated
03319be2-1bcb-489a-a689-1c3213505d68	TCGA-EW-A1P0-01A-21-A17J-20_RPPA_data.tsv	5cbb9076c1e8d28f8d3a7b92824481f1	22000	validated
9669bca8-42ee-4ddd-8e44-532dd46c313f	TCGA-AR-A0TQ-01A-21-A13C-20_RPPA_data.tsv	cfe783ce9702a3b414b05500f317d68d	22030	validated
96264c4b-2910-4649-abe4-d275fc9f4c0f	TCGA-E9-A1R3-01A-41-A17J-20_RPPA_data.tsv	cf36b5dfcc62ab4053c2939804410443	21971	validated
96b12856-81a5-4e33-8fec-ad7e659f4279	TCGA-A8-A06U-01A-21-A13A-20_RPPA_data.tsv	50f0b034e5be2836e76b44cc16379505	24060	validated
9655367c-b94b-4512-a9bb-4a5aa397270b	TCGA-A8-A09A-01A-21-A13B-20_RPPA_data.tsv	269d8944e8fc95f13b168996e134662a	24251	validated
9761ec1e-ba08-4e19-b078-f5175810d458	TCGA-E2-A15C-01A-21-A13E-20_RPPA_data.tsv	ce0c79870e0db765e88db16910c64abf	22141	validated
96b36979-7935-457e-8d81-932afd298392	TCGA-D8-A1JB-01A-21-A17J-20_RPPA_data.tsv	bc6f5a1964197c650c0a92755eaf1086	22121	validated
97b3dcf6-3231-4798-a6c0-c5807be3706e	TCGA-AR-A2LK-01A-21-A24A-20_RPPA_data.tsv	64b328e596d3fc47053549a434dc347c	22152	validated
97a2c4ac-cbec-4c6a-b91a-8186d9fd824f	TCGA-E9-A1R5-01A-21-A17J-20_RPPA_data.tsv	8fc1a69e7e2bf06d7d270bad8c4f3b71	22036	validated
97fa3188-669b-4f83-8987-4aafc3599a36	TCGA-AR-A1AI-01A-21-A13E-20_RPPA_data.tsv	dd3a7f2159e589a241fbd13e64dccf16	22328	validated
9785785b-53c8-487f-8293-b33b12c6c621	TCGA-E9-A22B-01A-21-A17K-20_RPPA_data.tsv	f833a0bee59b374e294ee64d876e3781	22188	validated
98528553-280c-48fb-955f-ce3562b2b785	TCGA-E2-A1L6-01A-21-A17J-20_RPPA_data.tsv	87c02d0b04af56138c5f4e52399ade97	22164	validated
9817d7bb-76d7-4ac6-a6cc-186fde0a412d	TCGA-E9-A1RH-01A-11-A17J-20_RPPA_data.tsv	de5fa3fb3ab0cc980f9e54e56360d1ff	22077	validated
992262c3-45de-46e6-90ed-e3bc4ef4bc5b	TCGA-OL-A5S0-01A-21-A321-20_RPPA_data.tsv	2673d6d41432e56da41df737368a3fea	22043	validated
039f8716-bbfa-4867-b661-4eb76d598781	TCGA-D8-A145-01A-21-A13D-20_RPPA_data.tsv	83cea340651e15afb634ff7e11ad8a30	22081	validated
03bcd970-3acd-4e9d-8622-677f1460bdbf	TCGA-BH-A18H-01A-21-A13F-20_RPPA_data.tsv	84d0f2610a535900eceb33edc0485f04	22242	validated
992b4fa5-746f-44ae-b617-d8045a51e40a	TCGA-BH-A18P-01A-21-A13F-20_RPPA_data.tsv	45fcfc6179d447a7309e089666c3117c	22260	validated
03c56417-f96c-4185-8140-12cdc371de61	TCGA-A8-A08H-01A-11-A13B-20_RPPA_data.tsv	1ea00a290be1f57fa5fe920246892ce9	24053	validated
99b925dc-d066-4ae6-b04e-afb85711312a	TCGA-BH-A0BA-01A-21-A13C-20_RPPA_data.tsv	40e7193b20e8e3011a012b4b0b1f8701	22087	validated
99fcac88-0271-4f67-b771-48bbd8c2743c	TCGA-BH-A0B7-11A-41-A43P-20_RPPA_data.tsv	9d5ffa779eba44219349138267393da0	22056	validated
99f539f1-462b-4017-85de-dc6719b2a8bc	TCGA-A7-A4SF-01A-21-A321-20_RPPA_data.tsv	f64555660e85731e161ef87e878f9432	24025	validated
9aade32a-a719-4c5f-b8b8-7183cccb0945	TCGA-BH-A0BR-01A-11-A13C-20_RPPA_data.tsv	39e3618ecd0edeb0d69bee58c160244a	22157	validated
9a3ef01e-3d08-4444-bb98-ec9c0639c230	TCGA-A8-A09C-01A-21-A13A-20_RPPA_data.tsv	3d2d2477f00e60db78e6eb84c810d6c7	23995	validated
9be086d8-ad2a-4520-afcf-ef5bdb3fe3bd	TCGA-E9-A229-01A-21-A17K-20_RPPA_data.tsv	3a0d0104b2554a853b019dbd95294932	22043	validated
9b1d041f-0f1d-47e3-810b-3885a157b9f5	TCGA-BH-A0B5-01A-21-A13C-20_RPPA_data.tsv	62b913da54d53dbf8c35cfcfa724c128	22080	validated
9bdad43e-25a5-458c-bc0c-1b44245ec7ad	TCGA-AC-A5EI-01A-21-A321-20_RPPA_data.tsv	a022b06d55bf597828280acd8248b745	23997	validated
9bcbba09-5885-4832-8564-b2b9755ef91f	TCGA-LL-A442-01A-21-A321-20_RPPA_data.tsv	089ffc73475f2da3f7cd76f921ddefc3	21973	validated
9c60e3c4-ea36-453f-8378-4c6e5842d381	TCGA-AC-A5XS-01A-21-A321-20_RPPA_data.tsv	435fe32cfe60a3347e2cbce5f5b08b43	24086	validated
9c848d4a-e6a2-42d3-af09-8dfab615631a	TCGA-EW-A1PG-01A-21-A17J-20_RPPA_data.tsv	b575aef986b115255d4608bb44f8004a	22103	validated
9d9425b4-5cf4-43c4-b550-27601e095cbc	TCGA-A1-A0SH-01A-21-A13A-20_RPPA_data.tsv	8b5e2027ce413e36c80a6a1aa6e21e13	24094	validated
9d0a92ba-446e-474c-a8ec-92091cb4556d	TCGA-C8-A26X-01A-41-A17K-20_RPPA_data.tsv	b5f9eb2e3b01b29c6f92f67aebca60e0	22110	validated
9eba6fb6-2fae-4426-9b96-25c880483ba1	TCGA-AR-A5QN-01A-21-A321-20_RPPA_data.tsv	5a4ab77e6e53643e23bcaafa6147edf4	21958	validated
9dfb31ef-c8db-4915-97ba-49343acc9340	TCGA-AO-A12A-01A-11-A13E-20_RPPA_data.tsv	3fa71c4b3f00377620085b1b49f88bc6	22274	validated
9e385111-6535-4802-bfb6-82d5410f4c45	TCGA-B6-A0RL-01A-21-A13C-20_RPPA_data.tsv	7361445ce978d1a3346ca964d56da54f	22281	validated
0478944f-8657-4870-a53b-1ef3376f5599	TCGA-AQ-A1H2-01A-21-A17I-20_RPPA_data.tsv	8ea67d92f1507d818a40658a8149348c	22101	validated
9f3b901f-208e-41dc-8c17-3aaec0db20c3	TCGA-AO-A03U-01B-11-A13E-20_RPPA_data.tsv	a3a072adc1f0e9b1b8ac0bed1f61611e	22227	validated
9f68a7d6-30cf-4170-87b8-c8213a5cf11f	TCGA-D8-A1JK-01A-21-A17J-20_RPPA_data.tsv	6cf885c9dbd30c030b4fc1ee561434b9	22228	validated
9fc47769-24e8-4547-983d-264cb6adb1b3	TCGA-A8-A07E-01A-21-A13B-20_RPPA_data.tsv	5e6979645dddf35c00dbaceedd3bed53	24114	validated
a0164532-54cb-4e3c-b293-cdd169298503	TCGA-E2-A14V-01A-21-A13E-20_RPPA_data.tsv	daea4a7f0a1c086f15c6cbf3a6a92f37	22158	validated
a021c5ca-695b-4fdb-ba2b-5d36b1625e44	TCGA-A2-A0T2-01A-21-A13D-20_RPPA_data.tsv	21e91b6902623e5b55949225f9cdecb6	24061	validated
a068b124-0616-42cb-a1b1-58d761b54822	TCGA-BH-A0W4-01A-21-A13D-20_RPPA_data.tsv	0f74fc61a2bff3919614bc4386db6411	22110	validated
a0825044-6a21-4132-85f7-20409a04d02d	TCGA-A8-A08L-01A-21-A13A-20_RPPA_data.tsv	bf5d0710a86b7e786a45ed06db1cedbb	24137	validated
04a44e54-7e69-4b13-a49f-7abf19bf598c	TCGA-AR-A5QP-01A-21-A321-20_RPPA_data.tsv	dbe2d726be9946814b0fd3a9486a14f1	22069	validated
a0b294e4-9be4-4a21-ba5b-0b437985577f	TCGA-BH-A0AV-01A-21-A13C-20_RPPA_data.tsv	02b2e21f1e83e065607c5a0121f53df0	22186	validated
a09ea82b-17c5-4c24-87ba-9ec3fd86731c	TCGA-AN-A0FF-01A-21-A13C-20_RPPA_data.tsv	15dab3fc0f01938f403e8e89abc8f330	22184	validated
a182a4eb-4373-40a7-a7ed-35e7b414dc4b	TCGA-E2-A15A-01A-21-A13E-20_RPPA_data.tsv	c678a6237f81a94ff45119eba08dc142	22051	validated
a0fc5aec-7f0c-4543-a850-40e317ada61a	TCGA-XX-A899-01A-21-A43F-20_RPPA_data.tsv	953b296dda7c0a1e487bc3093793047d	22200	validated
a2b3c249-682b-4323-97ef-87f7c1cfc106	TCGA-D8-A1J9-01A-21-A17J-20_RPPA_data.tsv	8e7b47bc37debe66c66298fcf3d1ec05	22053	validated
a2357712-116e-4139-8102-3b7ed23d9fc3	TCGA-AR-A0U3-01A-21-A13C-20_RPPA_data.tsv	09e4be5b9eb0ced2fe16cebb848c4c31	22109	validated
a2719044-b348-4c7e-9359-63d9e42ad1a3	TCGA-E9-A1RG-01A-21-A17J-20_RPPA_data.tsv	f123e4cdb6d2464eac382bd768182459	22052	validated
a299422e-fd81-4b67-ae2c-37e377f5b84e	TCGA-E9-A1N8-01A-21-A17K-20_RPPA_data.tsv	944b5123c768e9aadd6615cfe0898cd0	22098	validated
a2ce9bd4-b536-4475-997b-e60691eae321	TCGA-E2-A15O-01A-21-A13E-20_RPPA_data.tsv	0b7976c7896bfb1013fdd546db4bb696	22118	validated
04d61519-f8d7-436f-9f7c-af636c6a095b	TCGA-AN-A049-01A-31-A13A-20_RPPA_data.tsv	579bec2ff84c7dbfd660a59a7f21ccdc	22278	validated
a31f5c56-3940-43b7-8bf2-333cca3a5ccd	TCGA-E9-A1NG-11A-61-A43P-20_RPPA_data.tsv	2667ec475d9b6761b3626404434662a8	22013	validated
a2db9935-0427-49f1-97c0-41db6d012889	TCGA-A8-A08T-01A-11-A13A-20_RPPA_data.tsv	1da3ea1447c72656987239467f063c88	24092	validated
a3db8670-f42a-4c89-9af5-8bb7a0e2e37f	TCGA-BH-A1FB-01A-21-A17I-20_RPPA_data.tsv	ab11a2058f487d06d73f148302bad97e	22159	validated
a34b5f60-6f8e-47d3-95e5-86db97dfe9b7	TCGA-E9-A22G-01A-21-A17K-20_RPPA_data.tsv	e6aaa7e125dab70eae15954abf079074	22163	validated
a4a84836-25b2-461c-a274-d1c3fce7a902	TCGA-BH-A1ET-01A-21-A17I-20_RPPA_data.tsv	40a985d6313dd2baf903e312872fd112	22181	validated
a463edaf-d37b-4e6e-a8ee-b6f1972594b1	TCGA-BH-A203-11A-51-A43P-20_RPPA_data.tsv	1a7335ad9879408a09eed430245ec1ca	22016	validated
a6035eb5-77f5-42e0-8bb0-f3ccf4f4fade	TCGA-GM-A3NY-01A-21-A24A-20_RPPA_data.tsv	e4b8f0396e2ee6ba5a7b68df8bbc4c26	22091	validated
a5bb4fe5-6b85-491d-a9d2-dc6ccf55b4d1	TCGA-BH-A0BC-01A-11-A13B-20_RPPA_data.tsv	c130369c96c86bfb8ae078ec186279ab	22137	validated
a6b8d9f4-28e9-434f-8bc1-9001b5de4ab4	TCGA-E2-A1LS-01A-21-A17J-20_RPPA_data.tsv	53fb92d2f6745c2ee1209e222f01f6c3	22062	validated
a6005ada-83de-4e77-8658-06d5cfc1716d	TCGA-E9-A22D-01A-21-A17K-20_RPPA_data.tsv	35a0d940445fc06b44de63b4688da582	22186	validated
a6fca3af-cd5d-47e4-85f3-c92aa2610a92	TCGA-BH-A0B0-01A-11-A13C-20_RPPA_data.tsv	1948006bf7a4da3763491982d926a1d5	22106	validated
a6b7bc2b-bff5-4453-bf13-565a4453f31c	TCGA-AO-A0JD-01A-21-A13B-20_RPPA_data.tsv	7798e7a27ec3d441ba13a1282e224a51	22060	validated
a8573b03-66e1-468c-bfe4-60a02bd062ab	TCGA-EW-A423-01A-21-A321-20_RPPA_data.tsv	614be17b9fe114c926de4ea0a9dab8cb	22085	validated
055d25e7-cf16-4610-8973-4e902380c29f	TCGA-AR-A0TS-01A-21-A13C-20_RPPA_data.tsv	7bac8cf324aaec49ebdc6640d1aa44f3	22132	validated
a88add17-efc0-4d0e-886e-c86dbe1cb542	TCGA-GI-A2C9-01A-21-A24A-20_RPPA_data.tsv	e233dde25b59d025f10a437ff2c09692	22107	validated
664d7ba8-9b87-4f17-b98d-8e07dea3c488	cb024f71-c708-498b-9196-2fe57acf3771.rna_seq.augmented_star_gene_counts.tsv	db3599e6eb1262ea86082721b1cf540b	4241996	validated
a8d33737-7fa3-4e54-bde5-01d787042e75	TCGA-XX-A899-11A-51-A43P-20_RPPA_data.tsv	be66e9906c3825b3f2ef7326f07dc19e	21944	validated
73ac99d6-d01b-45d9-8df2-205610109911	8095ebc6-d293-4668-9d83-8b3f35dd198d.rna_seq.augmented_star_gene_counts.tsv	ee2f282c586ecff2c08cfdac86e5f9ca	4244853	validated
a900fe5a-acee-4b98-9a7a-6adb56c053d2	TCGA-E9-A243-01A-11-A17K-20_RPPA_data.tsv	84baa0e028b66e1681e96345f5652a6c	22111	validated
7dcadaff-5d95-4ba6-9ce7-50bb2e5f17aa	5ee2f830-f808-4e6c-89c1-6c90859958e1.rna_seq.augmented_star_gene_counts.tsv	1200f4048ce15ab6f8314d7d18d0440a	4239833	validated
a909d1f4-b220-4504-a7f8-792667bd866a	TCGA-BH-A0H5-01A-11-A13C-20_RPPA_data.tsv	1d9d5cca59251ca087aabe83d6883cf2	22127	validated
8c884351-1c8b-47ff-8bef-1a4f25f645fb	d5a1a331-cd5b-448f-adf6-ea393565ef26.rna_seq.augmented_star_gene_counts.tsv	07f413d24f4481f0b52b25bb6bbdf739	4239226	validated
a8de8f8d-5048-44d0-86a0-1c2affe6f7cd	TCGA-AR-A1AP-01A-21-A13E-20_RPPA_data.tsv	907a7cfcfe62a2b5fd42bb804a180104	22247	validated
f7e414a0-c2ca-40c7-a7a0-282d80247fa0	ee27259c-1aa7-4f5a-a4e6-0b49be4ad051.rna_seq.augmented_star_gene_counts.tsv	e560de64d09e7febb64b84577933c208	4234096	validated
a96adf45-1076-4469-97a5-e14d9a796cb9	TCGA-E2-A14P-01A-21-A13E-20_RPPA_data.tsv	0968e206868bb0fe4b3e96d13ae4af16	22100	validated
a962747b-0a21-4295-9653-dff664f9b98c	TCGA-GM-A2D9-01A-21-A24A-20_RPPA_data.tsv	f9be7791343066a8095ed17b5f871752	22038	validated
a9e17308-d216-453d-b445-9addf9da7c68	TCGA-EW-A1J5-01A-21-A17J-20_RPPA_data.tsv	922484b414a2502c156f02f7af9d635c	22054	validated
aa0789a4-a5fa-4e3e-9f2d-1b2f2954022b	TCGA-AR-A1AQ-01A-21-A13E-20_RPPA_data.tsv	87737efcb27d3dbb0204fee5094d75ed	22259	validated
aab4aa0b-2126-4e9a-82d1-0068a5daa6bd	TCGA-AN-A04D-01A-31-A13A-20_RPPA_data.tsv	39120cf6762ad8c39362b74c2807e7b7	22314	validated
aa597ed9-8503-4a8f-a8bf-1490569226e4	TCGA-A8-A085-01A-21-A13B-20_RPPA_data.tsv	d6fb972cdcec439c27c4f78bd675e8ee	24029	validated
aae30506-4720-4522-83ec-91690c817c34	TCGA-AC-A3TN-01A-21-A24A-20_RPPA_data.tsv	5c4b0adaeed03a2bb666f18d3a5bebea	23996	validated
aa82f1b5-18ae-48a1-83b6-2d30a0c86ddc	TCGA-C8-A133-01A-21-A13D-20_RPPA_data.tsv	8226e7ccff2d794a95025495d053c5fa	22055	validated
0648c6fc-df6d-450a-a5a0-e5655febbdf1	f532a6be-de3e-420c-960a-23627589e7ad.rna_seq.augmented_star_gene_counts.tsv	e00657cea54665d6777e038af0d8c5f5	4231354	validated
ab4815e7-8d97-494b-8ab7-17adc6874b2b	TCGA-A2-A0D4-01A-21-A13C-20_RPPA_data.tsv	792ab314a0d4ce6cb3820700e1fadc2c	24022	validated
04e03ae1-b2f3-446d-862d-172fea6320de	58b399a0-3070-44aa-9a40-f0e2c0fea0fc.rna_seq.augmented_star_gene_counts.tsv	595a4c3f329ee1612c746f09ed07e137	4245525	validated
0525bcb6-d206-46c8-b37d-b9b7cc90fef6	46cdbe65-5610-4903-9452-518fd6d5787d.rna_seq.augmented_star_gene_counts.tsv	52a46b7bfc448c4d95f6c1dab007c74e	4266236	validated
068841a8-af6a-4925-bad0-586005f59521	f09cc0c7-2896-479b-84db-401f14780092.rna_seq.augmented_star_gene_counts.tsv	24e84b3f1e1c0eca38d049576cd53385	4238099	validated
0a06329d-82cd-41a9-822e-43cfd49e63a2	a7b067c9-a62a-4d3d-8c4e-668830f7441f.rna_seq.augmented_star_gene_counts.tsv	562a76c624b508d201b752e304503572	4239076	validated
0e2a0a41-fc0f-40d0-a0e7-d3eecac3cfd7	80afd34a-fc20-46be-85c5-088951628194.rna_seq.augmented_star_gene_counts.tsv	2092bc5fac092b49eb3e37503c752e5c	4244390	validated
09f9ebad-e7cd-4c20-9eab-8fd2066d9051	31c69703-e318-4e31-aae8-c6cfabe61bc3.rna_seq.augmented_star_gene_counts.tsv	482496c170ea4094573f142fc68cba9b	4244293	validated
104e3cb5-c6df-422b-a55f-6b19408594d4	2056c543-2f73-4a2f-995e-3af2dda7b514.rna_seq.augmented_star_gene_counts.tsv	6a9b5ab6f51dce916319b6c2d6930505	4238667	validated
0e89f9f0-419f-46e7-981d-781a1302e4be	98f19a00-fd01-46b1-a75d-f66522ebde2d.rna_seq.augmented_star_gene_counts.tsv	b83d212b0ea13e7675ef9d9cd1833343	4240405	validated
12959673-a8ec-4223-a5fe-0648276db5fc	ba2e1bd2-56f5-4dfb-94b5-92c50c58b31e.rna_seq.augmented_star_gene_counts.tsv	2fbef173968c3b083ec625ee76cc673d	4252801	validated
115d8b96-f3ac-4e6f-a975-60b71b32531a	b6a8beee-f393-4d3b-943e-1c44fad65526.rna_seq.augmented_star_gene_counts.tsv	e03e2f66a96ba9506f28874d4b127c9e	4251751	validated
15e249cf-4c45-4006-84fd-899f9927e376	4796719b-2fa2-40ee-9fa9-6a8caa703823.rna_seq.augmented_star_gene_counts.tsv	5d5a8c0be1eb04888d3cd08905b037b4	4240933	validated
14edb678-3b6c-4a58-aabf-0f9d1f7d9bdc	f5b3a6d0-3b56-4ad2-b520-8bcaadb6bd0e.rna_seq.augmented_star_gene_counts.tsv	54029f660fbd07f2a8cdb61d586b67dc	4235171	validated
16786247-5ff5-47e0-83e2-fee15779e522	cf86835f-2bd2-4b15-a9a9-66fe369a560d.rna_seq.augmented_star_gene_counts.tsv	af60c61e283fda0fb0d382bffacb4bd8	4241351	validated
16b9a021-447f-44d8-a1f9-ad45edc73bc9	13d6ae6d-1662-4e0a-a10b-a733efc216b2.rna_seq.augmented_star_gene_counts.tsv	4b8aa78f000b12f34a03c0e960c3bbe8	4247091	validated
19318058-604e-4c3b-a037-eab07708ff82	ede34eaa-699a-496a-a3d3-8ef57ddbdb43.rna_seq.augmented_star_gene_counts.tsv	2917e90f2281bb03150135c7fb4457bd	4253059	validated
19264a73-b106-4b24-be01-0a9a137c6de9	2966096f-4a35-4dca-ab38-ac86074fa29e.rna_seq.augmented_star_gene_counts.tsv	1e58a741cf7f8fc0cac4197a835e0b59	4249540	validated
18b0bd2d-505f-4ecb-9bea-b52e6a74cebd	678aa892-0631-47cc-b19e-cdcef42cecb3.rna_seq.augmented_star_gene_counts.tsv	3cd4f631b375790b3dc75b3037e372d3	4241734	validated
195c9f03-31c3-465a-ac58-3949246b173b	8f08cee9-a91f-4305-bf8d-efeee9cd386c.rna_seq.augmented_star_gene_counts.tsv	48e304f2d6da55850e80658c9c97f740	4256121	validated
1b65bcb7-8170-4eb8-af93-c547b984c571	ad502a9c-1f1a-4118-a8f9-2cffb9b0c610.rna_seq.augmented_star_gene_counts.tsv	a76a6ba060d463430185ef80bd9984bb	4248511	validated
1a8d6cfd-095d-4461-875a-56d27816a0f5	d32c4662-2b0b-4f78-b031-e6ff5286664c.rna_seq.augmented_star_gene_counts.tsv	be604e287bd0eac5dcb2ddc1d5d03e9c	4247023	validated
1cf56202-05e5-41ad-9f27-3519bee045f4	f1600b0c-f3ac-4c19-8c43-6af450abb6a3.rna_seq.augmented_star_gene_counts.tsv	0248a28d27904e74d428f46f68d22c9a	4265300	validated
1d7789a1-1ff1-4865-a9c9-dfb40e57aff5	66941b24-9c8f-4657-a4eb-8cc267e38bdc.rna_seq.augmented_star_gene_counts.tsv	343f96d8135303e35a14bb691e42ca94	4234368	validated
1d15f05d-2ac2-4b83-987e-6f4b157b0b74	694ca3d8-9748-4c0f-9021-d599d81a325e.rna_seq.augmented_star_gene_counts.tsv	269fadc3bc3ba48e0cdf9dfa8215955f	4241548	validated
1d7e99d8-052d-491a-8088-91cb0790cb17	a37d7ef3-0840-4114-acec-ce9e29bb54e9.rna_seq.augmented_star_gene_counts.tsv	6e6905b1eb321bb93cbd43af86a2503d	4241610	validated
1d0878a6-5c7c-40b9-8eab-64981d783b71	44df0b54-867f-4aef-8769-5d3fa8887b94.rna_seq.augmented_star_gene_counts.tsv	b091d577989335f50834405de1250284	4260022	validated
2cd221ee-4d29-4f40-ab4c-780cc9045c5a	6a182962-93fc-482f-aa53-a14d7574763a.rna_seq.augmented_star_gene_counts.tsv	f705334f68fbd1b8aa7ae1e82c3c6906	4241469	validated
2a09e101-9e01-45ec-9b02-d806f4cd7469	ba6e6579-8858-467a-9d0b-b8df38cd5d62.rna_seq.augmented_star_gene_counts.tsv	fbe91eaa8fdd7066fe1667e22c40eb6b	4201892	validated
2faa9332-e577-4884-94e4-b895827db8b6	8b5be676-9118-4038-9d54-6b80b14e43dc.rna_seq.augmented_star_gene_counts.tsv	f7127c72f9c82b7b0d1275f7f692daad	4249339	validated
2e753306-2df6-4666-b1ce-06992d109d02	3a6cc4be-eff8-4725-a416-46ed35316192.rna_seq.augmented_star_gene_counts.tsv	00f59ad3e2697e8fc4206c705829c06a	4246227	validated
3841a099-bf19-4891-9b12-5db1d699e922	c2628a29-fe4e-493b-a324-ed402ad54a26.rna_seq.augmented_star_gene_counts.tsv	c1071c81a64de7e50987ae97584c5f38	4240619	validated
35fd75aa-21e8-49c0-8b40-159839c3cc19	7de22a44-8f58-4a73-90a3-a16d161160e8.rna_seq.augmented_star_gene_counts.tsv	b0c46031272e8c209a2eab5edbb73e57	4241494	validated
40d222ea-3a59-45b9-91a2-0566b239c89e	ea030b7d-26eb-4f0e-b7b9-c6b165061118.rna_seq.augmented_star_gene_counts.tsv	1b98de2e2db987d0145ec784d09faeac	4236987	validated
3ce988e2-61c5-4f53-b9c8-cfc280649c1f	8d2f240f-43c3-4e0d-a6cc-79f6b174dace.rna_seq.augmented_star_gene_counts.tsv	baeed408238645d8c71ef319050fd06d	4246409	validated
4376b78e-bfec-4142-8407-b967883d7b6b	eba8b055-6de2-48e7-bed8-40de705ad1d1.rna_seq.augmented_star_gene_counts.tsv	ad8b805c8ddda100c9f123f459cdd211	4251315	validated
435f3fbf-5c8f-4800-bff4-3b4d5f9daf2e	8563d0ce-646e-4992-897d-5634f023ecba.rna_seq.augmented_star_gene_counts.tsv	e49166dd6b3a8806d385152b385f267b	4245714	validated
44c12577-af9f-4f8c-8b18-24269d6604cb	c7066edf-43fc-4bcf-bb63-ab75860d2410.rna_seq.augmented_star_gene_counts.tsv	646ec57f810fa2c31d55456699f0fba2	4250788	validated
51aab02d-11b1-4ef3-a8f3-8146b6c24aad	0f382cf1-3e52-4078-bf12-cc6ba998ed3f.rna_seq.augmented_star_gene_counts.tsv	4ddbbc43274705dd9b9a8c8011c136cb	4246782	validated
4bfe1281-919d-47ee-afc7-2b373b113674	a615ef14-a590-45b2-91c9-74a3cae19619.rna_seq.augmented_star_gene_counts.tsv	69d32a6b0b96593c31fba443d0fa2455	4227208	validated
5405b59e-44cc-4745-b838-ca279210cbed	1d6fed92-2d3c-46b6-8760-31bc1254cf65.rna_seq.augmented_star_gene_counts.tsv	66da77e017a5e8dcc779cce699b79c21	4248195	validated
542856ab-164d-4edd-833a-925da96d1eeb	9c0696ab-2bd6-4372-8b10-8222816de48e.rna_seq.augmented_star_gene_counts.tsv	5d8a756c6b15896901ca4cc63b1c3d29	4255467	validated
588a95c5-286a-417f-aa76-b4d8b5c055ef	c4ffc907-8632-494f-8030-0dcc74af3d9c.rna_seq.augmented_star_gene_counts.tsv	33a15e18e17e8b08ae77eccf7906ecd6	4252935	validated
5aba8f7f-c815-45e9-bee0-4dda9bfac07f	046c3754-b22c-4bce-93c7-29b9da173d33.rna_seq.augmented_star_gene_counts.tsv	f000b3d34296a70e5ebeb2546b16b4f7	4248062	validated
59bb8b6d-9827-4d5c-8714-cbc8ec3b8be5	c8c4129c-48ca-4df9-9ef8-bab2a794ebbf.rna_seq.augmented_star_gene_counts.tsv	56c26b4865b6b563286d2e48e7921ccb	4223367	validated
584eef35-12c2-4aac-be09-175a9f9c5dfc	2639c1a0-fcae-4abd-aff7-9a8988a26c3c.rna_seq.augmented_star_gene_counts.tsv	adbf1f66e95b85c17214529c70986864	4241298	validated
5fbe4a11-de4d-418e-9bc3-75b768d4a665	22e623b3-2c82-4283-bd28-2cf1777b0179.rna_seq.augmented_star_gene_counts.tsv	6078a4eb3852baf57465346b82631ce4	4250936	validated
5db109b6-dbfe-4ec8-8697-bb7fff5beb4b	42fe2b41-93aa-4738-988e-66239bef2ec7.rna_seq.augmented_star_gene_counts.tsv	7a289b388579c91d793568f894410bed	4246496	validated
62a4b965-7aaa-4bd4-b469-57a713b2e9fd	064d1578-9fb7-439c-9644-d4cb6389ec9d.rna_seq.augmented_star_gene_counts.tsv	613f2feadffe04aecd532ec2c1b9d1d1	4252172	validated
5e863e9f-1449-4a38-ac00-cfd7c21ba6e2	fe379cd5-d51b-44b3-9adf-49e2cc3b0bf5.rna_seq.augmented_star_gene_counts.tsv	45f318c7a3c7477f37455da25d754983	4244520	validated
65264188-23f8-4214-a45a-574f47471bb3	d5926b71-692e-4b6f-a7e1-8b5afdd745c6.rna_seq.augmented_star_gene_counts.tsv	8ffce1a5114194f441095533e208bdf3	4229357	validated
6a89e8a2-577e-4531-98e8-ba6fc6cfe525	2bbbdb50-4486-473c-a158-6b1656bdb242.rna_seq.augmented_star_gene_counts.tsv	9f430167246a1f8daa736fe40b11b748	4252382	validated
6c908d24-e571-436a-9a06-705c294ba5d7	9ba7cd75-a96c-4220-9f57-c9f0fb545a95.rna_seq.augmented_star_gene_counts.tsv	fce1c9502897709291cce4c4fe95c70e	4239350	validated
6d488c27-ae90-41d4-8ddb-01a8eb731f0e	619785ac-0041-4b26-a887-d8ca021eaab1.rna_seq.augmented_star_gene_counts.tsv	f18cb7bd326fa46ee0ce11e5ee195a48	4253847	validated
6fe2f370-6592-4d85-992c-1b5449a62dbe	c9496c77-cfbf-42db-a862-af0b878b9852.rna_seq.augmented_star_gene_counts.tsv	d58597b3309b7914ef887449222e95ed	4269738	validated
81801e72-d293-42e0-8871-5468e33b6d89	08ccd8d6-3e9d-4ece-a421-98acaf272569.rna_seq.augmented_star_gene_counts.tsv	67ff15d32b6b4b56915dea3526725e58	4236872	validated
7d1c40bf-6119-4f2b-bb33-3ba23546799f	b0a1f575-657f-4277-95dd-0e02e77279fe.rna_seq.augmented_star_gene_counts.tsv	dfb54e76bcca6bc490238c6f73cfe026	4257241	validated
870fb4d4-8366-4bfa-b4c1-04d55eded427	3ef3fd4b-ed5b-41e1-8096-c573cf609bd3.rna_seq.augmented_star_gene_counts.tsv	29c6ef50a3771244a6aff798945edd05	4243363	validated
79d67844-5389-40ee-a1fd-5b19ecf81b73	d251e6b4-0c25-42ec-b090-daa81ee80a0e.rna_seq.augmented_star_gene_counts.tsv	f12ede9d52adac1a3849f181108c7856	4261671	validated
839a4656-f2ce-4460-858a-8e6b314695ef	b36c0e8b-a9b1-46ac-8946-88e64a28ff5a.rna_seq.augmented_star_gene_counts.tsv	42168a3d98f06934f090e53cceabb6bc	4251455	validated
77cdf045-d52d-4cc1-b2f1-e2b0d106af0f	51538db5-edf3-40bc-ae5e-dc9b552e8b53.rna_seq.augmented_star_gene_counts.tsv	e7ef14eb002af5031597a908fee53e0b	4254997	validated
83707590-e4c8-4e06-98d5-f6c5dc710d1b	85237b9e-67a3-46a2-9c19-3818522994b2.rna_seq.augmented_star_gene_counts.tsv	8f8b4f994e2ef2a9f99516febfca3794	4235185	validated
7814e438-105f-4d5b-94fe-8c66e95585ea	cfbfbac5-7f44-4537-9a1c-088075a936e6.rna_seq.augmented_star_gene_counts.tsv	af41be3a78fe9984bb3eebfe07bc9064	4255970	validated
84cff855-d17a-4c09-b432-53893ae69c1e	03d891b3-8faf-4384-94ce-2015f1ca5df0.rna_seq.augmented_star_gene_counts.tsv	a047d3255bf04eed49d33a5f41787b6c	4217372	validated
83eeba96-e3dc-44a3-846c-43dcc2ff9806	631a9df0-9d81-4b15-9ee6-3ae9f31dcba6.rna_seq.augmented_star_gene_counts.tsv	5516aaacb60e91486fe3ac104732cba9	4227880	validated
842b0c9e-a03d-4074-b0fe-be8d0e056c7d	56bc1e6b-d1bf-4df9-b266-07ff567aad77.rna_seq.augmented_star_gene_counts.tsv	dbadc7592c847ec9de5c1dc1dd314eb0	4235828	validated
84ab5edd-38bf-4987-b9af-fa4d1cbdef2c	774f5688-bad0-4a78-b26a-7aceb353e603.rna_seq.augmented_star_gene_counts.tsv	51deac7af9a8e7c6c5d186aea1584435	4228023	validated
8644d07c-979f-4ec6-928a-afe9229fb9f1	38b11e1f-1db0-4733-bdf6-fb64664027d4.rna_seq.augmented_star_gene_counts.tsv	5bf06be05f9ee83789c5a223b423e1c5	4251863	validated
84e36620-ae1e-4221-84c9-3a6f1d11606d	13fc37db-3160-4e82-bd63-52fc295e0e19.rna_seq.augmented_star_gene_counts.tsv	dc379b3c5f371faa3f5e38c1dc6947d5	4233734	validated
8a84b9a5-d453-416b-b481-f15402c2eb54	8c0d18d4-98f5-4a66-b62e-7cede666c49f.rna_seq.augmented_star_gene_counts.tsv	6a90260b6cce8a93cdd63247e527e5b2	4234079	validated
892928f7-8239-4d15-812b-046f9192d7de	0d6fbefe-4e21-4762-a476-9c899d4a94b7.rna_seq.augmented_star_gene_counts.tsv	14a4b85930a0c777f201c7016bf0f9d7	4245106	validated
89409cf3-e710-47fd-af3c-6f8f0dec7c90	e6bad6ec-c178-4684-99e8-2504781a022b.rna_seq.augmented_star_gene_counts.tsv	065c8923da34b05c559a4f446e12cffa	4212897	validated
89e048e0-2bdb-4c62-9c0e-2e6e796238dd	3f91fef1-b62c-4884-a882-c99bb6ca9613.rna_seq.augmented_star_gene_counts.tsv	033a1eaaa046839ab6f3dcf762ab4212	4234477	validated
8ced7ce3-86ec-4bc8-afce-8fcfb06d8be4	d1adf0be-5afe-4df7-8f88-dbf7521bcdac.rna_seq.augmented_star_gene_counts.tsv	5ab6cf779c351322446fb259fe5b16d4	4257607	validated
8e60d7c9-0fee-415f-b7bd-072f1bcd0fac	bf67d13e-231c-4cb7-8381-fb19c4fe90ed.rna_seq.augmented_star_gene_counts.tsv	7452c16f52c9c483eaa4fd677b9cde6a	4252779	validated
90eefb33-6808-45c3-9ab1-6eca0decdc9d	71c9a6fc-0538-4533-af51-f7c9defe7770.rna_seq.augmented_star_gene_counts.tsv	3e3f4b56a5142e2be9ae6ca3f927c072	4238678	validated
934aa789-6d42-4b2d-8a74-7d482d79ed8b	0c80ffec-6290-4b81-9dba-cb64d142b8a8.rna_seq.augmented_star_gene_counts.tsv	b4391cd2bdbc7bca20a398198aef2260	4248675	validated
94ae90d4-16a8-4922-b6b6-e5fcec9d0ae6	f1d01b35-7a63-48c1-82ae-a9684906ef65.rna_seq.augmented_star_gene_counts.tsv	8b1777cf1b2367e318997f35a0382ee5	4239996	validated
9985bb0b-d1cc-455b-80d9-f8007669cd5c	b3435d9e-fb7f-4748-9a0b-2b532875c87e.rna_seq.augmented_star_gene_counts.tsv	e4edb1ca5cd492dc12831d1145e1664f	4236838	validated
97c68557-c395-40bb-aaa3-a16514da3644	19afe60a-30a2-45f6-b4fb-de935154027c.rna_seq.augmented_star_gene_counts.tsv	e65c4a4fb661fd5aef04084397102d53	4231130	validated
987d401a-3e68-414e-8067-afe277b02fad	f6f90b5a-51c6-4402-aab5-081f5e2931a0.rna_seq.augmented_star_gene_counts.tsv	0fb260d46c83109f2b41663b4175153b	4248480	validated
9928c491-426a-4507-8ddd-999d6b892e29	677a334e-f2cb-455f-bf50-05e23cb2a7ec.rna_seq.augmented_star_gene_counts.tsv	5d8f3712497000cac73f6fdfdda8dd00	4264013	validated
99ce2ebd-7a50-4808-ba75-8626ad6d7cfd	8229679f-179d-42b8-a9e7-7d733fe9969e.rna_seq.augmented_star_gene_counts.tsv	bbcd65b357f8d24230213eb1337d5e29	4244017	validated
9a1c9a5a-7b3f-463b-bc9c-e06107b2aeb7	ecdac97e-eec5-4753-a572-8aff707178e5.rna_seq.augmented_star_gene_counts.tsv	94d0a1616f29525dbd282389d67751f0	4229779	validated
a1a6d1dd-a1c6-4c5c-b54d-42de80680bc3	dc857517-6b3d-4008-85a4-a2b35efb1e7a.rna_seq.augmented_star_gene_counts.tsv	a05e5bb7a8d0e00e1ad35ed3adb5096f	4232153	validated
9c87ef50-5854-4f69-820b-9e0b4d46c982	b3861080-a052-4432-82f8-193122ab29d4.rna_seq.augmented_star_gene_counts.tsv	625de118f72ded4ff1448465c1252925	4235115	validated
a9b5ab37-10c2-4fb6-9c4e-3fcd5ea26526	dbc4f72a-3937-4092-92b8-d52c6b0c3340.rna_seq.augmented_star_gene_counts.tsv	f8d08cce1b63a4d287c030e55e40575b	4241654	validated
a542178a-a338-40d4-be52-b9a71af89b58	1a3e846b-4c7f-4aac-8c26-bb5e25f226ae.rna_seq.augmented_star_gene_counts.tsv	0d560213bf5206241e6e4bc3fceffbec	4231285	validated
a8fa9282-6695-477a-8202-73882cdfa8f7	77e4a7c3-f2cd-4b5e-8c18-bfa3ce91cf56.rna_seq.augmented_star_gene_counts.tsv	9f6066279c5b4ea21c6792af87bcecc1	4243328	validated
aabb4a65-aff2-4f78-a969-bacbe5b80856	56cb5294-9156-4930-a3ab-c2607a79b65e.rna_seq.augmented_star_gene_counts.tsv	06cb0c26f54d878a3be29eb95c4df958	4240916	validated
ad1ea8c5-ca8b-49e9-a650-6012d71daf24	69d12077-db51-4a74-a090-9b26e0368ee8.rna_seq.augmented_star_gene_counts.tsv	3f019a48fcf4dbaa00e2960624f298e1	4254922	validated
ac88a5c1-caae-4b08-87bc-0dedbe61d996	465928c5-ab56-46ff-acb5-76e36c97ebda.rna_seq.augmented_star_gene_counts.tsv	c6d265903484d4382285ef3e19d66d5f	4254739	validated
ada5cdcf-f9e0-4209-aa92-ac3b921bbdf4	7e48e080-0ec9-4589-ba1d-6f7a1f60a010.rna_seq.augmented_star_gene_counts.tsv	a9118dbf7f51e9cd86b2dedb5dce36d6	4258418	validated
b0fc63c9-c4aa-4206-8636-47245f510cff	8d66b5ac-4ceb-40a3-b2b9-4d0c24be01a7.rna_seq.augmented_star_gene_counts.tsv	0143139e3b4327995e5e58c2ddb2b2dd	4228344	validated
b2f5c7b1-96c1-4928-83e9-4f67ace3158e	3cf6f0ec-e11f-4a59-8d86-3e0bbc01f8e9.rna_seq.augmented_star_gene_counts.tsv	e64b1b2a9c3823355355c1706fde6b93	4241895	validated
b3b9ae66-e8d1-4a32-a2a9-46931b753527	e627254f-65f9-4939-add4-bb77bfd92e16.rna_seq.augmented_star_gene_counts.tsv	37046328d56759798943826012f1702e	4255561	validated
b3b6d3bf-426f-4720-9adb-98783faa0eff	5782ee15-ce76-43d2-ba6c-e84284f4a99f.rna_seq.augmented_star_gene_counts.tsv	96cd6140c1994925d02aa1cbea83c39a	4225818	validated
c1f3f326-e99f-4811-9665-d15d6d8a1c33	8b0bdebf-7292-4b66-bcf2-fcb0a06c24e3.rna_seq.augmented_star_gene_counts.tsv	de75afc9b2969a0f1bb31cd4011d141e	4229758	validated
bd239a8e-56e2-45ca-bc44-bff98b72c1d6	d28a7c02-2f33-46e2-bff9-5ed518ea6fb6.rna_seq.augmented_star_gene_counts.tsv	29dd21ad6b69b899dbc5d44104a2d695	4256261	validated
c642f518-6ba5-4c90-9f0c-0bad0ed80199	ea16db3d-eb2a-44b3-bf22-258e583dbcf4.rna_seq.augmented_star_gene_counts.tsv	71ecce6a17aef3116e9c9f6e594f80be	4241370	validated
c32d5451-815d-4451-97b1-e61801574c22	dcd8e56d-d2a0-403b-89c9-351c7aae47ad.rna_seq.augmented_star_gene_counts.tsv	4d7546a68a2eb5b353fc0a91516b346e	4236714	validated
c6fd0f95-d74a-49e3-9a70-fec12e63ff1a	a17d056c-59ee-4c93-9357-19d57f108144.rna_seq.augmented_star_gene_counts.tsv	7a14e15f5ba5c6a7b63e3510bc5fa9bc	4246394	validated
c28e4bbf-6ddc-42fd-9268-826edc17aee5	cae39998-47d3-4a80-8acb-67d3a9518306.rna_seq.augmented_star_gene_counts.tsv	1e428351f2a73c8d6ef98973d3a80c2b	4266924	validated
c9ff3787-de6e-4535-be34-6425ccf9079f	81395cc8-c7d5-4ea7-957a-b5cb8d6bfd1a.rna_seq.augmented_star_gene_counts.tsv	73b28ed38e0a22f8fbf407f1961f9206	4252062	validated
c38adc46-f0f2-4c71-91b6-da2159dcb190	0f9b8032-b21a-4480-8434-d174760a7ddd.rna_seq.augmented_star_gene_counts.tsv	eecb7df6270d554f7ba621a96cce7b67	4234157	validated
c3b9e954-9acd-481d-b6d1-86db1e62d037	c0285709-159c-46dd-8bd8-50fad06513dd.rna_seq.augmented_star_gene_counts.tsv	cc3b27e01805c24b0161bf15802b7a07	4232411	validated
c4241ab5-95b7-4870-aaed-55541756c42f	a2b214c2-a5d4-4ce6-b505-e1438027236d.rna_seq.augmented_star_gene_counts.tsv	e0a6ac72aa47e0bfb3ec2a44db045517	4242278	validated
c5baa506-f18b-42d8-bafd-4e9b85e1d390	54022a08-1016-45a7-ac33-5a40b4b5e6b3.rna_seq.augmented_star_gene_counts.tsv	3354bc0d17441cfbf62f43e5a1878acc	4247363	validated
c71bfebf-e152-4706-bd72-07103f936a85	b35a11fb-548c-4b6c-99e7-c4114be6411a.rna_seq.augmented_star_gene_counts.tsv	8f9009161ce30dc51a3b8ae9067c7360	4237997	validated
c55e6460-fea1-468e-951e-bf45bbddd7a6	d0d2b8fc-6915-49fe-ae4a-f80e2d090cf5.rna_seq.augmented_star_gene_counts.tsv	bd998bf18d88c69169479f042b8d2930	4236078	validated
c441b2f1-d5ad-4aae-a37e-946579ff604f	5c957f54-8c46-4f13-a22b-49c175e8af3a.rna_seq.augmented_star_gene_counts.tsv	9469b9b62c3edbe21e94469359127c09	4236518	validated
c440cfb1-33ec-4be4-a4a4-4aea9a66d021	484b85c7-1102-4d34-89b8-8ce458b55d2b.rna_seq.augmented_star_gene_counts.tsv	1086d9b5a4dbb8ed5c54a945c5196e8f	4228325	validated
c587bd27-778a-4729-b614-e0631bb3717b	f79d6a7e-eaaa-4382-a5ed-600cf8d45824.rna_seq.augmented_star_gene_counts.tsv	9a03c942a5797cc4cdd0a4e2442c324c	4241110	validated
c4afcca9-94e4-4ecd-98d1-0aab86de8685	7dfcf573-5004-4c46-a269-8a07e303f873.rna_seq.augmented_star_gene_counts.tsv	fb2ac4fc881f12795a248066327e4d1b	4252049	validated
c5e46ae9-c4c1-4afd-a772-392ede15808d	490dfd10-0c85-48a9-b4ce-22b4445ed504.rna_seq.augmented_star_gene_counts.tsv	09fdca65f08982af468938e67af11048	4250628	validated
c6a4afd8-8044-475f-b4fd-a1b4cb922976	58bcabc9-6f6b-43c0-bf40-fa9396c6c9d7.rna_seq.augmented_star_gene_counts.tsv	a2fe2c45fccabd23f8c860c4fc8701b3	4216938	validated
c6882939-729e-4360-b850-9f7a84df2d7e	62298f43-7f8b-430e-9a23-0ee0ffbc1162.rna_seq.augmented_star_gene_counts.tsv	87728d2d66bf0b327930a94b865047ca	4227619	validated
c7571e35-d912-4935-b2c3-bbba019fe9f8	0f3b932e-de72-483f-9ef6-74ae972637bd.rna_seq.augmented_star_gene_counts.tsv	c243111658a7ee38e11dcaf3eeadfd59	4247871	validated
c89590e8-8b74-4c05-a022-e21eab5cffdd	9079bad4-9d01-4eb9-999d-35ad734be2e8.rna_seq.augmented_star_gene_counts.tsv	edcf72c86c5f03541c862ad4e9cdea61	4220995	validated
c8b0b391-320c-4fea-9b68-3070103cb148	508e541e-c751-42cd-8f8c-a57a835daf1b.rna_seq.augmented_star_gene_counts.tsv	6e9b7701c20aea3c39c983775897100e	4233925	validated
c9230a1c-9844-43ef-a2c3-95ea6061000b	2a612640-5c9e-42b2-ac52-02a44b46d429.rna_seq.augmented_star_gene_counts.tsv	3eb4af822129d6ec377251972fd98822	4233641	validated
cbfb8ffe-ae83-4a16-aaa6-f21ea893cb8d	b1f7e629-7a99-4b1f-85e4-bafb87724aea.rna_seq.augmented_star_gene_counts.tsv	14c0b4e026cb38d6cb9ca86e68900842	4250450	validated
cc12e7a8-e384-47f5-94b8-3e472925cc87	05e15869-61fd-420f-b0e4-a2faaa814aca.rna_seq.augmented_star_gene_counts.tsv	788da90f824a06627056c1cec45cac51	4250585	validated
c8c7b9cc-7015-4405-a7f5-f60587de285a	c091a9db-8d3f-4dfb-8658-b6b8020c1d5c.rna_seq.augmented_star_gene_counts.tsv	1315a09795ee032fcfdc0a47cf706851	4252835	validated
c96ef17c-52c1-43d9-a7e5-730fd8f3641f	5e50611e-9e98-480c-bc47-28070e9edeea.rna_seq.augmented_star_gene_counts.tsv	d068ad900f6bcb8467e1bbebbf6f7924	4227579	validated
cbbbb1af-8bf4-4bb6-9258-33bf416190e7	89c5f174-7db7-426d-9530-41e08a8ef603.rna_seq.augmented_star_gene_counts.tsv	84e9636372cd58fd1c043018afd0dc67	4237854	validated
ccd1dcec-f3c1-42ca-b3e8-a73a7d2237ff	032e5aa7-8028-48ad-8fe4-6a5cc6aee5cb.rna_seq.augmented_star_gene_counts.tsv	0307d9813bd6f33388f557c0c28f18b4	4240218	validated
cd47d9e9-8072-4681-93ac-6c1420f6624c	754df69c-2fab-4037-8673-fd3be673fc09.rna_seq.augmented_star_gene_counts.tsv	d25350fe22bd4d94294b62b55058c5e8	4233604	validated
cd417f4e-c065-4e73-a7c7-955b2fe71add	d05914c2-e76a-4050-b0bf-db3a08c1892e.rna_seq.augmented_star_gene_counts.tsv	cc8a463f93107abbe2534817211a310e	4255585	validated
d141392c-757b-44f5-b531-0bcc136d8b17	4937e136-52e6-4c33-9f53-36ce2a94c09e.rna_seq.augmented_star_gene_counts.tsv	456b4b9176a9e7c059fadc0253c06fc8	4244039	validated
d14d5953-f379-4adb-9a1b-028f91b1a9e6	c63a27ff-1844-4b4f-9bc7-ac4d00dc0de8.rna_seq.augmented_star_gene_counts.tsv	63d95a6ce43a4ed768610970689903da	4232616	validated
d2b6c967-b505-4f52-a4f7-91b6e8acbd1f	56c85bd5-c353-457a-94a9-91a3cc0ac4e0.rna_seq.augmented_star_gene_counts.tsv	3db54e9dd66ec8eaa9a2beb63f51a610	4272295	validated
d2659fd9-ac9a-4ab4-9d7c-50d9a16fc9b5	12d9d0ec-4e76-4eba-81b1-6dec7b6f2268.rna_seq.augmented_star_gene_counts.tsv	8a4522bd72dfdd3e8a32d60f77b52ced	4245148	validated
d721071e-6c0e-46df-9158-1fe37a64f1ed	a78e7939-a1ea-4b9d-ae55-3c1dc985bbd8.rna_seq.augmented_star_gene_counts.tsv	5bcdbae19f886f4deea378e5c12cbc05	4246513	validated
d27acb8c-2551-4ea7-8c09-f211cb4a9ec0	1cc7480c-76e1-42d1-8593-49b356ef624e.rna_seq.augmented_star_gene_counts.tsv	3500e4ed36d57eb8b9c4fb138c376bee	4246543	validated
d8a94ea1-68a3-43be-8a30-d690541a23aa	acb1bf8e-f597-4f67-b19d-bb737109d9cd.rna_seq.augmented_star_gene_counts.tsv	bd44a943cea584fa4fdac31c35172af0	4238398	validated
d7a48283-c113-4745-be6b-553966e6b457	151af32a-7367-4e35-a575-f6da31aa256a.rna_seq.augmented_star_gene_counts.tsv	bb050246daeed8011f21b4654df16612	4229929	validated
dcac8f3c-d282-4ac9-9194-b1461966c795	a191b96c-cc06-4a58-990b-57ee27335d5c.rna_seq.augmented_star_gene_counts.tsv	fad16892a392e093a9d7ed67c9289714	4234995	validated
da8c5f1e-a4e3-46bd-adb3-ce758e654983	c36f7911-13d2-4230-a5f5-e9c562d763bc.rna_seq.augmented_star_gene_counts.tsv	b947906d12c1401f39cc89ab90d37413	4230563	validated
e2b3728b-9827-4a13-b52c-caabd58f902e	b4b81763-61bc-469b-a048-eba733193262.rna_seq.augmented_star_gene_counts.tsv	387a0251f69e5413090225d8198b598c	4255364	validated
debafec8-b9f4-45f3-aa4c-8e48e58e6a49	4fb42c7e-2a7e-4641-ae7c-e92fd9c2be11.rna_seq.augmented_star_gene_counts.tsv	5a48963a6e09e86d24db6f0411689809	4249718	validated
e2a43c17-8973-49bc-a1f3-30afa26ef5f1	4ac28e68-1f0c-4e95-bdb3-4afc7dcfc34c.rna_seq.augmented_star_gene_counts.tsv	0f8f43e8d3fa45f91f5974b0277934f0	4250639	validated
e0b65eec-7c30-4607-9cae-c8e8463c80c5	e90c1051-744f-46e5-bcec-f95d34f59e0a.rna_seq.augmented_star_gene_counts.tsv	5be8257cc3a195644cc174773f9dabb7	4234783	validated
e24e6f7c-49c1-498e-b269-4bee014007af	aa3d8e3d-68cb-47dc-80c0-d50917cb4878.rna_seq.augmented_star_gene_counts.tsv	86f5d92e10eb49de00d266bfe1f32d86	4248256	validated
e58f3dde-82f6-4a5d-9909-8f5659a26915	9bf53a64-2c24-4cf7-8419-f57b1936aa8c.rna_seq.augmented_star_gene_counts.tsv	9d68f0147528eb1f3375aa9056713864	4244837	validated
e12f17ae-dc1f-4e91-93bd-b827ad276dde	a854c368-6e81-4ade-9ea9-afbee1c4c448.rna_seq.augmented_star_gene_counts.tsv	1132566aa28f06f65623f189d783bc7a	4239792	validated
e0ec172b-4ad3-43a5-aa90-6d64ebca1a76	24747d11-c715-48f3-821b-f6dbd6a890fb.rna_seq.augmented_star_gene_counts.tsv	20cb6b90ec6fedec4aa17d7551c00399	4239307	validated
e14858ca-8bb5-4d6d-906c-5d62722d90f8	fd6f4c9b-ee43-4939-8cfa-2e447aedbcf3.rna_seq.augmented_star_gene_counts.tsv	c5b28e998082f8ae66879e5ddd6b196f	4244611	validated
ea1fadc2-1cdc-4658-9619-eeb26ae09da8	9ee600fe-20c7-4b1f-b08f-15d3d38a5c52.rna_seq.augmented_star_gene_counts.tsv	151e826089cfc5f25208381c730421d1	4247558	validated
ea4c3031-5f48-4048-90ff-a525271cfebc	671bc03b-e3a8-45f6-88e4-ce138c716886.rna_seq.augmented_star_gene_counts.tsv	72b09638fad0abd38a796bfbcccdad83	4255496	validated
ee39aea6-23f8-470f-863c-545ef6c5ea77	b44be803-b398-4e93-b459-40ecdf2cb130.rna_seq.augmented_star_gene_counts.tsv	9eaf956083e5c9e64951cb323f64b6bf	4256495	validated
ed0aae7b-f815-4dc8-a98f-5844602cbaea	b773c30d-f37b-4aee-8330-a159d42d3019.rna_seq.augmented_star_gene_counts.tsv	d07dba9b56ae2ee6fc1b9e3c410602f3	4245434	validated
ec9fb459-42b7-47eb-8c3a-48f492a7b2dc	3b1b46e1-f475-46f0-af79-0b9296164be3.rna_seq.augmented_star_gene_counts.tsv	23b6228b2b9b44917112f531ad5f820c	4254162	validated
ee447251-5c90-426f-a0c7-bd2041189761	06a03e45-7315-4a8d-9fef-d841a4a8043c.rna_seq.augmented_star_gene_counts.tsv	a908ce6cc170c70d3b3c4d9646acff27	4229873	validated
f0107961-a5e1-46ec-b232-a47f0049bc5f	a2744918-6659-412c-a5e3-a02b9712890e.rna_seq.augmented_star_gene_counts.tsv	fe1692235eb3ba5dc922e50326b30503	4251206	validated
f2a4b38d-bfc0-4363-9a58-b5fa2af26ff3	4665ff5e-adb6-4b88-8a42-cb25c4fda0a0.rna_seq.augmented_star_gene_counts.tsv	753ef81b3c1c598ba010e7d1ef89d13e	4248071	validated
f205f47f-bd57-42bf-a702-4a17d4391411	3f32cdec-5a60-4147-b313-7c9a9dfefc78.rna_seq.augmented_star_gene_counts.tsv	d68a0a792706d6bd2db6b34e0b26fe1b	4249065	validated
f3746445-b2d0-4455-a6c0-46562188c056	d89a84a4-4f45-4aab-ab6a-131bf3b359bd.rna_seq.augmented_star_gene_counts.tsv	76ea2b80b216ad37b358631aff252cdd	4261472	validated
f377c267-d5eb-4542-bd0d-e87f957f3154	eed349c6-a5ed-4543-ae8d-67b394b26c7a.rna_seq.augmented_star_gene_counts.tsv	8b3d6cbd47bf866e4568834f7b875157	4246442	validated
f3d5f550-311d-4c59-8576-81fde80db315	1990cbfd-497e-4fcb-ad10-251e410c0d29.rna_seq.augmented_star_gene_counts.tsv	bf87d41858a0ee886b956d9247b0ef8c	4239844	validated
f45af277-1f94-4cdd-97d4-8ccdbd7ff18e	a41a8b37-2a35-487f-8a4d-ffa0f31b7839.rna_seq.augmented_star_gene_counts.tsv	cd083b8a8359c3c4b61918932440291a	4250718	validated
f43b97fd-8953-4a5e-bafb-eb572145abe3	866770c0-c4f1-4ed3-aa96-7ff4f7328323.rna_seq.augmented_star_gene_counts.tsv	427818069c76bf1d9581e75ab52f6012	4249422	validated
f7619693-b880-408e-8be5-f266f61a403e	a2b566c2-bdbc-41c0-a9dc-8207582e1a51.rna_seq.augmented_star_gene_counts.tsv	cc04df3009ce8a46ed67749c494d9754	4239612	validated
f78dec09-cb25-49c1-828c-6a88cf2be7d3	c355cc80-6344-44b2-82e0-79d701fef03c.rna_seq.augmented_star_gene_counts.tsv	82d041be773a830f4f978220de33481e	4244586	validated
f90e51cb-b862-4a76-acb0-cc882bfb4ee6	22aac1ce-7a45-481b-b3f6-6393deeadcd6.rna_seq.augmented_star_gene_counts.tsv	8afa6bbeec78d36a022a96772a5a4085	4247666	validated
0437af11-bb89-4901-9764-bb410c2e94c5	5a61d29b-5ae6-41b6-8842-865463f72990.rna_seq.augmented_star_gene_counts.tsv	99139f15a19876a3be51353113b92e77	4246686	validated
ff5f8ada-17c5-497e-9182-63a05e3ab4c5	64b12ba7-a481-4fdb-9c74-38c94c7ef3c9.rna_seq.augmented_star_gene_counts.tsv	e0746cf579c06c091575742c3c4837ce	4234675	validated
819746a4-f2c1-4fc2-8dbe-b9c34892d510	5a3c544e-069c-4d6b-b7b7-0f41ff71dee2.rna_seq.augmented_star_gene_counts.tsv	22f5388d9626feb727548568de91d610	4229985	validated
040d00da-2bc9-49d4-bf6c-b4515b6a2bbf	d4f91697-1c39-4398-bf2f-85217a22ddff.rna_seq.augmented_star_gene_counts.tsv	6dcbb58195ba2563da2c63430cf3d018	4241540	validated
9e4b6ad6-99f7-4244-8f1b-20b7b36c457f	51c66f38-afcb-423c-9004-708081b729f6.rna_seq.augmented_star_gene_counts.tsv	09f578946da0bbe022224008ebfd4d93	4241089	validated
b54476c3-f6f1-4474-b447-72023ba97687	65c868ba-94ed-43f2-bfd1-814979ee9486.rna_seq.augmented_star_gene_counts.tsv	2a59a4e48f556d4c21a91e7c09e8672c	4249903	validated
90116c25-271c-4be2-b20f-295448e6e421	8b9d534c-0d48-4d88-bbb2-a866d7e73a55.rna_seq.augmented_star_gene_counts.tsv	157124ce0acbb47530d36623ed9dc665	4245371	validated
da2cff7a-9b9d-4ae8-aa49-d717a77906e1	834c833a-1e2d-48b6-87d5-e19bf2db6e1a.rna_seq.augmented_star_gene_counts.tsv	bcd8211b0832bff99cd110269fb215bd	4248853	validated
9dcf3c95-cc67-4a83-a2c8-12cbce82b9c4	4ab26a32-f816-4aee-9130-12a0b3604db0.rna_seq.augmented_star_gene_counts.tsv	0c7837a48f825ecfbd3368504a9a3f03	4238084	validated
b2fdef29-2c03-4aaf-bac8-2e1e5d07333b	7acbca97-f38d-4da8-8d82-53a8eb0a43ef.rna_seq.augmented_star_gene_counts.tsv	1e01ba0f5293026a3851fb3be2ab83e5	4259735	validated
aedc877a-f4b9-4657-b5c9-b7768b5751c9	ac792e04-54f4-4c6c-9cb5-23a7c1a4ed0b.rna_seq.augmented_star_gene_counts.tsv	9f6731176c4a2b40f73597071239a28c	4225267	validated
b9eb33d4-1017-42cf-b72c-f917de5425e7	8fe92722-33b4-421a-9229-7d82e8af0ce2.rna_seq.augmented_star_gene_counts.tsv	be4891d1f4f26e9fbae2c3316453828a	4233653	validated
bbe70939-24be-4397-a125-510cad51337c	870c128f-49d0-462a-8970-5175e791096b.rna_seq.augmented_star_gene_counts.tsv	43125dbaf6708320c8313f1328f75ea0	4241333	validated
ce53c8d2-5655-4fde-b134-1ef5a269e569	078420d8-5079-4a98-81d7-3a4b84e9d0ad.rna_seq.augmented_star_gene_counts.tsv	74928451a13b28d75dd7ba705d2accd8	4218046	validated
bdef0c66-0755-4581-b813-87c8512754ba	2e36839f-3155-4e05-9ed3-404522fdb04f.rna_seq.augmented_star_gene_counts.tsv	b3ca1fbb5cab76c57b14d3c21d6d12fe	4245221	validated
d3badb09-df1e-488e-ade9-97f1925b5649	aae57dd0-eae8-48b0-855f-2cd17c9f524d.rna_seq.augmented_star_gene_counts.tsv	100f436185c4dc19c775643c055f8cbc	4238663	validated
e5b0c2dc-c652-40a0-bb80-d7e87830b406	8f8c9d55-303c-4099-8038-458e3e96ad4e.rna_seq.augmented_star_gene_counts.tsv	73ffdf2591ac38adc90e74c9d6c1c9cd	4242053	validated
ecbec59f-397d-493c-a5f6-0dd47aea96ae	343a3d35-e60e-4326-bbf8-2bf722c22ccc.rna_seq.augmented_star_gene_counts.tsv	cf1806f88e4080e3ac00002968e56004	4241450	validated
d393af6b-de4b-4ca6-bc06-a29068dfe086	fb1c09a7-660e-4585-85b8-5acc456563cf.rna_seq.augmented_star_gene_counts.tsv	38beb88aa27fa3ea14347c53fd655424	4231479	validated
f6392b6f-24d9-4768-8269-c7c647f8ff8c	0e062eef-29b8-4622-afd9-0d3f0d1c37d6.rna_seq.augmented_star_gene_counts.tsv	fbc54d79abeac957a2364f8e4b295125	4242970	validated
e21262db-a694-4461-b1b0-e52c0891113a	04de1f79-fdfc-4662-bab2-a3ed667c7dea.rna_seq.augmented_star_gene_counts.tsv	47c149d8b5d70ad11ae5645e9f3027ab	4229610	validated
d67b8114-b70f-4e69-bae5-4f2f982c4b1b	f337af94-788c-4de9-ab62-8627dc88695d.rna_seq.augmented_star_gene_counts.tsv	1baa59c3bd3ce3b964009b6567902324	4248343	validated
e5393dc3-65d0-4d65-bb75-2fed770af595	d636f6ce-e820-4e8a-969f-c3ac2d46b191.rna_seq.augmented_star_gene_counts.tsv	abf4e4109f7051c970266754de99b5e1	4246959	validated
ddb8fb65-cf53-41a0-8acd-a538a8754fa5	69ef0b4d-aa36-46a4-9c7f-96711a51e461.rna_seq.augmented_star_gene_counts.tsv	f2d02e47bb719554b2cc1307378b361f	4246097	validated
fe7c2cdd-7c3f-4d76-ad78-2a676116f464	97a50d88-e662-43d5-9cef-2915545e8968.rna_seq.augmented_star_gene_counts.tsv	89172e025071b5cf9f78b693a8d3521b	4247663	validated
e4732dd4-002a-4b37-9a56-d01d551e9cc3	9c1779d3-6e10-413b-9df9-a9378862d8c4.rna_seq.augmented_star_gene_counts.tsv	8342e92db4e2a962256b2d078f7d0608	4225561	validated
ed797859-4d7e-40e6-bae3-54ef15ad0f0a	22190dbc-a176-4f26-96d8-c2d2667b64ae.rna_seq.augmented_star_gene_counts.tsv	0fde20012b55ad00ff2e35d528131f3b	4225673	validated
0019c951-16c5-48d0-85c8-58d96b12d330	ba295155-272e-43eb-9d6a-e4c9c392e68b.rna_seq.augmented_star_gene_counts.tsv	603d5a827abe6b3f4921f12dbcaeb25b	4251623	validated
0b4cae8e-1a2c-4ba9-b126-5abf35f73b36	d38b6aba-7bfd-43f0-98f7-f669323e6da1.rna_seq.augmented_star_gene_counts.tsv	958b8895d03085567df6395f969d1eb4	4253661	validated
0e56b380-a3d6-4e81-8299-9f8a62330d7b	f13d5df0-7293-4453-942f-2b49a3d33057.rna_seq.augmented_star_gene_counts.tsv	59158a70e6c542b0fa84cde9f815395d	4240992	validated
0f1cf3a6-6e68-440a-9744-85e44d88b61f	e6b6dada-24d1-4020-b5c0-3824670d079e.rna_seq.augmented_star_gene_counts.tsv	ac15f0c0a026d09df60d531619d80984	4250804	validated
03a1a105-4856-4e5c-b537-508bdbda50b5	02bbe1b1-44ff-426b-a40e-47a01bc4cf7d.rna_seq.augmented_star_gene_counts.tsv	b14544f95a55d4916cd5121b61e3bfb8	4250160	validated
7ba3b335-cd4c-4b44-a4da-44fa1109a6f0	824f5b0a-44d4-4ccf-9277-1ef752462bb3.rna_seq.augmented_star_gene_counts.tsv	5a849da011ca0a91c11e3b8bde008148	4247739	validated
7dace9fc-28bd-44fb-9e97-6319eb30bb05	0c13d041-ca8d-48cc-ba02-3b7889e5367c.rna_seq.augmented_star_gene_counts.tsv	2baaa1411fc7dedf03d2f8014837355e	4251572	validated
81138059-5789-4ea7-84e9-1490aa53a283	35ded490-54db-46b8-bc62-a5a9314cf0b2.rna_seq.augmented_star_gene_counts.tsv	86428e045962f6b4dc7fab3fb3668b71	4219156	validated
91577462-386f-43eb-88e1-859c1d74763c	6ddc13fe-e8e0-4fb1-88df-c068fe87b5cb.rna_seq.augmented_star_gene_counts.tsv	8f93109869bc6e261db04def14563ae7	4251488	validated
04024f75-7405-4ccc-8976-91d0a3035b3a	e6f4bdc7-ab3f-4a62-aa6d-5223b25bbc89.rna_seq.augmented_star_gene_counts.tsv	24211b883466a4e1934b52dead70b406	4229305	validated
0022cd20-f64f-4773-b9ff-a3de0b71b259	8d1641ea-7552-4d23-9298-094e0056386a.rna_seq.augmented_star_gene_counts.tsv	7101938d6f12ed28f86bab21ae94e9bc	4248309	validated
0e62a6d0-87a7-4efc-922f-753328694458	c5d4a1ed-8fd3-4435-96f5-ea5e56326f20.rna_seq.augmented_star_gene_counts.tsv	03dea9d6f5b93d78ef10ed8b91cb02ee	4271877	validated
89fa8a0c-e046-4fbf-97c5-4ed5cc4e5e4c	68a74e5b-649e-4568-8616-d2292a4eca19.rna_seq.augmented_star_gene_counts.tsv	59d644841df9ae0c13168b027fa59001	4223647	validated
82d46633-2eea-4b43-81b6-addab4f069b4	7fa3f262-b786-4b89-b38f-505bff13c382.rna_seq.augmented_star_gene_counts.tsv	77b800374a711f33a1970fc5481c8d52	4234184	validated
931442ba-af81-4b68-beca-7285fc44b1df	f2dda955-5a39-43c1-93a2-83953b2b91d1.rna_seq.augmented_star_gene_counts.tsv	62f442c0a47673a11906a33993fb57e3	4218167	validated
9b980569-4da2-43ee-a06a-18ee09baf41d	d6450e34-ebf4-4749-a27e-8e3139960afb.rna_seq.augmented_star_gene_counts.tsv	7c30e5eedf6c3621229b8bf4e396e6ee	4226836	validated
a73c6624-c462-4c25-94bf-58769257c6dc	34a0c8c5-8086-4f33-9ecb-7518035a4a7f.rna_seq.augmented_star_gene_counts.tsv	fab779e91f50b1171b402e52d281f3d1	4250690	validated
91060c43-f1e3-49ea-a3c9-96def417716b	caf3d917-623d-4e2a-ac0a-521415385763.rna_seq.augmented_star_gene_counts.tsv	81771b1e878f7ba4827671f18b5659d1	4261415	validated
bdee019c-38ae-4686-84fe-2454ba4c70dc	504f8320-62f8-4205-926a-a54d042d0e98.rna_seq.augmented_star_gene_counts.tsv	b8122d2be5c5e3ef65d042168d6696de	4252975	validated
02a11397-2a9b-4dba-8c6a-6b9f0aa24372	9ccd787f-fde1-4fe6-a11f-d6203eaf9faf.rna_seq.augmented_star_gene_counts.tsv	7eebc2d62c8fed05d2524e5166f1e913	4256806	validated
97dbbbc5-cd1a-4bb8-99c5-600870ccd35d	c23d56d0-f27a-48db-b10a-f572b50ef245.rna_seq.augmented_star_gene_counts.tsv	a236fcccc56a77b891c19571057311f0	4228066	validated
84df6b33-7f6a-496d-8cd7-f523b07fd0bb	5b51c204-3342-46d9-86a4-2ed091492318.rna_seq.augmented_star_gene_counts.tsv	ca4cc8b1ddd553d365ed288a52d85849	4246042	validated
95f4620f-f9b0-4533-bb13-f412d774244a	d8d139e8-6e6f-4771-b624-69518f847b85.rna_seq.augmented_star_gene_counts.tsv	5b45bff6cf6571bf0389fb2ea23c7be1	4243800	validated
b5fc7f21-688b-4764-b0ce-c450ad902e06	eb688a21-10b9-43c3-88d3-2e9a8d30b42b.rna_seq.augmented_star_gene_counts.tsv	f67b0282620ca2f3bf37a9671c8e1dfc	4239583	validated
a5c799bc-1332-4127-8fda-84da04084d25	de01516e-43f0-4f96-8ac6-ab543a314829.rna_seq.augmented_star_gene_counts.tsv	cae9cf46552fd8b701916e21c6663ad2	4220759	validated
cf089a52-2196-422d-affa-a5f434edd134	4d7842e5-9d8b-433a-a768-7a40129bdd0d.rna_seq.augmented_star_gene_counts.tsv	14fd7f8ecbf46f730a833c5a90b8b7f5	4251819	validated
d9b6b523-00de-4638-a3f3-8de841fb7183	39a75bde-24a0-4d26-8377-df045423f786.rna_seq.augmented_star_gene_counts.tsv	65006e52dcffc837e85032ae33432f83	4259884	validated
0427af63-b665-4c57-874b-65222c200bfe	99296d22-e605-49cd-b37f-a1b900be5d53.rna_seq.augmented_star_gene_counts.tsv	b9cd279d7a8f16b93895308e32e423d2	4237528	validated
046fe29e-7c99-4093-8565-f2f205a00796	61f811cf-9dc1-4f48-ad62-c3ebfd1f0847.rna_seq.augmented_star_gene_counts.tsv	9279b8d7ff63ceede7a0374d05bb1da2	4243915	validated
0d669e80-cb31-4afb-bd3f-07d69f10eb3f	27f20469-cbf5-417f-922a-19cf9e8b790c.rna_seq.augmented_star_gene_counts.tsv	e2e38ef5c632760e3003a087d7ed7c28	4220835	validated
a04fdd52-6d4c-4dc6-b63d-fa67ecfe4744	d7d4b68a-ab93-4b9c-9cf6-88f15299e306.rna_seq.augmented_star_gene_counts.tsv	742a7cb1d1b22a8c617a55ee94783e7f	4245556	validated
0d140db1-dc0d-431d-b389-846d05bbb827	d0ee5ff7-a49a-4633-93a6-40c9e29fb0b7.rna_seq.augmented_star_gene_counts.tsv	26025025d0192577ed275c5b45044abc	4243387	validated
a39993c2-0b95-4df1-b501-b1a746633449	9b652843-9c30-4c21-8c39-ef9e21ec4ec6.rna_seq.augmented_star_gene_counts.tsv	d92427683e1835e45bac4259dc1510c9	4236119	validated
aa89d193-05a1-4f7f-9291-b9cf646656de	e06580e9-0b4a-48f7-9522-d54229aefb2d.rna_seq.augmented_star_gene_counts.tsv	4f6befb7a85bb2d42b5d404d26add7ee	4245532	validated
9d535d7d-0fff-4134-be8f-daa6d687a48c	11d450a3-4578-4444-8ddf-613b5868b683.rna_seq.augmented_star_gene_counts.tsv	a1569f872d3689571945946868bb817e	4242665	validated
02a0b95f-ea0f-4c0d-ba2d-9724ed9ad712	5fd42405-ebfe-4210-bc2f-d8310e3e14ee.rna_seq.augmented_star_gene_counts.tsv	f8b1e5d2df5c02a8854a53bccae100e4	4246583	validated
96e54b36-0b71-4ad0-9b21-72668708fc62	b7ef29ba-06f6-4445-8c70-52388892388c.rna_seq.augmented_star_gene_counts.tsv	a48527010e7d0590667a63c4a6a40fae	4243732	validated
a8a6308d-04e4-47e9-adb6-c895b605ad69	0f168687-6f42-4d92-8f91-13efde785a0c.rna_seq.augmented_star_gene_counts.tsv	bf4e46390066fb9417f460f089b85e4e	4254087	validated
a39defa6-87ec-4855-ab78-44f6b46152e1	bf2a1913-2806-4b97-bcc6-e7038b900e15.rna_seq.augmented_star_gene_counts.tsv	03bea7e118b830719e5ed588d7beccc6	4237891	validated
d6882616-b77d-4d4c-90dc-7318c57876e1	4e01a01d-eded-4d02-b8aa-1920c6997726.rna_seq.augmented_star_gene_counts.tsv	2e0cc0032cbf3de861b1d790e12175fc	4246536	validated
ef181439-d071-40e0-a185-f29343085f8c	287f70d5-cb97-459f-963b-68408f92c0f3.rna_seq.augmented_star_gene_counts.tsv	086d56f4fd3d1121fa80fd482d0334d1	4231264	validated
0094f9d0-45ec-4aad-bca0-71c60bdd7113	cafc9e36-c5f0-45df-ad03-16210ff0d870.rna_seq.augmented_star_gene_counts.tsv	677b7158f3cd31cb41b2dbb0a7da13c9	4256688	validated
f2842246-b121-48f0-a8c5-474a8fb47036	09f906ba-fa4b-487f-9631-fbd97d9db8f9.rna_seq.augmented_star_gene_counts.tsv	ef67efe0635c6eb218be21f90a74df82	4227240	validated
0a7dc8b9-4196-41d3-ada1-a50cb36bfd2b	3c9c665e-9327-45f0-b412-224e8948deb2.rna_seq.augmented_star_gene_counts.tsv	5779c48c20b3437d035b22ac1b7e14b0	4215648	validated
0a688b9b-06ea-4b83-bfce-9cee0d866a0c	b2bcfd01-9662-4730-96de-1e51b4038802.rna_seq.augmented_star_gene_counts.tsv	bad787cba50515b91198b99c393f093b	4230199	validated
0ba26ef1-7b7d-48c8-a593-75504769791c	65b4f81a-4439-4d82-ae25-68d63309b053.rna_seq.augmented_star_gene_counts.tsv	4375d9c376b1afbb9b835aa3961afa27	4263846	validated
0e3cf07b-2cea-4ce7-a8f0-c8dc7d3db7a7	c469b31e-857a-4ac6-9a45-978c99391d9d.rna_seq.augmented_star_gene_counts.tsv	d9c639b97a0e519c8bcea0440697ccf9	4239206	validated
0b798fe4-1c51-4c36-afc8-5bee39fd6077	e3142cf7-334f-4f34-a5da-53ffa4e1ba33.rna_seq.augmented_star_gene_counts.tsv	eb5e843b2164dcee88d5eda0fb11c0dc	4252966	validated
7bcb3817-31ac-4ef5-9038-a9bfebad5869	87506e5d-4ebe-4f0c-a124-ea0add72d2ac.rna_seq.augmented_star_gene_counts.tsv	1d8f2d187e8c49d2cafaa4b2a1ad5575	4228760	validated
1051db4c-40a5-4a98-a239-d96c986aa349	691c297b-b48d-4e65-84d4-cb4fcdf03fc0.rna_seq.augmented_star_gene_counts.tsv	115e5acd322d7c31a04cb5c85641907a	4238213	validated
0081f507-b104-4214-9ea1-31dd69130991	b321a3f5-043d-42c6-8c9d-5784d45cb85c.rna_seq.augmented_star_gene_counts.tsv	6fee2c3426fa94061cbb665386794be3	4254905	validated
7c196890-04a5-496b-ae10-43b95be57d58	1742c1d9-a359-4d9e-b1e4-1d162472e67a.rna_seq.augmented_star_gene_counts.tsv	b97fe53186b2254d8b18baa39e24900c	4249902	validated
a2837f64-2441-4d31-befc-514f8526b1f7	1729f18b-f4d7-4e1c-af9f-2c651023e7fc.rna_seq.augmented_star_gene_counts.tsv	f860ac2a0731f184169800dab28697fc	4221177	validated
c0f6d246-c872-41a5-8135-2bdbdb1f924f	f9506da9-20a3-4124-a614-eb525787ea45.rna_seq.augmented_star_gene_counts.tsv	03161539d6622a38903b6e76b3ce92c0	4248329	validated
c2c7669c-0eea-48a8-add8-bd5ea3f9808f	5dc7afc5-90d0-4286-a6f9-c2548f930e35.rna_seq.augmented_star_gene_counts.tsv	b544c8d81d046220e74c935c74fe33c6	4239348	validated
bbd09e9b-84ba-458f-a595-b03069b843dd	2100a159-27a6-47f2-a2f2-58f5343e88b0.rna_seq.augmented_star_gene_counts.tsv	9e7c5927530a08b7b71f8c7999aa97cc	4241021	validated
0c279a15-1250-4923-bcde-96cc3fd32d42	b72689a1-2c14-49db-b489-f1627353a024.rna_seq.augmented_star_gene_counts.tsv	bc14210e6d81f961f1e8649597486a8d	4225248	validated
7d0189e8-9726-439a-b5e4-b650bc33794b	488d0d81-4872-4204-b8e8-745e64a35d65.rna_seq.augmented_star_gene_counts.tsv	a226781deb6b2498d54ed44ebe7ed4e2	4257448	validated
98dc2008-d132-4a88-b428-45b0f715b296	d769bce5-c92f-472f-8bb8-4bf4593e29d7.rna_seq.augmented_star_gene_counts.tsv	cd7aabe1c341db4a5b056f565ed6a191	4226694	validated
d914654b-ec4f-4be5-a525-2997a4b39279	f77281dc-f8c5-4da7-b151-873b03e986ad.rna_seq.augmented_star_gene_counts.tsv	4cb71967fec632bf65437ba30aa32fba	4240552	validated
ad18b7e0-57ec-41c5-99a1-0c9d8740e0f1	fd2f42a3-d79c-466b-98c2-5f4d0a4a64e9.rna_seq.augmented_star_gene_counts.tsv	cec87e119bf2c7eaf776166149e4b5ba	4253283	validated
e173c170-b7c6-4aa9-9f34-33cd02702d75	8d3d544f-6d1a-4cdc-8091-490311487ebd.rna_seq.augmented_star_gene_counts.tsv	dd39679fe62a68cd1203655864986533	4255299	validated
d5358d17-4c49-46fa-8a96-4af9ab298ab4	8afeab3f-89ee-4901-8a32-d13587dbcab5.rna_seq.augmented_star_gene_counts.tsv	d7a4a1b975124f8d6e5e48e80e647bd5	4235144	validated
e9fe2319-2624-4ac1-9c41-d0ac44608f02	04ed1bfb-533f-4d97-a7e4-3e7bab103485.rna_seq.augmented_star_gene_counts.tsv	8a7eeb3cc53080ab1233c87251d9b24f	4254570	validated
0e0df72c-33c0-4e4f-939c-a4d45a6e1ea3	36125e17-48fd-4eea-874c-ed2e2e218402.rna_seq.augmented_star_gene_counts.tsv	45b96ac6c7a4f1fe0d20373d77d6bb8a	4238809	validated
98320692-9c1c-4ed3-9ea1-72f098c03049	7880b3ba-9f39-4744-be72-b87dbd8eb425.rna_seq.augmented_star_gene_counts.tsv	be35f7c5ec5dc1b050d94b60b856840e	4233158	validated
055f6138-ea7a-468d-90c2-87a473486867	43d15c49-f348-48a8-b00f-7f6a7b605a04.rna_seq.augmented_star_gene_counts.tsv	3f6642204b0eac5512fa19e7d84b5019	4235673	validated
a853d2bb-b696-493a-9451-59dcedde5f20	d078b2ae-790a-4220-98a0-18d311996ed5.rna_seq.augmented_star_gene_counts.tsv	9894fa8282e53f3d77a44c7a16ebe91f	4238656	validated
bbff7857-30a2-41ad-b2f7-5a6ffc59fe0c	0db633a3-b1da-4caf-8e2c-89c0bc422869.rna_seq.augmented_star_gene_counts.tsv	d53d7767d7fc382000d45d505958b364	4221956	validated
0d11c50a-8648-48ea-a107-e138a1d3e086	bf3ea4a0-bcd6-4e9d-acbb-3416f6ce53b7.rna_seq.augmented_star_gene_counts.tsv	9e98790b2c61a368f8dc97f0d55baf6f	4233362	validated
c7646bc5-436b-4ad5-b5ae-894b2e843cda	158ab1d9-8925-4a05-95da-b2e0ca297474.rna_seq.augmented_star_gene_counts.tsv	1769f7a4f42471f1f9a8977bae600208	4246730	validated
d5664879-53a0-490a-a3cb-47c551b6bf34	cf5fba05-4996-4f62-adcf-a2ee1f4c65d3.rna_seq.augmented_star_gene_counts.tsv	3d240b9f7b476855919034ee3565bb84	4257020	validated
90e074a0-ca6d-4031-aa26-f79e5c662ba7	9c2ed2bb-8ee1-441e-9f3b-ffbb4def2673.rna_seq.augmented_star_gene_counts.tsv	7d8a6169736e3b7b3267fb439690ad40	4244631	validated
d880fcce-ad8a-4402-911c-11129d2225df	d12c28eb-32c5-4523-af42-9ad130014a40.rna_seq.augmented_star_gene_counts.tsv	16c620398834300c13d5f7abb9583d3f	4248158	validated
987603ab-513b-44d6-8b8e-344fd299a81a	204cf188-2162-43ac-bad4-8304622f3090.rna_seq.augmented_star_gene_counts.tsv	ecb1d0f6c271e0f3c0ee5813a20a178f	4255150	validated
da29bf10-4629-4234-8e49-43a4513fe579	7f2a1bd4-9b71-4e12-ae92-6aaaf247ebca.rna_seq.augmented_star_gene_counts.tsv	caeed0f1319cf9a0340a47c167ce3231	4233128	validated
f1934efb-1c8a-4c72-ba94-d263ef0d0cd4	35da5f48-1c64-488b-8330-01e5fcbd9801.rna_seq.augmented_star_gene_counts.tsv	b742c42c54d5855f8c5065bd6ebba3c7	4243661	validated
9b5bdd89-05ac-4cde-beee-66739a903939	27d65db7-ad41-46f0-bfd1-61c693073e19.rna_seq.augmented_star_gene_counts.tsv	22c97460494645a7e0f4498a07cb1841	4242402	validated
f52fccc4-745f-4e5d-bff8-8d2009b6588d	458ad47a-9fbc-4508-8ff5-5a8e5c71ae6a.rna_seq.augmented_star_gene_counts.tsv	97c57b8924fbc3f02c78d0fd3f0c0a63	4237030	validated
03d18286-1038-4c0c-9c05-d1269e280250	8bfd50fb-d6d8-44cd-a492-1e0a983e40b6.rna_seq.augmented_star_gene_counts.tsv	49b43a7ed0c5692386f398dbb7c8b25a	4246254	validated
b1ad91fb-fb78-4896-83cd-dad028a1d297	e49fbda2-881a-43c1-9c16-0b07fdd281a7.rna_seq.augmented_star_gene_counts.tsv	30722c7f785cc4216cfd3b61fc6c0e76	4228868	validated
0caa1750-ec80-484f-9097-1e90fbfa41c2	507de54a-b4a5-4778-99fc-2f4f45c6daa0.rna_seq.augmented_star_gene_counts.tsv	1c925d36371d4c293bf4028dc6d25e29	4262365	validated
7aff89e2-86cb-43d8-96cd-341c02ebdd49	bc4ac436-ed5f-4774-867d-a6bdd7e14486.rna_seq.augmented_star_gene_counts.tsv	b4efc30b9af6617d16af8decb974d51b	4253806	validated
b4d6811f-cb5c-4ad9-8f13-5d58f0b6afd4	2df3cde4-5d53-4e2c-829a-e609f1d92a7b.rna_seq.augmented_star_gene_counts.tsv	b6d858215a436307187073a55903b116	4234228	validated
ab3475d0-e057-4512-8c01-a5383359a1ad	d81b8303-62b4-46ba-9370-8c6a92cfa4fb.rna_seq.augmented_star_gene_counts.tsv	d63c9bea983348c567c8950e394a7b68	4251734	validated
bc39baa2-786e-4d9a-874e-a7f4febc3be2	bb7098ae-862b-488c-b67e-01ed682ec783.rna_seq.augmented_star_gene_counts.tsv	924842125ad905dd06b7da69b66979fb	4243788	validated
b9a1e2f1-e5c4-4855-9720-4c168474dd26	5028f9f0-d9ff-4439-9084-fee423ad4ca7.rna_seq.augmented_star_gene_counts.tsv	f5d1a972d49161a31e0b7bd18a071e61	4261226	validated
c9920595-31f2-4977-b6bd-c0fa3ffcf461	b0c13073-8725-4707-983c-506fe46205d7.rna_seq.augmented_star_gene_counts.tsv	4f0eb058ab5f108ea322e950ad7c5799	4251965	validated
c1d62c39-f3ab-47d3-b654-8b6285cd97a3	5a3d1b74-f904-44ef-94a0-b38291e30be6.rna_seq.augmented_star_gene_counts.tsv	c59b0d27dd45b23bf5930cbe77be54cc	4240380	validated
cd2dcf58-da3a-4070-b42f-07d0102a342e	24eddfec-08a0-48fa-bef3-a4b9bd740170.rna_seq.augmented_star_gene_counts.tsv	4aea54648eaa2f4e02359e1af1c33d84	4229596	validated
cdd283b5-8dea-4736-859c-f1a2bbda57c2	d24c2f4f-5623-4d8e-99e6-96b4fee2591c.rna_seq.augmented_star_gene_counts.tsv	ac9d18aa7c2ff9184325b5a47e527d67	4246893	validated
c4ceaaf8-4803-45d7-9937-42d25db60148	9ae5c03c-326d-4492-9cc3-4ba17beb09ad.rna_seq.augmented_star_gene_counts.tsv	3b7d7212a489867b6d838171adbc109c	4246000	validated
e67bbc10-91cf-406e-8d5f-8d44c77315f1	cbf0063b-68e5-42ee-9292-dfbf918a7b08.rna_seq.augmented_star_gene_counts.tsv	7613e39e213fb43e848f5ba3d3252217	4236013	validated
ea7281b8-a53c-453a-93e9-69549c5f0fe8	3aedd29b-c089-4319-a7cb-61411a737e92.rna_seq.augmented_star_gene_counts.tsv	5ee0b2c91abd803830c9ce86f5285189	4251353	validated
cde8361d-ade2-4103-b092-3ee9cbf85ea1	4b42e241-a674-4d6c-b217-dcea51e6cc4f.rna_seq.augmented_star_gene_counts.tsv	bc683f8e4b586c1a84b497b05de5b006	4252170	validated
0c3ddae2-366f-4b21-ab46-a2cfe1963e42	0ef46de9-c9e7-42f0-92bf-c17dc2ede102.rna_seq.augmented_star_gene_counts.tsv	6ab5fc1c03b21622960b75432251a61b	4253191	validated
cf0ca663-a857-4aea-ab72-b0d4373b2456	4abd29b3-0a83-41d3-a741-bcc5b6d2f98a.rna_seq.augmented_star_gene_counts.tsv	e86c0c61f1182b6a7966b2a18901a131	4262152	validated
b70b68a1-28c4-4ed3-a04c-b622e583f10b	d6cc88bd-b0ba-4606-955d-2dc32e6d2d97.rna_seq.augmented_star_gene_counts.tsv	1152d1a79e43c12d26987e05b97d4ac5	4240162	validated
c00ad8a9-ed1d-4289-aa62-3e64cb574205	b47b2efb-02e1-4729-95ad-de05fb551bc7.rna_seq.augmented_star_gene_counts.tsv	79772279474d170b900d28161aa9f2e3	4244649	validated
e4f80aa3-eace-4ab4-afff-69d952ed5442	ecf14d2a-e353-4674-9b3f-f0d11bcc9900.rna_seq.augmented_star_gene_counts.tsv	e8b2f1d76463f452e0ddf46d6d12c013	4249372	validated
c47a7c89-551d-4115-94e4-7ba4b938e88b	698e64da-61aa-4d7b-9f33-21d627cb4721.rna_seq.augmented_star_gene_counts.tsv	1f091ba0d31f29934f44193b74ae3d6e	4245983	validated
d796de5e-4512-4b3a-93d4-2a006e79084f	da752364-731c-4e77-8d6e-9c91a5b7f68f.rna_seq.augmented_star_gene_counts.tsv	6f35859fce468db92bf40e73a10a33c7	4248916	validated
05aa6d12-6d48-4ecb-8211-036e647ef72e	08429604-2dc7-4827-8ba5-80818aa45a51.rna_seq.augmented_star_gene_counts.tsv	b62e401f34b8caa153d4fb8e9bfa2ceb	4253937	validated
7be570ba-7f69-431e-88c2-614e92bc88ae	381e687e-c27d-4794-981b-7c3c596a0246.rna_seq.augmented_star_gene_counts.tsv	30c21337b27e7c1da9d09ba2a5728fc9	4230265	validated
82004d79-07d3-4a01-b266-4d36353ba561	e38d31b7-ad89-4fff-93d5-05f49998727b.rna_seq.augmented_star_gene_counts.tsv	cab5ae5cef16e840b8bd7d3b20f8a0d7	4255419	validated
c64a0adb-56a8-4966-9dd9-1acd789c1bb3	c50adee7-f053-484e-8a2f-f66c94a14fd3.rna_seq.augmented_star_gene_counts.tsv	5f1ed50dda35f2969f8fc0ca54975bb0	4233670	validated
00b13ccf-ad7c-4613-8366-7c583a399691	c763a483-415e-4cb4-9cdf-4e6c31e8a9c9.rna_seq.augmented_star_gene_counts.tsv	66d28f5c10a9c7989e2fb33d0e62bb3e	4245694	validated
0e9ea184-c4bc-43f0-817c-8a950008e4bd	470b6305-67ca-487c-b9b1-9b74f673f9fd.rna_seq.augmented_star_gene_counts.tsv	888bb7c8c91723098c532f29d545c4de	4253308	validated
010e405c-b91d-4046-898e-105d5830d9a9	7135f14b-e84f-4ebf-8d95-b2a3c843fd4d.rna_seq.augmented_star_gene_counts.tsv	ecf9f30604ded9b1132f8b425d6f5ba3	4243000	validated
0c068d5a-ccad-47a5-bfe0-0dc5f136d6aa	bdba14fb-88aa-43b0-8c25-53948b9935b7.rna_seq.augmented_star_gene_counts.tsv	518eace9d4d12dc66d378770abbb0f00	4249842	validated
8b000fae-e6de-4038-8486-45316cae622d	7be7033e-db49-45cd-8ea5-827266707b1e.rna_seq.augmented_star_gene_counts.tsv	1d21804923768d0d53eea40edd857afc	4239332	validated
90617797-d2c7-4c49-bffe-b2bea96a7cf1	cf7f5e39-f761-424f-9987-21b328afa0ae.rna_seq.augmented_star_gene_counts.tsv	2be92861b183f86ce7402e8b1f556c13	4237459	validated
b0e906d2-e2ae-49fa-8d7a-8a00f1d6d0a1	fe15bb7d-6469-4778-9dc8-9e4c5877942c.rna_seq.augmented_star_gene_counts.tsv	0d7fa39c1275367339770c21cc79696b	4244229	validated
8c6fa126-82a0-4290-a657-8466959585c4	7db191ab-6106-4e39-a45e-8a68aaba0922.rna_seq.augmented_star_gene_counts.tsv	b80a479313b7c946b73dce08bd035b04	4253786	validated
be65c37e-7aa8-466d-a1fe-102e8e25e2e9	35120b68-e618-46a1-9641-1e635f633372.rna_seq.augmented_star_gene_counts.tsv	2f90516d4092de6dd0ca87891b55a630	4251794	validated
c4a9a1df-4397-409e-85ec-30e0789377c2	18e5bf73-efdd-4c75-957c-68a94f6cb396.rna_seq.augmented_star_gene_counts.tsv	d01d1c77615cab20062d0a94f2f01506	4258554	validated
9f06e9cd-8184-4b66-a2e0-96da9a7159e8	352ec91a-6c0a-4d6e-b6bd-4237f5eebde9.rna_seq.augmented_star_gene_counts.tsv	70d41be03628259c3efae80463acc6fc	4247218	validated
cd002ab8-a52b-4d20-9089-11b3e1dbaeb7	597c71b0-5c49-409d-84ff-cc31b185c620.rna_seq.augmented_star_gene_counts.tsv	e63c2f199aff5e2e52cfc489387aafc1	4224554	validated
04a7cce8-c3b3-4994-9dac-c0e53099f37d	676cce88-9f6e-4490-8e73-c0e88bd00075.rna_seq.augmented_star_gene_counts.tsv	8bd64566a6e28ef70633a906518ec4b6	4248694	validated
a930c017-565f-49ad-893a-37cc394c269d	cc502455-f72f-491d-9486-a344e169dcfc.rna_seq.augmented_star_gene_counts.tsv	d9fa1a48770bb07ca90a7aa71b2d28af	4244144	validated
0f1bec43-6235-4390-a148-e7038126c0c8	040e40de-4c19-423f-98dc-151e2633d085.rna_seq.augmented_star_gene_counts.tsv	472397d706d76e80acac67a1a5aae80b	4240975	validated
8603da6b-3bb9-4fff-b409-c5af2afd53b3	3d31d7a9-76b8-41f4-a037-0dfe6a4ecb0c.rna_seq.augmented_star_gene_counts.tsv	7d8f562957e01aa81ea217575c415dd1	4248499	validated
aa4bc249-100e-4cf6-8356-1dc96b7dbea9	48e1886c-614d-4e2c-bf34-936fd82969c1.rna_seq.augmented_star_gene_counts.tsv	66cbd7509e2c9d6590838ceec1f253cf	4251389	validated
9684fb22-becb-44dc-8d84-4c8540507c8c	13295142-1853-417f-a798-60c41fd90166.rna_seq.augmented_star_gene_counts.tsv	72431dc8e48f4207f5acbb46b022c3d3	4218353	validated
b5994562-8eab-43a5-9846-cd3916a9260f	24e5d229-23d1-49c2-bc00-ad3441b324cc.rna_seq.augmented_star_gene_counts.tsv	d8535524a6a0b56cdf52b9290d685045	4243277	validated
a83dac26-4fdb-4819-be18-a6e03641fb80	cf3fe851-479f-4d22-9daf-99b163d0ed06.rna_seq.augmented_star_gene_counts.tsv	3417276e95f973df4f39d80386376d81	4236219	validated
c782b873-2727-4fe4-9c9a-741964290349	444d0a78-82fe-4a80-9b41-d7daf98506ca.rna_seq.augmented_star_gene_counts.tsv	e564f42b8cb63345ea7009091490ccc1	4233204	validated
b88daf3f-645d-4d11-a2be-2295e186747f	98b5b7d9-7f5d-48e0-ad50-7b22f379fef6.rna_seq.augmented_star_gene_counts.tsv	e3c997f705686155b4362f0d4f6cde4d	4244495	validated
80c3e656-26e4-4b45-acce-fac1a0c09d28	e862a544-f553-47fa-ba8b-675e0ce7c5bd.rna_seq.augmented_star_gene_counts.tsv	53b5125b02e417825e72511b0e324d40	4248935	validated
87b7171a-7340-4e1e-849b-c52351f23ab0	43c4bdc2-b3fc-4fb0-9f11-f45394c4256b.rna_seq.augmented_star_gene_counts.tsv	e01f9f6304a85be93cd2bf5dce00e63e	4234177	validated
0a74ea3f-dadc-4c9f-96ea-62a77c1e602c	4fa35f20-e26e-4bb0-811d-b307e3927904.rna_seq.augmented_star_gene_counts.tsv	770efd27048e2f5be057406087d55e20	4234417	validated
b3d19aa0-af01-4998-b234-81f313b7a6f0	8c22f448-940a-46f4-a192-f389d1931f0a.rna_seq.augmented_star_gene_counts.tsv	524cf1e39d6c131a3e1e419c0b07ba27	4258986	validated
cf53cdad-a323-475e-a84a-87b68d13e262	37d359b3-d8f5-44cf-8f30-57dfdbbab8c1.rna_seq.augmented_star_gene_counts.tsv	9d6830c4ca06204797f38bc01a6727bb	4252356	validated
0ca579b1-763e-4f6a-a071-c6514aaa2f11	c93e78f6-1c35-4139-a6b4-c29c229c8b68.rna_seq.augmented_star_gene_counts.tsv	6816116932986d6d9aff0515bdbed971	4236576	validated
f5e5f153-f422-4c2a-ae54-fc11f416c637	343c349a-57ce-4599-8185-3ed2e15c6fdd.rna_seq.augmented_star_gene_counts.tsv	6fd3b80de15e0e8b4c780e949f577207	4242663	validated
0ed77a2e-a2c9-4557-8ba3-2c8bade9b792	5842a066-d158-474e-a4db-034f5797d865.rna_seq.augmented_star_gene_counts.tsv	2e711c88d20f77ee4f2f2a19f42d4ef1	4228051	validated
0e1999e0-9c02-4804-88b6-60b46d100739	db5dab56-838e-4784-a7cf-f05296e356f7.rna_seq.augmented_star_gene_counts.tsv	331108d6b22c2bddaf114649f714c220	4250358	validated
99367019-5583-4bcc-aa62-25916515fe17	c28b080d-8eb9-46b7-9e40-c37409820e17.rna_seq.augmented_star_gene_counts.tsv	dcddca1ef4cbd8e3ff1259a474898676	4237154	validated
898920ea-31b3-4244-a413-4b957e93594f	3d804011-ba3a-4999-9305-71b4680819b9.rna_seq.augmented_star_gene_counts.tsv	d2fce4732018d4f9ad5ac72f50cabbcb	4249614	validated
a2cb26d9-70e7-47ca-b019-a5fa136b42f7	fefb685b-91fc-4837-b612-73be3c4d941e.rna_seq.augmented_star_gene_counts.tsv	d9b37f50ca8359c13d63eb867334aee6	4223454	validated
b2c326d7-25ab-42dc-afc2-bc93381062ea	defae193-bf7c-417c-b68a-57963eb454ef.rna_seq.augmented_star_gene_counts.tsv	98e626aa269cbea323613ae11f8bbcab	4246714	validated
a58e2ae3-a236-4209-8292-70465216cb85	e614fbb4-7574-4704-9525-c0aea4c10fc6.rna_seq.augmented_star_gene_counts.tsv	2c8c2a6fb6b0fce4f9c52df164164a0a	4236123	validated
ddd1c3de-8266-4f56-a982-bcc20b868e90	a33f7e32-cc76-476b-b35c-b03864b72cbb.rna_seq.augmented_star_gene_counts.tsv	95b25e2bde9bf25ece523f6805669eda	4217401	validated
ff1f2f31-8607-4627-b487-c5e39e7c30f5	deb7967f-9339-4bb1-ae0b-81a72a472bba.rna_seq.augmented_star_gene_counts.tsv	536cbed0ca9f0c319c019d2c436140ec	4217312	validated
d2a12641-a25f-4aab-99a4-433cf664ae73	934807ee-e303-43b7-938a-1721c6c31584.rna_seq.augmented_star_gene_counts.tsv	41d3a23344a68c93b51f4d8874638b7b	4231194	validated
80902247-a485-4374-836b-4b67db4c4981	2e41a573-7a9d-4f96-873f-48aa12b3ab96.rna_seq.augmented_star_gene_counts.tsv	e51751a6d18ff9f79fc3a81732e851a4	4237655	validated
97dd05b6-58a9-43ab-9e03-faa105d2a700	40a4fc74-f345-4940-be5c-249013782e4f.rna_seq.augmented_star_gene_counts.tsv	2d988be3a3f28a0d249123686fb4bf4e	4244001	validated
ec67e25e-9cc6-45a7-a7c0-8dc778ae14c1	a068f661-e689-4e30-9572-3103039981aa.rna_seq.augmented_star_gene_counts.tsv	fa597e9b15adb92b276c29d9df1e876c	4257949	validated
9e056a2a-a643-478a-b96c-85d5221f487a	c6a90de3-979b-46b0-9f84-2875c1e38742.rna_seq.augmented_star_gene_counts.tsv	1bb465b8dc478393abcc76b84b530f1c	4241593	validated
ee89e01e-d54e-4166-a3ae-db9357639523	207b5c1c-3710-47bd-be2c-e1307631b28f.rna_seq.augmented_star_gene_counts.tsv	a594498bf05e67008010e00632060cd8	4243826	validated
0e89a7ce-aed2-4c74-9bdf-cf50793c73b6	f3f0919f-f9eb-4baf-aeef-c79fbafef237.rna_seq.augmented_star_gene_counts.tsv	57dadb18476b6c1b1781c93e883f7ff7	4250890	validated
885098b3-2e01-4039-ad15-f3dda5c29dc6	784a9c63-9b40-4f6c-8147-93d0ed523867.rna_seq.augmented_star_gene_counts.tsv	9c61aa012ed85d39e6491af55f3609e0	4248195	validated
00469928-b243-4cae-acd7-134508e99ceb	2f51534b-248b-4999-bc3f-e42a2e98332e.rna_seq.augmented_star_gene_counts.tsv	e2fff70f2db6eaa2f2f6c5fc9e32f5ab	4232860	validated
7afb1455-c2b6-4ae2-95ec-682ae7df34a2	7b3d0a19-0cbc-4e8a-be16-76693e100e4c.rna_seq.augmented_star_gene_counts.tsv	0c3266b809b5f12568a98c691bec8024	4257074	validated
9054231e-9b1f-4ee4-b22c-1e9dbfdcfc03	06ce7b93-1264-4219-8a2f-d8f0d295e45f.rna_seq.augmented_star_gene_counts.tsv	ecd25fbc7b6a91bbd0e56c2d5531487c	4250811	validated
871d28f4-09d5-4f16-8c29-4aa7d247f3e3	ba00c48c-c33e-4dab-beb6-0575ee076dfd.rna_seq.augmented_star_gene_counts.tsv	915a42e855a0c3a2f05d9de3dd59bded	4252003	validated
017d71aa-0999-4d8e-9cb4-88b9013e61eb	c6683fc6-49f4-4e53-94ac-251799c2c638.rna_seq.augmented_star_gene_counts.tsv	98cdcdd92feca94d1e15defbc2f84081	4242722	validated
a701ab46-0745-4f23-8723-df5846e8806f	29246ea5-44e5-43d3-be04-c038c20db027.rna_seq.augmented_star_gene_counts.tsv	7451f33c3bc55354a60a356a8dc8ee46	4244582	validated
c15e9ead-0373-486e-a99b-26b96bd3ccc4	27c65ed6-9e9d-4a9d-9b6f-76d2a12f7699.rna_seq.augmented_star_gene_counts.tsv	8ae59809488a8121e4706c1abcfbd072	4242237	validated
051a1102-a815-4b39-b903-80d8b4a2348f	7caf8867-7cff-4dbd-b611-4748d86590a8.rna_seq.augmented_star_gene_counts.tsv	99c1cdd68d27572859aa05189515f00d	4253041	validated
e3cfb618-5ed2-4841-b7c1-a9f049ac8f9d	021d9e06-9d27-400c-8776-08e89c817b46.rna_seq.augmented_star_gene_counts.tsv	cdec4405aacaacad77c9f0b29e97ef1d	4238181	validated
f88ba6a1-27bf-43fa-a2c7-05db1eb9e8ea	cfba3fd3-4d84-46e6-9c12-8bf8481b35aa.rna_seq.augmented_star_gene_counts.tsv	b29255fefee625cb100f692dc30cf89a	4251779	validated
86b68671-beef-4a15-aabb-89d79396fd9d	493a8b0a-11ea-4f37-8149-3825aaa04fe4.rna_seq.augmented_star_gene_counts.tsv	45c718d416fc228afa997270a9a042ce	4239058	validated
03891509-3109-450d-8564-77b024a6128e	75668632-f0c7-495b-ba34-cd4b00aa9450.rna_seq.augmented_star_gene_counts.tsv	ed90acdacf8a0d3bf52f6053adb8d375	4249531	validated
0b829610-f28e-418e-b79d-d3351e13e1fe	98f3d2d7-edc4-40aa-b09a-63f8abd2b528.rna_seq.augmented_star_gene_counts.tsv	23eb309dff9ad9fb156c70d21602a98b	4246526	validated
8ca36e25-aabc-4bd9-9ced-a8d432ca0260	6e6eeb9a-6437-4e53-9fb7-c283f738d3bd.rna_seq.augmented_star_gene_counts.tsv	99f313039e4e127a584e30ff5aa4b7d8	4253858	validated
7cf427fc-2c7c-434b-84c5-9ea118da110f	75e67bb5-098c-4b48-8f5d-badc72dc4c47.rna_seq.augmented_star_gene_counts.tsv	aba7b7733a9c7345c35a32119fbcedff	4260880	validated
95668f0b-130d-44d4-94c0-ba7a4e7798e6	6365a756-2e65-42cb-be4f-1f726915ca94.rna_seq.augmented_star_gene_counts.tsv	41f027c2fe766d7623bb9dabedc19721	4250969	validated
8ebe0bf6-11fa-418d-918c-5c73f0e7e9ac	466a4121-0583-47ee-9d54-1f1c2d47e381.rna_seq.augmented_star_gene_counts.tsv	35a81c74d92ac7e70710345489e2b27b	4265890	validated
c25c7ca5-8d03-4bba-b42b-c8b1042c0d48	fac3e41a-3b98-4293-855f-d23cb01522d0.rna_seq.augmented_star_gene_counts.tsv	9fe28a6203fc2b9b77545c5f650c7a53	4249086	validated
91e43fc0-1bd1-41e3-a828-43ec6620feb6	1453285a-717a-4ae3-a537-57df2b8e65e2.rna_seq.augmented_star_gene_counts.tsv	59ff0ee93e0c09caa5b69a44a519df48	4250579	validated
ca6e4602-bcd4-4299-bd31-37f585658b8a	1c3dbd2f-1c07-48cb-a844-0b1b3eb14e0d.rna_seq.augmented_star_gene_counts.tsv	c3cb640704e8f45c7b9c3631c65bcd8b	4245788	validated
d889e5ea-58f5-4d2f-ad1e-6ab5d3217642	0f669396-2dc4-4305-aa35-c6fbd82ee7df.rna_seq.augmented_star_gene_counts.tsv	a214bab6dd3028e9f8921bb0aa786501	4247668	validated
0f0b1a31-1f88-40e0-bd25-320046de4970	9eb69ff7-492b-4ed3-8762-c25c3dffa1fe.rna_seq.augmented_star_gene_counts.tsv	382cb13386c9647ec105ee73601d086c	4248923	validated
e4f1f27b-24a1-4d01-af87-b2692d092d2a	b05af4cd-19e2-4752-ad71-c36b886f4507.rna_seq.augmented_star_gene_counts.tsv	3532d0be6bf2ec83e2e320db037b35ec	4235590	validated
f2bf29d2-4c33-4810-90e8-88f37ea47bc8	139b1f70-02f6-4f5e-84b3-81d3677b3f8c.rna_seq.augmented_star_gene_counts.tsv	773da5282d25c0e2f81ed7568ac272ca	4258036	validated
7af23ba7-e5bf-41b9-b91f-5709321dadb7	073939c1-c857-4340-8a5f-a7b87d2349c3.rna_seq.augmented_star_gene_counts.tsv	61a7769a4281952680536289b6690c46	4245444	validated
7b9b6f5f-bd99-421a-a22c-d3fbe110ee73	2b9e2225-fb4d-4bc5-8c9a-58cd993627f9.rna_seq.augmented_star_gene_counts.tsv	2356f506ebe6d286fe1fd5704bab8426	4243132	validated
a9b2ff1a-3b37-4388-a1e6-826e2edea49b	aae81240-6757-42b9-8dce-9936f8574f19.rna_seq.augmented_star_gene_counts.tsv	a6453c1e30d0e56f136a207a0530980a	4240897	validated
836f61df-2b3d-4e1f-abcc-37734091b746	815b70e5-858d-416d-94aa-6749960883ce.rna_seq.augmented_star_gene_counts.tsv	e0908c4e8ffac4b7a18ab83c36578225	4241117	validated
ad4b2d76-b4bb-457d-903f-823630a4d37b	0940092b-46da-4975-bde7-f205fe12707b.rna_seq.augmented_star_gene_counts.tsv	bdce42c86cd0534dd4ed3e7bc239844d	4236411	validated
891873c8-bb26-4215-9281-a79be2651f11	c9dffad1-99e8-40b8-8954-1e50b98a1a55.rna_seq.augmented_star_gene_counts.tsv	46a22b49c817567bad8be44a4d112ed1	4235835	validated
b9220098-f6f9-4732-8e94-3c9eeb4b8479	c84dbd50-ff69-4824-afe5-1eaec5780d27.rna_seq.augmented_star_gene_counts.tsv	708cd9bb695167f76a0483c660d748dd	4228429	validated
7f1cbb4f-aecf-42be-91cc-fb35d03447df	ca34cd1c-026e-4641-a9dd-ac1a9b4f243b.rna_seq.augmented_star_gene_counts.tsv	1eea804618c08a6feb11d5eb0fb2a286	4242705	validated
d5586fdb-d796-4176-84e3-11a72124b41f	f7efa9c4-e7e2-406a-98e5-596f787c810e.rna_seq.augmented_star_gene_counts.tsv	7d7ad27622e8e37390cbcc0da56358be	4247040	validated
a10463d8-e74c-490c-b8ed-1dbc6227e32f	a6752916-4437-40a7-bc79-d21f52ad1f41.rna_seq.augmented_star_gene_counts.tsv	cfcdb0d0a5bb0a9b6dc42145ce131fc5	4248730	validated
ae72486a-e98c-4d72-b172-085d5b79df2c	b5e84055-487f-467a-9bc4-bd59ec82f183.rna_seq.augmented_star_gene_counts.tsv	e1b9b18f011bd9045ae7417e84d46ba1	4254898	validated
da84f488-af86-4472-bf87-063a9137e1db	8aed99b7-de49-4e7e-8fb3-17d897c03e00.rna_seq.augmented_star_gene_counts.tsv	179ff61f318da41996d78cfc8688d024	4247511	validated
c1778b3c-5649-4e26-b937-fd00ffd58387	1dd10557-4e50-4af0-87c6-b4b3f6fa3a15.rna_seq.augmented_star_gene_counts.tsv	edd92db3d114181a930e57aa63790116	4257552	validated
c2515ef2-5cfc-4cc2-9541-ae072616d361	f8ff90c6-3554-4e19-ae56-18f30f51f9b5.rna_seq.augmented_star_gene_counts.tsv	d61084c7ec83790624ec22b272b5b8e7	4242493	validated
f24d6e88-634e-4d86-b993-76a40f1190d0	f201e2e9-dfb0-4a53-bd68-56f4e87604d3.rna_seq.augmented_star_gene_counts.tsv	9ca1c2f708ad9254dd6af87e538a512b	4252668	validated
ccd3b6f5-b425-47fb-b48e-0e24a4d6a4b2	daff3e2d-69ea-4c1d-bbad-8f6cca9bdc1f.rna_seq.augmented_star_gene_counts.tsv	a25214a4187a5028f4885f96c6474997	4233249	validated
f7b5d569-1a46-4f23-bfca-a46daacda793	ad8c55ae-46df-43cd-8cb5-c049e3019959.rna_seq.augmented_star_gene_counts.tsv	9496060bfe3c082b8616e80dc1a07435	4249311	validated
d757b1cc-31a6-495a-ae82-c63b031ece49	898f9214-8dab-4b92-9233-70c06c60078c.rna_seq.augmented_star_gene_counts.tsv	6d8884a50ab2b561dde01f32762bda4b	4258057	validated
dbe79158-b616-4c7b-94d7-5f127b3013ff	2dc9eaca-6dfc-4e7f-a12b-1495986e1ad4.rna_seq.augmented_star_gene_counts.tsv	320f2de487f52ed4b81e13c456d35d35	4238991	validated
f9fe6c47-0955-432f-b402-a6dc2665e04d	d33cdca5-78ec-4d34-be08-51efd97e8bfb.rna_seq.augmented_star_gene_counts.tsv	9ad1026c6c1629897369affa4f38ac94	4247097	validated
20e1a6f6-c34f-4744-9b2a-392ea074ebe2	d1d3d623-2de6-4d6f-b2a3-a50758f46b64.rna_seq.augmented_star_gene_counts.tsv	5414410d743424cdbfaea156f4476cfb	4259282	validated
fc203d80-6254-402c-8c8b-a5500bfa909e	f4cecad7-2cca-4990-9d88-115b6b201cc5.rna_seq.augmented_star_gene_counts.tsv	4d63f4308e0b7aa42c5a8851b2e04e70	4241423	validated
2c3000b7-4db9-4f00-a82a-ca6802806631	db70cd04-821e-43a7-bac1-815a30172be1.rna_seq.augmented_star_gene_counts.tsv	306061dfe746b3c74fa22ff078cb630a	4233972	validated
8d558ae5-f3a1-49fa-aa44-5abc6244b57a	59c3ac05-7a99-4817-ae14-1584f2b7bf36.rna_seq.augmented_star_gene_counts.tsv	54400517921d7eee7643b33abf11db2f	4252729	validated
452e9e11-5545-4e7a-abfb-2486e70206bd	f9203ebe-d6c3-423b-ad65-28db38612f89.rna_seq.augmented_star_gene_counts.tsv	cf9dd4e969dd0b04161b41a1be7bdd1f	4248394	validated
45bf52c6-b1a3-4f01-8345-a224fc195e18	5020cd67-6bd9-420c-bc6a-1cc8f2f78bde.rna_seq.augmented_star_gene_counts.tsv	920f721f5456c2cba428c904be7686bb	4245360	validated
4c46a463-f0e3-4e19-ad95-5dab0231d1c6	f2ab4258-222d-4a08-a805-3628048ebf1c.rna_seq.augmented_star_gene_counts.tsv	dd0fdbda13c78711977c48efacbd3026	4249633	validated
90cb5f76-ec86-4532-8352-e6622ef24980	01900aab-4c12-4198-b41f-ff638e5abe3b.rna_seq.augmented_star_gene_counts.tsv	68fe192fa67c9924bdcd324dd699a094	4244868	validated
7e0c78b6-4020-47b6-a8bf-46cf290c5c85	ce9d6d3a-9ab8-4586-a587-3d4bf00445a5.rna_seq.augmented_star_gene_counts.tsv	7e8b36dbb9df8b651eca63f9a8510b40	4248824	validated
800ca72f-4bd7-46d7-904b-bcda2fa3500c	c58a5583-7b04-4b67-9372-e161e18d7de1.rna_seq.augmented_star_gene_counts.tsv	b5dc20e532aea0ccd78a17051879c228	4256989	validated
9c0043c4-b65a-42ca-9f02-fe1cef04beaf	17dfa221-f092-45ed-a2e4-5798ddfc0ce9.rna_seq.augmented_star_gene_counts.tsv	b979c1b0eb44ec08802a3ca2a12acf59	4244005	validated
a03952ab-2ac1-43a5-a438-1f022bcd0b16	3823e741-c29c-431e-9397-4d16a30ec473.rna_seq.augmented_star_gene_counts.tsv	fa42392a4e6c8e0bed3dfb01b3b7095c	4248312	validated
a217c1ab-e2cb-487c-982a-8241da38272f	e4443a5a-144f-434e-b1e0-3139e1e5ed23.rna_seq.augmented_star_gene_counts.tsv	291b1326a637281862dafba4c0f3d1e8	4235834	validated
a17d51b5-c397-4591-a227-dc0425948420	3f4afc9c-562a-4ef4-a6cb-ff426357a614.rna_seq.augmented_star_gene_counts.tsv	bd89cc177620eaa610560f2746876e82	4236406	validated
a436c52a-e63f-4d61-bc60-eb497c196489	ff0feb3e-6d14-4297-ac23-1eb397663ec3.rna_seq.augmented_star_gene_counts.tsv	59f90ab7ce023db5cdc2cebaf24022ee	4230062	validated
b0e49ee8-40e0-4edf-bcde-277a0fe1d12f	31bdedf8-eb1c-48ae-8d96-e06c2b3f27d2.rna_seq.augmented_star_gene_counts.tsv	fea610c79df49dbc71c32ab97d6c6467	4246201	validated
abefed1d-9f40-4a97-9435-4d9df47f7ebd	8b629c3d-0f28-4740-b681-6f064354f794.rna_seq.augmented_star_gene_counts.tsv	8c460aadd69a18092bca9564d76fd047	4253288	validated
e3569a42-412b-405d-a1ca-5c89b1ea36d0	f3c13192-fe4d-45c5-9d12-5294799bd7f8.rna_seq.augmented_star_gene_counts.tsv	19e7215287c8cfd2820ad66f3eff5fd8	4248356	validated
b01d7dfd-b577-48b8-8bf2-3c74bb617601	6732c6de-0725-4a08-a1d7-211338a4363c.rna_seq.augmented_star_gene_counts.tsv	f93163bffb3fc83f8eb0b8e13a32cb52	4227746	validated
c3f4adee-86da-42fa-b37a-d48d66f89e09	713df9b5-ea25-464c-b13e-fe8b61fe363d.rna_seq.augmented_star_gene_counts.tsv	f1804349e2b4fc7438bb780634a3d130	4238604	validated
e3e859ed-2cc7-4842-a9dd-72938cd2170c	a1ba2be6-2ba6-4be5-9cc8-6db7950601c9.rna_seq.augmented_star_gene_counts.tsv	22cf7258784bbe402ae4589d797d1fd8	4248313	validated
e5f6e803-fc44-4f0f-9f6e-562b4e7d77ca	360280b4-a4eb-40f0-ac1a-35d6858f4aeb.rna_seq.augmented_star_gene_counts.tsv	387c968973ef882222e9c9e4ed7c7ce6	4239312	validated
eddb2dc6-2b72-43a8-a7fc-3dd09dde68af	316d8a79-9084-4355-9de7-e29503bf0864.rna_seq.augmented_star_gene_counts.tsv	2262a72d5484ad94c64449320a0812a5	4241720	validated
9bb406c8-2b8e-410e-8bca-02a778312056	4152a167-7b5f-4415-81f8-b22732cc6ef7.rna_seq.augmented_star_gene_counts.tsv	7cfb2ad5e17ef212d3140d7790fcde01	4243535	validated
7fa9ad2e-67a7-449f-be73-9e18dc46b529	5d5bb9d2-2244-4673-99db-653609cf5de2.rna_seq.augmented_star_gene_counts.tsv	c2c58944ad7816d2b276096ba80553c5	4258120	validated
9b47ed32-440b-4e50-93f9-5aeb56f03397	990f1383-2ef6-426a-a650-e182010a8281.rna_seq.augmented_star_gene_counts.tsv	fc5c643a2e670551cee6d8668756957b	4247443	validated
bd86e2d9-6098-4f78-9e9b-f2f95367c739	952883cf-24c2-4ed7-bb96-3f736c15ae3d.rna_seq.augmented_star_gene_counts.tsv	4c2b78b92ef166e74622914cbcd491f6	4241309	validated
cc7ea1eb-4947-4030-ace5-673e9441a9a8	952e9924-3a48-4572-bf4c-95e5049e452d.rna_seq.augmented_star_gene_counts.tsv	db1916a66beeaea19203cfdb67bf6ae2	4253150	validated
d80334e2-0ee0-432a-aa78-3d6ca1f017e5	87e5aef9-f493-4e46-bb5b-7cd18d5e30fc.rna_seq.augmented_star_gene_counts.tsv	a8953b1982a4ccfd74f438be6a4c75f0	4245239	validated
ccb87d7a-2729-4017-bc17-10e5a67bd5cc	0557d817-20e0-496f-840a-7a15d6da1694.rna_seq.augmented_star_gene_counts.tsv	5990cfe4446b930ccdbd9c6ca97e425a	4236583	validated
df176b72-7266-4eeb-a3ed-8f09199c1963	02423743-43b4-494b-acd9-1cd3bcd3d395.rna_seq.augmented_star_gene_counts.tsv	600957a99a379c64450a6b03903517a3	4254230	validated
d52eff00-a7b7-42f0-82fe-ec4c054b1dd9	56f92378-3707-489e-b4bc-6f7485122484.rna_seq.augmented_star_gene_counts.tsv	d2e7ee9d555e4e47e152f1acd1b506a3	4255249	validated
a25f8ce5-b3f3-4d2d-b862-b703650066fb	8668654e-c441-4279-80e3-345787c28922.rna_seq.augmented_star_gene_counts.tsv	91be8feb97f3140d456415bea6d81368	4243374	validated
86ce8513-c2a6-4b5c-9811-904f0eee21a0	8b7eaa6a-3ea9-4bf4-b814-7b2e7dbb3528.rna_seq.augmented_star_gene_counts.tsv	cd155efe0b14ed790decd3750ae0ef05	4250241	validated
8d87fbd5-8ca7-4ff6-b8b1-79f098dbca9f	bc1ed706-3abf-407c-9133-18169a4cf0e2.rna_seq.augmented_star_gene_counts.tsv	45a3900e1b6227c478227eed639fc99e	4250251	validated
94468afc-faea-4091-af0f-d2df8aec37da	0781a18f-ce2a-478f-945e-49b2b8d7d941.rna_seq.augmented_star_gene_counts.tsv	fc4f1c0325d8e087f8fc8f33384af8f6	4226514	validated
9d61e56d-690b-4d66-891a-f8d010d704cf	ed13eb3a-17ab-4781-bc60-13797148c7c4.rna_seq.augmented_star_gene_counts.tsv	a206a82e80592fd4c903480b0f82440e	4241422	validated
a7d3a4c0-36ee-43ff-bdcc-37db4b11df76	ef54e4a6-4447-425f-be33-e428e5838daa.rna_seq.augmented_star_gene_counts.tsv	d4bf3e79c95c3da445f61c55fec48bcd	4246804	validated
bc23716d-70e8-486e-b512-8c45654d5d83	8411b896-9d24-47d3-8a28-1c9cd6313939.rna_seq.augmented_star_gene_counts.tsv	bc80ab17c6c16c9286526c9d13f1b9bd	4235724	validated
ad8be67e-a885-4d33-8776-fa0a5f9863d1	570b216f-f99d-4be8-b179-48c8d30c6c06.rna_seq.augmented_star_gene_counts.tsv	450b7704515633253e0c950d20aa341d	4255120	validated
c3bab823-4bf2-40ea-903c-fb342067c893	187f14ba-0002-4f99-9eb1-af93cbfdd4c2.rna_seq.augmented_star_gene_counts.tsv	b80c49bbf0320978dd1bddf880b81bb7	4272720	validated
da7f48b2-3bed-4824-8de7-187d0b22f54d	0a72c39e-889a-4990-bf96-6c7b9b8c1124.rna_seq.augmented_star_gene_counts.tsv	bd54e7e9567e40faff2f94604c9f90a1	4248039	validated
b0cc3c29-89fe-4010-8f56-137f2b897bce	f7c6320e-0c39-4b92-9a25-fd4e03b70362.rna_seq.augmented_star_gene_counts.tsv	016eb5a5728bc9be533195ba3169c38f	4251892	validated
f55dbdb1-0301-4000-a854-717aed117a63	45312cc1-6a70-441f-9711-85dcc224bb98.rna_seq.augmented_star_gene_counts.tsv	e22a8783d4266ea53d32bd57df22c95a	4246905	validated
cc7f30ec-5369-45ec-80cb-68534838a655	cc66d11a-33c0-4247-9072-6e7c0d0b6112.rna_seq.augmented_star_gene_counts.tsv	d49025f52acc466d3422baae1c3319e1	4242388	validated
4081fb70-afcd-4be3-a071-6df014f4fa52	0d71189d-6801-4d6b-b306-22efcaa2564a.rna_seq.augmented_star_gene_counts.tsv	8349d55f0989a5527b6ce7c6ddaaad48	4261154	validated
e4e099ea-7207-48b8-a578-d5e6d83054b0	c7e61a1c-fad6-4fc1-ba1a-49189d4fc0f1.rna_seq.augmented_star_gene_counts.tsv	f4aa54814bcbd08b886937086deee166	4241870	validated
59ce4079-0da6-4339-8861-ad376b150f75	a4455185-5506-4392-bd54-5f9cda2274d2.rna_seq.augmented_star_gene_counts.tsv	aaf43ae3672534b4e84ac2d27e564aa6	4258554	validated
e84b9f1a-0def-425b-86c1-c143b27509b5	4497500a-5721-4d7a-8ed9-1ba7b42fb6ab.rna_seq.augmented_star_gene_counts.tsv	a994157abf6f5cd076d1c50850a911a6	4259956	validated
6185d5c4-f757-4baa-bd82-fd4050c57312	a32190c5-a193-4e90-ac98-38a600bb10f0.rna_seq.augmented_star_gene_counts.tsv	7bfb9c9ed5c5d2e0c65d0975e98b49b3	4243115	validated
e94299a9-67bc-4c30-963c-1476fbb7d5ff	3cd924c3-5000-49de-a253-92d1cfa9a09a.rna_seq.augmented_star_gene_counts.tsv	1bed71aa2ad88c31f900be70990f5898	4242061	validated
7baccc3d-54ba-4a3f-8ec0-b54ccd92df45	3d2bf709-b8ab-41c5-a8a0-dd42e7846c25.rna_seq.augmented_star_gene_counts.tsv	b10eac69016d259bfd0a8c5c082c5968	4238117	validated
8e063797-856c-491a-b702-1a37ebf6b6a8	d8edd309-518d-4358-8245-9e92d7af4441.rna_seq.augmented_star_gene_counts.tsv	4085f0ebab6af92dfd2e428d3e9a561f	4246716	validated
90452523-0f9a-4c14-9d5f-e44f7079fb18	38387a4f-c65d-4075-8133-fdf259e919ed.rna_seq.augmented_star_gene_counts.tsv	96812a3c2bc4d47d1b261e1573bdeefd	4213910	validated
9cbb73a5-7b3b-4559-a295-d4693ae6dee2	c9c9c085-8e23-454c-aa36-cf59e8dbc587.rna_seq.augmented_star_gene_counts.tsv	9e49ce0f042f125c1a43cd77d9af877f	4235606	validated
98ca3aa5-f509-4e55-a184-12e44c8c8464	0361ec21-e83f-40a9-b825-d92487b1239a.rna_seq.augmented_star_gene_counts.tsv	caf5fc1d6cc9731f5e04867115d3036d	4245704	validated
de5e449b-bc57-4836-89e4-73a3ba24abdf	748e4eaa-2b96-4dce-a903-c7df733d7f50.rna_seq.augmented_star_gene_counts.tsv	2b387278e504ea6b94445cef639500d0	4245842	validated
a8ab2eb8-9da3-494f-b740-dc3f4185acb2	04026251-0cf6-4889-83b4-8a46881470b5.rna_seq.augmented_star_gene_counts.tsv	3809846bbd16f3718fb890b09c8df7d2	4246601	validated
e4f49b9c-faed-4f15-a79c-79664e2c03b6	61a614bb-2249-4611-8aac-1a8e53d4467b.rna_seq.augmented_star_gene_counts.tsv	614f4f9f5f3d9e908e4621cc254868d6	4243854	validated
fd4bd1de-fc4a-42bc-aca5-5ac16ec14118	8634f872-177a-481f-ba51-62864c569001.rna_seq.augmented_star_gene_counts.tsv	fd27050be968e7a9d94f846389092f67	4262464	validated
f03677e2-11ab-40b2-8499-591357c2c9d6	32fdc0ce-d263-4622-8f8c-3df009bf2535.rna_seq.augmented_star_gene_counts.tsv	cadc409060bb5190068072f807e32d00	4244886	validated
fe7dfda5-6846-4238-9ccc-472978eb78a1	8a27980e-a506-4cb3-91f2-3f0e5a19acfe.rna_seq.augmented_star_gene_counts.tsv	5ab2e6521e4cfa4a63dec5b21bc66ff4	4249051	validated
a9527be9-e865-4074-ae57-f3510e70c203	d6ca3b86-5a26-4467-b9a9-cb7fcc5a7316.rna_seq.augmented_star_gene_counts.tsv	9a6e10de5d3d52bfde6eea3ae5ab1dcf	4251099	validated
808f4ac6-9bc9-402f-be36-b7ec8658c150	769dff27-1f9c-422d-8ba0-703136a9d5ca.rna_seq.augmented_star_gene_counts.tsv	3f73ce9f5bf6fea02f6296671de01400	4242848	validated
b9d564b4-4561-44b2-b020-baf106f23baa	0af3ed73-d962-492c-9dc5-85247cd3de03.rna_seq.augmented_star_gene_counts.tsv	807e3ac994b1e1ab6734c3fc14c3837c	4247994	validated
86d52d54-1b0d-40b1-99ce-82b4e345acb8	02a4ccea-1464-4664-bc44-bb6569a34608.rna_seq.augmented_star_gene_counts.tsv	5666516ab5aca50e98dafda08ef7219c	4239174	validated
9568dc22-f91c-44dd-95ec-370466ee64c3	17985496-652a-4034-997b-b888d97316e3.rna_seq.augmented_star_gene_counts.tsv	2a9359a8b6c227c3ab2c850e06decd2c	4252582	validated
bf26a3fb-39a8-4eff-b801-a7dd915e73f5	01ae5613-1c58-4d02-8fd3-47d35d71c22d.rna_seq.augmented_star_gene_counts.tsv	2ce655325db949c2399cb172a8e09a90	4233729	validated
e06eeb14-0ebf-453f-847b-b1ae63fe8194	c54b98cc-521e-4790-b67d-9dcc20af8c76.rna_seq.augmented_star_gene_counts.tsv	ba2208f6e7ae5d96dbecd85307d5c6c6	4249691	validated
dcf2138e-b0f7-4b2e-b535-d463819f1b24	1d9d65b8-5af4-40e6-a01f-236f45cfecb4.rna_seq.augmented_star_gene_counts.tsv	70ba082eee454b4cab2fcc6dd30154af	4214268	validated
e18e1661-70dd-4b36-ae6c-c0265fbe01bb	7647345c-1654-490f-9a18-b43005225bce.rna_seq.augmented_star_gene_counts.tsv	f682046129399e7ef7eda5e5a58234ff	4243962	validated
de397789-9ff5-4cb0-be88-957477820714	e26295fd-369b-4cf0-98f3-939293cbe6e4.rna_seq.augmented_star_gene_counts.tsv	fd69dd33a057395e81ff6bfa94236f52	4240105	validated
7b738087-65b1-4c6e-94c4-d0ba6bb17098	c8c213fe-4ab7-4671-81cb-fe09b11fcbe7.rna_seq.augmented_star_gene_counts.tsv	e6e212e9fe17b3789582cb9aee383836	4236371	validated
ea5c9d47-1803-4bd5-88da-352e172bc45d	7c3fbd41-7360-49e2-9c5e-9570dd24fcac.rna_seq.augmented_star_gene_counts.tsv	128fd72af8ff8fc4da35b14555590d4c	4219996	validated
97387357-c741-43a6-9b3a-55c925f9a516	6e79eeb3-9eae-45f4-92a5-fba71c154c1a.rna_seq.augmented_star_gene_counts.tsv	8809612b9b4ca640f779f6d49f583230	4242177	validated
81f86e31-55db-4483-b6e0-55451ffbd1db	a31cd337-8f1a-451d-9b90-b722590d3105.rna_seq.augmented_star_gene_counts.tsv	62fdcfc9517e3d2d318f97386003af4f	4251415	validated
b26b27b0-5209-483c-a359-9a5d3ae920e9	951bac30-0a85-4dd8-8470-c1a3b84817f9.rna_seq.augmented_star_gene_counts.tsv	06d641bf459dc45876edf91ebe3c92dc	4243684	validated
ad67e3a9-1751-4e6f-a962-2175f824f96d	68503654-dd77-48f1-abab-aca55258dca4.rna_seq.augmented_star_gene_counts.tsv	79336625511450572cedc2d1ec133ddc	4240644	validated
be10214b-9a03-4556-b28b-5775028c782b	825c4fa0-4d98-402e-9c1b-9ee0a1a6ce15.rna_seq.augmented_star_gene_counts.tsv	32b0e3b6c6e627952341f7611e103f24	4257572	validated
c003fb3b-179c-49b0-8d9a-656c4dc39901	5fc65e17-1d90-411d-b01d-f6aaa72730f9.rna_seq.augmented_star_gene_counts.tsv	26cd65a88b039c33d5c1638f8b308ad7	4245329	validated
c1f6f39f-db8f-4449-bfb2-d1f3f2a95d22	d4bca8f9-f63e-43bb-ab6b-7529a86afac5.rna_seq.augmented_star_gene_counts.tsv	08f13031508a8ffb56b48eced6878574	4247383	validated
c7aeba7e-b78e-4586-a4dd-8a04cc440737	f48956a3-c821-429f-b1ad-a27133d739bd.rna_seq.augmented_star_gene_counts.tsv	c1eec3dc00fe57bc150f50f811eb73f2	4246073	validated
c95841fa-ea90-4a12-99aa-5c342af9e0e8	4bd484be-2364-4a9c-841e-b60bee25af79.rna_seq.augmented_star_gene_counts.tsv	bec61cd1fcd18ee05d1d3db42d8b05bf	4256504	validated
d5d23d6a-c141-442f-ac4f-714e46b8d9ef	9907c264-961c-46b4-94a8-bf7e234621d8.rna_seq.augmented_star_gene_counts.tsv	288124eac80aedcedec4c3e4f1eed620	4242190	validated
db5aadbb-3042-4c20-8235-ccd19634d9d3	9692b4cc-6c7f-4f88-8854-769568f088ae.rna_seq.augmented_star_gene_counts.tsv	338c75953ff66fd1d244674f4bd99518	4231203	validated
f8e5691a-e24d-4dba-873e-9ffa3ca12bb6	80de2366-cd3c-4b51-9957-06ac3e152cf0.rna_seq.augmented_star_gene_counts.tsv	deb48921e79eede02262389e1a8dcc7c	4233819	validated
e5016a2d-c839-4962-aa12-16b6c0e1328b	9634f770-bc93-4dfa-949c-98a6da30a102.rna_seq.augmented_star_gene_counts.tsv	317294299af0bce355aa417df10f7990	4245166	validated
80563e43-422f-458b-a543-6b1dad9171e5	e619e3c8-f6eb-4b0a-bf17-005ccbe269bb.rna_seq.augmented_star_gene_counts.tsv	08d692f5cf82e5f854d9db052cd15fff	4244434	validated
fed5e108-cb1a-45b8-88e8-c5ea6a6bd61a	967f7008-e212-4114-ab43-dc2a6295f80c.rna_seq.augmented_star_gene_counts.tsv	d76fc8828b7cae656269f82989593f7e	4254021	validated
927604f9-a38e-4c3f-b50f-3e0db4daf5ec	1be6a56c-a7b1-45e5-b96c-db20337073b8.rna_seq.augmented_star_gene_counts.tsv	7d19c73c6b27f520b337fe7489430584	4238401	validated
7fadaf69-2a7b-4eca-aec9-c2f2b43eab3c	1100a85c-823d-417b-a764-9282ec8593a5.rna_seq.augmented_star_gene_counts.tsv	2b5f96118cebbb127eaa65c26f43971e	4235280	validated
b93b04d3-7526-4d65-bc15-0148e75ac225	2244c5e8-a873-4e29-abb7-e869a7d79e3f.rna_seq.augmented_star_gene_counts.tsv	9e79821ad33e1f220332a4aa75a2ba0f	4243325	validated
dad6be14-a519-478d-9f53-122417453a0e	5d96c14c-7c43-40a1-ba9a-b482a0ad00ee.rna_seq.augmented_star_gene_counts.tsv	3409a321eb5472bb5abe6c3596ea0b6c	4240238	validated
8256e097-4476-4906-a5c5-c9da288a363a	1a112735-ff30-4c94-953f-444ccad2afe2.rna_seq.augmented_star_gene_counts.tsv	207573464e83e59b46a1943654e96e82	4251168	validated
e855de31-6adc-423f-9295-3064f2449f35	535047b2-35b4-4e31-8761-f38cf1f57441.rna_seq.augmented_star_gene_counts.tsv	ad75b0257f30a1fcd126466465b54a44	4217776	validated
d32a2386-8747-4f9f-84b2-130a2c948342	7e11de5c-487d-4fc2-845e-efab7a39e031.rna_seq.augmented_star_gene_counts.tsv	71a0826c05586bbfcc8672256fe087d3	4246922	validated
589dda89-b968-4f26-b3c7-5371dfdb8a90	ae4a5866-347f-4850-b4c8-a009d0765021.rna_seq.augmented_star_gene_counts.tsv	59edda16289a2e77fc7afb80de6d6603	4242565	validated
d84ce38f-afb8-4b1a-9a5f-f62d59577b3d	4066800d-0b9e-4263-ba24-cab271630e41.rna_seq.augmented_star_gene_counts.tsv	0f2a1d55eaa4724936e7a5af690f6755	4238507	validated
92431faf-af89-4f25-be07-61ac770b9633	f4bbad06-fb0c-4064-8a05-18b30a16207a.rna_seq.augmented_star_gene_counts.tsv	040c5da1036dfe1e15b149b892bd701e	4244431	validated
df416c2a-523d-4409-98ac-b0900584a065	bcbe88a9-729e-4af8-9bb8-1ac65aa4bd23.rna_seq.augmented_star_gene_counts.tsv	69cf11842fb313717d0d52838bc7508c	4249217	validated
ab06e3b7-52ef-45e4-8fc6-dbb4f63b110e	3daf8160-42c5-41bf-b251-77fce23a4aab.rna_seq.augmented_star_gene_counts.tsv	670fba712e068f40ef91846ff6f3afde	4235158	validated
e4086c26-d200-4e42-8249-ed8cbeec0951	99d31369-3db2-4631-bc62-1aa6927476ad.rna_seq.augmented_star_gene_counts.tsv	9e9e3b2b8fc975e2b157394d1b5660eb	4247932	validated
be6f8b24-e668-41c6-89f7-f4cdc8533cae	63afc197-8c49-4150-a98b-61c47f182778.rna_seq.augmented_star_gene_counts.tsv	0bd36c479625da026d797cee29bbb40e	4212428	validated
c1ac2f8b-9ff2-47b9-a685-6cf10a7a925f	4eee2055-ed1f-4958-b214-4cff055c87bd.rna_seq.augmented_star_gene_counts.tsv	a3db949ff4826833be315b8d0cde6aa7	4235339	validated
e748021e-b8ec-4b17-8b59-ce9d0a3d42e1	a12e5c24-f0ea-4770-9888-20e1c562e436.rna_seq.augmented_star_gene_counts.tsv	2b09b1c8d2010ec8f2d319ccdee61fa6	4235139	validated
d777e8a9-92a8-48eb-bf58-8e13af99c77f	23dace7d-4200-46ee-8501-96c4b5084851.rna_seq.augmented_star_gene_counts.tsv	cef94ca9bd0255990306cede3bedc0b8	4246500	validated
f30b7e3e-f26d-47f7-a87f-6c1a4f074f65	a7bca7c2-8c54-4ad1-9deb-7f77c962bb07.rna_seq.augmented_star_gene_counts.tsv	4b87e94f6fa77db5b14428fa8d5b2de8	4253516	validated
d93c4b85-2617-43d9-8017-ed3a82dc4117	5cb07e9d-28b8-41bf-bbb5-b8b56cc12cdc.rna_seq.augmented_star_gene_counts.tsv	db427cea18f071da2a8f9ac75b41f875	4238882	validated
a9f49b86-3801-420d-915c-0e09a15c6e59	1b87d18e-4b47-47d0-a6de-1bb9eedb04c9.rna_seq.augmented_star_gene_counts.tsv	45e9732c0c8e649403b6824586e885bc	4248392	validated
da93e1a9-6863-4c98-b1fd-52d22ecbca45	a20bcc86-fe98-42a9-93ad-9027181dad5f.rna_seq.augmented_star_gene_counts.tsv	ad782772336979a6d3137569f6851d00	4240855	validated
be4d1c31-e925-4eb0-aa96-974b6f6bcc07	1babcd23-5abc-4f27-b367-a093590e9f6d.rna_seq.augmented_star_gene_counts.tsv	b2e419734564a48a33982e0f82c79efc	4227246	validated
84225715-14a6-423c-a6d6-15558e151f56	253aa5dc-9853-462a-9bcd-c2e44817833b.rna_seq.augmented_star_gene_counts.tsv	7c2fae66bc8b2c67e3c385d498f4c4d4	4249569	validated
cba08218-0a7b-4425-8776-b240fac9b6cf	fd71e0e9-e77a-465b-b118-b1f9665d5797.rna_seq.augmented_star_gene_counts.tsv	2dd35d7aa3409cc96c0eae666836018c	4242655	validated
7b4d770a-2b8c-4ca5-bf51-c4745c5de39a	ae8996bd-b0b7-4f9b-91fa-606f95d49f8c.rna_seq.augmented_star_gene_counts.tsv	c57324c953948d6cd5d9053052d3effa	4242719	validated
ddeb1445-08ae-441c-9f2a-4647df1b4ed6	5cc4350c-416e-4f2c-be73-12af68ad1ee4.rna_seq.augmented_star_gene_counts.tsv	d1e424120eee92e9a1cdb3e622567824	4253052	validated
b9bdb9d3-4d2b-4a53-9804-d0511174e553	49e456c9-c47b-4663-bf6f-9f8f4e4e71a5.rna_seq.augmented_star_gene_counts.tsv	c68d20cdb92d62abe7e0669fef6cc03d	4249088	validated
a127fb1e-aa3b-4b6d-98b5-c141ffba9ae7	e590db5d-2577-43ec-9d39-45a257be5562.rna_seq.augmented_star_gene_counts.tsv	b912d6130899440dedf7e719839451cb	4242368	validated
e52108ad-c4ab-4ab4-8636-caaeaae7ea62	b02ec16a-9dff-4b98-9960-73175454082a.rna_seq.augmented_star_gene_counts.tsv	732a88518c8eaec42223c285ede58a95	4239372	validated
a4589532-53e0-4025-b8d3-e11e79e1fc9c	9de4575c-0d10-4548-8881-fd4a5a46a5ac.rna_seq.augmented_star_gene_counts.tsv	6c6982350d72062476a5320e4c47a4ea	4241609	validated
ece7c643-e0b9-4b65-b6f5-89c414c1bfea	7e6ed4fc-b4bf-46c7-9f31-24a0c32c039e.rna_seq.augmented_star_gene_counts.tsv	7e032c9132f1ba39335b819afd53c06f	4247809	validated
b4ac6e06-8760-4cb2-883c-c829eaefdc4c	96668a75-e21b-482f-b699-0b5282909a9a.rna_seq.augmented_star_gene_counts.tsv	fa5bcb02e4e0a184d35b17ad7d4e7195	4246784	validated
fbdb3ca1-c7c8-437e-a315-25e3bc623236	a740aa2d-a410-443f-99f4-3a123deb2f41.rna_seq.augmented_star_gene_counts.tsv	d80aa84d3e46dcad140ecf925f516161	4249746	validated
eea8e274-7b23-444d-999d-1741d7a928d2	20ef7196-2274-44e1-a105-0761f80c893c.rna_seq.augmented_star_gene_counts.tsv	d53961c225cef52a1ec4ff227495c03c	4249741	validated
7c89d4dc-cccb-4833-9731-be8affb76c89	9053485e-19f7-4d2b-b4b6-361d908cc708.rna_seq.augmented_star_gene_counts.tsv	2d1f8dd3cc136ba46b9c178a93086ac0	4249153	validated
ef3ba95e-2251-43a6-8910-2bdfb02d22be	36bbebb5-ba1e-4ac6-83b2-67ccd05e4939.rna_seq.augmented_star_gene_counts.tsv	f5d8d2ebaf886cac1c1656b5f60206e5	4251843	validated
f35ae5c7-6e88-410d-b86f-c5bdae11a5f4	222dd9b5-4187-45b9-8cb1-fd16ba14425b.rna_seq.augmented_star_gene_counts.tsv	b02ae0928156a6d24256b65153d9b7f8	4247830	validated
8437bf97-2354-40cf-8dc4-631c5d7ae63a	723ed50c-2c78-4a3a-9f6e-9f9e8e264f6b.rna_seq.augmented_star_gene_counts.tsv	5e0c7ea5b06b7b8b14f2346ac7681ef9	4239516	validated
f55eb7a0-34e6-4d0d-9427-7d7896ddf060	8a7a2dda-c92e-425c-9c18-5f50aaeba203.rna_seq.augmented_star_gene_counts.tsv	4482f02d75e973a8aeef169bed0dd456	4231995	validated
f8b403a1-37cf-4acb-b5d7-b3437fafa7f8	5e4626c1-dcf9-4781-a2e7-f6afca7e2ee7.rna_seq.augmented_star_gene_counts.tsv	d4de0b61b1528fb093c36c1c21640ae3	4243051	validated
9765934d-d954-485c-abfe-b9db59f18193	956570e5-7ed4-4d17-a830-f1bc67a7af15.rna_seq.augmented_star_gene_counts.tsv	12faade223516e546bd72fddf589d3b4	4254666	validated
a835cfe4-9359-4178-9c9a-44ecb4173e47	bd5e632d-9a7d-454f-838e-10b76665a4d3.rna_seq.augmented_star_gene_counts.tsv	eda2a58201779b5e4e3a5c4343fe4688	4256401	validated
ac16e2b7-9566-4330-8e13-4b31b92410e4	94367ad2-de29-4beb-8dab-f79174894cd2.rna_seq.augmented_star_gene_counts.tsv	c02d45b6d17832457718951be88472d7	4231779	validated
b3eb0ef4-66e8-48df-9acc-fd252dc2ac61	f084874a-f9a8-4858-a858-d9b80871755b.rna_seq.augmented_star_gene_counts.tsv	35c64b0cad43916ef8bad00f95e73ba2	4242344	validated
bb3c5c27-7e75-43cc-8dfd-eab290e2f9da	f58dd06b-ab52-42e5-8603-cde9c4eb7fed.rna_seq.augmented_star_gene_counts.tsv	26d59d98d0c61902fb0199bd11fa7f89	4247923	validated
c7f1e894-f50d-437c-ad42-4a35f531c795	b656d5d9-3bd0-4d76-b7ad-6440cc706048.rna_seq.augmented_star_gene_counts.tsv	e1ec69c617443bd214cbf43c40c2a96e	4229422	validated
8c600781-5238-4b46-80bc-aa2710c1ed3f	c285a0ef-5076-4265-be61-98c064242718.rna_seq.augmented_star_gene_counts.tsv	11a25cedb49566c5949aa6e2fbabaaef	4257108	validated
f94b47fb-764c-456f-946d-907a2fc154db	f72da140-1607-4609-a6bf-ebe538667a8c.rna_seq.augmented_star_gene_counts.tsv	8aba3a46a2dbb1d3054517dc0bb8a7ab	4246807	validated
7d496f9f-8a04-496a-ad25-68b1b72f864a	c07a2fe2-d51d-4fd6-a36e-9f04fc3b6c05.rna_seq.augmented_star_gene_counts.tsv	28b5125dd051111339fbb56dcc9a7b18	4246838	validated
9b5b1b38-58b8-47c9-badf-086676e44c1a	4541a5e4-240b-466d-bbc4-3904581490f3.rna_seq.augmented_star_gene_counts.tsv	e471102c12d7d1cce3c2e4b0590b2511	4240732	validated
7e035247-3586-443f-a94c-0addbaf3b17f	5bd46a5d-2390-421c-a7aa-90ba77fed60d.rna_seq.augmented_star_gene_counts.tsv	89af7fb1c91b9555027784480d130477	4250738	validated
afedbcf7-d427-4371-9c2a-f349b03de522	6e209f42-3c0f-4f05-83d7-c982448ccb87.rna_seq.augmented_star_gene_counts.tsv	8908b49460257b8139db676237244ae9	4254390	validated
7efb7266-28ee-41d3-912a-b0f67135216f	3fd9c506-ed43-45db-bff4-6e968ac19564.rna_seq.augmented_star_gene_counts.tsv	b9f90643aa93ab077320f9be87a8e6a7	4243900	validated
d2e2915c-125e-45c6-b7f3-6a815b3d2859	96a45a70-d4b5-4090-b603-73b7379679d6.rna_seq.augmented_star_gene_counts.tsv	e46cabde61f942e44cea63c347f1e5f2	4247897	validated
7ff8696e-3809-4b96-9259-be654631d952	db01aba1-3a00-4bf9-9f24-8fba144144f3.rna_seq.augmented_star_gene_counts.tsv	1aa5c4f02df1ba2a160bd1c705f8658c	4229193	validated
80d565a0-59f6-409e-8850-5d4e2b5b996d	9da89066-8d82-4ace-80e1-889d3c73c8eb.rna_seq.augmented_star_gene_counts.tsv	c8cfbdeff2091175e907ba10d9a314d5	4248823	validated
fc0e74d2-ab94-48b1-8e31-808bde7a3fe6	3f3b6a7b-94f0-40a3-9f16-32bab2854678.rna_seq.augmented_star_gene_counts.tsv	1d0ef8c40c7c9cd1083b793164302f64	4254316	validated
82fea6e8-7c6a-4575-bfcd-c164094538e6	29ce926f-d72e-4064-8a7f-359d86cb9d11.rna_seq.augmented_star_gene_counts.tsv	402b7ab68b82eb47008bf8ef885bf8bd	4252678	validated
94db1456-e7f2-4f5f-92e3-b8faa801097d	d635a6e8-ecb3-4f9c-a56a-af1d0c714d7a.rna_seq.augmented_star_gene_counts.tsv	3c7f6fc36fa077661ab5649e7853189f	4246072	validated
845def46-3502-40a8-aff1-8d021906cee5	4abffa72-e45a-405a-b53b-73900d48253d.rna_seq.augmented_star_gene_counts.tsv	5d9a2e2c4d93a0bc9eb3554a0c759406	4253931	validated
9c00a43c-1da0-4e3b-b7e2-54a48d29ecae	c2e73efe-8112-48fc-9dbd-29b4b5b89ad0.rna_seq.augmented_star_gene_counts.tsv	7a9c5a675e0f9711a3f5e9efe19d4e7c	4244229	validated
a3039f53-9e11-4b53-b65e-ea5e14914ef0	d667391d-a4f9-40b8-9758-4b9246f49dfc.rna_seq.augmented_star_gene_counts.tsv	b2f78034ae917434390f8a6f2b28789f	4244778	validated
aa9179e0-a44c-440a-a150-a9d5727579ea	144d0f39-feff-4dcd-a07d-abcc400e901f.rna_seq.augmented_star_gene_counts.tsv	299e6f8a65e144727d6885bac36266b4	4232904	validated
d0dcec39-c407-4593-98e3-133714cf2f7b	f18a5a92-2b2e-4834-8610-df98760db5aa.rna_seq.augmented_star_gene_counts.tsv	310362f804e65f174250c5231f3f7a7d	4259475	validated
d923e06d-c747-419d-bd40-b05eb3e13edb	914508e1-ccc8-47ff-a225-7aca326a54dd.rna_seq.augmented_star_gene_counts.tsv	ea4cb40a8e1743cc113547737ba47b20	4257281	validated
db921dd3-3d39-4b42-b2ff-dbe0f6c9f093	93f26994-d3de-4c8a-bfde-86af8d85b01a.rna_seq.augmented_star_gene_counts.tsv	7700377948fb5a2f2fbaa3eda999397b	4246279	validated
e6cbdcab-7fd1-43a6-be43-68b6a0fb4fe9	e548b6da-7025-48ef-bac6-50dcf66abe71.rna_seq.augmented_star_gene_counts.tsv	d90d18326c1a85630476a54c78325d49	4239359	validated
86b7ddd7-1c59-4937-99ec-b30fa9b4f0bd	a622a28b-a3ac-495b-b696-2a11e0e0e2ad.rna_seq.augmented_star_gene_counts.tsv	d0a2c7f198b4fabe4dc838ea141863a8	4240504	validated
e59d6b6e-1a01-4f3f-b298-06f2c6c7b111	f6ec2075-052d-4677-8423-378ae45593ba.rna_seq.augmented_star_gene_counts.tsv	40d3409b401a93d1a693f82c6b81d56b	4244226	validated
88a16056-cc45-4fee-99e0-f7fc7e1971df	fdadb011-0da3-458f-8b4e-d09e4c847a5b.rna_seq.augmented_star_gene_counts.tsv	5f17efd16c2d8fb8a331b940061f4150	4242172	validated
e64c5a32-13c4-495e-ab4c-b5000332c09d	dede0990-1733-4473-bc48-78605f16834c.rna_seq.augmented_star_gene_counts.tsv	290b75b3909378228bb4e8cd830559d3	4244870	validated
893122aa-117b-49a4-a81c-1229dde4d78a	42cc31fb-3bc2-4d21-b821-2d05aca800e7.rna_seq.augmented_star_gene_counts.tsv	eb00b726d03006522e9388c80dfc3647	4254297	validated
8f4d34b3-5dd0-4ff2-b017-0cfa6e5c5f6b	95e450bd-ff88-4498-9418-e09883c94988.rna_seq.augmented_star_gene_counts.tsv	58631ac82c768759da902c6b39319581	4252008	validated
9314aa86-3d8d-4709-a6e1-0aa22b21d6b5	a410ae33-9070-4d1d-886a-21f04666a6c7.rna_seq.augmented_star_gene_counts.tsv	2c3f3968e942671e8eae48b0d1c94e0c	4238651	validated
9b13d7e4-d265-4c0b-8aa3-5b4af70ff87d	8fff7b55-a9c5-4179-a86a-80bff4fed1b0.rna_seq.augmented_star_gene_counts.tsv	4582565f10b5a0f5c9c0a95bebfe3f79	4253831	validated
a7091211-3bf5-4d3b-8625-57281bc0cd56	bf121f27-c765-4f64-8a9f-73c30427217b.rna_seq.augmented_star_gene_counts.tsv	efa20a1fbc82dd968f7e73ccfa927bd7	4213875	validated
aa2ab118-b3cc-4452-a29c-104f80f16f8d	752ec80f-0c1d-4c66-9927-a32f2f9dfb2a.rna_seq.augmented_star_gene_counts.tsv	e236617ebf3f5943487b98eb178110ba	4229072	validated
ac70b1a2-ff7d-49db-a962-4c07479d50b6	89f7da93-c1fd-410b-8479-64ad9bed850e.rna_seq.augmented_star_gene_counts.tsv	d6b4b67b08ed9424127846c02d974891	4254742	validated
9b03a281-22c7-4ad4-b1c8-ba7eed0e8c5b	6e8eeaae-cc26-4db8-85f6-5c975b06bf45.rna_seq.augmented_star_gene_counts.tsv	1746578ba53b3146e66dbdeaccc2c90b	4254815	validated
b4835808-46fa-4b6c-a933-92acc9908319	22c90647-bf63-49e1-972a-0ff9000b674b.rna_seq.augmented_star_gene_counts.tsv	f2e86bb3e5d0175996da4a3b3e3b5a3a	4236211	validated
fdd73b76-517e-4554-ba4d-1c67b1b758f8	fc5b682e-c00d-4840-8c11-f17abe059fa8.rna_seq.augmented_star_gene_counts.tsv	9d3485573f87a8add19507dcb263aa3c	4235898	validated
ac7c3a38-5d88-488e-86f7-1c72a26fe5ef	11ed8e05-8f30-460a-b502-01ae09504315.rna_seq.augmented_star_gene_counts.tsv	73ceea5c7a23d355b2dbff86e8f4acc1	4241467	validated
89ece3f8-e2db-4ed6-b5b8-dd4df34d6224	b1eae07c-4bc8-4b5c-9d33-d85f10214663.rna_seq.augmented_star_gene_counts.tsv	d1cd0e839a398856f149bfde6430339a	4222149	validated
8e475a5c-0a90-4c31-a472-b1ae0946633d	f5b6634d-5891-4550-bde6-7a0383e5e3da.rna_seq.augmented_star_gene_counts.tsv	e7f80f6196ccf0ea7848b80e65271e42	4253008	validated
8ebe5f43-053c-4bfc-aefd-b9c22897b4ce	d7dc889e-649a-46e1-98ae-d4708c26930b.rna_seq.augmented_star_gene_counts.tsv	dd8cbcd4215b85b64f9b9e83a6a858a6	4247622	validated
c7db3ef0-0440-4fcf-a18b-c70b3f88e327	fc801acd-4b1f-46e7-bc1e-47752fb08779.rna_seq.augmented_star_gene_counts.tsv	faa9024b8f05713be3354580a33d283e	4247125	validated
eedfb6fb-3db6-4eae-8c6c-8b6722ae72b6	d504a28c-f8e7-4c5e-b01a-23b4cdd1dd8a.rna_seq.augmented_star_gene_counts.tsv	77f8d7d585e713708bdd0f3fb7220268	4233466	validated
a260d9e5-d88e-44eb-8431-4266c1baf68a	9c20991b-fb37-4984-8b57-2c1fa8112d1a.rna_seq.augmented_star_gene_counts.tsv	8439e7ee7f371c0c298f95689b26ea7c	4222815	validated
fa48dda4-5b65-44fa-b0c3-b02d53d928c5	7830107d-bc45-4391-b95c-787a246cf059.rna_seq.augmented_star_gene_counts.tsv	6bbf927e81f146d56308697c631f540b	4253388	validated
ae7a394e-b030-46d3-8cf2-c378c0afdc81	c48d2d0e-5626-42b3-b508-75b3cceb053f.rna_seq.augmented_star_gene_counts.tsv	c0db94905a495416a87264a1f99b4e9c	4236608	validated
8fb0660c-fb39-47f0-8450-1f7abff3b656	3334577a-8045-4613-9a1b-e79fd62d5d6d.rna_seq.augmented_star_gene_counts.tsv	82250c0adab66ef3636fdad8e6cf5b8c	4235162	validated
d01e4cd5-3c52-4655-8b7c-ef6070d58090	d9666e09-51bb-49a4-b289-0e6b69636858.rna_seq.augmented_star_gene_counts.tsv	89cfebd9966eb96e7ee3d73f646248ee	4248482	validated
bc0a4326-63d2-4ec4-9af6-7b421aa8aa49	650319bc-20e1-4451-bcb5-a35c360060ef.rna_seq.augmented_star_gene_counts.tsv	f40213ccf554f506a420c71cc2ba0fe5	4238766	validated
ddb7443e-0dda-40f1-9652-adc025804c85	4c6f18b9-eb4c-4b7f-90ee-0c3194407be7.rna_seq.augmented_star_gene_counts.tsv	e372e9c8813dc7e7e6fdab3d4251ad81	4244256	validated
f9432d83-a322-4f5b-9c45-7dad736005a4	c1f95e8e-aaaa-4090-8f64-c619aa543d1b.rna_seq.augmented_star_gene_counts.tsv	b160aee113371f9d8c86666cb196729e	4249407	validated
e0bd84f0-9524-4bd2-aa92-7205357596e5	083eb05f-0af4-4f73-bf09-3806eb3b71bb.rna_seq.augmented_star_gene_counts.tsv	f64c247dfa21e88812983189a407b680	4245853	validated
9ccdf2cc-ca01-4ef7-bed9-f955fd0396c2	1d65448f-dcba-432b-98d5-f7e87de4f9f6.rna_seq.augmented_star_gene_counts.tsv	3faca7c4b12ad95b13868f199949bf72	4241210	validated
9a6563cf-557b-4f26-b6a2-6c6f1eb03654	06ae7b4d-2906-4a38-a4ef-1cc937716dcb.rna_seq.augmented_star_gene_counts.tsv	13abea6feb343d410cb946d1b2c58eee	4228008	validated
b46720bc-7f5a-4bf4-a2a3-3d9fe500d193	0633890f-584c-43d9-aa3f-7a6555533dd8.rna_seq.augmented_star_gene_counts.tsv	1f52fef56da3f111a3859ef3e2a2e7c2	4254327	validated
9cf6e387-2b87-4f53-bb5a-d545a78f21cd	75f8fbbb-2015-47cb-94f1-eb88cdfaeae6.rna_seq.augmented_star_gene_counts.tsv	81369d8e17067867b8df99308f905a34	4249298	validated
b8c05229-16e4-4888-9f44-556c5570a4af	1a3dcc95-64bf-4886-9807-9511b24f30af.rna_seq.augmented_star_gene_counts.tsv	9eb9f6d5e59178f5a0499d5e247f958d	4256753	validated
befa225f-9fe9-412f-a503-449874cf52d8	9fb65d01-d51d-4cbb-99f3-a09f5d6c206b.rna_seq.augmented_star_gene_counts.tsv	91f81b9a82892bdb7730a852b67ebfa3	4232201	validated
d1237195-a00b-4c52-86b3-4627c42eb14c	b7c49a13-6b0f-411a-940e-b35c17818aaa.rna_seq.augmented_star_gene_counts.tsv	1f3748d7f5a668e0e052035860bc9297	4244788	validated
dbbacb2c-b675-4a35-a6ff-157865f24945	4614147d-8f49-42b0-a43d-3ef88e6f0af4.rna_seq.augmented_star_gene_counts.tsv	f06b18b382d02ce38e4a33db04725ac8	4240769	validated
e7789185-2581-4846-bafd-8b920edc0973	a29c8616-0f82-4515-870e-68887a628c92.rna_seq.augmented_star_gene_counts.tsv	f3314076ce96e2786a4d46d1bf9b23e0	4251898	validated
d8ac1c2a-1820-4174-99e3-524b334df490	078f6959-adcf-44a5-91d2-2581ba3c8e62.rna_seq.augmented_star_gene_counts.tsv	899d4a95da83ad0c9e794b70d8c69ec0	4273980	validated
9d487523-ce75-4146-98d9-aed08dc2f632	4c915c9f-4e60-48d4-a4c5-7d055940b65f.rna_seq.augmented_star_gene_counts.tsv	780ee9dd1f60b871752fe1bb113f1d29	4242182	validated
ec2687cf-9496-4232-9a96-41b935d6ffb3	fb5f0118-87fb-409f-89d8-9bd9f06867b9.rna_seq.augmented_star_gene_counts.tsv	a54ea62a91c04349ed161a732ed3bf03	4238618	validated
a3e73f16-dc65-4c2e-9846-052b8fae144c	682169e0-f36b-430c-896f-c93668b4ce78.rna_seq.augmented_star_gene_counts.tsv	d3bc2ac78026de712a00f4df2543c098	4236235	validated
f979b428-649b-42ac-9eae-31ff4daa7b8f	2429f1fd-8612-4944-a405-296a52daec57.rna_seq.augmented_star_gene_counts.tsv	5aa75a6685484988168fdcaaeaae3a00	4232677	validated
a4fc84b0-29ff-4994-b493-1102a044838d	4d54d278-9d82-4681-9b6a-247e79a9a83e.rna_seq.augmented_star_gene_counts.tsv	9f16d478d18e701ad97fe9a61ba1052c	4221988	validated
9e5ecae5-faf0-41a2-a795-d1b4db79486a	a4cf670f-1627-42cf-9917-fc2c89708353.rna_seq.augmented_star_gene_counts.tsv	d3370852671a0f31c19d993ffbef9f3d	4234582	validated
a629c407-5141-454c-bb69-ba7e58d1febc	5a277308-f1bc-47b3-a397-aeabe9db8dc6.rna_seq.augmented_star_gene_counts.tsv	ebcd993f94f6ecdd485420e86c3c38d1	4236454	validated
a2f1fa8f-26d6-4b3e-8816-33f42e3f9209	99df3cc9-683b-449b-bcf4-94bbff09c90e.rna_seq.augmented_star_gene_counts.tsv	f47ff147ac334cfeca0629bfdf33126e	4240634	validated
cdf2bc60-591c-4219-bf96-40dd8b6c8459	6a8e570e-dd05-4c06-9ed0-52ba0727faec.rna_seq.augmented_star_gene_counts.tsv	529816500291e70d48798baa7b184426	4236058	validated
a63cca36-139d-4054-9d99-9b04ddae7ec2	3d05d072-d042-4c02-aaf6-ee2e589003d6.rna_seq.augmented_star_gene_counts.tsv	f2f1a4fff2ed21eac2b8fb473d13a10b	4249197	validated
a8898537-0afa-4655-b123-78c11b90c53a	b4aad532-f92b-43d9-820c-f3c98e382225.rna_seq.augmented_star_gene_counts.tsv	b9111bb2b620d026813b35c959bc7ab3	4242715	validated
e914127b-20a0-4ef1-a614-06b697da648c	526d20dd-9df1-44c4-ab04-82109fafd3a3.rna_seq.augmented_star_gene_counts.tsv	6b681f4fd3ba95c41959fd633202a586	4255248	validated
bdf5a2b7-f9cb-4668-9687-1db0541bdfe4	47750d31-987c-48bc-b5a2-4872eecb0ed0.rna_seq.augmented_star_gene_counts.tsv	f9d9bdb8257c6c88b6ba6d06d2210f0b	4229748	validated
f6cb208f-cc43-4245-8392-dc5ada57bb9b	ca8b34fa-ab70-42c1-8e81-8b28ba1a8f3a.rna_seq.augmented_star_gene_counts.tsv	79f8391d406a3f877e35b29947cbe680	4251309	validated
deb932e6-470e-4fae-88f1-efb2e820325e	d372fdcf-a087-4773-880a-169ecc0d1fd0.rna_seq.augmented_star_gene_counts.tsv	32b0f851fecf8222a3e360c54b962983	4230151	validated
fb397586-1b5b-40e0-a885-8663f9c76f6d	706fb35c-d467-4f93-b5ea-0cd841533655.rna_seq.augmented_star_gene_counts.tsv	d4b3848991960ef0bcb34cf352cc60ec	4228339	validated
a6f9b537-d843-4181-9ba8-712c44986581	f3d3848c-9ff7-4e84-a35c-f6b6e3a57605.rna_seq.augmented_star_gene_counts.tsv	a3163eed4b38d4ad03f247ed41961b78	4251225	validated
b96a8979-77c1-41b5-a247-0342262d30f7	b2868132-6476-4eec-9032-2a668d894baa.rna_seq.augmented_star_gene_counts.tsv	1e4e3b8ea0b24b60b1b1e42e8aa67666	4242948	validated
b1d29048-b913-40d9-bb58-97c107b95e8d	3719879b-e7b9-42b4-974c-f69735086cad.rna_seq.augmented_star_gene_counts.tsv	12f25f309067c13ff17c30e590ca2c94	4264805	validated
c95a37a1-d3cd-421c-bc5f-0f8dc448f64c	ee6709eb-718c-4a0e-8b57-3068e0e0fbaf.rna_seq.augmented_star_gene_counts.tsv	d5af4902d174bc5f12181a868856c14b	4233443	validated
cee943a8-ea26-4b2f-b8a4-66300ccacfb5	7eb5f037-355b-4a38-b22b-a5e1f41ff1e9.rna_seq.augmented_star_gene_counts.tsv	c6a274ffcd534aa245c808fea06d36f9	4216069	validated
bab81011-81b1-4fa4-bda1-fddec99245f5	c07f871d-fea0-401a-b0c5-ec5685c311d7.rna_seq.augmented_star_gene_counts.tsv	cf6c163f68930031833efa96a2522713	4237428	validated
d0654d2d-37ef-4d93-996e-c68cfedea376	f266f0c7-53aa-43bc-bbef-b9af0054391f.rna_seq.augmented_star_gene_counts.tsv	a4bf0eece89f35efb14daa62b769b399	4236120	validated
eb166054-ff70-4a86-883b-9c25a7d2b0e5	6cc59c3f-0de5-4232-ab7a-7195a92e7d89.rna_seq.augmented_star_gene_counts.tsv	2ce77f34d6c915bc5ae66ccedd2b1fe3	4245622	validated
bb1ee078-38d1-4e5d-af50-50754fce7112	2553a422-8136-4fb9-95af-3ffafff2d223.rna_seq.augmented_star_gene_counts.tsv	642c9d086395fa42c92f0c232fc662b1	4237626	validated
be002264-f534-49b3-90d1-fd5a3f622fb2	f0024165-4df2-454e-a0cb-17720455c0c9.rna_seq.augmented_star_gene_counts.tsv	b6a534c1153285f32b368966c7b94cfe	4239294	validated
d7e1d1f4-3189-401d-91dc-048ab13ce5df	7ca1746b-d6cc-4207-b1ed-738520928744.rna_seq.augmented_star_gene_counts.tsv	da935d7f44ed4bdf1b551cb643e6bad8	4239416	validated
dcf2260b-c0bf-4f59-a4da-079a340b1e33	bb0cccb7-712e-43ad-a3be-cd928a159e0d.rna_seq.augmented_star_gene_counts.tsv	8aa66fa2cc875aaf96dab9ee45e485bd	4228295	validated
e45b755d-1df6-446a-aa05-59ae1960b442	9d025af7-ba40-4329-9308-d039aaad900b.rna_seq.augmented_star_gene_counts.tsv	f9deea836d5f516aafaac57a6ff8ed70	4217352	validated
c7019746-2fcf-4b4b-b7e5-025413e1014f	c568f4a0-601e-4b45-b69e-cde40d94bb3d.rna_seq.augmented_star_gene_counts.tsv	e8f6651521691d4f43dd437a9278298c	4241705	validated
d67d6fbf-50fa-485e-8ac7-a3c7ac33b3b2	63eff205-4fd4-4148-a596-2f7c17da328f.rna_seq.augmented_star_gene_counts.tsv	7ca8610099c7aa71177daa282e6913eb	4250633	validated
d9ea5bde-aa1a-4210-976f-b2f67c6d0191	5b858b45-79a5-4857-b59e-8c56a8b04320.rna_seq.augmented_star_gene_counts.tsv	091a016b51debcab3ae66d44f07e0bdc	4254090	validated
da333184-1ddd-4cd7-9c0d-e4526a03a1c9	c102587f-0390-4dd5-8b35-d819e0083134.rna_seq.augmented_star_gene_counts.tsv	de14ed0ec5c0cf940ab6fb08fda45b77	4250112	validated
e6ea1343-0da3-43f3-9845-4845db02edb8	697cb422-6fda-499a-b808-9ca2357b9b51.rna_seq.augmented_star_gene_counts.tsv	46d3d5abcf6c9952ba7546a3f43f36ab	4232893	validated
fd121fe6-7529-4a92-a324-2186622180b3	5c66dcbd-024b-4a7b-b3aa-bbbaaf91ae78.rna_seq.augmented_star_gene_counts.tsv	275aef961aaee90aa91e046ae1361f30	4241370	validated
c84958db-e7a3-4cd5-9b5e-a5435a86021d	9dd14de1-13c3-4586-8aad-1f3b0cb63de7.rna_seq.augmented_star_gene_counts.tsv	7f916f7a0449a0bccdfd6dc482a365ca	4226020	validated
d2007230-83cb-4f12-bec5-e42afc4a58cd	9e94e2ce-f6a9-4358-b96e-266207b9ce34.rna_seq.augmented_star_gene_counts.tsv	10f5e856eb63dee8daa8587a341f318d	4227477	validated
d240cdef-e1a3-481f-a0d5-895d7cc5cabd	f7df28a8-81d0-434a-bfcf-0ffff4ac9ede.rna_seq.augmented_star_gene_counts.tsv	36ce1a60fade093ecd91ac18151fdaab	4248801	validated
dbdaac00-02bf-41e0-8d54-734273e10baa	bf858293-b533-4a73-ac9b-568109ba05d4.rna_seq.augmented_star_gene_counts.tsv	f2a471b912bb9570c27799a8f418c5aa	4247731	validated
ea01e210-0d45-4c23-8644-904771672188	23b6c182-bb01-403a-9844-560518d059ac.rna_seq.augmented_star_gene_counts.tsv	a0ff7988e7f28ae3f901af50258ea510	4255609	validated
f33b0d9c-486b-482d-b4a6-c2885072db7b	ab3b04d0-d1fb-48f4-aae2-9ef96c9f5fb2.rna_seq.augmented_star_gene_counts.tsv	dd7d48904359e2e9f7ae4da33e4130f9	4246715	validated
e25bb12b-f88b-41c5-951e-a36d4b94008f	73e13f2d-a557-47f2-85e2-7bb8e3a48ef9.rna_seq.augmented_star_gene_counts.tsv	ac839f4384c8bb3dd2dde630b1639742	4242276	validated
f9418a79-3614-41a1-8ab0-c2b4313c6fd4	78142fe5-7a8a-49dd-87b5-6a1e6427893e.rna_seq.augmented_star_gene_counts.tsv	1814ac42d96a55c37071edd5de0468e9	4253754	validated
e99a371e-14fa-46f7-89c1-ad36bcd82994	28b12d43-f858-458b-9305-6581a9498e59.rna_seq.augmented_star_gene_counts.tsv	b9c56be219a1a984d83a4dadd8460c54	4220652	validated
ccaa907b-71d5-467e-ace4-f2ea16109202	24c548e1-6368-464e-945c-933ee2f914ad.rna_seq.augmented_star_gene_counts.tsv	b989589adcde1e4bd6b9ae39b2e05d3d	4262661	validated
f73d3dce-d75f-4f76-b49c-99348ee641cc	1bd6dff8-ad21-4a45-b496-2d52ba995e5e.rna_seq.augmented_star_gene_counts.tsv	fb18bbcbaa6c653132922b1ef29e4a30	4247028	validated
f36e613e-af30-4b1c-aaf3-89540e05ddb1	281a89c1-e817-49d4-afa1-2894c2747919.rna_seq.augmented_star_gene_counts.tsv	aacb84ccf17c8f924e5afbd2c6bba7bb	4246121	validated
d5330be0-9f72-4be5-9139-8503aa4d00b4	0a133c47-fae8-4e3b-8f4d-cbf357f5e2fc.rna_seq.augmented_star_gene_counts.tsv	90d5b3ada024e6072663452cca7cd40e	4251146	validated
f502949f-ca10-4617-a7ee-b8f142f7ec93	3099b2a6-0d46-4404-88b0-a3689b019c38.rna_seq.augmented_star_gene_counts.tsv	d1e302ff72aeebcc716c047f1d17567b	4245653	validated
d9126541-4eb3-48fc-88ed-2e0ecea0d9d4	1880f86a-77c8-4eac-a3e7-a62f5edad8fb.rna_seq.augmented_star_gene_counts.tsv	ceae647b7daf772b1c566ad9016ef4a1	4237467	validated
dc8b305a-6f43-410e-9ce6-96ac24827550	e7a1cdcf-ec99-44fd-a13b-604cf15b2bd4.rna_seq.augmented_star_gene_counts.tsv	2782044b79cefc40a317fa7060cce252	4247290	validated
e5363f56-84fa-4b66-a005-1e7cdcb84c2f	7d787768-efb1-462d-b5aa-5cbf6fc543d4.rna_seq.augmented_star_gene_counts.tsv	3afd6b79598b3c63ef8b737db46c9c7b	4211050	validated
de98339e-9b13-4def-b3d9-234fdc784cec	1075d95f-6d27-42e1-a67a-73d5247c8a68.rna_seq.augmented_star_gene_counts.tsv	30caee6d8d898843096cd8c4c284972a	4245387	validated
fb32f0b1-4fb7-43d5-8091-dc13a1f6d9e8	1d468785-141d-40ca-acb1-d6d85a8c9d7b.rna_seq.augmented_star_gene_counts.tsv	014bebf8b00089c3524d39200bce491c	4246171	validated
ead53b27-6ad9-4b96-b5d4-0d4f06fb2d13	dadd1789-354a-4abb-8d4e-8556166cf341.rna_seq.augmented_star_gene_counts.tsv	0948d5b1ea684cd62a6ec7dafbeda026	4235051	validated
ec7b77d4-41a2-4892-be79-23cb24f986d3	7d736f2b-b73e-4fc1-8d3f-9f350f88171a.rna_seq.augmented_star_gene_counts.tsv	4e9062338df094d1c925deabe44e949d	4247933	validated
f7a47166-9593-4a37-b95a-2de86b6d65c9	511ced4c-a861-4f26-9e29-afcf8d603fab.rna_seq.augmented_star_gene_counts.tsv	636a9e1cad4cae6dbe079aeeb9e33803	4248469	validated
ecf9996e-0cba-4394-9f5a-51fceab1ac56	47bdf86d-922f-4615-b7dc-8b19a0cbcf60.rna_seq.augmented_star_gene_counts.tsv	27420b6f209b66d648fc5fcfac5a5c7f	4232687	validated
f11c5295-697a-46f7-91fe-b760dc9f1029	e619b307-4391-48ab-9282-7f22b14f5afe.rna_seq.augmented_star_gene_counts.tsv	1677395ae138303a0c01a698c6f8a6e6	4243588	validated
fc0a2d23-31a3-4aab-bdd9-0abb51880043	0e2d6467-d90b-40dc-813c-fa4f8a0f4d07.rna_seq.augmented_star_gene_counts.tsv	cb29dc21f72e5a909ea0860ad1c9db1a	4246159	validated
fd7a6cfc-0ebe-4b79-b93d-d70b9bf533bc	8997a81b-4046-4c31-91f6-7c1519f1d2ec.rna_seq.augmented_star_gene_counts.tsv	581965fe49f2f0cc04acaafca155701b	4236585	validated
fd371070-c312-4eca-b3da-d41b1c8a86a7	47e6db9a-52b4-4a3b-8c5f-1cb8fa48f7ea.rna_seq.augmented_star_gene_counts.tsv	f5e6fffe2485ffd6ce797eddca68e173	4252900	validated
f66aace4-01a4-4def-8e71-26d9aaf13d49	9db2f825-0d02-4437-9107-a6b92ef4e2cc.rna_seq.augmented_star_gene_counts.tsv	24ff8dcee52767c9d8e44aaabe7a6bce	4246431	validated
fc1ea7f7-814a-43c5-a841-fb0c11734603	10ce58cf-c9ee-4be2-899d-4c20c788effc.rna_seq.augmented_star_gene_counts.tsv	30227d8cefd9f97d8f65186c53439204	4249835	validated
fd94a0ed-37d8-49a5-af96-e2160a9e6096	f8cfabf6-dc25-4141-be6c-817dd439a74b.rna_seq.augmented_star_gene_counts.tsv	b8fc778c645804d3dd57d7b2faa1bdf8	4239967	validated
0fc096b2-7fb5-4dc6-ae94-aa7dae6f885f	33527fe8-7215-45bd-8520-b290995b839d.rna_seq.augmented_star_gene_counts.tsv	3db268e81d7ea6d3c474ee04c6a4055e	4229601	validated
0fef4f4a-1c4e-4035-acff-af12febbaf1e	f383e1a0-2847-49e0-bede-abe5ce5147ce.rna_seq.augmented_star_gene_counts.tsv	3f1165575e6a7265301c71e7c85e4c44	4230005	validated
111b2865-e7dc-45c9-b206-20b5713714bc	6798cbfe-7aca-4f33-b4fc-162bf579a303.rna_seq.augmented_star_gene_counts.tsv	776f052bff7a529e379df6d137c7848e	4218584	validated
10d1a1f0-c89b-4b1e-93fa-7c6fd7f5bb8f	05b55f88-290a-4abd-bbc3-44561ba1f8b7.rna_seq.augmented_star_gene_counts.tsv	63543a54590e2ed3012fd15c88db4d88	4245933	validated
11a64d0e-1dd1-471e-87bf-9e2a7fc13f09	4ba90a73-b2e0-415b-9cd2-fad805840aff.rna_seq.augmented_star_gene_counts.tsv	88d085cca037e1ac5460bf9935110391	4247907	validated
11396f70-0482-493b-b64f-60ce00c58837	18294571-5fc3-4e68-8b31-5fc6a207639f.rna_seq.augmented_star_gene_counts.tsv	63aa6bf0ce1dfc31d5b637cd6b404291	4259281	validated
05f16c38-b455-4d5d-86a4-f70cedac465f	TCGA-A8-A07O-01A-21-A13B-20_RPPA_data.tsv	27d7a5ea75d312911180afd3918bbc6a	24159	validated
11e658a7-64e3-47ac-8993-eea0d17fc949	36e48370-2ecb-4d2c-91ab-7f7426647213.rna_seq.augmented_star_gene_counts.tsv	92361f6129dab70a315c8a580410cba9	4239437	validated
121a48ed-798d-4102-bb8f-e736570e18d6	f988afae-48f8-4ecc-bb84-87924b454bf0.rna_seq.augmented_star_gene_counts.tsv	0573715f49c871bd7d5d2aee6ec9cb57	4233710	validated
1277b2ec-0374-403f-8bba-cb57aeeb0d01	0631de29-6e9a-4928-ab8a-c76bd44dbd45.rna_seq.augmented_star_gene_counts.tsv	7c55960e1c21ea1ab385725aee1da6e4	4242672	validated
12b68e56-a83f-4b65-bb66-59e8522acbc9	07aa7c0a-ef47-495a-93be-b23a799d71d8.rna_seq.augmented_star_gene_counts.tsv	187d4ffabfd453c876ceb19acffbbbe0	4233799	validated
12c6b269-434e-4a18-aa93-844bc9c5eb4d	947967e5-9255-49e1-886b-3dd81909a9da.rna_seq.augmented_star_gene_counts.tsv	e8e608183ae77edb68b4daf905f542e0	4247032	validated
128bf144-f452-48af-941d-f6069e3bb0bb	550812e9-ad67-4ae6-900e-572a051208a4.rna_seq.augmented_star_gene_counts.tsv	a6b10b08e2b9f9e9e70d9e2c13a0f9c1	4229900	validated
130343f0-62f4-4400-8002-e596edb3c02a	fcc2a5c0-ec23-43b5-b616-9b03c8ff4129.rna_seq.augmented_star_gene_counts.tsv	cc67e83a01a50164150750a5edfd413a	4252447	validated
12f8a326-1417-478e-a45e-abdff8b44266	3ccab1b1-39f2-4947-bbac-1c25750f0464.rna_seq.augmented_star_gene_counts.tsv	b1de0dcee51925927fa2bca69ecdb534	4227310	validated
1341b934-ead3-4c4a-bd84-09084895fa83	6ddab78f-8bf5-43ef-847b-f68c15475d46.rna_seq.augmented_star_gene_counts.tsv	783496a60f6b4d55af112aa1fd8a76ea	4231620	validated
1320db11-22a5-417f-8ec7-65c0bf4681a2	9926a02f-9fa7-42c9-bfa1-e6ec45018fed.rna_seq.augmented_star_gene_counts.tsv	7868110c22b25bcb07742c79a41a697c	4246161	validated
14979d31-e8b1-4948-beea-f913dfefa200	deb14c1d-474c-4d6f-bb8a-2b6df5dce5c9.rna_seq.augmented_star_gene_counts.tsv	36946ef0c730515335ad58f52942f433	4252274	validated
136df0c2-a2a4-42e9-9cc6-9051d4f4c13d	7faebca5-c36a-4a24-b785-5e673cf5a0ed.rna_seq.augmented_star_gene_counts.tsv	d62abe0b79cc95ca8644d2281079be38	4236315	validated
148fc636-0b7b-4f10-b513-45edcf71a79e	ec2e3ab8-18a2-4d4e-b0dc-36411ce35357.rna_seq.augmented_star_gene_counts.tsv	36fef8041381de8957041d85db7f4623	4252294	validated
150cf3db-44a8-4553-a648-66913d68adde	099445c1-bd35-43ac-ab7e-9a8a9999c9a7.rna_seq.augmented_star_gene_counts.tsv	92ff46a6053021b8417225f4ca399ee6	4228932	validated
152c8e57-1f2f-464c-ad13-de0f4d81dbff	8d0f534a-a0b1-4d8e-9ca5-042f8a0a4e52.rna_seq.augmented_star_gene_counts.tsv	36d301217cac4a9396230b903c4fdfb0	4238654	validated
15d7e135-acb7-46ef-a8b1-f424e40a9e4d	e20191d9-fddf-47a3-9ff9-d4a36af7d762.rna_seq.augmented_star_gene_counts.tsv	f299f4a6471109cdc2f8f733f853c401	4256006	validated
158cc60a-89b0-40f0-8536-8c0f0e31429b	a5e348aa-d0fd-40fb-a171-b51a36e53612.rna_seq.augmented_star_gene_counts.tsv	e3ceb495d8d999ca4a041239cff23c81	4234270	validated
16ffdede-3d07-431a-a4ed-318c7a66c096	42ed2e82-e41d-4e2e-8bf3-8dfc324b040f.rna_seq.augmented_star_gene_counts.tsv	60cccf0621079ec26398517b32599815	4236952	validated
15f0e499-8d53-4e97-a392-334875d25cf4	467bd108-f391-4dd1-92de-43879822400d.rna_seq.augmented_star_gene_counts.tsv	a449648688482afd89a2479495859fd1	4260296	validated
176e739b-87e2-49b7-80e1-c27a6a632576	48077485-61e6-4d16-a74c-ee216a9455f1.rna_seq.augmented_star_gene_counts.tsv	7460912e5d08c1466dfd702b30171fcc	4238417	validated
1737104f-367e-4098-a068-12f8ece492bf	b4a9422c-ed5b-435f-aa13-e8a8f2484e97.rna_seq.augmented_star_gene_counts.tsv	dc19d10278544bb1e029e55333c2a010	4240560	validated
17ff23ff-17b3-4ed1-b10c-2d922c045807	663797a8-ffd2-48a2-a5f6-992b5eb3c745.rna_seq.augmented_star_gene_counts.tsv	5ec573b0a66ff55ceb94676675470a65	4260528	validated
17b87e41-8f42-48d8-90f8-d2c9b8553481	b35809ed-747b-46b9-9921-e14d859e5b5d.rna_seq.augmented_star_gene_counts.tsv	9ac50e58e8b845430e983100d0902c56	4236157	validated
18340589-696e-4f56-80c2-dc7d7428c471	2b00c53b-e257-4305-a0cc-3dfa9ac10d12.rna_seq.augmented_star_gene_counts.tsv	d940f2bbeb1ded36de5b743719e3a33e	4241884	validated
18022491-5c13-4a17-aed9-ea85e1088267	5a1c17e7-53a2-472a-b4de-8f60522a8c6e.rna_seq.augmented_star_gene_counts.tsv	ef364c23312c6309b15c3a72c357ef7e	4247675	validated
1873c44d-4dcb-41d3-8c3c-dec38f7ac3d1	b69294e4-e359-43b3-b3df-04bf9401fb9e.rna_seq.augmented_star_gene_counts.tsv	88b9502169adc5264b69bb75c2173048	4228628	validated
1852f5d0-ce76-4f0d-87a7-0383f338c96b	de57eef8-932d-4e4f-a67d-835a87d72116.rna_seq.augmented_star_gene_counts.tsv	835429fb521091f61a3edbd1dd00c551	4248561	validated
189f1a1b-96d6-4cb9-9000-001e08dca1ba	1044dff3-e077-4086-8d78-e3c125ec0c84.rna_seq.augmented_star_gene_counts.tsv	6dcf4c78be4da29f879fd906da9f1fbc	4224948	validated
192d2e5c-31a1-45aa-8bb5-b33e4f873077	e96b0282-8ff5-4390-9466-119534a50628.rna_seq.augmented_star_gene_counts.tsv	ba6551f0215016d69b7fe712af7c1eaf	4245795	validated
1936440a-9cfc-4b04-af40-3fbc22fe87f6	7dc54973-bfae-4811-b947-f98a6ac24b25.rna_seq.augmented_star_gene_counts.tsv	70da14cb1166a06087cf7e04f9207f21	4237555	validated
196aed5b-6812-47c5-ad7b-4dd1743ed0b5	8cf6a0f3-9dfb-41f5-b855-c313c583e707.rna_seq.augmented_star_gene_counts.tsv	cbade97e98a4cc70f1e2dc2d7b1e8588	4237523	validated
1936f1a9-66bc-4e48-8189-f0e3a67a5593	674907a1-381a-4952-924a-52e2adf5ad19.rna_seq.augmented_star_gene_counts.tsv	773fc28929c9d51a08c52d2888c38c2f	4244911	validated
1a000feb-3b71-4f95-8b39-68ec25b64d96	30a67cbd-940c-40c4-9f86-a8ba9fe63177.rna_seq.augmented_star_gene_counts.tsv	eb0c825ca7bc47f8fba0b2681d22062d	4255995	validated
19baf63b-8488-4b90-83b7-a6c671da0095	9440b088-b04e-4417-9543-5001b0a2b217.rna_seq.augmented_star_gene_counts.tsv	99c301cba4be8a232ca1169c21f875ce	4247063	validated
1a4e1855-911d-4eb4-bc77-547bc3b8e063	ce76e826-0792-4dec-ace7-7efa3bb8db94.rna_seq.augmented_star_gene_counts.tsv	dea88e4fcab85a70ffa076924d5d703a	4232684	validated
1a4285b8-765b-4954-b9f2-dc8609572889	61ad862c-0bd2-4fcd-a9e1-f42e8099bd81.rna_seq.augmented_star_gene_counts.tsv	b3cbab0d69ad2765c8ca1359446d9bb9	4248070	validated
1ab2be1b-4a61-480e-aa1b-eafab958f1f7	aeee03c3-20b3-4f96-b686-52111ce99a63.rna_seq.augmented_star_gene_counts.tsv	59f7833753825e8bf3b0821a0a149e66	4248247	validated
1aa289bb-8ac9-4e9e-be61-3164afbe06a2	fff3f42f-5e42-4653-b91b-1676f914e9fa.rna_seq.augmented_star_gene_counts.tsv	593338503511106320dc3260d44d1e9d	4244267	validated
1b98fd3e-d3e3-4ecc-9fe3-02600177efed	acb208ab-def4-4b55-b1c7-abe2130e61c9.rna_seq.augmented_star_gene_counts.tsv	1a1ad91956c97af6e1df9547365bb22d	4225415	validated
1c386dc6-8279-4156-bd7c-47e2f8af27bf	83834ecf-bc98-416a-98c0-824229e6cfe0.rna_seq.augmented_star_gene_counts.tsv	e6ffc6528bf689d1ad32de4ca460a39a	4245974	validated
1b8dddf2-89d9-43aa-84c7-1d18e8865106	02a50d1b-ff62-4936-a0ce-ac0e22a5b41c.rna_seq.augmented_star_gene_counts.tsv	c4606791ad2e5602ebf1a13742d7b7c8	4246430	validated
1c3a771f-43db-4b45-93f8-f8e6d2ab6847	420197bd-db07-4df9-8f72-3d7d509ae1d0.rna_seq.augmented_star_gene_counts.tsv	3c972d2c147f01246564e56401d4d391	4246276	validated
1c74a1ed-8000-4dc0-970f-03831ca5e167	9935bf3a-de25-401c-bf1b-5225a62b24f7.rna_seq.augmented_star_gene_counts.tsv	ece61edcff79f942e07f86f3318d1f2a	4235304	validated
06227b3b-56d0-4657-bb37-8f56a3dc15f7	3574e83f-a983-425b-9082-63d5a32c01d6.rna_seq.augmented_star_gene_counts.tsv	c6d971a258c32aec1cb6013e48754733	4235175	validated
1cb0d51d-def6-40ec-9c5f-4a98315b0382	a2a798c5-3b1e-4192-8c6a-8c627cd0879e.rna_seq.augmented_star_gene_counts.tsv	7e32f8736310851716ab2a7698495ed8	4253034	validated
1d8697f1-4e89-4987-b26b-a29d791f19ca	7d2b6ff4-8f35-41cf-b078-3e78d0b81800.rna_seq.augmented_star_gene_counts.tsv	fd3a1e9594e49324f9499fac9e31fcdf	4232606	validated
1ce0d66a-176d-4d8a-b1c4-64d847e299be	ed108cc1-3b34-4ee5-b029-48b80ccaae19.rna_seq.augmented_star_gene_counts.tsv	c85cfa4ef882c382b7c3b92ae7d632f2	4258379	validated
1dd5828f-8e81-4196-992f-70b8203c915f	e4e983eb-2aa3-4858-b67f-9cc70452768c.rna_seq.augmented_star_gene_counts.tsv	920ed53e93c9ebde50c48bff6750e3e2	4248910	validated
1dacccf9-58ae-490f-9f3f-31c82f93b3b8	b707621f-1f89-4058-be18-33020b9ebec3.rna_seq.augmented_star_gene_counts.tsv	352d2d202aa647394d7a3a6182db11ef	4244756	validated
1deadf31-dc7d-4361-8041-ab0a27edebb3	01661d94-fc16-4456-95cf-a5fa4e1e196c.rna_seq.augmented_star_gene_counts.tsv	7fd93d1fb4464d22adee35594caab567	4236680	validated
1dd898ab-3b85-4932-b889-0eb0a494f2b6	e0e050cc-5e2a-41fc-8394-b4816a9dc8a2.rna_seq.augmented_star_gene_counts.tsv	2edc4071ee61ac47fd0ff24e61e353d4	4242201	validated
1db8a1bb-fef2-4e06-9cd5-a1f6579573a5	c24618ee-27b7-4760-99d1-fa9b338f05c4.rna_seq.augmented_star_gene_counts.tsv	d1f6bbaca6de124a4e1290ed1860368e	4244597	validated
1eca5ea8-093a-494d-968b-2ffcfe2b4604	1cb7f73e-af63-4d6a-b6a1-fe289435a93f.rna_seq.augmented_star_gene_counts.tsv	dca828ae93845a901b345199410a5733	4241317	validated
1f224847-d745-4dc5-9338-4044413e8ec4	2db5e0aa-342e-4766-8725-c1d677fd52b2.rna_seq.augmented_star_gene_counts.tsv	a337b0d6fed67a60f56a14c56a480650	4252712	validated
1f5bbb4e-9b0e-4953-a360-83fd7b6a2267	d61a8ec1-aa99-41c3-8633-018cdb0ccb1a.rna_seq.augmented_star_gene_counts.tsv	5fea9da6efe4a400a7785171ecdaa734	4242522	validated
206804c1-e5be-4076-9793-406d11094266	57d2c12f-e3ae-457b-b92c-22002aecdba0.rna_seq.augmented_star_gene_counts.tsv	0e356e298f62166a2b8780f77553dcf3	4251591	validated
207ea988-6795-460c-bfeb-382d8c758f31	2c555b4c-f219-40f9-95a4-bf96122b9c1c.rna_seq.augmented_star_gene_counts.tsv	fb7cc39ac70aa243e8eb3c9e907c8007	4236909	validated
2081a155-9d2d-41f6-b243-68a12e9b342a	62ca3ce8-77f9-4e02-ace4-af79519b53fd.rna_seq.augmented_star_gene_counts.tsv	0c6a23a41efb2dc0b10900228ccc500f	4244011	validated
21f16535-a7bb-4bbd-affe-bff937467374	930d7c02-c230-4d19-9247-74fb0e02d524.rna_seq.augmented_star_gene_counts.tsv	46147814e6efbeba517a13e938b0fae4	4238934	validated
216378aa-8619-43fb-8a23-7db2fd71b441	cc3ac2f0-9d26-407d-a8ff-d78170062983.rna_seq.augmented_star_gene_counts.tsv	dcf1110f2361a7876b644a57e1248d88	4256557	validated
222b562a-3ef7-4e69-a60d-54aac5104102	e0527b4b-de23-4b9f-8871-13f64f6976cd.rna_seq.augmented_star_gene_counts.tsv	d4c737d27e18342109001a0e7981dcfe	4244140	validated
06421aef-2a02-4a94-bda5-98e9d853e5be	TCGA-A2-A0CR-01A-22-A24A-20_RPPA_data.tsv	663a48e3f2ee62edb410050f3c3b210e	24026	validated
064215bd-9ec9-4a16-8ea2-9c6604156398	af83a9af-a11f-4c29-a61f-8f0d2b5868c1.rna_seq.augmented_star_gene_counts.tsv	bfffdb8c2737fa2b2330fd7c474088fe	4253697	validated
22dad91c-889d-4d40-b9b8-c9facd752dc9	8319b13e-475e-440f-855a-bdba3036db73.rna_seq.augmented_star_gene_counts.tsv	c086a60ea336554988cc0b563a992715	4231239	validated
235a9719-23a6-48b5-bbb1-248dbec23a35	689ba70a-9664-459e-aee5-fd16b3b993a8.rna_seq.augmented_star_gene_counts.tsv	badbf636bc79ab9becba0bca43568258	4254207	validated
22fdb34e-9f50-4382-9800-e6e35773c538	e558015e-969b-4354-9bc9-219a60092734.rna_seq.augmented_star_gene_counts.tsv	73041e378146b31807530aefa5087d90	4240656	validated
236805b9-ea89-43b4-ba51-c09276778e90	0bceb3fb-af69-4427-8ce1-767da4b31c37.rna_seq.augmented_star_gene_counts.tsv	96abd8c1bdc92d41c491fd423a7dee45	4237836	validated
23304266-b28c-4ff2-8dcf-bb18f56417b4	2485ee80-8de4-4f98-b4f9-7c012bb29f6c.rna_seq.augmented_star_gene_counts.tsv	9ac8cf2079534a2a856ed4c09e40ace2	4249175	validated
23ac8b84-f000-45ea-ad35-a46323d3670a	df6189e5-bd61-4be2-9d31-efef56cb4739.rna_seq.augmented_star_gene_counts.tsv	434e86b5aede1baa14eee57c2cce013b	4253247	validated
2377e521-919f-4f6f-b426-ddc993775597	23f366c0-41f3-4159-86f0-5fa3d0059761.rna_seq.augmented_star_gene_counts.tsv	7be09ca94dc13945707501d4fb5f3633	4246291	validated
243fe98b-3355-4b09-8094-b9e06a2b8329	6db579c1-ef18-42a1-9921-d0456b90ff6f.rna_seq.augmented_star_gene_counts.tsv	11003f10159a4a7cbcbaab7d2edacbde	4236540	validated
2455f280-a23c-48ec-b4c1-698b56f72a45	5383a729-554e-4d3e-ba62-449f45b7567d.rna_seq.augmented_star_gene_counts.tsv	426dd8cce7ebdbdade968f7d66809416	4247651	validated
248ac510-a5af-4608-9cdc-5c8673633b82	d23ff3bc-5524-4dca-b0f4-a1561a30566c.rna_seq.augmented_star_gene_counts.tsv	2487dc1a9a8b96ed72817a7fba2dac8e	4234609	validated
247f1d7d-fc33-4f35-aca7-60aa1c9631ad	ba42632e-b94c-4620-adcf-a0585652860f.rna_seq.augmented_star_gene_counts.tsv	d139f950bb2c7258ade5ea931edd9105	4230073	validated
25352bc8-c94c-4542-a7da-d4423adf72cf	1e742dad-8e44-452a-bf2b-9b8ae1ed8bb2.rna_seq.augmented_star_gene_counts.tsv	5ed2e41fb88225d79047974700a45c70	4214727	validated
24c5fcbb-019c-4636-813b-0b9d4d1d9501	ca823082-ede5-4bfd-8498-7e492f39bcd6.rna_seq.augmented_star_gene_counts.tsv	cdd0149b45ca6b3aa96ca09f39f2ff5f	4238873	validated
25294e7a-1f15-411c-a2fd-93097e387db2	6f72a3df-b4db-4f04-aa1f-644dca35d3ab.rna_seq.augmented_star_gene_counts.tsv	6330ef4af2530746e2e69a037bbd43a8	4244371	validated
25c20f52-1031-4cd1-a9ed-4b2049b01a3e	87568e73-7eac-4243-9d74-03efb86b6f29.rna_seq.augmented_star_gene_counts.tsv	a75faf1eb74a60acdd18c39ab92fced0	4229638	validated
26415014-f0fe-4b7c-b9dc-2a6f85d47a5e	231b4ae3-8543-47f4-a9f6-0ac26210b26d.rna_seq.augmented_star_gene_counts.tsv	7600a36528f51ad766d69eb8eca4b0d3	4239993	validated
263123b0-ec68-47cd-96dd-4f0795503d89	fb49b14e-d40f-4270-98b3-458ce60f2cde.rna_seq.augmented_star_gene_counts.tsv	0cdc73bf7f3d1e6f8bb59c4e494819b4	4253418	validated
26466526-2d6e-4869-a06a-c33344e5fab2	586df577-513d-4d43-ac47-89c52f322d30.rna_seq.augmented_star_gene_counts.tsv	5efb673d8416606432b362299859ea1e	4235242	validated
26702590-872f-4e36-a631-ee6cb3f61ec4	09cf8de3-bb0f-434d-8cb3-9f5eeb264b6b.rna_seq.augmented_star_gene_counts.tsv	e67505d603a6b99a2db0b1979af8c159	4264504	validated
269215ae-9040-4ac6-9d3d-017c0cbb2811	eb805bd1-e1d5-47b1-8bbd-31f91fcee225.rna_seq.augmented_star_gene_counts.tsv	5926821985763ce5630847947899131e	4250646	validated
26caf8b1-0202-4656-9bb9-4a80ffc94118	1516c4ec-98c0-41dc-9ad1-86cc05305fc1.rna_seq.augmented_star_gene_counts.tsv	bd56038053d2c9c610dd9e3df19f9f68	4239546	validated
268eed55-913e-470b-8940-68daae0b21aa	42b32308-71f1-4f21-935f-7e4e5751e332.rna_seq.augmented_star_gene_counts.tsv	f1a98648086b46da1a5eff1edb8e7b1b	4249043	validated
270356b5-f258-49b3-a850-16ea88ec6c76	5c0aa745-6bad-4f9c-901b-5f0a0277b12d.rna_seq.augmented_star_gene_counts.tsv	9713fe7131b56cea6b199097669d4c3b	4255432	validated
06598222-e18b-45b1-9e4b-407aa120442c	a5ecc76e-a696-4e90-8bb4-7a9965e2f8a8.rna_seq.augmented_star_gene_counts.tsv	df788459dc7b8a1180ac0b6fe64d7fe5	4233551	validated
2700aca8-b120-4655-87ab-a9f8f7f633db	8c92ecf0-5d81-48c3-ad9f-9adf51860962.rna_seq.augmented_star_gene_counts.tsv	a751c4021464acac5ce2901d7af8b6ac	4232011	validated
27513ce4-3807-481f-abcb-c59774a90519	e682e28e-0611-4e92-899c-637fde17423d.rna_seq.augmented_star_gene_counts.tsv	eff0d5a74dadb4307db0bdc952793a06	4233945	validated
280141da-fd54-4901-bc15-5d106c56fb23	aad82145-5742-4ef6-9de3-2c57e84642fc.rna_seq.augmented_star_gene_counts.tsv	8c203f5e33166c402d485123170926c7	4220810	validated
27f4c9d4-d6ba-4fea-9f0b-fb06066e69a8	dd1d9d28-3929-4361-a6ff-0ac781fb0ac3.rna_seq.augmented_star_gene_counts.tsv	4be54a6d046de4c54599d9c233d2c944	4247156	validated
27aab1a6-96af-4dc1-b9ce-4690ead0d355	39eaa466-f50c-402e-b127-b6b016d0480d.rna_seq.augmented_star_gene_counts.tsv	b7d32e042546f8febe2f7a276e9ee74d	4241441	validated
28aa7b6c-d5ec-4aa1-9c39-70d571efe6fb	8408e231-e0d2-4650-b269-9a7f7ff4a597.rna_seq.augmented_star_gene_counts.tsv	de635bce2e2278c251d7ae311845b353	4253627	validated
28c03f8f-7f7a-4a53-a840-db0f4052ed26	2d4c2aed-34ae-4232-9b42-29b1a821f791.rna_seq.augmented_star_gene_counts.tsv	a2f282bede097da9a4a2e07e87d01952	4241246	validated
28b84c2b-6524-46ee-9d1e-24e7d6379af4	b55e91d5-8675-4f6e-b9f0-cef4c82b7323.rna_seq.augmented_star_gene_counts.tsv	f53059ae73be01b8bf2de75baf73cee4	4252794	validated
295d363f-0366-4102-a35c-86e4a4fe7d84	db360c44-bf72-41f4-8ca4-01c9973fce95.rna_seq.augmented_star_gene_counts.tsv	a2757592fe471ffacb639b0ef479a8d5	4248816	validated
28ecd88f-6249-425c-99e1-9055989feff8	768e0380-9183-4600-849b-0d315ba502fc.rna_seq.augmented_star_gene_counts.tsv	c7a3d195732fbefdacfa4ade967acf58	4244622	validated
2a3dc057-3c00-405e-a18f-23e8c43494d4	6c40b30a-d103-4397-997f-9b2bda66793a.rna_seq.augmented_star_gene_counts.tsv	cd1d4e429dc6ba16ad178567cedcd5ae	4246669	validated
2a2d5de1-44d7-4c83-91d6-fc1b3c136143	f602fb69-df50-4b19-8e14-c1979a120119.rna_seq.augmented_star_gene_counts.tsv	2032f8c718a287c6794b8855ba949288	4232703	validated
2a73e390-7415-486e-8d15-d9ea6ede09ba	5b875575-24fd-40c1-910c-38775c73004e.rna_seq.augmented_star_gene_counts.tsv	424b7b15644d073cc47ba937fd406027	4238674	validated
2a73a18d-eca4-475b-9c37-283feb92915f	553e13f9-e00e-4b05-b934-c3837ad4d02d.rna_seq.augmented_star_gene_counts.tsv	12c3b915189ae959dac7cff594081061	4241758	validated
2aa3a845-cce2-4fe2-92f7-1fece9e619d5	3fab2674-2e00-4748-9d33-9e52631cebfd.rna_seq.augmented_star_gene_counts.tsv	a9eddeb1e5676982d8c61efd02838181	4253482	validated
2abc5233-1389-4efb-ba21-de05251ab25a	b31c9e1c-be79-4264-81a3-40b67f1f0bde.rna_seq.augmented_star_gene_counts.tsv	be409b89108d76cbb877d8f541958d5f	4250421	validated
2bf56d2d-8c5e-4579-847b-03fd0ba46143	fb3713b9-fad5-4d66-b419-8f53530b14cd.rna_seq.augmented_star_gene_counts.tsv	4683e7678af75fd1ded802db37bc1653	4255541	validated
2ce2b916-b768-424c-a57b-96ab4a77276e	b85209a5-128a-4aff-83d4-1ab336d82b95.rna_seq.augmented_star_gene_counts.tsv	c5a340b434978de848bd82826591f5ef	4253369	validated
2c74854f-4afe-48c3-9c81-d64634c14677	4fb219d8-519a-4ce9-a3f1-28fae295424f.rna_seq.augmented_star_gene_counts.tsv	0fa74219005b91aace12dbed002c6900	4214428	validated
2d5b0962-b5c4-4482-9f28-47e4dcdb6df6	602e3d24-a45d-4fe4-9b70-a679d93f470d.rna_seq.augmented_star_gene_counts.tsv	e55f74a99e6c797b03ecd3fdb43bc27a	4221019	validated
2d148c3a-7bbd-414f-872e-dd916d0e3ccf	bd1f12ab-ee49-4e7e-aad4-14924c49d306.rna_seq.augmented_star_gene_counts.tsv	107ac481b891cc7f897a9b282a72543e	4254315	validated
2dc5eb24-fb84-455a-ae05-3b58ad2fc284	54aca121-5b70-4833-84ac-c7506a57bd02.rna_seq.augmented_star_gene_counts.tsv	2dcdfde47a00f83dc515e8b967cad374	4228178	validated
2d75b6a1-0f93-4c6a-9554-73a214969c6b	1cbbe329-a471-425e-b14d-e9043fce6926.rna_seq.augmented_star_gene_counts.tsv	b5afc3fe576b86f97653701118128447	4261873	validated
2e7a0005-4efb-4121-91d9-c2ca2cb5201d	f9a27067-7485-4c9f-986b-878aa6cd132c.rna_seq.augmented_star_gene_counts.tsv	b62132ae97594d809bd776fc84ddc2ca	4251670	validated
2e60bad2-2dd2-4dc3-aa45-dfc36ef4884b	e1ef10f3-a1e2-4391-bfec-ac6b0231ae5d.rna_seq.augmented_star_gene_counts.tsv	38e73dd766d27b5a545e285bac31fab5	4249606	validated
2e6baa15-85d7-43b0-8a89-a0dc169ae16a	c62cda08-6134-47c6-8796-9da0788d9717.rna_seq.augmented_star_gene_counts.tsv	f6fdd6a7af35613392829a945a4af1a2	4259705	validated
2e9902c2-e171-465e-ae13-45c413f7515f	95bb2613-9194-434c-801b-fd18aa183f6a.rna_seq.augmented_star_gene_counts.tsv	9e7a62bba1ef8caa3a89207ed793d572	4238780	validated
2ea0b718-c634-4692-9cf0-4f118adfafbd	39e27085-909a-436b-b8e9-624c16303208.rna_seq.augmented_star_gene_counts.tsv	acb2e7c41539303717e9a8ef27c447c6	4246436	validated
2ff175d2-100f-4ce8-8d1e-b3b95b41ae56	7d746ed3-9bfa-4f66-9c5a-594284ecd811.rna_seq.augmented_star_gene_counts.tsv	494a8c926b3e402469e341bb11dd17a7	4232581	validated
0682b5b9-8529-4152-b6f9-1a13180eedee	d5066dc8-74bb-415a-84aa-9f74b61faa20.rna_seq.augmented_star_gene_counts.tsv	ccd83c23e5bf9b02d92a83681d3d1204	4248081	validated
307261f2-f88f-4658-b6d1-98ef946148e2	75d91076-9d8a-415e-9ee6-00b877e55874.rna_seq.augmented_star_gene_counts.tsv	fe75dd0900e8da4580e13c57eda6b9a3	4239847	validated
309dcac2-7efa-467c-9dc7-222c130b0fec	d29744c4-3aa3-44b2-83fb-0e74ba697cd9.rna_seq.augmented_star_gene_counts.tsv	245f500a8a8632e0ba846db331b4d839	4268333	validated
3071e512-94ea-4820-9573-668235188e34	da549530-7ba5-4302-acd2-40a766860216.rna_seq.augmented_star_gene_counts.tsv	5c8c4a05d55677456bf1615a8cf5e0b2	4249785	validated
30ff778c-844b-4140-9025-7ab1938f10a9	5167da8c-2b1c-4139-a2c4-355e9f07d0be.rna_seq.augmented_star_gene_counts.tsv	072e46120c7198706ab93dab0b9926d0	4236362	validated
31180222-da6e-4106-9b49-09be93d68138	7289e7d5-65af-4d53-a4de-2691991d90d6.rna_seq.augmented_star_gene_counts.tsv	2931bd7bc9dc967d508b0e68a39b7f62	4245219	validated
318c3a49-64bc-4704-8739-d4cf31cef51f	1d18e4b7-83a5-4c40-94ef-f77c1ba2fdbb.rna_seq.augmented_star_gene_counts.tsv	1433d999b6d9ac049d92fe56bad8df2b	4234821	validated
3253f315-5ea3-44fc-899f-f9e8f5b6fa96	01f6286b-8422-4f16-bec3-871c86396790.rna_seq.augmented_star_gene_counts.tsv	47ce58e09da2a59df3358137c045d0aa	4229284	validated
3173d46f-7344-41e4-bd4c-027fe5b5ec06	876216c7-72a1-4b1e-bd2b-fcb125ca91ae.rna_seq.augmented_star_gene_counts.tsv	bfd0fe0c2be47325b564adfc2e6022c4	4243729	validated
31e1dbf5-8c97-4e4d-a488-d6737ab304c2	6e24acde-7dd0-46b9-b3c5-b0b617912910.rna_seq.augmented_star_gene_counts.tsv	7f28e5a73e447e0fb994dae451e5063a	4242517	validated
336f0e3e-878e-4ee8-b2aa-cc536f3432f3	0a950719-ca7a-4dbf-8755-262cabf3d4b7.rna_seq.augmented_star_gene_counts.tsv	e06e1d24ed19e04ae1d43afb3222f6bd	4261615	validated
3293a2fa-d57c-448e-a336-a92def5dd92a	acda1855-14ba-4e05-89f7-50f7823f38b3.rna_seq.augmented_star_gene_counts.tsv	104124844ab5027c91e5523c9a277e7d	4246745	validated
06952c59-978d-4ef4-b716-c55dd6747699	e843a939-f1a2-4e98-87b5-69abef893a51.rna_seq.augmented_star_gene_counts.tsv	15ac8ed43d194b7048c061a0a59aa563	4219617	validated
3396edba-0d2a-4485-ad0a-5114b38c1abe	2e64abe2-6024-4d28-9e09-560ce2a9fd15.rna_seq.augmented_star_gene_counts.tsv	25a162e0b1fa52e5a06881efcb56784e	4231290	validated
0697d08d-5ef1-4312-84ca-090edd435101	TCGA-D8-A1JP-01A-21-A17J-20_RPPA_data.tsv	a4b8af20701f54251656a9d6d2645174	22241	validated
3448aa6c-0de2-4d47-9bac-19507aee7492	4da20b00-8ed6-41ed-88d9-9969d15761c7.rna_seq.augmented_star_gene_counts.tsv	ad351b198e1a81ed4956b78b99531179	4260041	validated
34d68427-f4e7-4c9e-97ee-c853519961fb	f3eb5b26-5414-454f-a01f-a282b0369596.rna_seq.augmented_star_gene_counts.tsv	b8e908680f1918043571a76ba7a1082f	4241810	validated
363736c4-cc2d-4920-a10b-bd0de899cdb1	387e08dc-a77e-4dd7-939c-1e6f515e692d.rna_seq.augmented_star_gene_counts.tsv	ee5bec3e2223f32f6b825471c649e683	4253724	validated
06a1a66a-f59a-4b80-bd61-1c30918d6d13	TCGA-EW-A1PD-01A-21-A17J-20_RPPA_data.tsv	645dae094f8ac62d3f7db68aefdc3b26	10595	validated
36a42825-dbc2-4dff-828c-e5008207d254	66116a4d-210d-45f8-8dba-3f8c79566ecc.rna_seq.augmented_star_gene_counts.tsv	beff02c743a1fa3f13c674e45cbe0613	4239358	validated
3728cb73-4a8a-4392-8140-f027ad876cf2	61325789-0b1e-473d-8b71-5ec13ec1dcb7.rna_seq.augmented_star_gene_counts.tsv	b1e2befb0b0fcdddda4f02a93f5986c9	4252762	validated
36e4ffb0-0bab-4035-88f1-a181b195fce1	d78126ec-68b1-4d77-bf7a-19a47678a5fb.rna_seq.augmented_star_gene_counts.tsv	4b71eb19d00c7303f4fb95912bba60ec	4236185	validated
373e0f41-a47e-4f4e-88fe-9703d16a840c	e869b178-9abe-44ca-ae6b-a6caae1834fb.rna_seq.augmented_star_gene_counts.tsv	df5335aaebb1715ac57e8bb8a5d26d7c	4249061	validated
37af19f9-56f9-48ec-97a9-5b0b6e364293	a37efe02-9662-4b90-8251-003ccb96aed4.rna_seq.augmented_star_gene_counts.tsv	478d2e0ca49bab7a8040ef26dc222cc6	4231059	validated
3782bc2e-5a29-4380-9b44-735ca1ac8896	ffe82e73-0990-4d3d-a4d1-7d4e169dfdf5.rna_seq.augmented_star_gene_counts.tsv	f728f3a8f8f881e8a3be1da9d061ae5b	4230598	validated
37939d7d-074b-42b7-8d68-95a8afef4c38	41bdc474-8e6e-4f39-98ec-6d73ee41837c.rna_seq.augmented_star_gene_counts.tsv	29cda5073bc2a0c72501fd745f2bb1fc	4240259	validated
383b947b-6824-4c75-b4f3-ccfa933d3d33	857c31be-44ec-42bc-ba2c-5f17ac1d9a8c.rna_seq.augmented_star_gene_counts.tsv	b36670d08806bb65daa42f37a3cc893f	4230482	validated
386ce911-e1c2-4d68-b0a3-aac157e1a555	c456f144-7f26-4f58-b4f0-4d91ddfec18e.rna_seq.augmented_star_gene_counts.tsv	e58f08d28edf43edbcd2d3155d465c29	4238186	validated
385ddd6f-c126-4c4f-acde-1ef2d74d3639	616b6b60-8c4a-4d85-9a24-f47df6ad497e.rna_seq.augmented_star_gene_counts.tsv	7a9d08cffc0b7d4fe898b4ec19539137	4239597	validated
398fa6bf-78af-473b-8f2c-a2b3b605131f	a852a227-c31f-410f-baee-81135917a7d2.rna_seq.augmented_star_gene_counts.tsv	300bd799d99d4968aa1eb35bbd6385ea	4245036	validated
391a3465-d22e-424b-af09-3e6342159bbb	ed1fa4ae-5e58-465c-b106-379f7456656e.rna_seq.augmented_star_gene_counts.tsv	6a8916b639106db09425e54a40adf795	4251308	validated
392edd04-fdec-4eb7-ba2e-cef02519c219	3daeb643-20a6-4273-b1fc-eed2a3bb5a18.rna_seq.augmented_star_gene_counts.tsv	6537ef72327ea4005dabf37c9ffd9d6e	4239641	validated
3974a62d-d399-42f3-b550-336e793b0cfe	081b4937-85e7-44b3-9124-a612f4f2e0ca.rna_seq.augmented_star_gene_counts.tsv	3cedaf381890a75b920538761f0dc2ca	4250733	validated
39b28d5e-fc51-4dfc-bcbe-0285c3bad830	3129e1d1-9844-4df4-b30e-29b1c438983b.rna_seq.augmented_star_gene_counts.tsv	529061544684a0f71879e967a03a6463	4241955	validated
3a0c96d3-4cea-44a3-99e5-71622279700f	1bc678a3-1850-4ab6-874b-d68992fddc7b.rna_seq.augmented_star_gene_counts.tsv	e1050cfa182f26170b0acf2e5c6ce7f1	4247488	validated
3aad7b0b-9f82-41d0-b3e5-5614afcac6a8	7aac48b4-dbb0-49a5-a3e0-04916a9270b8.rna_seq.augmented_star_gene_counts.tsv	218ff2abc8bbff4aa49b8153848e62ad	4250299	validated
3b9e620f-a661-4a1d-ac46-ab4c56a4b241	04c428b5-d0b9-4ecf-86e8-8a42dc4cbb5e.rna_seq.augmented_star_gene_counts.tsv	5d0d7892f916c80d94a48789d59f7909	4248729	validated
3bb2e240-9cea-4dd2-be32-6bc6976a79b1	ce362483-60b7-4654-b201-834c60e38690.rna_seq.augmented_star_gene_counts.tsv	e59ee7996d136eb173ab87273752c2ec	4235616	validated
3bc9d1c0-b57f-44b5-8624-b3ee99aeafe4	f4847715-a3e0-49a4-bcc9-95175d0be463.rna_seq.augmented_star_gene_counts.tsv	2087c56d930b5fb3961ef4a9b7715043	4221507	validated
3c2914f4-200f-4bec-93f0-b0fdb6460378	61d00f8c-f198-4181-82bd-99b063dfffc6.rna_seq.augmented_star_gene_counts.tsv	d5cf8e212e017afadbb52e989b97e7f7	4238683	validated
3d075fc4-5a01-47ce-bef0-a77acf71061d	707fad7d-f284-456a-abfa-17289b40579f.rna_seq.augmented_star_gene_counts.tsv	4cf1aac9059262bf40c0d80b1c52ff22	4245511	validated
06d99766-81ad-4a01-9bea-6c62f6cdbd12	TCGA-AO-A1KO-01A-41-A17I-20_RPPA_data.tsv	342b97fe9634d93e8c0a1041bdc04642	22145	validated
3d0b3b80-92ae-44dc-89fc-2ead925b81a2	eb44c266-8b8f-4012-ad67-f4ac40698391.rna_seq.augmented_star_gene_counts.tsv	ba6d1d51bc864678f2b6e84edb7c7dd7	4237555	validated
3e0c80d6-5091-454c-ad27-eb513cf6f45d	b161c26d-64b1-4e03-94da-4f9b9de25e88.rna_seq.augmented_star_gene_counts.tsv	95dab2fffc861226d58a651c28a1b1b2	4248818	validated
3e0cc1e4-0882-4e9b-9373-34bcbce097d7	d9a1fa44-0877-423f-9beb-55f3fc936f7b.rna_seq.augmented_star_gene_counts.tsv	3e74ce602a93a4ee166d3e68b30f6485	4243103	validated
3eadce70-ba3d-4806-b112-6ac83bc89dc4	a3595c7e-948b-4d93-a623-477d7af84e15.rna_seq.augmented_star_gene_counts.tsv	56dad300ad3f41c405fe2a0bc9f52f3c	4236836	validated
3e3125cd-a554-4a76-a9e2-b9187e0db6ab	3d1bf8fc-c86b-436e-ab0c-3734af129b09.rna_seq.augmented_star_gene_counts.tsv	67df736fc20eff2e11b1e30224c2cd13	4241736	validated
3ecfecef-4180-4b7a-8d9a-5532b47ef500	c2fe2d79-efb1-4e4d-a297-bd6b15703d10.rna_seq.augmented_star_gene_counts.tsv	e450da693d84fff631132c64f0c190c0	4248652	validated
3eb2d652-73f5-41c0-bf73-f40e85e1ecae	eecb45f4-ea57-4aea-814e-9895d42034e9.rna_seq.augmented_star_gene_counts.tsv	9652896584ddd9f89fea8369b698d8da	4239635	validated
4004cdd0-51fa-4330-bd03-5448f6c7b787	bce4dcd7-d9e8-408a-8ab0-f993f9297a68.rna_seq.augmented_star_gene_counts.tsv	0303bf55910d1370b888492dbc22d1a8	4227158	validated
3fafe34a-38e2-4645-af4e-0d77fd5464c1	e7e4c883-af18-41bf-9383-e5b9f354bc8d.rna_seq.augmented_star_gene_counts.tsv	b018d3acef60b819579156c19c7be6c0	4232912	validated
404cea41-efa9-44c0-84a1-5dd603d7a2a4	69ed2c6f-9495-475c-b8d6-c1db8f4b0537.rna_seq.augmented_star_gene_counts.tsv	2c4de00b4b27c611edf7b9403baf6f5c	4240696	validated
406cb497-badd-4bbe-be62-e1dac7b49180	49563aad-aeb3-4a9b-8849-a60c119cbaa4.rna_seq.augmented_star_gene_counts.tsv	396d90c1fcaa36efc71992fd5f6532de	4238311	validated
40ad8a2a-abd2-4701-b984-4afa4c27c260	9d2a209e-f610-4bde-8265-ef7e7e7ac0c4.rna_seq.augmented_star_gene_counts.tsv	2e1903f64807fa5cd0ffe55c35becc87	4238612	validated
416defdf-a4f7-4305-97ff-d3b3ebce672f	0dacd83e-7fab-4064-a25c-c1de66be5305.rna_seq.augmented_star_gene_counts.tsv	a8405509cfb54b25319fe935cc51021e	4271956	validated
41a97024-43f7-41b8-8755-94cd29105a5f	62e41b20-5f83-43c2-9887-809e97794f04.rna_seq.augmented_star_gene_counts.tsv	a37b8241a944cbcb81e3e9452e5b1260	4233939	validated
422ef158-74dd-4a5e-88a6-5b0da33004d1	9b7c81c7-d03c-446c-9d25-8c966058b0e3.rna_seq.augmented_star_gene_counts.tsv	31051643d355efb8baecf8a64979428c	4247739	validated
41a87746-ec8e-47e3-986c-d1a119e7c96b	628501d9-94e5-440e-b39f-df0e3ea09986.rna_seq.augmented_star_gene_counts.tsv	167ea3bbb3a972e2a17547ae4be96ecf	4254670	validated
425a82ae-e0bf-48ae-946f-58ccc2571bfd	c5bb9834-a08f-4729-9aec-22f9a2816184.rna_seq.augmented_star_gene_counts.tsv	e07772a8bcb07a6c2909fcab9d44bea7	4247690	validated
06fc39a9-8059-4ac7-9b2b-64f6c7d3b8a1	d826d551-cb0f-4d0e-b21d-a7b0c9010a62.rna_seq.augmented_star_gene_counts.tsv	5e3b2e0edf35596cab243856b3315297	4241716	validated
430184b1-040d-4b3a-863d-1e6c71009d93	73729b89-4802-4780-9e7f-cb160a04bb17.rna_seq.augmented_star_gene_counts.tsv	057325b61fba0dadaffe50c2125b7883	4219010	validated
427a04c9-9b48-49de-8a47-2adc4e1dd32a	fead73ce-2e66-4647-8b6c-b8bbdaaf30fe.rna_seq.augmented_star_gene_counts.tsv	ec942dcd0042eec6c74ef4c9f7cc5534	4248833	validated
43820fe3-a899-4e6b-9227-27e32edaefd5	fc70931f-4a97-4538-b055-8ed988ab601c.rna_seq.augmented_star_gene_counts.tsv	cb089d7be1f0d606a9ad54e5244702fc	4243947	validated
4382bb60-997e-4a1a-9cdb-3d8738806379	790ea932-848f-40cf-ab94-673eea700aa2.rna_seq.augmented_star_gene_counts.tsv	a0b221f948225f9bea77638969954abe	4233860	validated
440bdce7-eb0c-4661-b96a-e90d10e230d6	d76cd13a-0481-442a-bfe6-ad322fc3851a.rna_seq.augmented_star_gene_counts.tsv	6e3e51f2574e710987b86e0fc2e7dcc8	4230776	validated
451ecdf8-433f-4d38-8ab6-3cc8d428ed95	d7eb3fb0-7bfe-4f69-b298-41dde09902e6.rna_seq.augmented_star_gene_counts.tsv	ae14b0d5aa8904bb75c55cf5736c4880	4256048	validated
447e3faf-a5f2-4739-b2aa-c907f33b634a	4f3fa7c5-fe72-4b99-8a4f-9f487efc1ef1.rna_seq.augmented_star_gene_counts.tsv	0c2c06a95afeed8fa3473b357206a390	4254469	validated
45584684-6082-422f-abe5-ef918f8ee77a	44beea06-28a7-490a-b6bb-4e023230e51c.rna_seq.augmented_star_gene_counts.tsv	0e49970857c401cd32d811c27b8bff70	4252972	validated
45702d4f-2d23-4e37-88ad-565e44a18fa2	ce52c9b2-ab83-4efa-8abf-97475dcf892d.rna_seq.augmented_star_gene_counts.tsv	8873c55f4f253f5cf0d3542e5e74dcd3	4243302	validated
0710056c-2f04-4182-90ca-45492dd6444c	9d0f51bf-a66d-4ea1-8599-2aee772c165b.rna_seq.augmented_star_gene_counts.tsv	07842cf192dc9b24c0b238860fe2f9d6	4245674	validated
456bc30b-59f8-4427-b798-5b113ca635a0	653ddf67-d2ac-4fc7-8e95-b4a078e27806.rna_seq.augmented_star_gene_counts.tsv	83584bcd645ae56b666fafb2cd8c2deb	4242870	validated
469c052c-d2c8-4626-af1c-7276653168fe	f738acc1-0445-49e0-a279-3469620c8d4a.rna_seq.augmented_star_gene_counts.tsv	48acbdb33e01f8789e202bc5bbc873c2	4237018	validated
461fda5d-d6e6-4354-b035-c302cc43b03f	30285113-d411-475a-a8ed-1fb66be72f28.rna_seq.augmented_star_gene_counts.tsv	0b75d803bc4db03a6d066c4daf9fc6e1	4243567	validated
466bf078-4844-457e-8f59-7b0ca28024d8	ec60e081-f075-4c72-b1e7-62e1f1429fc1.rna_seq.augmented_star_gene_counts.tsv	8b9d2b58f89cefbbb3a9236a1548357e	4234823	validated
4660cd29-08ac-452c-9bb8-10e9d9e906ab	45f837c9-6b9e-4eed-ba56-9715b4a0356d.rna_seq.augmented_star_gene_counts.tsv	73434fccab79dbc24e23229ce0c9c39e	4242875	validated
4662f2d3-edd6-4260-a4ad-04c46ca54443	960df455-dab8-4c59-9a99-579cdabe4d19.rna_seq.augmented_star_gene_counts.tsv	1c8cc10703d59c360f3a02a99f32036e	4237433	validated
46933fec-1800-4da5-814c-30cce4ae2fb5	afd15ee9-ef38-4d14-b1c1-7f4267fe6a04.rna_seq.augmented_star_gene_counts.tsv	7ae7824aaef02fa2c5902b6b08862a3c	4243311	validated
477f941f-1fb8-438f-802e-2e7fe6552fab	5e36c4a2-fc6b-418f-80ab-dbd95b26a39e.rna_seq.augmented_star_gene_counts.tsv	759d854ea195e75919812cfcaf4fa545	4234882	validated
478c9754-5a19-477b-8b9d-0825f95f88ff	80982d2d-ce35-4251-a545-391c0d6295d8.rna_seq.augmented_star_gene_counts.tsv	67079dded2516271a203de481f72137d	4240162	validated
478a40b1-0f88-401d-92b6-4b58b2c56798	4fc53009-8904-4336-852b-ee2aea40f5e2.rna_seq.augmented_star_gene_counts.tsv	027d026916395cc4c55c1db186054938	4249203	validated
48847088-1303-4b23-8902-c0ca4ea5ae80	ff93cbad-7bdf-4e5d-81c7-95aacaa3bee9.rna_seq.augmented_star_gene_counts.tsv	e5f59d3cfc77db2320210c244d629a01	4245425	validated
481c702a-58ee-4fab-9559-434a45615aa5	dc3a76a7-bac2-43c0-90e2-e251e459c659.rna_seq.augmented_star_gene_counts.tsv	546857d71271f970a7b74366e3945cc5	4229633	validated
488399aa-ef3c-42d7-817f-9db11b9902dd	a8e0466b-d106-44b7-b846-c4fb666715f5.rna_seq.augmented_star_gene_counts.tsv	f554265cbe49c50e15d0a031a9b64bec	4245845	validated
490df7f9-4b05-449d-bf47-d7de49aa50c0	5cbf0ea7-4f5e-4dd7-a93e-8eb12a22d4e6.rna_seq.augmented_star_gene_counts.tsv	db628dbcfa08fb53897f94debec5b535	4248102	validated
4a5803a6-942a-4992-8b9d-29e1091b10f6	2645561c-8313-4196-b321-b4a83879df88.rna_seq.augmented_star_gene_counts.tsv	85cefe3b7007b9c1c9200d35ed1be393	4240543	validated
4a2ad226-ed26-4f81-af7d-9d8b6db7cdd4	f9683515-b944-4c7b-b41d-ea105bd37a5a.rna_seq.augmented_star_gene_counts.tsv	5c8f1426ea7a18aa58f848a5f5a41cc6	4244841	validated
4af55932-ab7a-41e5-aa7f-fb16ab18c629	668e1e67-cc4f-40fd-b921-23aec5078635.rna_seq.augmented_star_gene_counts.tsv	f6ee5d18b7559e79eaa07b2d536e3d05	4239240	validated
4af2ea24-60fe-4fc1-858b-68ed98855082	8f1c0479-48ac-46e7-a2c2-973a8a6c4747.rna_seq.augmented_star_gene_counts.tsv	da1f15212ba112d864b94d90ff11dc4b	4224174	validated
4b558a24-b10c-4d59-a921-10e6a3a9fb35	3621ce2e-a1eb-4a45-ac06-779a780b0b99.rna_seq.augmented_star_gene_counts.tsv	bacf26b636b4a4e27a8292879179c314	4257373	validated
4b445a8f-b60b-44c3-b501-de93010172f7	ce098c6d-1b12-48df-bbbb-4f1ea8788942.rna_seq.augmented_star_gene_counts.tsv	29de4115d6407c183370b2c903aba307	4237908	validated
4b8ef410-8612-4c64-839f-47770deba446	9e785594-f00c-4805-8901-66c73fe2588d.rna_seq.augmented_star_gene_counts.tsv	4ad7534633ecd0eba1d29789cc76444f	4234909	validated
4b96ee43-874c-4fa6-b5ce-08caf37ef2e1	d27304e0-1b0b-4fc3-8e0d-af2c305d30f8.rna_seq.augmented_star_gene_counts.tsv	edbc471815bf00b56272e70251d444fa	4221794	validated
4c9005a5-2cca-4cc3-9a6d-09eb76d780ab	fb9c23f2-8694-41ca-a126-a5a131abeac1.rna_seq.augmented_star_gene_counts.tsv	22267d02f261cb4a58fd249ed147000d	4247208	validated
4bb6eb79-4256-4b19-b158-883da969a582	90950125-1b6b-499d-97e2-5d6b78b3e6fe.rna_seq.augmented_star_gene_counts.tsv	ca15f07112ba0bc6a04aca3698f161a2	4238048	validated
4c2a67aa-54ef-405d-a498-45c1790380da	4e75f67b-99df-4ad5-a2ca-1877a3d45655.rna_seq.augmented_star_gene_counts.tsv	410b5e73bc151dc82508c7a03ae21897	4250650	validated
4bf6ebc1-575d-49e4-9f66-068b537373c0	767425eb-9fa2-45bc-a3ad-ca8dbafd373f.rna_seq.augmented_star_gene_counts.tsv	c351c0df0967e08167ccf1bad4aa6e27	4246578	validated
4c2bb8e3-2527-466b-a3bb-0f36c3b2a3e7	2d1e176a-adc9-4d8a-92cf-5cba5ab8e486.rna_seq.augmented_star_gene_counts.tsv	f18b1cb250955746893716a393fb20ed	4242224	validated
4c60d168-b545-46a8-8c37-81972a537a83	56f3a401-cf18-4d25-b4af-6bacca469041.rna_seq.augmented_star_gene_counts.tsv	d39a67e51e0f8e419590ea4d5a0c940c	4251185	validated
4c57cb4f-b4dc-4cfa-9af5-1447422c5b95	171e095d-2236-43c8-9670-23608e6cc8ab.rna_seq.augmented_star_gene_counts.tsv	d76f9be258dfba8ce49cee4b93aaec0f	4237013	validated
4c8d0d1a-dbd3-4124-8458-dfb61f61f11c	e17707f9-a0db-473f-9dc6-608b62e74689.rna_seq.augmented_star_gene_counts.tsv	d66e7d4921a6a4c077328fb9372aed7b	4249703	validated
4c941474-f3e0-4735-bad0-cff8894fb08d	d474de4c-c01d-46f5-92a6-7513f7a38eed.rna_seq.augmented_star_gene_counts.tsv	55b76a93d57ca890c036fd419fccff4e	4256818	validated
4cac7145-605b-43d2-a1e3-309971cbe173	94e93460-c9fc-48f9-a2de-3722231f54b6.rna_seq.augmented_star_gene_counts.tsv	6a6a702b5f75a8c6eb8e5b768b30042e	4244520	validated
4c75e72b-db9f-425b-9f14-946ee801071e	b3d432d6-0b86-4407-98e2-99c1971283a8.rna_seq.augmented_star_gene_counts.tsv	b861224716d67178066c7615edee72ec	4250972	validated
072cae2e-f4c1-4a3f-85e1-6f7e35a65108	91941243-48d2-4416-b104-0affb8c46316.rna_seq.augmented_star_gene_counts.tsv	94ac78e5d13063dc085b7127a8377af2	4244322	validated
4cafa8be-69f1-4c1a-87fb-c71df6de6a74	2ed88c3e-bf61-4e2f-b06c-0b93c9f9402e.rna_seq.augmented_star_gene_counts.tsv	dbf90201803fa90cf7c05593080306dc	4253137	validated
4cce67eb-0cb7-4c8f-a81e-0e521c2b0168	05f4836a-8db8-4dbc-a996-090887bf8a64.rna_seq.augmented_star_gene_counts.tsv	fb2875737ffb9fa6fa13ae3c903f683e	4261955	validated
4d2cc90a-574f-4184-9a1c-86af222e9bb6	15933e60-dee1-493a-a4f9-d5791dd15325.rna_seq.augmented_star_gene_counts.tsv	21dd8c85d0731ad404eaf79d9303e783	4250260	validated
4d0dcaac-cf91-4737-931d-f308fb20df9d	a0baf653-6f10-46fe-959c-54268fbc670e.rna_seq.augmented_star_gene_counts.tsv	9aa0e4f21a6175192626bfa78e68e2da	4219849	validated
4dd3d7e2-8a60-41e8-8812-a06f413afe2b	49ec7f30-d687-4124-a3aa-17bffb48ce26.rna_seq.augmented_star_gene_counts.tsv	4f066c0a9719e3efb4a953ad9436e6da	4249844	validated
4dc3285f-fd32-4a3e-ad59-28597ab5323a	9918029c-763f-4458-b929-a4db95fd5e1a.rna_seq.augmented_star_gene_counts.tsv	ff9f1e30e6da0613c750b6e6597b48c9	4247222	validated
4e261db3-6727-49bc-8a2e-77a7a30b4fa7	3a264c56-869b-4572-89d5-12894386a0de.rna_seq.augmented_star_gene_counts.tsv	ea2ecd06445ac7e05cc6e8e9dbcbaf1e	4243123	validated
4df2233b-3bbc-4d20-9abc-2a09b3f37383	eb0f8bc7-5f47-4174-8e85-678bd011bc3c.rna_seq.augmented_star_gene_counts.tsv	2a9f52c2eadf6f18224c9f2f8778e873	4251762	validated
4e98f490-cbdf-4864-8cc3-b5f9d3c95146	ef2a6bd9-fe3b-4b67-942c-89f3a34813ad.rna_seq.augmented_star_gene_counts.tsv	40b2492e4a2d3dff95a3d9f91560898f	4239942	validated
4ec56a4e-a3ce-4511-a517-199e2a535b1a	d898e588-a74d-435c-b930-b96c266ff580.rna_seq.augmented_star_gene_counts.tsv	7b6ab17da013c0425feef6616f4458ae	4248732	validated
4ecc1f1a-8ff4-4552-a5e8-7a9652b6d1d5	df45fb41-4511-4dab-b865-fcdfcda0400a.rna_seq.augmented_star_gene_counts.tsv	af51e54b9dc2f6aecd39ab26d2b79824	4238832	validated
4ed31cce-6d4f-4c79-a4e4-80eaedd1c4d2	5b6b8058-474f-4a6a-84c6-0eab99e3b2d3.rna_seq.augmented_star_gene_counts.tsv	ef845f5092152bbeb639b545cc84064b	4221574	validated
4ef3b472-5fce-4e6a-a835-659cc3fee694	cf122ae0-0be8-43dd-a0b9-01fff585186f.rna_seq.augmented_star_gene_counts.tsv	41f07438e21ddea6245cf43f6b5c4285	4248692	validated
4f4862e1-abfc-4577-bdb2-a96759ef2b53	7ee4348d-9975-42ba-b258-2334e089395c.rna_seq.augmented_star_gene_counts.tsv	ab39936550ae58e3408d7f6c413cb06e	4255586	validated
4ef4f9f1-7883-4fff-91c0-223cac5f1887	dbb3747a-aafe-421c-bb21-84a0b82c6a75.rna_seq.augmented_star_gene_counts.tsv	202fa31be24d15209e18557651fe771f	4243368	validated
4f54add3-c33d-4bc9-9e1f-c75f52d15f1e	2e4316d2-5fe5-4ee1-9b22-73f4c42b6202.rna_seq.augmented_star_gene_counts.tsv	49fe7f3c7f7fc86f310fe9cb0bcc7ab4	4255418	validated
4f464ced-080f-41f1-9a00-955db0d5fda6	dc76c717-eaa0-49d7-a228-2fce7a536e42.rna_seq.augmented_star_gene_counts.tsv	04404aa56bd6e68b44acf9906e7266c4	4262264	validated
4f89dad8-a12e-47d2-a7d9-c1b90f1bd61b	99f6995f-acee-4d0d-889f-91b0631d15fe.rna_seq.augmented_star_gene_counts.tsv	180b0dc7bbb887c650bcf060578c41fe	4229180	validated
502fcba1-9d3c-4117-86fb-70a26c090692	36998e69-e955-49da-b859-2092caff19cb.rna_seq.augmented_star_gene_counts.tsv	7481a7e0f7ccf02b7a4627ff2c64b927	4247367	validated
50260fba-c435-480a-9bb8-f2839ba499a4	1d390e7f-bbbb-45b5-9466-d199f19106b2.rna_seq.augmented_star_gene_counts.tsv	0a64750cfc68841be35cdbe416adf7f8	4235352	validated
5039a492-4dc7-4191-9edd-187cb181da2d	0cf58c62-a75d-413b-8ce3-4d90f4688b04.rna_seq.augmented_star_gene_counts.tsv	f48d8b448aadf0e611037a60f27be8ed	4243155	validated
07478a1d-adbe-4fa7-858b-0edb74171eec	647221bc-8100-4bb5-86a5-973fb67fde0b.rna_seq.augmented_star_gene_counts.tsv	ab78b39d0de588f66eccb7debc475b6d	4236038	validated
50721c97-1a23-405b-b7b3-2955e4c62e5a	00063026-2a67-41de-b105-f80dca277978.rna_seq.augmented_star_gene_counts.tsv	3fb7a3e813e43c3d1dfaecd082130385	4234333	validated
5064b439-81da-4ef3-b2de-bbca8d3a07e7	bcc561a3-5de8-4341-a5a6-13e19214b2b7.rna_seq.augmented_star_gene_counts.tsv	b71ff0037edfbca02a563999099f0cf9	4250750	validated
50e8fce6-5775-41d6-bcaa-73773db999e2	ea55206b-29c6-4a8b-9219-cfd28c29117a.rna_seq.augmented_star_gene_counts.tsv	62b8e0d97332ddd15f740dde2b9daf76	4241350	validated
50c7c034-fccb-4eb1-b8db-e0a5d9e50172	d820ac02-a30e-437b-b20a-3e92705b7b81.rna_seq.augmented_star_gene_counts.tsv	02094f85d2455a5a0d197798716cc7af	4237798	validated
5113a198-1bfe-4d4e-8e17-4c8e3359061a	9dffcc09-6ccd-4f12-ae6a-1b8b93fcf29c.rna_seq.augmented_star_gene_counts.tsv	56c769774e17895e8f381842e19942bc	4238195	validated
511ca25f-0b7f-4912-9b79-ed551721a420	b3ea108e-0ab7-4340-9da9-b7a8bc3b942c.rna_seq.augmented_star_gene_counts.tsv	f76170ae041cdb3026aa8554e5dc6a4f	4226590	validated
51a3cb9a-e745-49ac-af0e-3a750f9e7521	df6af593-6a85-4f5f-8dbe-c32df5a85ef6.rna_seq.augmented_star_gene_counts.tsv	e3b1abcee920570435311e0b4475691f	4237560	validated
515f8866-8744-44d8-9e4b-0e734d0c201b	c5d73777-b7f3-4107-9efc-afde92f70469.rna_seq.augmented_star_gene_counts.tsv	d93f2511d555d1d07fec2dd9375e61c2	4235496	validated
5428e771-3ea8-46d1-842e-50a270d26bd3	8dc201bf-b152-458f-86ee-347744a1b9bd.rna_seq.augmented_star_gene_counts.tsv	d2bcf0ec1a28abd55c030395b3b222ab	4233719	validated
52151eca-7819-496e-bf31-4875b68d429d	34478743-530d-4d71-a124-90ad54ded5c1.rna_seq.augmented_star_gene_counts.tsv	1a84f1a5617efd6f294af14e5fd515fe	4245902	validated
5599b7dd-7c2a-4037-ad77-11a0b4ddcb54	6cbfdf8b-fd71-4b6a-b360-1573ee5241a1.rna_seq.augmented_star_gene_counts.tsv	46cd73fb74d2a995678e71e2e8920b45	4249344	validated
5461f36b-c2a2-4a6a-8b17-444c143655fc	df539d11-132f-4320-9365-14d529ae2186.rna_seq.augmented_star_gene_counts.tsv	9513d951b29532ef9f873530a400f995	4241823	validated
56209bc1-f94b-4aa4-a9dd-757003f36fd2	2ae456c7-57fa-4146-9b29-2d4129f0cf7c.rna_seq.augmented_star_gene_counts.tsv	52a0419513d42b3c601d7054d8663121	4247625	validated
55f42211-4119-40a3-b5e4-329e913ef910	9f5a0552-a0a1-4aa7-a32d-7a1951889cdd.rna_seq.augmented_star_gene_counts.tsv	9265bbb3cc2685e8262ad2cc8a20d81b	4252591	validated
56081713-6249-4a3f-8498-277e688d1ec9	db5f53f3-6438-4f23-9683-ee16244d98b9.rna_seq.augmented_star_gene_counts.tsv	1043776be882618cf2b98f835d658bb4	4235320	validated
561bb38a-f9b8-4a0a-b03b-fbe70859869a	cab9ff29-e575-45e2-a411-1bfdc2e2610c.rna_seq.augmented_star_gene_counts.tsv	d61000ee398e7cd3cb03fe42227c7154	4241658	validated
[truncated: 146 more rows]
