# Supplementary material for: MOBILE pipeline enables identification of context-specific networks and regulatory mechanisms
Source: Nat Commun. 2023 Jul 6;14:3991. doi: 10.1038/s41467-023-39729-2 (PMC10326020; doi:10.1038/s41467-023-39729-2)
Supplement: Supplementary file 26 — Source Data [file 41467_2023_39729_MOESM26_ESM.xlsx]

## Sheet: Fig2a_1
RPPA
	'ctrl_0'	'PBS_24'	'PBS_48'	'EGF_24'	'EGF_48'	'HGF_24'	'HGF_48'	'OSM_24'	'OSM_48'	'IFNG_24'	'IFNG_48'	'BMP2_24'	'BMP2_48'	'TGFB_24'	'TGFB_48'
'ACACA ACACB'	0.0536135015208460	-0.220902811995203	-0.889491936088261	0.436541721566894	0.488198622970192	0.194653332061527	0.222797520650272	0.267223478818687	0.271230081520511	0.231263339238185	0.0275509293065237	0.285316246646302	0.295222798043596	0.201482550467046	0.410991699499421
'AKT1 AKT2 AKT3'	0.670791488454112	-0.133822404371569	-0.316532258299415	0.0758683009208257	-0.0508927783149279	-0.161319421714838	-0.000587414386092211	-0.349376505527682	-0.644197346826657	-0.0980783024032978	0.295532399846218	-0.0656081955898443	0.245374729926768	0.0974771507406789	0.335229042383896
'AXL'	0.00745516219525102	0.0561566447736809	-0.525701276619378	0.593287076173951	0.594990897414856	0.146768257270417	0.0457721185481626	-0.957034510842433	-0.707967349597479	-0.0675077947175292	0.0507728638333992	-0.135798534671826	-0.0940135971238976	0.189766686364601	0.518414309627482
'ACTB'	-0.0892512056560509	-0.264321957220799	-0.473173877804690	-0.0796594087762989	0.0165835675753398	-0.127268983945951	-0.114664081724578	0.0448973773923166	-0.117066818283785	0.274845733043337	-0.142129592518330	0.126145874704719	0.315844246879634	0.685945403102448	0.626854628885768
'BCL2L11'	0.0412102816382690	0.997121697065767	1.05779263954770	-0.0628305434674766	-0.0736456808542107	0.400261924280371	0.605145403771243	0.183913449672645	0.935662850952538	-0.0753227901634041	0.340944327033408	1.12026244634741e-05	-0.185143133394039	-0.413846513481300	-0.445641292914915
'MYC'	0.177106571801339	-0.280621131641666	-0.318142819607446	0.322685505548090	0.394548895977395	0.129529132170238	-0.00561599800759121	0.170454365610285	-0.0619847772436641	0.117308256251909	-0.590369996070525	-0.00958136154809850	-0.128816356701059	-0.618934071313239	-0.486723126228983
'RAF1'	0.130046632005411	-0.726477528298592	-0.723138789842088	0.377480405784755	-0.00416880222707616	-0.133317172815793	-0.590610374659516	0.155636847507176	-0.463535078829327	0.265448185174028	-0.267272605041451	0.279196938737081	0.102887154418114	0.544631253906918	0.445475907697186
'CASP7'	-0.0148799414496230	0.625231607486169	1.10691769268750	0.00731776587013631	-0.0998228319484332	0.0327920626285433	0.0388695694816404	-0.0806700972299454	-0.00578890181811436	-0.0268252084139986	0.874168772159018	0.0249627287678886	-0.0803316997045520	-0.0638678211411958	-0.114110107666809
'CAV1'	-0.299781873076271	0.209745906755625	-0.167402155042428	0.547489704083717	1.15285343972168	0.372884437332364	0.974295388016017	0.0190723603895187	0.0396572642662078	-0.00450250302490024	0.0690358164290839	0.179086140647358	0.661586585659627	-0.00485206795212219	0.460112772121453
'L1CAM'	0.244589346877169	-0.250280401600669	-0.803798473853726	-0.0706990982869272	-0.414327758275271	-0.180467555123938	-0.526628288615190	-0.566223374557883	-1.21830811452707	-0.784079111644208	-1.20363620153469	-0.332916140508943	-0.490902849804474	0.813351664898595	0.942267503652152
'CDK1'	-0.0481634117216132	-0.437767427574030	-1.55902715172152	0.236553164146727	0.342059391857492	0.0598966782609845	-0.271914870441955	0.316944219440946	0.0242954306692775	0.00777955440375264	0.0666760902991132	0.000926299819750278	0.0904878836376569	-0.195245370601916	-0.0207695262329173
'CDC2'	-0.152563426783453	-1.98770880878947	-3.04306895673653	0.649329676070661	0.570848149981063	-0.0739864614267492	-0.746943030033378	0.0781789706884921	-0.940568501335495	0.174010455012167	-0.594716079929311	0.0248716167482454	-0.114631019867764	-0.535684777045026	0.100912198289365
'CHEK1'	0.0705228826660230	-0.720714769103615	-1.06535140281611	0.209007850894139	0.310790075317639	-0.0629660653269313	-0.533960570084223	0.276430552311298	-0.490866259360626	0.228012096558043	-0.548121007372475	-0.00584924818484015	-0.0141336020407764	-0.129622536872626	-0.100687251295047
'CHEK2'	-0.173019859213237	-0.502955558700237	-0.183230098219406	0.0436308287327471	0.00194224813305201	-0.195699490016862	-0.331660688021162	0.139625594794718	0.0675182892590238	-0.0158930680196126	-0.107848196458096	0.111934203606539	0.167539824583454	0.869512499993190	0.598910744579123
'CLDN7'	-0.197509149878783	0.694055541539355	0.511206491947304	-0.184116390912552	-0.0422336479049370	0.444294177324644	1.07459535019761	-0.352795817099753	-0.190027964701189	-0.369880446383829	-0.484711944002315	-0.153970624916680	-0.149798588592766	-0.362568263259027	-0.754480720468206
'GJA1'	0.0750879918807550	0.196178486063923	0.502571835422260	-0.102370243798476	-0.195605993294721	-0.110244940097949	0.0363684199707891	0.258772889359203	2.95547558635537	-0.296622465251291	-0.271601410182956	0.0588826316909318	0.0370011650164514	-0.158938301092433	-0.297776711645948
'CCNB1'	-0.304136301300004	-2.29485673678480	-4.01566627008341	0.619577025456287	0.639528806522988	-0.0605104920250727	-0.806326831078327	0.261824501982087	-0.684156825918071	0.412400298585622	-0.619957873894863	-0.0311098223300786	0.0195690382370014	-0.440758317259556	0.132342312594023
'CCND3'	0.120996708671766	-0.586389960016266	-0.677027923533727	-0.0168001851587453	-0.0777708064518358	-0.238708685010133	-0.452755989454193	-0.127646809286379	-0.527702599460550	0.169917145217395	-0.819470253868092	0.107448233786454	0.137873903099713	0.637916819774192	0.404568709374577
'DUSP4'	0.0806160326480876	-2.92829069977113	-2.65376105634501	0.256920026976177	-0.0115875888501136	-0.845674911822471	-1.86310333708903	-0.340206459650018	-2.37060080036030	0.167955137996056	-1.00057359718742	0.164284866225205	-0.0707138619848807	1.02457137032985	0.639540667658309
'EGFR'	0.0391232997462527	0.295526061250708	0.0946805643656513	-0.188558613639205	-0.347042183270257	0.591160552949434	0.929644046343301	0.572574560363175	0.638502655044420	-0.707036041082149	-0.857237666829634	0.0390050514774370	-0.0633111516270848	-0.262437947798246	-0.356842601959471
'MUC1'	-0.0586056374936222	0.339947305683698	0.647882991240643	-0.815398704637573	-0.881209993899900	-0.0283700386887224	0.647228742879174	1.01407356375312	1.36526884384941	1.45468393654709	1.35954655338632	-0.900716213018046	-1.57813351944913	-1.01974580375104	-0.925590538117476
'PTK2'	0.587880114445445	-0.217584904146108	0	0.177647058399938	0.451099612287247	-0.0321520998514219	0.308172013978087	-0.347772883824267	0.345575980548280	-0.590824027694764	-0.185380727766428	-0.295843953966429	0.664536165470648	0.566254355824092	1.08355706106766
'FOXM1'	-0.165369169697503	-0.968983456405805	-1.03171397163929	0.300392419671428	0.342500976524746	-0.00624874552162946	-0.497613010716729	0.113527602161238	-0.598704696902327	0.135069552761816	-0.365027394587663	-0.0473012969769291	-0.104533227272849	-0.425906439166478	-0.0818921058317455
'ERBB2'	0.00787179474461281	0.315462462352517	0.322298798568945	-0.209307103049731	-0.352668695302966	0.250827802755739	0.451712102822480	0.191936272343464	0.438879417598729	-0.297214825608859	-0.778637892769040	-0.195791446110709	-0.417163598489187	-0.0481200767010571	-0.142378613572168
'ERBB2'	-0.0234210120719615	-0.711540449314561	-0.609367860433693	0.146735126383528	0.0201072483408369	-0.554559423132656	-0.506617716469085	-0.398087514399720	-0.405239244939406	-0.120250790976046	-0.653268244732836	0.369290288677209	0.266991332294022	-0.123361107669551	-0.140631657748740
'ERBB3'	0.379596754076994	0.590780325123396	0.873475694650338	-0.323624671002469	-0.801935377249560	-0.0916300613034977	-0.339922173856522	-0.327882058346716	-0.397526362629623	-0.327531304697212	-0.551422792499876	-0.212769150465056	-0.559687224409909	-0.185554976862353	-0.621551995824783
'HES1'	0.275153182925324	-0.323938289087281	-0.458515877562098	-0.0341298029611912	0.0861837802281183	0.170612142310444	0.141567892748191	0.123107993365349	0.222005554491368	-0.852273883093891	-1.10290367620646	-0.0289431522505551	0.0500507315399799	-1.09032524809982	-0.830901280969947
'HIF1A'	0.145258252101870	-0.372664846710731	-0.357176718996580	0.0522289458636615	-0.226474913511569	-0.291018814705988	-0.525250180344012	1.25192756811126	0.888711168230986	0.225411764809531	-0.488729255730945	-0.00414485754900707	-0.236481354830398	0.287995890432335	0.0768016327350944
'HIST3H3'	-0.279480741988602	0.607028731469099	1.42080972687979	-0.234177690269717	-0.324883173241806	-0.0643155774625146	0.155138208445270	-0.250912065496663	-0.381882069100487	-0.252353171786494	0.114518759639798	-0.131834404833303	-0.387515571912398	-0.317507534983769	-0.445439986118189
'HSBP1'	-0.319490702503291	0.531562178663324	0.562756601512434	-0.370306317674070	-0.659613569963584	0.148957306784470	0.371566679668496	-0.417663396265096	-0.463039489526223	-0.385640983178592	-0.594187579245257	0.112205828701744	0.341478825535819	0.611591709054139	0.186879795979840
'IGF1R'	-0.118411228706216	-0.117556227981914	-0.136545479496351	-0.0844182217048259	-0.0927535338991524	-0.105641687347315	-0.164559554171636	0.637486478875648	0.948956418090800	0.0505962738359499	-0.0431601585055289	-0.192262553336444	0.00385066943802228	0.360205244992753	0.299787251639905
'IRF1'	-0.0343176408284895	0.0865204142782517	0.0992911530700632	-0.124050881692222	-0.209661751926530	-0.137559381826579	-0.0419450911466661	-0.0759780032684237	0.100253659066518	2.05294802562388	1.84060298692340	-0.145079173435027	-0.150676333288506	-0.155785241421062	-0.137291390824488
'MAPK1 MAPK3'	0.567492018111100	-0.503921823125504	-0.345042564414177	0.118165629634577	-0.329794314870107	-0.246378041908584	-0.313829309705608	-0.246472272704732	-0.344339986471418	-0.288136987455114	-0.172610198003778	-0.268988843786780	-0.0708432054066996	0.394475837167740	0.642307573772134
'MCL1'	0.0181067107157292	-0.436876973073865	-0.229836625932983	0.301616717964487	0.104320960272250	-0.00219866553616559	-0.0133543872444483	0.507445386981964	0.0502349681980051	0.788887745640356	-0.542366003269999	0.0616596141155095	-0.303601954339576	0.000800620321326784	-0.414519702585453
'MTOR'	0.0144635492896172	-0.636512685167225	-0.667451564445171	0.301524671155664	0.316926190878172	-0.0508260356304936	-0.0836318135187866	0.152568806077274	-0.254611777601508	0.349077369760948	0.286459054914501	0.238143180356098	0.334706418382108	0.429515568643744	0.389259293868183
'MYH2'	-1.31913900768790	-0.361736300731676	-1.73720791393073	0.516456126785937	0.517309054853719	0.0103612382311898	0.759778415721486	0.605441130723040	0.640654833713356	0.815040682676717	0.958827558240050	0.339206797691864	0.948334025327125	1.05099912281951	1.77808870190414
'NDRG1'	-0.0810856400305603	-0.102432368383012	-0.0233505049923569	-0.0354702626988071	-0.484824355474500	-0.0968242109484601	-0.00250941296748469	1.73042576537338	2.13780254549241	-0.332065762671935	-0.849115732471571	0.216375496697005	0.0301085305368658	0.467673303379869	0.272553614634117
'NOTCH1'	0.111206459915036	0.626498752666202	0.277271060133385	0.181793183614288	0.539084118751598	0.550162141647984	0.979474054391685	-0.193881183942909	-0.0995115478000786	-0.0505848392064942	-0.108363293181068	-0.105448760344069	-0.0562425965759898	-0.231801494911546	-0.214098051228972
'CDKN1A'	0.439922098801804	0.758648128220305	1.15298850250024	-0.294122124487709	-0.943009726742796	-0.302687076158066	-0.470600207585156	-0.430517261319911	-0.361727254562861	-0.324336044509072	-0.553658659199071	-0.362356428334072	-0.691653384521993	-0.168005894586269	-0.648137725144974
'RPS6KB1'	-0.0247335506199686	-0.973195886017521	-0.750436451877382	0.302127772392082	0.0820287619569889	-0.0611621133473761	-0.355775076234813	0.203916152217547	-0.453638041772622	0.451551875100399	-0.413811752349998	0.278456291803488	0.186826569374535	0.516318743751907	0.334092258289610
'RPS6K'	0.0809271807720973	-0.837664805269855	-0.907726262063351	0.196510311900148	0.0423604617946659	-0.282518011436303	-0.479305821105781	-0.0319173023973367	-0.485314146030590	0.183273726161095	-0.201134165579715	-0.121236256198772	-0.0225504059401668	0.435744321921751	0.468512743218683
'SERPINE1'	-0.0416267998803473	-0.206030405036346	-0.973548623764440	0.129573879324511	-1.03998925075018	-0.260575189910247	-0.788255452757105	-0.236840015618396	-0.429921373940865	-0.226190065210192	-1.04313304639445	1.11434259528814	0.746804177275222	2.02324361653866	2.10195818685383
'PAR'	-0.730393120944690	1.21921218781572	1.79695483809463	0.103251613161359	-0.349452307868871	0.139865174810903	0.325084702581204	0.791035807216868	0.336354924175209	-0.350978730620319	0.182547234990260	0.808204043250767	-0.204309573422191	0.205963786314004	0.232030442447936
'CD274'	-0.0226763417498411	0.0100605590631548	0.0710927556696713	-0.120037127330088	-0.0872367849253239	-0.0822244339397417	-0.163579201247764	-0.147427585357889	-0.157803254557576	0.957044961522832	1.06036140883330	-0.127835692219065	-0.190742529584151	0.0691477675185884	0.0756174896329761
'PDCD4'	-0.121300855876044	0.276428330619497	0.410147849995002	-0.00253894037975610	0.0359580955049161	0.387704298980590	0.479791758991467	-0.160408189457557	-0.278267132652242	-0.326961409259883	-0.480628323664366	0.103965076581269	-0.0518485472762087	-0.340963083512082	-0.507934964844190
'PLK1'	-0.389458647242284	-2.05658641813055	-3.57777844818309	0.698761256843769	0.521159269508680	0.0712653193933144	-0.696038804820681	0.246229154599344	-0.958174618572386	0.490064040002085	-0.866562838769462	0.245631809823176	-0.109198810469782	-0.288763692306303	-0.0979026751437059
'RBM15'	-0.140087631497256	-2.38004712165527	-3.08329730190717	0.600294960734324	0.693728404769238	-0.0981994360261318	-0.742717452728181	0.387378093204699	-0.919668562091827	0.728673415279701	-0.359233913635656	0.106873300198029	0.0779172859807736	-0.149817068748829	0.135112554465562
'RPS6'	-0.0927348418803337	-4.32413059785193	-4.52733518159340	1.18402690364822	0.481468430413124	-0.769380345316203	-2.05063677344083	0.405207150500954	-3.04011022738793	1.01694578197654	-2.77685202289176	0.718763301168794	0.456044432505874	1.45387909379931	0.984828777062890
'RPS6'	0.0104700385976349	-2.79376888318617	-3.06775987361883	0.673398423723677	0.387957379688589	-0.327910983980444	-0.900585461785699	0.315837463556714	-1.86574526035407	0.677610455472004	-1.62216215611119	0.506783834934552	0.257621247777353	0.825653733825070	0.747275796984475
'SOD2'	-0.0969610191400841	0.322779108170910	1.00724991064842	-0.281935211037333	-0.488556055525567	-0.0967430478046594	0.0895229838779882	0.360117884847490	0.858103211782182	0.376997335753804	0.932606348165158	-0.182650211739666	-0.100970454895395	-0.219945703326658	-0.349604181878331
'STAT3'	-0.184193818439253	-0.0656077117465853	-0.247774376269644	0.203567185831506	0.290996482048816	0.101414802800850	0.363052328018894	0.378088920512700	0.382864573393008	1.10591552806680	1.15505931789589	0.120047754541519	0.429276810246437	0.155605673225664	0.556983770233555
'STAT3'	-0.0826026972672476	-0.108276270854316	0.113574132276518	-0.292994543097414	-0.0504157258007291	-0.290557413692688	-0.181001299480943	1.57237199599446	1.46013130165629	0.282610014540908	0.157070268697610	-0.546676426461695	-0.303436329296615	-0.0892048243741716	-0.168620767996596
'TGM1'	0.144120651336814	0.128681078453467	0.0451795418574005	-0.0429312614584459	-0.0790682497203403	-0.0878431884557068	-0.0677710573796994	0.0180002293987698	0.0755520772720844	0.0198501929624467	-0.00980949900804418	0.0152447590341628	0.0519199525642635	0.602706017535717	1.40594222165962
'TRIM25'	-0.272331194975159	0.0401438691156179	-0.249686300065652	0.297386174773696	0.141478382231015	0.194178338964935	0.265217251181095	0.457398481186792	0.742805787357104	0.962838158750464	0.979198919229984	0.0425178938773442	0.170505385810532	0.0493548431232660	0.242948818661438
'KDR'	-0.165596069367751	0.0160730469449930	-0.363228982878067	0.198747841778300	0.103700918643206	0.0914818492346436	0.110209175563855	0.459973452338878	0.518118822542141	0.645411794270165	0.726100741069684	0.270402706226710	0.287079767050233	0.619260540050943	1.16566860111082
'EPPK1'	-0.180323115025116	-0.392902491274678	-1.10341991390773	-0.0219222847153650	0.0140591952807155	-0.0746806192579461	0.121664299349596	0.120315390019557	0.508185587281034	0.519138045468717	0.638660273877049	-0.178701246116538	0.0600858829041227	0.463371780547571	0.855793677007698
'YAP1'	0.485759458868297	0.639619999405690	0.982313783172638	-0.336442716436217	-1.23348795728456	-0.268079770536930	-0.567554324210921	-0.428915252120419	-0.547219342923629	-0.362114421942269	-0.896824112892580	-0.308111862782581	-0.975835049829500	-0.279912416469467	-0.823574292125944
'YAP1'	-0.117745183709577	0.230543663336988	-0.290476255126070	0.273753010683338	0.389491502868249	0.293254804993728	0.398845490328891	0.379749460340884	0.584505379427180	0.123311712651657	0.447378071155568	0.0474109233127539	-0.150488489823888	-0.648769393381149	-0.113907764176764
'YBX1'	0.00942982506785634	-0.849095970501399	-0.748261375304547	0.348543625168703	0.219888182617464	-0.229361115251868	-0.469877673288922	-0.00630511485410305	-0.483635185108787	0.472631240926575	-0.246955866416675	0.146507210058726	0.0548174194196290	0.343950212916371	0.161739236698422

## Sheet: Fig2a_2
RNAseq
	'ctrl_0'	'PBS_24'	'PBS_48'	'EGF_24'	'EGF_48'	'HGF_24'	'HGF_48'	'OSM_24'	'OSM_48'	'IFNG_24'	'IFNG_48'	'BMP2_24'	'BMP2_48'	'TGFB_24'	'TGFB_48'
'C1orf112'	3.75611	1.50964	1.27854	4.13775	3.88174	3.56728	2.72835	4.05262	2.88868	4.1399	2.89938	3.63243	3.53085	3.44895	3.4607
'CFH'	3.42547	3.99582	3.84631	3.12331	3.6105	3.72205	3.98667	4.65307	5.8269	6.84922	7.64427	3.01732	3.07763	2.38166	2.76863
'GCLC'	6.1624	6.42258	6.28477	5.7178	6.09597	6.4505	6.63287	5.01703	5.32633	4.71398	5.05972	5.78209	6.06289	4.54364	4.89882
'CYP51A1'	6.18107	5.27311	4.94367	6.24393	6.49106	5.92951	5.84859	6.15142	6.36782	6.47942	5.85171	6.34232	6.44157	7.00973	6.60691
'LAP3'	5.08751	4.81342	4.82755	5.11174	5.18207	5.05767	5.03293	5.06141	4.86187	9.49507	9.60967	5.05668	5.05712	4.72238	4.85833
'CASP10'	0.401062	0.488804	0.442312	0.351225	0.486992	0.49158	0.424204	0.559862	1.25595	1.85982	2.4124	0.460342	0.447677	0.511012	0.629606
'SLC7A2'	3.27605	2.98	3.28708	3.58377	4.10322	3.16627	3.35845	3.82032	5.74495	3.30735	3.28947	3.61089	3.98699	4.75445	3.43383
'CAMKK1'	2.96826	3.40436	3.56152	2.90835	2.95953	3.09991	3.21502	1.92093	1.97871	2.05153	2.37602	2.93466	2.82349	1.97716	2.09426
'PDK4'	4.23096	7.39816	7.27445	2.85219	3.01814	5.39703	5.56726	2.00565	2.95498	2.69676	4.01208	3.78776	2.82418	1.55513	0.840908
'MCUB'	3.68139	2.40454	1.83373	3.96766	3.83004	3.67832	3.35469	4.65447	4.2689	5.99528	5.54669	3.45952	3.73375	4.78213	4.15833
'FAM214B'	3.90398	3.88725	3.60981	3.73602	3.48536	3.59493	3.74727	3.69246	3.47392	4.48409	3.9714	4.54897	4.40769	6.01793	5.34482
'PDK2'	2.9869	4.28853	4.50152	2.71436	2.87317	3.48464	3.81349	2.57988	3.06386	2.29131	3.32467	2.88993	2.97237	2.52907	3.36435
'ITGA3'	7.94558	6.45558	6.3884	7.96088	7.51558	7.45145	6.97469	8.22958	8.02886	8.20558	8.08457	7.98738	7.85335	8.52057	8.13303
'CRLF1'	2.46628	2.68667	4.41248	2.16597	2.28893	2.33636	2.73813	2.1367	1.65027	2.05556	1.70825	2.6001	2.28724	2.85203	2.50005
'NA'	2.89877	3.53875	2.4381	2.0234	2.53377	3.08737	3.4797	1.36252	1.37661	1.78605	2.89365	1.95994	2.35547	2.36306	2.40547
'TMEM98'	2.6617	1.46679	1.18668	2.93201	2.60932	2.38284	1.58095	2.59976	2.02833	2.77453	2.079	2.60624	2.88668	3.82305	3.8323
'TMEM132A'	4.72466	5.88551	5.52037	4.47906	4.1106	4.96633	5.2008	5.26743	5.52238	4.87931	4.79708	4.59891	4.56256	6.30104	5.94019
'TNFRSF12A'	8.23086	4.93172	4.9096	8.3374	7.56461	7.35883	6.5857	7.83707	6.62336	8.52104	8.28895	8.44444	8.3382	9.2378	9.0021
'MAP3K9'	3.18157	1.80905	1.95904	3.24596	2.60388	2.74808	2.35592	2.80949	2.06944	2.33112	1.70583	3.57408	3.54555	3.54289	2.89255
'ETV1'	2.72863	0.519357	0.298992	3.0417	3.55746	2.50672	2.08646	2.67838	1.73455	3.15147	3.16829	2.56771	2.52871	1.77349	2.24175
'ALDH3B1'	4.74494	5.40245	4.95926	3.9041	4.35324	4.90679	5.05416	2.46231	3.53097	3.60936	6.21235	4.02697	4.40363	3.11537	3.43999
'DBF4'	4.38257	2.77838	2.72128	4.7819	4.65364	4.32449	3.71417	4.58633	3.84917	4.80576	4.34497	4.28568	4.18623	3.70094	3.87469
'TRAPPC6A'	3.03823	4.76579	4.83712	2.17962	2.43796	3.30195	3.87486	1.80741	3.03039	1.88889	3.08188	2.65298	2.41525	2.7348	2.32453
'RHBDF1'	2.9984	2.90672	2.9005	2.88764	2.68371	2.71441	2.86538	2.76762	3.15709	2.90741	2.78564	3.42864	3.31966	4.55941	4.14362
'CRY1'	2.98801	1.81908	2.25442	2.9316	2.83403	2.63983	2.14055	2.74068	1.83233	2.85057	1.61384	2.89731	2.71523	3.32278	3.09841
'MMP25'	0.485353	0.638431	0.554118	0.519146	0.511503	0.557096	0.519859	0.866501	0.937507	2.37144	2.98814	0.360896	0.553659	0.665371	0.701538
'IL32'	3.25358	3.67173	3.09176	2.98499	1.64343	3.24589	2.74302	3.65996	3.64067	8.54093	8.11934	3.07052	2.74834	7.04251	6.86296
'MED24'	7.37822	5.64483	5.73428	7.50797	7.39739	6.70452	6.62537	6.8541	5.97471	7.1205	5.54531	7.14049	6.86762	6.35967	6.05437
'RHOBTB2'	5.24557	3.9698	3.24442	5.13993	5.30106	5.08757	4.71355	3.95493	3.83515	4.35246	4.64131	4.8428	4.97997	4.63463	5.04387
'TRAF3IP3'	1.31103	2.27245	1.60346	0.736399	0.879596	2.11306	2.59267	0.842681	1.39562	0.323798	0.448536	0.886795	1.28275	1.49781	1.73734
'ETV7'	0.614639	0.788106	0.725063	0.490831	0.68658	0.724066	0.855064	0.712106	0.982899	6.24367	6.43157	0.327625	0.394162	0.294347	0.388149
'DYRK4'	4.61452	4.75715	4.64083	4.64494	4.84219	4.74308	4.83301	4.53695	4.79681	6.44789	6.50808	4.67727	4.61826	4.72556	4.96959
'CD9'	7.17858	7.97014	7.95179	6.63328	6.75775	7.24474	7.82064	7.05253	7.86505	6.10479	5.79148	6.66385	6.75173	7.25104	7.01997
'NCAPD2'	5.89909	4.5569	3.84751	6.55361	6.45778	6.08911	5.54118	6.52967	6.05369	6.53431	6.05076	6.1156	5.98952	5.33733	5.44434
'FUZ'	2.56802	3.39168	3.37473	2.29279	2.60641	2.86325	2.97891	2.14249	3.18212	2.24053	3.52342	2.35342	2.52412	1.71337	2.46779
'PRSS3'	1.20835	0.618767	1.13975	1.69113	0.527868	0.703708	0.213861	0.825727	0.33606	0.661879	0.343515	1.69575	1.3583	1.79782	0.579642
'FYN'	1.5577	1.29322	1.38575	1.54539	1.2958	1.43404	1.38638	1.23029	0.975856	0.47582	0.854652	2.00593	2.33024	2.21619	2.42832
'NA'	3.77404	3.71159	2.01498	3.40291	3.0506	3.88794	3.43263	3.16804	3.5475	3.39113	2.96106	3.45984	2.90466	5.00835	5.12997
'TSPAN9'	3.1362	2.36273	2.22277	3.08477	2.91401	2.92328	2.79927	3.95534	3.92282	2.54782	2.48615	3.09587	3.16531	3.99758	3.60395
'ABHD5'	4.68161	6.38616	6.33558	4.53598	4.60471	5.2315	5.53363	4.51474	5.63318	4.39974	4.97051	4.95485	4.90112	4.18962	4.29098
'PLAUR'	5.00011	3.90115	3.60825	4.79335	4.09162	4.22938	4.12221	5.61309	4.7088	6.42931	5.33305	4.95227	4.80991	6.86396	5.57608
'ANLN'	6.56971	4.0771	1.70754	7.20031	6.74464	6.34757	5.18295	7.09708	6.14762	7.19455	6.12736	6.86195	6.65594	6.50106	6.52438
'DCN'	4.58425	7.28961	7.3265	3.76099	3.71746	5.49837	5.49702	4.53055	7.32134	4.16076	6.63317	4.43112	4.817	2.97418	2.59844
'BRCA1'	4.07395	1.72461	1.04568	4.25511	3.82355	3.66704	2.80401	4.08199	3.03896	4.10298	3.18052	3.98511	3.77006	3.3634	3.70483
'CALCOCO1'	4.34327	5.97704	6.11724	3.75171	4.24443	4.95388	5.32336	4.02428	5.28373	4.61129	5.51385	4.44949	4.66204	4.42629	5.04604
'MVP'	6.01897	6.47812	6.34759	5.51726	5.52515	5.88521	6.33682	6.27238	6.76874	7.41663	7.17515	6.16092	6.37729	6.76976	6.459
'NUB1'	4.80412	4.91094	5.04041	4.95886	5.02819	4.9631	4.9969	4.9732	5.15405	6.90711	7.38738	4.91566	4.98208	4.96339	5.06479
'PGM3'	4.58644	3.98014	4.33213	4.75827	4.53188	4.46032	3.95685	5.1412	4.97425	4.99779	4.2886	4.93041	4.77571	6.3897	5.64194
'DDX11'	4.8715	3.55292	3.83842	5.33919	5.48695	4.58489	4.43415	5.07872	4.65271	5.11964	4.13868	4.61012	4.80472	4.19179	4.58522
'GPRC5A'	7.47488	6.58166	5.8613	7.30173	6.67952	6.68194	6.65023	6.96666	6.78662	7.51024	5.8919	7.92022	8.09649	8.4873	8.52779
'TACC3'	5.54229	3.19773	1.83062	6.0379	5.80028	5.26003	4.5031	5.87663	4.91968	6.15068	5.34802	5.66772	5.49905	5.37525	5.58973
'POLA2'	4.59947	2.3523	2.14934	5.05987	4.72555	4.25697	3.77361	4.80304	3.50516	5.44047	3.91895	4.79731	4.56605	4.53558	4.557
'ACPP'	0.677296	0.932824	0.541203	0.400565	0.567052	0.591127	0.583759	2.3505	3.18231	0.419992	0.472399	0.553806	0.490363	0.177316	0.137148
'MTMR11'	3.27438	2.75027	1.97865	3.25404	2.72144	2.64154	2.36218	4.51598	4.94763	4.51614	4.46106	3.24123	2.67858	4.08652	3.3135
'IL20RA'	1.56128	2.25403	2.31418	1.72645	2.18573	2.08419	2.52502	1.5237	1.93366	0.861971	1.22228	1.46328	1.52165	0.281846	0.795253
'CLCA4'	0.418576	2.26646	2.37692	0.231047	0.152518	0.683109	0.914265	0.189074	1.05943	0.181334	0.263979	0.703241	0.878231	0.0204926	0.010713
'PHLDB1'	4.48204	4.61781	4.00333	4.39627	3.79694	4.54067	4.06475	4.06491	4.19707	3.71251	4.48829	4.42321	4.52672	5.99924	5.83009
'MARCO'	2.94441	3.0891	2.61635	1.54633	1.90153	2.66987	3.35917	2.11863	1.55877	0.911614	1.03576	1.09172	0.903444	1.67853	1.28462
'SNAI2'	6.16559	6.50353	6.62776	6.06424	4.84052	5.71147	5.55639	5.92155	5.6769	5.57116	4.91286	6.46532	6.06801	6.78844	6.53057
'CD74'	0.06679	0.569241	0.938825	0.569409	0.0439669	0.454369	0.141525	0.964435	0.287169	10.9302	12.1057	0.134227	0.231168	0.47862	0.323753
'SERPINB1'	5.39777	5.00776	5.13114	5.11654	4.96248	4.80416	4.94811	6.69603	6.76457	7.04333	6.70185	5.298	4.94918	5.72114	4.92638
'OSBPL5'	6.40319	7.5565	8.17961	6.14609	6.47022	6.69348	7.23466	5.32071	5.72623	6.14957	5.77096	6.32172	6.46983	5.27297	5.37482
'GRAMD1B'	2.37262	1.65476	1.33729	2.39304	1.52879	0.96709	0.811492	3.68032	2.5559	3.60758	3.86372	1.4286	1.0799	2.88137	2.53935
'BIRC3'	3.7677	5.44391	5.78114	3.38923	3.70308	4.07683	4.71387	3.82938	4.30397	5.78447	7.3994	3.89961	4.01499	4.18517	2.73546
'ABCC2'	3.16895	4.89569	4.4133	2.2667	3.11671	3.47357	3.99271	2.66523	3.04055	0.990206	1.58825	2.4818	2.57646	0.721156	0.924478
'PLEKHO1'	2.95612	1.92782	2.37658	3.05398	3.0986	2.66721	2.45472	3.1223	2.88678	2.55644	1.4939	2.83938	3.1759	4.53819	4.46073
'DEPDC1'	4.03712	1.97691	0.486205	4.59615	4.44371	4.02501	3.11147	4.54233	3.85807	4.34526	4.27167	4.12462	3.9322	3.77285	3.9246
'NR1H3'	2.92472	3.52932	3.84209	2.44886	3.23115	3.11992	3.52097	2.69092	3.30181	2.95095	3.99861	2.03961	2.30349	1.72491	2.06028
'TYMP'	4.74041	5.6096	5.51928	3.83674	3.63433	4.76388	5.47874	4.69912	6.13488	7.47388	8.67322	4.57402	4.79102	5.53996	5.18242
'NCAPH2'	4.6891	3.38942	3.48	5.07319	4.75849	4.52106	3.96301	4.80566	3.96228	5.16067	4.22326	4.83072	4.72351	4.79489	4.80113
'TOMM34'	5.55157	4.2091	3.98367	5.67122	5.37545	5.14813	4.96144	5.21801	4.49142	5.50101	4.51888	5.45793	5.29704	5.2326	4.7571
'VIM'	9.30736	8.83592	8.41299	9.52053	8.85484	8.91445	8.19362	9.52634	9.53515	10.3618	9.95507	8.95279	8.30775	10.5755	10.1005
'RTEL1-TNFRSF6B'	1.74476	0.978357	1.10834	1.9877	2.06155	1.4529	1.34163	2.77639	2.37799	2.92354	2.4447	1.50798	1.57426	1.73596	1.63497
'BTN3A1'	2.14753	2.77649	2.57691	2.37155	2.61667	2.58002	2.52121	2.89693	3.31013	5.22381	6.22301	2.17176	2.53805	2.48674	2.81538
'PRKCH'	3.13353	4.02991	4.143	2.93649	3.26893	3.38123	3.35844	3.79277	4.10272	2.05686	2.32399	3.00696	2.81417	2.63689	2.64823
'IFNGR1'	5.11565	6.43861	6.93971	4.78122	5.00438	5.64015	6.11503	6.25358	7.45653	4.97605	5.86618	5.30037	5.65415	4.90758	4.97302
'SH2D2A'	5.25284	2.13226	1.77245	5.15913	4.12036	3.5925	2.85593	5.65401	3.79581	5.4063	4.39708	4.94006	3.8655	7.32716	6.07181
'TNFRSF1B'	0.0973311	0.0520719	0.10389	0.0308372	0.048667	0.0533858	0.123082	0.12944	0.122079	1.73018	1.34069	0.0660767	0.0812786	0.0312559	0.0156836
'ARNTL2'	3.99547	2.46747	1.97296	4.16641	3.85904	3.42021	3.12502	5.43862	4.93393	5.60468	4.76937	4.45122	4.28192	4.96219	4.14126
'HMGB3'	6.03902	4.64782	4.05347	6.20199	6.14985	5.77731	5.08404	7.41864	7.97468	5.89763	4.8584	5.93646	5.93175	7.13643	7.6188
'BAK1'	5.30226	4.79092	4.48538	5.38633	5.22003	5.15086	5.07087	5.33041	5.07387	6.73236	6.56399	5.41297	5.40767	6.04641	5.78879
'UBA6'	5.29311	4.63254	4.35171	5.4755	5.26179	5.04275	4.83932	5.7521	5.25772	6.83813	6.40484	5.45193	5.30679	5.82294	5.39286
'MAP2K3'	5.04575	3.65123	3.62405	5.46873	5.5285	4.77844	4.52204	5.25011	4.44011	5.55366	4.56303	5.10918	5.04994	5.39557	5.18746
'DEPDC1B'	3.85314	1.64069	0.474126	4.50557	4.22234	3.78615	2.91025	4.52717	3.56889	4.37746	3.63308	4.1266	4.04713	3.61405	3.82421
'DAPK2'	1.84331	2.21922	2.49738	1.20833	1.49725	2.07157	2.53603	1.78977	2.84771	0.803979	2.79739	1.62102	1.70804	0.948414	0.836937
'TIMP2'	5.23338	5.51417	5.33397	4.80116	4.84848	5.14009	5.17296	4.34004	4.765	4.15752	4.83026	5.3548	5.52699	6.2787	6.83312
'TLL1'	1.60561	2.19659	2.01027	1.57289	1.22363	1.94518	1.50345	1.29049	1.21267	0.379197	0.134363	2.234	2.0045	2.89132	2.4248
'TRIO'	3.92076	3.89791	4.07951	3.99363	3.63135	3.91049	3.7444	4.12832	4.30465	4.1434	3.84287	4.28274	4.44932	5.52476	5.33655
'VCAN'	3.82354	2.16246	1.00875	3.73297	3.48333	3.6427	3.04804	4.92928	4.89161	3.16964	2.0654	3.37047	3.39203	4.65635	5.19498
'CDH1'	6.49564	6.88509	6.3068	5.91836	6.20498	6.75936	7.10136	5.70186	6.55274	4.73778	5.8455	6.48517	6.8077	6.87128	7.01128
'RAI14'	4.77342	3.47189	3.48054	4.96048	4.41517	4.45016	3.79132	4.91807	4.75839	4.87018	4.22418	5.23768	4.95712	6.06855	5.4005
'BEST2'	1.83016	4.32127	3.60416	0.646454	0.453334	2.30341	2.82531	0.270193	0.122315	0.198222	0.243667	1.06026	0.624244	0.269632	0.110955
'SPDL1'	4.79802	2.63729	2.09584	5.29147	4.73663	4.46559	3.38693	4.9217	3.75168	4.81388	4.55816	5.30431	4.88657	4.82798	4.72879
'RTN4R'	2.74604	1.58936	1.5425	2.75149	2.71564	2.43832	2.3083	2.61922	2.05312	2.51668	2.17519	2.67445	2.79296	3.86536	3.80571
'RAB27B'	3.73821	3.22085	2.695	3.57757	3.72103	3.74776	3.69869	3.18354	3.90597	4.09271	4.63928	3.78525	4.07158	2.49588	2.48932
'PSMA4'	7.46341	6.99043	6.7741	7.43461	7.50478	7.40417	7.2618	7.49672	7.20073	8.70654	8.97913	7.49673	7.39427	7.31866	7.17247
'PARP3'	3.62168	4.17309	4.21466	3.22339	3.36197	3.51009	3.93893	3.35322	4.11047	5.65907	6.454	3.47027	3.54897	4.10417	4.21089
'TNC'	2.04518	1.1969	0.697214	2.23712	1.30901	1.66985	1.26312	6.01197	5.54175	4.40981	4.11287	1.28875	1.4505	5.99023	5.04139
'TG'	0.530346	1.94778	2.71689	0.573848	0.440396	1.06061	1.29261	0.966963	0.672063	0.345538	0.857512	0.491752	0.391419	0.403207	1.42639
'GPM6B'	3.48081	4.25386	4.36151	3.81529	4.09846	4.02385	4.11193	3.14269	3.55422	3.38808	2.8217	3.25727	3.53657	2.35265	2.29467
'FAM214A'	3.06349	4.21001	4.30824	2.69212	2.91305	3.46585	3.64856	2.70873	3.38636	2.57072	3.64972	3.18682	3.37008	2.70382	3.12837
'SCML1'	2.79433	2.32787	2.3974	3.08518	3.11736	2.56921	2.53254	2.85598	2.3827	4.29766	4.21498	2.84326	2.88312	2.68507	2.62825
'ROS1'	4.40866	5.98247	6.39236	3.90559	3.74773	4.89575	5.20038	3.73909	5.06433	3.00552	3.88858	5.42669	5.67072	5.11104	5.50116
'HDAC9'	0.604823	1.13759	1.44082	0.657778	0.490351	0.652885	0.636504	0.162757	0.276995	1.57259	2.38072	0.527083	0.742337	1.38306	0.70186
'ADAMTS6'	0.901191	0.390114	0.382403	0.91421	0.290633	0.273011	0.245742	0.696124	0.622635	1.15983	1.77458	1.77852	1.51945	3.66777	2.92441
'EPN3'	2.07687	2.69902	2.20039	1.85907	2.26315	2.14965	2.22803	1.70037	2.06948	0.718259	0.699523	2.60209	2.26231	1.66346	1.85395
'LTBP1'	5.5166	5.05651	4.2416	5.99492	5.43536	5.5184	5.03044	6.77746	6.93383	6.40065	5.64596	6.57103	6.60877	6.28119	6.56742
'RFC2'	5.06747	2.92959	2.90928	5.43929	5.18838	4.80554	3.99959	5.24359	4.22745	5.55704	4.34488	5.17239	5.03433	4.74681	4.86776
'NEDD4L'	4.64524	5.06932	5.26852	4.59168	4.94592	4.80533	5.02539	6.44409	7.13669	4.59085	5.07373	4.80127	4.74097	4.69144	4.83408
'LIMA1'	5.40578	4.30263	3.74298	5.67865	5.04756	5.15194	4.66995	6.91012	6.43948	6.07411	5.7249	6.05851	6.25706	7.22769	6.87927
'LETMD1'	4.73119	6.07843	6.39272	4.50369	4.85577	5.34282	5.76957	4.76708	5.60764	4.4638	5.89003	4.47581	4.56696	3.74307	4.0567
'HERPUD1'	6.2912	6.41968	6.5872	6.0325	5.9181	6.01722	6.2352	6.11633	5.82274	6.02871	7.4862	6.28407	6.07183	7.62817	6.95128
'HOMER3'	5.84333	4.66931	4.73721	6.12134	5.34943	5.36929	4.82837	5.59034	5.33714	6.11171	5.46655	5.95352	5.92799	7.03503	6.6998
'RAD51'	4.35855	1.48782	0.667666	4.66368	4.22908	3.97754	2.98002	4.50818	2.81249	4.7166	3.4883	4.54773	4.22045	4.33635	4.49972
'POLQ'	2.27862	0.660618	0.178958	2.62109	2.28744	2.04364	1.26031	2.66596	1.75071	2.91821	2.03145	2.48145	2.22333	1.8491	2.24187
'PRSS8'	4.27102	5.12749	5.07541	3.72948	4.03782	4.36958	5.02377	4.29663	5.62229	4.45741	5.65321	4.6574	4.83806	5.58393	5.49017
'MSMO1'	6.46406	5.76638	5.25375	6.55469	6.95074	6.378	6.29588	6.71226	6.96912	7.19145	5.85274	6.79753	6.99946	7.95045	7.65588
'LAMA3'	7.58826	6.89973	6.50859	7.72934	6.28879	6.9941	6.48438	7.58568	7.32629	7.89744	7.17469	8.61938	8.28142	10.6105	10.3843
'ENTPD2'	3.57532	2.70706	2.68762	2.91107	3.81255	3.14385	3.52737	1.79512	1.5811	3.20517	4.1175	1.58159	1.47543	1.93776	1.76835
'OPN3'	5.50212	5.72906	6.23331	5.43228	5.57081	5.60644	5.58487	4.6987	5.01304	4.81624	5.02214	5.88006	5.99954	6.74172	6.47416
'SYNE2'	4.12134	5.33496	4.79978	3.7721	4.25036	4.54328	5.01062	4.93089	6.21817	4.04765	4.70822	3.69627	3.65406	3.3532	3.87123
'RELT'	2.70609	1.65684	1.66416	3.02518	2.58251	2.27843	2.14292	3.02326	2.28347	2.7611	1.41264	2.87086	2.79548	3.14305	2.81395
'CYFIP2'	3.17353	3.6037	2.67867	2.93564	3.95041	3.60923	3.74496	2.65854	3.06374	2.28976	3.13813	2.54575	3.36774	3.36523	4.59157
'EIF2AK2'	4.16819	3.7122	3.52823	4.38019	4.36726	4.12572	3.83885	4.43662	3.8974	5.7592	5.66642	4.21003	4.22905	4.35119	4.0297
'DCBLD2'	5.9828	4.55646	4.56846	6.4014	5.67755	5.25277	4.60022	4.75276	4.00763	6.131	4.86492	6.40515	6.0366	6.74939	6.39367
'SERPINB3'	2.01921	2.31083	3.35372	1.8943	1.82025	2.09662	2.46309	9.10746	9.33548	0.371729	0.201443	1.93098	2.19444	0.517846	0.261266
'PRDM1'	1.38768	1.61092	1.44295	1.19641	0.787955	1.1511	1.20841	1.93456	2.22615	2.68244	2.879	2.27516	1.7817	2.16376	1.27307
'TMCC3'	1.93559	2.21175	1.93356	2.11104	1.29063	1.79827	1.98889	1.99209	1.73362	3.48188	3.05492	2.51247	1.77462	2.86256	1.86754
'LAMC2'	9.17444	7.80652	6.39144	9.29492	7.42554	8.35859	7.42658	9.06866	8.58489	8.92233	7.2359	10.4638	10.0066	12.3426	11.8886
'CDK14'	3.36506	2.9177	2.88581	3.35227	3.31345	3.38883	3.3261	2.92918	2.92092	2.376	2.5237	3.53369	3.32392	4.58258	4.43488
'CAMK2B'	1.73728	0.442971	0.161047	0.825295	2.75505	1.54443	1.53588	0.410121	0.208733	0.389176	0.894626	0.280587	0.148374	0.0813454	0.199618
'ATP2B4'	4.39192	5.09816	4.74341	4.07078	3.3892	3.90618	4.10251	3.38633	4.7189	3.6524	2.90377	4.6391	3.99428	5.37543	4.34752
'NDC1'	4.93815	3.71256	3.5344	5.31899	5.26994	4.90494	4.56733	5.05938	4.59309	5.25513	4.25473	4.98518	4.86991	4.17357	4.59241
'DGKG'	0.188222	0.138599	0.0560844	0.179222	0.104403	0.198494	0.0877514	0.142884	0.0716375	2.03567	1.14833	0.166039	0.115178	0.356536	0.220499
'PARP12'	4.23435	3.84439	3.86012	4.18716	3.9994	4.02897	3.95741	4.61643	4.50934	6.09673	6.03267	4.10401	4.04078	5.22835	4.97633
'SLC2A3'	0.952425	0.430291	0.520136	1.07221	1.13324	0.494546	0.61313	3.07162	3.58866	3.84772	2.95265	0.886444	0.645821	1.14395	0.837342
'OGFR'	4.56617	4.66569	4.75635	4.7219	4.69456	4.57661	4.66747	4.77057	4.69681	6.25504	6.18802	4.59196	4.66415	4.7767	4.76962
'GNA15'	4.9904	3.85985	3.72248	5.05246	4.88279	4.66033	4.66636	6.37436	6.16957	5.21913	4.57711	5.26556	5.20292	5.8858	5.7336
'PTPRU'	5.27007	5.69018	5.70312	5.03648	5.49685	5.71715	5.97296	5.4076	5.43462	3.67868	3.38552	4.83943	4.98836	3.78291	3.97997
'DGAT2'	3.23959	4.23034	4.75428	3.40238	3.13268	3.2813	3.47273	3.46398	3.34757	3.07957	3.09996	3.12641	2.75456	2.8849	2.4532
'POLD1'	5.05832	3.32436	3.54258	5.42015	5.24605	4.78255	4.45847	5.51878	4.60231	5.51413	3.78047	4.97674	4.98069	4.67863	4.79599
'EIF4B'	7.8849	8.68627	9.05388	7.75327	8.11138	8.42397	8.72598	8.14938	8.98405	7.4325	7.33476	7.85436	7.92548	7.13937	7.35633
'CA11'	2.15974	3.89642	4.01852	1.41227	2.25906	2.34889	3.44914	0.686573	1.98783	2.85093	3.54385	1.35223	1.71459	0.741976	0.929462
'CASP8'	4.30234	3.94802	3.92731	4.39051	4.19131	4.12254	4.06385	4.60235	4.44342	5.66755	5.68518	4.16496	4.06049	4.05882	3.81548
'LIMCH1'	3.04794	2.89374	2.61052	2.74287	3.1827	2.92146	3.0444	2.00196	1.94916	1.46664	1.69067	2.36466	2.61632	2.70238	3.97315
'NA'	0.763031	2.22492	1.79283	0.186813	0.0730201	0.987979	1.11717	0.11206	0.0960186	0.0393718	0.204105	2.46648	3.07261	0.0420682	0.0445666
'CCN5'	2.13439	4.79118	5.01373	1.51479	1.7353	3.32944	4.17805	1.20136	1.56038	1.04473	3.16701	2.46882	2.99284	0.768676	0.686671
'CNN2'	6.80476	5.67479	5.55718	6.97254	6.81627	6.7136	6.37719	7.47831	7.2444	6.91592	6.21545	6.98446	7.25479	7.91921	7.69523
'SNCAIP'	0.472157	2.87876	2.1067	0.445996	0.324689	0.981297	1.21802	2.55158	4.21918	0.273242	0.542651	0.758565	0.850409	0.857297	1.39386
'CHI3L2'	1.23922	3.34231	3.67652	0.888815	0.617152	1.61586	2.42915	1.65674	1.81359	1.42603	2.67521	0.765169	0.940645	1.12776	0.812984
'SBNO2'	5.44832	5.39801	5.28844	5.52812	5.35329	5.23344	5.43868	7.12544	7.42165	7.07511	6.76481	5.61444	5.48836	5.59093	5.27475
'CALCRL'	0.285395	0.188152	0.1995	0.292287	0.344284	0.185385	0.267377	1.63739	1.84606	1.04184	0.862304	0.308286	0.158005	0.221723	0.321916
'SLC9A3R2'	4.424	5.06179	5.51175	4.01308	4.28911	4.43796	4.77292	3.85324	3.98715	3.50781	3.67001	4.60402	4.63236	5.13558	4.73109
'UHRF1BP1'	2.2513	2.32397	2.08411	2.25323	2.42402	2.33886	2.32128	2.12116	2.18221	2.75883	4.20953	2.08629	2.16921	1.98564	2.19405
'MCM10'	3.62012	0.666512	0.130972	4.09257	3.53732	3.20439	2.22201	3.70677	1.9995	3.93358	1.69241	3.53516	3.31582	2.87639	3.33461
'ERBB3'	2.8661	3.88179	3.74617	2.35882	2.77918	3.17741	3.3958	2.20119	3.30183	1.9986	2.74019	2.43443	2.45829	2.5623	2.93994
'FAM107B'	3.38529	1.37278	1.55853	3.41045	3.35016	2.91636	2.46793	3.09363	2.0814	3.10856	4.3751	2.85949	2.34189	3.04002	2.62892
'MTHFD2'	6.59765	5.22627	5.35995	6.73944	6.63348	6.28973	5.94401	6.98081	6.40861	7.35644	8.38542	6.37434	6.15912	6.74784	6.63009
'SLC9A7'	3.51664	2.88831	2.84527	3.41584	3.30997	3.29989	3.30776	2.79839	2.53197	4.80458	4.47967	3.80483	3.53704	3.79788	3.3199
'NGEF'	2.85319	1.14797	0.803873	2.93276	2.61088	1.98043	1.42844	1.5782	0.986152	1.78023	1.23439	2.50877	1.62423	2.94218	1.65011
'ASPM'	4.13218	2.00271	0.605847	4.75362	4.58406	4.16146	3.34395	4.68631	4.11707	4.89417	4.33676	4.27549	4.24962	3.78994	4.16548
'EML1'	3.76094	3.77426	3.54115	3.71204	3.33265	3.46314	3.20858	3.33985	2.22146	3.19749	2.48741	5.08076	4.76858	4.48617	4.25462
'MSANTD3'	4.35014	3.22302	2.68273	4.43092	3.92205	3.79308	3.24373	4.97823	4.56826	4.81207	3.91632	4.73963	4.4242	5.84268	5.45936
'IDI1'	6.10106	4.67962	4.17402	6.20204	6.52354	5.75713	5.50417	6.10881	5.89689	6.58302	4.92278	6.41966	6.70066	7.58334	7.37799
'SP100'	4.76173	4.85604	4.85469	4.80232	4.59753	4.67147	4.57185	5.18346	5.1162	7.15172	7.31162	4.83639	4.82975	5.10338	5.1863
'KLF6'	5.73409	5.2769	5.57464	5.71974	5.43855	5.53592	5.57423	5.60245	5.31725	6.05978	6.48228	6.09454	6.10125	7.16799	6.53181
'NAV3'	1.97471	0.758407	0.62659	2.44623	1.31496	1.15614	0.715268	1.70628	0.770124	2.51672	0.729091	2.89514	2.33165	2.76084	1.93691
'FGFR3'	4.1885	5.91719	5.05302	2.64877	3.16017	4.88535	5.78229	4.77238	6.13299	1.4101	1.65932	3.53997	3.41211	1.4524	1.50499
'IFI35'	3.32653	3.14366	2.76483	3.12235	2.77567	3.11951	2.81845	3.98154	4.19235	8.24137	8.48452	3.06623	3.26801	3.55351	3.64608
'ACSL4'	5.92299	5.19138	5.4665	5.75832	5.98836	5.60538	5.62234	7.02195	7.14051	6.52447	6.47008	5.52812	5.50545	6.40618	5.72548
'PRR11'	5.08711	3.6207	1.50842	5.74044	5.48794	5.12795	4.33842	5.65177	5.38609	5.67305	4.98296	5.49401	5.42091	5.382	5.52302
'PPP2R5B'	2.8896	3.30158	3.32896	2.57577	2.56274	2.76285	2.92334	2.82005	2.99278	2.57078	3.23236	3.19023	3.30399	4.6669	3.94647
'BCL3'	3.91006	4.60271	4.53684	4.01479	4.31413	4.04627	4.47072	6.42509	6.49495	5.50145	4.83503	4.05061	4.34236	4.2759	4.38221
'TGFBR3'	1.81376	3.55978	4.32263	2.04711	2.52321	2.29647	2.97151	1.85882	1.46036	1.15979	1.34568	1.53474	1.81768	1.33459	1.43985
'HES2'	3.86747	4.74676	3.86107	3.32611	3.83574	4.64695	5.02925	3.3389	4.62038	2.84584	3.10915	3.14572	3.51079	3.78097	4.45254
'RAB27A'	3.98427	2.99498	3.16979	4.15421	4.13658	3.72837	3.63767	4.66674	4.22179	5.32517	4.78648	4.12531	3.99471	4.54058	4.44699
'DAPP1'	2.44736	2.07016	1.87416	2.41169	2.09285	2.11085	1.92204	2.18733	1.47754	3.70802	4.54127	2.51678	2.3122	3.70474	2.73748
'FSTL3'	6.73766	6.40295	6.24107	6.70288	5.99301	6.55235	6.41708	6.63556	6.67395	6.6904	6.44367	7.29444	7.41463	8.63894	8.37334
'JMJD6'	4.30025	3.65402	3.67184	4.56558	4.28291	4.15856	3.82582	4.5451	4.04681	4.7548	2.95962	4.6902	4.57567	5.22238	4.81086
'WIPI1'	2.97878	4.1361	4.17994	2.43891	2.92801	3.36378	3.86633	1.84058	2.02386	2.04792	3.35696	3.40685	3.60418	4.71508	4.52957
'ASNS'	4.67021	3.47534	3.46934	4.20856	4.66192	4.22419	4.02035	3.68565	3.17023	4.01868	7.79588	4.02901	4.14554	3.57364	4.00343
'ST6GALNAC2'	3.66651	5.42179	4.86283	2.61923	2.57714	4.1997	4.64917	2.08474	2.91149	3.11578	3.87788	3.1301	3.05574	2.70166	2.71348
'TESK2'	0.974143	2.03883	2.35063	0.850879	1.00263	1.30386	1.54092	1.02119	1.53982	2.24635	2.36658	1.01215	1.09127	0.832549	1.09373
'TCOF1'	6.04377	3.7371	4.16042	6.6366	6.21424	5.73486	4.99504	6.64867	5.49142	6.6148	5.2678	6.13625	5.92633	5.50612	5.65832
'RAD18'	3.69824	2.47449	2.53122	4.14668	3.80242	3.38982	2.73222	3.79663	2.9494	4.08242	3.18601	3.79373	3.74192	3.4478	3.63081
'MAP4K4'	6.96088	5.56509	5.62707	7.11219	6.2476	6.24054	5.8187	7.14965	6.53308	7.47201	6.6984	7.63357	7.01718	7.49113	6.74913
'RPS6KA2'	2.41329	1.21976	1.8772	2.66413	2.71039	2.30798	1.86563	1.51304	0.836227	1.4225	3.2923	2.42135	2.41895	2.17845	2.22552
'LMCD1'	0.98822	1.42727	0.803477	1.25248	1.24775	0.960928	0.91726	0.883516	0.498854	0.789242	0.149532	1.05623	1.24682	5.61435	4.60382
'TRIP13'	4.89074	2.75426	2.24698	5.29377	5.03995	4.5254	3.57686	5.19515	4.12968	5.26552	3.75777	4.91527	4.85189	4.76859	4.87294
'TRIB2'	1.84626	0.957835	1.45194	1.6467	1.8205	1.51298	1.34439	1.91405	2.0701	3.54585	3.64186	0.828396	0.859531	1.46862	1.59401
'CYBRD1'	3.19551	4.26235	4.42043	2.70099	3.33534	3.68925	4.38671	2.1953	2.8881	1.79513	3.23903	2.91084	3.05645	3.04664	3.65845
'ACTN1'	7.69311	6.14093	6.07659	7.89662	7.65892	7.32862	6.91417	8.32805	7.61114	8.45095	7.3583	7.82721	8.02497	9.0861	8.92023
'ALDH3A2'	6.716	7.05443	6.97452	6.55262	6.72542	6.80287	7.09867	6.22192	6.70825	6.31255	6.36934	6.66003	6.64847	5.35477	5.32842
'TFRC'	6.73747	6.85962	6.64917	6.26635	6.2482	6.62917	6.67354	6.46522	5.93597	5.501	3.86569	6.13935	5.98745	5.59296	5.92348
'SMC1A'	6.05058	4.67141	4.30782	6.39852	6.11597	5.90705	5.39751	6.41781	5.52995	6.69595	5.81249	6.1229	6.07296	5.84567	5.72907
'HMMR'	4.85262	2.89195	0.864796	5.36214	5.11133	4.9415	3.854	5.29763	4.5769	5.50719	5.44933	4.85929	4.78689	4.38658	4.75083
'P4HA2'	6.13606	6.83475	6.56158	5.80945	5.24076	6.21574	6.24089	5.8519	5.6909	5.74064	5.31857	6.62951	6.44361	7.90517	7.20877
'STK10'	4.48561	3.68289	3.39158	4.51282	4.19852	4.17693	3.75672	4.29868	4.06034	4.8981	4.79844	4.71752	4.56274	5.33329	4.97942
'PVR'	5.03324	3.97695	3.81466	5.3269	5.07385	4.72404	4.53151	5.82976	5.51316	5.90805	5.57793	5.40504	5.43935	6.4312	6.07863
'MCM2'	5.24742	2.94932	2.45637	5.68619	5.55531	4.97396	4.36713	5.47409	4.34302	5.91615	4.37614	5.26599	5.24713	4.4768	4.87321
'TP63'	4.73604	5.27576	5.28348	4.41163	4.45974	5.11191	5.1945	5.53535	5.99322	3.58519	4.83676	4.78189	5.11848	4.36924	4.74236
'ALPK1'	2.08112	2.63088	2.44986	2.04232	2.16667	2.42785	2.32342	2.95316	3.4376	3.66847	4.5003	2.05424	2.25839	1.89879	2.11092
'GSDMB'	0.22912	0.552846	0.89625	0.240975	0.326312	0.305177	0.229136	0.159302	0.437103	3.54119	4.22051	0.22744	0.217258	0.462088	1.02327
'DHRS9'	0.913009	2.12987	1.86804	0.705479	0.545765	0.88882	0.785973	0.281911	1.02456	0.582885	1.18408	1.1677	0.705332	0.245111	0.138428
'PTGS2'	1.03501	0.525621	0.508187	1.08875	0.776091	0.787674	0.607625	1.66669	0.880733	2.0171	1.9076	1.14779	1.16106	2.74948	2.46009
'ST6GAL1'	4.25589	4.9563	4.95663	3.76152	4.49593	4.98163	5.68737	3.45649	3.90199	3.57942	3.88811	4.05746	4.78169	3.32235	3.65289
'NOTCH3'	2.1724	3.48233	2.42336	1.54905	1.32813	2.34391	2.98995	1.41608	3.51468	0.917357	0.956663	1.39692	1.30461	0.662735	0.491086
'PPP2R2C'	3.02901	2.45078	2.12806	2.64752	2.54882	2.58635	2.60814	4.55049	4.70138	2.27178	1.85093	3.4872	3.01726	3.09552	2.505
'CA12'	5.63453	6.24732	6.28456	5.24889	4.66048	5.64855	5.72872	6.76749	7.36977	4.47007	2.91137	6.40104	5.91562	5.02569	4.2299
'MGLL'	3.35508	2.94301	2.70248	3.21178	2.64905	2.8995	3.00001	2.1635	1.86558	2.60559	2.27148	4.20482	4.23682	5.73693	4.80485
'NTN4'	3.09758	3.06512	2.5237	2.50253	2.76485	3.11261	3.10307	2.24605	2.95075	3.4238	4.80528	2.59909	2.74562	3.59684	4.08316
'NUAK1'	1.21774	1.34846	1.26476	1.13265	1.32143	1.09282	1.33955	1.34167	1.57315	0.431745	0.562269	1.13056	1.10947	2.54718	2.41818
'HACD3'	5.46954	4.3316	4.22318	5.68939	5.53127	5.24253	4.91416	5.64294	5.17881	5.80891	4.83277	5.40802	5.38732	5.7667	5.95177
'TUBE1'	2.6764	2.24978	2.46152	2.74417	2.92596	2.46473	2.41205	2.72468	2.37036	2.37024	4.34642	2.54081	2.5731	1.93901	1.95757
'TIPIN'	3.89867	2.34023	2.43515	4.31895	3.93907	3.45943	3.04438	3.78427	2.73114	4.07224	3.23569	3.76491	3.55578	3.17949	3.19148
'SEMA3A'	1.89469	0.779069	0.207493	2.08555	2.15851	1.50605	1.35484	1.51684	1.05959	2.42558	2.23378	1.61737	1.67627	1.2884	1.28451
'GTSE1'	3.97662	1.505	0.243794	4.53012	4.21403	3.74076	2.88954	4.3828	3.43416	4.52844	3.41227	4.08354	3.89248	3.97605	4.22132
'SEMA3C'	4.67403	5.9658	5.27286	4.06858	3.82676	4.87926	4.71405	2.55393	2.01116	3.19436	4.07707	3.86402	3.82574	6.65472	6.11822
'GRAMD4'	3.31378	3.98047	4.16263	3.23577	3.45377	3.622	3.83083	3.61204	4.51788	2.97073	3.39047	3.06338	3.03125	2.68723	2.64428
'VPS9D1'	2.7823	3.21719	3.12727	2.18791	2.32514	2.6544	2.93333	2.53712	2.92661	4.35023	4.98765	2.48668	2.40466	3.12771	3.05975
'FNDC3B'	4.7905	4.18177	4.30136	4.598	4.27224	4.4628	4.20225	5.08657	4.95403	4.4945	4.57233	4.74458	4.73351	5.99678	5.7353
'FOSL2'	5.5881	7.25356	7.309	5.04754	5.21796	6.10722	6.37832	6.33208	7.41328	5.41354	6.90394	6.07894	6.23344	6.05473	6.20286
'FSCN1'	7.62338	5.93657	5.63254	7.70834	7.39047	7.09161	6.69556	7.93038	7.45388	7.49357	6.17975	7.47447	7.20246	8.1622	7.96748
'ACTB'	12.2272	10.6545	10.1891	12.3646	12.2259	11.9261	11.5844	12.4815	11.8943	12.5767	11.5537	12.554	12.7003	13.5271	13.1334
'MOCOS'	4.76246	4.46236	4.64048	4.80938	4.92807	4.74534	4.70157	6.05713	5.73214	5.21923	5.74517	4.62215	4.66782	4.33154	4.21349
'WDR62'	2.69785	0.669409	0.347088	3.22123	2.90513	2.30787	1.64405	2.62135	1.3226	3.02515	2.01677	2.78248	2.63133	2.35388	2.6877
'BCAP29'	5.39276	4.44289	4.59124	5.44828	4.92897	4.96926	4.6628	5.50411	4.96108	6.72654	5.96158	5.7119	5.42471	6.14271	5.78937
'SEC31B'	1.99092	3.01404	3.34175	1.54922	2.23623	2.24156	2.94012	1.67764	2.33316	1.28227	1.98602	1.46156	1.84568	1.12369	1.2844
'MCM6'	5.40848	2.90448	2.49785	5.73932	5.52568	5.13681	4.32301	5.4645	4.01047	5.70807	4.02767	5.19139	5.17673	4.68258	4.90167
'RBMS2'	4.20247	4.08925	3.75206	4.33046	4.49654	4.16646	4.14704	4.43544	4.71309	5.57838	5.95449	4.34798	4.51757	5.17753	4.68839
'PLXNA2'	4.96917	3.93794	4.48486	5.18147	4.24087	4.59826	3.91771	3.73238	2.79078	4.14229	3.44515	6.11666	5.85903	5.66319	4.88915
'SPAG5'	4.79397	2.51718	1.27993	5.42799	5.30977	4.70365	3.91957	5.16286	4.58415	5.39236	4.64066	4.88088	4.88662	4.55155	4.82002
'NA'	2.44965	2.23186	0.999544	2.33946	2.33561	2.14567	1.32052	3.25251	2.6784	1.58155	1.54141	2.31264	2.21107	4.90799	5.23024
'UBE2T'	6.29627	4.00878	3.62461	6.64983	6.40614	5.97018	5.23197	6.23179	5.0644	6.49578	5.08569	6.19126	6.16132	5.87106	5.98703
'IL4R'	5.21402	3.56092	3.57662	5.27803	5.26003	4.93732	4.8843	6.46957	6.59225	5.47636	5.07453	5.05726	4.99999	5.57225	5.29367
'PAK3'	0.877537	1.61235	1.7093	0.808876	1.06299	0.889282	1.00733	1.40832	1.47329	2.60989	2.75807	0.515205	0.437025	1.75566	1.44637
'EXOSC5'	5.01584	5.16057	5.50443	4.90628	5.19533	5.09705	5.23768	5.15271	5.55545	4.78505	5.05481	4.72408	4.89397	3.50868	3.98699
'POLD3'	4.30791	2.89912	2.81267	4.56869	4.31675	4.07346	3.54885	4.51514	3.76038	4.95338	4.31109	4.19763	4.11808	3.78953	3.95866
'FBLN1'	6.95083	8.14696	8.08894	6.73662	7.14304	7.55091	7.94099	6.29696	6.46947	6.1537	6.21682	7.08616	7.38557	7.25207	7.72653
'MAP2'	1.78469	3.03583	2.83315	1.50071	1.79787	2.39997	2.99678	0.595049	0.325928	1.3948	3.00196	1.83646	2.31835	1.95167	2.3948
'LAMP3'	0.36776	0.183152	0.146393	0.357159	0.481111	0.376972	0.360506	0.710755	0.602418	4.5639	4.97258	0.176446	0.152396	0.216837	0.326684
'FAP'	2.82172	2.52893	1.19561	3.0295	2.54441	3.21848	2.63545	5.67511	5.90058	4.10162	2.24676	3.1694	3.87305	6.0627	6.84567
'NEBL'	3.26537	5.26303	5.11815	2.66855	2.98744	4.23299	4.46785	2.34544	4.0002	3.70151	6.19595	3.66287	3.61722	2.68681	2.50551
'ACER3'	3.76771	2.44881	2.32422	3.96774	3.78264	3.41155	2.97549	4.88912	3.56744	4.5472	3.35402	3.88248	3.97691	4.25995	3.81452
'SYNJ2'	3.07776	1.78971	1.45714	3.2945	2.98577	2.63663	2.13275	3.48181	2.689	4.24035	3.36526	2.90671	2.69612	3.22084	2.9836
'EDN1'	1.82099	1.61873	1.32055	1.84948	1.77585	1.87986	2.13667	2.41198	2.12287	1.56402	1.81951	2.04317	2.36864	3.61382	3.48718
'TP53INP2'	1.56169	3.09271	3.33896	1.2766	1.51898	1.9273	2.46231	1.11314	1.62569	1.38989	2.06522	1.79384	1.96787	3.77357	3.60695
'TP73'	0.556056	1.58743	1.31564	0.43107	0.579627	1.06926	1.54736	1.52211	3.246	0.356419	0.656623	0.275292	0.301099	0.418946	0.287066
'SLC1A3'	3.85461	3.49432	4.04768	4.3394	4.78666	4.11625	4.03177	3.86068	3.43941	5.1395	4.37951	3.62393	3.69532	2.56888	2.30151
'SP140'	0.451575	0.187784	0.096268	0.471183	0.164942	0.438524	0.0373287	0.858082	0.10583	1.93167	1.40687	0.391759	0.276487	1.62975	1.30331
'TNS1'	1.53731	2.04914	1.30708	0.981036	0.977179	1.43891	1.59592	0.81474	1.01516	2.78919	3.27207	2.35807	1.87441	2.68942	2.22792
'RAPGEF3'	2.68752	2.38651	2.74359	2.6894	2.58496	3.25125	3.0887	1.88241	1.50784	2.15293	2.33383	3.81457	4.43186	2.32967	2.10262
'CEACAM1'	1.17611	0.734869	0.768013	1.21079	0.644374	0.810226	0.485715	1.51897	1.18467	4.95193	4.1292	1.38191	0.937617	1.79617	1.01495
'FDFT1'	7.59898	6.81672	6.2545	7.7303	8.14568	7.50549	7.27168	7.51229	7.53992	7.90878	6.73424	7.70396	7.92361	8.14111	8.22468
'EPB41L2'	3.85129	2.34761	1.84509	4.25971	3.9114	3.24508	2.39205	4.14106	3.6035	4.56743	3.87465	3.80521	3.30283	4.5466	4.02947
'SESN1'	3.59683	4.98663	5.34856	3.68913	4.11368	4.40277	4.49232	3.38204	4.14282	3.29636	3.74175	3.32644	3.61563	2.53815	3.00927
'HSP90AA1'	9.32781	7.71017	7.80256	9.71719	9.40943	9.0713	8.52584	9.37173	8.52642	9.98011	8.58766	9.37827	9.26061	8.98517	8.88369
'RBL1'	3.14637	1.5306	1.35455	3.38564	2.99473	2.88483	2.10308	3.08325	2.23495	3.35339	2.72144	3.1947	3.09319	2.77697	2.80694
'IGSF9B'	3.81667	2.69904	2.80368	3.41277	2.26318	3.02409	2.81215	2.72783	3.13979	4.18515	3.38166	5.09332	3.84214	3.20713	1.23573
'NDC80'	3.85474	1.68549	0.700884	4.30672	4.00496	3.72545	2.85847	4.27524	3.21727	4.35906	4.79584	3.76403	3.65298	3.49928	3.8951
'CXCL2'	1.59282	1.69963	2.26055	2.02828	1.66722	1.54968	1.82164	3.96492	3.37988	4.23075	3.91708	2.53705	2.70138	3.77586	2.90306
'ARG2'	1.68992	1.38789	1.47102	2.14294	2.46324	1.69833	1.57769	3.0926	3.62063	1.693	2.55482	1.68134	1.86534	2.50531	2.03271
'SMARCD3'	2.81415	3.65478	3.64354	2.537	2.83389	2.89083	3.07683	2.12902	2.80313	1.87677	2.11135	2.18781	2.44616	2.51633	3.10311
'FYB1'	2.00726	3.17872	1.75901	1.29586	1.35541	2.43208	2.42531	1.36186	2.10108	3.04503	3.85125	0.88311	0.847408	0.403284	0.353522
'SERTAD4'	1.32665	0.163938	0.0570694	1.68147	1.0655	1.05632	0.422602	0.611439	0.174366	0.802877	0.202723	0.775945	0.506768	1.80262	1.50516
'NFE2L1'	7.07766	8.71643	8.13047	6.58656	6.68532	7.73289	7.9712	7.03625	7.61883	6.95574	8.12039	7.29529	7.69218	6.82255	7.14703
'ITGB5'	7.1126	5.61084	5.76167	7.09782	6.63152	6.71219	6.15599	6.44678	5.77127	6.26802	5.94326	7.14567	6.90266	8.04308	7.8696
'TUT7'	3.35811	5.36939	5.30079	3.23337	2.97945	3.73187	3.99769	3.16929	3.70807	3.18442	3.35019	3.74415	3.57993	3.32419	3.25084
'PLOD1'	5.78193	5.22479	4.95444	5.92358	5.64789	5.56238	5.19215	6.0953	6.16896	5.95382	5.34433	5.93809	5.81083	6.86523	6.80001
'CYLD'	3.47841	4.58761	4.70669	3.34445	3.28589	3.72823	4.0341	3.20104	3.32941	4.95236	5.4619	3.64303	3.66537	4.18398	3.84651
'KIF3C'	1.74878	1.38281	0.91218	1.413	1.41411	1.3279	1.2239	1.31687	1.84521	1.72774	1.36685	1.79181	1.85238	3.66861	3.78611
'MAPRE3'	3.63271	4.54771	4.36345	3.34124	3.61545	3.98578	4.23598	3.32326	3.7884	2.95484	3.04618	3.83638	4.10344	4.45646	4.60118
'CD59'	8.75481	8.39146	8.24334	8.9133	8.30368	8.5246	8.52539	9.89976	10.0396	9.45008	8.53084	9.46519	9.39554	10.1237	9.98744
'CD82'	6.95057	7.59911	7.83723	7.03953	6.98593	7.26589	7.66886	6.13189	5.9988	7.82701	7.56956	6.76923	6.87553	7.25284	6.96518
'OVGP1'	1.10835	2.01692	2.29017	1.01927	1.33861	1.41642	1.71758	0.674636	1.21644	0.496769	1.37416	0.949117	1.21754	0.388317	0.893949
'IGSF9'	1.60423	1.83464	1.30491	1.16905	1.45969	1.78485	2.23168	0.726956	0.769258	0.314647	0.158013	1.54419	1.65681	1.16181	1.40791
'ORC1'	3.75815	1.70849	0.98563	4.04922	3.69712	3.41505	2.6837	3.93694	2.97937	4.29377	2.60402	3.64661	3.33567	3.05854	3.14691
'RAD54L'	3.19838	1.10349	0.603971	3.66044	3.72947	2.95112	2.25747	3.39919	2.43775	3.44318	2.19857	3.08744	2.85212	2.4687	2.6967
'DNAJA1'	6.77367	5.74719	5.8827	7.035	6.69904	6.56711	6.20299	6.85726	5.94201	8.03316	6.80857	6.79076	6.51764	6.63608	6.43985
'SNX10'	3.20872	1.63389	0.936952	3.31123	3.10015	2.77697	2.18619	3.85933	4.12668	4.08654	3.58058	3.12622	2.71006	3.97845	3.32465
'FAT2'	4.09545	5.08839	4.58186	3.66824	3.71998	4.6044	4.78423	4.5891	5.21482	2.89263	3.23224	3.48068	3.50653	1.91198	2.44075
'HSD17B2'	3.93185	4.96359	4.4714	4.21257	2.73388	4.25665	4.12798	6.39471	7.48115	6.2294	5.31	6.33266	6.26925	3.62634	2.76996
'LAT2'	1.1919	0.285036	0.378543	1.40814	1.52064	1.14413	0.795967	0.942807	0.669831	2.15707	2.49927	1.91219	1.62328	2.53894	1.93968
'PPP1R15A'	3.19745	3.62064	3.61287	2.90726	2.75271	3.09819	3.17282	3.19078	3.46251	3.13946	5.01521	3.19433	3.14561	3.88459	3.14287
'FTL'	9.00781	9.46451	9.35029	8.34167	8.54257	8.75259	8.7586	8.75457	9.21062	8.11665	8.25542	7.86849	7.47129	7.90897	8.37814
'TMPRSS11E'	0.299677	1.86824	1.57133	0.26483	0.142517	0.433827	0.399758	0.109713	0.0461186	0.128025	0.0948454	0.598235	0.432316	0.163983	0.0650397
'MMP2'	1.80786	2.9429	1.38883	1.4646	1.16459	1.90422	1.77356	1.13272	1.40608	0.859494	0.778284	1.03147	1.00739	4.82801	4.91798
'GNAO1'	0.732295	3.04374	2.09102	0.199522	0.239588	1.2338	1.78118	0.0913124	0.354836	0.0963746	0.642809	0.390429	0.293816	0.282172	0.185538
'SH3BP2'	3.71749	4.00591	3.96566	3.64346	3.49571	3.6104	3.68663	4.39586	4.89581	4.65449	5.11458	3.6061	3.42957	4.08001	3.60636
'PTHLH'	2.93096	0.864194	1.03555	2.89708	1.67446	1.90344	0.951603	3.18079	2.62901	0.65992	0.263	3.97635	3.79369	4.51503	5.26624
'AURKA'	5.54014	3.30486	2.10071	6.06221	5.77094	5.30976	4.47147	5.93184	4.88832	6.13532	5.5154	5.65305	5.44878	5.33267	5.59041
'PIR'	5.4475	6.18496	5.47437	4.59801	4.9535	5.43173	5.58431	4.05307	4.29733	4.4515	5.03307	4.46665	4.36316	3.4235	3.68649
'SULT2B1'	2.35555	2.9235	2.21527	1.69044	0.796123	1.83101	2.08549	0.62407	0.740808	1.18857	0.542845	1.78043	1.01873	0.297501	0.0881998
'ASAP3'	3.77455	4.54657	4.30981	3.52097	3.78182	4.06294	4.35457	2.10888	2.65214	3.67801	5.09494	3.2337	3.57015	3.27626	3.6964
'TPX2'	5.66969	3.47709	2.03767	6.25896	5.98315	5.5737	4.75535	6.11532	5.32361	6.09611	5.9002	5.95129	5.81413	5.49366	5.69555
'EPB41L1'	2.78971	3.32062	3.08068	2.28605	2.40556	2.87162	2.87368	1.84334	1.8013	1.19736	2.2397	2.28142	2.07899	3.05388	2.99588
'TMEM40'	3.59158	3.8708	3.60495	3.66286	3.34783	3.53292	3.4904	2.53007	2.87345	4.31868	4.25053	3.88827	3.79546	5.89392	5.63043
'SMOX'	3.35586	2.80486	2.85244	3.41207	3.82001	3.04157	2.77926	3.08139	2.65488	2.36792	3.92326	3.18245	2.94744	4.24575	3.81931
'SLC4A11'	2.15185	2.452	2.59952	1.67962	2.22011	2.06504	2.827	1.42198	1.408	1.81638	2.6123	1.06441	1.13245	1.4473	1.2557
'LZTS3'	0.947798	1.79935	2.34353	0.793519	0.80711	1.02722	1.48926	0.71943	0.858232	0.71875	1.0386	1.6403	2.19784	1.63619	1.72979
'P2RX7'	0.0542331	0.170373	0.146701	0.0676003	0.0715527	0.0767322	0.136532	0.174748	0.182182	0.118296	2.1089	0.0520089	0.0628036	0.0357696	0.0364993
'CFAP61'	0.465661	1.45202	2.15024	0.527135	0.392916	0.605513	0.926186	0.284716	0.174588	0.304036	0.69371	0.738399	0.919489	0.225694	0.264482
'OAS1'	3.0783	3.63191	3.74382	2.7545	3.26473	3.25564	3.92316	2.5186	3.26632	6.27387	6.2422	2.64862	2.72518	1.95039	1.83381
'PXN'	7.36648	6.61961	6.30506	7.44234	7.11453	7.00897	6.83164	7.91616	7.5295	7.59715	6.7409	7.8745	7.74448	8.09075	7.65335
'TRMT6'	5.19209	4.64008	5.05591	5.34495	4.97853	4.89598	4.77428	5.3045	4.75327	5.56937	4.77374	6.14018	6.0087	4.60802	4.27816
'FUS'	8.26466	7.24733	6.59953	8.49175	8.41667	8.06646	7.85515	8.63589	8.04205	8.71718	7.80446	8.27858	8.07351	8.26986	8.02435
'IGBP1'	4.80874	5.84355	6.26428	4.48383	4.76422	5.24674	5.6661	4.78699	5.65494	4.60469	4.95528	4.82521	4.93949	4.58639	4.72486
'FXYD5'	7.14149	6.3775	5.79901	7.23225	6.98061	6.7752	6.44558	7.6848	7.27446	8.31116	7.62932	7.26263	6.96624	8.47731	8.53204
'FXYD3'	8.2125	9.59304	9.50995	6.89016	6.75167	8.53483	9.38192	6.64643	7.31646	6.64458	6.65579	6.8792	6.43746	6.43619	5.50962
'BIRC5'	5.18148	2.81713	0.713614	5.789	5.54532	5.17419	4.26856	5.66337	4.72197	5.57422	4.89677	5.33996	5.31398	5.14074	5.32798
'LTBP4'	5.14904	5.66552	5.71075	4.77329	4.99112	5.1723	5.8123	4.527	5.07123	3.95687	4.35527	4.49837	4.39578	5.29202	4.97914
'BLVRB'	5.93692	7.05441	6.68693	5.20966	5.39469	6.18771	6.68977	5.07964	6.33363	4.9639	5.73689	5.89005	6.11643	5.47952	6.04084
'YPEL3'	3.82338	5.5276	5.75284	3.26636	3.44637	4.12373	4.64327	3.61635	4.997	3.36961	4.13853	4.1643	4.2467	4.016	4.59887
'ICAM1'	2.32502	2.59616	2.57898	2.36358	2.242	2.08867	2.28523	3.66403	4.27688	7.60851	7.60781	2.10556	1.91146	3.92125	3.0769
'TFAP4'	4.38824	3.83706	4.29215	4.60487	4.64395	4.32326	4.29927	4.69474	4.56382	4.42225	3.9869	4.02222	4.07618	2.85248	3.17361
'P3H2'	5.92707	6.60292	6.75152	5.34803	5.195	5.98378	6.39112	4.26069	3.71344	4.46335	4.32008	6.12382	5.81189	5.60982	5.40842
'CHRD'	0.0257298	0.17129	0.0743514	0.0105376	0.0124038	0.0491956	0.0394021	0.176187	0.390088	1.66476	3.20174	0.0175465	0.042178	0.06998	0.0776858
'FLT3LG'	0.834647	1.34995	1.73024	0.685453	1.00249	0.872436	1.27086	1.32657	2.06883	3.02733	4.13622	0.472375	0.542632	1.03085	1.08234
'AARS'	5.51369	5.00637	5.18945	5.55885	5.78778	5.33798	5.32987	5.38662	5.18268	5.5873	7.29146	5.54721	5.67373	5.43557	5.6799
'KIF4A'	3.62928	1.606	0.359936	4.20333	3.72899	3.55003	2.69405	4.22551	3.4456	4.24368	3.78467	3.86115	3.72485	3.59574	3.83819
'PLEKHG2'	3.09485	2.06093	1.72874	3.26696	3.12075	2.57111	2.5094	3.2965	3.01138	3.84678	2.8688	3.63735	3.37164	3.96942	3.43833
'LAMB4'	0.162463	0.188633	0.0834439	0.268708	0.230064	0.154048	0.204416	1.32205	1.97517	0.228372	0.0677821	0.291939	0.275721	0.195593	0.251186
'NRCAM'	1.74516	1.08162	0.543339	1.70456	1.28555	1.12873	0.935094	2.83714	3.37954	2.30537	1.52375	2.10402	2.0518	2.63348	2.16083
'LAMB1'	6.00329	7.51837	8.08071	5.96516	6.06973	6.39478	6.63718	7.1358	8.0703	6.40431	6.6426	6.05671	6.01976	6.3907	6.36797
'ITGA6'	7.73412	6.88405	6.50346	7.8462	7.17502	7.3912	6.99474	8.05966	8.00889	8.17064	7.40676	8.37941	8.2246	8.46513	8.15376
'SEL1L3'	4.3029	4.9735	4.68038	3.73136	3.78639	4.24042	4.37984	4.91427	5.56647	3.92063	4.94778	3.90367	3.87692	4.22303	4.56495
'NLRP1'	1.94714	1.5601	1.81769	1.64032	1.60268	1.86196	1.61816	2.41728	1.93263	0.715657	1.61188	2.38637	2.35389	4.04232	3.50321
'PITPNM3'	3.98783	3.88562	3.93329	3.73219	3.3495	3.88624	3.64742	2.67465	2.65504	2.03407	2.87967	4.94102	4.79292	4.15511	3.93323
'ORC6'	4.37317	1.84968	1.24156	4.74797	4.44719	4.07208	3.13108	4.61658	3.28227	4.42319	3.62117	4.37128	4.18308	4.09585	4.44772
'CCDC80'	3.4831	5.20718	4.50114	3.30897	2.63764	4.04992	3.74564	3.52577	3.26356	1.61618	1.9525	4.25932	4.49657	6.11827	7.50622
'PSME1'	6.37776	6.79487	7.0517	6.11249	6.36891	6.5809	6.81001	6.735	7.17779	8.92899	9.50427	6.01365	6.1633	6.2006	6.38129
'SLC7A8'	1.29619	3.58294	3.79608	0.912857	0.671084	2.08424	2.05594	0.392213	1.15575	0.650355	1.16371	4.66059	4.67693	0.703292	0.716741
'TGM1'	5.74193	6.58977	5.90968	4.09054	5.50942	5.99039	7.24521	6.12664	7.30124	3.29376	4.50423	5.15339	5.53684	3.49739	3.73697
'SEMA6A'	1.77693	2.35681	2.17643	1.16057	0.808346	1.28028	1.58756	2.02995	3.59059	0.604398	0.683095	1.03343	0.769802	1.69845	1.28457
'TYRO3'	4.22504	4.0762	4.87031	4.03238	3.5643	3.91311	3.25249	3.8047	3.07911	2.55496	1.72943	4.85993	4.40569	4.56537	4.22731
'WDR76'	3.68028	1.50539	1.47289	4.03601	3.63114	3.2443	2.46427	3.82334	2.3274	4.06752	2.53214	3.65229	3.54821	3.29623	3.60274
'CAPN3'	1.36295	2.30482	2.60214	0.856465	0.883492	1.58791	1.95985	1.32113	1.85408	1.72441	2.71402	0.885627	0.824587	0.653009	0.793086
'PHGDH'	4.59357	2.97026	1.25057	4.60516	4.93078	4.24789	3.6468	3.91112	3.02712	3.66682	6.90562	3.71238	3.28281	3.75222	4.11018
'CLSPN'	3.8738	0.666151	0.182195	4.20066	3.5588	3.2401	2.10163	4.03646	2.0441	4.39504	2.20582	3.89877	3.6248	3.64334	3.82579
'UNC13D'	1.98019	2.42338	1.3134	1.38193	1.33197	1.52276	1.67955	1.00116	0.936367	0.800788	1.3277	2.3139	2.59387	2.11508	1.56861
'TGFB2'	0.799859	0.116085	0.260431	0.854569	0.895943	0.410544	0.273596	0.616117	0.642909	0.36359	0.378139	0.321443	0.336116	1.64337	2.10183
'CDC45'	4.72453	1.45726	0.628106	5.17677	4.82695	4.40835	3.36936	4.90445	3.42152	5.1672	3.75805	4.70921	4.68492	4.10822	4.3462
'CDC6'	4.94702	1.7674	1.11234	5.36864	4.95014	4.52847	3.59677	4.97671	3.24769	5.39559	4.01103	4.96397	4.82207	4.9343	5.02629
'MSH2'	3.77614	2.25954	2.09496	4.10249	3.92372	3.50149	3.09922	3.72275	2.6994	4.0846	2.85778	3.66003	3.33255	3.286	3.09409
'CRAT'	3.10072	4.69599	4.65163	2.40171	2.58878	3.38937	3.96592	2.14666	3.50597	2.47029	3.99156	2.92294	2.76542	2.43734	2.77911
'TBC1D2'	4.6344	3.96474	3.81203	4.76515	4.61455	4.44635	4.263	5.6338	5.32917	4.6526	4.21466	4.75477	4.78237	5.4227	5.40309
'BLNK'	0.775281	1.79463	1.23903	0.396359	0.794998	1.10117	1.6674	0.29591	1.35926	2.01244	2.98763	0.353987	0.343188	0.0844583	0.0712595
'BAMBI'	2.42308	2.63158	2.58638	2.256	1.90779	2.49118	2.25981	2.2515	2.05018	1.85138	1.47276	3.24699	3.55883	2.68984	2.51145
'IL11'	1.79939	1.233	0.890794	1.57779	0.737375	1.29742	1.09866	0.75743	1.00737	1.24144	1.06376	2.68505	2.26035	4.08044	3.0746
'FKBP5'	7.81094	8.75813	8.99909	7.63709	7.89214	8.2799	8.54379	7.2601	7.69616	7.92022	8.6543	7.86313	7.88189	6.70674	7.01281
'DSP'	6.7383	7.95326	7.98881	6.22313	6.25902	7.19607	7.62256	6.38565	7.39174	5.99758	6.97618	6.86825	7.01423	6.56203	6.535
'JAK2'	1.47443	1.79662	1.9095	1.38563	1.40501	1.37914	1.45813	1.87423	1.48322	4.39116	4.91056	1.60462	1.61054	1.61035	1.47879
'IL12RB1'	0.235369	0.254764	0.217811	0.167304	0.147457	0.19167	0.121905	0.195541	0.124024	2.24817	2.62792	0.166775	0.14375	0.173907	0.107245
'ACOT7'	6.42546	5.19746	4.90202	6.62029	6.39104	6.05898	5.81776	6.08208	5.56509	7.23797	6.73911	6.79676	6.65575	6.94323	6.83803
'CDC7'	3.22711	1.51605	1.27745	3.68385	3.50441	3.12665	2.50371	3.63069	2.74873	3.88167	2.99544	3.26871	3.00794	2.64304	2.83935
'SCD'	6.52408	5.14517	5.16054	6.6215	8.08464	6.33934	6.46435	6.69856	7.24945	6.84127	7.14824	6.73173	7.49766	7.68346	8.09003
'ABLIM1'	5.51905	5.8838	5.71607	5.1753	5.34636	5.69214	5.97288	4.97164	5.46318	4.58988	4.83638	4.92042	4.87842	4.07837	4.31463
'NRP1'	4.15921	2.46869	1.90711	4.39797	3.61419	3.53739	3.05388	3.77437	3.31705	5.08445	4.48183	3.90588	3.42733	4.41432	3.73111
'PALMD'	1.75862	3.19332	2.70551	1.01126	1.14042	2.55901	2.7997	1.52247	2.68523	0.232714	0.476226	1.43392	1.7953	0.420264	0.948586
'TSPAN15'	1.05742	0.731664	0.410797	1.25757	1.21236	1.11391	1.00547	1.64998	1.34061	3.35084	3.48759	1.18526	1.36995	1.73185	1.95343
'HSD3B7'	2.3375	2.05827	2.222	2.09645	2.23479	2.04945	2.14325	3.21767	3.35943	3.76539	3.55646	2.15376	2.29468	2.83752	2.7441
'MISP'	4.54083	3.66876	3.17083	4.29044	4.3851	4.27446	4.07057	3.77474	3.52352	4.0349	4.16031	4.46016	4.57821	5.98269	5.97165
'RASSF7'	4.6061	4.1537	4.11326	4.55141	4.30091	4.5591	4.37716	4.51826	4.2606	4.5599	4.03534	4.98521	4.91067	5.85813	5.73091
'GADD45B'	3.96027	4.75116	4.84417	4.02613	4.16537	4.23603	4.4252	4.87141	4.9338	4.50598	5.022	4.99608	5.27863	5.80698	5.9314
'MKNK2'	6.25443	6.61617	6.48861	6.33121	6.60574	6.43784	6.74201	6.51353	6.57374	7.6106	7.7492	6.19107	6.27326	5.55384	5.66934
'RANBP1'	7.42886	5.97569	6.15719	7.85241	7.72302	7.30056	7.04652	7.75721	7.12294	7.90001	6.77579	7.48839	7.50666	7.08861	7.1812
'SUSD2'	1.81502	1.07099	0.903182	1.07234	1.99871	1.51496	1.99445	1.21491	0.587791	1.81184	2.92915	0.779185	0.360041	0.699289	0.368399
'GGT5'	0.696784	0.309812	0.477417	0.528426	1.35888	0.654626	1.04512	1.34478	1.94277	2.06733	2.68849	0.241262	0.0884628	0.196692	0.375142
'PRODH'	1.38093	3.68653	3.79683	0.822803	1.6918	2.7233	4.19291	0.487173	1.91999	0.49592	2.69489	0.612641	0.632889	0.0633941	0.173031
'CARD10'	4.61819	3.08131	2.58146	4.75584	4.59781	4.19704	3.91546	4.75376	4.04252	4.24698	3.21437	4.20799	4.19771	4.75163	4.72245
'SH3BP1'	2.25333	0.821573	0.577621	2.56597	2.48083	1.99635	1.61922	2.07771	1.74155	2.19536	1.47494	1.56283	1.59839	1.80873	2.02939
'LGALS1'	10.6588	10.2354	8.7356	10.7413	10.5304	10.5291	10.1784	10.2984	10.0873	10.5985	10.0364	10.9048	10.8749	11.8245	12.0102
'PIK3IP1'	0.949909	2.79445	2.66001	0.565875	0.860279	1.55178	2.02525	1.39799	2.8489	0.384237	1.52001	0.781808	0.890683	1.5906	1.8113
'CCDC134'	2.32812	1.59471	1.35899	2.61503	2.45521	2.18699	1.9392	2.85507	2.15705	4.34009	3.03036	2.45694	2.34703	2.49528	2.49035
'CENPM'	4.21988	2.02855	0.528561	4.74405	4.6361	4.20039	3.46393	4.33203	3.38682	4.30985	3.82427	4.31945	4.39408	3.7096	3.9136
'KDELR3'	3.1075	2.07777	2.27314	3.12492	2.39288	2.63021	1.94803	2.84495	2.17819	2.43263	1.25061	2.93512	2.46188	5.92231	5.6103
'TIMP3'	5.96845	8.0841	7.88413	6.05446	5.65702	6.40318	6.24725	5.35551	6.2151	5.275	6.55668	6.54883	6.83353	6.62849	7.17871
'TTLL1'	1.20614	3.37669	3.4434	0.723794	0.814999	1.59041	2.02796	0.702482	1.42111	1.10811	2.69022	1.25294	1.24871	0.555454	1.15226
'TOM1'	3.83212	4.77896	4.87165	3.41644	3.3752	3.93597	4.02297	3.5905	4.24903	3.27326	4.03145	4.19603	4.28409	5.2722	4.80636
'HMOX1'	2.57762	4.10991	3.06882	1.28003	0.926609	2.00232	1.83401	1.49694	2.22097	0.851425	0.669953	2.42198	2.00519	4.30858	2.9031
'MCM5'	6.2935	3.34854	2.60164	6.57976	6.33794	5.88625	4.97183	6.47182	4.9761	6.70614	5.15572	6.27998	6.25071	5.98131	6.06994
'PDGFB'	0.103056	0.133223	0.0260191	0.0598359	0.0802202	0.0681896	0.0673378	0.13297	0.0268278	0.0415077	0.0726455	0.0656785	0.027851	2.88437	0.828037
'APOL4'	0.42244	0.602047	0.614518	0.480661	0.371051	0.394426	0.455114	0.517141	0.434552	6.66123	6.54851	0.387915	0.369616	0.364403	0.379731
'APOL1'	0.371954	0.928645	1.01605	0.447443	0.391868	0.410571	0.695047	1.48795	1.80117	7.34737	7.31302	0.337174	0.507473	0.554514	0.742167
'MYH9'	7.12003	6.53403	6.53344	7.30831	6.68887	6.83728	6.50671	7.40862	7.33535	7.6329	7.10001	7.39173	7.58028	8.54126	8.19806
'RANGAP1'	6.60563	5.32374	5.45657	6.96993	6.70951	6.43136	6.10037	6.7769	5.97436	7.3881	6.90976	6.82518	6.82715	6.50559	6.45923
'CERK'	4.06159	3.97667	4.23182	4.07884	3.974	3.87034	3.8593	3.89963	3.86639	2.54736	2.26472	4.19889	4.19468	4.55906	4.0267
'ABHD4'	2.86748	4.59228	4.03882	2.20375	2.56674	3.22734	3.71025	2.04407	3.42294	2.06002	3.88908	2.31555	2.70952	2.73092	2.76675
'POLE2'	3.34302	1.312	1.00741	3.66347	3.43785	3.02461	2.38366	3.50342	2.36921	3.55345	1.85633	3.20138	3.00963	2.63639	2.90409
'PYGL'	6.04784	5.16549	4.8791	6.13903	6.0122	5.90762	5.67241	7.25237	7.10252	5.79387	4.99652	6.25922	6.30081	6.67952	6.86596
'GNPNAT1'	5.42829	4.4969	4.60005	5.60443	5.33508	5.16805	5.01375	5.40243	4.77644	5.45216	4.83305	5.92439	5.76601	6.65021	5.95048
'CDKN3'	5.09089	3.21141	1.05089	5.86073	5.674	5.39204	4.39246	5.68241	4.88576	5.70055	5.5871	5.4058	5.52348	5.00162	5.28101
'PLEK2'	6.08052	3.22666	2.89475	6.21019	5.26324	5.16621	4.1726	6.2928	5.07877	6.24703	5.11001	6.41774	5.97575	7.43761	6.63442
'DAAM1'	4.09524	3.18727	2.75031	4.07249	3.43114	4.17102	3.76677	4.26474	3.92914	2.60011	2.07968	4.25736	4.32099	5.31935	5.31214
'LGMN'	3.88196	3.88726	4.08656	3.919	4.14604	3.98875	4.11768	4.34727	4.62113	6.15885	6.05595	4.10386	4.21058	4.14977	4.15902
'ITPK1'	5.53359	4.81765	4.65177	5.68916	5.85581	5.48142	5.36212	5.55326	5.38297	6.71616	6.82845	5.58537	5.72007	5.77597	5.82653
'HIF1A'	6.89318	6.48294	6.43514	7.02597	6.92603	6.73186	6.71149	8.58949	9.26552	7.30349	7.11432	7.24332	7.25589	7.78558	7.51574
'BDKRB1'	2.5915	2.60281	2.07912	2.43835	2.17517	2.51773	2.28865	1.12883	0.74622	1.50271	1.18093	3.63949	4.21698	1.54933	1.91876
'VRK1'	4.32453	2.48004	2.31922	4.72377	4.49926	4.20782	3.60023	4.56017	3.60665	4.68895	3.68481	4.20221	4.27272	3.87574	4.00349
'PAPLN'	1.15931	3.61602	3.78352	0.53084	0.724182	1.5959	2.37383	0.295011	0.548574	0.356223	0.992487	0.62162	0.628086	0.388266	0.421952
'DHRS2'	0.279957	0.20285	0.0903664	0.362742	0.335605	0.320363	0.489426	0.47865	0.70554	0.572502	0.653525	0.326622	0.192218	3.48965	3.23108
'PCK2'	3.91562	3.51903	2.95283	3.74556	3.60332	3.53136	3.52474	3.44302	3.21233	3.37036	7.10739	3.55083	3.61343	3.77023	3.90739
'PSME2'	6.39704	5.9524	6.12735	6.26278	6.45792	6.34303	6.31717	6.73181	6.4173	9.5465	9.47033	6.04024	6.13944	6.17671	6.07031
'REC8'	1.28782	1.61607	1.21384	1.29519	1.49711	1.23613	1.54319	1.73685	2.03334	2.91635	3.18446	1.08759	1.36222	1.66038	1.54625
'MMP9'	1.7903	1.00834	0.100017	1.41916	0.0733001	0.813687	0.211178	0.461961	0.303453	0.733335	0.198212	0.60086	0.0983438	5.29568	1.97355
'PYGB'	7.9282	7.57308	7.84183	8.05441	7.81252	7.76015	7.81593	6.44749	6.05617	7.50917	7.56045	8.23192	8.19257	7.59695	7.68433
'GINS1'	3.34371	1.04425	0.605725	3.6967	3.34793	3.01574	2.17399	3.43894	2.25622	3.67865	2.00762	3.19128	2.95215	2.95694	3.11823
'CD40'	1.09754	1.12948	0.954564	1.00458	0.880088	0.932228	1.02874	1.34581	1.44019	4.28294	4.84468	1.16327	1.2646	1.72292	1.87493
'MYBL2'	5.68035	2.5106	0.556458	6.20213	5.72396	5.34831	4.34249	6.37689	4.92134	6.00963	4.65496	5.93155	5.71085	5.72619	5.78536
'SLCO4A1'	3.7931	2.17158	2.59464	4.11989	4.46632	3.26921	3.39927	5.34267	4.81355	4.51124	3.79598	3.71742	3.33438	1.81117	1.31859
'NTSR1'	1.4367	0.0229519	0.0161119	1.41822	1.12843	0.493387	0.32537	0.359101	0.0724893	1.2618	1.26371	0.845835	0.25137	0.506243	0.114639
'CDC25B'	6.20518	5.56508	5.33426	6.44078	6.82361	6.21125	6.35753	6.92659	7.08091	6.58064	7.27348	5.94068	5.86478	5.08014	5.29525
'RNF24'	2.23185	1.36264	1.34518	2.13174	1.73741	1.66243	1.60154	2.35222	2.19346	3.66615	4.1053	2.23947	1.79631	3.26326	2.66401
'TRIB3'	4.94422	2.92144	3.02146	4.9273	5.44183	4.32031	4.31191	4.77511	4.17557	4.51001	7.35846	4.41265	4.60277	6.01104	5.84041
'FERMT1'	5.40057	4.09398	3.94392	5.36697	4.90826	4.8544	4.49895	5.33251	4.71466	5.78505	4.80284	6.20917	5.59058	6.57339	5.44487
'PLCB4'	0.877074	0.425466	0.360723	0.982445	0.563056	0.684062	0.396369	0.371669	0.322826	1.02504	0.699262	1.14759	0.799918	3.5155	3.1402
'MYL9'	2.27103	1.87978	1.66644	2.21238	1.55541	2.25088	1.64479	1.78426	2.15553	2.47941	1.39475	2.53469	3.76103	5.58964	6.61079
'SAMHD1'	2.45012	2.16053	2.1086	2.50776	2.6791	2.51413	2.33538	2.53392	2.36205	6.39322	6.47945	2.53361	2.57749	2.52959	2.90904
'JAG1'	3.85292	2.98013	3.18825	3.78971	3.26504	3.38544	3.08638	4.68199	4.61969	3.73878	4.0718	3.79521	3.42134	5.1641	3.96566
'E2F1'	3.3588	1.09809	0.744672	3.64572	3.28756	2.82172	2.216	3.04114	1.26226	3.54265	1.9435	3.21196	3.0141	3.15006	3.4143
'FAM83D'	2.35417	1.1991	0.51887	2.33869	2.18659	2.17404	2.31961	2.82124	1.017	3.41462	1.04964	2.81982	1.77757	1.96621	2.53245
'SMAD7'	3.29744	3.63045	3.73234	2.88972	2.39862	3.17427	3.20249	3.5096	3.22456	3.50079	3.29714	4.65419	4.60904	4.34211	4.1903
'LIPG'	4.61722	2.20131	1.22399	4.81586	4.31279	4.11758	3.50347	4.97041	4.13648	4.78759	3.3534	5.18996	5.33234	6.97588	6.15196
'RBBP8'	5.30791	3.85151	3.80646	5.38523	5.21013	5.04339	4.75475	4.98976	3.93963	5.15812	5.16046	4.88692	4.85265	4.54027	4.6576
'TBL1X'	0.308693	0.409918	0.406942	0.352085	0.436469	0.305589	0.298515	0.829273	1.98104	0.542691	2.21007	0.221714	0.452405	0.164051	0.433034
'POLA1'	3.01255	1.72044	1.78768	3.26842	3.18303	2.89825	2.46251	3.17823	2.40422	3.35662	2.30097	2.8656	2.84876	2.24633	2.43734
'SUV39H1'	3.34413	1.69566	1.67765	3.73019	3.59963	3.20276	2.69102	3.48443	2.71489	3.80985	2.68229	3.46695	3.34173	3.10165	3.24074
'SRPX'	3.68661	3.57894	3.24444	4.14316	3.99123	3.77193	3.3972	5.38262	5.55525	4.1666	2.76751	4.20675	3.94492	5.06906	4.66329
'MCF2'	2.04096	0.820946	0.633967	1.88205	1.52221	1.48122	0.867136	0.88277	0.426891	1.20439	1.12825	1.76738	1.79988	2.98334	2.45676
'ABCD1'	2.33664	3.29621	3.19027	1.92852	2.21502	2.40097	3.08275	1.71114	2.09189	2.41388	3.80425	1.9644	2.16488	2.58264	2.91337
'SMS'	6.49256	5.3792	5.29096	6.85015	6.5482	6.21631	5.89983	6.83516	6.42182	6.84282	5.92125	6.94504	6.84776	7.0254	6.82722
'TIMP1'	11.626	10.103	8.30844	11.6469	10.7485	10.828	9.83259	12.7502	12.4691	12.1023	11.1692	11.7269	10.8087	12.0095	10.5496
'GABRE'	2.61912	2.08198	2.15216	2.61988	2.88173	2.95855	3.09339	2.86406	3.26336	1.87223	1.28695	1.88867	2.43963	1.47557	1.59073
'PORCN'	4.40321	3.63522	3.64379	4.00119	3.79328	3.7656	3.57135	3.28514	3.57891	2.86546	2.9725	4.83849	4.44521	4.51336	4.07227
'MAGED2'	5.06424	5.37561	5.23303	4.94071	4.74666	5.03819	4.97589	4.9312	5.30026	5.07703	5.26548	5.20375	5.04877	6.85811	6.74323
'SRPX2'	3.21433	2.25761	1.29034	3.35685	3.23704	3.12976	2.91036	3.36136	3.12167	3.41592	3.43592	3.49235	3.62323	3.44237	3.97973
'CENPI'	3.28388	1.02051	0.381307	3.81367	3.37181	3.10531	2.04095	3.60503	2.71201	3.79426	2.43815	3.58513	3.47558	3.73455	3.87466
'GLA'	5.2583	4.402	3.9493	5.51993	5.48231	5.25269	4.92402	5.6487	4.97605	6.21261	4.53838	5.37226	5.29685	5.18614	5.00377
'NALCN'	1.78463	2.17984	2.54984	1.68541	2.23647	1.8452	2.10044	0.974819	0.492114	0.29616	0.486758	1.40507	1.95891	1.08206	1.46895
'TNFSF13B'	0.329774	0.638907	0.547909	0.356452	0.470835	0.522824	0.569638	0.200971	0.708675	4.26148	4.60809	0.344021	0.58136	0.364431	0.370363
'SLC25A15'	4.06425	2.82034	2.62594	4.28551	4.18164	3.86232	3.62657	3.93625	3.12169	3.98367	2.82083	3.90958	3.67417	3.38957	3.37866
'RGCC'	1.53149	1.62879	3.43873	1.64035	1.51063	1.65163	1.74286	0.864009	0.75797	0.368519	1.18271	2.30935	2.10251	0.414712	0.881197
'ACOD1'	0.00682751	0	0	0	0	0	0	0.0735539	0.046472	2.86729	1.15656	0	0.00687402	0	0
'OLFM4'	0.00459767	0.0187477	0.0189122	0.00488906	0.00927045	0.0247772	0.027018	1.61962	4.24311	0.0103357	0	0	0.0100784	0.0117534	0.0106848
'MSLN'	5.21254	6.53596	6.5926	4.74236	4.92885	5.44218	6.38234	4.55195	5.29355	4.40013	5.44231	5.1754	5.19762	5.32769	5.5925
'HSF4'	3.71687	4.64276	4.81602	3.27556	3.34738	3.5496	4.52937	3.59148	3.93384	3.02738	3.90005	3.19539	3.66924	3.36591	3.37403
'CORO1A'	2.66536	1.05298	0.598563	2.44274	2.31009	1.89902	1.44888	1.97246	0.556211	2.0901	0.878462	2.50014	2.04029	4.11709	2.96708
'GDPD3'	2.55977	3.52066	3.65137	2.19733	1.621	2.3762	2.76785	1.19469	0.983525	1.32044	1.81593	3.24061	2.58723	3.83872	1.83888
'NUP93'	5.63897	4.08287	4.45305	5.87021	5.71078	5.35404	5.11012	5.75614	4.7901	5.9948	5.13105	5.65945	5.61435	5.49204	5.59684
'HAS3'	2.44844	0.852389	0.727814	2.51569	1.74525	1.60428	0.93827	2.61917	1.09965	4.45506	1.43127	2.2772	2.1652	1.94548	1.14579
'SLC7A6'	4.96898	4.41566	4.69775	5.28324	4.87784	4.89209	4.62336	4.88692	3.96075	4.71742	3.78827	5.26891	5.27079	5.91201	5.41321
'HCFC1R1'	4.62051	6.06521	5.71236	3.84954	4.59728	5.09921	5.43115	4.10253	5.39075	4.07621	5.27336	4.28246	4.27863	3.82023	4.76125
'COTL1'	7.66593	5.98775	5.21802	7.79447	7.69669	7.33657	6.98396	7.5447	6.90594	7.28349	6.44028	7.58568	7.57822	8.26726	7.9638
'HAGHL'	4.01717	4.40485	4.79747	3.52977	4.06233	4.06325	4.4293	2.8757	3.21726	3.61697	4.00957	3.08656	3.23458	3.13957	3.24096
'METRN'	5.92366	6.64465	6.63959	5.38964	5.82998	6.21366	6.59945	4.75542	4.83639	5.06405	6.19818	5.27209	5.75872	5.05417	5.47779
'MEFV'	0.338455	0.168873	0.117235	0.304515	0.323152	0.139315	0.143413	1.01798	2.012	1.03521	1.08018	0.109755	0.101234	0.174845	0.157301
'CLUAP1'	3.64	3.81421	3.80888	3.66441	3.69854	3.47536	3.49609	3.79281	3.9821	4.80966	5.32323	3.32619	3.49916	3.09199	3.53679
'AQP9'	0.0311339	0.548442	1.30097	0.0370276	0.0146287	0.067417	0.163345	0	0.068957	0.0233842	0.0226601	1.02693	2.11232	0.33393	0.902926
'CORO2B'	1.47786	0.496883	0.28057	1.73142	1.10244	0.96429	0.738023	1.39684	0.925397	1.29863	0.530576	1.53518	1.06276	3.28908	2.22782
'CTSH'	5.33144	6.20853	6.07041	5.20166	5.37214	5.75885	5.76428	5.39645	5.99989	4.63061	4.51516	4.91601	5.19623	4.72826	5.38163
'CD276'	6.73086	5.59433	5.32542	6.71771	6.53612	6.39423	6.16753	7.0074	6.51243	6.93549	5.62135	6.95814	6.82297	7.53392	7.22164
'HOMER2'	4.00496	4.52207	4.30175	4.21269	3.96838	4.15925	4.09757	3.96844	3.86478	3.06125	2.70862	4.40269	4.26757	5.04025	4.36144
'EHD4'	3.37429	2.10411	2.3823	3.56121	3.18892	3.0373	2.78446	3.78724	3.37565	3.83933	2.92463	3.5441	3.34956	4.30259	3.95477
'TGM5'	1.02492	3.03816	2.5016	0.894053	0.452885	2.10941	2.36288	0.137959	0.117188	0.320637	0.524449	3.06646	3.47935	0.338413	0.60877
'BMF'	1.8222	5.68046	5.10908	0.761201	0.310453	2.76468	2.50741	0.494103	0.935023	0.419937	1.71015	1.98102	1.54486	0.639947	0.654967
'RHOV'	2.85195	4.53429	4.60505	2.10095	3.24723	4.18229	5.29521	3.00372	4.61173	1.94998	2.49867	1.63319	1.6366	1.5138	1.9501
'OIP5'	3.33457	1.45379	0.690237	3.77212	3.45808	3.39062	2.40771	3.6413	2.86444	3.64299	3.09426	3.49383	3.38523	2.78703	3.11436
'TRIM35'	4.39769	5.62907	5.69672	4.28995	4.26358	4.68857	5.04798	4.06624	4.70044	3.9245	4.17488	4.5658	4.73543	4.19754	4.41576
'CA2'	6.17822	6.91165	6.00645	4.72018	5.63822	6.74399	7.07392	6.39342	7.51225	4.8657	4.37333	4.62062	4.57867	3.12788	2.66783
'RIPK2'	3.9194	3.64688	3.4663	4.01065	4.29297	3.93304	3.86351	3.93256	3.77956	5.35852	5.90286	4.14658	4.45834	4.1674	4.19777
'PLAT'	4.7813	4.59436	3.72522	4.26976	5.19439	5.10417	5.4419	4.05988	3.59597	2.7783	3.1582	4.4629	5.21828	4.9836	5.16803
'NDRG1'	7.6563	7.38406	7.18259	6.91138	6.1994	7.41852	7.14633	9.55849	9.79212	6.93452	6.81657	7.22568	6.70501	7.35661	6.83686
'IL7'	0.820645	0.890419	0.915102	0.768361	0.970572	0.741922	0.863325	1.24	1.12597	2.3275	2.58523	0.58832	0.57267	0.713227	0.51779
'SPAG1'	3.23299	1.42319	1.2256	3.64083	3.01722	2.66671	2.23281	3.40325	1.96658	3.62195	3.20265	3.73705	3.3921	4.03481	3.55097
'GSDMD'	3.65831	3.69897	3.43644	3.50496	3.82913	3.62315	3.36361	4.64447	4.91185	5.9852	6.18949	2.92377	3.06457	3.83761	3.93133
'SQLE'	6.63813	5.9301	5.32767	6.63849	6.80811	6.44059	6.2489	6.61413	6.60968	6.78096	5.31499	6.70551	6.61274	7.42713	7.0302
'SH2D4A'	4.10015	2.40266	2.29355	4.17784	3.93021	3.68556	3.17379	4.05344	3.14123	4.57534	4.85651	3.86202	3.62333	4.73909	4.43762
'ERI1'	3.13207	1.84716	1.84163	3.31072	3.12095	2.8102	2.38702	3.75869	2.98437	4.48726	3.87502	3.02232	2.81896	3.08433	3.09552
'ARHGEF10'	4.21044	3.10055	3.45092	4.3226	4.08263	3.93858	3.76847	4.46625	3.83755	4.18621	3.5105	4.31336	4.2657	5.06275	4.86041
'KLHDC4'	4.57042	5.59405	5.9992	4.59644	4.90466	5.02957	5.46299	4.47466	4.80514	4.60802	4.66343	5.07899	5.26643	4.01124	4.21382
'MCM4'	7.2658	5.15849	5.06535	7.55537	7.12566	6.94393	6.15081	7.40318	5.88904	7.59183	5.77492	7.12418	6.83236	6.49854	6.4734
'FGL1'	0.0480879	0.0496162	0.0440945	0.0661571	0.0991292	0.0903189	0.140833	5.37623	6.52865	0.288796	1.88385	0.118077	0	0	0.0409764
'RELB'	3.05325	4.00976	4.21664	2.86436	2.50418	2.8014	3.36309	3.43164	3.93128	3.40347	3.77949	3.2421	3.33191	4.62311	3.89237
'LIN7B'	1.85877	4.18194	4.64971	1.85662	1.60051	2.63937	3.23016	1.16089	1.24454	1.2631	1.58924	2.77783	2.99227	1.69113	1.65507
'ARHGEF18'	4.06487	4.20657	4.22455	4.10852	3.67123	4.02983	3.82054	4.43114	4.09946	4.20285	3.88446	4.18658	4.19054	5.73042	5.23083
'RNASEH2A'	5.08778	2.90147	2.2646	5.32257	5.09278	4.75339	4.0814	5.25396	4.41965	5.40856	4.63574	5.03063	4.87442	4.85607	5.00277
'KLC3'	3.14961	3.32084	3.32435	3.05986	2.55719	2.99605	3.18047	2.99701	3.10291	2.60139	2.48282	3.54412	3.6606	4.45554	4.05021
'IL27RA'	3.25025	3.32118	3.41937	3.20318	3.02729	2.94809	3.10242	3.308	3.4884	2.73401	1.51112	2.52164	2.2339	2.78614	2.11729
'ASF1B'	4.65555	1.5843	0.382381	4.79006	4.4968	4.26184	3.43036	4.73239	3.27209	4.92377	3.60953	4.38874	4.15726	4.19793	4.25863
'SYDE1'	2.51301	1.31987	1.43956	2.87185	2.40801	2.16419	1.60092	3.084	2.60038	2.95162	1.48014	2.60349	2.5506	4.23329	4.15378
'CASP14'	0.160367	0.0428804	0.100558	0.147839	0.0951897	0.104584	0.037478	1.85872	4.31892	0.141164	0.223232	0.274106	0.10327	0.124257	0.0387626
'CCNE1'	3.91967	2.59789	2.2396	4.06296	3.68642	3.41576	2.90284	3.90606	2.57577	3.84522	1.95926	4.00072	3.82361	3.57357	3.70196
'DYRK1B'	2.93862	4.22701	3.78097	2.34542	2.65984	3.13907	3.46657	2.9368	3.98486	2.48831	3.52472	2.76807	2.72208	3.07684	3.38973
'CNTD2'	0.859958	0.592208	0.543813	0.661724	0.446481	0.622022	0.285672	0.405299	0.216044	0.458595	0.500346	0.616882	0.544199	2.80545	1.54914
'TJP3'	2.37683	3.67828	3.81982	0.802257	1.91376	2.68901	3.66544	0.547728	1.29132	0.935806	3.24386	1.1928	1.10435	0.624781	0.789984
'BBC3'	1.55636	2.56067	2.58564	1.52806	2.19227	1.79448	2.29552	1.48338	2.13661	2.30359	3.76903	0.927882	1.10823	1.50718	1.76141
'DENND3'	2.41266	2.92486	3.17419	2.22904	2.67312	2.3757	2.76513	1.12853	1.4752	2.74755	4.33937	2.2657	2.42354	3.50753	2.76066
'PLIN3'	6.61323	5.96574	5.77787	6.69917	6.42528	6.25336	6.19335	7.3842	7.28563	7.34517	6.1393	6.92856	6.76785	7.95234	7.50382
'ICAM4'	0.0894124	0.149048	0.16291	0.0352837	0.0103333	0.127763	0.168392	0.148222	0.144999	1.90616	1.30209	0.0485733	0.0698439	0.186878	0.0839151
'ICAM5'	2.36322	2.77498	2.94441	2.10241	2.91821	2.51365	3.25764	1.26472	1.71875	1.48243	1.22853	1.6247	1.94886	1.04751	1.25402
'RABAC1'	5.83577	6.25255	6.1875	5.57378	5.37856	5.89446	5.94611	5.40246	5.41421	5.47554	5.21766	6.21937	6.23986	7.18302	7.31557
'PTPRS'	3.29045	4.27083	3.70667	2.88843	3.00635	3.598	3.82229	2.43575	2.75029	2.76485	3.90908	2.78192	2.7856	3.05539	3.01038
'CNFN'	2.68459	3.93649	4.25825	2.40306	2.28006	3.0444	3.12265	1.87748	2.1846	2.0612	2.00146	3.77588	2.96035	1.83524	2.46158
'LIG1'	4.36728	2.66716	2.41397	4.90255	4.6496	4.42441	3.74817	4.72173	3.81771	4.99182	3.52296	4.2882	4.46525	4.01419	4.31562
'DBP'	1.24692	2.51995	2.73646	1.04207	1.68046	1.73355	2.39338	1.0457	1.88768	1.14363	2.02391	0.677503	0.875933	0.436393	0.546994
'PLPPR2'	3.95658	4.36868	4.62236	3.72049	3.81407	3.76447	4.20417	3.44906	3.82799	3.19041	3.06996	4.12241	4.15314	4.86766	4.81326
'FAM83E'	1.55035	1.80717	1.89681	0.608662	0.687294	1.13635	1.79101	0.70147	1.90188	0.637131	2.57109	0.477035	0.397554	0.259846	0.44548
'PLEKHA4'	2.59593	2.60942	2.14303	2.30524	2.70385	2.80814	2.89526	2.76368	3.46773	3.99831	3.95328	2.18912	2.14114	2.32154	2.24671
'ARRDC2'	4.18779	5.63473	5.34659	3.57295	3.8215	4.57043	4.91782	3.15906	3.35597	3.43848	4.33061	4.27233	4.45174	3.67988	3.54434
'TFPI2'	3.05016	0.340105	0.181703	4.15506	2.22736	2.27782	1.24102	2.07767	0.827456	2.63123	0.991908	4.63818	4.06466	3.55251	2.49971
'NAMPT'	6.27541	6.22449	6.63293	6.29082	6.46536	6.37194	6.5246	8.62615	8.99574	7.39174	7.34103	6.28244	6.2539	6.17407	6.28902
'ITGB8'	3.3378	3.99366	4.19725	3.14298	3.20433	3.63974	4.06506	3.0052	3.58574	2.22559	2.92518	3.21487	3.51365	2.56236	2.33327
'HBP1'	4.37653	5.67118	5.74929	4.03575	4.41357	4.88843	5.14926	4.34806	5.30248	4.02722	5.00046	4.39331	4.41713	4.17309	4.78652
'PTN'	0.386314	0.249119	0.0185318	0.399561	0.323732	0.341586	0.220087	0.41718	0.146151	2.56389	2.57233	0.215915	0.194581	0.283907	0.438286
'ATP6V0A4'	0.698743	0.286139	0.165258	0.708293	0.588962	0.57902	0.278376	1.29719	0.461332	1.31826	0.437327	0.810935	0.730047	2.47415	2.71756
'LFNG'	3.59305	4.26999	3.69722	3.36665	2.60958	3.85085	3.66479	1.95671	1.459	3.15115	3.36337	4.24251	4.4806	3.31888	3.62937
'HOXA5'	4.15726	4.17995	3.85644	3.97095	4.13053	4.29087	4.16679	3.59032	4.19762	4.81405	4.82609	3.09018	3.30551	2.89472	3.54212
'COBL'	2.81847	2.88693	2.62913	2.65393	3.2676	3.14164	3.19062	3.08837	3.31103	3.42202	3.98678	2.10013	2.14915	2.21587	2.45087
'STX1A'	4.36393	3.5652	3.75579	4.51628	3.8061	3.68751	3.45922	3.54785	2.91286	4.04283	3.61532	4.8221	4.66186	4.51215	4.05115
'GARS'	6.69684	5.71332	5.83729	6.73343	6.69582	6.42044	6.26732	6.60126	6.1183	6.60317	8.08274	6.82887	6.59976	7.39286	7.21566
'EPHB6'	0.765875	2.04533	1.43907	0.337473	0.493149	1.11328	1.36483	0.162542	0.171067	0.417996	1.66494	0.310017	0.225493	0.264951	0.247507
'HSPB1'	9.99578	11.4766	10.6902	8.76217	8.71503	10.5172	10.6451	7.96712	9.31007	7.95836	7.51263	9.75339	10.1915	9.30702	9.597
'CYP3A5'	0.719213	1.94122	2.22534	0.57808	0.543798	0.724741	1.08872	0.595397	0.522898	0.764573	0.59325	0.535831	0.500609	0.508579	0.565654
'NUDT1'	4.60578	3.48623	2.44446	4.75644	4.71662	4.51719	4.05567	4.77206	4.48909	4.90325	4.17559	4.61807	4.72864	4.56391	4.50978
'PTPRZ1'	1.69504	0.679625	0.691145	2.22579	1.78929	1.46691	1.62393	1.54797	1.23143	1.02348	0.38817	2.87734	3.08876	1.5531	1.22335
'IMPDH1'	6.14716	5.16695	4.92171	6.37354	6.26086	5.92285	5.73405	6.221	5.70715	5.6444	4.44839	6.15441	6.06471	6.37507	6.27201
'SERPINE1'	7.61464	7.60594	5.54098	7.10054	4.38678	6.71263	5.89628	6.91082	6.08056	6.82246	5.59519	9.2744	8.51861	11.0556	10.5634
'GLCCI1'	2.05975	3.31739	3.22657	1.94626	2.0132	2.56671	2.81559	1.56288	2.28854	1.77369	2.62364	2.31012	2.52137	1.25708	1.42873
'EZH2'	4.04932	2.75986	2.17512	4.35336	4.13544	3.78679	3.35985	4.21281	3.47014	4.92991	5.62501	3.86344	3.75129	3.41907	3.56177
'TSPAN13'	4.21288	3.5828	2.87991	4.571	4.3838	4.23	3.97535	4.40612	3.99484	3.94428	3.3189	5.04978	5.05594	5.87491	5.58142
'GIMAP2'	0.166778	0.429735	0.196113	0.182234	0.361537	0.163976	0.248504	0.331781	0.54319	2.49735	2.39057	0.176151	0.123474	0.0750217	0.283896
'TMEM176B'	0.643564	0.470885	0.26498	0.996863	0.25645	0.375118	0.165982	0.227163	0	1.70712	0.402466	1.14414	0.677496	1.83799	1.11249
'PRKAG2'	6.21421	6.76399	6.9222	6.15851	6.49869	6.6137	6.79109	5.46182	5.8169	5.36069	5.96843	7.11773	7.49495	5.61573	5.80194
'MYL7'	0.265397	0.380952	0.0883377	0.152978	0.0703223	0.310566	0	0.169232	0.363091	0.175295	0.152271	0.531009	0.872126	2.83683	3.8381
'PRUNE2'	0.729234	0.636878	0.423186	0.637922	0.654698	0.572539	0.567419	0.822545	0.455147	0.660069	0.622115	1.71684	1.89571	1.70061	2.34363
'TGFBR1'	3.66586	3.55793	3.52021	3.73862	3.45957	3.81121	3.50266	4.38606	4.74715	3.55866	3.58413	4.07858	4.20705	5.36452	5.89148
'ECM2'	0.550709	0.754904	0.361118	0.365964	0.46541	0.524598	0.451111	1.14582	1.75378	0.17653	3.53829	0.214433	0.222711	0.215284	0.331654
'ENG'	4.79436	3.67842	3.29803	4.9986	4.94332	4.4469	4.26045	5.05445	4.50408	5.76714	4.97351	4.90606	4.93318	5.33081	5.19381
'CA9'	1.27892	0.24064	0.0451169	1.09869	0.831734	0.535839	0.181171	4.56667	4.31657	3.19443	1.59928	0.633453	0.260122	0.504615	0.380023
'CREB3'	4.66515	4.44136	4.33861	4.66932	4.43884	4.49927	4.38684	4.30474	4.27017	4.70147	4.50031	5.01846	4.92408	6.33773	6.07061
'DDX58'	1.68086	1.58192	1.39752	1.57362	1.62735	1.60498	1.69653	2.01718	1.84736	5.43841	5.67698	1.62929	1.69954	2.24242	1.92563
'BAG1'	5.29133	6.08613	6.08908	4.90246	5.18958	5.47126	5.90876	4.87506	5.52518	4.49897	5.14488	4.71691	4.72423	4.09067	4.04742
'UNC5B'	3.79941	5.74851	5.55898	2.77225	3.10871	4.44705	5.05994	1.4669	2.45483	1.43977	5.25263	3.31357	3.29949	1.03394	0.854529
'VSIR'	4.73913	5.02647	4.65744	4.34647	4.56757	4.9206	5.3606	3.2301	3.61577	3.85184	5.39642	4.54419	4.88819	4.58733	4.72109
'KAZALD1'	2.38855	3.40904	3.31623	2.00334	2.43455	2.60261	3.03556	0.967364	1.26066	1.75474	3.45418	2.63046	2.76905	1.29391	1.87815
'NPM3'	6.81532	5.73994	5.90297	7.0254	7.08856	6.76114	6.85442	6.6916	6.42669	6.33631	5.90715	6.59061	6.66929	5.49246	5.48778
'MAP3K8'	1.22366	2.12877	1.69615	0.736526	0.843038	1.47967	1.4761	1.74741	2.73666	1.51684	1.63021	0.729988	0.752789	1.2446	1.06137
'DKK1'	6.50861	7.7497	8.23523	6.75008	6.43708	6.87765	6.94792	2.88741	2.55438	4.0881	3.95734	8.23773	8.60413	7.05959	7.40385
'UBE2S'	7.77749	5.95769	5.62812	8.45555	8.21679	7.70553	7.1955	8.3857	7.41051	8.51567	7.89325	7.90171	7.97027	7.7378	7.92646
'ZMIZ1'	3.90552	4.97399	4.43787	3.29951	3.35532	4.23719	4.48952	3.34073	4.11952	3.19284	4.01835	3.42068	3.42149	3.11128	2.96648
'DNAJC12'	1.41394	2.20351	2.48226	1.24305	1.61025	1.61144	1.60976	0.789492	1.28228	0.389386	1.15485	1.12537	0.929288	0.602757	1.20363
'CSF3'	4.55689	1.97882	2.33868	5.18317	4.73308	3.81053	3.25014	6.53402	5.22299	6.1984	4.68665	5.56756	5.50317	5.5633	5.7515
'RAPGEFL1'	3.93842	5.38149	5.0151	3.17163	3.84424	4.69631	5.31184	2.52161	3.61338	2.23246	3.76714	3.48318	3.97122	1.65721	1.70313
'WNT3'	0.80347	0.755149	0.481543	0.855727	0.762288	0.739879	0.601373	1.01262	1.00638	0.561719	0.430611	0.914606	0.769478	2.5319	1.85797
'SEPT4'	0.187053	0.167086	0.18151	0.219889	0.399212	0.117442	0.201343	0.478636	0.766595	3.4382	3.96595	0.0551688	0.058212	0.229222	0.354948
'TRIM16L'	4.6574	5.5456	4.98861	4.05134	3.90177	4.53102	4.36901	3.26629	3.87077	2.43888	3.07665	4.10135	3.87342	4.18629	3.7985
'ZNF29P'	0	0	0	0	0	1.5545	0	0	0	0	0	1.52647	0	1.66206	0
'PFN1'	9.90825	8.94334	8.51032	10.1641	9.89728	9.78655	9.41284	10.128	9.86515	10.4627	10.0991	10.2038	10.2321	10.651	10.4603
'ALDH3A1'	7.77951	8.60697	6.92526	5.13731	4.95362	6.71614	7.19507	4.85426	4.95087	4.5822	4.9434	4.18296	1.93312	3.81543	1.08671
'CYTH1'	4.54256	4.23496	3.98328	4.43937	3.98772	4.44087	4.22143	4.73935	4.57587	4.58882	4.2446	4.37085	4.43659	5.92181	6.0215
'LGALS3BP'	6.84828	7.21107	7.0329	6.63144	6.9157	6.88842	7.18201	7.20613	7.76177	9.21144	9.35561	6.60553	6.62297	6.62314	6.96381
'CCL2'	0	0	0	0	0.0724143	0.0412221	0	0.983318	0.649109	3.01421	1.58745	0	0	0.0581316	0.0544934
'DHX58'	0.525358	1.15014	1.19791	0.399288	0.482189	0.719897	0.939522	0.693799	1.10809	2.61512	3.85407	0.591229	0.575116	0.459605	0.720335
'CNTNAP1'	1.27261	1.09165	0.832858	1.22231	1.05513	0.917847	0.921192	1.77227	1.62078	1.0827	0.668741	1.01529	1.03995	2.62694	2.36488
'COL1A1'	2.23607	3.77445	3.51918	1.94464	1.86523	2.70839	3.05371	1.85314	2.69694	1.78036	2.42109	2.96421	2.9833	3.91541	3.75163
'VAT1'	6.42893	7.1831	7.20403	6.26549	6.10981	6.54743	6.58233	6.15727	6.86998	5.27453	5.39956	6.50531	6.72314	7.10558	7.42299
'LRRC59'	6.9554	5.4411	5.44316	7.14849	6.87589	6.56004	6.362	6.93327	5.99299	7.16104	6.3241	7.12291	6.97102	7.70934	7.37865
'HDAC5'	2.85896	4.63148	4.81259	2.48969	2.64914	3.23218	3.74233	2.22803	4.36001	1.8581	3.25031	2.71503	2.63796	1.96762	2.31523
'ABCC3'	6.68871	5.15862	4.52865	6.20956	6.1069	6.47943	5.91867	5.6422	5.57158	5.57686	5.87398	6.41118	6.16433	6.56399	5.74976
'SMURF2'	4.42342	3.62827	3.57241	4.73859	4.25958	4.00415	3.70995	4.34524	3.94147	4.94058	3.97954	5.06326	4.91066	6.37343	5.71264
'EFNB3'	1.17877	2.43128	2.64711	0.743575	1.12255	1.59871	1.96175	0.802835	1.60032	0.324178	0.403329	0.858433	0.876086	0.81314	1.13423
'FAM20A'	0.0397313	0.124747	0.095266	0.0970541	0.0752722	0.0520283	0.0573764	0.382876	3.11435	0.23003	0.199916	0.0714249	0.0397407	0.0495438	0.0863214
'MMD'	3.3849	2.28372	2.29737	3.50684	3.00241	2.92567	2.31412	3.9992	3.6727	3.3207	2.60468	3.306	2.99897	4.1086	3.72181
'TNFAIP1'	5.64345	5.2091	4.82028	5.59349	5.27175	5.39392	5.26856	6.29262	5.90651	6.4709	5.68939	5.97851	6.01207	7.19875	6.7015
'TMEM97'	4.39529	2.92962	2.815	4.88633	5.14648	4.45749	4.15264	4.43233	3.98926	4.70619	2.78674	4.35831	4.48315	4.26639	4.53279
'CDR2L'	4.09601	5.0554	4.1382	3.23154	3.94671	4.71813	5.13483	2.37184	2.29666	2.42759	2.62803	4.19836	4.64138	4.65049	4.80507
'PMP22'	1.75234	0.853275	0.31027	1.98216	1.8289	1.62808	0.915288	2.02961	1.49026	1.33092	0.556254	1.16289	1.03465	1.74128	1.74776
'FOXN1'	0.321263	2.0786	1.24847	0.235232	0.0908367	0.825122	0.713712	0.0359036	0.110981	0.0149357	0.0930256	1.08654	0.90466	0.0154304	0
'ALDOC'	3.74622	3.45693	3.17874	3.43221	3.92388	3.42351	3.48562	4.5927	4.92313	4.14444	2.78071	3.46386	3.62426	3.48233	3.58071
'SULT1E1'	3.34321	5.04671	4.83972	3.16202	3.74167	4.59311	4.85952	0.733623	1.00323	0.635089	2.06018	4.84815	5.4965	0.654115	0.649983
'NMU'	4.5737	3.61577	1.43829	4.81578	5.17203	4.83807	4.5546	4.51626	4.20002	3.9814	3.06149	3.82232	3.96394	3.08427	3.78383
'AREG'	8.09717	3.54169	2.67224	8.3895	7.51191	6.51948	5.2026	7.49023	5.91396	7.13916	5.60148	7.35645	6.90897	8.02157	8.32029
'INPP4B'	3.71223	2.8497	2.48356	3.52314	3.55922	3.56826	3.48064	3.07163	2.93936	2.81716	2.5386	3.54029	3.65268	4.83772	4.21959
'CPE'	3.34211	4.24085	4.419	2.46962	2.22975	3.3198	3.91216	2.09031	1.8227	1.96848	3.16927	2.30295	2.23176	2.4941	2.06301
'AADAT'	2.49387	1.40286	1.12105	2.78243	2.41	2.39517	1.67684	2.58165	1.88652	2.96196	2.41214	2.60202	2.45112	2.59351	2.73889
'SLC2A9'	4.49339	3.7058	3.3613	4.37979	4.2794	4.23139	4.14409	5.42655	5.02424	5.86143	5.66585	4.58581	4.53988	4.61711	4.43318
'NEIL3'	2.80369	0.989007	0.369749	3.17303	2.82533	2.6452	1.66946	3.07702	2.22182	3.10348	2.7587	2.71146	2.53281	2.03576	2.49935
'NSD2'	5.01219	3.45307	3.14637	5.41876	5.1046	4.77699	4.32753	5.43709	4.78119	5.6619	5.29556	5.07182	4.93726	5.0136	5.27643
'NCAPG'	4.98048	2.08918	0.719859	5.44658	4.98991	4.6553	3.51369	5.21953	4.00932	5.5722	5.09705	4.90727	4.72533	4.41222	4.67876
'PPARGC1A'	0.567795	2.23943	2.18182	0.410472	0.583255	1.60413	2.2595	0.117579	2.00713	0.249575	0.348263	0.321402	0.186222	0.0461664	0.0094755
'CRYAB'	2.96018	5.9479	5.67706	1.79028	1.38797	3.96132	4.58704	0.703584	0.833053	1.28179	1.92284	3.70087	4.49138	3.65436	4.92471
'CTSC'	7.46894	7.88562	7.26738	7.54943	6.91392	7.7003	7.59928	7.97216	7.97289	9.56898	7.60305	8.83888	8.70559	8.40815	7.49424
'ZBTB16'	3.20796	5.16715	5.45129	3.11952	3.64627	4.31728	4.68684	2.34583	4.10784	2.4868	4.49467	3.38055	3.66779	1.6649	2.33452
'HSPA8'	11.0524	9.79905	9.92887	11.2877	11.0738	10.8116	10.695	11.1683	10.3784	11.4207	8.92586	11.2288	11.0417	11.0528	10.8792
'DNAJC4'	3.74304	5.00114	5.17076	3.37756	3.59315	4.09833	4.56171	3.73721	4.56496	3.44443	4.22106	3.83669	3.89369	3.95915	4.09125
'SIAE'	3.12168	4.01425	4.04765	2.8842	3.06472	3.60613	3.88427	3.69961	4.26824	3.78467	4.05096	3.03251	2.94194	2.71379	3.06498
'LPXN'	3.27949	2.34059	1.72768	3.3403	2.44467	2.66191	2.05533	3.35852	2.29339	2.51943	2.36554	4.45163	4.3316	5.77083	5.20898
'EHD1'	5.30943	3.9685	4.18524	5.58489	5.0764	4.77592	4.50679	5.06958	4.21294	6.25921	5.01542	5.47099	5.26188	6.77873	6.19879
'ST3GAL4'	5.71259	5.86945	5.53084	5.49746	5.52777	5.67674	5.54132	4.37066	4.0589	4.95463	6.23069	6.11812	6.3276	5.31982	5.19561
'CCND1'	6.63869	3.79592	3.82408	6.79091	6.44851	6.07929	5.83562	5.35614	3.62169	7.44644	6.60861	7.0338	6.91819	7.18311	6.55268
'CHORDC1'	5.4766	4.24577	4.14226	5.77046	5.48661	5.17818	4.82755	5.79679	4.96903	6.03799	4.19439	5.661	5.35395	5.32877	5.06444
'FOLR1'	0.781285	2.25962	1.49177	0.547518	0.50784	1.35222	1.88397	0.48921	0.4722	0.41357	1.0916	0.552235	0.517734	0.735798	1.11931
'FOLR3'	0.484768	1.00217	0.824021	0.324632	0.205939	0.375859	0.601184	0.595529	0.618485	0.103443	0.707973	1.33322	1.90262	2.29256	4.08507
'PANX1'	4.11006	2.7846	3.17321	4.08916	3.70502	3.73414	3.42545	4.5517	4.33183	4.79954	4.11971	4.44608	4.24668	4.7833	4.17886
'NECTIN1'	6.12235	5.94866	5.5328	6.0421	6.00599	6.16593	6.27627	7.22132	7.22574	6.06787	4.9918	6.18482	5.91772	5.85845	5.55904
'SLC15A3'	0.00262535	0.159363	0.139337	0.0330702	0.00252974	0	0	0.0721636	0.0784523	5.10406	5.86351	0.0656431	0	0	0.0547958
'MDK'	1.02873	1.16841	0.84668	0.621761	0.597649	0.931417	0.643303	0.853897	1.1422	2.525	4.48545	0.6538	0.34171	0.978702	1.51763
'SLC22A18'	3.34361	3.97642	3.69815	2.37029	2.83431	3.03466	3.38558	1.65585	2.2984	2.49394	4.06048	2.7143	2.59143	2.50146	2.5958
'CLEC2B'	1.34134	1.47259	1.99276	1.15047	1.2563	1.52241	1.93116	6.03153	5.14376	5.10038	4.51394	1.75423	1.7858	0.357716	0.9203
'SELPLG'	0.336912	0.342932	0.215411	0.360889	0.215563	0.222974	0.219939	1.93759	2.10244	2.12344	1.73189	0.462171	0.40963	1.27594	1.02903
'CAPRIN2'	3.81865	2.36691	2.4634	3.96482	3.359	3.18558	3.00134	4.39796	3.28384	3.7832	3.20851	4.2345	3.94682	4.14456	3.57503
'IL23A'	0.723464	0.555934	0.55061	0.52424	0.36973	0.433466	0.437186	0.478632	0.639068	1.25991	1.43016	0.367468	0.315781	2.45677	1.00998
'CYP27B1'	3.75606	2.35849	2.14097	3.81065	3.80563	3.33296	3.03065	5.18654	4.51319	4.5919	3.68564	2.91544	2.57526	3.89552	3.49851
'KRT18'	7.78001	6.63362	6.90838	8.06457	8.19123	7.5186	7.47875	8.35264	7.80892	8.78128	8.18307	7.62366	7.5395	8.15104	8.18768
'MAGOHB'	4.42848	3.01956	3.02149	4.71121	4.50621	4.30587	3.79682	4.54514	3.80472	4.83995	4.31852	4.49775	4.33595	4.30999	4.42355
'FOXM1'	5.49857	3.19447	1.08633	6.08541	5.84242	5.39652	4.60293	5.90752	5.05439	6.35456	5.77096	5.7508	5.58232	5.44148	5.60741
'RAD51AP1'	3.76583	1.3039	0.48802	4.14529	3.83447	3.52044	2.43468	3.98686	2.68528	4.35286	3.29547	3.5286	3.43893	3.17625	3.40562
'SH2B3'	2.59992	1.51535	1.49661	2.91121	2.43928	2.22411	1.83764	2.66871	1.76257	3.67932	2.62854	2.58598	2.26823	3.07951	2.3642
'OAS3'	3.74543	2.95787	2.83707	3.9129	3.88099	3.77973	3.58399	4.11361	3.90111	7.29704	6.52749	3.76028	3.73088	3.6634	3.27371
'OAS2'	0.399913	0.587415	0.583539	0.302812	0.407324	0.426537	0.486582	0.619147	0.759337	7.19473	6.87165	0.27888	0.412342	0.317252	0.31412
'ARHGDIB'	5.17183	3.65386	2.545	5.41203	5.24809	4.56724	3.85269	5.3917	4.66755	5.14986	3.68618	4.7944	4.49883	5.5889	5.42148
'RFC5'	4.68338	2.90426	2.7765	4.98085	4.96779	4.42263	3.88757	4.90636	3.81201	5.00351	3.76021	4.62418	4.508	4.13611	4.2322
'TBC1D30'	3.59042	2.35336	2.50763	3.92066	4.01263	3.48519	3.37564	3.83003	3.06166	4.58619	3.56451	3.54306	3.53413	2.90133	2.74409
'NUP107'	4.66826	3.19485	3.2226	5.00147	4.9091	4.59743	4.12427	5.25845	4.49367	5.4797	4.63011	4.56842	4.37901	4.39761	4.4457
'TIMELESS'	4.34054	2.65459	2.34714	4.74402	4.59084	4.19288	3.60966	4.53508	3.67553	4.71255	3.97558	4.44076	4.35678	3.82251	4.01881
'CDCA3'	4.8287	2.03827	0.683867	5.3965	5.16697	4.79482	3.8026	5.35484	4.37048	5.28625	3.94655	4.93226	4.80984	4.5196	4.69221
'COL12A1'	1.73114	1.54788	0.644544	1.73818	1.62843	1.7456	1.29576	2.45121	3.63222	1.1039	0.90125	1.72909	2.14237	3.04045	3.41466
'BTN3A3'	2.07418	3.00683	2.75246	1.85989	2.22443	2.23783	2.49258	2.42071	3.00208	5.50067	6.03171	1.65948	1.91947	1.88431	2.30269
'NEDD9'	1.02397	1.23099	1.19796	0.647933	0.386334	0.914239	1.05173	0.399009	0.234807	0.90083	0.891367	0.793567	1.0099	4.15234	3.48678
'MAN1A1'	0.732238	0.27712	0.217405	0.766002	0.48414	0.600855	0.317796	1.30644	1.11358	2.12265	1.55219	0.703768	0.466678	1.26586	0.86404
'TPD52L1'	5.84724	6.65111	6.42523	5.28828	5.60254	6.0521	6.55832	5.59256	6.13623	4.19917	5.28692	4.74626	4.76005	5.15035	5.4074
'NCOA7'	4.97375	5.57866	5.44685	4.26455	5.14209	5.53413	5.9466	5.70649	6.77073	5.55766	6.04755	4.06712	4.33248	3.64912	3.33898
'RIPOR2'	1.37456	1.84998	3.11224	1.32091	2.03933	1.67519	2.27664	0.746922	1.19049	1.03694	1.96451	1.03626	0.967492	0.346488	0.37577
'UST'	2.41178	2.74563	2.63223	2.14557	2.40686	2.49675	3.07451	1.29112	1.40659	1.63677	2.72821	2.01826	1.92488	2.09252	1.55453
'FBXO5'	3.94341	1.82608	1.64975	4.32986	3.81101	3.66517	2.68209	4.21609	2.95594	4.45784	3.50799	3.92935	3.64392	3.48299	3.6476
'PPARD'	4.08463	3.63543	3.1859	3.95274	3.31047	3.59531	3.48293	4.20753	3.79134	3.26936	2.86448	5.5794	5.1944	6.21865	5.1506
'SOD2'	6.73589	9.25198	10.1093	6.55081	6.65583	7.43487	8.46852	8.90565	10.2147	9.41093	9.88026	7.0117	7.46466	6.5341	6.45949
'MCM3'	6.04404	3.89412	3.95109	6.46002	6.36593	5.83653	5.30963	6.27937	5.16627	6.54176	4.93124	6.06072	5.97465	5.42612	5.76451
'MDGA1'	0.150058	0.0663216	0.0686245	0.17475	0.0760577	0.0621927	0.0699054	0.0694987	0.159964	2.57228	1.98141	0.0353136	0.0936365	0.242944	0.263376
'CAP2'	2.7295	1.96975	1.59024	2.75187	2.90273	2.61214	2.23019	2.59327	2.40997	2.95007	2.62941	2.7506	2.89316	3.7949	3.63833
'GMNN'	5.31466	3.49414	3.45724	5.6686	5.55149	5.03382	4.54988	5.20869	4.23149	5.8717	4.82566	5.22827	5.11541	4.71295	4.84114
'PERP'	8.04974	9.33699	9.18431	7.34926	7.34527	8.51536	8.95704	7.3038	8.47665	6.53867	6.82803	7.70081	7.94363	7.33291	7.64088
'MDFI'	5.81617	3.52273	3.62047	5.9716	5.54467	5.38	4.97965	6.97443	6.19662	5.73363	4.2906	5.99161	5.91518	6.63801	6.36757
'TFEB'	3.30556	4.06271	4.10036	3.08579	2.92661	3.6514	4.00154	2.74054	3.05463	2.16351	3.7139	3.71294	3.85538	3.40967	3.3021
'VEGFA'	5.90766	4.82027	4.76673	5.6491	5.12238	4.95579	4.78346	7.34201	6.90446	5.60903	6.66677	6.3809	5.85158	7.95499	6.71908
'TTK'	4.03265	1.61915	0.490055	4.53393	4.34714	4.00234	3.08037	4.35314	3.66333	4.39042	3.78562	3.99453	3.86391	3.56785	3.91788
'SLC29A1'	5.16493	4.32617	4.11234	5.56107	4.98329	5.07058	4.5511	5.33925	4.10359	5.04327	3.14137	4.96423	4.81857	6.60295	5.86174
'TENT5A'	1.76814	2.43532	2.16167	1.59826	1.70273	1.7722	1.89599	2.64296	3.08101	3.61399	3.10363	1.86521	1.7501	1.16397	1.015
'GHR'	1.03017	2.38784	2.83157	0.973427	0.920157	1.22827	1.48928	0.964028	1.49387	0.478166	1.05665	1.30184	1.38352	1.03408	0.71118
'HMGCS1'	5.98374	4.35557	3.53077	6.10517	6.77105	5.77225	5.51422	5.9078	5.71893	6.42753	3.99478	5.97906	6.31636	7.43501	6.47212
'KIF20A'	5.67125	3.52044	0.839008	6.23908	6.01339	5.7778	4.98748	6.45953	5.82078	6.07877	5.23234	5.75547	5.54319	5.25654	5.45775
'HBEGF'	3.6092	2.68118	1.81847	3.33268	2.37948	2.82849	2.51524	3.47404	2.68713	2.93463	4.05949	3.23101	2.51838	4.66896	2.64173
'LOX'	3.71856	7.22046	7.34009	2.99955	3.01074	4.71741	4.95599	3.83917	5.29819	2.01687	3.49795	5.89451	5.20601	4.41323	5.00728
'APBB3'	3.10537	4.47915	4.45693	2.64598	3.18857	3.41404	3.90889	3.16133	3.73262	2.79213	4.04582	2.71417	2.99126	2.98317	3.01797
'SPARC'	5.50707	5.17018	2.94837	5.46109	5.68533	5.34249	4.97779	4.83957	4.52838	4.41264	4.05859	4.67948	4.14878	7.13489	7.36731
'ITK'	0.124286	0.146325	0.180458	0.132865	0.0654522	0.122258	0.102594	0.191155	0.0863338	5.35574	4.70564	0.109697	0.088708	0.146893	0.175185
'POLR3G'	4.38188	2.87524	2.64623	4.67498	4.42386	3.96946	3.67767	4.56543	3.74096	4.77587	3.36473	4.38194	4.31594	4.17492	3.87085
'LMNB1'	6.12598	3.07528	1.44872	6.62714	6.36295	5.98678	5.04664	6.6354	5.57815	6.7781	5.56858	5.7382	5.64305	5.28956	5.52393
'ARRDC3'	3.83003	5.11474	4.61134	3.18642	3.30905	3.98621	4.30417	4.12344	4.25145	3.11979	4.1634	3.65072	3.60614	2.54392	2.92366
'SLC27A6'	2.02896	1.46833	0.868418	1.85206	1.67373	1.96498	1.77502	1.87041	1.53336	0.759184	0.441599	2.07481	1.65756	3.55802	2.37967
'SLC12A7'	0.548468	0.602005	0.780095	0.388542	0.465325	0.583834	0.516464	0.446455	0.312494	3.62282	4.22531	0.140194	0.218061	0.472392	0.527267
'FGF1'	0.282241	0.252834	0.141567	0.29645	0.239126	0.141151	0.263902	0.156508	0.0889726	0.40752	0.949458	0.348566	0.356446	1.92791	1.35188
'LIFR'	1.5479	2.45476	2.84131	1.50758	1.51855	1.80672	2.15504	1.45676	1.90771	2.48786	2.68033	1.26473	1.09934	1.69347	1.47846
'WWC1'	4.29274	3.07022	3.2987	4.51153	4.48504	4.28129	4.21967	6.95541	7.1507	4.23861	3.41975	4.33373	4.3066	5.30818	5.08921
'DPYSL3'	3.54191	1.81743	1.14535	3.80575	3.47408	3.29292	2.37614	3.89383	3.22953	3.55386	2.1643	3.05357	2.83753	3.45695	3.52519
'STC2'	4.0636	2.45886	2.19596	4.16311	4.395	3.47928	3.18584	4.05251	3.73428	3.15859	7.58752	2.91063	2.76635	3.59763	3.62531
'SMC4'	6.04586	4.00873	3.74943	6.50625	6.30202	5.82565	5.16359	6.51731	5.60313	6.76681	6.25331	6.04635	5.99944	5.67608	6.1134
'BCL6'	3.24199	5.47679	5.51652	2.75612	3.63911	4.27601	5.01798	4.50502	5.73805	4.14834	5.22528	2.82203	2.8141	1.93003	2.47259
'AMOTL2'	4.33667	3.0216	3.48601	4.61975	4.39369	4.14805	4.07896	4.04367	3.59203	4.27258	5.23163	4.95578	5.21027	5.57991	5.56219
'XRN1'	2.90314	3.85343	3.59065	3.06084	3.17008	3.30282	3.38689	3.2888	3.65872	4.97728	5.51547	3.14335	3.17264	2.89831	3.07874
'WNT5A'	1.5059	1.06187	1.05356	1.24215	1.28752	1.24604	1.0927	1.16378	1.39983	1.32271	0.807479	1.4577	1.40628	3.42557	2.54333
'COL7A1'	4.45568	5.82769	5.92773	3.79053	3.28255	4.86313	5.10596	3.27358	4.05951	2.09986	3.01144	3.1228	2.91778	5.12824	4.95164
'HES1'	4.34011	4.32893	4.08047	4.16521	4.44554	4.63805	4.7563	4.36382	4.84936	3.3058	3.40949	3.97637	4.09205	2.82804	3.39935
'ECT2'	5.12313	3.4591	3.07854	5.62368	5.43615	4.94408	4.39508	5.60271	4.92655	5.60176	5.12911	5.25872	5.11822	5.11693	5.24459
'CBLB'	2.86537	4.11147	3.6592	2.60824	2.58989	3.3887	3.40356	2.2229	2.64306	2.80268	4.43299	2.56842	2.71217	2.53465	2.6576
'PLSCR4'	1.67894	2.48152	2.23447	1.49205	2.00934	2.01057	2.48355	2.20121	2.91177	2.84339	3.39049	1.21119	1.46824	1.60663	2.34571
'CISH'	1.10436	0.741701	0.675828	1.3865	1.20895	0.82627	0.704546	1.98561	1.97496	2.95675	1.15187	1.22889	1.07948	1.87138	1.38602
'KLHL24'	2.70821	4.62369	4.73283	2.34046	2.68931	3.4532	3.66071	2.64844	3.45408	1.97994	3.51824	2.60189	2.94371	2.21484	2.5904
'VIPR1'	0.555955	2.15878	1.33937	0.212848	0.301919	0.709584	0.836449	0.100595	0.193133	0.0855729	0.287285	0.360012	0.467178	0.270037	0.466026
'SSR3'	7.18665	6.36494	6.71417	7.37376	7.15098	6.97167	6.82573	7.28408	6.67024	7.3541	6.37797	7.53057	7.32224	8.71362	8.33741
'SLC4A3'	2.57752	2.38988	1.97714	2.32515	2.31315	2.13432	2.32102	2.56648	2.76002	1.4642	1.41342	2.33659	2.23373	3.47033	3.17297
'IL1A'	4.86557	3.40789	3.59874	4.55894	4.04037	4.27943	4.03082	6.16809	4.6496	5.56254	5.04465	5.45866	5.40133	6.868	5.9878
'CCL20'	3.76418	1.45863	2.08997	3.83473	3.43503	2.71582	1.98409	5.1235	5.05669	4.15674	3.7357	4.14418	4.09737	4.28581	4.92884
'KCNIP3'	2.80545	3.8717	4.33649	2.64484	3.43962	3.49918	4.41902	1.46539	1.48858	1.55005	3.2073	2.37538	2.53315	1.86379	2.58809
'TFCP2L1'	5.70276	6.78244	6.80084	5.39016	5.5927	6.2435	6.43225	3.23203	2.99499	4.2196	4.64022	5.31333	5.37723	3.95691	4.24989
'TP53I3'	6.84035	7.17071	6.994	6.28747	6.08161	6.61579	6.81709	6.38158	6.08296	5.73468	6.44379	7.12456	6.94096	8.52502	8.41705
'GPD2'	5.15331	3.2221	2.86878	5.19502	4.98713	4.61972	3.83999	4.95598	4.88776	5.80383	5.45715	5.28385	5.09171	5.00501	4.77504
'CENPA'	4.52267	1.97546	0.327556	4.99373	4.67047	4.39338	3.34823	4.92306	3.97493	4.96628	4.78145	4.55517	4.33095	4.19132	4.20262
'ITGB6'	5.57073	4.58582	3.69649	4.93335	3.63466	5.14768	4.65454	6.88685	6.49917	5.25594	3.88165	4.98417	4.86345	7.95976	7.26816
'FNDC4'	1.43375	1.06698	0.902891	1.26916	1.0632	1.15806	1.14591	1.19735	1.4101	1.08226	0.655649	1.28986	1.25151	3.06889	2.56126
'IFIH1'	1.91616	2.25628	2.16663	1.82921	2.29806	2.17793	2.36138	2.34848	2.58431	4.98583	5.68508	1.59819	1.78729	1.8268	1.94827
'GCA'	0.404484	1.08287	0.960946	0.683337	0.545184	0.608226	0.722381	0.847542	1.03355	2.36694	4.16927	0.510391	0.732372	0.77967	0.726613
'GRB14'	2.04301	2.49427	2.8559	1.82017	2.04748	2.20709	2.38808	1.35323	1.39879	0.937046	1.21353	2.35578	2.76644	1.92461	2.01083
'GALNT3'	5.00896	4.06047	3.87525	5.2263	5.02412	4.80755	4.6156	5.37405	4.89144	5.72139	5.05412	5.28132	5.22689	6.22837	5.78071
'EVA1A'	3.32074	2.19231	1.80973	3.46388	3.22691	2.84385	2.36975	3.80162	3.23503	3.24806	1.53229	3.76523	3.62027	4.93103	4.60053
'EFEMP1'	5.8005	6.04576	5.83233	6.02442	6.53615	6.31174	6.30213	6.64721	7.08058	5.00232	5.06956	5.99169	6.45595	6.10698	7.23715
'FN1'	4.74923	4.64939	3.06582	4.66159	3.23869	4.45968	4.00795	3.27045	2.46217	3.92791	5.25496	6.61075	6.53384	9.72872	10.3043
'STAT1'	4.81193	4.59761	4.53573	4.79293	4.7773	4.89697	4.80612	5.25269	5.05338	9.47085	9.58707	4.74246	4.78409	4.69713	4.70131
'IGFBP2'	3.05396	2.50036	0.917072	2.82445	3.06823	2.87915	2.75681	2.50324	2.39275	1.79465	1.31466	1.74253	0.737654	1.79498	1.57889
'HSPE1'	8.21734	7.25942	7.32644	8.45527	8.54978	8.20133	8.08912	8.38229	8.04122	8.51085	6.52794	8.16106	8.21079	7.31584	7.50186
'IL1R2'	0.224786	0.261614	0.295245	0.202129	0.103167	0.137236	0.248315	1.86657	2.69609	1.18428	0.176972	0.21252	0.184927	0.393978	0.426633
'IL1R1'	2.35789	4.81959	5.37377	2.21025	1.76997	2.97952	3.45102	4.09502	4.58595	2.84181	2.08157	2.90817	2.34462	2.96268	2.69177
'IL1RL1'	0.161277	0.138288	0.462779	0.299092	0.277298	0.228354	0.218936	3.3098	5.5997	0.391736	1.0181	0.806026	1.1312	0.212345	0.228168
'IL18R1'	1.0297	1.37303	2.32788	1.06239	0.814054	0.905789	0.951721	1.49745	1.84401	2.4156	2.47664	1.09933	1.1893	0.900365	0.792024
'FHL2'	5.85684	4.24259	4.11971	5.81314	5.22346	5.45963	5.01941	6.46673	6.23849	5.05866	4.42263	5.90166	5.82408	6.74799	6.37326
'MLPH'	3.98789	2.03887	2.73717	4.06469	2.98758	3.06832	2.36858	2.83835	1.59472	4.34634	3.15871	4.38372	3.82106	4.80984	4.19142
'ABCB6'	3.99896	4.74846	4.57076	3.7162	3.93983	4.40863	4.4996	3.99292	4.24883	3.22792	3.975	3.74978	3.96951	2.97898	3.18696
'ID2'	4.99279	6.5539	6.32362	4.12534	3.89773	5.758	5.81354	3.29836	4.62011	3.32209	5.24379	5.52764	5.60406	1.51044	1.97049
'ODC1'	7.1645	5.08709	5.43902	7.35969	7.14326	6.61936	6.47516	6.76872	5.82044	6.44009	6.08563	7.54774	7.34895	6.43299	6.19859
'DLX2'	3.0624	3.26644	2.55219	2.29717	1.3279	2.92567	2.45556	0.412019	0.319251	0.69704	1.22971	4.06404	4.19197	1.81475	1.6041
'SRSF7'	6.91578	5.32042	5.00093	7.16269	7.07878	6.71224	6.39088	7.17454	6.53756	7.32236	6.5339	6.93872	6.85137	6.77969	6.64751
'SLC1A4'	1.55228	1.76115	1.04067	1.20889	0.97396	1.37245	1.26091	0.981743	0.697818	0.834943	3.74063	1.40673	1.59567	2.14308	2.18445
'KYNU'	6.77787	6.43501	6.00276	6.4072	6.37501	6.43381	6.3001	7.47579	8.6837	6.67827	7.08383	6.75465	7.03279	6.20701	6.22048
'EPAS1'	6.48979	6.68515	6.56282	6.35482	6.21824	6.59903	6.79379	7.32089	7.72938	5.47507	6.20857	7.55042	7.49018	5.82489	6.20866
'ATP6V1B1'	1.56653	4.15572	4.81271	1.08975	1.25073	3.23712	4.91045	0.658945	0.470327	0.612601	0.884927	0.88674	0.767811	0.253336	0.105865
'MSH6'	5.44957	4.00371	4.31719	5.70818	5.47054	5.12981	4.63947	5.51675	4.69958	5.81212	4.45207	5.35312	5.20419	5.04343	5.31798
'CACYBP'	7.27926	5.86734	5.91915	7.66846	7.42102	7.0558	6.64	7.41395	6.76263	7.76596	6.26474	7.31558	7.22436	7.1028	6.96091
'RALGPS2'	4.07097	4.1933	3.92431	4.07072	4.15674	4.12203	4.18389	3.37425	3.59195	5.4758	5.48456	3.91492	3.86504	3.88731	3.9258
'QSOX1'	6.13825	5.69472	5.24064	6.33428	5.65504	5.7818	5.4628	6.57353	6.59253	6.61949	6.10967	6.58651	6.2355	7.51999	7.33781
'ERRFI1'	6.13504	6.59437	6.75508	5.39677	5.54442	6.19058	6.40594	5.41868	6.13836	4.23544	5.14514	6.42693	6.25835	4.81384	4.38622
'RNF19B'	3.78726	4.06883	4.04496	3.83269	3.59404	3.7493	3.91287	3.71316	3.69563	5.49303	5.97829	3.88693	3.83737	4.28017	3.96146
'RHOU'	1.00008	2.99749	3.30124	0.583464	0.681034	1.3499	1.75465	0.522341	0.991646	0.521287	1.86981	0.723072	0.765512	0.556222	0.816111
'FBXO2'	3.23617	3.95441	3.97034	2.59912	2.73782	3.1953	3.65868	2.87714	3.44459	2.02251	2.42374	2.8032	2.671	4.16691	4.52248
'FBXO6'	2.01566	1.77179	1.52292	1.75383	2.01551	1.76605	1.65981	2.06582	2.38303	4.72451	4.54518	1.61566	1.77455	1.99626	2.38815
'C1orf21'	4.5112	6.55451	6.7392	4.19968	4.64238	5.35402	5.88022	4.13174	4.65883	4.84843	5.19536	4.4177	4.78718	4.34851	4.52915
'IVNS1ABP'	5.53123	4.94546	5.06342	5.56394	5.59339	5.51696	5.38073	5.92342	5.98285	5.76633	5.24445	5.60068	5.58329	6.32926	7.20874
'NCF2'	2.62035	3.87323	3.65821	1.94983	1.57514	2.66181	2.93283	1.5854	2.0382	2.64552	3.33161	2.97009	2.70216	5.01257	5.15365
'PLA2G4A'	3.27753	2.72898	2.8523	3.45508	3.85849	3.30327	3.35958	3.35575	3.3585	3.41668	2.2738	3.43569	3.51741	1.95821	2.2372
'GADD45A'	4.54253	4.56789	4.14623	4.43045	4.1963	4.72175	4.63737	3.48286	3.18377	3.16176	4.70263	4.75869	4.64316	5.46814	5.74949
'RGS2'	5.09541	5.41404	5.61291	5.06447	4.89033	5.03696	5.3458	6.79393	6.96196	5.56158	4.8254	6.33353	6.42515	4.79955	4.84382
'RPE65'	1.87614	0.522793	0.287122	2.19846	1.5241	1.24965	0.683266	1.66952	0.996015	2.52303	1.33207	2.49968	2.17402	3.01198	2.5521
'KIF21B'	0.842289	0.15145	0.101731	0.898221	0.759159	0.453114	0.284356	1.00733	0.613326	0.708225	3.20599	0.699307	0.656011	0.895753	0.676426
'SIPA1L2'	2.45006	2.41183	3.2446	2.40638	2.28739	2.50939	2.78507	3.93281	4.72259	1.83541	1.54231	3.45842	3.28631	2.35084	1.9963
'ADGRL2'	3.68043	4.33409	4.13842	3.34742	3.61875	3.9147	3.92834	3.20418	3.54438	2.52751	2.05222	3.49687	3.41001	2.9016	3.4829
'UAP1'	6.6559	5.52612	5.85405	6.83221	6.22817	6.09166	5.72853	7.22833	6.72714	7.28084	6.52784	7.79831	7.60318	7.9422	7.48307
'GBP3'	2.83116	2.33861	2.21207	2.91396	2.26238	2.43099	2.15513	3.12492	2.73691	6.35549	6.36755	3.15512	3.1149	4.39309	3.76582
'GBP1'	2.76849	2.31142	2.2968	2.86346	2.56789	2.70278	2.22051	3.36663	3.42245	9.41348	10.0239	2.91516	3.54555	4.03202	3.91672
'CDK18'	3.97928	5.1192	4.49717	3.24305	4.11789	4.16617	4.53986	3.85823	4.71925	5.57296	5.62814	2.65061	2.6101	3.41074	4.08327
'ID3'	8.12465	8.28818	7.91598	7.73282	7.20011	8.31733	8.23684	5.922	6.35646	6.24817	7.63036	8.72053	8.92262	7.24453	7.66331
'SLC2A1'	5.4832	6.58891	5.7256	4.95409	5.08396	5.47377	6.12967	6.14569	6.64425	4.83379	5.12943	4.63049	4.87748	5.37112	5.27997
'CDC20'	7.29277	4.56041	2.52438	7.80925	7.38135	7.06751	6.22931	7.73721	6.57797	7.74757	6.54029	7.49648	7.20171	6.9586	7.06536
'PIK3R3'	2.48149	3.50154	3.62532	2.36672	2.75596	2.81377	3.1442	2.02642	1.96723	2.53922	3.35596	2.23189	2.42842	1.8437	2.07796
'CNN3'	4.67591	3.1242	3.85993	4.9572	4.93415	4.2323	3.95713	4.64053	3.81391	5.20333	4.71384	4.6011	4.50034	6.92462	6.4812
'F3'	7.32255	3.45507	3.36977	7.17031	5.92103	5.91359	4.76042	7.59976	5.69396	6.59813	4.1968	7.74841	7.70769	9.07516	8.53821
'HSD11B1'	0.507066	0.191534	0.0821	0.457457	0.267968	0.283866	0.16853	0.773935	1.02208	1.72594	1.01142	0.532653	0.587319	2.3349	1.38073
'IRF6'	6.83687	7.72266	7.44489	6.29128	6.66816	7.36849	7.74317	6.7241	7.71889	5.6813	6.48944	6.53373	6.84323	7.09435	7.14321
'STMN1'	6.92588	5.53118	4.3178	7.40082	7.49712	7.15263	6.33165	7.06218	6.54644	7.51302	7.26846	6.71383	6.90357	6.87158	7.41762
'MTFR1L'	4.3414	5.48632	5.54679	4.00044	4.44552	4.69498	5.27597	4.13732	4.58806	4.08773	4.39449	4.09545	4.25285	4.18941	4.06085
'NEK2'	4.83739	2.78415	0.628064	5.55779	5.37241	5.02516	4.16966	5.31591	4.6892	5.3397	5.10032	5.12614	5.01207	4.65493	5.04033
'CENPF'	5.46004	3.52883	0.98509	6.11487	5.87943	5.57125	4.62764	5.89634	5.4195	5.92229	5.60165	5.48564	5.57758	4.89299	5.40845
'CD3EAP'	4.52029	2.92002	3.42822	4.87825	4.55867	4.36674	3.91988	4.94149	4.0606	4.5287	3.08359	4.67185	4.61795	4.57952	4.665
'CTSD'	8.21068	9.00088	8.81154	7.47838	7.93097	8.36665	8.89366	7.8428	8.70383	7.2614	8.41694	7.54863	7.77978	6.97966	7.3328
'KIF14'	3.88801	1.63915	0.292638	4.50871	4.18124	3.83774	2.87216	4.6353	3.84655	4.52721	3.96762	4.07937	3.93341	3.78521	4.09711
'MREG'	3.56421	2.39986	2.2461	3.64956	3.68963	3.26728	3.26892	4.43966	3.97889	3.62993	3.05072	3.81595	3.75673	4.06937	3.55706
'NRP2'	4.33017	2.87442	2.51845	4.22647	4.1049	3.93762	3.59605	4.60666	4.46323	4.47165	4.37143	4.05831	4.11845	3.50799	3.36773
'B4GALT6'	2.91558	1.42205	1.37993	3.2869	3.15625	2.50485	2.29716	3.22445	1.96792	2.83557	2.15511	2.7967	2.78968	2.84596	2.76646
'ATP10B'	0.579361	2.61843	2.23412	0.567275	0.265045	0.945115	1.15585	0.386548	0.449586	0.322104	0.783152	0.659714	0.374187	0.147522	0.286681
'ELOVL4'	2.92633	2.77415	2.61333	2.84858	2.68692	2.76259	2.59793	2.15687	1.79836	1.95273	1.66061	3.51509	3.50743	3.25564	3.191
'TNFAIP3'	2.23957	3.89775	4.36813	2.22714	1.73189	2.31036	2.95501	2.9246	3.13197	3.55841	3.44221	2.76485	3.06907	4.29376	3.21131
'RAB32'	5.0034	4.55076	4.42098	5.11081	5.18807	4.8559	4.66267	5.06399	5.06568	4.6052	5.22531	5.70681	6.04565	5.87788	6.02802
'SGK1'	4.35774	5.44476	6.00878	3.95548	4.23006	4.83844	4.96979	5.40029	6.18966	3.74394	3.62158	5.00581	5.30945	5.84787	5.98809
'CCN2'	3.32673	1.06121	1.07944	3.95269	3.19824	2.83575	1.56407	2.20169	0.815981	2.70896	2.58213	3.34865	3.59113	6.10802	6.1275
'SLC16A7'	3.00821	3.7121	3.95297	3.00609	3.12738	3.23639	3.5229	3.42134	3.8476	2.94686	3.80668	2.79515	2.81585	2.14641	1.82856
'DCLRE1B'	2.83534	1.3614	1.52811	3.12299	2.82534	2.59919	2.09896	2.92109	2.10571	3.08105	2.36583	2.79976	2.67431	2.5472	2.66528
'FOXO3'	3.77585	5.41444	5.818	3.68715	3.85979	4.27499	4.66754	3.38211	3.93912	3.76886	4.43966	4.26947	4.27808	3.90545	4.01881
'RARRES1'	1.84653	1.85597	2.75592	0.916642	0.930167	1.45029	1.93507	2.37886	1.85564	3.68206	5.55533	0.689093	0.594715	0.665429	1.17264
'PPL'	4.35186	5.85829	5.93774	3.07154	4.44899	5.10649	5.98062	2.49342	4.64014	2.62058	5.43354	3.22786	3.36509	1.67116	1.94363
'ELL2'	4.4754	4.62485	4.33933	4.54434	3.97472	4.20825	3.93806	4.91781	5.21517	4.20333	4.12545	5.10506	4.80988	5.93814	5.31584
'KLF9'	2.29845	4.17221	4.59037	2.17885	2.5981	2.91061	3.24958	2.03565	3.08319	1.86972	3.20501	2.315	2.3866	1.34548	1.73402
'CTNNAL1'	4.86614	3.16442	3.22082	5.36926	5.17276	4.39442	3.79764	4.64114	3.8128	5.01105	4.6343	5.10641	5.05774	5.11544	4.82271
'PHF19'	5.63421	3.63262	2.89413	6.26379	6.14558	5.46232	4.93933	5.99633	5.17846	6.14181	5.27926	5.65253	5.54802	5.67454	5.79824
'NEK6'	4.33336	2.99843	2.87312	4.49784	4.49061	4.17979	3.87999	5.24231	5.00343	4.46713	4.05591	3.99267	3.80418	4.65327	4.73163
'DENND1A'	4.57484	3.80436	3.59396	4.50544	4.61008	4.2482	4.20443	4.46995	4.6923	5.88847	6.30643	4.38938	4.50988	4.69045	4.50961
'IRF2BPL'	3.62788	4.62271	4.79443	3.3805	3.57566	3.9153	4.32853	3.66143	4.29442	3.0655	3.86062	3.3572	3.52394	2.9852	3.17145
'LTBP2'	4.19619	2.81268	1.84119	4.07974	3.59905	3.92215	3.07464	4.83092	4.40082	4.40494	3.32869	3.38104	2.95773	6.10068	6.19215
'FLVCR2'	1.8487	3.41224	3.38238	1.66697	1.51543	2.24898	2.51593	0.889057	1.2426	1.77306	2.58849	2.182	2.41045	0.728391	0.907623
'ALDH6A1'	2.4563	3.37336	3.57687	2.22758	2.58227	2.7787	3.34568	2.17269	3.01014	1.89929	3.63354	2.12876	2.353	1.88493	2.17123
'GPR68'	1.25654	2.20462	1.19745	0.809845	0.37352	1.47965	1.25009	3.54979	4.38192	1.58603	0.901278	2.19403	2.03721	3.72132	3.51592
'YPEL5'	4.54833	6.20273	6.31446	4.12327	4.07128	5.11385	5.51737	4.61436	5.56566	4.52189	5.88064	5.00312	5.11773	5.58936	5.77721
'BCL11A'	2.29189	3.52445	3.89939	2.34461	2.532	2.82098	3.12914	2.58275	3.17384	1.88523	2.05382	2.22745	2.22085	2.03146	2.90413
'EPCAM'	4.30001	3.12519	2.65724	4.10239	5.0685	4.06954	3.61803	3.74972	3.19357	2.99396	2.93676	2.73345	2.74211	3.74395	3.90691
'OGFRL1'	2.81717	4.30991	4.92487	2.99998	3.33355	3.42212	3.87765	2.73423	2.57193	2.45212	3.32154	2.8947	3.01968	3.2301	3.13701
'IFIT3'	1.61761	2.1531	1.67211	1.57615	1.59968	1.7321	1.6495	2.23964	2.25226	7.26672	7.63059	1.56876	1.60204	1.95465	1.7646
'IFIT2'	0.60417	1.48453	1.35009	0.496277	0.776752	0.886009	1.13928	0.714362	0.858907	3.43402	5.43561	0.473985	0.546172	0.486218	0.60699
'GPAM'	4.09771	4.02959	4.31036	3.82474	3.167	4.18633	3.60742	4.00661	3.48577	2.66689	3.04321	4.39314	4.10635	5.919	5.64352
'MXI1'	3.78657	4.68694	5.08245	3.30225	3.78221	4.02158	4.1749	3.99684	5.18143	3.58928	4.74693	3.19496	3.33722	2.31355	2.81119
'HELLS'	4.1299	1.81456	1.27243	4.64781	4.45453	4.15139	3.18349	4.66715	3.24963	4.93528	3.42946	4.43254	4.22092	3.75956	3.90471
'AVPI1'	7.11359	6.83004	6.94174	6.95633	7.38788	7.07608	7.20878	6.22655	7.10246	6.78676	8.12823	7.39729	7.63019	5.37709	6.29574
'MOB3B'	2.30505	2.51223	2.67022	2.32606	2.20548	2.23529	2.31527	3.04349	2.96667	3.20735	2.50468	2.62271	2.67822	3.63218	3.96088
'CD274'	1.11056	0.662604	0.477411	1.4281	1.18665	1.03314	0.784594	1.52965	0.818524	5.25981	5.41188	0.855634	0.878432	2.83335	1.98256
'MTHFD1L'	4.71227	3.09891	3.55247	4.90848	4.69452	4.4691	3.74238	5.41009	4.97861	5.21093	5.21559	4.36586	4.13091	4.59175	4.63078
'PCDHB14'	0.99791	2.02561	2.34019	0.582178	0.688071	1.25395	1.73673	1.53823	2.55196	0.749803	0.847762	0.941899	1.09994	1.04543	0.942077
'CENPL'	3.8695	2.14383	2.16825	4.24328	3.88548	3.612	2.84494	4.19942	3.45636	4.21806	4.03279	3.99559	3.85811	3.88611	3.9428
'ACAT2'	5.96734	4.3794	3.40077	6.07002	6.59195	5.63175	5.22653	5.82171	5.63996	6.31505	5.59589	5.99247	6.37607	7.04471	6.93576
'NUDCD1'	4.92012	3.91186	4.1535	5.08734	5.03197	4.73023	4.60416	4.95931	4.55905	6.49826	5.39557	4.95725	4.83794	4.94715	5.01672
'MASTL'	2.77267	1.68873	1.60294	3.0815	2.96851	2.58145	2.13112	3.11946	2.40626	3.45821	2.89915	2.77128	2.82567	2.57423	2.98679
'PLXDC2'	2.51414	2.96361	2.23796	2.01829	2.3302	2.85112	2.98312	2.6753	3.62251	1.3991	2.01481	2.20689	2.14385	3.28448	4.06405
'TNFSF11'	0.448407	2.86613	1.27527	0.0364167	0.100373	0.684271	0.999356	0.152966	1.14865	0.0210773	0	0.166897	0.107945	0	0.0224788
'SMAD9'	2.04162	3.15251	3.73232	2.04659	1.88298	2.56095	2.50706	1.76069	1.78151	1.13121	1.56237	3.24894	3.36343	1.35244	1.28514
'EXOSC8'	5.31476	3.60676	3.84524	5.55986	5.47086	4.98337	4.54822	5.40864	4.81907	5.61703	6.26837	5.06584	4.94048	4.70339	4.79904
'TGFBI'	10.5257	11.6782	10.2913	9.96512	8.61534	10.5816	9.73021	10.4945	10.5153	9.43259	8.52829	11.5241	11.0505	12.5854	13.014
'MYOT'	0.508266	2.17507	2.26379	0.417645	0.170554	0.48442	0.852669	0.175617	0.393097	0.27125	0.121279	1.73361	2.06504	1.24937	1.41604
'EGR1'	5.29085	3.19806	2.90308	5.37742	5.08216	5.34396	5.14682	5.22073	4.63238	5.76978	6.19086	5.15317	4.62561	3.97989	3.68009
'TMPO'	5.99771	3.68066	3.46319	6.42906	6.19495	5.80129	5.10898	6.09103	5.17972	6.76782	5.8149	5.98026	5.8618	5.44031	5.71212
'SOCS2'	3.80384	2.98942	2.79323	4.10805	3.76808	3.21537	2.98059	4.11653	3.93535	3.32273	3.64991	4.25898	4.18533	5.30833	4.60335
'DUSP4'	4.99518	1.97356	2.60011	4.88663	4.61974	3.78094	3.53522	4.44782	2.99231	4.65211	3.8996	4.91337	4.7962	6.16921	5.72691
'CLU'	3.70377	5.41947	4.45769	2.98474	3.52521	4.28669	5.00865	2.7816	3.09606	5.12154	5.59995	2.66626	2.04897	3.34192	4.74481
'PDLIM2'	3.26938	2.43024	2.28888	3.26053	3.18546	2.78205	2.75062	1.87464	1.50401	2.74137	3.7242	3.02758	2.74822	3.9121	3.31483
'EPHX2'	3.65819	4.36903	3.9954	2.94634	3.46189	3.75444	4.11037	2.97518	3.7646	2.56327	3.56219	2.90736	3.22689	2.16488	2.72958
'RDH10'	3.35152	3.7363	4.84786	3.16381	3.04588	3.14393	3.32171	3.11933	2.82019	2.47083	2.15766	3.25239	3.01728	2.80599	3.41878
'TRIM25'	5.18721	5.77162	5.73024	5.21545	5.15916	5.33276	5.41218	5.43825	6.66681	6.48853	6.89881	5.36419	5.11932	5.32704	4.8501
'SCPEP1'	5.54384	6.84745	6.42173	5.21546	5.45583	6.00924	6.141	4.93716	5.68942	5.45795	6.47344	5.45015	5.5852	5.39873	5.74817
'NCAPH'	4.54445	1.80714	0.590669	5.07908	4.72703	4.15362	3.31485	4.80415	3.73116	5.07313	3.82538	4.68105	4.42607	4.04778	4.41832
'LRAT'	2.36747	1.38874	1.09917	2.36277	2.42592	2.20304	2.14774	2.01193	1.7278	1.26388	1.15409	2.74409	2.12166	1.42058	1.50567
'MND1'	3.87346	1.77495	0.831559	4.28116	4.22688	3.80587	3.09415	4.11805	3.3817	4.57388	3.84067	3.60628	3.63482	2.83755	3.05244
'ADCY7'	4.22872	3.53803	2.71916	4.21859	3.84741	3.83904	3.50344	4.25747	4.74893	5.06347	4.74179	4.3157	4.11041	5.20906	4.52592
'BCL2L14'	0.0290592	0.20477	0.0152372	0.0989868	0.0613502	0.105966	0.109089	0.031098	0.136554	2.6738	3.54956	0.0678262	0.0656563	0.0690698	0.174345
'CSTA'	6.90219	8.13106	8.11099	6.69916	6.83173	7.44718	8.22778	6.82618	7.59475	5.79368	6.22367	6.94721	7.19952	6.00278	5.93107
'KIF18A'	2.94905	1.23626	0.58765	3.39824	3.2518	2.89385	2.2059	3.30408	2.7086	4.00768	3.59655	2.85518	2.82095	2.48407	2.81933
'TNFSF10'	1.39856	3.78711	3.52512	0.993541	1.10401	2.22468	2.40876	2.47589	4.38221	4.74119	6.40988	1.10734	1.13996	1.50491	1.85808
'TMEM156'	1.59941	0.803046	0.34258	1.7627	1.2513	0.898724	0.544235	1.77673	1.56244	1.6073	1.77947	1.68474	1.34499	2.4648	2.02179
'TMEM54'	3.18822	3.43854	2.70652	3.3665	2.60955	3.18064	2.73162	4.43065	4.5112	4.15587	2.97867	3.62725	2.91523	4.22537	4.34732
'CXCR4'	0.869808	3.54522	3.40745	0.36415	0.907291	1.80079	1.91634	0.186391	0.407982	0.219069	1.02168	0.241573	0.220663	0.321489	0.311566
'UBL3'	3.53772	4.58742	4.57838	3.28398	3.25959	3.90988	4.06482	2.92637	3.17554	2.70021	3.57296	3.81133	3.84421	3.91624	4.19785
'PRXL2A'	6.41124	6.52174	5.73203	5.28036	6.27575	6.78922	7.02268	5.67526	7.31006	4.32963	5.26068	5.80855	6.29695	4.17722	4.4585
'CCDC18'	2.84527	1.367	0.695206	3.15874	2.83333	2.7681	2.29635	3.07029	2.25915	3.16587	2.79009	2.9432	2.75993	2.75407	2.54103
'INHBA'	1.6617	0.206029	0.123713	1.67196	0.513546	0.638301	0.218188	0.21209	0.0430216	1.70217	0.494893	2.14745	1.50257	3.21406	1.54135
'NT5C3A'	4.28728	4.50073	4.05775	4.14698	4.32464	4.23728	4.3245	4.1748	4.31525	6.24108	6.87459	4.17523	4.10155	3.85626	3.98156
'ARL4A'	4.48782	5.755	5.77012	4.46541	4.56604	4.98789	5.09697	4.6653	5.39823	4.0492	5.02009	5.27833	5.58475	3.94019	3.94119
'POLM'	4.12608	3.57137	3.50184	4.15904	3.90929	3.57297	3.52225	4.25414	3.95161	4.00353	3.32652	4.9053	4.54277	5.58331	5.28724
'TWIST1'	3.18146	4.4588	4.90492	3.27109	3.26551	3.43583	3.7444	2.82972	3.02561	3.57428	3.76691	3.33938	3.52146	2.52505	2.91518
'PLAU'	5.68226	4.88422	3.83417	5.38303	4.4474	4.92434	4.63449	5.23761	4.61978	5.631	4.37138	4.41916	3.82983	9.42099	8.32946
'SRGN'	0.739918	0.557079	0.504938	0.597576	0.882961	0.645075	0.613004	0.876703	1.44624	1.09702	2.83509	0.44623	0.647051	0.399034	0.885461
'ZWINT'	5.83	3.18353	1.75775	6.27637	5.92474	5.50594	4.55356	6.05071	4.90996	6.30334	4.91234	5.90886	5.76013	5.41758	5.49723
'CIT'	2.94097	1.5179	0.48467	3.43786	3.26954	3.11553	2.23229	3.45337	2.95006	3.46115	3.36465	3.26571	3.11542	2.69357	3.31898
'BHLHE41'	1.51342	2.57169	1.9875	0.97912	1.06811	1.4621	1.4094	0.313937	0.202475	0.185462	0.170553	0.719378	0.490922	0.811215	0.881002
'ACOT9'	5.30004	4.3657	4.60076	5.42201	5.15396	5.01931	4.86511	5.3826	4.90087	5.6875	5.03157	5.79	5.68034	6.27379	6.00919
'DDX39A'	6.09437	4.6931	4.84392	6.58882	6.36857	5.85935	5.5867	6.42166	5.68141	6.67289	5.64747	6.35788	6.23587	6.23042	6.0476
'ADGRE5'	4.79944	4.4433	4.33374	4.84728	4.52875	4.43313	4.55473	4.73956	4.77052	6.1319	6.0183	4.90367	4.80788	5.05432	4.83158
'CENPK'	3.6641	1.63353	1.14715	4.06193	3.79119	3.62628	2.7204	3.8541	2.81058	3.94128	3.08726	3.79298	3.46774	3.5822	3.64847
'OPTN'	4.6401	5.82194	5.66327	4.26792	4.28945	4.85682	4.97305	4.6149	5.04565	6.85734	7.68051	4.97979	5.12564	6.28992	6.01316
'MMP19'	0.840552	0.961621	0.695006	0.716802	0.394494	0.62374	0.544687	1.33406	1.81523	1.58812	1.4045	1.01959	0.936773	2.87048	2.20812
'ORMDL2'	6.29299	5.62872	5.65473	6.2206	5.94805	6.05744	5.99038	6.29289	6.00609	6.60535	5.78187	6.7296	6.67682	7.39702	7.17257
'HOXC13'	3.40959	4.91122	4.77943	3.23579	2.83237	3.95696	4.12651	2.32504	2.71898	1.82437	2.9316	4.85982	5.24606	2.50692	2.88483
'CDK2'	5.23829	3.35038	3.27551	5.68467	5.28859	4.86888	4.42219	5.80791	4.4048	5.75104	4.09608	5.50227	5.23545	5.66719	5.69773
'LRP1'	4.05563	5.60784	4.97044	2.80355	2.78776	4.56153	4.82664	2.29856	3.72741	1.94494	3.23589	2.90512	2.9453	3.25814	3.26272
'NFE2'	0.429769	0.471194	0.168083	0.234847	0.564216	0.510735	0.619359	3.1339	4.90145	0.438342	0.625679	0.198537	0.201183	0.40281	0.543047
'TUBA1B'	9.76376	7.37011	6.18329	10.415	10.1303	9.61216	8.92476	10.2598	8.88229	10.6941	8.43916	10.1922	10.1472	10.4913	10.3495
'STIL'	3.59404	1.58179	1.18442	3.79327	3.44533	3.29273	2.48143	3.75246	2.65671	4.28198	3.95569	3.50765	3.3109	3.19667	3.3727
'HJURP'	4.79203	1.96976	0.221093	5.40933	4.708	4.41669	3.59108	5.31493	4.05511	5.53178	4.69414	4.7029	4.55963	4.6335	4.82405
'AMD1'	6.1727	4.9579	5.11257	6.34123	6.27245	5.95013	5.8969	6.41562	6.02122	6.39178	4.81732	6.34879	6.21099	6.21653	6.1002
'NMI'	2.95655	3.05087	2.83768	2.72333	2.93672	3.05713	3.01086	3.58758	3.78675	5.76404	6.45835	2.60808	2.83799	2.8745	2.96006
'TNFAIP6'	0.0903742	0.374128	0.376924	0.0650023	0.0963706	0.0773481	0.124041	0.769244	3.23759	0.431686	0.780304	0.087882	0.141567	0.336455	0.120043
'BATF3'	0.995823	0.148246	0.0565394	1.18215	0.829188	0.700599	0.554088	2.27276	2.01072	2.78302	2.0499	0.563444	0.467367	1.10598	0.944579
'EXOSC9'	4.82359	3.43188	3.44308	5.08361	4.9236	4.466	4.05998	4.83484	4.03185	5.07478	4.2412	4.77174	4.68549	4.50216	4.64396
'RAB38'	4.71097	4.00346	3.31524	4.57762	4.70401	4.67556	4.6497	5.44229	5.62274	4.4699	4.41962	4.09078	4.08422	3.78777	4.01912
'CKS2'	6.94515	4.65329	3.99872	7.42721	7.24082	6.80964	5.92986	7.12124	6.14046	7.61487	6.62125	6.93395	6.8059	6.62579	6.69047
'DAW1'	1.55391	0.257313	0.243443	1.81912	1.14917	0.587052	0.378233	1.37628	0.7152	0.964543	0.570286	2.16548	2.15993	3.09552	3.11917
'SLC12A4'	4.79417	4.27896	4.8746	4.86841	4.67674	4.43685	4.32587	5.28001	5.15838	5.04095	4.74175	5.23139	5.28913	6.44806	5.99149
'PI3'	6.81631	7.27905	7.35743	7.358	6.82486	7.4002	8.37284	7.20248	6.09681	6.39988	5.14772	7.35232	7.06987	6.04415	3.79688
'SLPI'	9.07004	9.83874	10.1592	8.45307	8.47874	9.44603	10.4734	8.92011	9.40796	8.19312	8.34434	8.80449	8.75115	8.47768	8.02808
'ZNFX1'	3.38673	3.61262	3.79463	3.41843	3.11464	3.44895	3.55372	3.42925	3.05845	5.27722	5.20488	3.66032	3.61643	3.45874	3.41526
'CSE1L'	6.56147	5.20481	5.35023	6.95191	6.90969	6.40085	6.04468	6.80079	6.05229	6.89053	5.94588	6.56494	6.49751	6.08679	6.25589
'SNAI1'	0.76325	0.248913	0.0902906	0.589456	0.44717	0.514343	0.219895	3.05739	3.12854	1.49696	0.411526	0.945378	0.660402	3.09386	2.34699
'PMEPA1'	6.06087	4.35865	3.83939	5.90901	4.24285	5.55151	4.2967	6.20599	5.40022	5.48335	4.08918	6.60465	6.41229	8.76438	8.53546
'RNF114'	5.02601	5.29928	5.23573	4.96621	5.11327	5.06963	5.20277	4.99505	5.12456	6.35977	6.73135	5.02138	4.97698	4.92373	4.84299
'KCNK15'	1.23208	2.1018	2.00024	0.675884	0.908612	1.7454	2.75685	0.811005	0.931545	0.646534	0.930223	0.917746	0.790462	0.25608	0.54604
'ZBP1'	0.155781	0.212832	0.064164	0.172632	0.228431	0.0200707	0.161418	0.0759362	0.0312026	2.80198	1.99367	0.0120489	0.167342	0.19215	0.349547
'NAGK'	4.61482	4.68284	4.561	4.59958	4.29178	4.52535	4.36385	4.80027	4.72162	5.18216	4.80781	4.96087	4.78908	6.07054	6.13692
'LYPD3'	3.95896	5.21797	4.62795	3.59856	2.90163	3.85092	3.90466	3.31995	4.66357	3.1575	3.7046	3.94008	3.55653	4.77932	4.2723
'BTN2A2'	1.81672	2.04392	1.61836	2.03313	2.00171	1.78109	1.90678	1.80518	1.86806	3.39781	3.90405	1.90194	2.01314	2.95513	2.62502
'TREM1'	2.75046	1.68256	1.07247	2.89055	1.96373	2.39108	1.877	4.17898	5.46931	1.75939	1.26077	4.47773	3.86378	2.70149	1.31081
'SOX4'	3.38163	4.1215	3.73177	2.98557	2.68837	3.56909	3.64254	3.78239	4.42792	2.56505	2.4987	3.28242	3.47014	4.46977	4.49789
'RUNX2'	0.848168	0.314501	0.42295	1.0643	0.606288	0.783291	0.304387	1.49381	2.36568	0.52196	0.4098	0.75832	0.619623	0.839211	0.791361
'EREG'	2.84054	0.912687	0.923497	3.10622	2.39703	1.79321	1.46888	2.87985	3.3075	1.79845	2.51064	2.59166	2.5238	1.45169	1.21355
'SH3TC1'	3.65351	2.50621	2.16314	3.34882	2.6791	3.04737	2.40403	4.87007	4.41685	3.64659	2.86566	4.54755	4.40991	3.583	2.77515
'MT2A'	13.7006	11.6517	10.9752	14.0961	13.7432	13.2543	12.4828	14.9543	14.6551	14.5873	13.3699	13.9305	13.5389	13.9817	14.0974
'DOK4'	3.31313	3.57537	3.25243	2.84624	2.61944	3.21962	3.51515	2.41225	2.95155	2.57612	2.99689	4.31887	4.22688	3.79943	3.44506
'EFNB2'	5.02712	3.6881	3.58445	5.19621	4.53	4.31077	3.80225	4.84564	4.10306	5.33756	4.45134	4.95042	4.75058	5.76027	5.06106
'IRF1'	3.10666	4.04502	4.33688	3.2235	3.04806	3.43628	3.75149	4.0985	4.15381	9.88131	10.019	3.00399	3.16967	3.93704	3.54996
'SEPT6'	2.74328	2.85374	1.97155	2.41057	2.49137	2.73493	2.91284	2.97049	3.52244	3.46326	4.06604	2.16574	2.18254	3.42109	3.24355
'SOX9'	2.78974	3.25566	2.89726	2.3495	2.36374	2.9936	3.33942	1.01536	0.581558	1.67365	1.9412	2.38632	2.26206	2.47724	2.05903
'NUP85'	5.26769	3.96181	4.22036	5.48518	5.40766	5.00732	4.63755	5.64059	4.89372	5.60893	4.24492	5.37405	5.21743	5.10184	5.1374
'SLC25A19'	3.89069	2.18927	2.41722	4.28107	4.25578	3.61778	3.40117	3.79354	2.70997	3.82971	2.67413	3.75739	3.52123	3.0977	2.96334
'IL1B'	3.79847	2.47413	1.82249	3.16798	2.65771	3.22277	2.69413	4.57493	3.28756	4.95664	2.96745	2.93531	2.7887	4.50565	3.35211
'PSD4'	3.53889	2.56532	2.45072	3.36975	3.16765	3.24198	3.05392	3.54363	3.44399	3.51948	2.68041	4.04312	3.82936	4.67677	4.39649
'SLC25A23'	4.45026	5.34303	5.05503	3.53246	4.5969	4.6374	5.46743	3.49203	4.73035	3.19715	3.98208	3.4264	3.61191	3.3089	3.86085
'NA'	4.82923	4.3123	4.54327	4.51493	5.59167	4.67978	4.56607	3.79857	4.07488	5.46651	6.01231	3.68345	3.41426	4.7818	4.96207
'C3'	6.71424	8.14744	9.0134	6.08297	6.997	7.28534	8.29035	6.51104	7.76453	8.48808	10.2747	7.01839	8.12086	5.65937	6.77665
'SH2D3A'	5.15456	3.95355	4.22298	5.23131	5.18129	4.89067	4.9578	5.03845	4.84732	4.47626	4.47622	5.50337	5.5681	5.91725	5.84526
'TNFSF14'	0.746977	1.13621	1.56425	0.482608	0.65616	0.814333	1.12555	0.694176	1.11013	1.93707	2.7339	0.711054	1.12162	0.252718	0.414571
'RTN2'	2.81479	2.89903	3.00172	2.70216	2.352	2.41682	2.54378	2.29453	3.13271	1.9039	2.66051	2.61315	2.45413	3.98947	3.61648
'SDCBP2'	5.80029	5.31231	5.00941	5.59357	4.50753	5.05414	5.14037	4.87291	4.71435	6.39624	5.01696	5.63833	4.92344	6.52532	4.74385
'RBCK1'	5.88051	5.72303	5.7897	5.79364	6.0109	5.8031	5.87926	5.76491	5.97318	7.62577	8.39826	5.71595	5.95731	6.2458	6.28695
'RRBP1'	5.74433	5.00469	5.07951	5.83577	5.60275	5.42153	5.2826	6.23404	5.8187	6.3832	5.76803	6.07214	5.9424	7.26756	6.8232
'BMP2'	1.46814	2.48083	2.85104	1.15303	0.798462	1.26722	1.51533	0.938271	0.895269	0.7135	0.806149	1.7023	1.50964	2.45802	1.28236
'FLRT3'	3.8626	5.28796	5.45223	3.59909	3.06749	4.19005	4.4839	4.12294	4.22841	3.308	3.40154	4.59134	4.22614	3.31605	2.89933
'MCM8'	3.47151	1.79067	1.96361	3.91648	3.4235	3.18799	2.4514	3.85386	2.80102	4.13683	3.18432	4.0894	3.84477	3.16124	3.11877
'ID1'	8.41841	8.81446	8.5338	8.24026	7.96074	8.52551	8.38623	8.48045	8.56637	8.28555	8.4224	9.05651	9.10759	6.90335	7.42634
'XRCC3'	3.93806	2.22778	2.44982	4.27682	4.18199	3.65758	3.18448	4.28979	3.48744	4.39399	4.15817	3.91506	3.79048	3.43594	3.45225
'IGFLR1'	1.99478	0.922274	0.862175	2.07667	2.09354	1.83737	1.59228	2.54465	2.3031	4.45257	4.78087	1.97291	1.97561	2.02503	2.06405
'THRA'	3.0784	4.55638	4.43258	2.87519	3.11972	3.37807	3.51713	2.56433	2.98341	2.79446	3.42215	2.52167	2.46836	2.2505	2.55811
'NR1D1'	2.17386	2.82551	3.42551	2.29992	2.07139	2.1358	2.53278	2.90005	2.8851	3.08713	2.91552	1.85326	1.54795	1.07446	1.1597
'BCL2L12'	4.96739	3.1741	2.81111	5.31235	5.12338	4.72348	4.04996	5.33467	4.56683	5.48306	4.44685	5.09864	4.96081	4.8205	4.72101
'RRAS'	4.82188	4.81207	4.89066	4.67709	4.26155	4.60343	4.6212	4.67797	4.88999	4.77349	4.86518	5.34492	5.41499	6.44165	6.21508
'STAT5A'	1.89113	4.42588	4.40144	1.53215	1.18897	2.3376	3.35674	1.67648	2.42717	3.20524	4.15041	2.54129	2.92016	2.26743	1.83196
'IFI6'	2.14166	3.04372	2.47228	2.03285	1.89752	2.36816	2.22351	2.10427	2.49724	7.56994	8.86698	2.03374	2.38639	2.18164	3.10227
'SIX1'	0.608488	0.228234	0.139055	0.755073	0.701229	0.479733	0.415474	0.603069	0.45537	2.4799	2.16458	0.480576	0.377386	0.609061	0.696954
'DLGAP5'	4.31339	1.9576	0.242386	5.02874	4.8555	4.39882	3.4221	5.06665	4.32675	4.99678	4.38074	4.50869	4.41301	4.00799	4.41218
'EVI2A'	1.36984	0.482874	0.31471	1.77392	1.43871	0.980129	0.602117	2.30402	2.29792	1.47924	0.944148	1.24689	1.09933	0.865068	0.845788
'EDN2'	1.26457	2.17163	1.77747	0.761908	0.521078	1.24885	1.21968	0.441864	1.22636	2.30352	2.10136	0.883984	0.942416	0	0.0250723
'IDUA'	3.44848	4.10974	4.4021	2.81686	2.81744	3.54516	4.04165	3.03015	3.71052	2.51201	3.40855	3.23683	3.11834	3.07049	3.53319
'AUNIP'	3.21719	1.61851	1.26134	3.5256	3.38279	3.0723	2.59376	2.99583	1.69012	3.26237	2.66439	3.17522	3.02882	2.66563	2.78006
'ADGRE2'	1.91911	0.882366	1.07111	2.00554	1.75794	1.43068	1.48594	2.95893	3.03496	2.07634	1.17946	2.04439	1.7449	1.41465	0.87251
'PKMYT1'	5.43597	1.9798	0.551784	5.97315	5.50278	4.93705	4.07273	5.42446	3.63889	5.8608	4.69304	5.48147	5.3959	5.00306	5.33413
'FBXL16'	4.64345	5.55922	5.44529	4.34222	4.87394	4.98326	5.61991	4.0411	4.38718	4.32865	5.73433	4.56221	4.71193	4.49293	4.6284
'CHTF18'	4.15874	2.63938	2.20038	4.46526	4.47994	3.99421	3.1508	4.14679	3.16873	4.26801	3.86586	4.05185	4.17632	3.70558	3.89655
'TUBA4A'	8.4066	6.81574	5.78104	8.49404	7.74648	8.08463	7.21841	8.20636	7.34843	8.13639	5.94026	8.4434	8.40354	9.86355	9.4929
'GNG11'	2.48972	1.18235	0.773483	2.80606	2.36781	2.12415	1.63915	2.31827	1.54123	2.5632	2.22164	2.79739	2.8033	2.7275	2.71623
'HIP1'	3.31768	4.05025	4.14158	3.0522	2.92478	3.41069	3.42064	1.96573	2.30014	2.88099	3.70801	4.41327	4.30809	3.25909	3.82423
'PTPN12'	5.54288	4.91395	5.04548	5.6422	5.40005	5.31843	5.03383	6.10865	5.73109	6.73759	6.54395	5.89818	5.57394	5.86673	5.72943
'STEAP4'	0.766987	1.46227	0.735586	0.260738	0.122481	0.618999	0.427309	0.535578	0.735104	2.67002	2.53124	1.01287	1.64983	0.448477	0.492735
'SRD5A3'	4.04704	4.32799	4.2597	3.85693	4.07933	4.14713	4.21343	3.85659	4.2204	3.84339	5.13337	3.28732	3.37964	3.147	3.10894
'RASL11B'	2.66337	4.42107	3.90216	2.56557	2.40256	3.1961	3.33328	3.0179	3.54075	3.68593	3.67834	3.05784	3.03628	1.96384	2.1551
'KDR'	0.265461	2.06828	2.87173	0.155443	0.309786	0.77339	1.11476	0.246591	0.168751	0.747514	1.37565	0.281778	0.363797	0.0747006	0.106578
'ADM2'	0.387687	0.129526	0.194691	0.218241	0.186286	0.133064	0.120809	0.24215	0.147856	0.309089	3.82808	0.184954	0.142672	0.758303	0.379106
'ASPHD2'	1.32702	0.837644	0.876489	1.36203	1.31664	1.15754	0.999107	1.22281	0.81297	2.59494	3.38368	1.37551	1.44289	2.32847	2.37942
'SDF2L1'	5.17249	3.53489	3.73441	5.12911	4.90956	4.64342	4.4447	5.27741	4.07586	5.50155	3.51198	5.31968	5.17313	6.22454	5.28533
'YWHAH'	6.82922	5.68718	5.68573	7.00402	6.62694	6.49398	5.95688	6.96383	6.16523	7.13756	5.90217	6.88834	6.80149	7.42172	7.27807
'A4GALT'	4.51879	5.4409	5.78157	4.17038	4.60197	4.55657	5.1547	5.21903	6.23173	4.51092	4.83527	5.05149	5.1556	4.61343	4.53752
'APOL3'	0.583309	0.9704	1.08514	0.436017	0.573998	0.489188	0.674654	1.05517	1.23774	7.54856	7.54757	0.43072	0.514413	0.487553	0.700075
'APOL2'	3.68574	4.15318	4.0871	3.57762	3.51127	3.66388	3.72876	3.85386	3.7854	7.9928	7.81172	3.80649	3.97403	4.58123	4.28991
'LIF'	1.72346	0.77434	0.882763	1.83204	1.86044	1.3979	1.21989	0.389829	0.337584	1.8166	2.56077	1.00786	1.34005	2.7352	1.58549
'RIBC2'	1.83704	0.18962	0.107922	1.73932	1.45558	1.40889	0.824679	1.40154	0.550954	2.00873	0.44285	1.53218	1.21905	1.31686	1.05153
'KRT17'	10.9896	10.8962	9.03417	9.54905	9.82185	11.0303	11.3067	11.5357	12.6149	10.5844	9.19686	10.044	10.2973	10.7238	11.4653
'CPA4'	2.32697	2.51838	2.00939	2.20305	2.20006	2.26244	2.75325	0.214503	0.211763	1.4541	2.13091	1.52734	1.69354	1.62372	1.90498
'VGF'	0.463305	0.114604	0.148811	0.580807	0.868205	0.451884	0.19919	0.241224	0.0807271	1.92028	2.98936	0.539551	0.29732	0.260772	0.185696
'PODXL'	2.26872	1.50382	1.23522	2.08409	2.67449	2.21914	2.10755	1.99144	1.87786	2.47484	2.85204	2.61686	2.47493	4.02756	2.73389
'STRIP2'	2.2963	1.51958	1.47316	2.53352	2.25378	2.06019	1.9623	3.95993	3.65072	2.39285	1.39848	2.54709	2.25065	2.71634	2.34442
'CALU'	6.4455	5.67484	5.76937	6.67285	6.28282	6.23997	5.72349	6.63277	6.01665	6.35423	5.68675	6.67761	6.4409	8.03131	7.84201
'MYO1B'	5.9999	5.08924	4.89607	6.45656	6.26401	5.94852	5.56958	7.93854	7.79151	8.12235	7.44188	7.01711	6.9858	6.52186	5.99216
'CHN1'	3.43038	4.20896	3.26674	3.3412	3.47249	3.81758	3.96256	2.36414	1.95026	3.97377	4.87115	2.92894	2.85635	2.84858	3.36549
'HAT1'	5.41266	4.0592	3.96702	5.63248	5.41994	5.22935	4.63078	5.57595	4.75142	5.7643	4.69772	5.56529	5.46373	5.38474	5.47855
'ARHGAP22'	2.99256	2.57555	2.78591	2.9881	2.88103	2.7426	2.65832	2.73226	2.58806	2.36292	1.57219	3.35455	3.09862	3.97756	3.12962
'ELL3'	2.90236	4.22757	4.42508	2.39102	2.84852	3.62395	4.57216	1.89777	2.87879	1.63605	2.26333	2.27157	2.50616	1.26593	2.04695
'ALDH1A2'	0.875196	2.34333	2.43957	0.676005	0.423036	1.16653	1.45871	1.18501	1.88978	0.244756	0.921496	1.68504	1.78864	0.303603	0.498081
'KNSTRN'	5.51951	3.40163	3.4433	6.1199	5.80143	5.2306	4.51157	5.85666	5.09369	5.94196	5.54471	5.723	5.63409	5.30515	5.61215
'CHAC1'	1.32865	0.643969	0.791398	0.728627	0.828233	0.486426	0.640412	0.836577	0.107077	1.45765	5.75987	0.457159	0.782963	1.67273	1.82626
'ACKR4'	0.0441826	0.0503667	0.0306836	0.0519633	0.0563582	0.0394739	0.0150877	0.0486248	0.0883662	3.17761	3.05278	0.0153017	0.0377727	0.0403826	0.0549494
'PALLD'	4.83554	4.76308	5.31103	4.7389	4.57549	4.81977	4.76786	4.81464	4.22962	4.16182	4.26539	5.01923	5.51004	7.00474	6.79252
'BBOX1'	0.748206	2.64822	2.12127	0.422991	0.663735	1.71603	2.88597	0.109703	1.05735	0.650764	2.21365	0.381038	0.490772	0.0778525	0.070578
'E2F8'	1.70167	0.490772	0.229777	2.08753	1.62797	1.47405	1.10323	2.29814	1.56963	2.14571	1.55516	1.56235	1.51154	1.21969	1.27521
'PIMREG'	3.64552	1.42893	0.297965	4.21191	4.06727	3.60648	2.61674	3.69295	2.51944	4.12606	3.31092	3.65011	3.64421	3.63333	3.83491
'CD68'	4.32577	4.69716	4.35059	3.99697	3.14845	3.83601	3.72011	4.75185	5.20243	5.18916	4.60884	4.90048	4.57347	5.03574	4.35931
'SLC44A2'	4.15136	5.04651	4.11368	2.80925	3.12945	4.09429	3.97424	2.16408	3.33951	1.96131	3.9685	3.18324	2.55123	3.15365	4.76464
'CDKN2D'	2.23609	1.81531	1.88052	2.4338	2.00136	2.11215	1.79463	2.67604	1.80999	2.96526	2.61577	2.42469	2.27524	3.3272	3.38004
'MTUS1'	2.91411	3.25336	2.9939	2.96067	3.38263	3.25127	3.27097	5.07115	5.89762	2.87885	3.95067	2.87999	3.01617	2.66254	2.80931
'KLK10'	2.25339	2.93591	2.9515	1.78324	2.02576	2.70407	3.55336	0.47957	0.181628	2.04026	2.80514	1.98342	1.63502	0.542234	1.39005
'KLK8'	1.8442	2.93642	3.82915	1.38745	1.32893	2.17344	3.18396	1.43487	1.18062	1.61124	1.42676	0.955176	1.32367	1.17685	0.716647
'PARP2'	3.9705	2.41281	2.4768	4.27578	4.12681	3.5934	3.18624	4.09588	3.16772	4.16743	3.47813	3.90692	3.78557	3.84718	3.90329
'FOXA1'	2.535	1.34838	1.18666	2.65616	2.65447	2.17076	1.92906	1.85978	1.00844	2.46881	1.84672	2.14574	2.28046	2.76139	2.00203
'EGLN3'	1.86008	0.727026	0.827479	1.39519	0.717702	1.1485	0.839367	5.13395	5.30338	2.5702	0.87983	2.14002	1.59267	2.63882	2.39986
'RNASE1'	0.189378	0.293554	0.373743	0.110884	0.169428	0.229316	0.333118	0.129153	0.0375503	2.1257	1.62569	0.110851	0.132295	0.266094	0.58979
'EPB41L4A'	3.08414	4.11705	4.1768	2.19403	3.10683	3.74321	3.95927	2.47451	3.21382	2.52187	3.7326	2.74779	3.30032	2.87871	2.99996
'RHBDF2'	4.18677	3.53882	3.89214	3.88468	3.98514	3.89303	3.95595	3.89667	4.28573	6.16559	5.88943	4.00782	4.18966	4.26553	4.15803
'FGF13'	0.279082	0.209815	0.175439	0.427155	0.519062	0.17483	0.211553	0.363209	0.25826	1.83508	2.01265	0.314604	0.202596	0.787339	0.250985
'CDKN1C'	4.1897	6.74246	6.52093	2.52627	3.47649	5.0761	5.78071	0.887772	1.88759	1.69251	4.4138	4.49005	4.6695	1.25193	1.33252
'SGO1'	2.9262	0.897798	0.283694	3.33639	3.0911	2.71379	1.89708	3.33946	2.393	3.33594	2.96411	3.02579	2.72513	2.79913	2.93009
'DOHH'	2.13564	1.18044	0.968012	2.5378	2.32104	2.2163	1.97019	2.44877	1.99694	1.64059	0.583808	2.08922	2.20923	2.16347	1.82294
'GAMT'	1.45816	2.4538	2.14642	0.976183	1.37566	1.7274	1.87014	1.09763	1.55892	0.720429	1.38771	0.75777	0.885312	0.661781	1.34655
'SAT1'	6.70709	6.59053	6.72323	6.55713	6.63865	6.63294	6.66658	7.06812	7.63098	7.61258	8.29976	7.25543	7.54703	7.70565	7.73419
'LDLR'	6.03036	4.37296	3.89182	6.24828	6.33049	5.6019	5.40139	6.46935	6.55878	7.13116	6.11467	6.43936	6.62972	7.13226	6.8576
'THEM6'	4.46295	4.13236	4.12445	4.41938	5.14897	4.3459	4.49529	3.89512	3.93959	4.20614	3.29586	3.60813	3.62028	2.7589	3.52032
'LRCH2'	0.0467421	0.0382252	0.0170459	0.0461797	0.0539319	0.0298591	0.0113754	0.0534035	0.0454397	1.69224	2.77015	0.0245279	0.0232815	0.101313	0.15137
'ACE2'	0.096737	0.256741	0.20597	0.0595999	0.00790275	0.0750978	0.13873	0.0409612	0.113977	1.79828	2.10654	0.060532	0.0333215	0	0
'BST2'	5.85617	6.35146	6.38325	5.50089	5.77018	5.97651	6.23234	5.36708	5.93964	8.22732	8.35931	5.59179	5.88108	5.17561	5.66669
'KLHDC7B'	0.223076	1.89609	1.73577	0.0552318	0.0244984	1.61409	0.454433	0.157251	0.218388	0.11481	4.84687	0.0401141	0.0480663	0.0276036	0.048326
'PXDN'	5.39254	5.92584	5.48521	4.90781	4.98543	5.4294	5.52778	4.66303	4.69332	4.82476	4.59623	5.00849	4.5895	6.47992	6.72352
'GDF15'	3.65346	4.77869	4.46337	3.40065	3.72916	3.86133	3.95612	2.77799	2.93089	3.07462	6.40869	2.12468	2.18793	2.24823	2.80531
'HELZ2'	3.22521	3.10118	3.19396	3.12484	2.84716	3.01881	3.0022	3.85091	3.70352	6.11315	5.84432	3.36754	3.26393	4.04355	3.25279
'TNNI2'	6.32359	5.95076	5.39292	6.4744	7.03325	6.53646	6.65036	6.18857	6.1254	5.3506	5.84873	5.29457	5.69267	5.26588	6.12817
'H19'	2.60491	1.17497	0.400406	2.4584	2.90106	2.45267	1.89304	3.45994	2.57459	1.88472	3.47656	1.37147	0.791709	0.85022	1.20553
'ASS1'	7.4416	8.29946	8.44478	6.2185	7.2258	7.7203	8.48395	6.936	8.14698	8.6812	9.63401	6.27495	6.42736	5.0782	5.36152
'SESN2'	2.91903	3.38104	3.42383	2.74596	3.07233	2.99477	3.20938	3.01163	3.36603	2.96402	5.99882	2.97641	3.10386	3.51369	3.12884
'SMPDL3B'	3.10352	3.52177	3.10882	2.69937	3.28075	3.3557	3.69525	2.90623	3.81874	3.92265	4.48458	2.70934	3.01655	2.37292	2.90775
'THEMIS2'	2.34637	3.44256	2.90974	1.65752	1.82444	2.77569	3.34942	2.15682	3.51032	2.89342	3.08345	1.95189	2.08927	2.41874	2.26349
'C19orf66'	3.12359	3.72503	3.83505	2.74662	3.06152	3.12889	3.56836	3.2734	3.89682	5.10504	5.58769	2.92448	3.17064	3.69535	3.58278
'DNMT1'	5.43492	3.20808	3.18572	5.77346	5.52137	5.01557	4.28884	5.60604	4.49317	6.10168	4.89752	5.347	5.34618	5.17045	4.98835
'LRP3'	4.02332	2.90531	3.01956	4.01832	4.05361	3.80725	3.65515	3.98169	3.44403	3.26493	1.8252	3.69295	3.78031	3.7778	4.24416
'ULBP2'	2.62255	2.15395	1.35449	2.56133	2.03825	2.24686	2.01742	3.03514	3.05996	2.94048	1.76978	2.72779	2.75989	4.35089	3.83958
'AKAP12'	4.25786	1.68323	1.08596	4.48584	2.71564	2.79134	1.37171	2.66375	1.19075	4.04259	2.31351	4.96438	4.44117	6.54559	4.16326
'GFAP'	0.476506	0.389252	0.315016	0.316901	0.574789	0.398925	0.511588	1.88112	2.29975	0.439411	0.344426	0.438333	0.171575	0.600809	0.768846
'GINS2'	3.98023	1.1214	0.482787	4.3412	3.98209	3.4879	2.74787	4.05912	2.43821	4.00624	2.53711	3.94497	3.82839	3.49196	3.83053
'F12'	5.25679	4.73905	5.16887	5.21996	5.29772	5.11474	5.3344	4.58899	4.2004	4.22963	3.55533	4.70046	4.77994	4.28277	4.4185
'IDO1'	0	0.146012	0.374682	0.119941	0	0.143024	0.0177249	0.229012	0.139219	9.40383	10.0927	0	0.0409175	0.0946848	0.057498
'CAP1'	8.6757	7.92258	7.8069	8.83203	8.44882	8.4217	8.14172	8.89121	8.50727	9.10482	8.20376	9.07786	9.09752	9.99627	9.34375
'HAUS8'	3.51582	1.95366	1.87832	3.85678	3.76516	3.4032	2.71644	3.83833	2.82209	4.22322	2.83381	3.55875	3.30957	3.33322	3.44133
'SH3BP5'	2.89887	4.04365	4.22415	2.71683	2.51463	3.00433	3.19632	2.21668	2.09359	2.20838	3.28635	2.52635	2.33525	2.86584	2.62993
'RFTN1'	1.90462	0.568432	0.491217	1.8956	1.21253	1.31723	0.726291	2.012	1.5193	1.88558	0.881475	1.83165	1.55107	3.68643	3.14426
'GALNT15'	0.866896	1.39945	2.26017	0.505667	0.676526	0.766515	0.996105	1.62086	3.77619	0.495619	1.48992	2.08698	2.22475	2.04442	2.10777
'GFPT2'	2.4106	1.72612	1.97718	2.59594	1.66128	1.4975	1.3388	4.76069	4.37357	2.69024	2.51136	1.11558	0.619815	4.35957	3.34248
'TUBG1'	6.01268	4.20107	4.24935	6.31846	6.16136	5.72749	5.33552	6.04606	5.07016	6.3708	5.28695	6.26063	6.2596	6.10566	6.1416
'PSMC3IP'	3.66285	1.35354	1.4498	4.20838	3.5244	3.19181	2.37324	3.83153	2.02943	4.15499	2.65928	3.88641	3.51847	3.83397	3.7362
'ACLY'	6.69522	5.91345	5.65809	6.70826	7.3275	6.59596	6.46212	6.63151	6.57185	6.86375	5.94686	6.7869	7.11989	7.45812	7.38649
'NINJ1'	4.66531	5.89742	5.7672	4.54785	5.33255	5.2287	5.60045	4.31653	5.07938	5.91918	6.50913	4.35311	4.54156	4.1902	4.82839
'MAP1B'	0.464574	0.188461	0.101387	0.403758	0.177928	0.227625	0.20391	0.346936	0.126243	0.536784	0.947043	0.424611	0.478085	2.36732	1.33661
'IL13RA1'	4.29644	4.59003	4.36599	4.21928	4.01889	4.37447	4.23495	5.88279	6.03702	4.67789	4.65422	5.13938	5.24889	5.31152	5.23116
'TOP2A'	5.57592	3.47161	1.10076	6.10341	5.85789	5.72027	4.7948	6.24237	5.76844	6.11737	5.8946	5.61954	5.58138	4.99906	5.39781
'KHDRBS3'	2.80908	1.63996	1.37759	2.7628	2.99265	2.40333	2.06504	3.61179	3.4076	3.32251	2.59609	2.83176	2.61975	2.6053	2.48268
'KRT17P1'	0.975847	1.09351	0.560827	0.668757	0.980406	1.43105	1.77679	2.16812	2.66461	0.568339	0.522365	0.220423	1.02712	1.2549	1.32667
'GCH1'	2.85474	2.09581	2.04044	2.98565	2.90907	2.51747	2.34537	3.4391	3.20201	4.87338	4.76941	2.80437	2.85324	3.31145	2.85172
'PODNL1'	0.709306	1.50267	1.08969	0.560325	0.464018	0.890994	1.21302	0.619068	2.5054	0.370238	0.604461	0.8389	0.624533	0.853847	1.2767
'MATN3'	1.32137	0.527981	0.225442	1.40362	1.05549	1.2566	0.749443	1.46717	0.928756	0.731766	0.48435	1.49254	1.4729	3.21946	3.34814
'TRIM21'	3.33169	3.05329	2.90565	3.34985	3.0809	3.17635	2.98358	3.8415	3.506	6.21247	5.83656	3.59049	3.48891	4.22673	3.75243
'NUP210'	3.00924	1.93335	1.2855	2.98411	3.57726	3.17358	2.66514	2.90925	2.1948	3.60586	3.72138	2.51912	2.51846	1.83418	2.12881
'TRIM22'	3.43838	4.66417	4.77617	3.05734	3.5806	3.78859	3.8139	3.37404	4.03788	7.4515	7.53618	2.48442	2.64953	2.56326	3.29623
'RAMP1'	3.53356	4.38974	4.35027	3.25716	3.06383	3.72239	3.86601	1.84777	1.98303	3.17833	3.61484	2.54236	2.23765	2.51415	2.76375
'SERPINF1'	1.17188	2.89187	2.7774	1.23075	1.72142	1.97051	2.52244	1.52558	2.65091	0.758221	0.801981	1.30195	1.51352	1.17319	1.47155
'SEC61G'	7.35666	6.46461	6.4297	7.37336	7.12464	7.06459	6.83581	7.60298	7.23521	7.49342	6.55907	7.56897	7.30211	8.23195	8.05377
'FIGNL1'	3.26934	1.29618	1.42245	3.81772	3.52531	3.05402	2.30328	3.45355	2.6506	4.01807	2.76234	3.46669	3.21119	3.28638	3.19261
'XAF1'	0.0694539	0.212027	0.263788	0.0179944	0.0353537	0	0.0981117	0.269304	0.0931047	5.1312	6.8111	0.0903206	0.176167	0.047068	0.137353
'FLOT2'	6.09035	5.73819	5.60879	6.20607	6.49164	6.3293	6.15835	7.21656	7.37608	6.9746	6.46033	5.47466	5.56296	6.18607	6.48528
'PCNA'	7.14746	5.07047	4.98189	7.46662	7.23496	6.9023	6.08769	7.05878	5.70013	7.641	5.99345	6.89602	6.81858	6.44648	6.70866
'RIN2'	4.58414	5.09405	5.00332	4.41958	4.40058	4.68849	5.0218	5.22161	6.3114	4.23099	4.29603	4.4228	4.53507	4.22015	4.25233
'BCAN'	2.26375	1.92146	1.59026	1.69076	2.2857	2.09272	2.17099	2.08011	2.6446	1.88392	2.81911	1.28592	1.31531	0.62401	0.74807
'ALDH3B2'	0.730132	1.91338	1.55238	0.715978	0.502334	1.24412	1.05685	0.534417	0.954879	0.207038	0.206734	0.944219	0.688577	0.0914606	0.0253629
'TOE1'	3.846	2.43555	2.5516	4.169	3.91796	3.59896	3.15957	3.86452	2.91835	4.2033	3.35429	3.84985	3.64149	3.30572	3.50565
'NASP'	6.41559	5.05405	4.84297	6.86865	6.71647	6.3043	5.65608	6.78919	5.89043	7.29891	6.16088	6.30846	6.265	5.79033	6.09471
'VSTM2L'	4.1583	4.12984	4.14353	3.57079	2.82762	3.49508	3.48543	2.60991	1.68963	3.39643	2.48363	3.80999	3.33709	4.90617	5.00974
'DMGDH'	0.108838	0.129995	0.443036	0.17146	0.121264	0.098186	0.231818	0.0689844	0.221918	0	2.49811	0.0932663	0.141157	0.0106622	0.0798529
'ZBED3'	1.85908	3.24148	3.57763	1.89653	2.37558	2.27495	2.45414	1.82903	2.10464	1.4372	2.72349	1.3002	1.53746	0.932749	1.38447
'KANK4'	2.34773	3.12998	0.83331	1.38955	0.196662	1.87493	1.08354	0.486728	1.09004	0.240144	0.153041	4.7368	4.6783	4.74433	4.60423
'ATP8A2'	0.362567	0.124263	0.0238217	0.550295	0.298769	0.382457	0.0885742	0.717183	0.499712	0.721866	0.465433	0.843236	0.669417	2.15733	2.02012
'ALOX5AP'	2.43457	1.46241	0.328374	1.9575	0.973554	1.6866	0.870555	1.62552	0.640012	0.666735	0.55717	1.1376	0.712311	5.21269	5.90533
'MPRIP'	7.60383	6.25865	6.37334	7.76193	7.37866	7.13777	6.80409	7.2503	6.64198	7.30831	6.57501	8.32404	8.06471	7.89664	7.45743
'CHI3L1'	0.587819	0.961136	0.774499	0.565933	0.367796	0.707663	0.88006	2.99417	3.7258	1.02659	1.20771	0.930894	0.723694	0.749779	1.0319
'PIK3C2B'	1.69587	2.52982	2.24296	1.36251	1.71225	2.01185	2.33596	1.47894	2.3421	0.561109	2.01616	1.05618	1.20639	1.17534	1.36381
'TMCC2'	1.10855	2.08136	1.02857	0.840783	0.722067	1.30483	1.19345	0.734593	0.928599	0.466587	0.368859	0.813356	0.755123	1.74984	2.01809
'CCNA1'	4.03209	1.68418	1.19043	3.68382	3.87204	3.47935	3.30977	3.44244	2.52425	2.89371	4.33311	3.15159	1.80813	1.63215	0.693438
'POSTN'	0.041691	0.0508574	0.0560914	0.0955267	0.020856	0.05282	0.123537	0.362131	0.0804096	0.0580026	0	1.70693	1.79574	2.9045	4.34498
'RFC3'	4.31149	1.86628	1.60648	4.67834	4.45737	3.9428	3.24017	4.40137	3.34643	4.72684	3.61492	4.14691	4.00664	3.55919	3.88081
'EPHB2'	3.1063	2.04931	1.32501	2.68988	2.03877	2.35891	2.06359	2.33377	2.14421	2.2443	1.49844	2.25691	1.50262	6.00175	5.48395
'CNDP2'	5.83501	5.55414	5.88182	5.96468	5.97912	5.80746	5.77945	5.90089	5.51432	7.41845	7.25697	5.82352	5.86783	5.88668	5.95609
'MACROD1'	3.67887	3.96463	4.32747	3.38813	3.73804	3.66235	4.01371	2.87606	3.55435	2.67889	3.47024	2.93174	2.76728	2.48074	2.6268
'RARRES3'	0.677231	1.32617	1.4028	0.295395	0.450732	0.962868	1.01108	1.11584	1.44735	6.0021	7.89092	0.478354	0.52363	0.372103	0.492207
'HRASLS2'	0.456743	0.77344	0.582205	0.257743	0.303816	0.588607	0.677112	0.466846	0.954761	1.17288	3.47847	0.279088	0.147202	0.0983095	0.0522149
'SLC2A11'	2.2835	3.128	3.17067	1.83074	2.20943	2.49412	2.91037	1.87856	2.29402	1.35629	2.21446	1.85317	2.04172	1.59566	1.96588
'C1QTNF6'	1.01157	2.32018	2.11617	0.584522	0.912463	1.21399	1.29351	0.77071	1.34382	1.11272	1.86373	0.645262	0.801062	0.338978	0.911523
'BTG1'	5.24949	7.78812	8.19238	4.7115	4.80509	6.11207	6.64739	5.55415	6.58865	4.25638	5.50412	5.71709	5.85569	5.17995	5.46868
'ATP13A3'	5.88054	4.40086	4.54818	6.20682	5.93516	5.42869	5.33959	6.71449	5.93713	6.82328	6.0233	6.02778	5.72981	6.39055	5.59155
'SFTPD'	1.59958	3.07365	0.834732	0.593276	0.216744	1.7739	2.1097	0.497389	0.635863	0.511964	0.65897	1.30582	0.825164	0.664079	0.160247
'SPINK5'	1.46676	2.47441	2.13853	1.15723	1.1816	2.06617	2.19844	1.27989	1.82828	0.604552	1.02096	1.72053	1.90833	0.420459	0.626466
'ARNTL'	5.17133	4.56235	3.72033	5.10782	4.94652	5.03461	4.60327	3.85109	4.01053	4.85646	5.23065	5.4298	5.17656	5.61446	5.15172
'MICAL2'	3.55423	2.2272	2.79162	3.88631	3.36346	3.05876	2.55818	3.91459	2.34275	3.09642	2.30195	3.73795	3.56161	5.35752	4.45449
'DGLUCY'	3.10589	4.14464	4.19625	2.77251	3.27933	3.52032	3.88781	2.96749	3.48191	3.03795	4.08707	2.59646	2.5531	2.03591	2.37062
'LOXL2'	5.11479	3.44147	2.12261	4.97673	4.00181	3.90617	2.79631	5.49717	5.39173	4.77311	3.56599	4.85278	3.93878	5.95183	5.38404
'CCNB1'	7.42432	4.9061	2.87118	8.10756	7.80419	7.40644	6.57042	7.97923	7.14003	8.08361	7.29817	7.60151	7.3842	7.17847	7.32044
'BHLHE40'	5.63303	4.39596	4.17028	5.2681	5.05587	5.11246	5.0893	6.41059	6.47248	5.27627	4.28926	5.73812	5.60562	6.87594	6.50868
'VAV3'	2.88918	4.78066	4.26763	2.60682	3.07675	3.84667	4.14557	3.71678	4.79705	2.94824	4.37229	2.56229	2.84913	1.75956	2.14764
'PSRC1'	4.02351	2.03199	1.39729	4.57749	4.45794	3.82362	3.19672	4.55488	3.78231	4.70705	4.23259	3.94877	3.83296	3.55889	3.6708
'SORT1'	2.99867	3.81037	4.17267	2.66672	3.00286	3.46298	3.63806	2.50536	2.50422	2.63396	3.20923	2.38943	2.55139	3.18626	3.49559
'GRHL1'	2.38569	3.15173	2.61228	1.79323	1.71737	2.44076	2.72632	2.63113	4.23048	1.28148	1.21507	2.16669	1.99289	1.47625	1.48422
'RSAD2'	0.323659	0.982127	0.379309	0.179848	0.227591	0.620027	0.386465	0.172666	0.863802	2.80923	4.08546	0.191233	0.126121	0.0698968	0.149954
'LPIN1'	4.86351	6.49299	6.85506	4.77846	5.87118	5.42616	6.15081	3.69649	4.69084	5.0488	5.69169	4.88037	5.33063	4.07383	4.46826
'CMPK2'	0.537544	0.431913	0.333969	0.467493	0.634633	0.595816	0.449554	0.81469	0.713448	4.843	4.96913	0.495765	0.533582	0.397093	0.451496
'LDHA'	10.7418	9.58592	9.35738	10.8054	10.6887	10.5019	10.2699	11.5551	11.1709	11.3061	9.88475	10.8583	10.6322	10.9851	10.6363
'SAA2'	5.85458	7.61491	8.01444	4.66592	5.16054	6.7323	7.973	7.07025	6.75804	5.52115	7.05603	5.11824	5.16301	4.87626	4.90978
'FST'	2.00059	0.459226	0.142204	2.21312	1.83073	1.3625	0.963195	1.64709	0.770614	4.77836	3.5375	1.4023	1.96996	2.55166	2.2917
'NAV1'	3.9201	3.73921	3.35302	3.71274	3.35585	3.59428	3.43904	5.77381	5.32722	4.14766	2.81799	5.39379	4.99304	5.00075	4.32496
'IL15RA'	2.60874	2.3812	2.33841	2.85988	2.64606	2.33435	2.60565	3.80502	3.97727	5.73449	5.68332	2.23492	2.16889	2.86709	2.85587
'DOCK2'	0.545821	0.163588	0.0158812	0.703776	0.163027	0.361612	0.118784	0.345942	0.169329	0.173753	0.153824	1.54555	1.10113	2.28269	1.58052
'EMP1'	9.21919	9.74887	9.5821	9.07939	8.7617	9.40378	9.7764	7.61836	7.37225	8.3786	7.96335	9.76624	9.54742	8.67093	8.39557
'RERG'	1.27269	0.398313	0.708695	1.52287	2.60246	1.4521	1.49329	0.773181	0.532949	1.07558	1.54404	0.747169	0.832726	0.543681	0.432342
'SPX'	1.45283	1.57696	2.32193	1.74223	1.71955	1.48685	1.40394	1.97343	2.38271	0.901374	3.24498	2.51859	2.60312	1.88579	1.49371
'ACP2'	3.77391	3.84536	3.73479	3.72236	3.57525	3.69068	3.80137	3.66828	3.95281	5.50195	5.63752	3.95655	3.99764	4.5032	4.207
'SPOCD1'	0.984848	0.231037	0.0899879	1.12341	0.306089	0.646248	0.173111	0.998359	1.0662	2.98414	1.52133	1.12008	1.621	4.31267	2.86926
'PHC2'	5.90558	4.98723	5.00868	6.09778	5.85034	5.55881	5.52859	6.61919	6.80226	6.73034	6.42634	5.89466	5.56223	6.02954	5.81423
'CDCA8'	4.44063	2.01269	0.807164	4.85744	4.58896	4.25918	3.32846	4.77301	3.74706	4.86927	4.53697	4.43005	4.37807	4.1818	4.56141
'DSC2'	4.21435	5.42637	4.9216	3.57259	3.42522	4.48393	5.02117	3.58904	4.58284	3.6632	3.73007	3.99419	3.97353	4.72921	4.48019
'DSG3'	5.67978	7.46738	7.42144	4.78675	5.50693	6.60421	7.29019	5.58007	7.08719	4.60834	5.95579	5.49402	5.98152	4.45367	4.92518
'DSC3'	4.81888	6.04957	5.50397	4.52098	4.77456	5.59188	5.91008	4.97302	5.71459	3.68888	4.49944	4.60623	4.80276	4.34093	4.40088
'FHOD3'	3.59186	2.42876	1.51866	3.39093	3.22747	3.23115	2.68825	3.88805	3.1686	3.30149	2.84689	2.88147	2.17877	4.37247	4.36907
'SLC43A3'	6.53092	4.50907	3.99491	6.96969	6.85734	6.27274	5.95407	6.76931	5.4467	6.85674	5.46753	6.22279	6.05208	5.4739	5.27163
'FADS2'	5.12736	3.93733	2.45625	5.022	6.36425	4.85171	4.53303	4.85851	4.94367	5.00566	4.92818	4.94195	5.40869	6.57767	6.87757
'C5AR2'	1.56193	2.20706	2.14753	1.01086	0.831893	1.4045	1.57824	0.866158	0.918675	0.824711	1.75342	2.08372	2.08566	3.25394	2.02904
'COL4A2'	4.9508	4.0594	2.12227	5.11058	4.70423	4.54413	3.26357	5.24987	4.99423	5.52725	4.44332	5.68129	5.24804	7.79579	7.62351
'ETS1'	4.34465	3.12694	3.05107	4.50072	3.50707	3.48757	2.86579	5.27478	4.19805	5.27439	4.08009	4.67646	4.17467	5.85033	4.87358
'NREP'	2.19614	2.93878	1.95639	2.2469	1.85034	2.27148	1.88375	4.1307	5.14114	4.64599	3.83451	2.50122	2.13529	3.60692	3.13404
'CTSL'	6.43148	5.96041	6.04363	6.37089	6.13532	6.13143	5.93246	8.29432	7.78311	7.89079	6.80018	6.72222	6.40127	6.58357	6.39856
'CEMIP2'	3.56457	2.78641	2.95092	3.47124	3.03435	3.11855	2.79829	5.50021	5.4635	4.69741	3.50679	3.87122	3.7374	4.30519	4.55158
'GOLM1'	5.11712	4.64073	4.14829	5.33042	5.34113	5.09915	4.78671	5.21635	4.84769	7.4238	7.14755	4.76712	4.72645	4.72829	5.01681
'PSAT1'	5.77334	4.97751	5.13169	5.67625	6.05016	5.54658	5.38186	5.27768	4.5394	5.27258	8.11488	4.97265	4.97386	4.26443	4.77052
'ADAM19'	2.56459	0.757026	0.625597	2.46604	1.29141	1.49768	0.732973	4.56697	3.4912	2.39636	0.565825	2.29972	1.41556	6.21411	5.07467
'CCNJL'	1.79329	0.592434	0.278901	1.68503	1.99981	1.22543	1.03165	1.64396	1.11914	1.04606	0.650842	1.0614	0.605156	3.26854	2.75404
'OASL'	0.988454	1.5111	0.927148	0.719087	0.96753	1.11933	1.54628	0.859015	1.02785	4.27455	4.8765	0.810826	0.956016	1.29635	1.02277
'P2RX4'	1.77018	2.03638	1.73149	1.40013	1.34283	1.57247	1.4947	1.62592	2.07224	1.91578	3.3654	1.51809	1.4965	2.61414	2.35464
'BICDL1'	4.51829	5.61158	6.36591	4.11809	4.74161	5.00919	5.759	3.67418	5.05272	3.62668	5.11574	4.3562	4.52888	3.26532	3.3058
'TRAFD1'	3.86369	4.83961	4.70407	3.73719	4.02872	4.31368	4.59677	3.69034	4.23664	5.38455	5.83271	3.94081	4.01507	3.8216	3.77852
'CD36'	0.614569	3.27484	2.92231	0.182443	0.296335	0.907094	1.29051	0.103514	1.90491	0.0110912	0.109019	0.353721	0.231917	0.103702	0.0450397
'NT5E'	6.93878	3.41974	3.08688	7.22716	5.79816	5.61053	4.26109	7.46028	6.09229	7.7398	6.28672	7.51143	6.88137	8.37831	7.93798
'PRR5L'	2.10477	0.940316	1.03781	2.22689	1.90171	1.63327	1.1378	1.91856	1.18358	1.77785	1.23259	1.53954	1.4924	3.61933	3.78384
'EHF'	3.11302	5.07766	4.85144	1.83182	3.61964	3.99971	5.39363	2.5171	5.38542	0.632712	1.33914	2.13957	2.02963	0.63211	1.1681
'GDF11'	1.70531	1.20493	1.20013	1.76284	1.89168	1.59389	1.23272	1.77205	1.63782	0.920727	0.350839	1.46217	1.39674	2.29199	2.44901
'GLS2'	2.42973	1.86545	1.41468	2.33782	3.18421	2.60319	2.60165	1.46528	1.44665	1.4429	1.01072	1.42817	1.48287	0.788862	1.04269
'KRT85'	2.88861	2.10936	1.56922	2.83249	3.05458	2.94149	2.37962	0.791023	0.886383	1.61266	2.5881	2.62538	3.27375	2.71722	3.17864
'TROAP'	4.84014	2.7971	0.688025	5.4873	5.46674	4.88114	4.13787	5.32345	4.80748	5.14425	4.9847	5.00337	5.10769	4.64889	4.88589
'B4GALNT1'	2.1182	1.58902	1.24169	2.09821	1.80169	1.64905	1.49193	1.73259	1.05909	1.22329	0.301505	2.35617	1.94015	3.16681	2.67001
'PAN2'	3.8087	4.7509	5.04891	3.69938	4.09859	4.03764	4.29294	3.73915	4.22817	3.15058	4.22224	3.30419	3.27496	2.48994	3.09464
'ESPL1'	3.26515	1.2433	0.82362	3.73464	3.57763	3.0454	2.45941	3.72484	2.96551	3.95221	3.12982	3.23472	3.21965	2.83836	3.21764
'KRT87P'	6.98224	5.94953	4.92155	6.88417	7.14193	6.86427	6.55566	4.08321	3.76471	5.80363	6.10428	7.36013	7.52944	7.19383	7.45571
'KRT7'	11.1384	10.2896	9.63296	11.0534	10.9046	10.902	10.5157	10.5471	10.3917	10.4067	10.5356	11.392	11.4478	12.11	12.1536
'MICAL1'	3.32343	3.01057	2.65637	3.09678	2.75751	2.98251	2.86057	3.2334	3.05425	3.05934	3.0339	3.77492	3.62176	5.11317	4.28772
'STX11'	0.499105	0.185225	0.0939311	0.508674	0.355802	0.372217	0.218951	1.06643	0.926189	3.60572	3.97071	0.497892	0.358189	0.981269	0.537452
'KCNMB4'	0.243276	0.240508	0.0905665	0.171812	0.168265	0.260988	0.251277	1.33526	2.08839	0.211398	0.0611742	0.185938	0.205489	0.481419	0.208648
'KIAA0513'	1.89667	3.06357	3.46585	1.65013	1.93886	1.90573	2.21419	1.2278	1.57546	1.83314	2.78283	2.79181	2.80691	2.75003	2.41216
'FHOD1'	4.65341	3.34811	3.09536	4.89511	4.84723	4.05415	3.83675	4.87304	3.92404	4.7092	3.28884	4.54181	4.26961	5.35423	4.92193
'GLUL'	6.98088	9.97366	10.4256	6.63424	7.02179	8.13532	8.80246	6.14865	7.14331	7.16995	7.47932	7.26374	7.59044	6.19142	6.44987
'SP110'	3.23497	3.13194	3.0451	3.35029	3.14002	3.14672	3.08608	4.60723	4.12137	7.18533	6.88797	3.6374	3.54735	4.33894	4.38375
'DOCK10'	1.57044	1.69644	1.23307	1.54153	1.32419	1.4766	1.7422	1.19265	0.521634	3.72814	2.46586	1.32071	0.843144	2.84545	1.31106
'SERPINE2'	4.63299	1.81786	1.74056	4.66905	3.62019	3.40558	2.10095	6.44606	5.12961	3.68998	3.06055	4.31319	3.38318	7.00204	6.31931
'DNAJB2'	4.60316	5.54793	5.19901	4.25721	3.46271	4.68359	4.66462	4.36948	4.7136	3.65293	4.50638	4.60513	4.68158	6.09279	5.77099
'ARHGEF4'	4.93252	5.1145	5.1573	4.51031	4.85729	5.00258	5.43658	3.44323	4.01651	3.74484	4.6528	4.33561	4.35804	3.12715	2.89651
'ALDH1L2'	4.12493	3.63238	2.94014	3.90886	4.29968	4.13585	4.1007	3.53531	3.39949	2.87972	5.47951	3.6932	3.55892	4.33111	4.5241
'DRAM1'	2.66438	2.85477	3.05744	2.76179	2.61265	2.68131	2.6317	3.1246	3.32024	4.26106	4.38301	2.73915	2.76743	3.56089	3.66665
'SLC41A2'	3.26231	3.5186	3.29738	2.92214	2.89549	3.24466	3.43332	2.53989	2.92324	3.32285	3.90356	3.49459	3.54677	4.67692	4.12299
'FLNB'	7.25428	6.33245	5.94841	7.09731	6.64735	6.70915	6.43771	7.77585	7.25678	8.50832	8.03644	7.57124	7.49612	8.82206	8.43081
'CKAP2'	4.86321	3.76992	3.06795	5.33133	5.07412	5.04856	4.39529	5.22748	4.78811	5.34577	5.32209	4.8818	4.81796	4.62688	5.03435
'BORA'	3.14259	1.65307	1.35244	3.40774	3.28611	3.0298	2.37583	3.41667	2.63632	3.57469	3.58523	3.00856	2.9426	2.80337	3.06608
'PHF11'	3.43785	3.8907	3.91204	3.30151	3.24014	3.37645	3.50354	3.69666	3.99738	5.2124	4.92211	3.63589	3.73732	3.91905	3.75006
'LMO7'	4.7482	5.04889	4.27818	4.04222	4.6079	4.74371	5.29024	3.47752	3.95061	5.71465	5.81543	4.20366	4.64394	3.89549	4.37122
'SCEL'	2.58953	2.36385	2.66174	2.78905	2.20601	2.29334	2.66739	1.18948	0.582195	1.38271	0.987703	3.09586	3.08802	2.92757	3.49412
'NUDT15'	4.65121	3.42933	3.30545	5.04207	4.9839	4.58608	4.21782	5.03857	4.39579	5.20866	4.6825	4.72838	4.63326	4.50397	4.59366
'LCP1'	1.24423	0.706384	0.298323	1.51681	1.4781	1.02122	0.676841	2.44226	2.78714	1.79276	1.37102	1.34543	1.53728	3.72578	3.26031
'GPNMB'	0.639118	2.80805	3.63115	0.343733	0.321879	0.661343	1.35748	0.287617	0.269931	0.107323	0.307229	0.608516	0.396789	0.868588	0.516222
'IL6'	0.0206487	0	0	0.0188275	0.0754314	0.0555169	0	0.707749	0.093569	0.397442	0.227908	0.0448631	0	3.54801	1.31243
'CIDEB'	1.74543	2.85643	3.01907	1.62868	1.86178	2.38497	2.83568	3.10899	3.08103	1.20058	1.11396	1.52011	2.02656	0.530762	0.787887
'ABHD17C'	4.42651	3.40783	3.35393	4.43208	4.55558	4.12054	3.84967	5.02421	5.21385	4.23508	3.30257	3.8049	3.50462	3.26129	3.41062
'CALCOCO2'	5.49179	6.57804	6.77091	5.37645	5.60099	5.84339	6.09248	5.70188	6.26566	7.13035	7.9336	5.63066	5.77882	5.72214	5.84644
'BRIP1'	2.71705	0.863196	0.543131	3.03877	2.56794	2.50397	1.66426	3.0612	2.04643	3.17579	2.48138	2.61299	2.70678	2.81764	2.88255
'RTP4'	0.115383	0.642673	0.454126	0.0374352	0.10394	0.303452	0.468608	0.130457	0.27305	3.93708	4.52243	0.0370213	0.127607	0.0667655	0.0834162
'TRA2B'	7.0105	5.90543	5.53571	7.36325	7.26373	6.96057	6.64128	7.30406	6.81384	7.47275	6.92787	7.11731	7.02597	6.94223	6.88063
'SKIL'	4.14102	4.21185	4.04722	3.77914	2.79253	4.00321	3.63901	3.71935	3.57046	3.77859	4.37631	4.6214	4.36985	5.14895	4.90181
'IL1RN'	3.78436	4.42504	3.93836	2.9075	2.66066	3.4934	4.10663	1.34972	2.26389	2.19097	2.18693	3.18195	2.81913	1.06673	0.568499
'BIN1'	5.2696	4.93145	4.56918	5.06446	4.98958	5.07585	4.99465	3.9897	3.87759	5.8024	5.89662	5.04045	4.5044	4.41386	4.04827
'ODF2'	4.06399	2.88007	2.88481	4.51702	4.25291	4.03569	3.4598	4.63374	3.85937	4.34441	4.01685	4.3165	4.14752	4.21625	4.34558
'SMC2'	4.19127	2.75156	2.45901	4.69712	4.54782	4.22088	3.56261	4.54817	3.86479	4.69843	3.99324	4.26711	4.20832	3.82466	4.1548
'KLF4'	3.01018	3.83429	4.05959	2.638	2.02159	3.08135	3.12429	1.50758	1.62474	4.67986	5.73804	3.4604	3.62421	3.48316	3.23363
'FAM129B'	7.12726	6.34415	6.59685	7.17604	6.90749	6.79531	6.67491	8.05952	8.05949	7.82502	6.98402	7.53702	7.39848	7.66004	7.47311
'STXBP1'	3.66384	3.78396	3.55943	3.63805	3.77713	3.49965	3.57622	2.8416	3.01229	4.53233	4.43957	3.63322	3.72683	4.56781	4.48812
'CTSV'	4.19971	3.65022	3.4345	3.932	2.99531	3.62185	3.43268	3.24321	2.82051	3.16935	2.42439	4.32456	4.01231	4.93909	4.60866
'DSCC1'	3.49702	1.07513	0.7125	3.91912	3.62093	3.16692	2.47301	3.39943	2.30507	3.56172	1.94024	3.44571	3.33961	2.87532	3.11764
'IL33'	0.578218	0.132704	0.228243	0.567201	0.59467	0.328394	0.223233	1.78594	2.86759	0.864188	0.222787	0.552803	0.700831	0.315495	0.31719
'DNAJB5'	2.39686	1.60708	2.01189	2.28847	2.10687	2.26451	1.93018	2.47514	1.96257	2.64127	1.86616	2.51495	2.1883	3.99869	3.68527
'ALDH1B1'	4.77439	3.81917	4.15974	4.99644	5.08749	4.79821	4.59798	4.76669	4.47527	4.57563	3.09725	4.83294	5.07226	5.11995	5.25656
'ARHGEF39'	2.87613	1.14503	0.457321	3.40947	3.22606	2.72609	2.23892	3.31275	2.71268	3.41621	2.74838	2.89537	2.74637	2.49725	2.4483
'KLC4'	2.8	3.91179	3.71123	2.55458	2.93546	3.01856	3.33923	2.7893	3.69227	2.29485	3.46271	2.31239	2.50053	3.00062	3.37299
'GMPR'	2.51427	4.00439	3.65568	1.54125	2.46542	3.23139	3.73343	0.411307	0.675593	1.85218	3.46137	1.74456	2.04682	1.0265	0.814623
'SLC22A23'	1.60363	1.91265	1.88185	1.18159	1.28907	1.54439	1.73705	2.84705	3.55651	0.600716	0.830341	0.815838	0.847509	1.14729	1.4582
'TUBB2A'	4.63222	2.92463	2.48147	4.87165	3.98347	4.18373	3.44741	4.48736	3.55648	5.25547	3.60063	5.11472	5.07995	6.81341	6.08882
'TUBB2B'	0.733889	0.267185	0.0560896	0.92982	0.598499	0.601448	0.542025	0.826175	0.480313	1.13834	0.544865	1.13899	1.03507	2.16955	1.52543
'HMGA1'	8.53888	7.08833	6.10301	8.81102	8.31629	7.78523	7.22322	7.69334	7.14408	8.91083	8.33671	8.24287	7.77758	8.82028	8.06908
'TCF19'	4.27426	1.36822	0.89039	4.50866	3.90286	3.6194	2.74058	4.10636	2.38493	4.67163	3.59153	4.34062	4.1365	4.27681	4.35123
'IER3'	6.2042	4.35864	4.14454	6.44795	5.92526	5.38264	4.85677	6.449	5.4479	6.27894	5.47821	6.01171	5.75288	8.58543	7.81969
'VARS2'	5.51648	5.18596	5.02686	5.45512	5.47143	5.35473	5.30469	3.72011	3.64769	5.19105	5.31764	5.69579	5.72942	6.17468	5.74394
'FGFBP1'	6.2026	4.35728	4.19477	5.69455	7.27069	5.82693	6.00925	4.5764	4.82699	4.50089	3.88812	6.16872	6.69025	2.22673	3.00613
'IL18BP'	0.906865	0.902745	1.02022	1.05089	0.944069	0.891416	1.03147	1.24211	0.898989	8.4535	7.92898	1.00304	0.887605	1.35368	1.0565
'RAB30'	2.27571	3.1043	2.77277	1.90018	1.88615	2.36852	2.29818	2.57874	3.49488	1.13644	2.29691	1.85017	1.74179	2.19726	2.0709
'DDX60'	1.60093	1.68947	1.47068	1.49632	1.60559	1.56044	1.42715	1.80818	1.69578	5.67304	6.56399	1.16352	1.45588	1.56324	1.73084
'TMPRSS4'	0.359328	0.49898	0.599936	0.333609	0.163423	0.378324	0.258359	1.14756	2.30938	0.167424	0.13863	0.422635	0.20029	0.174358	0.156891
'MMP7'	0.892264	4.28653	4.96997	0.245957	0.249799	1.865	2.90946	0.311904	0.148538	0.346204	0.871382	0.733829	0.618527	0.129367	0.159785
'TRIM29'	7.76742	9.36767	9.04296	7.05245	7.48842	8.23939	8.9003	7.16677	8.33685	6.72814	7.53149	7.82508	8.28893	6.49624	6.80385
'CASP1'	4.30138	4.00853	3.49076	4.31396	4.54375	4.50002	4.32295	5.25486	5.58552	6.69324	6.4152	4.07681	4.38451	3.79269	3.66983
'SQOR'	6.22734	5.16139	4.76715	6.02971	5.89628	5.81514	5.69152	6.87188	6.91222	7.9279	7.32575	6.47899	6.3299	6.41072	5.82177
'THBS1'	6.80914	3.09659	2.87266	7.24145	6.28255	6.03119	4.81347	7.05808	4.86978	5.45343	4.82487	6.71123	6.91416	8.92901	8.44516
'NUSAP1'	5.8683	3.6272	2.15083	6.50974	6.21991	6.04288	5.1467	6.34329	5.64421	6.4297	6.04216	6.06097	6.05475	5.4095	5.96012
'KIF23'	4.93844	2.47447	1.31894	5.47857	5.02401	4.79416	3.73569	5.33665	3.984	5.34725	4.60789	5.11213	5.02219	4.82069	5.30772
'KNL1'	3.0035	0.960212	0.427166	3.50891	3.10663	2.82165	2.15451	3.39909	2.39444	3.46411	2.70428	3.2527	3.06836	2.84553	2.98891
'PAQR5'	4.60597	2.89558	3.03503	4.71604	4.43885	3.9309	3.70414	3.87665	3.483	4.40999	3.6265	4.90269	4.49069	4.2328	3.4522
'UACA'	3.5672	2.90907	3.16126	3.69336	3.60042	3.36617	3.13907	3.81393	3.38201	4.72106	4.8309	3.17855	3.19785	3.92498	3.99551
'SMAD6'	2.19727	3.433	3.55201	1.78059	1.33347	2.74248	2.63947	0.689814	1.17436	1.51908	2.13668	4.10706	4.41752	0.579943	1.25025
'STRA6'	3.9638	4.60397	3.89064	3.01871	2.51254	3.92233	3.9922	1.12301	1.48312	2.03858	3.13663	4.32768	4.35607	2.56754	1.18721
'SEMA6D'	0.126941	2.29782	2.54333	0.191699	0.13149	0.69124	1.53422	0.235213	0.149156	0	0.175859	0.529137	0.376099	0.158928	0.166272
'GCHFR'	3.83356	4.91079	4.20328	3.20881	3.48939	3.86861	4.47343	3.66967	4.4345	3.66155	4.62358	2.99092	3.23697	2.97303	3.37648
'BCAR3'	6.62875	5.02086	4.90308	6.88258	6.54757	5.92783	5.44519	6.36651	5.37791	7.15207	6.2801	6.73772	6.43727	6.91671	6.71823
'IFI44L'	1.80001	2.83427	2.93714	1.35183	2.05601	2.2985	2.95396	1.6239	2.86152	5.66491	6.43699	1.7173	2.35891	1.20474	1.5954
'ARHGAP29'	3.00591	2.49463	2.44719	3.43687	3.48609	2.92071	2.80612	2.21472	1.94957	3.34863	3.91818	3.58284	3.63746	3.78486	3.87943
'IFI44'	1.54152	2.23054	2.15978	1.27805	1.56592	1.58086	1.94801	1.64664	1.9912	5.95608	6.46249	1.38701	1.60053	1.53094	1.9224
'SLC44A5'	2.90112	3.93819	4.10119	2.41975	2.70895	3.1112	3.37851	2.3015	3.00897	1.91394	3.24051	2.67156	2.66334	2.86322	2.78429
'CLCA2'	5.52792	6.81893	6.19524	5.30126	5.60834	6.34765	6.42805	7.46261	8.0584	7.10646	7.01782	5.22754	5.62586	3.82632	4.64199
'HADHB'	7.39198	8.82534	8.89201	7.07547	7.00226	7.87016	8.06231	6.87344	7.42711	6.91282	7.30088	7.24475	7.09032	6.60572	6.22741
'KHK'	2.51796	1.37932	1.18034	2.68039	3.07952	2.52223	2.15941	2.38006	1.52079	2.93566	2.19205	2.07187	2.09941	1.75816	2.07674
'CYP1B1'	3.88008	4.63338	4.20236	2.33759	2.37284	3.78378	3.88451	3.82358	4.4314	4.86167	5.4595	1.75018	1.39265	0.819432	0.801883
'CENPO'	3.61539	1.78601	1.43004	4.10312	3.73645	3.39754	2.658	3.86881	2.89552	3.93774	3.16183	3.90519	3.5852	3.8792	4.04033
'STAMBPL1'	3.26787	1.27036	1.03107	3.74269	3.51469	2.84976	2.46304	3.45914	1.89863	4.45726	3.91934	3.35062	3.22005	3.31085	3.14609
'KIF11'	4.44574	2.56082	1.54262	4.90192	4.62472	4.38321	3.51102	4.72896	3.90375	4.79694	4.15369	4.45148	4.34739	4.0036	4.30335
'TACC2'	5.28206	5.78885	6.24984	5.18449	6.03948	5.6196	6.3077	4.45842	4.85085	4.24632	5.17471	5.23827	5.55627	4.57263	4.63845
'DUSP5'	2.82842	1.33385	1.6354	3.49378	3.13921	2.45605	2.22755	2.94731	1.86078	3.42999	3.26738	3.7469	3.46095	3.83625	2.85567
'CALHM2'	3.56185	4.28423	4.07396	3.32905	3.30383	3.81999	3.94017	2.26012	2.30193	2.52423	3.73969	3.84549	4.06321	3.80325	3.7353
'CEP55'	4.78223	2.33198	0.366618	5.40486	5.02021	4.66357	3.70967	5.2498	4.29158	5.37481	4.8679	5.13549	5.05897	4.95957	5.17431
'KIF20B'	3.63809	1.93873	1.50706	4.22754	3.94963	3.6028	2.88963	4.14075	3.37398	4.14769	3.44648	3.79952	3.66776	3.21636	3.60603
'EXOC6'	3.30769	2.55845	1.34327	3.40265	3.19544	2.49288	2.65051	2.92646	2.02523	3.68682	3.53271	3.03269	2.90755	2.83725	3.53256
'RBP4'	0.923731	2.37478	2.50717	0.915445	0.864864	1.04459	0.990291	0.236205	0.566996	0.478941	0.754349	1.63237	1.94373	0.427857	0.393779
'ZNF365'	1.28183	0.757927	0.651	1.07719	0.810331	1.18182	0.977031	0.542995	0.288842	0.357772	0.312148	1.39874	1.41761	2.32885	1.74704
'DNA2'	2.8247	1.40353	1.21734	3.30475	3.18822	2.52408	2.10419	3.07888	2.23796	3.34568	2.16802	2.80605	2.7255	2.28361	2.29373
'AOX1'	3.62538	3.22031	2.97455	4.27678	3.86114	3.43742	2.93092	3.23708	2.78104	2.86222	2.17733	4.99941	5.03237	5.01737	5.3232
'BARD1'	2.75158	1.3788	1.02644	3.12381	2.82286	2.72421	2.16744	2.92114	2.00294	3.19928	2.63714	2.8186	2.64567	2.66119	2.60426
'STAT4'	0.889668	0.878492	0.60173	0.894056	1.00464	0.962439	0.846494	2.0232	2.57225	1.80168	1.83896	0.987073	1.17839	0.757113	0.946611
'ITGAV'	5.4954	5.66149	5.34133	5.29998	4.73053	5.44948	5.19165	5.80261	5.8746	4.68353	4.60064	5.76288	5.64371	7.42378	6.95033
'PARP9'	2.77107	3.08509	2.95243	2.60722	2.76817	2.94496	3.05423	3.62097	3.67101	6.45054	6.57606	2.62928	2.71986	2.8111	2.98593
'SEMA7A'	1.91593	0.401018	0.243859	2.06329	0.740744	1.06655	0.622905	1.4829	0.395064	2.30837	0.454431	1.62435	1.16143	6.07114	4.76251
'HERC6'	2.63126	2.98474	2.35584	2.36511	2.49405	2.91239	2.93622	2.2124	2.32428	4.69062	5.25864	2.16808	2.47183	2.15319	2.11518
'ZGRF1'	2.14106	0.690651	0.591756	2.41558	2.31191	2.0461	1.53824	2.37486	1.66239	2.53478	1.97286	2.04347	2.10274	1.68346	1.85934
'RASGEF1B'	2.48626	2.39501	1.68374	2.1984	1.57084	2.50613	2.27222	2.59326	3.13689	1.3771	1.44989	3.32918	3.36069	2.5503	1.88186
'FGF5'	0.730773	0.12077	0.051755	0.775863	0.5235	0.338053	0.237027	0.592846	0.18384	0.533121	0.134837	1.38253	1.07591	2.59477	1.50406
'GPAT3'	1.51104	0.24534	0.493528	1.51368	0.774463	0.732678	0.27185	0.838421	0.0966547	0.724138	0.271811	1.93577	1.14355	0.829836	0.35316
'FGF2'	1.14499	0.53329	0.43864	1.43706	1.45872	1.17795	0.918639	1.61568	0.888023	1.34827	2.49551	1.34504	1.46119	2.89396	2.49818
'CXCL9'	0	0.0750864	0.0406237	0.0344183	0	0	0	0.0431721	0	8.03951	8.30689	0	0.01065	0.0369697	0.0224906
'ANXA3'	7.20794	5.12356	4.86581	7.40141	6.99398	6.57118	6.20074	7.6827	6.54388	8.06613	7.50934	7.80871	7.81132	8.55924	8.25359
'CENPE'	3.19255	1.6272	0.955109	3.83392	3.6034	3.47929	2.57242	4.29843	3.04112	4.25444	3.57485	3.78491	3.86063	2.98611	3.63743
'LEF1'	2.50868	1.5946	1.09495	2.79255	2.55918	2.53911	1.83526	2.63028	1.7861	1.99559	0.747346	2.12589	2.01548	2.26183	2.10778
'SLC39A8'	4.41539	3.63095	3.67807	4.61224	4.64878	4.11821	3.95673	6.5109	7.54628	5.45511	5.68006	5.03929	4.9216	4.39144	4.5292
'FBN2'	3.15284	2.65847	2.22824	3.51873	3.21118	2.99536	2.77081	5.02066	5.2934	3.13064	2.31683	3.34158	3.0575	3.51943	3.69827
'RGS3'	2.74148	3.84783	3.35484	2.49583	3.16084	3.29809	3.57035	2.03809	1.95313	2.14968	4.12761	1.97433	1.75942	3.06625	2.82059
'GABARAPL1'	3.87886	5.7486	5.44451	3.35224	3.59103	4.56073	4.78815	4.38628	5.37698	6.52227	6.6334	4.2532	4.74114	4.80537	5.25346
'C1RL'	3.96759	4.94286	4.45371	3.35419	3.65673	4.1194	4.23725	4.47239	5.81489	4.28959	5.60352	3.53771	3.70389	3.38486	3.77743
'TAPBPL'	2.09834	3.18639	3.25009	1.74059	1.74978	2.41499	2.48891	2.73935	2.81622	5.16945	5.62775	1.78274	1.88486	1.80057	2.04644
'AMIGO2'	4.37621	0.793417	0.579668	4.23454	3.04454	3.45439	2.13359	4.26188	2.61126	2.56541	2.39077	4.13024	3.97622	6.58408	6.87314
'COL2A1'	0.316669	2.17483	2.82307	0.280929	0.274722	0.83132	1.17508	0.369027	0.577699	0.373755	0.0495692	0.671235	0.738922	0.27129	0.337117
'INHBE'	0.0447548	0.0460938	0.0411797	0.0515588	0.036203	0.0181063	0.0413773	0.0433155	0.0124677	0.0338432	2.59112	0.0210269	0.095607	0.0716561	0.0503949
'GLIPR1'	4.59062	3.22524	2.20086	5.05025	4.13908	4.40273	3.2973	5.39761	5.01596	4.70963	3.47887	5.55042	5.73148	7.03471	6.16349
'PHLDA1'	5.15663	1.66109	2.02288	5.32325	4.68689	3.97354	3.57032	4.76273	3.08409	5.41436	5.53615	5.21288	4.81127	5.3295	4.87142
'DUSP6'	6.62921	2.56044	2.96313	6.57846	6.30778	5.71938	5.44991	6.69798	5.39245	6.95684	6.28649	6.09288	5.42274	5.77555	5.77326
'GAS2L3'	2.90853	1.64435	0.63578	3.51533	3.52116	3.11702	2.59104	3.49251	2.85623	3.5076	3.23593	3.18612	3.18471	2.99069	3.05633
'SDSL'	2.34228	2.10411	1.409	1.52938	1.72422	2.14346	2.04651	1.28584	1.47175	2.83037	3.86935	1.71903	1.819	1.66827	1.91391
'SLC46A3'	2.41066	2.08215	1.8925	2.2659	2.16866	2.50687	2.23886	3.1491	2.95105	1.69309	1.6188	2.99417	3.27326	5.81631	5.7394
'BRCA2'	2.13234	0.402144	0.23251	2.50762	2.23038	2.07963	1.3292	2.55372	1.66442	2.98359	2.90284	2.4007	2.28936	1.7373	1.92417
'GALNT6'	4.08971	3.68512	2.96326	3.99895	3.77833	3.72011	3.61843	4.15629	3.98742	4.17903	3.54969	3.97682	3.80995	5.75846	4.84121
'LPAR6'	1.9171	2.88525	2.99072	1.72032	2.42978	2.41303	2.84694	1.98325	2.75484	2.74675	3.04463	1.82448	2.08922	1.39663	1.57533
'RHOF'	4.67126	3.78881	3.42921	4.04734	4.28675	3.9954	4.0559	2.65042	3.34591	3.41758	5.25969	4.3789	4.35579	5.8091	5.19579
'DIAPH3'	3.50875	2.3038	1.58602	4.12229	3.80387	3.49679	2.7885	3.84376	3.10602	4.05944	3.49133	3.75181	3.73188	3.96231	4.34972
'FRMD6'	4.89721	4.89306	4.57446	4.9405	4.5106	4.88551	4.88864	4.74967	4.85816	4.04675	4.27672	5.42761	5.24567	6.83892	6.33842
'RTN1'	3.40334	4.70237	5.09627	3.14103	2.96713	3.76866	4.064	2.55636	2.08005	2.77162	2.915	3.85761	3.87331	2.94877	3.58671
'STON2'	3.14387	4.3849	4.01256	2.86514	2.654	3.55908	3.59644	3.61022	3.87205	2.26494	2.45224	3.38066	3.33436	4.48685	4.2595
'JDP2'	2.70886	3.55489	3.84116	2.57266	3.01	2.97201	3.01699	2.20099	1.79591	2.83324	4.96339	2.98659	3.26828	2.9636	3.19036
'FBLN5'	0.772982	2.37088	3.28159	0.768166	0.746966	0.816897	0.708983	0.908974	1.16315	2.12292	1.68619	0.744806	0.897951	2.35129	2.99415
'WARS'	6.26132	5.28632	5.27952	6.17511	6.0658	5.92709	5.70782	6.0418	5.63378	13.5152	13.5986	6.11529	5.99906	6.43886	6.13763
'DUOXA1'	1.99962	2.72563	2.20767	1.26797	1.25976	2.11955	2.57277	1.52415	2.22331	0.986161	1.49897	1.48782	1.23204	1.78683	1.46212
'SLC27A2'	1.71325	1.47037	0.881853	1.46895	2.51625	1.75001	1.63064	1.36092	1.17942	2.05482	2.46785	0.777762	0.916075	0.394214	0.587459
'GCNT3'	0.950703	1.72822	2.23064	0.799653	0.497188	0.879018	0.912754	0.480665	0.56296	1.17732	1.39931	0.83259	1.06972	0.137929	0.431839
'NEIL1'	2.48417	3.41506	4.04084	2.04116	2.46483	2.45542	2.92935	2.18587	3.49505	1.78086	2.45024	1.78111	2.10149	1.95517	2.08441
'TPM1'	5.31048	6.15086	6.45904	5.05621	5.07334	5.7283	5.80066	4.35575	4.27074	4.64809	4.99356	6.97376	7.61362	7.75073	8.23161
'IGF1R'	4.30471	4.23584	4.1393	4.14001	3.99392	4.27944	4.12606	5.88197	6.31139	4.63992	4.50176	4.30843	4.33563	5.42174	5.31586
'ARRDC4'	2.0449	3.23293	3.04909	1.77259	1.75401	2.49085	2.5514	1.93333	2.30634	1.34087	3.35604	1.84733	1.84738	1.76035	2.39035
'PIF1'	3.23265	1.19528	0.234184	3.91169	3.84762	3.30207	2.56973	3.68589	3.03257	3.47114	2.86407	3.24459	3.35778	2.416	2.86143
'PML'	4.18236	4.57493	4.52686	4.24087	4.48945	4.34909	4.43042	5.06269	5.31488	7.24697	6.77082	4.12622	4.23858	4.76198	4.85861
'CYP1A1'	2.23216	2.45506	1.86702	0.624883	0.233468	1.57745	1.56973	0.340534	0.10122	0.502961	0.336658	0.461933	0.236454	0.345937	0.29087
'CCDC33'	2.75484	2.70349	1.9243	1.80399	1.11093	2.52095	2.44441	0.291498	0.49425	0.962528	1.69551	2.96225	2.85242	1.06321	0.389442
'HAPLN3'	0.806515	1.70732	2.8223	0.730607	0.962017	1.03683	1.58415	1.33315	0.901569	5.96372	4.41617	0.897894	1.31941	1.1128	1.15715
'RHCG'	0.500756	1.55026	1.72944	1.01647	0.618779	0.593161	0.965835	0.375782	0.483105	1.41749	1.27468	2.13309	1.97717	0.219793	0.118377
'FANCI'	5.04764	2.95605	2.36683	5.52804	5.29973	4.89551	4.17953	5.5205	4.41108	5.53957	4.86854	5.08297	4.95106	4.6315	4.96074
'TICRR'	2.86392	1.89434	1.253	3.21318	3.08849	2.85397	2.38293	3.23926	2.60171	3.19854	2.14545	2.82567	2.73204	2.33373	2.45514
'MFGE8'	5.70185	7.3049	8.58294	5.57756	5.86981	6.4427	7.17398	4.80946	5.33136	5.24027	5.85434	6.31895	6.93091	6.41788	6.63635
'TGFB1I1'	3.86222	3.86037	3.19503	3.80101	3.41827	3.42722	3.27345	3.85923	3.91901	3.65151	2.95952	3.92388	3.92254	5.4472	5.43039
'NA'	3.93981	3.18469	3.15043	4.13836	4.02041	3.77586	3.50533	3.79381	2.87521	3.61895	3.51822	4.02804	3.91082	4.78748	4.85127
'CPNE2'	4.41494	2.80082	3.07393	4.4923	4.83568	4.1633	3.97595	4.5965	4.2181	4.64132	4.21834	3.89988	3.69606	5.27033	4.88043
'NLRC5'	2.31755	1.94612	1.90433	2.35799	2.68028	2.3315	2.60353	2.6223	2.16621	5.86499	5.97828	1.82683	2.25084	2.77562	2.24353
'KIFC3'	4.97353	3.23455	3.05747	5.19258	4.74284	4.44218	3.69086	5.54543	5.19214	5.18985	4.62284	4.96046	4.87388	6.18004	5.92309
'CMTM3'	1.84191	1.34737	1.18602	1.92386	1.60858	1.66209	1.51554	2.01032	1.99286	1.7844	1.50242	1.76493	1.68387	3.74783	2.98832
'CDH13'	4.48906	5.8296	6.00602	4.45777	4.31954	4.98458	5.46922	4.74881	5.06712	3.91497	3.61446	5.2364	5.27967	5.07806	5.14107
'KSR1'	1.20183	1.57649	1.05769	0.761235	1.32022	1.5751	1.71735	2.31851	3.44458	1.76854	2.1617	0.493144	0.586638	0.755893	0.61859
'IMPA2'	6.12047	7.28363	6.76256	5.32936	5.17859	6.30894	6.53345	5.81964	7.0448	5.1146	5.53777	5.77942	5.43376	4.80623	5.04449
'MEP1B'	0.00581356	0.0115172	0.0475261	0.0305879	0.006133	0.0106088	0.0120323	0.0937428	0.0261651	0.182395	3.62544	0	0.00638242	0	0.0988554
'GAREM1'	3.99987	4.97584	4.88766	3.61016	3.41531	4.36025	4.54823	3.40721	4.58074	2.67227	3.31037	4.58623	4.5933	2.90986	2.92244
'GREB1L'	1.72899	1.10574	0.860268	1.97128	1.50218	1.48856	1.20433	1.2978	0.828327	1.03432	0.382273	2.34595	2.22865	1.69374	1.88972
'ZMYND15'	0.819012	0.691778	0.539752	0.426861	0.661807	0.921416	1.11744	0.614826	0.785686	2.17078	2.55231	0.434807	0.390322	0.37198	0.460831
'WRAP53'	3.75443	2.25084	2.33944	4.03336	3.9183	3.42725	2.94206	3.99064	3.43375	4.00726	2.68423	3.84643	3.6738	3.61553	3.68969
'TP53'	5.05899	5.32919	5.30916	4.95099	5.6625	5.40909	5.50621	4.636	5.20182	5.02961	5.87006	4.13153	4.51883	3.91576	4.8096
'TMC6'	2.56181	2.44951	2.18124	2.21086	2.02861	2.26872	2.4192	2.94529	3.50313	3.18188	3.20048	2.18275	2.19133	3.51861	3.87091
'SECTM1'	5.15356	5.70238	5.83725	4.77919	5.67005	5.18159	5.85365	5.96532	6.58684	9.69098	9.58855	4.72595	4.80785	3.43656	3.76255
'ZNF750'	1.88557	3.11511	2.41557	0.874841	1.0785	2.38777	2.89172	0.95998	2.38185	0.728681	0.753977	1.12379	1.23639	0.13652	0.0966108
'CBX4'	4.07071	4.82711	4.85381	4.03826	4.17529	4.40859	4.62171	3.69603	4.18581	4.04932	6.23536	4.19167	4.35378	4.07298	4.15472
'PMAIP1'	2.4081	1.79179	1.45292	2.81372	2.59479	2.21169	2.1454	2.6426	1.85286	5.20231	6.27173	2.58393	2.83444	3.06608	3.00306
'GRB7'	2.83516	3.50202	3.58361	2.90891	3.39972	2.9756	3.58552	3.57515	4.36169	3.29317	4.28059	2.67582	2.87941	2.42121	2.74397
'STAC2'	0.49549	1.41663	1.70465	0.13404	0.386441	0.605836	1.12734	0.0571102	0.0983347	0.0672724	0.365857	0.122956	0.138732	0.065183	0.123043
'TMEM91'	1.15011	1.81828	1.9062	0.748458	0.936386	1.0331	1.58949	1.6628	3.44789	1.06092	1.89375	1.03046	1.37162	0.748516	0.874155
'IFITM3'	8.94059	8.74769	8.05407	8.37377	9.36476	9.0218	9.50171	10.8804	11.6196	11.0599	11.1756	8.03741	8.22552	8.21064	8.71328
'PGGHG'	2.22938	2.90985	3.61593	1.89876	2.25856	2.24298	2.98147	2.89423	3.49383	1.55317	2.04601	1.88696	2.33159	2.97247	3.18314
'COL6A1'	1.8407	3.21709	4.02147	1.3917	1.38853	1.97295	2.60701	1.4671	2.3983	0.983038	1.08633	1.66263	1.52181	1.87882	1.95046
'TRPM2'	3.35184	2.10971	2.2113	3.56749	3.12139	3.03852	2.7132	3.20638	2.33677	3.612	2.19668	3.77007	3.77858	3.97178	3.51703
'EMP3'	7.92721	6.91347	7.02825	8.06304	7.71432	7.3861	6.9411	7.30945	6.6472	8.65601	7.31786	7.85516	7.36967	8.78691	8.30051
'WTIP'	3.2541	1.77266	1.47825	3.46071	2.82934	2.77369	2.47003	3.24949	2.75607	3.35096	3.03059	3.31934	2.91771	4.23746	3.79977
'SLC2A5'	1.24361	3.41798	3.67107	1.15884	1.37706	1.7739	1.90507	0.400961	0.480175	0.977704	1.30267	2.16183	3.10795	1.07573	1.6828
'EPHA2'	5.87547	3.09622	3.44472	6.09094	5.81827	5.13605	5.00823	5.89571	4.93577	6.07932	5.9683	6.07363	5.98806	6.64701	6.22157
'SH3BGRL3'	7.73922	6.96089	6.6276	7.70505	7.24103	7.2712	7.17744	7.53862	7.20119	7.95105	6.73749	7.95197	7.70066	8.53306	8.21924
'PLK4'	4.13267	1.74017	0.938802	4.44298	4.28311	3.76123	2.9867	4.56344	3.68683	4.56397	3.85773	4.12604	3.9398	3.9071	3.84182
'SYTL1'	4.52852	5.69131	5.0903	3.87948	4.61291	4.84065	5.35026	3.67563	4.98543	3.59799	5.62574	3.66035	4.03167	3.40655	3.68898
'HSPG2'	4.08633	5.53869	5.83526	4.01083	4.07316	4.48958	4.78794	3.06677	3.7326	2.75409	3.63889	4.1922	4.42815	4.12585	4.61261
'CCN1'	4.114	2.36025	2.92171	4.6658	3.80814	3.6451	2.40949	3.52931	2.58869	3.88752	3.42165	5.23565	5.64461	7.04001	6.87572
'TINAGL1'	6.75627	5.82896	5.00452	6.72037	6.04134	6.50556	6.1105	5.20093	4.91612	5.63317	5.45471	6.14176	6.252	6.60538	6.69971
'KIF2C'	4.71577	2.24089	0.327576	5.35166	5.1165	4.7105	3.73002	5.22988	4.43672	5.33076	4.76504	4.79595	4.68635	4.45523	4.80569
'PTPRF'	5.39917	5.48288	5.75328	5.50902	4.86787	5.1984	5.40703	6.54747	6.41732	5.37715	4.61262	5.51505	5.14053	7.99359	7.89206
'MOB3C'	2.42563	2.59076	2.57933	2.22792	2.23286	2.41206	2.55847	2.32515	2.51708	3.96899	3.88968	2.40764	2.3881	2.86728	2.51132
'CYP4B1'	1.47453	2.76503	3.89058	0.935655	2.21112	1.93662	3.45945	0.530092	0.317974	1.19022	3.51731	1.02082	1.21536	0.374192	0.713121
'LMO4'	4.14228	3.84672	3.80614	4.20211	4.16024	4.04098	3.81172	4.05511	3.83015	4.67499	6.12071	4.04085	3.94592	4.30771	4.22909
'IGSF3'	3.9009	3.83752	2.94223	3.47601	3.27679	3.91805	3.8038	3.69473	3.86573	2.98556	2.57822	3.75744	3.70072	4.45757	4.42272
'CD53'	0.204672	0.138263	0.217602	0.113035	0.107185	0.0644693	0.0533359	0.395816	0.155932	2.51847	1.37147	0.0867972	0.141845	0.188547	0.250558
'CELSR2'	4.09331	4.89018	4.24406	3.46034	3.62103	4.52775	4.77637	2.9122	3.54682	2.18316	2.90142	3.34931	3.37044	2.95804	2.99205
'ITGA10'	2.14702	2.07182	1.60549	2.53258	2.94473	2.19754	2.0563	1.39067	1.47146	1.18296	0.946804	1.87476	1.74153	1.71863	1.31597
'GPR161'	3.3354	2.85824	2.24813	3.30139	3.11171	3.20738	2.94809	3.91475	3.77454	3.0221	2.6818	3.21181	3.32603	4.58279	4.31657
'ATP1B1'	4.3621	4.96971	4.683	4.47941	4.28725	4.29888	3.97311	3.32619	2.33783	3.97412	3.6629	4.60959	4.32092	5.47112	5.11981
'CREG1'	6.70193	7.99424	7.84902	6.38328	6.94232	7.21403	7.65035	6.39174	7.6394	6.53656	7.55815	6.47895	6.63419	5.99974	6.50102
'NECTIN4'	2.98754	4.97463	4.41319	1.96489	2.13416	3.46616	3.67577	2.99759	4.70349	1.14633	2.48525	3.57152	3.76142	3.97996	4.56928
'FCGR2A'	0.120645	0.135676	0.275475	0.125523	0.0787665	0.132951	0.243349	0.376302	0.689205	2.46732	2.83012	0.0473966	0.0831876	0.162495	0.0135267
'NUF2'	4.21383	1.65411	0.431491	4.64395	4.44574	4.14399	3.14625	4.52103	3.77525	4.7843	4.48011	4.11529	4.11891	3.82458	4.19944
'CRABP2'	5.23485	6.576	6.3113	4.48011	3.74026	5.53993	6.48872	3.31545	2.62708	2.66969	1.91106	3.74568	3.28834	2.66701	2.74608
'RORC'	0.646898	1.89378	2.61677	0.250888	0.479006	0.786204	1.35871	0.566878	2.55913	0.399493	1.59804	0.387311	0.434742	0.157381	0.277251
'TUFT1'	3.10201	2.62665	2.3397	2.98264	2.78958	2.923	2.84827	3.63412	3.3744	3.09532	3.99968	3.32664	3.87911	6.07527	5.94465
'ECM1'	2.75573	2.49272	3.67474	2.95899	2.03654	2.27688	2.00648	2.49502	1.89226	3.14473	2.17922	3.34231	3.00951	4.25124	3.99898
'ADAMTSL4'	3.03131	3.13163	3.07559	2.77077	3.23274	3.22563	3.52791	4.97999	5.47994	3.91128	3.84575	2.52699	2.54849	1.44694	1.46314
'MCL1'	7.99133	6.94554	7.20136	8.23123	7.93844	7.58052	7.47768	8.44951	7.79541	9.00785	8.36405	7.84499	7.45018	7.8924	7.64788
'RFX5'	4.71817	5.13222	4.58151	4.45271	5.03547	5.01091	5.21619	4.66081	4.92839	6.11363	6.25505	4.43612	4.59226	4.44186	4.63283
'ANP32E'	5.76989	4.53735	4.03104	6.20538	6.07903	5.73257	5.27847	5.9879	5.35158	6.30674	5.63986	5.67409	5.50242	5.45075	5.44954
'SELENBP1'	4.07672	6.082	5.5795	2.93944	3.665	4.42206	5.53592	2.57886	3.94072	2.88746	5.07329	2.92729	3.18761	2.40924	2.33039
'DTL'	5.20285	1.71033	0.957773	5.51633	5.07082	4.70098	3.77867	5.32327	3.60083	5.70487	4.16228	5.1923	4.92234	5.09546	5.15913
'TAF1A'	3.74912	2.53698	2.64714	4.1657	4.08457	3.55578	3.3402	4.38863	3.67863	4.40964	3.76176	3.92776	3.7558	3.57735	3.69169
'SUSD4'	0.73213	0.20216	0.0667849	0.745706	0.292907	0.225233	0.175559	0.806011	0.0910801	1.0534	0.426826	0.784282	0.768522	2.42438	1.94672
'DUSP10'	3.68995	4.95523	4.6632	3.30475	3.2101	4.09328	4.07185	1.68096	2.73723	3.0288	4.04625	3.06841	3.3109	3.37896	3.34648
'ATP8B2'	1.61792	1.45083	1.11126	1.42088	1.28357	1.51315	1.35304	1.32128	1.27146	1.55012	1.98148	1.25168	0.895241	3.22475	2.96056
'S100A8'	6.10111	6.80984	6.91467	5.46288	5.58274	5.61047	6.18306	11.5056	13.0402	8.4411	8.25069	5.4141	5.79946	3.76293	2.79889
'TPM3'	8.71793	7.44148	7.2464	8.91853	8.60178	8.40283	8.10923	8.86251	8.09525	9.29748	8.50961	8.92089	8.81958	9.56759	9.09858
'S100A7'	3.55445	4.33213	4.67075	3.60074	3.1666	3.40651	3.27166	5.88988	5.50579	3.2374	1.53111	3.91892	4.61854	2.27174	1.01796
'EFNA3'	2.30956	3.45368	3.61215	2.08927	2.21331	2.50923	2.97364	2.44694	2.79172	1.55375	1.75624	2.57138	2.60394	1.8469	2.07558
'GALNT2'	6.17195	6.38162	5.81101	6.13538	5.99166	6.30112	6.06737	8.16887	8.57445	6.25097	5.54647	6.1227	6.18964	6.92219	7.24642
'MBOAT2'	5.76174	6.38515	6.68048	5.6122	4.997	5.55163	5.64471	4.77945	4.62878	5.08624	4.79831	6.60072	6.43603	7.08785	6.38399
'LBR'	6.06804	4.73111	4.53001	6.39126	6.28447	5.77098	5.49616	6.37028	5.44742	6.35886	5.69936	5.6841	5.42531	5.91653	5.73943
'WNT9A'	3.19656	3.00388	2.52783	2.4664	1.17845	2.39103	2.11794	1.72421	1.67764	4.01096	2.97072	2.90897	2.31092	4.30302	3.51427
'EPHX1'	6.24062	7.32551	7.31997	5.7021	6.01266	6.34756	6.68666	5.33599	5.34821	5.52446	6.16278	5.48043	5.49324	5.06988	5.34844
'ETNK2'	3.48257	6.35987	6.88618	2.09823	3.45595	4.55319	5.37437	1.24539	1.48216	1.58113	4.378	1.68295	1.77037	1.65871	2.10385
'PPFIA4'	0.89417	0.340179	0.322512	0.584263	0.428505	0.376008	0.254961	2.58291	2.32774	1.11187	0.279101	0.890517	0.297243	0.935217	0.702261
'RHOB'	3.17655	3.99175	4.37429	2.96341	2.35301	2.70711	3.04578	2.95788	3.58944	4.40113	3.02618	3.586	3.17063	4.86524	3.48172
'DQX1'	1.1169	2.55222	2.90159	0.601681	0.861069	1.60533	1.99924	0.915896	1.88846	0.339888	1.00452	1.05098	1.1302	0.865641	1.34451
'MALL'	3.32553	1.68584	1.29561	2.73172	2.24855	2.31405	2.14767	3.02206	2.71365	1.51326	1.07674	4.72213	4.34538	3.87604	2.11952
'RALB'	5.532	4.92633	4.64402	5.51352	5.18873	5.02386	5.17497	5.63325	5.41617	7.03137	7.05462	5.70309	5.54422	6.39772	5.64395
'SLC20A1'	8.42366	4.81325	4.83031	8.76517	8.18723	7.38574	6.70645	8.39447	6.83092	8.37587	7.10098	8.50421	8.01573	7.90641	7.28536
'CDCA7'	4.51194	2.45802	2.05613	4.95281	4.71966	4.30863	3.65488	4.86774	3.94483	4.9383	2.76009	4.32512	4.17501	3.65338	3.79323
'DLX1'	2.05664	2.15818	1.57744	1.97541	1.44679	1.88581	1.58521	1.02442	0.375608	1.18841	0.771917	2.50193	2.61671	1.57617	1.40168
'CCDC150'	1.82653	0.779058	0.692102	2.38953	2.58101	1.77393	1.36502	2.25244	1.47578	2.06279	1.97857	1.66761	1.97259	1.69829	1.60243
'ABCA12'	3.78904	5.09213	4.98948	3.42563	3.15486	4.23719	4.65812	2.74892	2.63323	1.41643	2.44798	4.46957	4.47098	2.3632	2.29931
'ACKR3'	0.441363	2.08992	0.93343	0.184416	0.142052	0.731473	0.514373	0.635205	1.11529	0.103039	0.311781	0.50791	0.71108	1.5766	3.08395
'FANCD2'	3.95782	2.13837	1.95082	4.21269	4.03815	3.78125	3.29588	4.22914	3.4387	4.25226	3.71506	3.85207	3.96225	3.17571	3.30491
'CSRNP1'	2.9933	2.7533	3.31758	2.86464	2.08199	2.5513	2.46071	3.65447	3.31082	3.86031	3.39604	4.02784	3.54466	3.73157	3.17313
'CAND2'	0.115472	0.104651	0.123586	0.250547	0.146211	0.208624	0.181209	0.151535	0.130246	2.44125	1.87667	0.0958349	0.138582	0.203241	0.114461
'NFKBIZ'	1.96944	4.32289	4.09272	2.13047	2.07487	2.49112	2.91642	3.1792	3.64402	2.43137	2.84789	2.85703	3.56106	2.64821	2.67914
'COL8A1'	2.44563	1.66603	1.29703	3.02216	2.88124	2.42986	1.92403	2.49869	1.81191	3.87233	3.85833	2.55554	2.92677	4.31638	5.02388
'MYH15'	0.633778	0.0664251	0.0413731	0.79589	0.212707	0.254137	0.0784369	0.368381	0.0350955	0.214223	0.0852074	0.578955	0.281966	2.54051	1.10717
'TAGLN3'	0.936464	0.0618164	0	1.26741	0.353048	0.451429	0.118263	0.411419	0.0398075	1.2925	0.436091	1.35954	0.594481	1.67225	0.587903
'NCEH1'	3.9836	3.4618	2.90714	4.14813	3.67469	3.5654	3.48534	4.72656	3.95165	4.46644	3.89471	4.09273	3.70512	4.94256	4.46112
'UCN2'	1.30668	2.37366	2.26654	0.949652	0.438387	1.52519	1.39883	0.757153	0.989669	0.266167	0.321258	0.663062	0.533086	2.19052	1.7196
'MANF'	7.35394	6.53632	6.34709	7.29697	6.96344	6.97426	6.84573	7.29664	6.72049	7.71644	6.40631	7.27075	7.09611	8.37922	7.48113
'TM4SF19'	2.4762	1.96346	1.934	2.30138	2.23622	1.92629	1.90281	2.28732	2.1374	2.96358	2.22595	2.55488	1.73836	4.27834	2.38206
'LYAR'	5.4872	3.40222	3.79193	5.84067	5.60931	4.96763	4.56745	5.66794	4.97092	5.82588	4.77033	5.61842	5.32031	4.72096	4.4741
'OCIAD2'	7.59709	6.84439	6.42667	7.56556	7.33872	7.39181	7.12239	7.96454	7.39996	7.85391	7.43023	7.45651	7.38307	9.13353	8.85021
'SLC10A6'	0.0757682	0.184917	0.186269	0.110605	0.0569118	0.0796805	0.183551	1.73735	2.18156	0.0798365	0.150479	0.259909	0.478842	0.0228591	0.40065
'SCD5'	4.45632	5.02707	4.4679	3.9996	4.43717	5.1133	5.49468	3.30395	3.49259	2.95107	2.37369	3.88399	4.39604	4.54947	5.04356
'PLAC8'	1.70729	1.92961	1.64909	1.5804	2.46884	2.27571	2.42582	1.93884	2.7688	2.11597	3.69397	2.8275	4.02767	1.16059	1.65175
'SNCA'	3.95679	4.09554	3.92295	3.86111	4.46146	4.20615	4.29723	2.89457	2.56476	2.72512	2.74316	4.13137	4.49797	4.57002	4.69515
'CAMK2D'	3.71644	4.57989	4.6268	3.43082	3.69025	3.97149	4.05587	3.37767	4.16863	4.31706	5.03109	3.42956	3.47842	3.13241	3.05087
'ANK2'	1.73009	1.07875	0.952852	1.61875	2.02277	1.70718	1.85197	1.5272	1.44429	2.7204	3.98835	1.68064	1.892	1.29912	1.27125
'CCNA2'	5.31519	2.67833	1.06255	5.87112	5.6308	5.27271	4.30902	5.67749	4.72698	5.69958	4.68009	5.37117	5.27215	4.81545	5.17621
'PDGFC'	3.90903	2.97902	2.75123	3.97348	3.63513	3.61678	2.97002	4.4142	4.17448	2.76167	3.30395	4.21593	4.28784	6.59461	6.18226
'CYP4V2'	2.95977	2.30409	2.34175	2.59077	2.50125	2.64652	2.56996	2.60988	2.55087	4.16535	4.59368	2.596	2.46865	2.94042	2.58255
'SRD5A1'	4.26862	5.23396	5.08604	3.72701	3.66768	4.51938	5.06003	3.40821	4.14166	3.22137	3.82853	3.77187	3.74259	3.65297	3.34833
'MYO10'	4.43975	3.51829	3.57558	4.64889	3.81513	3.94492	3.71669	4.2801	3.90393	4.26616	3.52012	5.52775	4.85343	6.78984	5.33036
'SKP2'	4.72052	3.6675	3.49624	5.0387	5.07859	4.56334	4.30154	5.02671	4.56579	4.91013	3.37253	4.42865	4.35032	3.84435	4.28709
'OSMR'	5.00121	4.38555	4.08618	4.87189	4.66402	4.75859	4.69044	6.51347	6.7331	5.52405	5.19822	5.08429	4.8496	6.06205	5.46479
'PLK2'	4.20969	3.34826	3.77333	4.32622	4.43469	4.36345	4.70758	5.83308	5.93258	4.2802	4.18512	3.52371	4.10365	5.0594	5.52356
'SSBP2'	3.83877	5.72837	6.08609	3.7373	3.9948	4.55931	4.98744	3.32873	4.25601	3.33256	5.41796	4.14029	4.01505	2.83291	3.03822
'IQGAP2'	0.671831	1.1643	0.768165	0.577357	0.452629	0.83633	0.907728	1.64429	2.93534	0.219244	0.744924	0.880563	0.554492	1.39024	1.008
'YIPF5'	6.09722	5.90871	5.79794	5.86484	5.33249	5.93202	5.65712	5.86572	5.77203	5.7087	5.66876	7.54284	7.24007	7.82528	7.31275
'ARHGAP26'	2.60823	1.76258	1.88929	2.51908	2.42469	2.19869	1.87953	2.09122	1.50535	2.87583	3.18893	3.05687	2.88332	3.42232	2.84094
'CXCL14'	0.53989	4.61012	4.11044	0.461882	0.372038	1.52459	2.38857	0.801752	1.20547	0.724934	1.2657	1.99667	1.38024	0.282065	0.198079
'TNFRSF21'	4.10825	3.61611	3.84862	3.65296	3.08283	3.71681	3.28785	4.07793	4.73159	3.19537	2.59884	3.66156	3.44782	4.24315	3.67764
'PRIM2'	3.63037	2.13444	2.04366	3.82405	3.68649	3.39079	2.91345	3.85691	3.11228	4.1552	3.91657	3.48182	3.34338	3.44817	3.63399
'CYP39A1'	1.26307	2.8005	3.02458	0.829186	1.06588	1.9403	2.37271	1.04164	2.01139	0.703381	2.22285	1.22649	1.21807	0.801964	0.951496
'PNRC1'	4.54875	6.88888	7.00883	3.96279	4.55889	5.31092	5.72107	6.80972	8.19626	4.50298	6.17775	4.87538	5.06281	4.40159	4.66946
'MTFR2'	3.1199	1.01768	0.497241	3.43489	3.26632	2.92537	2.11255	3.33771	2.41787	3.382	2.60723	3.25353	3.06483	2.76347	2.9938
'CREB5'	2.09476	1.05828	0.801978	2.46319	2.17317	1.62059	1.16116	2.1609	1.08772	1.82655	1.61393	2.26758	2.44149	2.73213	1.62979
'LINC00525'	0.467289	0.814771	0.615709	0.381061	0.334976	0.67517	0.782563	0.101671	0.294837	2.11547	3.7472	0.24206	0.287312	0.0976879	0.137911
'CDCA5'	4.78063	1.91939	0.987682	5.16385	4.81204	4.38292	3.48639	5.08818	3.74862	5.21214	3.89694	4.75372	4.60209	4.47178	4.71385
'IGFBP3'	1.23747	1.029	0.45695	1.06551	0.287228	0.63715	0.716937	0.6739	0.385897	1.10733	0.861309	3.83347	2.66419	2.1873	2.38241
'PSPH'	4.40551	4.18441	3.59361	4.27101	4.64181	4.3333	4.30196	4.09456	4.16653	4.00453	5.91496	3.94945	3.93694	3.65414	3.85628
'TMEM140'	2.99968	3.2442	3.33335	2.84634	2.82448	2.9907	3.12598	3.22216	3.35231	3.7639	5.08459	2.9927	2.86687	3.01715	3.10099
'NCAPG2'	4.41582	2.35444	1.78938	5.08059	4.83247	4.41928	3.58379	4.9565	4.02869	4.95444	4.13746	4.73811	4.62785	4.34984	4.44003
'SH3KBP1'	5.71111	4.07298	3.44668	5.82421	5.17452	5.05589	4.49487	5.94267	5.24411	5.24007	4.93576	6.33921	5.69837	7.2895	6.22141
'MSN'	7.07102	6.32907	6.36051	7.21313	7.00162	6.88946	6.66779	7.56101	7.37616	7.68314	7.32666	7.50623	7.4343	8.41906	7.77669
'SLC16A2'	3.29228	2.72334	1.49505	3.3217	3.06762	3.03802	2.92567	2.84616	2.71295	1.9819	1.78938	3.25841	3.48025	5.01389	4.71256
'EBP'	7.36836	6.39553	5.99297	7.61827	7.81873	7.21476	6.99313	7.45995	7.32045	7.62943	6.61903	7.59935	7.84692	8.42553	8.32007
'ZNF185'	3.9744	4.65535	4.26441	3.84064	3.0752	4.04904	4.13626	2.99239	2.89113	3.27215	3.38167	4.40486	4.38697	5.98316	5.06847
'CSGALNACT1'	2.88537	2.36456	1.80327	2.70173	2.65077	2.64632	2.31237	2.00256	2.57693	1.26607	1.48004	2.98985	3.22787	3.81317	4.52487
'GINS4'	3.29006	1.2578	0.653331	3.83696	3.23186	3.31821	2.22341	3.57366	2.3416	3.41118	2.50138	3.40612	3.27673	2.98125	3.16845
'SYBU'	3.02338	2.72505	2.96567	3.13491	3.486	2.95585	3.2272	1.99329	1.26265	2.5524	3.32322	3.18402	3.31711	2.49918	2.51715
'RSPO2'	0.6882	2.14757	3.04873	0.278705	0.440076	0.820583	0.991341	0.103184	0.0645075	0.315945	1.39067	0.58277	0.576238	0.0295565	0.130223
'MAL2'	7.55638	6.9012	6.27294	7.06457	7.75981	7.62053	7.72932	6.5249	6.78632	6.73924	7.4498	6.71285	6.7868	5.91036	6.18238
'FAM83A'	6.81195	6.23449	6.17607	6.68457	5.88706	5.97291	6.14255	8.12193	8.2401	6.55726	6.06865	8.01095	7.37631	8.20863	7.28744
'GSDMC'	0.619087	0.741528	0.839539	0.817981	0.566371	0.43112	0.692727	4.33163	4.89165	2.87512	1.67018	1.50036	1.04154	0.92004	0.796652
'CEP78'	3.45035	2.0608	2.07482	3.85847	3.77076	3.41976	2.81152	3.71553	2.90983	3.78669	2.85983	3.58629	3.40016	3.28664	3.54106
'C9orf3'	3.93779	5.03457	5.41364	3.6473	3.69274	4.46681	4.82686	3.96362	5.25177	3.88551	4.44675	4.27106	4.48213	3.81181	4.01667
'UGCG'	3.28717	3.07251	3.23624	3.49083	3.22372	3.17473	3.13647	5.56696	6.07066	3.79192	3.11875	3.71372	3.5735	3.3996	3.31183
'STOM'	7.08543	8.59158	8.85485	7.14969	7.05481	7.7818	8.03034	7.67023	8.43239	7.21227	8.09022	7.46128	7.66281	6.54157	6.38452
'GSN'	3.48045	3.87767	3.87249	2.81822	2.80152	3.24712	3.59741	2.73717	3.34212	3.53661	4.02312	3.02745	3.28798	4.36888	4.42252
'PTGES'	8.63529	7.72166	7.61774	8.45267	8.72846	8.3281	8.15105	6.69338	7.09679	8.46732	8.48573	8.35249	8.5368	7.01366	7.64592
'LCN2'	1.85864	3.14425	4.06684	1.81933	1.44197	2.25447	2.29107	1.86178	0.843717	1.28338	2.24664	2.48399	2.981	1.41257	0.728515
'NOTCH1'	3.71999	5.12373	5.20021	3.59472	4.06954	4.44664	4.95651	3.37678	3.80415	3.36702	3.80277	3.07008	3.26758	3.09514	3.04312
'PROSER2'	5.40365	3.63936	3.71944	5.53134	5.3295	4.97701	4.82016	6.16061	5.61281	5.81987	5.80687	5.59957	5.60112	6.24367	6.2765
'PDSS1'	4.19687	2.87174	3.09312	4.3557	4.24373	4.04685	3.91127	4.13898	3.57827	4.18124	2.87514	4.15002	3.99532	3.46772	3.03528
'FAM171A1'	3.40625	2.89904	3.01265	3.46531	3.32548	3.2554	2.88644	3.35905	3.29762	2.33484	1.69536	3.53819	3.47976	4.03365	3.91231
'PARD3'	4.11577	4.64392	4.59725	4.09712	4.17301	4.1268	4.24228	4.00599	4.21239	5.33108	6.09995	4.13297	4.20973	4.83436	4.68823
'ZEB1'	1.12868	0.678212	0.951659	1.34698	0.934254	0.804818	0.779645	1.66361	1.30473	2.79855	2.29549	1.20473	0.931996	2.3334	1.68266
'ADIRF'	7.71545	7.99474	7.36697	7.46746	7.48943	7.66285	7.97527	6.81002	6.55856	7.51282	7.69834	7.75861	7.67623	6.61503	5.69625
'GLUD1'	6.63341	7.671	7.90974	6.63343	7.10261	7.12025	7.75832	6.45551	7.24783	6.443	7.72984	6.92793	7.14486	5.8328	6.01696
'MKI67'	4.66234	2.2115	0.447992	5.22756	4.74371	4.53626	3.5746	5.09944	4.01583	5.40305	4.71743	4.79144	4.67141	4.30106	4.39768
'GSTO1'	6.90554	6.00787	5.83144	6.96233	6.95762	6.73408	6.55595	7.03524	6.68312	7.82743	7.15112	7.09785	6.9357	7.79266	7.41102
'ADAM12'	2.81699	1.25271	0.856601	2.56526	1.91444	2.05257	1.37885	3.84013	3.13037	1.21442	0.465459	1.66562	0.733306	3.80628	2.47841
'ADM'	2.61958	3.65516	3.39545	2.68515	1.94153	2.36476	2.35532	3.70066	3.3103	3.69081	3.91496	3.03645	3.17225	2.99241	3.26978
'SCGB1A1'	1.53755	2.65135	3.02256	0.48268	0.736635	1.61452	3.39486	0.628655	0.118021	0.908441	0.776926	0.724575	0.285339	0.840458	0.335097
'SERPING1'	0.161718	0.511274	0.258936	0.197149	0.218731	0.34001	0.259947	1.78331	2.51993	7.32043	7.73655	0.45604	0.613746	0.26575	0.526048
'TENM4'	1.64104	1.43093	0.56564	1.6684	1.23155	1.68289	1.20224	0.98912	0.95503	1.36431	0.936281	2.03983	1.54827	3.43562	3.26612
'SERPINH1'	6.26078	5.26862	4.6586	6.43561	6.24669	6.05989	5.72673	6.76572	6.31078	6.94371	5.55809	6.13387	6.10673	6.97892	6.87847
'P4HA3'	0.610904	0.405167	0.397847	0.675368	0.420346	0.576331	0.249022	0.667717	0.506467	0.305446	0.234221	1.02155	1.00571	2.95842	2.55613
'FADS1'	4.47881	3.93541	2.98786	4.51007	4.9781	4.29226	4.00185	4.51284	4.23657	4.14482	3.91416	4.88396	4.85382	5.67489	5.48919
'INCENP'	5.33717	3.42258	3.02169	5.73841	5.47015	5.17418	4.31834	5.7032	4.89361	5.73565	4.44065	5.43629	5.2759	4.95538	5.15294
'PLCH2'	3.67511	4.63267	4.52659	3.01937	3.5671	3.75486	3.98403	3.13929	3.38199	2.21593	3.2246	3.08988	3.54476	4.98683	4.98258
'MPZL2'	5.31866	5.08364	4.68066	5.36804	5.45382	5.38514	5.48838	6.29602	6.47087	6.76329	6.26634	4.70032	4.7877	4.48141	4.83418
'TAGLN'	3.79272	3.60387	2.6202	4.44319	3.72069	3.83622	3.51537	3.68706	3.32693	4.18964	1.99125	4.44426	5.05959	8.48373	9.68486
'DSN1'	3.71116	2.2388	2.41023	3.83896	3.57605	3.44615	2.84018	3.77333	2.70844	3.91415	2.91671	3.61752	3.50587	3.70984	3.72425
'CDC42EP2'	3.74973	2.78639	2.7282	3.7	3.97092	3.57205	3.77012	3.64222	3.04052	4.28614	4.44674	3.93194	4.06659	4.41319	4.15422
'DOC2A'	0.78645	1.58052	2.02041	0.336384	0.573105	0.766229	1.35831	0.449659	0.709436	0.247521	0.769251	0.16391	0.260651	0.114658	0.0699671
'HMGA2'	4.88653	1.93751	2.00583	5.0761	4.45433	3.98558	3.35469	4.13448	2.62363	5.32534	4.25292	4.94158	4.8306	5.20321	4.93451
'ARID5B'	1.33193	1.77522	2.22802	1.26608	1.22121	1.42712	1.62438	2.47913	3.8152	2.62342	2.9953	1.4101	1.51466	0.773656	0.901485
'PDCD4'	6.72944	8.51081	8.78361	6.49918	7.032	7.52931	7.89649	6.45543	7.38459	5.99175	7.00735	6.61027	6.79901	5.31147	5.91411
'GPM6A'	0.244343	0.145467	0.197003	0.240885	0.391142	0.252491	0.277749	0.24072	0.280277	1.45033	2.04904	0.172345	0.210192	0.163621	0.196166
'VEGFC'	2.98943	1.38692	1.28692	3.07299	2.41267	2.1907	1.8011	3.66665	2.76385	5.60174	4.39245	3.56636	3.3514	4.36687	3.93237
'PRSS23'	0.547016	0.202179	0.265339	0.609662	0.33002	0.333647	0.28461	3.55913	3.43585	0.407345	0.569214	0.568881	0.472128	2.32657	2.98628
'DIXDC1'	3.78412	4.3368	3.93385	3.49593	3.31664	3.89253	3.80602	3.13135	3.14041	2.92046	3.05057	3.84201	3.78846	5.25898	5.20947
'IL18'	6.81014	6.7399	6.76859	6.53336	6.83183	6.93986	7.16876	5.48196	5.4092	5.24139	6.48298	7.33058	7.78483	7.25893	7.77752
'FOXO1'	3.82429	5.1754	5.48964	3.71476	3.94348	4.43928	4.72184	2.73909	4.06262	3.35507	4.65863	4.03559	4.2141	2.60188	3.1953
'SEC24D'	4.01488	3.6791	3.50388	4.08641	3.67447	3.67698	3.48824	4.00988	3.39437	4.15751	3.70668	4.48698	4.1414	5.94038	5.33052
'DHX37'	2.7476	1.94658	2.11016	3.00901	3.28576	2.42609	2.32583	3.22017	2.64917	2.50149	1.45945	3.22158	1.34122	2.46502	1.40501
'SLC7A11'	3.29913	2.55857	1.86575	3.11696	2.85847	2.9031	2.45448	3.12741	2.45465	1.41851	4.47724	3.50607	3.43468	2.29966	2.03541
'NOCT'	3.35114	2.32858	2.19704	3.50976	3.2522	3.21718	2.92017	3.19677	2.51057	3.93075	3.19083	3.6593	3.46898	4.09695	3.4795
'ENKUR'	0.505239	0.275884	0.315398	0.814818	0.125	0.26214	0.411222	2.03414	1.92593	1.25594	0.838108	2.55983	2.33811	2.9918	1.65247
'BTBD11'	2.19792	1.37818	1.31185	2.09523	1.81276	1.80461	1.52474	3.95658	4.26503	3.10803	2.00552	2.15518	1.65882	2.7726	1.97518
'ANK3'	2.79633	3.98382	4.0027	2.39596	2.64401	3.13168	3.3084	2.49541	2.81403	2.44607	3.06005	2.24781	2.36134	1.443	2.04052
'DLG5'	5.72691	7.25316	7.7343	5.53929	6.11415	6.21732	6.76029	4.71504	5.02934	5.10206	6.42516	5.89512	6.09145	5.2842	5.49163
'TEX30'	3.72208	1.72549	1.97819	3.96751	3.51654	3.20892	2.63901	3.9542	2.93775	4.70393	3.81828	3.6548	3.27002	3.58149	3.30246
'KCTD14'	1.66564	0.746122	0.585411	1.93332	2.01859	1.36479	1.08192	2.57668	2.1498	4.74705	3.47056	1.3233	1.13294	1.89873	2.01282
'EPS8'	4.43308	4.07168	3.80093	4.89917	4.70369	4.55341	4.24677	3.90714	3.36122	4.9576	6.42526	4.92355	4.99438	4.40727	4.48973
'NCAPD3'	4.84026	3.40979	3.48361	5.19763	5.08037	4.69915	4.18499	5.03242	4.06636	5.08706	4.00889	4.75316	4.58037	4.04607	4.27919
'ANO4'	0.849757	0.136932	0.0739909	0.896257	0.234521	0.50114	0.21542	0.429638	0.0431987	0.641651	0.195047	0.85639	0.584029	2.80927	2.24141
'AKR1C2'	8.08746	9.16961	8.62324	6.41686	6.24091	7.78261	7.78412	5.77296	7.13755	4.08469	5.29129	7.10892	6.39868	5.81277	5.70126
'ADAM8'	1.77656	1.14654	1.15122	1.64364	2.1567	1.28709	1.25023	2.7287	1.91962	1.98941	1.63259	0.844529	0.707992	1.68254	0.881365
'FLI1'	3.11075	1.22525	0.67736	3.33756	3.17076	2.39583	2.19246	3.94358	3.18487	3.56774	2.7526	2.19686	1.55769	3.27266	3.02248
'CENPU'	4.02935	1.66731	0.664445	4.46499	4.0314	3.8844	2.85831	4.3406	3.10575	4.4821	3.95436	3.93328	3.73879	3.54233	3.9298
'ACSL1'	5.63778	7.40708	7.83377	5.12827	5.81592	6.11888	6.69244	5.8633	7.78731	5.63971	7.01598	5.4794	5.57953	4.71728	4.89437
'GABRA2'	1.74052	0.329579	0.367479	1.82793	1.61446	1.3851	0.993974	1.67328	1.16253	1.61957	1.16602	2.19345	1.81204	2.20881	1.54039
'CENPJ'	2.96384	1.63193	1.46312	3.4125	3.35372	2.93614	2.34386	3.16422	2.37191	3.50571	2.58695	2.79968	2.79766	2.92548	2.98555
'PARP8'	3.49728	3.60058	3.26323	3.38994	3.31183	3.44135	3.50474	3.61701	4.02913	4.84513	5.43011	3.24217	3.23294	3.60136	3.55083
'DST'	5.58266	6.16301	6.40155	5.63156	5.95953	5.9995	6.22176	5.8145	6.64532	5.0236	5.46038	6.04511	6.78934	4.83752	5.31395
'SCHIP1'	1.16009	2.55062	1.37668	1.2655	1.11754	1.30743	1.3896	2.26663	0.228	1.90867	2.20424	1.7244	1.13504	1.40262	2.18933
'AP1S3'	5.11937	3.86143	3.57129	5.38845	5.53918	5.01778	4.76403	4.88098	4.24499	5.22326	4.29621	5.10878	5.30885	4.7282	4.64715
'HSPB8'	2.27903	3.662	3.38022	1.74399	1.85809	2.64096	2.89919	0.779109	0.823779	0.600061	0.411986	2.83998	3.37998	3.00736	3.19354
'SPC25'	3.87452	1.23041	0.232801	4.28861	3.86173	3.65909	2.48019	4.06665	2.85213	4.24608	3.00094	3.81291	3.71744	3.23085	3.6126
'SPOCK1'	2.82086	3.38701	2.3441	2.56053	2.11412	2.74844	2.32988	2.75884	2.42542	3.21304	3.81475	2.28948	1.87747	4.93681	3.95035
'JMY'	1.94406	2.76658	2.9982	1.79366	2.06829	2.26134	2.57809	1.86649	2.42023	1.44078	2.95282	1.74863	1.81847	1.13332	1.61254
'SUV39H2'	3.95463	2.3396	2.52065	4.25864	4.15524	3.74164	3.37476	4.25826	3.46022	4.18247	3.31417	3.82645	3.77486	3.45391	3.43345
'OLAH'	0.647551	0.655761	1.01653	1.01842	0.598478	0.978438	0.822413	2.1729	2.20971	1.16063	0.977384	2.81722	3.26063	2.755	1.61053
'IFIT5'	3.20358	3.05633	3.17916	3.16977	3.26641	3.18873	3.16639	2.80837	2.70546	5.12361	5.28335	3.12789	3.1411	2.95665	3.02663
'PRDM8'	1.03707	0.117848	0.132481	1.10331	0.676705	0.38485	0.251475	0.953195	0.41491	2.23241	2.49547	1.07825	0.618437	1.22806	0.955642
'UTRN'	3.07929	2.9031	2.58734	2.94055	3.02577	2.82716	2.68112	3.50381	3.86216	4.22903	4.30533	3.05161	2.73531	3.72826	3.53085
'PTPRK'	4.24978	4.83958	4.60572	4.13887	4.15869	4.54805	4.48073	3.8706	3.9359	4.60211	5.50431	4.18764	4.43271	6.44581	5.8846
'PLOD2'	6.07819	5.17236	4.76701	6.02472	5.55511	5.5849	5.09609	7.10562	6.69164	6.48289	5.52937	6.28988	5.96556	8.40554	7.51362
'ADGRA3'	5.21835	6.08619	5.79103	5.13124	5.17261	5.59301	5.68566	5.08611	4.70291	4.04135	3.46525	5.28578	5.33398	4.52223	4.69945
'MR1'	4.01936	5.12682	4.83333	3.63106	3.83492	4.29088	4.47627	3.97207	4.75982	5.52139	6.15719	4.10094	4.25558	4.49481	4.54078
'CENPH'	4.06575	2.99804	2.3759	4.57095	4.47015	4.33979	3.69575	4.44177	4.01968	4.79218	4.52796	4.19009	4.14103	3.58882	4.15828
'CARHSP1'	5.45589	4.91084	4.72693	5.67247	5.38544	5.40757	5.03985	7.46903	7.39028	7.69351	6.83108	5.93865	6.06482	6.03942	6.40036
'DAB2'	1.05869	0.561054	0.229474	1.12567	0.941361	0.710064	0.440528	2.30603	2.3577	1.25635	0.588356	1.16438	0.941528	2.28572	1.91198
'BCL2L11'	2.86149	4.50035	4.52877	2.67095	2.67617	3.58081	3.67644	3.31325	4.57615	2.83374	3.68247	2.6326	2.59329	1.7991	2.17806
'BMP6'	1.03377	0.0270792	0.091836	0.922016	0.268818	0.324712	0.134849	0.236666	0.0494813	0.356807	0.177442	1.42303	0.479412	1.90102	0.360478
'SLC25A27'	2.12587	2.70876	2.97126	2.20841	2.3298	2.54093	3.15261	1.60798	2.3083	1.0424	2.20179	1.86849	1.75575	1.24479	2.0299
'ADGRF1'	2.23695	2.79047	2.80303	1.38034	1.00057	1.82298	1.45255	1.26837	1.80972	1.1693	1.71335	1.54816	1.24009	0.69501	0.618762
'ADGRF4'	2.31752	2.61627	1.70113	1.88463	1.50383	2.36198	2.2877	1.64132	1.65579	1.5617	1.82502	2.40375	2.61274	3.20418	3.31029
'INO80C'	5.34641	4.14395	3.97358	5.51846	5.44122	4.9784	4.68646	5.19465	4.99527	5.29757	4.54398	5.36445	5.31972	5.70799	5.58081
'LPCAT1'	4.67319	3.72831	3.89353	4.91144	4.39955	4.63169	4.1502	5.40369	4.92301	5.13291	3.40057	4.83454	4.67384	5.0002	4.75594
'TEX29'	0.0181658	0.0359819	0.15122	0.0459054	0	0.0422664	0.0502083	0.465267	0.213016	4.92017	3.74559	0	0.0254008	0	0.058568
'CMTM7'	3.05981	1.2594	2.2768	3.49305	3.49862	3.02537	2.33477	3.50997	2.30426	2.78025	1.98345	3.35194	3.68492	3.29007	3.36671
'LURAP1L'	2.1677	3.68849	3.51639	1.66591	1.79371	2.67822	3.13291	2.02294	2.50176	1.05825	2.40459	2.15944	2.38684	2.41058	2.81903
'KCTD15'	4.4454	3.2822	3.30325	4.61705	4.54009	4.15995	4.22474	5.203	4.75768	5.03594	5.08014	4.0206	3.98191	4.36858	4.14251
'DDAH1'	1.7992	0.454597	0.542763	1.94275	2.24848	1.45287	1.22649	1.45753	0.969956	1.96299	1.73964	1.44401	1.53058	2.41896	2.46142
'HS3ST3A1'	3.74771	2.38276	1.83877	3.90776	3.22709	3.17717	2.58859	3.98033	3.50158	4.58276	3.75661	4.82815	4.29426	5.1276	4.56097
'C16orf74'	5.71248	4.27726	4.16651	5.53231	5.23417	5.3037	5.3075	5.66131	5.55117	5.54836	5.07935	5.8627	5.62348	6.01188	5.43
'UBASH3B'	2.94337	1.54552	1.25944	3.0813	2.36515	2.36429	1.44855	3.54885	2.25543	2.10686	0.762468	3.27956	3.1727	4.47808	3.94027
'ROBO4'	1.70688	0.488269	0.187792	1.38103	1.12922	0.88549	0.71517	2.08692	0.651382	1.37066	0.994827	1.7228	1.25581	3.25022	1.91516
'NRGN'	2.54565	0.67207	0.102881	3.11787	2.88927	2.32311	1.63177	2.38425	1.33156	2.78493	1.20158	2.19989	2.09513	2.14385	1.8572
'RETREG1'	1.93123	3.42241	2.81745	1.55906	1.95559	2.49583	2.56062	1.55294	2.0156	1.79867	3.32479	1.91148	2.35681	3.26919	3.2742
'ABI3BP'	0.295963	0.403011	0.573271	0.391645	0.439826	0.224665	0.389033	0.411173	0.194368	2.08688	2.02714	0.322435	0.448858	0.652393	1.01177
'ANGPT1'	1.41709	3.92667	3.47412	0.92196	1.28077	2.08255	2.25637	0.27777	1.94402	1.38347	2.56175	1.31738	1.40201	0.30302	0.332575
'PITPNC1'	4.34044	2.56064	2.71613	4.46378	4.23257	3.62894	3.37624	4.04202	3.42652	4.32695	4.00724	5.01339	4.70217	4.37341	4.06123
'LRRK1'	4.77619	3.47218	3.3824	5.15069	4.55553	4.14414	3.65359	4.37374	3.52518	4.87187	3.71839	5.33821	4.97176	5.34819	4.66308
'ABCA6'	1.65089	2.37003	2.33934	1.64573	2.17444	2.32347	2.70868	2.21427	3.57623	1.5526	2.37231	2.37605	2.45096	0.877804	0.981883
'C4orf19'	0.960262	0.7791	0.643935	1.08535	0.780758	0.697849	0.633606	0.757213	0.276971	0.838646	0.486491	1.66663	1.7573	1.86223	1.96053
'TNIK'	2.24981	3.37057	3.37382	2.18511	2.10697	2.37696	2.63332	1.87015	2.06483	1.67508	1.70971	2.27708	2.39988	1.92435	1.89472
'FAM167A'	2.78216	1.18416	0.820014	2.71047	1.79033	1.52443	1.08114	1.24741	0.791592	2.48746	2.58778	1.55391	1.25992	3.40496	3.68035
'GBP5'	0.200788	0.395574	0.336719	0.340422	0.0895734	0.270184	0.253275	0.409094	0.223194	8.65322	9.57013	0.135459	0.402512	0.299318	0.266311
'SORBS2'	3.06843	5.24684	4.95982	2.86533	2.98804	3.69515	3.8641	1.92674	2.40539	1.54157	1.97419	3.6348	3.61941	1.85636	2.16635
'LY96'	0.134869	0.0742383	0	0.064343	0	0	0	0.557572	0	1.56648	1.49836	0.228925	0.193009	0.0814984	0.218699
'CXADR'	1.60691	1.40894	1.47912	1.59007	1.86781	1.62579	1.6352	3.49019	5.7369	1.97362	2.05261	1.42728	1.33869	1.69143	1.88271
'ADAMTS1'	0.273357	0.0679354	0.0444268	0.704407	0.422308	0.151286	0.090899	0.818001	0.0901484	0.111429	0.0376896	0.196009	0.311497	1.74355	1.80039
'SLFN13'	3.56606	2.14176	1.66096	3.84765	3.76758	3.30265	2.66912	3.50495	2.69541	4.07819	2.84065	3.45513	3.48824	3.31074	3.63563
'WNT7A'	0.918119	0.0748461	0.0549081	0.851791	0.492751	0.325417	0.167489	0.253371	0.084179	0.313434	0.102736	0.33787	0.244296	3.38035	2.16926
'SKA1'	3.3342	0.919454	0.144974	3.77509	3.38409	3.09043	2.08836	3.49717	2.24692	3.99105	3.84513	3.45111	3.30393	3.16315	3.57149
'APCDD1'	1.43969	2.60452	1.95864	0.612251	1.49321	2.82622	3.92063	0.36312	0.607983	0.335213	0.577971	0.689042	0.666695	0.529758	1.35469
'USP43'	2.14923	2.37751	2.18486	1.93803	1.87727	2.1236	2.41143	3.80027	4.01713	3.13973	2.75343	2.67296	2.65988	3.38821	2.8286
'EME1'	2.48765	0.697975	0.250868	2.89902	2.88829	2.40333	1.74937	2.80905	2.00304	2.98634	2.47845	2.25481	2.25166	2.01436	2.38399
'PROM2'	2.32232	3.47347	3.98945	2.35389	2.34693	2.65448	3.71101	1.82703	2.29196	2.1118	2.55976	2.50449	2.59519	2.06682	2.31373
'TTC39B'	1.98298	2.87912	2.87455	1.82682	2.09745	2.4158	2.66079	1.81357	2.61652	1.73569	3.47574	2.10615	2.20656	1.6491	1.70958
'SLC25A28'	4.567	4.66792	4.8981	4.56241	4.79645	4.6212	4.80566	4.96411	5.26226	6.50097	6.51095	4.51179	4.5855	4.35687	4.55164
'SAMSN1'	0.235447	0.362115	0.51561	0.349448	0.226606	0.237805	0.244461	3.13689	5.23217	0.65173	1.60671	0.924741	1.25644	0.718038	1.23813
'GRAMD2B'	3.8172	3.44088	2.7923	3.70947	3.55084	3.80448	3.50822	3.40369	3.04129	5.7545	4.6362	4.0379	3.96663	5.07895	4.56448
'MOV10'	5.11483	5.72511	5.62012	5.04016	5.40092	5.34622	5.6745	5.13812	5.72501	6.42399	6.93089	4.91204	5.20333	4.79021	5.08432
'RHOC'	7.87882	7.50337	7.49668	8.02958	7.60791	7.60035	7.62055	8.02003	7.72912	8.2778	7.74327	8.36258	8.4298	9.3076	9.07691
'DEPTOR'	1.06271	1.61222	2.28832	0.692184	0.880815	1.31289	1.70219	0.820343	1.31406	0.20457	1.00704	0.492405	0.771827	0.0807332	0.284008
'FMN2'	0.982092	0.114957	0.149424	0.937754	0.509321	0.535233	0.206561	2.31125	2.05969	0.467274	0.302253	2.9405	2.8345	1.14422	1.51967
'PPARGC1B'	2.46343	2.67231	2.71114	2.42821	2.49908	2.67189	2.7636	1.92439	1.58961	2.13345	1.89169	2.25227	2.06532	1.33229	1.06299
'SLC26A2'	4.98184	3.85477	4.06094	5.15469	5.33701	5.0055	4.81067	4.83669	4.37372	3.51761	3.22362	5.15259	5.06536	6.13882	5.51952
'PXYLP1'	2.77258	3.75327	3.58764	2.7624	3.13924	3.24519	3.24711	1.76552	1.56133	2.017	2.28967	2.71234	3.23108	1.46944	2.35351
'RAET1L'	1.21734	1.64924	1.25961	1.09396	0.925038	1.5382	2.22728	0.241221	0.29186	0.252572	0.39842	1.20607	1.15962	3.48071	2.28478
'CLIC2'	1.48423	2.06725	2.00812	1.34501	1.39078	1.4391	1.52893	1.15592	1.40117	4.53531	5.0677	1.98818	1.85174	1.32123	1.31504
'DCK'	3.76819	2.39849	2.41029	4.10074	3.76605	3.47867	3.15355	3.76333	2.82859	4.25161	3.22217	3.74394	3.65639	3.58233	3.81875
'ART3'	0.274782	0.367801	0.201095	0.354153	0.372872	0.413872	0.478797	0.16595	0.28256	2.18274	2.14356	0.0907481	0.367962	0.277535	0.455676
'MAP3K7CL'	1.77156	2.649	2.57299	1.68281	1.29065	1.85801	1.59393	1.74395	1.68569	1.65762	1.32853	2.57149	2.40399	3.14665	2.1613
'BACH1'	3.9926	4.3003	4.69554	4.05048	3.95437	4.07142	4.11395	5.23041	5.18176	5.65226	5.99445	4.38319	4.38477	4.40016	4.29573
'TSPAN7'	2.08296	3.33053	2.82041	2.01292	2.34319	2.45136	2.35155	2.01264	2.44961	0.995497	0.750511	1.75357	1.73955	0.881885	0.79047
'TIAM1'	2.03875	0.976665	0.720047	2.00492	1.88614	1.67573	1.5183	2.40688	1.80496	1.6249	0.673388	1.62626	1.50481	2.44045	1.63808
'RPGR'	2.94862	2.94232	3.23684	3.38099	3.24672	2.92113	3.04761	4.39008	4.45228	3.4233	2.946	4.02166	3.90089	2.89823	2.80507
'TDRD9'	0.390783	1.65918	2.283	0.321222	0.231988	0.60624	0.744781	1.12523	1.42274	0.483789	0.272218	0.369935	0.287793	0.209403	0.201754
'PCDH1'	4.53138	4.48535	4.14332	4.08728	3.71109	4.04597	4.37879	4.74444	3.983	3.67296	3.37061	4.27769	4.04787	5.9833	5.72996
'SH3RF2'	2.49543	3.09293	2.85327	2.66313	2.95372	2.97863	3.2445	3.46277	3.9594	1.58646	2.56371	2.50684	2.74329	3.29142	3.03421
'PPP2R2B'	0.615917	0.591534	0.20956	0.677811	0.316806	0.677804	0.589955	1.05464	0.955756	0.0985028	0.175081	0.988521	1.16804	2.17905	3.51967
'TYSND1'	3.74916	3.67824	3.83874	3.75832	4.17106	3.88877	4.06384	3.73921	4.36487	3.23855	3.18459	3.08601	3.51229	2.3285	3.04178
'UBE2L6'	3.56414	4.02628	4.07637	2.99778	3.2598	3.51687	3.88095	4.01976	4.44574	9.0465	9.22185	2.68137	3.14403	2.91744	3.47484
'MAPK13'	3.41072	2.17157	1.72048	3.22492	3.30098	2.88649	2.71718	3.68572	3.39244	3.60257	2.9209	3.518	3.12585	4.16105	3.50846
'ATAD2'	4.99621	2.54111	2.28549	5.51603	5.07694	4.7925	3.82788	5.44161	4.26331	5.68084	4.70376	5.11584	4.93998	4.67908	4.93553
'FBXO32'	3.07359	6.71375	6.43966	2.04079	2.3848	3.92692	4.23827	2.65215	4.65627	2.17237	4.00898	2.13235	2.47157	2.64533	2.99992
'BUB1B'	4.56736	2.40306	0.939407	5.14071	4.96539	4.53024	3.65718	5.08256	4.35775	5.00126	4.14601	4.7961	4.54595	4.07285	4.53985
'EIF4A2'	6.6683	7.64795	8.11549	6.62452	6.7941	6.96528	7.35104	6.69711	7.26063	6.34428	6.68495	6.5341	6.6096	6.09632	6.33449
'TMEM171'	1.60351	0.857985	0.525806	1.71406	1.55509	1.19543	1.11071	2.20454	1.34824	2.93772	1.24275	1.43495	1.41689	1.54476	1.30226
'NRG1'	1.49538	0.372866	0.0765087	1.76898	1.13003	1.12559	0.693651	1.95328	0.906834	2.10213	0.514144	1.34597	1.3061	2.00206	1.72504
'LRP8'	5.18172	3.25096	2.7618	5.23598	5.29914	4.73014	4.59877	5.42401	4.68561	5.41343	3.35936	5.02498	4.87701	5.48911	4.9837
'STEAP2'	1.40806	1.0537	1.14858	1.39257	1.43166	1.12941	0.96525	2.50162	2.22343	2.88733	2.9189	1.37097	1.11328	2.1084	1.63944
'MMP14'	5.9875	6.4415	6.08441	5.67304	5.43263	5.83267	5.91513	7.26057	7.24889	5.65665	5.718	5.82405	5.65926	7.82051	7.02873
'CACNA2D3'	0.728702	1.95977	2.04887	0.527358	0.681173	0.948368	1.65274	0.164483	0.760243	0.214275	0.784494	0.545258	0.618578	0.165447	0.218494
'CCNB2'	5.38943	3.54237	1.31951	6.03274	5.8946	5.50139	4.71921	5.85385	5.31821	5.70894	5.58866	5.53755	5.38028	4.92556	5.18933
'FAM81A'	2.77654	0.850701	0.758907	2.9734	2.97755	2.60744	1.95343	2.66619	1.65043	2.34646	1.08218	2.24381	1.93092	1.91524	2.12522
'AFAP1L1'	2.84784	1.3235	1.23236	2.88369	2.68162	2.25722	1.90409	3.15862	2.01503	2.53176	1.05768	2.05933	1.46682	3.33281	3.20665
'TSC22D3'	4.92659	8.02647	8.09599	4.19261	5.71878	6.15511	7.26222	3.47971	4.87488	4.95306	7.82148	4.3821	4.61796	3.51862	4.01235
'KCNJ15'	3.66139	1.22741	0.856334	3.5037	1.58445	2.58296	1.26009	5.68638	6.08417	3.81297	2.46206	4.42243	3.96982	6.40797	6.20938
'ETS2'	4.69131	5.64882	5.7504	4.45416	4.53753	4.98101	5.14721	7.11468	8.17491	4.79842	5.6029	5.21458	5.20233	5.29354	5.08696
'TSPAN18'	2.74621	0.312479	0.262032	2.64551	2.57317	1.69025	1.09616	2.50302	1.43874	3.67901	2.92721	1.54315	0.836609	1.97516	1.30361
'MX1'	0.94662	0.961891	0.62761	0.812606	0.916886	1.02529	1.02183	1.15758	1.37398	2.45387	3.33653	1.16175	0.876369	0.8207	1.24799
'DGKI'	0.0798895	0.121459	0.0856061	0.234016	0.0287845	0.0657967	0.0626176	0.0188283	0.0102324	0.0354341	0.040993	0.115225	0.1292	3.19887	3.7707
'TNFRSF14'	0.677062	1.40079	1.32626	0.333727	0.659562	0.823072	1.0715	0.664044	1.11938	4.68762	5.63149	0.270453	0.264835	0.463051	0.443693
'WDR66'	3.28757	2.81543	1.52396	3.52262	3.28664	3.33074	2.75055	3.25308	3.00401	2.5142	2.66615	3.023	3.4562	4.52593	4.95539
'DUSP2'	2.88147	2.5174	2.00567	2.86198	2.20202	2.55812	2.02978	2.08113	1.34716	2.43172	1.51673	4.07046	4.08897	1.42995	1.4212
'GRHL3'	3.7072	4.51842	3.70216	2.51691	3.90906	4.19666	4.73442	2.14591	3.75162	1.56329	2.30583	3.35715	3.43186	1.80823	1.79264
'GALNT14'	3.76318	1.74938	1.07027	3.93148	3.7929	3.45151	2.8483	4.11156	3.39569	3.71769	1.97157	3.55445	3.18672	3.21226	3.32974
'RHPN1'	2.46164	2.60481	2.47015	1.90033	2.8104	2.39386	2.91635	1.83176	2.06247	2.23	2.55613	1.3778	1.6815	1.13985	1.59556
'XDH'	3.50621	1.02109	0.732725	4.02205	3.40975	2.86423	1.86598	3.59527	2.18982	3.67426	2.67435	4.30877	4.30602	3.49683	2.90069
'MRAS'	2.38145	2.89924	3.04863	2.00124	1.76221	2.61778	2.82297	1.77678	1.95711	2.96897	3.39237	2.52173	3.09627	3.37605	3.65571
'TENT5B'	4.61725	6.24454	6.15319	4.25143	4.19028	5.28325	5.66727	2.5234	3.76226	4.21371	5.00861	5.60275	5.89875	4.23338	4.35161
'HIST1H2BD'	2.57205	4.45819	4.76271	1.98219	2.03591	3.01292	3.65479	1.92813	3.20557	2.61502	3.9368	2.65073	2.40539	2.51222	2.42736
'CDC25C'	3.54625	1.72879	0.407783	4.10392	3.91226	3.58308	2.69314	4.28214	3.6904	3.93538	4.05186	3.68815	3.56943	3.18651	3.72383
'HIST1H4H'	0.870891	2.20269	2.49052	0.671155	0.453908	1.316	1.45673	0.382195	1.38053	1.1944	1.80862	0.857524	0.851103	0.890971	0.699198
'KCNB1'	0.473295	2.69553	3.03589	0.459068	0.502962	1.23683	1.60789	0.442952	1.2007	0.242333	0.626728	1.10246	1.22846	0.363242	0.361363
'GDPD5'	3.51508	3.58977	3.19093	3.35419	3.25243	3.33265	3.50459	3.36937	3.06425	2.75725	3.07461	3.58391	3.38469	5.09309	4.27183
'TAGLN2'	9.24097	8.95641	8.71378	9.40436	9.13194	9.14425	8.98034	9.85422	9.90868	9.78287	9.19133	9.66988	9.74675	10.6051	10.6278
'SLAMF8'	0.142849	0.240282	0.17619	0.0912948	0.112192	0.0941302	0.181822	0.150143	0.191863	4.07221	1.71268	0.0889834	0.145777	0.253186	0.195693
'SLC45A3'	3.50672	2.04797	1.69401	3.53455	3.19486	2.75798	2.43207	3.75405	2.81521	3.25769	1.85562	3.26609	2.80182	4.25995	3.95476
'DUSP23'	6.12649	5.88315	6.84488	6.27699	6.19884	6.24455	6.24879	6.2898	6.51746	5.92576	5.42133	7.33616	7.69205	6.47083	7.12113
'CDA'	2.57277	2.98357	2.77927	2.30929	1.67834	2.39612	2.31241	1.97979	1.63629	1.50159	1.59476	3.3827	3.3795	3.80582	3.77318
'PINK1'	6.05919	6.88846	6.80337	5.63116	5.33283	6.11432	6.21698	5.08424	5.21167	5.23564	5.81162	6.51247	6.6708	6.69512	6.90232
'MIS18A'	3.42068	1.93377	1.81839	3.81856	3.63894	3.27999	2.53563	3.86302	3.15595	3.82048	3.43031	3.40217	3.20756	3.10958	3.12778
'IFNAR2'	3.1529	2.66365	2.35451	3.30772	3.06885	3.1224	2.84285	3.52831	3.33542	4.61954	3.78587	3.10243	2.94679	3.50521	3.54952
'DONSON'	4.48302	3.1856	3.04832	4.69831	4.31068	4.07243	3.50615	4.57242	3.26544	4.79667	3.49612	4.42765	4.21729	4.48875	4.52145
'LAD1'	6.74899	5.78911	5.51583	6.7102	6.40217	6.51274	6.65879	6.62417	6.36472	5.92658	4.75062	6.69686	6.54384	6.36732	6.17041
'STC1'	2.40718	0.543047	0.536647	2.25488	1.01607	1.05026	0.656696	6.36258	4.58324	4.99307	1.62524	1.2275	0.348723	3.63085	2.40502
'CSRP1'	7.62322	6.56698	6.17682	7.72791	7.56144	7.2824	7.13408	7.42096	6.90421	8.4585	8.10603	7.78952	8.05604	9.24398	8.84496
'CIART'	2.08654	2.40219	3.3353	2.11594	2.17721	2.13054	2.31347	2.21146	1.92027	2.58894	2.2785	1.8478	1.80833	0.737358	1.08606
'CBR3'	2.54939	1.9222	1.04902	2.58839	2.3751	2.27832	1.66727	1.86239	1.31161	5.318	4.59418	1.63481	1.43788	2.51274	2.37984
'CHAF1B'	3.30892	1.60879	1.2603	3.71819	3.53225	3.00128	2.39104	3.43574	2.4331	3.83636	2.50527	3.40972	3.25141	3.00221	3.27042
'BTG2'	3.63013	5.023	4.80956	3.45318	4.06156	4.36924	4.82286	3.60448	4.28792	2.28446	3.49598	3.16791	3.44982	2.99786	3.48867
'HK2'	3.73941	3.19787	3.45491	3.90761	3.81504	3.46886	3.56415	4.40148	4.63229	4.23766	4.25216	3.83056	3.75803	2.52226	2.22139
'C1R'	1.37028	3.51858	3.35207	0.750952	1.20072	1.91299	2.30135	5.4998	7.52735	7.60704	8.88984	0.998324	0.871962	0.85697	2.25143
'SPRR2G'	0	0.0644877	0	0.0323876	0	0.0674943	0	0.0625519	0	0	0	0.260564	0.269863	2.62653	3.9526
'PGLYRP3'	0.473041	1.96109	2.0618	0.80724	0.40138	1.00825	1.18555	0.179159	0.217223	0.225305	0.132619	1.06852	0.955593	0.0974605	0.0302298
'ABR'	4.82382	4.28157	4.22228	4.88865	4.40874	4.43108	4.27082	4.76094	4.16108	4.65169	4.27696	4.98817	4.67928	6.0649	5.54002
'TCAF2P1'	0.254398	0.21233	0.113561	0.279447	0.150435	0.172996	0.1309	1.62587	1.31938	1.71892	0.851065	0.340588	0.158117	0.332576	0.135646
'LYPD5'	0.362704	0.419966	0.469641	0.343108	0.394863	0.290366	0.281392	0.921334	0.690621	4.33694	3.94918	0.193642	0.238739	0.274422	0.318915
'CCDC107'	3.59512	2.8852	3.29563	3.80417	3.66298	3.31496	3.23092	3.93417	3.49421	3.84357	2.97962	3.92544	4.17739	4.86939	4.63614
'CALM3'	7.63037	7.14344	6.61525	7.84133	7.7006	7.65681	7.30689	8.30423	8.46268	9.16905	8.17461	8.19358	8.30551	8.31608	8.17192
'ATAD3B'	4.88998	3.20252	3.4726	5.30499	4.82526	4.39303	4.09271	5.0821	3.8885	5.28732	3.57954	5.03952	5.00839	5.36668	4.97459
'ABCG1'	0.91392	2.37451	3.53936	0.718872	1.8583	1.58646	3.14272	0.628543	1.51939	0.51886	2.10395	1.05471	1.7991	0.820667	2.90543
'TMPRSS3'	1.11922	1.71494	1.05893	0.860775	1.35874	1.50269	1.82549	1.10888	1.22048	4.41361	5.09114	0.845963	1.49231	0.888566	1.19371
'SLC37A1'	2.9911	2.30435	1.79825	2.88147	2.69124	2.66788	2.39284	2.73286	2.37326	3.66761	3.18546	3.05454	3.10459	3.83716	3.13858
'CBS'	1.26233	0.427248	0.693257	0.996829	1.25243	0.641634	0.772205	0.493198	0.417927	0.970879	4.58156	0.678126	0.596434	0.879426	0.967645
'HSF2BP'	2.42731	2.17767	1.47568	2.40095	2.13107	2.3999	1.95571	1.6252	1.3321	1.01147	1.46707	2.82308	2.77116	3.79208	4.00225
'PDXK'	6.5144	5.92552	5.71046	6.54142	6.49125	6.37559	6.22457	6.54757	6.48142	6.81005	6.4521	6.77443	6.91293	7.7178	7.87025
'ITGB2'	2.9913	2.23777	0.945604	3.00235	2.663	2.46748	1.9176	2.98234	2.43493	2.86311	2.98034	2.6041	2.63684	3.33306	4.21062
'RALGDS'	3.7171	4.57914	4.91857	3.5713	3.57064	3.85378	4.15624	4.13087	4.49903	3.53168	3.18149	3.43128	3.49258	3.16688	3.30663
'CACFD1'	1.67228	2.43126	2.68095	1.20749	1.24874	1.84122	1.96354	1.3689	1.73627	1.0116	1.45502	1.809	1.9477	2.69275	2.68291
'ZBTB7B'	5.79475	6.69537	6.58268	5.56595	5.72128	6.05357	6.30239	5.33129	6.04368	5.93305	7.00215	6.32268	6.3185	5.4868	5.20931
'ADAR'	6.27982	6.30833	6.38139	6.36122	6.34437	6.33271	6.28799	6.42572	6.40199	7.76	7.88226	6.34282	6.28824	6.27475	6.26465
'IL6R'	3.14606	4.53169	4.41735	3.14737	3.04554	3.31516	3.5174	2.9289	3.66243	2.32638	2.70236	2.94324	2.53861	2.42964	1.57461
'FDPS'	8.69672	7.50345	6.99874	8.8755	9.48426	8.48049	8.28158	8.74424	8.54742	9.15336	8.08478	9.01768	9.45204	9.97685	9.83304
'PAQR6'	2.9097	3.52367	3.29573	2.28387	2.66874	3.0692	3.53954	2.17797	2.64465	2.32825	3.55195	2.35394	2.38686	2.05222	1.87692
'AZGP1'	3.10698	4.93843	5.96382	2.54871	2.00851	3.81729	4.87397	1.39163	0.503938	1.86316	2.46412	2.75337	3.22617	1.88491	1.90898
'LY6K'	6.23267	5.03524	5.16003	6.5697	5.97426	5.5472	5.21255	5.39031	4.9353	6.68947	5.65706	6.96635	6.82208	5.56375	5.29635
'IER2'	4.99589	4.13288	3.93254	5.22339	4.93718	4.73806	4.68998	5.66524	5.58019	5.75853	5.72465	5.24285	5.14528	5.71527	5.38798
'LY6E'	7.96412	7.20105	6.91948	7.93906	8.47621	7.95069	8.03168	7.65723	7.6086	9.17082	9.52347	7.24334	7.38078	6.75019	6.93201
'TONSL'	4.50552	2.39752	1.94874	4.86708	4.72578	4.13259	3.53736	4.75561	3.62422	4.88355	3.43259	4.36987	4.3318	3.76498	3.89146
'RECQL4'	5.51889	3.71556	3.41203	5.9687	5.66107	5.30138	4.70888	5.81486	4.89143	5.94762	4.56715	5.23859	5.3046	5.17418	5.29874
'ORAI2'	2.32675	1.46609	1.57052	2.13359	1.86984	1.90207	1.26755	2.11538	2.04039	1.93038	1.35418	1.83406	1.64743	3.5673	2.93152
'SQSTM1'	8.15546	9.54342	9.16028	7.87594	7.70772	8.31716	8.45818	7.43778	7.76335	7.904	8.73668	7.95358	7.89899	8.46848	8.08623
'BDH1'	4.55247	4.81394	4.81683	4.62286	5.03836	4.87742	5.0037	4.25674	4.20531	4.21617	3.42497	4.07578	4.3573	3.4612	3.68692
'ITGA5'	6.71708	6.86996	6.68549	6.54787	5.78132	6.31853	5.89235	6.92178	7.54783	6.8007	6.31038	7.60012	7.12692	8.21355	7.47365
'DBF4B'	2.85331	1.52767	0.996087	3.35154	3.20049	2.80669	2.24702	3.2178	2.50929	3.23538	2.67282	2.95585	2.87248	2.70125	2.87661
'RACGAP1'	5.65735	4.03238	3.58744	6.19329	5.93172	5.64814	4.9028	6.00772	5.34548	6.15813	5.75148	5.79143	5.73086	5.49966	5.88257
'SPC24'	4.48669	2.99931	1.68593	5.09597	4.81619	4.61267	3.50354	4.43049	3.88979	4.79656	3.76308	4.70895	4.84137	4.05189	3.99334
'IP6K3'	0.311804	2.31951	1.66918	0.15676	0.311122	1.11387	1.61406	0.476468	2.93897	0.0317101	0.405192	0.257475	0.190583	0.0532024	0.153319
'CXCL16'	4.21959	4.25742	3.92583	3.6377	3.97435	4.18275	4.65895	3.76928	4.0748	5.03291	5.30819	3.38134	3.67496	3.9126	4.39804
'TNFSF13'	2.71377	3.00018	2.75426	2.12322	2.61156	2.33035	2.94792	3.5036	3.09391	3.54269	3.81619	2.14365	2.15976	2.43998	2.45522
'POLR3K'	4.76969	3.59368	3.64156	5.04996	4.93947	4.57365	4.45275	4.6994	3.60635	4.92942	3.57832	4.64334	4.68181	4.08711	4.26159
'TEDC2'	3.23287	1.15699	1.11543	3.49406	3.34854	2.85166	2.06136	3.14323	2.18572	3.41812	2.44059	3.13945	2.84032	2.69692	2.9462
'CCNF'	4.11155	1.83316	1.25405	4.54356	4.15532	3.86978	2.98799	4.60273	3.72229	4.48883	3.68535	4.12832	3.89518	3.80492	3.91101
'BICDL2'	1.4477	2.28569	2.2621	0.891665	1.09281	1.73052	2.24506	0.577293	0.792798	0.726862	1.16527	1.1993	1.00063	0.466319	0.733355
'PAQR4'	4.39355	2.05509	2.00159	4.51324	4.30789	3.90034	3.42866	4.02694	2.49806	4.41828	3.3856	4.28991	4.00092	4.17364	4.1297
'RPS6KA4'	5.72904	4.11163	4.35372	5.92591	5.52527	5.39802	5.04862	6.15204	5.53716	6.25724	4.76461	6.04815	5.98761	6.31434	5.8636
'PDZK1IP1'	3.18349	5.10779	5.15496	2.06352	2.74729	3.68816	4.58931	5.30332	6.32441	5.01317	6.12654	2.45187	3.03057	4.00628	4.76622
'ACOT11'	4.74405	4.62255	4.83322	4.38957	4.06295	4.53251	4.66702	5.24102	5.3827	3.87341	3.65493	6.34581	6.09685	4.56198	3.8736
'FBLIM1'	5.76385	5.52717	5.40386	5.49033	5.26304	5.42743	5.52322	6.35373	6.58451	5.5877	5.94012	5.96553	6.26578	7.5072	7.11754
'PDPN'	3.81784	4.60062	4.82226	4.03897	3.64026	4.23115	4.25338	6.43925	6.60979	4.20343	3.2045	4.24153	4.07343	6.99649	7.05338
'DHRS3'	6.58609	7.11304	6.71697	6.16259	5.7092	6.67779	6.69201	4.99676	5.20707	6.18212	6.96759	6.38973	6.55302	5.72662	6.26396
'LAPTM5'	2.49438	3.59432	3.56487	1.28783	2.29718	2.10222	2.7944	1.55329	1.61124	1.08431	3.69448	0.98236	0.994639	1.60354	1.23319
'SYNC'	1.26189	2.53353	2.18895	0.51349	0.660042	1.56589	2.30477	0.562429	0.826335	0.932882	1.66943	0.571562	0.710458	2.02312	2.03721
'CAMK2N1'	5.47716	3.89392	3.96021	5.69341	5.11667	4.90156	4.36437	2.86273	1.79562	4.3799	3.85266	6.12562	5.94582	5.39813	5.14948
'MXRA8'	4.25726	4.37214	3.53724	3.31393	3.02617	3.66969	3.49563	2.50101	2.8533	3.17463	4.1805	3.63653	3.47314	4.19764	3.14631
'MEGF6'	3.6654	4.25898	3.65928	2.98209	3.1581	3.99687	4.35349	3.1996	3.21616	2.43205	3.4447	3.07636	3.67422	3.42668	4.09968
'USP1'	4.52682	3.16089	3.27463	4.77413	4.49747	4.25155	3.74683	4.58699	3.71656	5.23162	5.02554	4.47376	4.27579	4.21172	4.32352
'NEXN'	1.22416	1.25765	1.2709	1.30162	1.17449	1.34012	0.971052	0.36309	0.261085	1.20531	0.747786	2.10404	2.39485	2.86101	2.78187
'GBP2'	3.2418	5.44832	5.46837	1.93643	2.24237	4.09564	4.62223	3.26608	4.85314	7.78009	8.73211	2.39401	3.11143	2.8162	3.04001
'GBP4'	0.1516	0.192263	0.147335	0.144154	0.0858144	0.164988	0.143274	0.246802	0.196303	7.81773	7.66354	0.100452	0.141455	0.167504	0.20807
'NLRP3'	0.422038	0.23185	0.21693	0.584088	0.226234	0.208005	0.222152	1.81119	1.82609	2.96938	1.5456	0.654468	0.787339	2.82359	2.35348
'SLAMF9'	0.294084	0.0938722	0.139586	0.213128	0.0985453	0.225858	0.0737621	0.219111	0.138616	0.11536	0	0.683239	0.554219	2.08296	2.41278
'DDR2'	0.238122	0.246826	0.203824	0.29311	0.297844	0.187404	0.249976	0.321456	0.454826	0.475065	2.31706	0.429267	0.404778	0.490957	0.320187
'PEA15'	7.05297	5.96444	6.10513	7.30199	6.71631	6.71852	6.33502	7.02294	5.95924	7.35937	6.51421	7.5221	7.49369	8.86353	8.50009
'ATF3'	1.16799	1.51339	2.03182	0.850997	0.586928	0.893928	1.00455	1.10181	1.70467	3.59041	5.95477	0.761974	0.808677	1.61739	1.36802
'NBPF20'	3.96721	3.81099	3.85496	3.77645	3.14717	3.75832	3.36283	3.63665	3.23878	2.89238	2.08081	4.46823	3.79006	4.48177	3.77395
'MT2P1'	0.659799	0	0	0.986722	0	0	0	2.69959	1.44101	2.03709	0	1.29363	0	1.54907	0
'PKDCC'	0.69991	4.07007	3.24301	0.451448	0.56065	1.38593	1.60949	0.35948	0.787775	0.253551	0.51503	0.265909	0.293714	0.160997	0.285625
'IL24'	0.888901	0.283641	0.394672	0.611514	0.177233	0.251316	0.263129	4.65548	3.69918	0.479405	0.180215	0.886951	0.364581	1.29053	0.356128
'CAPN2'	8.50258	7.60731	7.60448	8.62947	8.25159	8.13185	7.90245	8.23519	7.47425	8.54846	7.70084	8.54905	8.38981	9.3942	8.94015
'FAM84A'	2.15452	3.54219	3.15828	2.017	2.03911	2.63166	2.9187	1.74916	1.60177	1.9819	1.37095	2.2706	2.67962	1.56645	1.55443
'VSNL1'	3.11653	3.80576	2.9149	2.9679	3.6076	3.71418	4.04129	4.73813	4.47237	6.27716	4.79957	2.31706	2.30826	1.72999	1.872
'COQ8A'	4.57826	5.21851	5.50055	4.64473	5.12049	4.94463	5.16713	4.59987	4.8798	4.32214	4.23989	4.01025	4.1568	2.85149	3.60353
'SLC16A14'	1.38498	1.50637	0.841381	1.32539	1.89733	1.91561	1.77727	0.39259	0.0648364	0.253942	0.35793	1.00715	1.10792	0.502144	0.62927
'SGPP2'	3.2806	5.81963	6.37875	2.60401	3.21921	4.24352	4.83842	3.44758	4.59636	3.30482	4.36358	3.37385	3.36042	2.28603	2.36336
'CTSS'	0.819601	1.59284	1.60625	0.619583	0.45631	0.885852	0.854885	0.993915	0.825117	7.86222	7.43871	0.620028	0.670912	0.790043	0.835448
'LCE3D'	0.78123	1.33722	2.486	1.0921	0.490384	0.701131	0.934594	1.20321	0.328188	0.616875	0	3.27933	2.45804	4.97905	2.52154
'IVL'	2.79426	3.8915	4.31506	2.80568	1.72045	2.8908	2.94974	0.807985	0.380107	0.856759	0.284319	4.48617	4.47811	4.98747	4.08817
'SPRR3'	3.37053	5.70135	7.25715	3.88179	3.18956	4.20528	4.70923	0.361054	0.186564	1.64517	0.679907	3.48774	3.86981	1.2981	0.117892
'SPRR2D'	4.35419	4.52255	3.83715	3.18975	2.25472	3.79204	3.55446	1.1295	0.634715	1.50174	2.09638	3.68562	3.59994	3.91526	3.01432
'S100A9'	6.67821	7.02627	7.63622	6.3277	6.60948	6.30513	6.69041	12.2357	13.4172	8.28151	8.21365	6.45795	6.62287	4.89951	3.67314
'S100A12'	0.318449	0.793716	1.02782	0.377897	0.181066	0.309738	0.650475	2.31028	3.66593	0.375842	0.242511	0.683718	0.668402	0.181395	0
'TGFA'	4.76376	3.35182	3.45284	4.79885	4.0404	3.98244	3.68704	5.56159	4.39697	4.4629	3.75003	5.05649	4.43651	5.84454	4.67793
'ALPP'	1.56337	2.852	2.88987	0.719165	0.886703	1.99182	2.57325	0.760361	1.8072	0.575092	1.4167	1.15153	0.944651	0.36732	0.1876
'ANTXR2'	4.6499	3.79217	3.85422	4.59901	3.65937	3.56053	3.45375	4.70235	4.10104	4.99985	4.72466	4.61305	3.99135	5.50739	4.8108
'GPR155'	1.61407	2.49974	2.34637	1.55395	1.26688	1.86594	1.87275	1.47515	1.72079	0.666485	0.877365	1.59264	1.99937	2.03372	2.54307
'DAPL1'	0.938217	4.4411	4.20458	0.685593	0.347557	2.15525	2.79542	0.0641186	0	0.300982	0.343911	3.33587	2.61772	0.173146	0
'PBXIP1'	3.92681	5.36827	5.01189	3.39669	3.81546	4.3278	4.54374	3.98954	5.16062	3.35543	4.1456	3.7873	4.1632	4.30269	5.11198
'CLDN1'	3.26853	2.70991	2.71183	2.59952	3.258	3.57717	4.2038	2.88947	4.53392	1.71789	3.24449	3.51356	4.41388	5.10399	5.12949
'DCST2'	0.581904	1.65304	2.45475	0.399411	0.277233	0.748592	1.05885	0.320809	0.840872	0.389704	1.13882	0.624594	0.608584	0.206346	0.428485
'COL6A3'	1.88563	0.419685	0.0918635	2.37599	0.664473	0.97337	0.288463	1.97226	0.663607	2.21923	0.370769	2.36729	1.19778	3.81208	1.94381
'INAVA'	4.88629	4.78298	4.25061	4.30947	4.42997	4.97346	5.05204	5.60027	5.76499	4.43088	4.73735	4.6239	4.86137	6.34197	5.86875
'ATP1A1'	8.35407	9.1407	9.37554	8.27005	8.34764	8.74288	9.10243	8.81158	9.67115	8.04889	8.34124	8.63368	8.5507	7.68293	7.71375
'FSTL1'	4.01141	3.50325	1.89261	4.54528	3.95379	3.8687	3.19589	4.8339	4.73321	3.49571	2.4093	4.48064	4.39125	6.39761	6.60405
'ELF3'	4.48768	6.00768	5.33541	2.6578	1.88299	4.42228	4.58692	1.74138	2.55528	2.25432	3.49971	2.82378	2.77047	1.93645	2.86752
'IGFBP7'	4.94086	4.35499	3.41291	5.21593	5.31712	5.26787	4.72302	5.67874	6.35306	5.39933	5.64745	5.58093	6.01598	6.79047	7.7798
'CXCR1'	0.207864	0.0584546	0.119888	0.231367	0.22029	0.114335	0.113551	1.64755	2.98765	1.18872	1.15996	0.214875	0.166478	1.0562	0.443684
'CIP2A'	4.20847	2.17691	1.52539	4.71778	4.34943	4.05189	3.1204	4.54808	3.69078	4.98726	4.17627	4.32228	4.18633	4.05636	4.11958
'TGFBR2'	6.08317	5.13692	5.32327	6.19344	5.98114	5.76606	5.55246	5.50107	4.76492	5.82871	5.63014	6.39115	6.55928	6.63895	6.97679
'NFASC'	1.9019	2.49849	1.07812	1.43192	1.30548	2.18094	2.47961	2.85925	3.15224	2.50673	1.51666	1.62022	1.79424	1.28419	1.22555
'SGO2'	3.08025	1.26183	0.685754	3.59138	3.27327	2.89789	2.12897	3.61822	2.79216	3.51831	3.0243	3.0782	2.91101	3.01924	3.0289
'NUAK2'	1.88277	1.62347	1.31646	2.11186	1.99884	1.84745	1.73617	2.69494	2.77458	2.50581	3.10753	1.50336	1.45985	3.34588	3.16798
'PYHIN1'	0.0757779	0.439473	0.429712	0.0958474	0.0919406	0.124488	0.196001	0.184275	0.285485	1.16889	2.26073	0.0899224	0.0504026	0.0212277	0.0199886
'IFI16'	6.00135	6.13683	6.27291	6.13329	6.35058	6.15132	6.24464	7.76568	7.96875	8.468	8.16982	5.92581	5.8904	4.91316	5.17833
'AIM2'	0.39082	0.152544	0.199735	0.262066	0.259163	0.346869	0.254095	0.314157	0.0945573	3.64616	3.97615	0.310124	0.254112	0.289149	0.0449842
'EIF5A2'	3.2815	1.26574	1.47556	3.63304	3.21985	2.90947	2.4577	3.52435	1.8663	3.53031	2.23901	3.88553	3.64043	3.91522	3.48961
'PPM1L'	0.797677	2.84817	3.98521	0.842171	0.795961	1.16529	1.80716	0.690009	0.641598	0.468788	0.876821	0.669443	0.620893	0.460222	0.489153
'C4orf36'	1.28924	0.622672	0.429298	1.23638	1.18367	1.06651	0.976749	2.50002	2.22126	1.44872	1.53108	1.17068	1.29271	1.84395	1.96541
'PRICKLE2'	1.62173	1.29747	0.952361	1.50804	1.38645	1.6547	1.39434	2.17756	2.31402	1.464	1.53824	1.88066	1.70865	2.87212	2.86677
'SMIM14'	3.6642	5.42683	5.22731	3.03381	2.98953	3.93451	4.04354	3.001	4.49237	4.38606	5.49315	3.59857	3.68562	3.87273	3.92058
'RBM47'	2.60464	2.72262	2.41116	2.3443	2.57114	2.6077	2.69193	2.686	2.83701	3.68441	3.60935	1.99512	1.82207	1.79431	1.54272
'APBB2'	5.25078	5.01515	4.63982	5.21705	5.23179	5.23606	5.19636	4.45864	4.36584	5.34628	5.92793	5.6001	5.63312	6.65674	6.48567
'IL17RE'	3.2522	5.32054	4.79823	2.98527	3.83381	3.93285	4.79176	2.28613	3.4476	2.8158	3.90088	3.14585	3.35702	3.1463	2.89323
'IL17RC'	3.86158	5.61698	5.72366	3.5547	3.68564	4.27294	4.72356	3.45659	4.32388	3.91851	4.98428	4.28721	4.22825	4.47238	4.23007
'CXCL3'	1.1263	1.27529	1.24925	1.08722	0.739217	0.907904	1.03208	2.96005	2.26042	2.39793	1.97901	2.58089	2.25801	3.46508	1.93739
'PPBP'	0.115748	0	0	0.142175	0.024459	0.0831994	0	0.334241	0.405751	0.0585722	0	0.400473	0.231024	1.6341	2.43905
'MTHFD2L'	4.58432	3.4314	3.26393	4.89813	4.55521	3.91952	3.51872	4.30884	3.95357	5.19535	4.71223	4.69448	4.29462	4.03928	3.89286
'CXCL1'	2.94957	2.87619	2.71968	3.12471	2.75693	2.91889	3.04567	4.31116	4.37097	3.65449	1.57985	4.16735	4.70638	6.11456	5.23193
'KIF15'	2.50105	0.618802	0.366152	3.00128	2.88764	2.52193	1.52498	2.95742	2.19134	2.95067	2.38638	2.41258	2.37863	1.85588	2.05922
'CDCP1'	5.68043	4.51253	4.47482	5.64604	5.10026	4.92455	4.79549	5.62114	5.11821	6.60441	6.16177	5.94683	5.57556	6.46252	5.68903
'DTX3L'	3.18279	3.58344	3.6635	3.10716	3.02598	3.29621	3.43947	4.2426	4.34027	6.26217	6.55726	3.20102	3.22162	3.68199	3.53037
'ZC3H12A'	3.33976	3.50428	3.64918	3.58858	3.85125	3.43721	3.6784	4.83815	5.20246	4.26124	4.37483	3.62083	4.02422	4.27991	4.10092
'IGF2BP2-AS1'	2.69276	0.0520465	0.680024	3.10693	1.75005	0.727835	0.760578	3.28177	0.0784816	1.84703	1.62098	2.45351	1.3676	2.95157	2.79419
'RFC4'	4.81672	2.50004	2.80937	5.26631	5.14096	4.63459	3.73287	5.11296	4.12247	5.24238	4.23313	4.87603	4.64904	4.55262	4.59937
'MELTF'	4.44286	3.52973	2.9963	4.45721	3.72791	3.8883	3.26327	4.23964	4.22072	4.71981	3.40776	4.46817	4.16387	5.61001	5.6006
'S100P'	7.88669	8.67812	8.6437	6.89331	6.35302	8.01466	8.6825	6.46091	5.85489	6.37286	7.65775	9.61068	9.54272	6.0519	3.8316
'ABLIM2'	0.387811	0.529115	0.870649	0.362222	0.276885	0.276369	0.312196	1.81349	2.5311	0.60267	1.09704	0.315721	0.258876	0.295147	0.207748
'ERMAP'	2.2577	3.43512	3.18598	1.86061	1.94128	2.52681	2.75607	2.05426	2.98287	2.00167	3.49625	2.10972	2.01769	2.17432	2.17927
'H2AFZ'	8.86921	7.16104	6.69103	9.30378	9.19759	8.76705	8.11838	9.2173	8.28049	9.25454	8.21977	9.06512	9.00736	8.83874	8.8583
'CDC25A'	4.016	1.45777	1.37482	4.34117	3.88367	3.42543	2.66039	4.0074	2.31683	4.19023	2.20948	3.95628	3.63807	3.30354	3.38547
'PLXNB1'	5.67471	6.6755	7.00397	5.63525	6.00079	6.14838	6.48693	5.53551	6.14174	5.06786	5.60875	5.42166	5.56043	5.43719	5.31498
'SPRY1'	1.41716	0.913039	1.45499	1.77861	2.22282	1.49884	1.75843	2.26542	1.9998	1.23189	0.888008	1.33603	1.36333	0.33056	0.450958
'MST1R'	5.46028	3.65611	3.46624	5.71834	5.27078	4.87897	4.70523	5.09244	4.8138	5.73083	5.62953	5.48826	5.58329	5.54851	5.26582
'POC1A'	3.30312	1.69779	0.887227	3.6994	3.53036	3.18894	2.55186	3.77214	2.96906	3.70341	3.32177	3.40573	3.35203	3.18063	3.57517
'HMGB2'	6.55927	4.79034	4.1419	6.84726	6.87669	6.63508	5.7819	7.16949	6.48991	7.25679	7.13661	6.2234	6.0442	5.48394	5.78897
'SAP30'	4.42687	3.4033	3.56782	4.80801	4.81301	4.31552	4.0689	4.87413	4.20147	5.31132	5.47193	4.24013	3.99673	3.49526	3.74947
'MAD2L1'	5.62405	3.37486	2.5389	6.18189	6.05034	5.57422	4.8369	6.10884	5.09339	6.08427	4.53684	5.6111	5.46013	4.99347	5.33832
'ANXA5'	8.32573	6.94463	6.92682	8.50172	7.86982	7.82479	7.12854	7.81261	6.99773	8.33815	7.51189	8.67965	8.36331	9.33889	8.74556
'HPGD'	1.81271	4.97844	5.37011	1.65515	1.9622	2.92269	3.67262	1.09794	1.71647	0.65411	0.754696	2.98183	3.47578	0.716364	0.43552
'IL15'	2.02093	2.61779	2.35785	1.95061	1.67687	2.04267	2.01882	2.34028	3.16527	4.37136	4.49993	2.10747	2.11177	3.37088	3.04985
'LSM6'	4.9057	3.67907	3.66517	5.24101	5.02166	4.73297	4.40365	5.38074	4.67392	5.69934	4.57626	4.86659	4.68183	4.47196	4.38521
'ITGA2'	5.27209	3.35953	2.94891	4.81571	4.12825	4.51343	4.06922	5.39378	4.63068	4.3287	3.5197	5.34988	4.53467	6.51357	4.84277
'STARD4'	3.91531	3.19794	2.28228	3.93934	4.20429	3.66203	3.42227	3.99937	4.27866	5.2611	4.97995	4.23371	4.3338	5.23826	4.5162
'SCGB3A2'	4.95477	2.20517	1.96256	5.47729	4.53149	3.93479	2.76849	4.07621	2.91984	4.78715	3.17027	5.60982	5.33445	5.73368	4.62814
'RHOBTB3'	3.61071	4.90717	4.74695	3.35164	3.08845	3.99303	4.14555	2.32434	2.47669	2.19918	2.3125	3.18925	3.15776	1.99782	2.11702
'ERAP1'	3.85815	4.31732	4.48006	3.59054	3.15571	3.80281	4.09943	4.25683	4.7254	5.88208	6.29439	3.49095	3.54249	4.25786	3.87297
'ERAP2'	1.28288	1.32377	1.11223	1.19803	1.30541	1.26524	1.11682	1.54339	1.41611	3.32529	2.9654	1.13601	1.01259	1.29817	1.25226
'TLR3'	2.83081	3.54317	3.38976	2.49836	2.79225	3.07614	3.14052	3.32455	3.91586	5.37978	5.9513	2.42112	2.66751	2.45143	2.80277
'FOXQ1'	1.80825	3.18238	3.29314	1.21642	1.13255	2.25946	2.53614	0.643381	0.953568	0.573093	1.64965	1.85806	2.1215	0.720993	0.887212
'CGAS'	3.18114	2.41304	2.16997	3.4001	3.13629	3.08333	2.87775	3.87929	3.96777	4.0238	3.77245	3.33299	3.25602	3.13882	2.91457
'CITED2'	3.62478	4.8229	5.31586	3.58675	3.85374	3.96815	4.23733	4.08731	5.27292	4.24542	4.79806	3.45767	3.64157	2.54359	2.84077
'CREBRF'	1.67729	3.00349	3.28879	1.29836	1.50034	1.96534	2.28358	1.60002	2.27182	2.32401	3.56013	1.6277	1.54756	1.42028	1.54952
'IL31RA'	2.35964	1.78477	1.03212	2.54874	2.33662	1.98241	1.63303	1.36409	1.17326	3.41646	3.0129	2.46277	2.19923	2.61939	2.33712
'RAET1E'	5.69291	4.75278	3.70262	5.34226	5.32799	5.41641	5.35419	4.68041	4.25834	4.20677	4.43773	4.86538	4.84873	5.39899	5.08668
'STK17A'	5.77518	4.46098	4.42192	5.9671	5.47694	5.48057	5.03211	5.91874	5.30177	5.77903	5.61477	6.20696	6.27789	5.91008	5.96371
'GALNT10'	4.52171	3.66731	3.57721	4.67473	4.50043	4.39995	4.02472	5.20547	4.61881	4.88313	4.34997	4.58477	4.73789	6.0569	5.7227
'PTTG1'	7.26691	6.23108	4.79665	7.85631	7.78187	7.40869	6.89106	7.76864	7.37662	7.99151	7.24146	7.44054	7.43214	6.91586	7.18771
'CAMLG'	5.31622	6.16985	6.52367	5.02554	5.41861	5.67402	5.95962	5.05604	5.79137	4.60771	5.15871	5.25639	5.25063	4.79135	5.21044
'KCNK5'	2.42794	2.91186	2.96768	2.33776	2.54844	2.49643	3.27597	2.47961	2.4985	2.42129	2.61385	1.7511	1.42052	1.49613	1.4884
'STEAP1'	3.34636	1.00635	1.00238	3.8497	3.06705	2.33292	1.60097	5.11886	4.55595	4.90799	3.50566	3.72241	3.18526	4.36173	3.20098
'MIOS'	4.40099	6.0071	6.53441	4.51376	4.31449	4.80203	5.23789	4.09635	4.04739	3.90645	3.95004	5.19793	5.3755	4.54195	4.4367
'HEY1'	1.28577	2.01893	1.86729	1.14096	0.996483	1.37203	1.46247	0.65737	0.688939	0.506796	1.02364	3.16693	3.124	1.00387	0.63782
'CTSB'	8.31079	8.75454	8.48551	8.38104	7.70809	8.29918	8.32002	10.5005	10.8217	9.07829	8.61419	8.43993	8.27449	9.48726	9.34254
'DLC1'	2.0498	1.47399	1.27408	2.37608	1.65978	1.66543	1.20731	2.10447	1.33942	2.49857	2.22927	2.784	2.56283	3.24962	3.00209
'TNFRSF11B'	0.798208	0.151023	0.06482	0.648184	0.536743	0.394969	0.295699	1.35351	2.64967	1.07621	0.173735	0.67507	0.549529	0.644721	0.462647
'DEFB1'	0.801064	1.71958	1.94777	0.702218	0.682447	1.34284	1.62315	0.672955	0.548434	0.478646	0.496651	1.2282	0.856355	0.113215	0.0975308
'FMC1'	3.84431	4.45667	4.18854	3.27554	3.98148	3.76516	4.31181	3.12708	3.42033	2.78207	3.5264	3.09304	3.22574	2.43674	3.04238
'TP53INP1'	1.81253	3.22947	3.18662	1.14776	1.65742	2.33194	2.51267	1.6854	2.24221	1.01211	2.03972	1.6576	1.68585	1.93249	2.28479
'PDP1'	3.32498	3.10831	3.17632	3.16584	3.24317	3.30786	3.40865	4.43464	4.25915	5.61263	5.23118	3.12914	3.30767	4.0978	3.50373
'MYORG'	3.24979	2.59591	1.89806	2.96644	2.84181	3.11747	3.02728	2.74471	2.36811	2.34171	1.63789	3.18757	3.31591	4.2299	4.31892
'NFIL3'	3.36749	4.47617	4.86192	3.14332	3.42065	3.73651	4.07027	3.97637	5.87119	2.65782	4.25238	3.22978	3.2166	2.62518	2.85698
'LETM2'	4.8557	1.87995	1.60864	5.15261	4.63993	3.79919	2.95777	4.69856	3.49137	5.20367	4.64349	4.81532	4.30189	5.31242	4.73553
'ZNF367'	2.4963	0.368428	0.230283	2.78382	2.40731	2.03288	1.345	2.32617	0.870599	2.83674	1.48355	2.51715	2.32649	2.00455	2.15507
'AQP3'	5.9706	7.58498	7.03154	4.34986	3.38972	6.03519	6.26807	3.15466	5.3271	4.22888	4.49791	5.92247	4.50903	1.82437	0.550842
'MELK'	4.99647	2.67142	1.85809	5.37858	5.04504	4.73547	3.76686	5.21882	4.24062	5.60214	5.2177	5.05101	4.95427	4.90731	5.1243
'PGM2L1'	0.801033	0.612568	0.575144	0.839821	0.485539	0.641138	0.489595	0.999471	0.837746	0.811531	0.270375	1.06085	0.979364	2.55395	1.91073
'GJB2'	4.14251	3.16869	2.58251	4.1222	3.12067	3.22014	2.4182	4.02501	3.3211	4.30427	3.40091	5.37459	4.85344	4.16566	2.85736
'SKA3'	3.68666	1.17546	0.405196	4.16865	3.87981	3.35329	2.41451	3.87968	2.81939	4.24003	3.51937	3.66153	3.50795	3.33528	3.34854
'DDIAS'	3.28432	0.91764	0.349559	3.89647	3.52108	2.92989	2.00879	3.69959	2.57532	3.79772	2.57702	3.52436	3.28568	2.95531	3.20554
'LRR1'	4.47847	2.71948	2.81865	4.84852	4.69888	4.28319	3.82865	4.56109	3.5119	4.80501	3.83606	4.41364	4.2386	4.10276	4.14501
'TMEM63C'	3.90272	5.76309	6.02304	3.53275	3.84722	4.53749	5.32622	1.44142	1.68677	2.8605	3.18036	4.58558	4.63626	2.97681	2.93463
'HPRT1'	5.69465	4.37038	4.33105	5.93024	5.80259	5.6724	5.21578	5.91341	5.46936	5.99791	5.09991	5.86479	5.78923	5.48127	5.48695
'RNASE7'	3.13909	1.89614	2.03886	3.4156	1.97441	2.60984	2.34395	2.80791	1.95087	2.37038	0.992438	4.06859	3.99125	5.61173	4.98548
'ARHGEF40'	2.22374	2.62147	2.49905	2.08078	1.67951	2.13938	2.10169	1.8742	1.7435	2.50022	2.74572	2.08741	1.99978	4.23991	3.8582
'CASP7'	3.60051	3.62812	3.66253	3.6096	3.51677	3.52215	3.55227	4.00323	3.93207	5.5649	5.26288	3.57911	3.35844	4.18519	3.9488
'SHLD2P1'	0.87554	1.72314	1.93116	1.23497	1.26516	1.3296	1.37886	0.895584	1.36921	1.35109	2.97264	1.10167	1.37259	0.539889	1.27235
'UBTD1'	3.21828	3.47295	3.68044	3.18443	3.01201	3.15828	3.34957	3.03126	2.88883	2.47695	2.23937	3.22725	3.13705	4.3204	4.02092
'ANKRD2'	2.57447	2.66067	2.43207	1.97297	3.13609	2.81154	2.90453	0.306313	0.240328	0.992029	2.01297	2.3152	2.99533	2.01067	3.38856
'E2F7'	3.13975	0.727429	0.360149	3.48327	3.03243	2.68877	1.67544	3.48598	1.97932	3.39281	2.32025	3.09503	2.87972	3.99138	3.59222
'LARGE2'	1.12988	0.559027	0.645801	1.00079	1.32562	0.91762	0.975043	2.62023	2.819	0.496309	0.362297	0.448336	0.462317	1.71599	1.85602
'SLC39A13'	5.40887	4.9146	5.0921	5.44316	4.98768	5.02154	4.90675	5.3534	4.74676	5.09772	4.54094	5.67313	5.55316	6.8067	6.61804
'IFI27'	3.23011	4.07301	4.22502	2.58063	1.99518	3.33709	4.26057	2.86668	1.76752	7.96	9.55549	2.73708	2.96818	4.21049	5.044
'CLMN'	2.34156	2.31928	2.18117	1.95744	2.58235	2.44314	2.75884	3.08941	3.53459	2.84234	3.35038	1.45467	1.52951	1.36817	1.71251
'SMCO4'	2.93957	1.73862	1.32386	3.032	2.87424	2.66569	2.16913	3.18378	2.29222	3.77059	3.37727	2.4002	2.3359	3.57226	3.48322
'ABTB2'	1.5196	1.4506	1.41114	1.38448	0.982003	1.35329	1.16481	0.473523	0.208849	0.776454	0.948415	1.33444	1.31863	2.54418	2.30332
'TCP11L2'	1.8763	3.55298	3.66008	1.29829	1.73579	2.52925	2.96071	2.38638	3.03583	1.22725	3.75284	1.72003	1.84896	1.27832	1.54016
'SPRED1'	3.69732	2.11445	2.33453	3.85066	3.76352	3.47616	3.32325	4.10865	3.22413	3.88026	3.52892	3.76084	3.76711	4.00404	3.59598
'ADAMTS15'	0.695529	0.853356	0.845713	0.515769	0.309432	0.865332	0.77643	1.20516	1.05033	0.250704	0.0464537	0.573304	0.514027	1.91308	1.99961
'GPT2'	3.77265	3.24667	3.09796	3.81277	4.04766	3.58752	3.53502	3.62526	3.52382	4.38663	5.98645	3.53839	3.4656	3.77861	3.79412
'IKBIP'	4.18166	3.26856	3.23598	4.5542	4.25899	4.06094	3.43729	4.84489	4.42349	4.53169	3.23338	4.29046	3.98975	5.27111	5.18563
'NA'	1.00586	0.800599	0.388897	0.823793	0.479869	0.755598	0.593397	0.983637	1.08307	0.942617	1.48826	0.950357	0.629478	2.74224	3.3247
'CKB'	3.6601	5.28512	5.60624	2.57504	3.54526	4.02485	5.2256	2.84392	3.97175	2.12521	3.31726	2.17597	2.84006	2.44853	2.68268
'LARP6'	3.44669	3.66993	3.09301	3.15861	3.212	3.40995	3.15052	3.16877	3.42363	2.70139	3.9775	3.5538	3.41472	5.14066	5.01676
'ASPG'	0.40098	1.34245	1.52851	0.17131	0.112392	0.695195	1.33535	0.517776	0.319159	0.0618694	0.0709431	0.35849	0.0453389	0.00651103	0.0723989
'CLMP'	6.02332	4.76897	4.63915	6.14436	5.8487	5.52106	5.46235	6.00655	6.28988	6.36349	6.47085	6.42274	6.16819	6.01613	5.45806
'WBP1L'	3.46193	4.11395	3.96347	3.31367	3.31256	3.59439	3.84046	4.45673	5.64942	3.62945	3.81616	3.75881	3.77366	4.07227	4.03325
'C2'	0.074006	0.376527	0.393088	0.0935992	0.135162	0.135996	0.234751	0.182124	0.104397	1.70028	2.92416	0.131005	0.0769072	0.0607837	0.0777401
'SMPD1'	3.12473	4.22057	4.07201	2.89089	2.66833	3.2302	3.32533	2.58328	2.98709	2.7884	3.31278	3.81415	3.88092	3.97797	3.82984
'ILK'	5.74488	5.52357	5.52725	5.79408	5.58771	5.53567	5.44802	5.79688	5.7472	6.60057	6.34004	6.03759	5.96721	7.22935	6.76516
'USP54'	2.52546	4.19049	3.91949	2.65497	2.53468	2.82864	3.04383	3.0306	2.71077	2.17304	2.52636	2.71879	2.81354	3.53805	3.63117
'PPFIBP2'	1.33438	1.99418	2.00073	1.26747	1.97434	2.08527	3.20908	1.39501	1.84742	1.30344	1.40726	1.48155	1.86313	0.637143	0.74804
'SERPINB7'	1.19769	1.54667	1.0561	1.36993	0.880918	1.21125	1.20502	0.416958	0.290008	0.451182	0.335337	1.33653	1.75084	2.10811	1.95302
'ST5'	3.80664	3.6211	3.27444	4.09877	4.04491	3.79093	3.50836	6.30002	6.27585	4.57824	4.16157	3.75732	4.11563	4.65931	4.68984
'CENPN'	4.65783	2.91483	2.45408	5.10233	4.79973	4.46041	3.81813	4.87345	3.76611	5.22646	4.56531	4.66657	4.61376	4.52734	4.74531
'AKIP1'	4.53448	4.26648	4.00498	4.59972	4.51422	4.58733	4.1904	5.76096	5.54492	5.41447	5.77286	4.43285	4.72357	4.71847	5.10927
'MCM7'	6.64808	4.9477	4.81958	7.07048	6.85639	6.38164	5.85697	6.92248	5.8973	7.30915	5.93348	6.65399	6.60519	6.02689	6.48097
'CCDC68'	1.56669	0.985805	0.851875	1.72051	1.44715	1.35158	1.10337	1.47802	1.10433	2.89322	2.77534	2.14036	2.06556	2.1295	1.61762
'A2ML1'	1.60183	2.93203	3.54993	1.79128	1.16949	1.9203	2.03553	0.400622	0.214506	0.590373	0.309237	2.53267	2.38087	0.758058	0.434814
'CENPV'	4.35724	2.81343	2.54355	4.57746	4.73804	4.03571	3.61887	4.30899	3.74101	4.15402	2.93564	3.99692	3.65291	4.13431	3.89295
'CDH16'	1.91579	2.95616	2.37426	0.813338	0.71063	1.93132	2.48771	1.2672	1.99828	1.25233	2.16885	1.88084	1.45872	0.269779	0.0942733
'MMP10'	0.559047	0.0181839	0	1.3328	0.136545	0.331388	0.030684	0.0669095	0.0176476	0.198661	0	3.21268	1.347	3.10774	0.0914384
'PLEKHA7'	4.13154	4.23431	3.82015	3.82728	4.06366	4.31251	4.37644	2.95939	3.36635	3.88834	4.474	4.66911	4.91042	3.2189	3.43135
'B2M'	10.1489	10.6438	10.4977	10.0117	10.0193	10.3074	10.3286	10.4735	10.6362	12.9111	13.7683	10.0767	9.95057	10.2463	10.2992
'NNMT'	7.41393	6.81011	7.09945	7.46779	8.20966	7.57287	7.52432	9.60071	10.0479	9.42836	9.18766	6.94734	7.37313	7.57917	8.52623
'SLFN5'	3.71167	3.93667	3.60474	3.32152	3.45701	3.76054	3.96165	4.58475	4.70976	5.48104	6.2834	4.21188	4.37539	4.5605	4.2766
'C16orf45'	1.3169	1.73576	1.13344	1.17336	0.997155	1.18631	1.10195	0.811428	0.690826	0.643687	0.741297	1.1794	1.16285	2.47901	2.33726
'FAM111A'	4.04717	3.12593	3.00136	4.45645	4.11701	3.98459	3.54479	4.44474	3.32397	5.59313	5.19255	4.07523	4.14035	3.85729	4.16221
'PCLAF'	6.20205	4.92904	2.29852	6.46976	6.48442	6.12668	5.53027	6.50952	6.16702	6.24641	5.48587	6.10546	5.98191	5.45255	5.67448
'ANPEP'	8.7662	7.91523	7.47519	8.9513	8.40551	8.13029	7.99727	8.59447	7.64701	9.63417	8.86605	8.96254	8.41626	9.91546	9.15312
'SCNN1G'	4.98837	6.65581	6.66437	4.72416	5.34747	5.73574	6.19131	3.23668	4.88148	3.83886	4.88226	5.35534	5.31307	2.29112	2.87456
'NAV2'	5.05452	5.64537	5.42597	5.03536	4.6598	5.29641	5.40201	3.40305	4.06342	4.79799	5.23095	5.96937	5.91702	4.97507	4.97748
'C18orf54'	1.91675	0.87665	0.595706	2.24742	2.15977	1.87586	1.30039	2.30164	1.38017	2.07304	1.69573	2.04441	1.65965	2.25332	2.07119
'PLK1'	6.25544	3.59809	1.31624	6.8986	6.67399	6.14053	5.39972	6.68296	5.81084	6.7041	6.14436	6.47517	6.28566	5.88272	6.15163
'NEMP1'	3.32889	1.94117	1.85666	3.76687	3.41763	3.28187	2.6082	3.55139	2.87228	3.64804	3.33287	3.39162	3.07558	2.90773	2.86539
'ELFN2'	1.29859	0.365135	0.153361	1.27282	1.08625	0.8106	0.567788	0.827181	0.657549	1.62535	0.749121	2.21714	2.19774	1.28961	1.12542
'C15orf48'	2.3	2.52843	2.53238	1.33994	1.11847	1.82298	1.84043	2.29681	2.48334	2.14696	2.16335	1.58062	1.49581	4.01121	2.80491
'SCG5'	2.95358	0.445688	0.233693	3.00693	0.745749	1.8534	0.525798	2.68396	1.2896	2.5567	1.09644	3.22139	1.99396	5.84011	4.28275
'NKX3-1'	1.88805	1.24595	1.1316	1.66334	1.42949	1.48593	1.11168	2.53577	1.86698	2.49592	2.0998	1.87884	1.84845	3.16767	2.62651
'TEF'	1.2338	1.49955	2.20553	1.26176	0.891107	0.985963	1.5393	1.49001	1.80975	1.80055	1.89214	0.782211	0.541951	0.511842	0.501613
'TMEM92'	2.24882	1.85534	1.5018	1.94993	1.91327	1.84008	2.08037	2.11979	2.48139	3.17455	3.01208	2.54875	2.2412	3.40697	3.33682
'FAM102A'	3.06168	3.84383	4.08579	2.80914	2.60796	3.22971	3.51538	2.36882	2.51499	2.56729	3.39509	2.55128	2.51902	3.10511	3.01273
'ACSF2'	3.43576	4.49174	4.07003	2.76688	4.3232	4.08019	4.93755	2.42485	3.50416	2.86844	4.60468	2.44212	2.89623	2.37607	3.02098
'CERCAM'	1.05638	1.09464	0.737013	0.890015	0.933484	0.900108	0.888409	1.11979	1.45214	0.753191	0.791531	0.921264	0.7848	2.28648	3.37517
'PRRX2'	0.570562	0.928678	1.02926	0.288837	0.400439	0.56319	0.401746	0.145929	0.156319	0.259326	0.404392	1.77018	1.69923	0.273067	0.227708
'UGT1A6'	2.02441	3.60113	2.16171	0.547997	0.586176	2.00352	2.21058	0.461437	1.2051	0.280704	0.339777	0.454292	0.612679	0.103557	0.14286
'PRR15L'	2.02941	3.55583	3.60531	1.08865	2.92828	3.06899	4.39168	0.688604	2.11666	1.2169	3.24977	0.958874	1.25199	0.293025	0.782406
'TBC1D16'	4.03607	5.11162	5.26481	3.70942	3.82653	4.33703	4.66068	3.57886	4.06717	3.75579	4.64376	4.26814	4.26466	3.68235	3.81725
'RRM1'	6.3417	5.15591	5.06892	6.8025	6.55062	6.16738	5.81445	6.61808	6.09667	6.74483	5.5198	6.4685	6.34498	6.05416	6.44739
'TPM4'	8.19643	6.93881	6.68443	8.34217	7.90942	7.84144	7.39297	8.90999	8.54802	8.4717	7.75654	8.71958	9.179	9.78175	9.19542
'GPX4'	8.59222	9.55221	9.36626	8.11561	8.13758	8.86475	9.0485	6.88877	7.45469	6.76095	8.31575	8.30488	8.5466	7.75275	8.10732
'MVD'	5.7167	4.70197	4.36491	5.77398	6.53997	5.46396	5.38914	5.67601	5.71728	6.1483	4.58438	5.9539	6.45771	7.20706	6.89619
'CDT1'	4.85525	2.86374	1.62675	5.25258	5.16579	4.50428	3.87241	5.0504	4.30759	5.3491	4.26754	4.79638	4.61844	4.14153	4.40961
'DHRS13'	1.95275	1.88524	2.73022	2.10778	2.88226	2.14561	2.68416	3.59442	4.06155	1.69503	1.7919	1.34739	1.7255	1.37329	1.57019
'CORO6'	1.34617	2.39446	2.28418	0.973112	0.829636	1.35464	1.24334	0.882363	1.10094	0.635027	1.48778	1.11474	1.09721	2.36209	2.51783
'RHEBL1'	1.09983	0.224816	0.357405	1.33821	0.949618	0.878238	0.569716	1.44214	0.474181	2.33772	1.53648	1.35792	1.20782	1.21752	1.37193
'TUBA1A'	5.51827	4.81089	4.01209	5.21086	4.48919	5.1377	5.08233	4.05356	4.0162	4.36072	3.14836	6.17838	6.5686	8.37737	8.11384
'TUBA1C'	9.24907	7.65975	7.12981	9.61869	9.1949	8.9468	8.47806	9.55995	8.5624	9.8511	8.19021	9.5536	9.46401	9.6843	9.44755
'RAB4B'	2.85875	3.67805	3.22758	2.35758	2.58032	2.95338	3.1911	2.49588	2.949	3.49411	4.42697	2.87148	3.12106	3.46399	3.50008
'AXL'	4.78581	4.6725	4.46939	5.21063	4.75686	4.62514	4.31858	3.28071	3.81802	4.57646	5.3726	4.24745	4.06138	5.05001	5.04584
'TMC4'	2.68149	3.67308	3.48293	1.82319	2.02395	2.80535	3.32933	1.89139	3.52272	1.2653	2.42105	1.93278	1.76036	1.69485	1.80214
'PSCA'	7.21132	8.22992	8.28038	6.41446	6.15848	6.86882	7.45439	4.30294	2.51602	6.40986	6.8765	7.59611	7.8771	5.19824	3.77227
'LY6D'	3.18546	5.62434	5.42515	1.75427	1.52381	3.61977	3.68169	2.215	2.92418	1.30917	2.21969	2.56028	1.5265	0.52891	0.726633
'DAPK3'	5.13568	4.81845	4.85986	5.10259	4.75837	4.92207	4.82705	5.72089	5.42765	5.18563	4.78406	5.57535	5.77687	6.54723	6.28078
'CHAF1A'	4.50645	2.56501	2.26564	4.76001	4.52762	4.16622	3.57143	4.56088	3.46311	4.89086	3.6646	4.46857	4.33256	4.13301	4.13346
'GPT'	1.14772	2.06006	2.22289	0.80078	0.751999	1.31808	1.95315	0.568927	0.959339	0.579013	0.92106	0.801899	0.786693	0.500157	0.378784
'SLC43A2'	3.32685	5.30378	5.11524	2.6969	3.04303	4.00514	4.2945	2.33339	2.82678	2.31671	3.29893	3.18287	3.49555	2.68705	3.17331
'RILP'	1.75499	2.97536	3.23467	1.40209	1.42428	2.0458	2.67794	1.39287	1.52414	2.95202	2.87925	1.34201	1.32366	1.75122	1.62123
'SERPINF2'	0.851401	1.66202	1.42063	0.548392	1.04741	1.04668	1.63072	2.61846	3.69901	0.585948	0.887735	0.408874	0.348482	1.18842	1.22497
'HSD11B1L'	2.02542	3.08347	3.24079	1.6724	2.02683	2.18053	2.60354	1.39107	2.00678	1.06692	1.8576	2.03566	2.3541	1.59631	2.21843
'CYB5D2'	3.3661	4.46429	4.49021	2.71374	2.93624	3.49173	3.72327	2.84515	3.75276	2.49749	4.13066	2.94784	2.93581	2.49929	2.81298
'KLK5'	1.61392	2.3023	2.60785	1.50718	1.06229	1.75303	2.04622	0.484324	0.190812	1.62408	1.24785	1.4758	1.60634	1.00243	1.76961
'KRT80'	2.24738	2.87965	2.38769	2.27667	1.93393	2.2083	1.64376	1.28646	1.14228	1.05614	1.60372	2.80576	2.20189	1.7544	2.07319
'KRT1'	0.159483	3.5904	4.03328	0.294476	0.240901	1.93955	3.482	0.0113092	0.0829042	0	0	1.03361	1.22893	0.014523	0
'ANGPTL4'	9.26257	4.93624	4.47124	9.02024	7.07955	7.76528	5.96178	9.94999	8.05081	9.5365	6.89379	8.65601	7.25757	11.196	10.4022
'IGFBP6'	7.20661	6.98514	4.75268	6.9849	6.73657	6.77678	6.43253	6.15992	5.28905	7.29816	7.6248	7.10281	6.51797	7.08132	7.00921
'TK1'	5.71311	3.35113	0.79165	6.13276	5.72565	5.47811	4.47182	6.07353	4.82782	6.17056	5.17894	5.89896	5.84711	5.89172	6.11431
'TMEM99'	4.30327	5.2877	5.72646	4.08377	4.24879	4.62184	4.84702	3.93492	3.99214	3.657	4.26103	4.33964	4.22851	3.84935	3.96428
'RAB26'	1.69029	3.75562	3.08863	1.01348	1.82064	2.25764	2.846	0.915211	1.03698	0.567327	1.74754	0.756811	1.04694	0.599056	1.19788
'SRRM2'	8.37941	9.29876	9.67085	8.21556	8.29436	8.64999	9.02336	7.47832	7.82742	7.62062	8.43918	8.7051	8.80018	7.13728	7.48011
'FTH1'	12.6809	13.5466	13.2711	11.6076	11.5767	12.5141	12.6783	11.8167	12.2146	11.0356	11.7629	11.3071	10.9604	10.8001	10.5841
'TRANK1'	0.711319	1.55893	1.34433	0.538768	0.517881	0.827815	1.06238	1.13521	1.88108	2.98723	4.39062	0.563504	0.838806	1.18079	1.10672
'ENTPD3'	0.649095	1.9317	1.94558	0.836925	0.46199	0.969353	1.17382	2.51167	3.54531	0.913913	0.419667	1.74554	1.62867	0.31918	0.405626
'LTBP3'	5.86464	5.45326	4.91534	5.60372	5.45069	5.64999	5.59155	3.98366	3.26655	4.7438	5.78114	5.2567	4.75468	5.31545	5.14542
'BATF2'	0.383029	0.32448	0.240773	0.244735	0.25049	0.286946	0.281897	0.219059	0.265344	6.81213	6.47737	0.173205	0.230355	0.302022	0.297896
'SCARA3'	2.72586	1.60627	0.516607	2.90857	3.09422	3.04947	2.6135	2.2883	1.19886	2.40074	1.07395	1.44236	1.13207	2.85319	3.78709
'PBK'	5.0599	3.05611	1.85682	5.7267	5.4683	5.11627	4.12718	5.31137	4.21527	5.75655	4.81997	5.08394	5.05304	4.58961	5.00462
'VASN'	2.33417	3.04475	2.33098	1.76302	1.19998	2.25876	2.00833	1.2881	1.11039	1.62187	2.6265	2.83644	2.39917	4.15829	2.80591
'DDIT4'	8.30329	8.72857	8.17953	8.18083	8.79747	8.5495	8.7136	8.12979	8.64523	8.26529	9.66965	7.69582	7.82929	6.49009	7.04788
'GNG4'	3.406	2.81058	2.34638	3.47942	3.22794	3.1398	2.70453	4.03401	4.05004	3.32836	2.45331	3.17766	3.21908	3.86322	3.98856
'POLR2J3'	3.57854	5.05216	5.20926	3.48746	3.68019	4.06088	4.36204	3.19338	3.72835	3.23899	4.0422	3.78911	3.75128	3.34381	3.55692
'NT5DC2'	6.20631	5.11212	5.30837	6.38295	6.33231	6.0431	5.67777	6.1572	5.49463	5.0396	3.03203	6.31516	6.18181	7.15445	6.99911
'ACOX2'	3.60149	0.961504	0.313489	3.95469	3.98431	2.80935	2.28135	3.25745	2.71772	4.34345	3.82492	2.40695	1.9346	1.95768	1.43709
'IRF2'	4.10354	4.60168	4.64713	4.08143	4.34373	4.4187	4.56869	4.73304	5.19727	6.11104	6.084	4.18875	4.31886	4.118	4.23241
'ARF4'	7.209	6.85334	6.99859	7.23101	7.02963	7.08029	6.97145	7.32949	6.97161	7.28215	6.59593	7.57044	7.45503	8.66541	8.71568
'DTYMK'	5.5919	4.00709	3.87266	6.00301	5.922	5.43529	4.97201	5.86736	5.09884	5.86715	5.21863	5.75452	5.70203	5.52195	5.58659
'TAP1'	3.62398	4.49445	4.46283	3.36078	3.60924	3.74436	3.88111	4.09406	4.57668	9.35073	9.80558	3.4036	3.503	4.46352	3.97163
'BDKRB2'	3.01812	2.91652	2.32347	2.72568	3.17163	3.02783	3.02995	1.92416	1.76051	1.47071	1.86719	2.59778	2.92759	1.43382	1.72631
'MLKL'	4.41978	3.38051	3.30371	4.66658	4.45987	4.0143	3.78622	5.22034	4.61537	6.38414	5.78348	4.72322	4.46953	4.59952	4.04309
'CMAHP'	0.506218	0.323826	0.369612	0.71981	0.786475	0.495507	0.508028	0.705711	0.552571	1.4624	2.32946	0.265232	0.320912	0.639465	0.97787
'SCNN1B'	4.78613	6.74739	7.0439	3.53153	4.24043	5.39579	6.03615	1.98553	3.22765	2.38641	4.48468	4.36691	4.54644	1.69759	1.32768
'HR'	5.84302	6.29866	5.77298	5.19642	5.03435	6.23769	6.10774	4.81759	4.34425	2.99564	4.5342	6.21723	6.1311	3.56288	3.01862
'RAB31'	1.99396	1.23344	1.13512	1.92321	1.58331	1.92057	0.950547	3.38133	4.12385	3.27044	3.49718	2.16186	2.16474	3.01992	1.84533
'FEN1'	5.5309	2.71734	2.36812	5.88666	5.52099	5.11322	4.34386	5.71036	4.18744	6.03545	3.58221	5.54301	5.31419	5.30247	5.39875
'CAVIN2'	4.3969	4.52325	4.39485	4.85416	5.26575	4.71666	4.49458	3.49533	3.63817	3.7986	4.27222	3.88783	3.95344	2.55478	3.251
'HEXIM2'	1.99018	3.00096	2.43617	1.79455	2.32712	2.24372	2.42569	1.50476	2.35516	2.09139	3.63085	1.7588	2.01292	1.45392	2.09649
'SERINC2'	7.72928	6.48363	6.07232	7.88099	7.78483	7.59081	7.22686	7.9886	7.86902	7.05801	6.49203	7.91696	7.93989	8.20036	8.30155
'STAT3'	5.40032	5.98799	6.16269	5.32903	5.50801	5.5683	5.92963	6.69046	6.96068	6.68507	6.49893	5.48288	5.52193	5.84142	5.6102
'VWA3B'	0.126313	0.100087	0.081799	0.0173721	0.016689	0.0579842	0.085548	0.0953378	0	1.04623	2.38129	0	0.0914894	0.023875	0.156452
'FAM84B'	4.02232	3.87372	4.19846	4.0121	4.43374	3.97037	4.09968	3.29446	3.33458	4.61543	4.95647	3.3401	3.61976	2.90491	3.01087
'SLC16A4'	2.53869	3.50384	2.72763	1.88776	2.11965	2.56457	2.67338	1.72692	2.38412	2.96773	4.89944	2.50265	2.86452	3.3705	3.55885
'IL7R'	0.808293	0.762369	0.410678	0.875052	0.727362	0.563958	0.308666	1.9115	1.64332	2.27844	1.12328	0.880773	1.26	1.78539	1.43808
'SEMA4C'	2.97579	2.79984	2.72801	3.00671	2.99773	2.70938	2.7242	4.03412	4.22542	3.40224	3.12632	2.83235	2.71934	4.10754	3.7021
'TSPAN5'	2.99321	1.02673	1.06389	3.19783	2.13122	1.85789	1.07932	2.58513	1.44913	3.01603	1.72344	2.7851	1.85541	4.50748	4.04632
'SNTB2'	2.73374	3.04707	3.04681	2.77364	2.67923	2.63276	2.65741	3.14912	3.21959	4.44551	4.06018	2.87203	2.72713	3.11663	2.72862
'NSG1'	3.10779	3.33389	2.85824	2.55009	2.27307	2.92314	3.15743	2.15745	1.93657	1.17876	1.11257	2.75023	2.22498	3.47916	3.23897
'ATOH8'	2.50927	4.89811	5.46203	1.8063	1.99906	3.6077	4.27008	0.238397	0.424487	0.389332	2.20886	4.25508	4.92409	0.303915	0.285077
'VAMP5'	1.93896	3.23387	3.43454	1.3308	1.72986	2.24367	2.79788	1.23843	2.00197	2.35234	3.54452	1.85837	2.10377	2.05495	2.75823
'PLA2G4F'	0.871733	3.77567	4.10433	0.613445	0.422782	1.91076	2.80973	0.0997458	0.328829	0.207079	0.210604	1.60255	1.59815	0.0686091	0.0169063
'ZNF608'	0.687795	2.44646	2.19025	0.69687	0.723888	1.4547	1.75957	0.519225	1.9569	0.395059	1.35993	0.607555	0.725296	0.450941	0.61932
'INPP5D'	3.84715	5.3395	5.1981	3.80438	4.55773	4.34245	4.61215	3.72211	4.55135	3.05555	4.22751	2.96507	3.20449	2.5475	3.80403
'TMEM129'	4.62394	5.39248	5.6541	4.36893	5.00851	4.94169	5.38354	4.31252	4.89445	3.90596	4.98369	4.32961	4.57579	3.77906	4.33519
'LGALS9'	1.14991	0.722951	0.440409	0.470501	0.725413	1.12214	0.835691	0.400892	0.357621	4.90482	4.15826	0.425285	0.500405	1.24506	1.03423
'PXDC1'	3.47454	4.10721	3.81115	3.36402	2.71458	3.44446	3.32979	3.01683	2.71586	3.64993	3.3777	4.06419	4.12411	5.71989	5.47782
'KLK7'	3.32967	4.30578	4.74393	2.29333	2.23137	3.3303	4.53637	0.986037	0.380231	2.01198	2.94987	2.44023	2.11135	1.61589	1.8798
'AFAP1L2'	2.21177	1.10449	0.473053	2.37028	1.42257	1.8763	1.2756	1.05153	1.07902	1.62476	1.03108	1.63133	1.32119	3.94831	3.92319
'ZBTB43'	2.83647	4.44386	4.08055	2.78537	2.8702	3.35011	3.68687	2.81891	3.8162	2.75927	3.74198	3.19914	3.31244	2.95457	2.83082
'THBS3'	3.04524	4.14732	4.32969	2.49917	2.98047	3.27779	3.77936	2.96729	3.91389	2.44548	3.3558	2.81173	2.9996	2.76772	2.9481
'EFNA1'	4.61065	6.20049	6.03307	3.98945	4.46322	5.17045	5.60603	6.91227	8.17244	4.09881	5.24319	4.17599	4.60516	6.20881	6.4458
'CXCL10'	0.0686826	0.615	0.816431	0.0949495	0.0126757	0.224741	0.156932	0.143126	0.116323	8.90777	9.4379	0	0.136064	0.0992289	0.0626719
'SH3TC2'	2.85579	0.899843	0.823616	3.02494	3.00833	2.24413	1.94247	2.51898	1.30633	2.17339	1.37583	2.59856	2.66238	2.77391	2.62992
'CXCL11'	0.267558	0.538407	0.110937	0.152041	0.0966722	0.313719	0.2501	0.117433	0.358971	9.12924	7.93787	0.0770128	0.103723	0.112414	0.125493
'ADRB2'	3.00736	3.46433	3.67534	3.22916	2.68321	3.17111	3.17766	2.56985	1.7414	3.17676	2.80394	4.03911	4.27623	4.19771	4.45731
'B3GALNT1'	2.68224	1.82148	1.38235	2.96404	2.71852	2.60393	2.21177	2.9775	2.34892	3.74611	2.92574	2.63345	2.46903	3.4914	3.0708
'CXCL8'	2.90141	1.12027	0.673406	2.99931	2.10991	2.09071	1.72809	2.02697	1.15888	2.59195	0.68466	3.51491	3.43005	5.43818	3.18553
'RASSF6'	1.70881	3.11946	3.29125	1.52947	1.59218	2.05731	2.27945	1.3082	1.63933	0.794229	1.77926	2.63548	2.86736	1.72709	2.04327
'SPRR1B'	7.82976	8.8694	8.49723	6.76526	6.198	7.72087	8.77648	2.71959	3.07582	4.89192	2.73544	7.39005	7.29516	4.41606	2.04426
'SPRR1A'	5.4159	7.24518	7.56367	4.82347	4.10584	5.49969	5.53996	0.583717	0.600566	2.55471	1.76614	5.6563	5.23982	2.10912	0.659519
'CRCT1'	0.874878	2.13614	3.61876	1.59093	0.865466	0.932921	0.948594	0.275285	0.0608523	0.665166	0.236106	3.55895	2.65062	3.89764	3.39935
'ZEB2'	1.93387	3.30198	3.3856	1.67734	1.64861	2.13276	2.32495	1.36997	2.08825	1.48498	1.56401	2.27414	2.00803	1.34591	1.15174
'CLIC3'	2.65615	3.06247	2.29982	1.44903	2.13283	2.25911	2.8292	0.702716	1.46274	2.0157	4.65335	2.85442	3.03758	4.82651	5.72038
'CKAP2L'	3.7177	1.13414	0.207731	4.07825	3.92191	3.49297	2.52603	3.83867	2.9053	3.88397	3.63499	3.72118	3.68804	3.82675	3.81118
'HEXD'	3.34336	3.99841	4.21027	3.07389	3.2554	3.41254	3.75264	3.47968	4.32103	4.05432	5.08963	2.72493	3.08493	2.48215	2.94222
'BUB1'	4.71092	2.09132	0.484611	5.30031	5.06021	4.58537	3.69584	5.28775	4.27145	5.3102	4.37026	4.817	4.62691	4.47028	4.68398
'CHRNA5'	3.30347	2.00113	1.66655	3.58015	3.50039	3.09479	2.74906	3.13921	2.53928	3.46566	1.68245	3.2753	3.32122	3.02976	3.2696
'CENPX'	5.33823	4.36752	4.26653	5.59008	5.57325	5.1523	4.79331	5.42354	4.61138	6.37343	5.1796	5.30609	5.42064	5.26139	5.43871
'MT1E'	10.7054	9.86772	9.2961	10.9176	10.8482	10.6123	10.1496	11.5656	11.9891	11.5035	11.3342	10.1795	9.86035	10.1598	10.7588
'PCDH7'	1.595	1.87222	1.49237	1.88564	1.35506	1.29172	1.15594	3.63915	2.73171	4.35945	3.27503	1.20982	1.21304	1.88798	2.28533
'TRIM56'	2.92319	3.49116	3.65821	2.90647	2.82066	3.17934	3.275	3.17041	3.38082	4.62385	4.34598	2.99144	3.01816	3.07351	2.78887
'TPST1'	2.54013	3.38195	3.11656	2.06951	1.76626	2.62398	2.34276	2.16472	2.84296	1.50955	1.44215	3.13991	2.98576	4.31623	4.1091
'TM4SF1'	4.81683	5.90401	5.57688	4.56085	5.04594	5.44585	6.10495	6.07323	5.79431	4.91766	4.07242	4.7194	4.32119	4.93327	4.3982
'IFFO2'	3.80625	4.24994	4.33191	3.91608	3.34541	3.70438	4.16131	4.26457	3.57147	3.86169	2.85459	4.4976	5.16358	4.86049	4.64767
'NLGN2'	2.14658	3.29965	3.19447	1.8502	2.28267	2.54672	2.88242	2.17505	2.85992	1.34424	1.88957	2.04485	2.1822	2.98889	3.23795
'MYO7B'	0.175514	0.188266	0.0714491	0.14165	0.0431321	0.124204	0.0847144	0.0548732	0.0490627	0.0656243	0.0409522	0.23189	0.24844	1.64936	1.88871
'TMEM154'	3.81462	2.99465	2.52179	3.68759	3.52403	3.38625	3.26127	4.15896	3.47757	3.6995	4.05106	4.25195	4.19268	5.19429	4.32805
'HNRNPA3'	7.68235	6.69473	6.31346	8.09329	8.03304	7.74301	7.47201	8.15722	7.59343	8.38415	7.78132	7.81742	7.74651	7.69041	7.72842
'CHRNB1'	2.05306	2.87113	2.79536	1.87762	2.0638	2.394	2.62028	1.82634	2.27618	1.9328	2.75698	1.96394	2.31462	3.46004	3.39211
'SLC16A5'	3.40336	3.24295	3.14133	3.01998	3.85237	3.40072	3.63326	2.47311	2.76168	2.19172	4.15619	2.62612	3.00335	2.34337	2.72496
'FAXDC2'	1.72529	3.28634	2.75871	1.31886	1.63078	2.21135	2.45407	1.15396	2.25817	0.844727	1.34827	1.71843	2.2278	3.68683	3.25963
'CDK1'	6.02781	3.40167	2.14217	6.53035	6.20012	5.95719	4.87533	6.38591	5.47641	6.54346	5.45494	5.97539	5.93547	5.62436	5.82895
'FABP4'	0.296633	1.75117	1.49107	0.41541	0.193653	0.69416	1.11497	0.15401	0.172967	0	0	0.637361	0.300907	0.307916	0.236219
'B3GNT2'	3.89277	3.50726	3.88268	3.92995	3.43187	3.50764	3.62491	3.94502	3.06364	4.41795	3.55312	4.62943	4.48419	5.53183	4.75195
'FOS'	4.89073	4.22004	5.00923	4.22473	3.98543	4.2927	4.00644	5.98863	5.71355	4.44204	4.04306	4.74322	3.80377	3.64247	2.93674
'OR2A20P'	0.838464	2.03408	1.94086	0.772854	0.790408	1.11263	1.11289	0.993426	1.23762	1.69912	2.77848	0.866684	0.718536	0.641749	0.940596
'TCAF2'	0.782648	0.634107	0.529817	0.793218	0.558573	0.626241	0.511011	3.01222	2.77115	3.14111	2.02029	0.813391	0.609746	0.915676	0.721542
'GPRC5C'	4.17906	6.12435	6.54899	3.52879	4.11531	4.86973	5.52586	3.75952	4.68967	2.10703	3.05298	3.58341	3.50237	3.70739	3.88973
'KRT8'	7.56333	7.75171	7.50898	6.78173	7.19313	7.49338	7.66809	6.85455	7.13475	8.37832	8.26565	6.92645	6.85025	8.12503	8.58953
'KRT78'	0.323204	1.24764	2.29737	0.532736	0.25626	0.611359	0.599282	0.0608967	0.0977536	0.31012	0.131603	1.54836	1.13911	0.202807	0.0608993
'ADORA2B'	4.29335	2.92247	2.88306	4.36508	4.37861	4.06028	3.99773	3.94236	3.35387	3.11627	3.03768	3.37899	3.2602	2.65443	2.66068
'KRT86'	2.90382	1.818	1.23481	2.89107	3.1561	2.63966	2.4686	1.02546	0.734872	2.04553	2.38793	3.04661	3.21937	2.83608	3.3575
'CD14'	4.10161	5.41558	5.57601	3.3287	4.37033	4.51431	5.32297	4.83903	5.59861	4.46544	5.33103	2.71464	2.72669	1.54342	2.06282
'KRT6C'	1.11411	1.26294	1.30289	1.57162	1.36123	1.12837	1.23782	2.58972	2.31388	1.76203	1.47921	2.98791	2.46722	1.36774	1.98631
'KRT4'	1.04481	3.19161	3.89899	1.15277	0.92847	2.04036	2.9061	0.0457292	0.0135009	0.140865	0.0491617	0.933118	0.444464	0.0901576	0.0116071
'PFKFB3'	4.79242	4.59033	4.50706	4.72833	4.05296	4.3762	4.29956	6.2606	5.78023	4.23487	3.25572	5.53795	5.37226	4.66471	4.35329
'SMAGP'	4.31382	2.72541	2.49656	4.63171	3.91349	3.61759	3.04206	4.17618	3.34294	4.50552	3.38346	4.54609	4.29616	4.76238	4.37748
'CDH2'	2.53195	1.48215	0.780807	2.61595	2.24778	2.19592	1.65635	1.79055	0.93206	1.43211	0.91239	1.89677	1.81925	5.47392	4.89566
'STAT2'	3.94231	4.97003	4.74329	3.58434	4.05454	4.26624	4.64292	4.33823	5.18556	6.56145	7.38359	3.84638	4.11738	4.44202	4.5249
'CDCA4'	5.20382	3.32672	3.3186	5.35415	4.83932	4.6636	4.03627	5.29895	4.38592	5.24891	4.12834	5.09159	4.86978	5.23112	5.11179
'SDR16C5'	2.09177	1.5207	2.10539	1.98814	1.7895	1.69025	1.74062	3.09779	3.20683	1.36708	0.960701	1.81551	1.50678	2.49436	1.48466
'CEL'	0.69033	2.07923	2.2989	0.580422	1.05596	1.05526	1.63446	0.608261	1.35068	0.328545	0.80466	0.321354	0.344361	0.272341	0.299956
'MTSS1'	3.76692	5.60229	5.37905	3.01144	2.44669	4.12881	4.48429	3.00176	3.92684	2.46945	3.25391	3.48688	3.0488	3.38212	2.60666
'GSTA4'	3.14717	5.6222	5.61723	2.34274	2.62625	3.83624	4.09236	2.33197	4.02739	1.2808	2.1255	2.83376	3.06021	1.65577	1.82763
'CAVIN3'	5.5352	4.45425	3.35279	5.49175	5.27632	5.15303	4.72957	5.41102	5.08474	5.42251	5.33073	5.44675	5.43944	6.40749	6.31344
'S1PR1'	1.21406	1.77537	1.2283	1.08544	1.22961	1.6084	1.53623	1.62447	2.92408	0.493691	0.69578	2.19238	2.14629	2.53071	1.99034
'SOX7'	4.16736	4.23024	3.55684	4.3576	4.50906	4.18982	4.37345	5.08021	4.09975	4.56121	4.73075	3.39797	3.16034	3.73819	3.56686
'C11orf24'	5.25297	3.55653	4.05776	5.39856	5.18095	4.82557	4.41802	5.67837	4.80138	6.01436	4.68641	5.20871	5.20037	5.64698	5.79487
'ATP6V0E2'	4.17941	3.91834	3.41484	3.98876	4.70062	4.23747	4.27161	2.96814	2.76201	3.60611	4.01462	3.65646	4.16812	3.39733	4.37493
'CDC42BPG'	3.69129	4.32701	4.56585	3.48388	3.38507	3.71429	3.99803	2.55483	2.98124	2.52897	3.30605	3.96026	3.69912	3.10163	2.82987
'JUNB'	6.41491	7.08901	6.97696	5.87091	5.27735	6.50497	6.53821	7.02128	7.51718	6.33322	6.79805	7.28157	7.24274	6.70213	6.28154
'FAM241B'	2.65748	2.21269	1.58593	2.85175	3.03352	2.81236	2.57601	3.06555	2.77597	2.82879	2.85098	2.66376	2.99747	4.00279	3.70252
'LRG1'	0.605659	0.364155	0.300117	0.4054	0.477327	0.416554	0.48393	2.66527	3.17654	1.46792	0.708144	0.33418	0.258822	0.43598	0.274193
'SHCBP1'	4.53086	1.58794	0.334162	4.99314	4.56854	4.183	3.26821	4.58894	3.51611	4.82556	3.78645	4.64733	4.52925	4.53393	4.77885
'GAA'	3.68058	5.32114	5.58654	2.96523	3.22177	4.07893	4.62403	3.49093	4.65965	3.04804	3.86966	3.41904	3.69428	2.71181	3.20173
'CHST11'	3.47818	2.10899	1.68392	3.37223	2.48354	2.77175	2.14371	3.22254	2.87593	2.95614	2.02659	3.24384	2.80859	5.45617	4.5094
'ESCO2'	3.86708	1.19011	0.182226	4.30698	3.94739	3.58026	2.59051	3.94131	2.48779	4.43279	3.33682	3.77996	3.78724	3.25303	3.43231
'KRT15'	8.53157	11.2668	9.7731	6.25267	7.03139	9.41574	10.4914	4.43839	5.69343	4.57143	6.91476	7.34517	7.33634	3.8818	4.33848
'KRT13'	3.84393	4.88719	4.81182	2.22681	1.78966	3.60907	5.10296	0.317973	0.0680948	1.23728	1.39886	2.14532	1.98577	0.357485	0.759701
'ZNF581'	4.20205	5.48172	5.69211	4.03541	4.23113	4.6062	5.04611	4.27689	5.19294	4.18497	4.54214	4.14303	4.28028	3.69859	4.2619
'LRRC8C'	2.89221	0.839126	0.745927	2.94661	2.18629	2.03309	1.42527	2.90558	1.6727	2.64395	1.19803	2.99577	2.60633	3.97795	3.24956
[truncated: 1,064 more rows]

## Sheet: Fig2a_3
ATACseq
	'ctrl_0'	'PBS_24'	'PBS_48'	'EGF_24'	'EGF_48'	'HGF_24'	'HGF_48'	'OSM_24'	'OSM_48'	'IFNG_24'	'IFNG_48'	'BMP2_24'	'BMP2_48'	'TGFB_24'	'TGFB_48'
'NADK'	3.57867	4.96288	3.87631	3.83188	3.92964	3.6057	4.47808	4.27224	4.5356	5.92611	7.02618	3.58065	3.89513	3.4203	4.40505
'WRAP73'	6.03385	5.94049	5.82505	5.83328	5.58698	6.57414	6.48464	7.58522	7.80759	5.73334	4.61213	5.14808	5.84105	6.00196	5.57239
'PLEKHG5'	2.23473	2.92992	2.97199	2.01984	1.80694	1.63513	1.91355	2.99464	3.30408	6.10764	5.30986	1.52515	2.49095	1.55637	3.90449
'CAMTA1'	3.76969	4.20001	4.59247	4.48464	4.66616	4.77731	4.42189	4.5397	3.94722	6.389	6.38918	4.81933	3.85209	3.6607	3.74655
'CAMTA1'	4.93104	5.94049	5.79028	4.4112	4.2374	5.27865	5.67047	5.17588	5.539	4.87107	4.4723	6.40399	6.59089	3.13168	2.03758
'CAMTA1'	5.62644	2.92992	3.37003	5.28757	4.82771	4.66032	4.84165	6.16266	6.10198	5.73409	4.67073	5.72058	5.1684	6.27938	6.08256
'PARK7'	3.83783	4.06386	3.56014	4.02476	3.77627	3.49939	3.59322	3.79159	3.83952	6.40764	6.45854	4.20924	3.92462	4.71341	4.93087
'SLC45A1'	3.82391	3.21348	3.63853	1.60261	2.40158	2.82184	3.37378	5.16098	6.10198	3.10877	4.09425	5.19712	5.08296	3.4203	3.74655
'RERE'	5.24158	3.33678	4.44502	5.60866	4.7164	4.3806	4.30246	5.39082	4.66743	5.21611	4.06709	5.0752	5.67398	6.82764	6.89495
'RERE'	2.2037	3.43183	2.9942	2.60699	2.72103	1.99572	1.66489	2.24907	2.114	5.85102	6.521	2.24985	2.36163	2.77049	3.56918
'RERE'	3.91805	4.09591	4.17635	4.4112	4.50531	4.59827	4.36341	5.16398	4.39049	6.44747	6.87669	3.8771	3.89729	2.96236	4.50709
'SLC2A5'	3.06681	4.53215	3.17152	3.19341	3.7213	3.87822	3.89111	3.70237	3.83952	6.5286	6.34898	3.24058	3.70946	2.77049	4.29523
'H6PD'	5.41965	4.9248	3.82882	5.11309	5.22118	4.98204	4.86284	6.42292	6.0056	6.80502	6.76915	5.31463	5.27063	6.34974	7.13699
'SLC25A33'	2.22	3.81305	2.8045	1.2918	2.07775	1.63513	2.70812	3.44125	3.13215	5.71289	5.64102	2.47625	2.36163	3.5455	2.50038
'SLC25A33'	4.11477	4.76353	4.49694	3.60918	3.30116	3.59413	3.69157	4.03499	4.22914	5.61067	5.63944	4.49818	3.43528	3.13168	3.13157
'CTNNBIP1'	5.40943	2.36119	2.85321	6.1547	5.36247	4.5647	4.5052	5.77542	5.43183	5.62572	5.33672	5.49623	5.23313	6.14732	6.40684
'KIF1B'	0.771486	2.55968	2.10654	1.01326	2.07005	1.67216	1.50838	1.5098	1.07699	5.17685	4.75268	1.33428	2.33898	1.55637	1.35207
'PGD'	5.36976	3.46759	3.71728	5.23454	4.27268	3.88202	4.28163	5.53806	5.23335	6.49237	6.05131	4.97407	4.60584	5.31552	5.37059
'CORT'	2.70083	2.91221	3.44175	3.34571	3.33883	3.65942	3.11488	3.83309	2.93693	6.30867	5.96842	3.37724	2.13689	3.2832	4.29523
'DFFA'	3.10382	3.70873	4.56174	3.83188	2.70158	2.89491	3.56737	3.15408	3.13215	5.73409	6.09693	4.05859	4.82491	3.13168	3.56918
'TARDBP'	4.6026	5.07204	5.22396	4.08165	4.49343	5.21959	5.17206	4.90408	4.78823	3.16561	3.7892	4.00228	4.21422	2.28755	3.56918
'AGTRAP'	4.70317	3.46759	3.21217	4.30949	3.73744	4.34793	4.28163	5.63125	5.60627	5.00113	3.12159	5.24064	5.20077	5.93488	4.85549
'MFN2'	4.65058	5.40529	6.26115	4.50621	4.88541	5.38707	5.47327	4.89436	5.92885	3.8969	4.77901	4.82716	4.94908	2.77049	4.40505
'PRAMEF20'	2.94028	2.55968	3.21339	3.38048	2.76776	3.06925	3.21755	3.68104	1.07699	5.32683	5.10713	2.82497	2.73563	4.3513	4.04682
'PDPN'	3.71563	3.46759	3.44264	3.48345	1.10309	3.51038	3.89111	5.22067	5.31604	3.52838	3.27932	4.00228	3.27608	6.40035	6.04912
'PDPN'	5.58429	4.24422	3.93506	5.64057	4.93878	4.96168	5.13466	6.67888	6.29782	6.01277	5.21977	5.69961	5.20269	6.79017	6.35305
'PRDM2'	5.4099	4.47347	3.66116	5.91604	5.37017	5.19814	5.6053	6.87872	6.64035	3.98315	4.83803	6.03702	5.58886	5.41733	5.6636
'TMEM51'	3.64694	3.55565	2.58887	2.01984	3.61646	4.05891	4.42189	3.71821	2.44322	4.75231	4.92189	3.7194	2.61347	1.55637	3.74655
'TMEM51'	5.47371	4.59529	3.97896	5.23514	5.47968	4.67098	4.63691	5.56537	5.95489	5.97135	6.58991	3.82244	2.36163	5.68565	5.94388
'FHAD1'	2.85515	4.11431	3.57235	1.26878	2.86657	2.63664	3.56737	3.49601	3.94722	5.87117	5.58388	2.04706	2.13689	2.28755	2.03758
'CELA2A'	4.37057	4.24422	3.64283	4.30949	4.24266	4.15458	4.36023	4.78006	6.14785	3.94185	3.27135	2.97209	3.43372	2.96236	3.56918
'DDI2'	3.34841	5.12644	5.07409	3.04294	3.56233	4.10013	4.68325	2.12149	2.71109	3.87178	2.53108	4.61336	5.56611	1.9678	3.36691
'ZBTB17'	4.29224	3.33678	4.6057	4.27236	3.93618	3.97393	3.80997	5.36921	6.07848	5.77469	5.07922	4.3631	3.85209	2.54914	3.90449
'FAM131C'	3.87555	5.46056	5.3986	3.04294	4.08672	4.72118	5.40078	4.38273	4.31207	4.14295	5.71413	3.82244	2.39699	3.13168	3.74655
'CPLANE2'	3.99409	5.0003	5.03668	3.60918	4.57703	4.45522	4.84165	3.31849	3.30408	3.47043	5.07628	3.14267	2.34921	3.13168	2.50038
'CPLANE2'	5.30422	6.10564	5.54218	4.48464	5.48535	6.43768	6.87319	3.8799	4.04744	3.98832	3.41033	4.94298	5.67962	2.77049	3.36691
'MFAP2'	4.37565	4.96288	4.1781	4.61027	4.1351	4.68834	4.77584	5.54781	4.66743	4.93204	1.67866	3.50206	2.83791	5.48141	6.01489
'ATP13A2'	6.43323	6.97469	6.84963	5.24536	6.08274	6.83737	6.86786	5.87429	6.14785	6.05236	7.61481	5.55505	5.90837	4.12925	4.29523
'SDHB'	4.85095	3.91351	2.6778	4.48464	4.71635	4.38479	4.68325	4.55562	4.5356	4.88758	5.38904	5.19712	5.09137	6.02364	6.01489
'PADI6'	6.35649	5.20564	3.62975	6.32078	6.57536	6.16814	5.8162	5.60989	4.39049	6.67431	6.8229	5.72058	5.91196	6.95724	6.43301
'RCC2'	5.12436	3.07866	3.83478	5.27364	4.81944	3.84402	4.02911	5.84482	5.35568	6.42515	5.57683	4.77053	4.87287	5.65818	5.47501
'ACTL8'	7.42332	6.62432	6.18171	7.10302	6.24595	7.0512	6.63956	7.99374	7.76407	7.41476	6.63012	8.21028	8.49538	8.37909	8.36035
'PAX7'	6.32305	6.37384	5.71276	5.33872	6.25071	6.19978	6.65623	4.50331	3.72312	5.74195	6.82043	5.42093	5.64063	5.38418	3.90449
'IFFO2'	5.71569	6.45108	6.95033	4.55147	5.54649	6.08904	6.51413	5.15675	5.31604	4.92894	5.26519	4.81933	6.1288	3.95963	5.07075
'UBR4'	4.24583	5.0003	5.18982	3.72482	3.26221	4.78148	4.58864	4.52751	4.46487	3.73352	4.01887	4.05859	4.10795	3.5455	1.35207
'UBR4'	2.32512	3.17791	4.40834	2.01984	2.45283	2.28361	3.37378	3.01735	2.114	5.97553	6.20002	3.08961	2.77977	2.96236	3.13157
'UBR4'	1.26735	3.19529	2.70349	3.00861	2.53206	3.34705	3.56737	2.92371	2.44322	5.52524	5.27825	1.74393	2.2178	2.28755	2.03758
'CAPZB'	2.98986	4.25643	2.92841	4.02476	2.69679	1.44671	2.96562	3.93874	2.93693	5.34905	5.20245	3.10559	2.49667	3.13168	3.13157
'CAPZB'	4.94105	4.36339	3.30076	5.27265	4.44915	4.18343	4.0176	5.82538	5.05221	5.66052	3.73636	4.86531	3.67942	5.73906	5.94388
'OTUD3'	4.32407	4.26355	3.99584	4.37393	4.53458	4.23032	4.47808	5.03512	4.5356	6.73666	6.84174	5.0829	4.9021	4.54369	3.90449
'PLA2G5'	5.178	3.46759	4.45933	5.51767	4.52523	4.08298	4.64292	5.91783	6.1251	6.22945	5.42061	5.915	5.25152	6.04501	5.90703
'PLA2G2C'	5.47969	4.65248	2.55552	5.48523	4.56216	4.74441	4.73029	5.34793	5.39425	5.90664	5.20456	5.04128	5.04624	5.86452	5.6636
'VWA5B1'	3.59041	3.97153	2.9942	3.61784	3.53798	3.67787	4.0176	4.57246	3.83952	3.80538	3.56351	4.86653	4.10004	6.888	6.6493
'VWA5B1'	4.1452	3.81305	3.63853	4.30949	3.72914	2.80589	4.0176	4.59465	3.5965	5.37419	4.22224	3.80041	4.38028	5.9118	5.3154
'HP1BP3'	3.06023	3.21348	2.70676	2.91025	2.75286	2.61462	3.69954	3.20109	4.5356	5.89028	5.86823	2.04706	1.61906	2.96236	3.56918
'HP1BP3'	1.38128	3.70873	4.23912	2.60699	2.68117	1.78204	2.22953	2.07563	4.72909	5.51637	6.06679	2.26416	1.3083	2.28755	1.35207
'EIF4G3'	3.02098	4.86665	5.8789	3.38048	4.48132	4.41985	4.97457	3.52007	4.46487	2.57664	4.87647	3.08961	3.19158	0.978612	1.35207
'EIF4G3'	3.74934	2.81505	3.3022	3.47746	1.67869	3.63722	2.89863	4.56183	2.71109	3.62453	3.66756	4.97926	3.84751	5.27992	5.42375
'ECE1'	4.6026	5.21819	4.91479	3.60918	4.20755	5.29735	5.06882	4.46372	6.76334	3.43496	3.20943	5.04227	5.28152	4.65902	5.3154
'NBPF3'	4.13489	2.76407	1.35421	3.95265	3.39111	3.85255	2.90933	2.76048	2.93693	3.87928	3.51654	4.43695	4.65884	4.60251	4.50709
'ALPL'	3.00004	3.70873	4.22283	2.83001	2.8334	3.69054	4.06019	3.74573	4.89968	3.43496	3.22989	2.26416	2.20394	3.76738	2.03758
'ALPL'	5.14998	4.53215	4.38363	4.93552	4.26297	4.30672	3.48767	5.01255	4.60302	5.48345	4.37221	4.37709	4.03055	6.40035	6.3802
'LUZP1'	4.99185	4.24422	3.74975	5.52037	4.45147	4.59765	4.69523	5.43659	2.93693	5.30514	4.42573	5.608	5.18423	5.9118	5.94388
'TCEA3'	3.05313	4.11431	3.93506	3.38048	3.16198	4.07535	3.35396	4.05038	4.04744	5.95426	7.68878	3.26525	2.83791	3.5455	3.90449
'TCEA3'	3.69706	5.138	4.89649	3.91608	3.83318	4.24576	4.47808	6.37409	6.8352	6.58683	7.14811	3.54232	3.81531	3.13168	4.77596
'CNR2'	4.13392	5.07204	5.81407	3.02312	4.2692	4.17386	5.05684	4.49694	4.60302	3.98455	5.32944	3.14267	3.67525	2.96236	3.56918
'GRHL3'	6.94079	5.44062	5.93993	6.59598	5.53287	5.91337	5.47327	5.77076	5.09967	6.09465	5.30745	7.23183	7.34167	8.01235	7.6971
'GRHL3'	3.92527	3.17791	3.8233	3.61784	3.58568	3.34234	2.79912	4.03499	3.83952	6.81391	6.67472	3.63357	3.04268	3.86671	4.77596
'NIPAL3'	4.13502	5.63887	6.22374	3.34571	4.21796	4.57436	4.93161	4.55092	5.79109	3.68009	2.97521	4.46893	5.13761	2.77049	1.35207
'CLIC4'	4.47135	5.07204	4.03322	4.55786	3.72837	3.87023	3.97813	5.16739	4.60302	4.64552	4.55351	4.51907	4.96669	6.57206	6.48395
'CLIC4'	3.61487	5.0531	3.12764	3.65383	3.55876	3.1224	2.48858	4.24452	3.83952	7.08279	7.25237	3.14267	3.70852	4.04694	4.69178
'MACO1'	2.37213	3.46759	2.81964	2.20815	2.58287	2.38681	2.79912	2.15737	3.30408	5.30062	5.62587	3.26525	2.2178	2.77049	3.36691
'MAN1C1'	4.07024	5.54516	5.93566	3.38048	3.96551	4.83119	5.09627	4.96485	4.60302	4.80355	3.77637	3.94993	4.12378	3.2832	3.56918
'STMN1'	3.80511	2.76407	3.57235	3.81096	2.61351	3.53179	3.21755	4.39973	3.30408	3.68097	3.18854	4.95655	4.54069	5.08743	4.93087
'EXTL1'	3.79035	4.57573	5.35743	4.11232	4.54867	4.59592	4.73029	4.31505	5.39425	4.56439	5.12372	3.75815	3.2342	1.9678	2.03758
'HMGN2'	3.4582	3.70873	4.34514	4.37393	3.67073	2.63664	3.59322	3.72386	4.31207	2.43317	5.63614	3.91617	3.29151	2.77049	4.04682
'ARID1A'	4.35088	3.81305	3.99076	5.11309	4.06795	3.92391	4.06019	4.7502	5.57303	4.20162	4.10632	5.33776	5.57203	6.33247	6.20908
'PIGV'	4.53127	5.0531	4.97004	4.14207	4.24821	4.66586	5.09627	3.94181	4.66743	5.79456	6.35539	4.20924	4.13267	2.96236	4.50709
'SFN'	4.57262	2.36119	3.21217	4.93242	4.3794	4.19245	3.87019	4.43844	2.93693	4.81817	3.50165	3.48298	3.20626	5.38418	5.13591
'KDF1'	4.60577	3.43183	3.38126	4.37393	4.35646	4.30812	3.69157	4.80366	4.31207	6.23321	5.01755	4.70382	4.03503	5.73906	5.61871
'SLC9A1'	4.63602	5.68901	6.44754	4.25582	4.19292	5.32419	5.37809	4.50789	5.67054	2.95822	4.92189	3.82244	4.54581	3.86671	4.50709
'TMEM222'	4.15927	4.25643	3.63853	4.14207	3.65775	4.15148	3.87019	5.43455	3.94722	4.59777	3.75181	5.56699	5.40294	6.04501	5.79044
'GPR3'	3.7201	2.92992	2.44554	4.04486	3.25025	2.69225	3.37378	4.45577	4.46487	4.37113	3.29937	4.74654	4.28435	4.76582	5.47501
'FGR'	4.6558	4.36339	4.59301	4.08165	4.2176	4.83453	5.06882	4.57186	5.05221	5.27103	5.34198	4.32328	3.62925	3.5455	1.35207
'IFI6'	2.32806	2.32911	3.3022	2.83001	2.37231	2.90478	3.06688	3.23499	1.07699	4.86358	4.56265	2.01542	2.10817	2.77049	2.50038
'XKR8'	1.00588	1.40881	3.13464	1.01326	2.21279	2.12152	1.91355	1.39778	2.114	5.37309	5.02982	1.93253	1.66808	1.55637	2.85022
'EYA3'	5.29239	4.84513	4.30172	5.17949	4.05484	3.9477	4.28163	6.45556	5.60627	7.46811	5.53863	5.76162	5.38331	7.17636	6.60396
'EYA3'	5.20624	3.81305	4.11479	5.02558	4.34048	4.24955	3.69157	5.51096	3.45769	6.10126	5.26579	5.42093	5.09178	6.55727	5.70713
'MED18'	4.71621	2.92992	3.57235	4.83282	4.30391	4.17386	4.77584	4.85064	4.22914	5.61067	4.06253	5.13888	5.61011	6.64383	5.90703
'RCC1'	3.69706	2.81505	2.27098	3.02312	4.62392	3.06925	3.69157	3.20109	1.68673	2.98818	4.85755	2.72998	2.63731	1.9678	3.36691
'GMEB1'	1.64085	3.17791	3.35316	1.2918	1.81326	1.84325	1.43451	2.62976	2.93693	4.69966	4.90992	2.01542	1.33731	2.28755	3.90449
'YTHDF2'	5.45778	6.92793	6.99833	4.50621	6.41742	6.46721	6.8503	6.30649	7.40654	4.3741	5.14968	5.39508	5.61578	4.04694	4.50709
'NKAIN1'	5.94581	5.20564	4.13041	6.32985	5.46148	5.46122	5.23314	7.25309	7.0437	6.45531	5.81301	6.67281	5.68359	6.92304	6.73591
'SERINC2'	1.1966	2.32911	3.32522	3.34571	3.22545	3.32885	3.7985	3.50743	2.93693	4.37903	2.72962	3.22778	2.03764	0.978612	3.56918
'TINAGL1'	4.84842	4.24422	4.73717	4.41747	4.10084	3.0044	3.59322	4.12047	4.14115	4.3158	4.0967	5.04128	5.23517	6.08681	6.23904
'PEF1'	6.23721	6.87927	6.969	5.27364	6.27986	7.27885	7.39201	6.86377	7.70391	5.31077	5.55435	6.23942	6.52563	4.91251	5.47501
'SPOCD1'	3.92057	3.97153	4.07874	4.66921	3.51611	2.62637	4.0176	4.95703	3.94722	5.33394	2.86664	5.0829	3.93196	5.54277	4.60239
'PTP4A2'	4.28986	4.09591	3.82864	4.01859	3.14325	3.93137	4.13784	4.2069	4.04744	6.1832	6.14312	4.26738	4.12957	3.5455	4.85549
'PTP4A2'	4.69482	5.59472	5.47729	5.12226	4.90868	5.1259	5.34573	4.71905	5.39425	4.89604	5.56519	4.47903	4.4025	1.55637	5.13591
'KHDRBS1'	2.722	4.13354	4.56242	3.34571	2.82839	3.90472	4.0176	1.99715	3.30408	2.91641	3.67705	3.26525	4.08856	0.978612	2.03758
'TMEM39B'	4.06004	3.17791	2.58598	3.91608	3.3719	3.05572	2.13941	4.61819	4.04744	7.02715	7.29428	3.37822	2.83077	4.41832	3.74655
'FAM167B'	3.89765	4.13354	4.04092	4.4112	3.8718	3.03868	4.53225	5.41523	4.95234	6.83005	6.64579	3.91617	4.12139	4.81639	5.42375
'MARCKSL1'	5.23285	5.07204	4.08951	5.72633	4.74296	4.41106	4.68325	6.15797	6.43366	6.7632	5.76335	5.95093	4.51631	6.85209	6.23904
'MARCKSL1'	4.05828	4.65248	4.97004	4.87	4.27654	4.81407	4.58431	5.26291	5.76188	8.17368	8.27691	4.37709	3.6742	4.28102	5.19826
'ZBTB8B'	4.987	5.48742	5.68874	3.47746	4.7712	4.91935	5.24405	3.53962	3.45769	3.79194	3.88624	3.61694	3.66184	3.13168	3.13157
'SYNC'	2.8374	4.24422	2.70349	3.04294	3.28391	3.31907	3.37378	3.83019	3.5965	5.68251	5.5801	3.00871	2.33898	4.04694	4.50709
'TMEM54'	3.28822	4.7608	3.63853	3.38048	3.09242	2.84244	3.47858	3.92534	2.93693	6.5452	7.23005	3.58065	2.91481	2.77049	4.17637
'RNF19B'	4.9155	5.44062	4.81459	4.90529	4.36223	4.98195	4.7576	5.74648	4.31207	5.86949	4.65283	5.82284	5.23604	7.10696	6.81762
'RNF19B'	3.64475	4.13354	2.81824	4.04486	3.15498	3.84504	4.36023	3.99883	3.94722	6.77515	7.04414	3.37822	3.66184	2.96236	1.35207
'AK2'	4.8702	4.47347	5.14284	4.93974	4.22862	4.94803	5.17206	5.02367	3.30408	6.55256	7.09561	4.57425	4.39369	3.95963	4.50709
'AZIN2'	9.102	6.95142	6.65868	9.51079	9.6428	8.55429	8.29283	9.30398	8.83974	8.87864	7.98471	8.66495	8.31648	9.38742	9.80389
'ZMYM1'	5.87009	5.14039	4.53906	5.48523	5.03552	5.22622	4.88733	6.15994	6.5407	6.44612	5.60925	5.1697	4.66655	7.15687	6.93212
'SFPQ'	1.63762	3.91527	1.69555	2.41819	2.347	1.18132	3.11488	3.24649	2.114	5.77415	5.8626	1.93253	2.13689	0.978612	1.35207
'ZMYM4'	3.52183	4.53215	4.07935	3.48345	3.65866	3.74927	4.0176	4.58681	5.92885	3.89476	4.02513	4.373	3.48382	1.9678	4.04682
'NCDN'	4.79286	4.86665	4.85882	4.27295	5.11104	5.59051	5.37809	4.27389	4.04744	4.58567	5.59702	4.6598	4.66663	3.13168	2.85022
'NCDN'	4.18592	4.24422	5.21657	3.77465	4.19601	4.40779	4.19906	4.29906	4.39049	7.29033	7.43042	4.0854	3.82543	3.76738	5.79044
'COL8A2'	6.19112	5.36631	3.77224	6.21586	6.1442	5.34217	5.55393	7.41006	6.5407	6.68072	5.53235	5.84159	5.9774	6.55727	6.3802
'SH3D21'	3.8871	4.40087	5.31432	2.73082	3.87457	4.81412	4.19906	2.75675	2.114	3.87178	3.49135	3.22778	2.60058	1.55637	2.03758
'CSF3R'	6.28678	6.31507	6.42131	6.07147	7.2846	6.55653	6.88544	6.81843	7.57552	7.45292	8.46159	5.76168	5.82741	5.41733	5.07075
'SNIP1'	3.88122	3.65377	3.63179	3.95265	3.34393	3.39602	2.96562	4.04955	3.83952	5.8031	5.64837	4.01925	3.94036	5.00262	4.60239
'GNL2'	2.52465	4.40087	3.73983	1.60261	3.33885	2.83347	3.56737	4.06034	4.22914	5.03652	5.53385	2.86102	2.2919	3.76738	3.90449
'EPHA10'	3.92281	2.76407	4.1781	3.44189	4.45801	3.82083	3.06688	4.5614	5.09967	5.88846	4.91479	3.24058	4.36747	3.95963	4.29523
'MTF1'	4.65822	4.40087	4.49667	4.83282	5.0399	4.27223	4.7457	6.20396	6.377	5.69263	5.7788	4.373	4.2131	2.28755	4.85549
'UTP11'	3.80778	3.46759	3.55964	2.73082	3.76861	3.57487	3.78364	2.72217	3.72312	5.99612	6.58198	3.10559	3.27014	3.76738	4.04682
'MACF1'	4.57923	4.78045	4.68481	4.90529	5.14533	5.26223	5.55393	5.00034	5.60627	3.30685	4.47807	4.37709	3.34572	3.95963	3.13157
'MACF1'	1.27126	1.80023	2.70676	1.93326	2.2071	1.16327	2.70812	2.54214	2.114	5.83455	6.17223	1.52515	1.33731	3.95963	2.50038
'MACF1'	3.34993	4.32441	3.63921	3.83188	3.97952	3.61486	4.10245	5.06764	5.14562	6.31789	6.49428	4.94298	4.82888	4.41832	3.74655
'MACF1'	4.0988	3.19529	2.8045	3.56834	2.94711	3.92815	3.7985	4.7375	5.09967	3.79219	3.43751	4.82835	5.23583	4.86525	5.13591
'MACF1'	5.87054	5.2255	4.81903	4.97975	4.50478	5.56268	5.01629	5.74189	5.73207	4.81924	4.33803	7.00804	7.12122	7.01251	6.58074
'MACF1'	3.29683	3.99064	2.46671	3.16444	2.34578	2.71664	3.97813	5.3388	5.90233	3.18743	3.96688	2.72998	2.33898	2.54914	3.13157
'MACF1'	5.48007	4.13354	3.77437	5.38811	6.11456	4.66586	5.06882	5.09134	3.5965	4.18548	5.12264	4.74768	4.63081	6.48094	6.32538
'TRIT1'	4.0384	4.67123	4.65043	4.25582	3.7701	3.82083	4.47355	5.03154	5.539	4.74137	3.68285	5.80152	6.05557	6.02364	6.17847
'CAP1'	3.80837	3.43183	5.14284	3.16444	2.93855	3.95925	4.21153	5.2968	6.27733	4.1691	3.39147	4.72002	4.20004	3.4203	2.85022
'RLF'	2.51472	2.32911	3.44175	2.60699	3.26221	3.43938	2.39431	3.71821	3.72312	5.14082	5.52589	2.5098	3.03395	3.4203	3.74655
'CTPS1'	4.14004	4.25643	3.21217	4.66921	4.26878	3.96308	4.06019	4.66375	5.09967	3.69067	3.28346	4.23592	3.19158	1.55637	3.13157
'CTPS1'	8.20934	6.66018	5.62394	8.4243	8.12302	7.53091	7.54236	7.99615	7.55012	8.02388	7.61858	8.31048	8.47978	8.62943	8.71511
'FOXO6'	4.93845	3.45036	3.37003	4.79671	3.55818	3.74927	3.59329	4.90389	4.66743	4.39775	1.926	5.23359	4.42521	6.26124	6.55715
'EDN2'	4.33193	6.07493	5.40053	3.72482	4.38264	5.65123	5.47327	4.14841	5.09967	4.67867	3.88453	5.04227	4.62406	3.13168	3.74655
'EDN2'	3.86136	3.81305	4.04354	3.04294	4.2124	3.70467	4.06019	4.81975	5.57303	4.26052	2.25622	3.24058	3.09585	4.65902	5.13591
'EDN2'	3.22194	1.39612	2.81964	3.73453	2.73101	3.31631	3.11488	3.654	4.14115	3.47043	3.21957	3.26525	3.55724	5.76504	5.3154
'HIVEP3'	4.37035	5.09184	5.72789	3.81096	4.1351	5.1223	5.40078	3.82321	2.93693	4.06439	4.5602	4.00228	4.52016	3.13168	3.74655
'FOXJ3'	3.84553	4.36339	4.1578	3.48345	3.92454	3.60693	4.17225	3.93874	2.44322	5.12873	5.33775	4.00228	2.5404	1.55637	2.03758
'YBX1'	3.98358	2.36119	1.69887	4.67929	4.50994	3.55032	4.36341	4.45502	4.46487	4.47297	4.9093	4.90248	4.0171	4.54369	3.74655
'FAM183A'	3.18936	3.91351	4.40834	3.2765	3.31017	3.05282	4.0176	4.12521	1.68673	5.50265	5.33369	3.10559	3.28841	3.95963	4.60239
'TMEM125'	4.5694	6.08553	5.92885	4.61027	4.30679	5.11173	4.9449	4.52959	5.19015	5.35525	5.68588	3.80041	2.31294	3.86671	3.56918
'HYI'	6.6552	4.84513	4.8845	6.32985	5.94764	5.73692	5.2085	6.82176	6.5059	5.97939	5.87662	6.12759	6.31849	7.48852	7.65326
'PTPRF'	5.58446	6.80331	7.05326	4.64171	5.08714	6.07114	6.52635	4.96362	5.60627	4.77845	4.62065	4.95655	4.52046	3.76738	5.19826
'PTPRF'	4.78988	5.97758	5.10305	4.45949	4.37311	5.61467	5.69307	4.64018	5.81971	4.60609	4.88716	3.72335	2.94754	3.5455	3.74655
'KDM4A'	4.62582	5.32791	4.8625	3.60918	3.43223	4.52062	5.06882	4.96154	4.22914	4.73327	4.26589	4.56752	3.58627	0.978612	3.56918
'IPO13'	3.57244	5.26807	3.9358	3.2765	4.24525	4.26329	4.21153	5.67973	6.29782	4.07909	3.69073	3.48298	3.85209	3.76738	4.29523
'SLC6A9'	4.95267	5.2255	4.95936	3.81096	5.11884	5.40503	5.47103	4.52605	5.60627	4.90199	5.67111	4.08444	4.5914	3.13168	2.03758
'SLC6A9'	4.58995	3.17791	2.27247	5.03841	4.79334	3.69681	4.36341	4.87783	3.72312	4.81817	4.03204	3.82244	2.31294	4.65902	5.0025
'PTCH2'	3.27099	3.21348	2.70349	3.44189	3.39111	3.26651	3.11488	3.26217	3.5965	5.84624	5.6693	4.42896	4.14299	4.60251	4.04682
'UROD'	1.99268	3.21348	3.44175	3.02312	3.14251	3.31145	4.0176	3.84649	3.45769	4.04663	5.56262	2.24985	2.60058	2.96236	4.17637
'AKR1A1'	3.39696	4.11431	1.35421	3.24146	3.57086	2.84244	3.89111	4.57082	4.72909	5.53585	4.17892	3.14267	2.99008	4.86525	4.50709
'PIK3R3'	2.01694	3.17791	2.83017	2.60699	2.96477	2.40941	0.942948	3.37072	2.71109	5.93964	6.29566	2.47625	2.43429	0.978612	2.03758
'RAD54L'	1.91525	3.17791	2.04022	2.34308	2.24993	2.04743	0.942948	2.88647	3.83952	3.80538	1.57412	2.5098	2.06704	3.13168	2.85022
'CYP4B1'	5.15773	5.25706	5.99109	4.25582	5.36808	5.55167	5.73069	4.2259	3.45769	4.44844	6.22206	3.91516	4.04157	4.12925	3.74655
'CYP4A11'	3.75	3.33678	3.47133	3.56834	3.36967	3.99346	3.69157	3.98745	4.46487	2.64249	2.30758	4.78803	5.52233	3.2832	4.93087
'CYP4A11'	5.79921	6.15674	6.04714	5.45205	6.33694	6.47408	6.53849	5.29249	6.19232	4.76927	5.95265	5.40964	5.50082	3.76738	3.74655
'CYP4X1'	4.63713	4.11431	4.57885	4.78032	6.21359	4.93799	5.15925	4.16812	3.83952	4.06894	4.18272	4.24889	3.59348	2.28755	3.56918
'PDZK1IP1'	5.55807	4.53215	4.1744	5.58709	4.52406	5.19988	5.17206	6.11654	5.57303	7.0711	5.51937	5.56699	4.96127	6.72549	6.01489
'PDZK1IP1'	5.01313	3.635	4.08854	4.86748	4.11818	4.29539	4.02911	5.29061	5.05221	5.48528	4.15005	5.30387	4.28435	6.27938	6.2684
'FOXD2'	3.62375	5.07204	4.2093	2.41819	3.53048	4.38188	4.06019	3.34883	2.114	3.53753	2.88514	3.08961	2.08622	3.13168	3.56918
'TRABD2B'	5.41548	6.62813	6.32636	4.41747	4.47461	5.87957	6.01923	5.04821	4.04744	4.55779	4.33413	5.56699	5.76445	5.20598	4.50709
'TRABD2B'	6.79381	7.80984	8.30817	6.2122	6.59022	7.48315	7.40777	6.06763	7.41594	5.41728	6.22734	6.63135	6.18461	5.97994	5.94388
'TRABD2B'	4.15905	6.50392	7.25358	3.81096	4.21796	5.1686	5.76824	4.32508	1.68673	3.79194	3.80301	4.61336	5.21206	4.20713	4.17637
'SLC5A9'	4.94306	5.40529	5.47482	3.77465	4.91258	5.32787	5.60762	4.7442	5.70164	2.53983	3.75233	4.30609	4.02299	4.04694	3.36691
'SPATA6'	3.50378	4.64386	4.23912	3.88354	3.12481	3.89819	4.19906	3.46505	4.04744	2.04323	2.55492	3.37822	3.57868	0.978612	2.85022
'SPATA6'	4.51957	4.20001	4.25642	4.72096	3.64881	4.31377	4.0176	4.97475	5.27529	5.2174	4.19051	6.02722	5.36071	6.5867	5.0025
'BEND5'	4.08057	3.70873	3.13464	3.83188	2.75049	3.00479	3.59322	4.80733	3.30408	4.20288	3.56074	4.90578	4.55788	5.24342	5.19826
'BEND5'	5.63704	5.68901	5.90994	5.33872	5.77236	6.10337	6.29429	4.96132	4.66743	4.4509	3.61368	4.0854	4.46865	4.04694	4.40505
'BEND5'	5.15333	6.05044	5.60444	4.41747	4.96592	5.9053	5.86275	4.36004	3.83952	4.13642	4.36773	4.20924	4.23891	3.6607	3.36691
'BEND5'	6.64966	7.15965	6.20465	5.93324	6.01346	7.19484	6.64051	5.71947	6.0546	5.86191	5.68283	7.24439	7.42135	4.20713	5.37059
'ELAVL4'	3.50324	4.86483	4.89653	4.04486	3.2873	4.94888	4.97457	5.63816	6.71844	3.94365	3.31967	5.40964	5.59594	6.29729	6.69326
'DMRTA2'	3.29683	4.67123	4.11512	3.60918	3.53432	3.20864	3.89111	4.5614	2.44322	6.39415	7.21633	3.7194	3.38971	3.95963	3.74655
'DMRTA2'	3.58222	3.65377	4.13041	3.48345	2.28654	3.41773	2.70812	3.8799	2.93693	3.5291	2.43545	4.78797	4.22218	6.02364	5.07075
'DMRTA2'	2.14809	2.91221	3.21339	1.26878	3.23582	1.99572	2.48858	2.50578	1.07699	4.72639	5.19817	2.47625	2.03764	0.978612	3.13157
'DMRTA2'	1.77201	3.17791	2.70676	2.41819	2.97731	1.54248	2.41733	2.75675	1.07699	5.15304	5.38274	2.86102	2.92956	2.28755	1.35207
'DMRTA2'	2.80623	3.45036	4.10329	3.04294	2.16158	3.38816	3.21755	3.00546	3.72312	6.10694	6.37922	2.47625	2.43429	2.96236	2.50038
'DMRTA2'	4.06004	3.07866	4.29407	3.95265	4.1521	3.98087	3.80997	4.59801	1.68673	5.7129	4.87374	3.94993	4.17424	3.5455	4.40505
'RNF11'	4.11664	4.24422	3.9408	3.93154	4.38018	4.46109	4.47808	3.40117	2.44322	5.33394	5.61743	3.58065	3.04268	1.9678	4.29523
'RNF11'	5.81375	6.72314	6.41657	5.56519	5.89519	6.29446	6.22489	5.67431	6.84915	5.59774	6.03115	5.11586	5.29125	4.12925	3.74655
'OSBPL9'	6.85848	5.66264	4.75798	6.82993	6.28599	6.00734	5.89759	7.05303	6.0546	7.05477	6.14424	7.09986	7.07454	7.84583	7.97153
'OSBPL9'	3.32351	4.9248	3.82882	4.16309	4.76273	3.7884	3.87019	3.75796	2.93693	4.94186	5.31072	3.24058	2.08622	3.6607	3.74655
'NRDC'	4.27273	3.91527	3.35316	4.59535	3.81724	4.52062	4.53225	5.79739	6.17026	4.73086	3.39147	6.21007	5.81426	4.71341	5.47501
'NRDC'	2.92148	4.65248	3.81094	2.34308	3.76786	2.7217	3.27555	3.68704	3.72312	6.02	6.31877	3.14267	3.89513	2.28755	3.74655
'ZFYVE9'	2.14585	2.91221	3.11209	3.04294	2.45283	2.33635	3.59322	2.99464	3.30408	6.00058	5.9377	1.52515	2.60266	2.96236	3.36691
'COA7'	4.27922	4.65248	3.86936	3.73453	3.93099	4.11299	4.17225	4.94377	3.94722	4.69903	3.44188	3.83932	2.16149	5.79056	5.90703
'COA7'	5.8004	4.9248	4.45221	5.69186	5.53981	5.1045	5.31263	5.21666	2.93693	5.71094	4.74429	5.76892	6.57724	6.64383	6.3802
'SCP2'	4.99065	4.53215	4.13423	4.36124	5.01249	5.14509	5.66711	5.98167	6.89022	4.52094	4.19051	3.37724	4.43058	3.6607	4.04682
'GLIS1'	4.655	5.49384	5.38875	4.55786	3.79228	5.14866	5.24433	4.73315	4.31207	6.82973	7.11204	5.0829	4.82853	5.63018	4.69178
'GLIS1'	3.49861	3.21348	2.44788	3.73453	2.2894	2.88128	3.25013	4.24697	2.93693	4.37903	2.86664	4.51907	3.86746	5.35026	4.04682
'YIPF1'	1.45702	4.47347	3.44175	3.34571	2.71767	3.50428	3.06688	3.07953	2.93693	6.56264	6.19449	3.10559	2.20394	3.4203	4.04682
'LDLRAD1'	4.4361	5.19323	5.82335	4.54882	3.07251	5.23409	5.0962	4.45249	4.78823	5.28753	5.44977	4.37709	4.37419	3.2832	3.56918
'LEXM'	5.15615	6.19868	5.54218	4.78032	4.96315	5.09463	5.58632	5.93665	5.70164	7.31473	7.73104	5.63901	5.70056	5.84029	5.37059
'DHCR24'	5.37199	6.35937	6.08143	4.54882	5.40364	6.25701	6.67698	5.16454	6.71844	4.80027	4.30082	5.19712	5.51448	4.04694	3.74655
'BSND'	5.88842	5.56338	4.6951	5.6535	4.61137	5.24578	5.09627	6.09952	5.57303	5.83655	4.22772	6.44236	5.96746	7.02332	7.02104
'PCSK9'	2.1638	3.43183	2.85321	2.41819	3.07551	2.61462	2.89863	3.25373	1.68673	4.99088	5.59384	3.14267	3.29031	3.5455	3.36691
'PCSK9'	2.98221	4.65248	4.30384	2.41819	3.32369	3.67695	3.89111	4.08558	3.5965	4.57619	5.48815	4.3631	3.27597	2.96236	4.04682
'PCSK9'	1.54889	2.91221	3.11203	1.66562	1.89334	2.13113	2.89863	3.07953	2.71109	5.99276	5.42986	1.71468	2.00184	2.28755	3.13157
'USP24'	4.22857	4.11431	3.90771	4.64171	3.33885	3.91494	4.06019	4.55934	4.31207	4.96676	3.43046	6.0949	5.60765	5.97994	5.37059
'USP24'	5.20426	5.79017	5.68874	5.49743	5.39598	5.65756	4.93161	5.3388	5.60627	6.56264	6.96587	4.6196	4.56047	3.6607	4.40505
'C8B'	6.39626	5.89147	5.0889	6.33375	5.22816	5.86083	5.47103	5.69888	5.46844	5.746	4.55554	7.16249	7.04704	7.26096	6.73591
'C8B'	3.39654	3.19529	3.7753	3.19341	2.86361	3.16247	3.35396	3.12299	3.83952	4.11993	2.81566	4.42896	4.15363	5.81564	5.19826
'DAB1'	3.37225	4.09591	3.03676	3.93154	2.58599	3.00479	1.66489	4.09947	5.19015	3.71432	3.57193	5.44632	5.17389	4.76582	4.29523
'DAB1'	5.83984	4.06386	4.17418	5.6535	5.11048	4.92432	5.15925	6.34961	5.70164	5.86295	4.58112	6.53962	6.21977	8.13198	7.90766
'FGGY'	5.48654	3.33678	3.11115	5.95671	4.7298	4.45522	4.21153	5.85849	4.14115	5.39845	3.63771	5.2992	4.85343	5.84029	5.47501
'FGGY'	4.83084	4.9248	5.39242	4.20007	5.37722	5.60871	5.73069	4.0914	5.57303	3.1017	4.43937	4.12485	3.99879	3.2832	3.74655
'FGGY'	3.57203	4.47347	3.45251	3.48345	2.58599	3.59664	3.35396	4.52605	3.83952	4.63151	2.3994	5.34195	5.53683	5.44973	5.07075
'C1orf87'	3.53657	2.32911	2.36541	3.73453	3.14325	2.89911	2.48858	3.58681	2.114	4.25588	2.72962	4.16217	3.79905	5.93488	5.57239
'PATJ'	7.10895	6.9287	6.52314	6.55508	7.45509	7.36625	7.27717	5.1887	4.39049	5.2039	6.29243	6.25033	6.63936	5.16754	5.61871
'PATJ'	4.2563	4.86483	4.98964	3.38048	3.87236	4.6584	4.88733	4.9812	6.68771	3.32388	3.8157	4.41698	4.04157	1.55637	2.85022
'L1TD1'	1.67063	2.32911	3.44264	2.38646	2.06556	2.38681	3.47858	3.18354	3.13215	5.70062	6.20226	2.5107	2.32466	0.978612	2.85022
'KANK4'	6.14444	6.38391	5.70029	5.56519	4.76185	6.2311	5.79246	4.86288	4.39049	5.73906	5.30124	7.61848	7.6403	6.38367	5.61871
'ROR1'	2.64655	3.19529	4.43718	2.34308	3.05001	2.42054	3.69954	3.32841	3.5965	5.65583	5.76909	3.08961	2.85503	3.13168	3.36691
'ROR1'	3.84998	3.21348	4.45473	4.16309	3.34393	3.31145	3.69157	3.80359	2.71109	3.98832	2.37899	4.78803	4.50329	5.48141	4.85549
'UBE2U'	3.39331	3.43183	2.93574	2.73082	2.13936	3.38455	2.89863	3.06178	2.44322	2.48033	2.79299	4.56752	4.42082	5.68565	5.19826
'CACHD1'	4.19099	2.81505	3.66094	3.88354	3.39173	2.94952	4.02911	4.33846	3.83952	4.14295	2.53108	5.74385	5.56862	5.54277	4.29523
'CACHD1'	3.61915	3.81305	4.12973	3.83188	3.69965	3.34705	3.47858	4.91983	4.72909	4.40253	2.65269	4.16217	4.85977	6.5867	6.35305
'RAVER2'	1.70593	3.17791	3.73054	3.02312	1.80694	2.57301	3.25013	3.54846	3.13215	6.83648	6.70924	2.82497	2.94187	3.13168	3.36691
'AK4'	4.52435	5.93957	6.33732	4.02476	4.92496	5.27807	5.40974	4.19124	5.27529	4.61802	5.78995	4.20924	4.62926	1.9678	2.50038
'DNAJC6'	3.51624	3.635	3.21217	2.73082	3.14086	2.90478	2.89863	4.20807	4.04744	6.0141	4.65312	3.83932	3.43372	3.86671	3.36691
'LEPROT'	5.16092	6.03121	6.37449	4.64171	4.9098	5.92264	5.61375	5.31492	5.76188	4.88952	6.00084	5.34195	5.73163	3.13168	3.56918
'LEPROT'	4.91015	3.45036	4.85039	4.55786	4.88315	4.57561	5.13466	5.77542	6.0056	7.21814	7.40019	4.61336	4.55596	5.9118	5.70713
'LEPR'	4.0102	3.97153	3.83376	3.00861	4.37924	4.54575	4.7457	3.31849	4.5356	2.82176	2.15206	3.75815	3.28841	1.9678	2.50038
'PDE4B'	3.05567	3.21348	3.11115	2.83001	3.13932	2.71959	2.96562	3.07781	3.94722	6.37031	6.72223	2.66112	3.99551	3.5455	3.56918
'PDE4B'	5.97734	4.9248	5.19638	5.98364	5.6891	5.55777	5.23314	6.26491	4.72909	7.83118	8.17923	6.20621	5.76835	6.29729	5.74939
'PDE4B'	3.20957	3.19529	2.77068	3.24146	3.34834	2.48004	2.70812	2.66345	3.5965	5.30342	5.04221	3.14267	3.82013	3.6607	4.93087
'SGIP1'	4.4848	3.99064	3.71046	4.02476	2.48061	3.43938	3.89111	4.0611	4.22914	4.64559	3.83063	5.58996	5.08115	6.40035	4.77596
'SGIP1'	6.46836	5.59013	5.56877	5.84512	5.40752	5.51793	5.47308	6.87696	6.76334	6.59652	5.02012	7.15786	6.93209	7.82745	7.76046
'SGIP1'	3.89302	3.81305	3.90771	4.87	2.9283	3.3877	3.59322	4.66964	3.94722	4.9502	3.94085	5.01464	4.85272	5.5725	5.61871
'SGIP1'	1.19203	2.81505	2.44554	1.96224	2.00872	2.13113	2.70812	3.08409	1.07699	6.09064	6.31058	1.71468	1.33731	1.55637	3.74655
'SGIP1'	4.97227	4.40087	3.87567	3.77465	4.00161	4.34178	4.47355	4.23969	3.45769	4.3158	3.18854	5.69781	5.38982	6.08681	5.74939
'TCTEX1D1'	3.39691	2.91221	2.70676	2.76412	1.10309	1.64966	1.82959	4.55562	4.39049	6.30113	5.38566	4.14865	3.85354	4.65902	4.40505
'TCTEX1D1'	3.3936	3.91527	3.30076	3.00861	3.3359	2.83636	3.59329	4.66964	5.19015	5.53585	3.71444	5.67834	4.50329	4.76582	4.93087
'IL12RB2'	4.44283	4.82326	5.25485	4.83282	4.60011	4.7613	4.53225	4.85744	4.31207	6.8651	6.8814	4.94298	4.4722	4.48236	4.85549
'IL12RB2'	3.26042	3.46759	2.70349	3.38048	4.29849	2.98166	3.06688	4.54804	4.60302	1.69634	1.4663	2.66112	3.36557	3.2832	3.36691
'SERBP1'	3.17128	3.70873	2.67865	2.91025	2.58599	3.18763	3.06688	3.20149	3.13215	5.62879	4.83476	2.72998	3.74168	2.28755	3.36691
'SERBP1'	1.25856	3.17791	2.58887	1.01326	1.59253	2.00146	2.13941	2.05673	2.44322	4.70718	4.29009	1.3597	1.51039	2.28755	1.35207
'SERBP1'	5.51126	5.6235	4.6845	5.1956	5.03403	5.83425	6.11398	5.89773	7.20429	7.12497	6.94793	5.58996	6.22981	5.44973	4.77596
'GADD45A'	5.97718	3.99064	2.92841	6.0921	5.36549	5.09024	4.17225	6.10304	5.46844	5.6497	4.72074	6.28549	5.91822	6.89977	5.61871
'GNG12'	4.57191	3.43183	2.70349	4.20007	3.76861	4.28534	4.0176	4.66375	2.71109	4.40095	3.64682	4.90578	5.21379	5.76504	5.47501
'WLS'	3.63049	4.86665	5.15418	3.72482	4.02284	4.46014	4.53218	3.7793	2.71109	3.79415	2.94353	3.72335	4.95058	0.978612	3.13157
'RPE65'	3.41685	3.81305	4.56174	4.20007	3.8026	2.00146	2.41733	3.13435	3.45769	4.0388	2.86664	4.30712	3.47613	3.2832	5.3154
'RPE65'	4.80343	3.83202	2.8931	5.38331	4.82084	4.2196	4.77584	4.61625	3.5965	5.54407	4.01887	5.0829	5.08769	5.31552	5.79044
'LRRC7'	4.98038	4.25643	1.93113	4.11232	4.95533	4.14348	4.21153	5.03513	5.50415	4.96167	4.88766	4.78803	4.41207	4.91251	4.60239
'CTH'	3.7723	4.40087	3.44264	2.60699	3.30116	2.69225	2.96562	4.82273	4.84503	3.83609	3.37879	4.00228	3.74826	5.27992	5.74939
'CTH'	4.39772	3.45036	3.83478	4.41747	3.35429	3.99706	4.47808	4.57161	4.5356	4.93824	3.15299	5.46185	5.70681	5.54277	5.07075
'CTH'	4.71552	3.19529	4.34514	4.55786	4.2374	4.35969	1.91355	4.93281	3.72312	5.11305	3.27135	5.21044	4.58529	5.63018	5.19826
'NEGR1'	4.63682	4.53215	5.10368	4.14207	3.87399	4.86581	4.30246	4.49471	3.83952	2.69189	1.85827	5.40325	4.76033	5.12804	4.60239
'NEGR1'	5.48694	3.65377	4.1578	5.33872	3.47264	4.46732	4.30246	6.19113	5.23335	5.21611	4.2534	6.99191	6.65707	7.01251	7.1048
'NEGR1'	3.94369	3.17791	4.0438	3.19341	2.93294	3.26513	2.90933	4.41302	2.71109	3.27721	2.41718	4.72002	4.36887	5.7126	5.3154
'NEGR1'	4.91799	5.44062	4.77005	4.61027	5.44657	5.446	4.93161	3.39004	2.71109	2.9181	3.61368	3.83932	3.44994	4.86525	2.03758
'LRRIQ3'	5.22308	5.90085	6.4017	4.55147	5.27299	5.93524	5.50073	4.43074	5.31604	2.39333	3.59981	4.46893	5.29768	4.20713	2.50038
'LRRC53'	3.27438	2.81505	3.65779	3.34571	2.10069	1.38427	2.13941	3.16272	2.71109	3.94406	1.51362	4.56752	4.08896	4.65902	4.60239
'ERICH3'	3.92057	3.81305	2.67865	3.19341	3.57988	3.43938	2.90933	4.03307	4.39049	2.9181	2.4418	3.67213	3.81531	5.16754	5.37059
'LHX8'	3.60145	3.74564	3.65648	3.24146	3.78317	3.87809	3.21755	3.98991	4.66743	6.2459	6.38319	3.82244	1.90704	2.77049	3.36691
'LHX8'	3.80376	5.07204	4.05007	3.19341	3.86087	4.27223	4.21153	4.20862	3.72312	6.22945	5.91723	3.37822	3.74561	3.5455	3.36691
'LHX8'	6.11321	4.7608	3.45185	6.36592	5.1704	5.70286	5.06882	6.04908	5.81971	5.56932	4.93425	6.5088	6.38337	7.15687	6.96835
'SLC44A5'	3.57867	3.07866	3.45251	3.04294	2.84831	3.12288	3.56737	4.27224	4.39049	5.87373	6.02209	4.14865	3.62925	4.12925	4.29523
'SLC44A5'	5.38985	4.40087	4.73717	5.54939	3.60018	4.96186	4.86897	6.83146	6.1251	6.141	4.62492	6.92607	6.53649	6.85209	6.48395
'SLC44A5'	5.2708	4.49296	3.83478	5.69334	5.02056	4.85525	4.13784	5.92746	5.23335	5.13991	2.86664	6.61635	6.58063	6.08681	5.47501
'ST6GALNAC3'	4.53175	4.47347	2.50324	3.61784	4.08974	4.16425	3.97813	5.08761	5.27529	4.49938	3.11166	4.6144	4.12139	6.73866	6.48395
'ST6GALNAC3'	3.04166	4.11431	4.35347	2.60699	1.99244	3.1719	4.63691	3.28957	2.44322	3.68097	1.95352	5.00857	5.6587	2.96236	3.13157
'ST6GALNAC3'	5.25413	4.86665	5.91932	4.72583	4.30391	4.68834	4.97236	5.69633	5.95489	5.65583	4.70295	6.1649	6.34123	6.67156	7.12099
'ST6GALNAC3'	1.44838	2.32911	2.10088	2.38646	1.89334	1.35685	2.61087	2.75675	1.68673	6.14128	6.54906	1.71468	1.02654	2.28755	2.50038
NaN	1.23871	2.36119	2.89687	2.60699	1.7468	1.38427	2.39431	2.07563	1.68673	5.83455	5.28096	1.71468	3.43528	2.77049	3.56918
NaN	3.52409	3.17791	1.69555	4.04486	2.97218	3.41773	3.27555	4.53233	3.30408	2.39333	2.81566	4.95655	3.90154	3.4203	4.93087
'USP33'	4.65811	3.91351	4.34383	4.66921	5.01304	4.95306	4.7457	4.33846	4.31207	4.84525	5.7297	4.32328	5.17234	1.55637	3.90449
'USP33'	3.97261	5.19323	5.59893	3.48345	4.74344	4.67062	5.2001	4.69989	5.35568	4.59413	5.71851	4.43695	2.97901	3.76738	4.04682
'GIPC2'	1.91525	3.19529	2.27247	2.34308	2.02653	1.64966	3.06688	3.55967	2.114	4.76711	4.90108	1.71468	2.31294	0.978612	1.35207
'GIPC2'	6.02228	5.6235	5.35831	5.64057	5.1906	5.86307	5.61375	4.92403	3.30408	4.91792	4.77222	5.93308	5.97242	6.69878	6.40684
'GIPC2'	4.89333	4.40087	4.47967	5.15493	4.83088	4.35001	3.37378	4.88826	3.45769	4.45768	1.51362	4.97926	5.04671	6.62976	6.91366
'IFI44'	5.44939	4.24422	4.07117	5.02558	4.54491	4.62479	4.42189	5.01865	5.19015	5.22047	4.53311	5.90055	5.78071	6.888	6.85681
'IFI44'	3.22108	3.19529	2.55552	3.47746	2.56702	2.10519	2.41733	4.48409	4.22914	3.5291	2.3994	3.50206	2.87217	6.29729	6.11525
'IFI44'	4.27541	4.11431	2.54843	4.04486	3.25986	4.04296	4.19906	5.40826	4.66743	3.68009	2.15206	4.74654	4.78277	5.51242	5.19826
'ADGRL4'	6.67861	4.9828	4.63372	7.02128	5.68276	5.34428	4.88733	7.02617	6.35761	6.52068	5.22829	6.67496	6.02338	7.63659	7.38498
'ADGRL4'	2.53327	3.635	3.93506	3.48345	3.05473	3.91292	4.06019	2.84505	3.45769	5.823	5.30646	3.10559	2.73563	3.13168	4.50709
'ADGRL4'	5.20277	4.67123	3.71046	5.12226	3.95406	4.49446	3.69157	6.05363	6.03031	5.50529	4.37341	6.17732	5.72897	6.10726	4.85549
'ADGRL4'	2.74094	3.99064	3.11203	1.96224	3.21295	2.7217	3.89111	3.0608	2.71109	4.4612	5.71413	2.92097	3.58202	1.9678	4.04682
'ADGRL4'	5.47775	6.11979	6.38035	4.90529	5.76118	5.34048	6.24258	4.40445	3.30408	4.01373	4.55651	4.93872	4.96984	3.76738	4.50709
'ADGRL2'	5.03246	5.64264	5.87209	4.20007	5.38075	6.08698	6.59895	3.98056	4.60302	3.55807	3.50381	4.70624	5.32287	5.51242	5.37059
'ADGRL2'	2.8374	3.81305	4.02439	3.44189	3.57988	3.39029	3.06688	3.0608	3.13215	5.21611	5.95557	2.04706	1.96884	3.2832	2.50038
'TTLL7'	4.46481	5.12644	4.35347	4.02476	3.55876	4.35969	4.82	3.84682	3.83952	3.79194	2.96915	4.61336	4.71786	1.55637	3.36691
'PRKACB'	3.41951	4.20001	3.8233	4.4112	3.16439	3.77667	3.97813	2.72217	3.30408	5.30062	6.06138	4.43695	4.75237	4.76582	5.07075
'RPF1'	2.93992	4.24422	4.17963	3.48345	3.42551	4.33369	3.7985	4.21298	4.39049	3.17187	3.05211	4.6144	4.93367	0.978612	2.85022
'SSX2IP'	4.98314	3.46759	4.07935	4.97975	5.26315	4.89718	4.34848	4.02047	4.22914	2.9181	1.81288	4.24889	3.66892	4.48236	4.40505
'LPAR3'	3.96149	3.91527	4.15824	3.60918	3.7948	3.39399	3.59329	3.85351	3.83952	6.5427	5.65272	3.50206	3.70212	2.54914	3.13157
'LPAR3'	3.86194	3.91527	3.55964	4.27236	2.73846	2.7217	3.48767	4.67794	4.22914	5.19093	3.56083	3.80041	2.94754	5.68565	5.0025
'C1orf52'	4.25177	3.70873	3.82882	3.61784	4.00081	2.78655	4.0176	5.00034	4.39049	4.54352	3.14168	4.47903	4.3655	5.51242	5.70713
'BCL10'	4.95315	4.53215	4.07398	4.93552	4.63016	4.69993	4.19906	5.01241	4.14115	6.12022	5.96084	4.70624	4.82728	6.54232	6.58074
'DDAH1'	4.57584	3.635	3.74975	3.81096	3.43529	3.99402	3.59329	5.49108	5.87531	5.03459	4.27571	5.37088	5.31386	5.24342	5.37059
'CCN1'	3.69536	4.11431	2.44788	3.2765	3.53258	3.88202	3.69954	4.15019	4.5356	4.13626	2.66014	4.86653	3.85354	6.06606	5.52452
'CCN1'	8.36595	6.47774	5.94625	8.73024	8.31924	7.65095	7.55227	8.17589	7.976	8.34738	7.64406	8.245	8.40444	9.2049	9.25926
'CCN1'	3.20365	2.57665	3.81094	4.04486	3.20889	3.38623	3.59322	4.11648	2.93693	6.68613	6.86193	3.37724	3.36001	5.31552	4.69178
'SH3GLB1'	2.58406	4.11431	4.07117	3.47746	3.08778	3.01187	3.69157	3.93874	3.13215	6.26926	5.60317	3.00871	2.03764	3.6607	4.29523
NaN	4.21116	3.99064	4.6057	4.14207	3.07522	3.75467	2.90933	4.54804	4.14115	4.78652	4.19434	5.39508	5.14788	5.68565	5.52452
'PKN2'	3.16996	3.33678	4.40437	2.83001	2.50665	3.32885	3.25013	3.97865	3.30408	5.29734	5.36564	3.34042	2.13689	3.6607	4.04682
'GBP3'	2.52513	3.46759	3.22647	2.41819	1.62747	2.46068	3.11488	2.84431	3.13215	6.52144	7.28808	2.86102	2.55089	3.13168	4.17637
'GBP1'	3.10706	3.46759	4.21503	3.19341	3.3531	2.76523	2.96562	3.24974	3.30408	6.83963	7.66161	3.34042	3.09585	2.96236	3.74655
'GBP1'	2.62994	4.25643	3.13464	3.81096	2.82839	2.13113	3.25013	4.15331	4.22914	6.44699	7.64073	4.3631	3.37012	5.76504	5.57239
'GBP1'	1.95136	3.91527	3.03676	1.60261	1.64375	0.89788	1.91355	2.53911	1.07699	5.08966	5.62196	1.52515	1.33731	2.28755	2.03758
'GBP1'	1.58027	2.55968	4.07935	2.01984	1.08339	1.50933	2.48858	2.22752	1.07699	5.04955	5.61743	1.93253	1.66808	2.28755	3.36691
'GBP2'	3.59198	4.9828	4.40437	3.44189	3.53761	3.42173	4.17225	4.21012	3.13215	5.19989	5.96868	3.24058	2.75689	2.28755	3.74655
'GBP7'	1.26735	2.92992	3.11115	1.66562	2.45283	2.32182	3.06688	2.86189	2.44322	4.51626	5.86129	1.93253	2.03764	0.978612	2.03758
'GBP4'	2.87425	3.33678	4.29851	2.73082	3.66569	3.91292	2.39431	3.38199	3.30408	6.75734	6.61703	2.69646	2.00184	4.12925	5.0025
'GBP5'	2.32806	4.40087	3.13464	3.24146	3.51617	3.60693	3.11488	3.84027	4.31207	7.30152	8.85988	3.14267	2.60058	1.55637	4.29523
'GBP5'	1.92023	2.81505	2.27247	2.20815	1.90662	2.11887	3.25013	2.05673	3.45769	4.93824	5.94805	2.72998	2.36163	2.54914	4.04682
'GBP5'	3.16071	4.24422	3.96491	2.76412	3.41769	3.31631	3.37378	4.46863	3.72312	8.10497	9.17628	3.75815	3.67942	3.86671	5.0025
'GBP5'	6.19098	6.63637	6.71799	5.43588	6.45049	6.46721	6.45468	6.70827	6.84915	8.21118	8.3994	5.69238	5.6433	5.60163	5.3154
'GBP5'	2.05493	2.91221	1.69887	1.01326	1.80694	2.81492	0.942948	3.24281	1.07699	6.41308	6.80855	2.24985	1.66808	1.9678	3.13157
'GBP6'	5.31113	5.59013	5.30889	4.7195	5.30864	5.1473	4.9449	4.93889	5.14562	7.40982	7.91004	4.86653	4.15363	5.48141	4.04682
'ZNF326'	3.36955	4.90523	4.85882	4.14207	4.12422	4.18746	4.53218	4.60066	3.13215	3.58766	5.67053	3.8771	4.1543	2.77049	5.19826
'ZNF326'	3.51328	4.25643	4.34383	2.41819	3.71221	4.31576	4.13784	3.77575	3.83952	6.08437	6.07067	3.22778	2.2178	3.86671	4.29523
'ZNF644'	3.91939	4.25643	3.13464	3.83188	3.77627	4.07211	4.58864	4.14698	4.22914	4.01373	3.83402	4.95655	5.48708	5.93488	5.83036
'ZNF644'	5.32735	5.0003	4.07398	5.23454	5.27241	4.84007	5.06882	5.20285	5.67054	5.85136	4.73415	5.52594	5.74691	7.36655	7.19929
'HFM1'	3.52429	4.86665	4.89653	3.48345	3.95406	4.18998	3.80997	3.72454	2.93693	2.95822	3.43433	3.14267	3.85209	1.55637	3.13157
'CDC7'	5.81731	7.16879	6.89787	4.88348	5.67823	6.84658	6.82705	5.04792	5.76188	4.84986	5.70692	5.65674	5.83371	4.65902	5.0025
'CDC7'	3.99014	3.46759	2.55552	3.91608	2.48347	3.55263	3.25013	4.25897	3.83952	4.19052	3.30899	4.95655	4.1543	5.65818	5.0025
'CDC7'	2.53705	3.33678	3.97882	3.44189	2.31517	2.38681	3.21755	2.96939	3.45769	5.07651	5.85727	2.5107	2.34921	0.978612	2.85022
'TGFBR3'	5.0297	5.0003	4.92661	3.93154	4.96685	4.85554	5.06882	4.20237	3.72312	4.83495	5.14845	3.26525	2.84774	2.28755	4.40505
'EPHX4'	5.56148	5.77751	6.14849	5.43588	6.02866	5.50135	6.29436	4.96688	4.66743	4.07759	5.08742	4.78803	5.17298	3.4203	3.36691
'C1orf146'	3.66078	3.45036	3.52065	5.1956	4.14126	2.77898	3.35396	6.29838	5.98047	4.55266	2.79137	3.8771	1.96884	4.71341	5.74939
'RPAP2'	3.58222	3.19529	2.45984	3.91608	2.71603	3.00479	2.61087	5.12998	3.83952	4.89327	2.96915	3.75815	2.34921	4.76582	3.56918
'GFI1'	3.32523	3.17791	4.34316	3.44189	3.63553	2.77419	3.06688	3.75796	3.5965	6.46309	6.47353	3.22778	2.16149	3.95963	5.0025
'GFI1'	2.96252	4.11431	3.65648	4.14207	3.41624	3.3877	1.91355	1.66013	3.13215	3.62453	3.421	3.37822	2.63731	3.13168	4.69178
'EVI5'	4.20069	4.36339	3.83478	4.45949	3.77971	3.57487	3.47858	4.35391	1.07699	4.57619	3.11166	4.43695	4.07646	4.48236	4.69178
'MTF2'	1.04629	2.32911	2.85321	2.41819	2.1031	1.64029	3.27555	1.5098	1.68673	5.9311	5.74218	2.47625	1.02654	1.9678	3.74655
'MTF2'	1.46228	2.09216	2.50324	2.20815	1.08339	2.39348	2.22953	1.80002	3.13215	5.41404	4.60477	1.71468	1.3083	2.96236	2.50038
'ARHGAP29'	6.15134	4.09591	4.38291	6.56527	6.86616	5.08204	5.27875	6.07472	5.14562	6.21378	6.16138	6.20621	6.37758	6.82764	6.73591
'ARHGAP29'	4.2999	3.43183	4.47967	4.72096	3.60283	3.55677	2.48858	4.78082	3.83952	4.81924	2.28628	4.41698	4.17372	5.81564	5.83036
'F3'	7.86806	6.24923	6.0032	7.50238	7.24978	6.77428	7.03415	8.03133	7.10313	7.1014	5.87634	7.99916	8.24009	8.31459	8.62151
'F3'	3.96652	4.9248	3.9408	3.93154	3.12194	3.84504	4.36023	3.97088	4.5356	5.83455	6.17461	4.00228	3.34461	4.04694	4.04682
'F3'	6.15306	3.21348	4.22935	5.93324	4.92496	4.34178	3.59322	6.41159	5.70164	6.12243	4.38104	5.85938	5.55346	6.67156	6.35305
'PTBP2'	3.06328	1.59095	3.11209	3.60918	2.45283	2.88128	2.70812	3.69691	3.72312	1.65463	2.3847	5.00857	5.0185	3.86671	2.50038
'PTBP2'	3.30152	4.86665	4.69244	2.76412	3.5793	3.34234	3.37378	3.16783	4.60302	2.64249	2.76121	2.72998	2.92318	1.9678	2.85022
'PTBP2'	2.13878	2.32911	1.69887	1.26878	2.43364	2.97153	2.13941	2.94057	2.93693	3.52195	2.56967	4.30609	3.93826	3.13168	2.03758
'DPYD'	5.0023	4.47347	3.68286	5.49743	4.17585	4.47965	4.47355	6.14799	3.83952	5.79456	3.96688	6.70683	6.05232	5.84029	5.37059
'PLPPR4'	3.69427	3.70873	2.67865	2.91025	2.73223	2.69225	2.41733	4.21523	3.83952	4.2094	2.79658	4.30609	4.80516	6.02364	5.47501
'PALMD'	7.67055	8.03402	8.36037	7.32085	7.87898	8.19921	8.39958	7.24158	8.10951	6.19474	6.69827	7.52559	7.91267	5.84029	5.6636
'PALMD'	6.64731	7.35925	7.91677	6.24237	6.89185	7.02536	7.18732	6.3507	7.03152	5.68116	6.98827	6.28549	6.41305	3.6607	4.60239
'FRRS1'	2.38953	2.81505	3.38126	2.83001	2.81188	2.57301	2.22953	1.66013	3.30408	5.66525	5.74557	2.26416	3.12049	1.55637	2.03758
'FRRS1'	3.20848	2.81505	4.45933	2.73082	3.20813	3.69024	3.95184	2.35029	3.72312	5.26011	5.86952	3.63357	2.94448	2.28755	2.85022
'SLC35A3'	1.56564	3.91527	2.97594	2.34308	2.2894	1.35685	2.70812	3.18354	1.07699	5.1166	5.74218	2.29742	2.00218	1.55637	2.50038
'SLC35A3'	4.39616	3.83202	4.04182	5.64057	4.85173	4.29684	3.7985	4.89611	4.31207	4.20162	4.41462	4.26738	2.54152	5.63018	5.61871
'SASS6'	4.48978	2.32911	2.10088	4.37393	4.73983	4.27992	4.47808	4.34995	2.44322	5.0726	4.00745	3.61694	4.08856	3.4203	5.0025
'VCAM1'	4.34145	4.09591	2.99365	4.45949	3.20649	3.82689	4.30246	4.42544	3.94722	5.72172	5.80715	3.61694	3.61772	5.04565	4.50709
'EXTL2'	2.63249	3.91351	4.76542	3.61784	2.31718	3.24501	3.47858	4.0611	3.30408	5.72172	6.22782	3.22778	2.39699	1.55637	3.90449
'SLC30A7'	4.27273	4.53215	4.1781	3.65383	3.51088	2.88952	3.21755	4.8373	4.89968	6.92346	6.28219	5.40964	5.06627	4.20713	4.40505
'S1PR1'	3.53629	3.70873	3.21339	4.04486	2.21266	3.24501	3.11488	3.77575	2.114	3.16561	2.66014	4.81933	4.54581	5.00262	3.56918
'OLFM3'	1.23306	3.07866	3.71728	2.20815	1.33299	2.63664	2.13941	1.84683	1.68673	4.70891	5.58033	1.33428	1.3083	0.978612	2.03758
'OLFM3'	4.72432	5.66264	5.52464	3.81096	4.18756	5.68461	5.2001	5.32113	5.57303	2.65454	3.14168	4.82716	4.95199	2.96236	3.36691
'COL11A1'	2.78219	2.32911	3.98993	2.6015	2.58599	2.7217	2.61087	3.45761	4.72909	4.57347	4.68124	3.34042	3.85209	4.81639	4.77596
NaN	3.84165	3.635	2.93574	3.73453	3.34611	3.3877	3.59329	4.77326	4.46487	4.36826	2.79658	4.86653	4.26954	3.13168	1.35207
NaN	3.44544	3.74564	4.35347	3.38048	2.99401	3.64657	4.06019	3.66528	2.114	4.17202	5.29457	3.4449	1.66808	3.4203	3.36691
NaN	4.7335	3.74564	2.24132	4.50621	3.76786	4.34178	3.80997	5.38584	3.83952	4.59738	2.9308	4.78797	4.32005	6.31499	6.20908
'PRMT6'	3.02382	3.17791	3.37003	3.44189	2.2894	2.28361	3.35396	4.26999	3.13215	3.55004	2.29862	4.1882	3.36557	5.00262	5.57239
'NTNG1'	4.48193	3.17791	2.97594	3.91608	3.37004	2.12063	3.56737	4.92947	3.5965	4.1326	3.11749	5.04227	3.95869	5.76504	5.3154
'NTNG1'	5.51319	4.67123	4.6028	5.06265	4.34505	4.45328	4.36023	6.2473	6.21404	3.53753	2.29862	6.08631	6.00536	6.57206	6.43301
'NTNG1'	4.24847	2.76407	3.45077	3.88354	3.84565	3.26169	2.41733	3.88699	1.68673	4.34165	3.44188	4.0854	3.5533	4.54369	4.69178
'NTNG1'	3.87555	1.59095	2.04022	4.16309	3.3531	2.43293	2.22953	4.51204	3.83952	4.53881	3.15299	4.05859	2.73563	5.38418	3.56918
'SLC25A24'	5.41221	4.76353	4.70727	5.80728	4.30792	5.16575	4.36023	5.97062	5.57303	5.60385	4.14698	6.20621	5.20077	6.99066	6.3802
'SLC25A24'	1.22326	2.91221	2.85321	3.19341	3.10954	1.16327	1.91355	1.06075	3.5965	2.40338	2.3847	3.61694	3.12672	2.77049	1.35207
'TMEM167B'	4.67329	4.57573	2.27098	4.48464	3.93096	3.2597	4.02911	4.64018	3.94722	5.23659	3.61596	4.86653	3.74826	5.68565	5.37059
'SORT1'	1.7867	3.21348	3.0431	1.66562	2.07005	3.12529	1.66489	2.50578	2.44322	5.3721	5.18989	2.29742	2.00184	2.77049	3.74655
'GSTM1'	4.23096	3.91527	3.88863	3.77465	3.66374	4.00764	3.89111	4.45249	4.46487	2.95822	2.20086	4.77053	4.71074	5.54277	4.77596
'EPS8L3'	4.11514	5.02007	4.85056	4.11232	3.60177	4.1782	5.01629	4.88317	4.22914	7.06759	6.99536	4.51907	4.82543	4.81639	4.77596
'CSF1'	2.80764	3.97153	3.89975	2.34308	3.79192	2.8764	3.25013	3.38199	3.94722	5.84624	5.83066	3.24058	2.98545	3.5455	4.60239
'CSF1'	4.55147	4.25643	3.68074	4.54882	3.63625	4.25596	4.63691	5.51906	5.14562	5.79665	4.09425	6.07828	6.32007	4.71341	4.29523
'CSF1'	4.80182	5.20564	3.97896	2.60699	4.37311	4.62685	4.98424	4.39749	5.00314	4.86358	5.53385	3.67213	3.39406	3.76738	2.85022
'CSF1'	4.70433	6.96737	6.97866	4.88348	5.43305	5.74209	6.42401	4.86035	5.92885	5.46437	5.78995	4.373	3.89513	4.65902	5.19826
'LAMTOR5'	3.96388	5.48742	5.08656	2.83001	3.64908	4.95722	5.15925	4.61659	5.35568	4.65733	3.83339	4.30712	4.08856	3.13168	4.04682
'CD53'	4.13003	5.38537	5.57617	3.02312	2.63271	5.38644	4.86897	2.32251	4.84503	2.89365	3.27932	4.97407	4.64744	3.13168	3.13157
'CD53'	4.0495	3.19529	4.28041	4.27295	3.93262	3.65401	4.0176	4.45502	3.83952	5.83858	2.86432	4.08444	3.99131	4.60251	5.90703
'DENND2D'	4.21647	5.07204	4.15824	3.34571	4.31255	4.91935	4.36023	4.29915	5.14562	3.59958	3.28346	3.98914	4.1543	1.9678	3.36691
'TMIGD3'	5.41877	4.86665	4.23902	5.1956	3.49357	4.30849	4.86897	5.28465	4.78823	5.21611	4.56825	6.72715	6.41191	6.76465	5.6636
'CTTNBP2NL'	3.9069	3.91527	4.39282	3.93154	3.9367	4.10243	3.35396	5.87262	6.35761	5.34905	5.0879	4.32328	4.66015	3.5455	4.17637
'CAPZA1'	4.0269	4.57573	4.57848	3.77465	3.70521	4.40779	4.53218	3.72386	4.46487	4.21626	4.14845	4.74768	4.39776	3.5455	1.35207
'ST7L'	4.07183	4.20001	3.57235	4.45949	4.28151	3.54832	4.23882	2.84505	1.68673	4.19434	4.15005	5.08184	4.89104	4.86525	5.13591
'MOV10'	2.93452	3.635	4.49667	2.6015	2.70113	3.00479	3.69954	4.34995	4.84503	6.84537	7.48111	3.10559	2.2919	3.86671	1.35207
'SLC16A1'	6.1237	6.1586	5.61217	5.9086	5.68156	6.77286	6.43942	5.56537	5.92885	5.00159	4.54421	7.39366	7.37772	5.68565	5.37059
'LRIG2'	3.82588	4.09591	4.05007	3.34571	3.76362	3.84358	3.89111	4.49975	3.45769	3.91315	3.83935	3.50206	2.33898	5.12804	6.32538
'MAGI3'	3.71003	3.07866	2.93574	3.61784	3.55818	3.92775	3.89111	2.77094	1.07699	2.77895	3.20943	4.24889	4.35543	3.95963	2.03758
'MAGI3'	4.12642	4.38281	3.74975	4.4112	4.09907	4.22252	3.21755	2.51198	4.46487	1.87479	3.49577	4.30609	3.97438	4.86525	3.36691
'PHTF1'	4.4882	3.635	3.13464	4.79671	3.41624	3.75937	2.70812	3.88179	3.72312	4.28813	2.97521	5.32761	5.1786	5.60163	3.74655
'PHTF1'	2.87371	4.53215	4.91707	3.34571	3.69362	4.0389	3.89111	4.48444	4.72909	6.98371	7.25111	4.16217	3.79552	4.48236	4.04682
'PTPN22'	5.57305	3.21348	3.22208	5.38811	3.43923	4.35001	4.13784	6.09859	5.35568	5.11757	4.06709	6.52499	5.68614	6.22426	5.19826
'SYT6'	5.38963	3.91351	4.13041	5.13076	4.50393	4.5026	4.41237	5.00592	4.95234	5.70462	4.0441	6.18012	5.63228	7.16665	7.08844
'CSDE1'	3.71989	3.55565	3.47105	3.48345	4.03325	4.15458	3.48767	4.2259	3.72312	6.4095	5.9136	3.50206	3.36557	3.6607	2.50038
'TSPAN2'	4.10366	4.94453	4.29851	3.38048	2.93294	4.1307	4.06019	4.7375	5.46844	3.82444	3.20943	5.17959	4.94636	6.00196	4.69178
'TSPAN2'	5.8328	4.47347	4.67143	5.78954	4.47911	5.26333	4.41237	6.01081	5.35568	6.03913	4.73415	6.56954	6.28532	6.65776	6.58074
'NGF'	6.2639	6.92793	6.76224	5.94514	5.45814	6.66769	5.98085	6.11674	6.5234	5.88779	5.04637	8.01295	8.11764	7.28809	6.55715
'NGF'	3.95717	3.70873	4.17418	3.65383	3.39173	3.59664	3.80997	4.93889	5.39425	5.4025	3.94552	4.42896	4.66043	6.24286	6.14721
'NGF'	5.1242	4.65248	4.0438	4.83282	3.6451	4.04241	4.64292	5.51783	5.90233	5.81049	4.28819	6.26616	5.97499	7.55704	6.75678
'NGF'	4.79118	3.65377	3.37003	4.72583	4.58266	4.54759	4.30246	4.78132	3.5965	4.21626	4.03967	4.24889	3.97829	6.36681	6.08256
'NGF'	4.48747	4.47347	4.45717	4.72583	3.43923	3.98344	4.10245	4.94377	4.72909	6.50905	5.82711	5.81777	5.66561	5.60163	4.50709
'NGF'	3.15453	2.91221	3.96448	2.76412	3.39111	3.18763	3.35396	4.327	3.5965	2.82176	2.7726	4.86653	5.47429	4.71341	4.17637
'NHLH2'	4.43309	3.81305	3.82882	4.27295	4.29602	4.08929	4.19906	5.40826	5.57303	4.06439	2.78056	3.72335	3.70946	4.65902	5.94388
'NHLH2'	1.59354	2.55968	1.93113	1.66562	1.60161	1.64029	2.70812	2.65611	1.68673	5.31774	5.88608	2.5107	2.10817	1.55637	3.13157
'NHLH2'	4.86856	3.33678	3.83478	4.88348	4.48898	3.76397	4.19906	5.42068	4.39049	6.24442	4.74137	4.51907	3.70212	5.35026	5.42375
'SLC22A15'	1.473	3.19529	4.11479	2.76412	3.22435	2.69225	2.70812	3.46505	3.83952	7.24901	7.58795	2.72998	2.73563	2.28755	2.50038
'MAB21L3'	6.86411	7.07487	6.95646	6.07039	6.78104	7.37283	7.2506	6.90095	7.29883	5.73307	6.07804	6.46738	6.5529	4.71341	5.07075
'ATP1A1'	4.51107	3.97153	3.13464	3.91608	4.35878	2.63929	3.97813	4.06098	4.72909	3.43496	3.78651	4.66357	4.33617	6.57206	6.6493
'ATP1A1'	2.26877	3.17791	3.77224	2.20815	2.88119	3.65942	2.48858	3.396	3.13215	4.66705	5.82336	2.5098	3.28035	0.978612	4.04682
'PTGFRN'	5.61538	5.81981	4.99234	4.83282	4.32671	6.28677	5.6053	6.47819	7.03152	4.56439	3.24322	5.86222	6.20648	6.82764	6.85681
'TRIM45'	5.34333	5.73394	6.47429	4.72096	4.31082	5.60732	5.16629	5.59822	5.43183	4.26052	3.83935	5.97429	6.31909	5.12804	3.90449
'GDAP2'	6.31469	4.86665	4.63344	6.48137	4.76623	5.75183	5.2001	7.13384	6.93015	6.24606	4.6291	7.0799	6.72853	7.51172	7.00369
'SPAG17'	1.82761	3.635	3.21217	2.73082	2.43364	2.48004	3.11488	2.50459	2.71109	5.45206	5.71135	1.52515	3.04276	1.55637	2.50038
'SPAG17'	5.83642	4.09591	4.91799	5.54296	5.14267	5.14202	4.63463	4.78082	4.04744	5.25198	4.22665	6.08631	5.58563	6.87613	6.43301
'TBX15'	4.47485	5.26807	5.4459	3.91608	5.28075	5.37095	6.16331	3.37072	2.93693	4.01373	4.36773	4.0854	4.39333	3.95963	4.40505
'TBX15'	3.63511	3.81305	2.93574	3.44189	2.75049	3.32794	3.89111	4.28338	3.30408	4.13901	3.41446	5.14808	4.66798	5.97994	5.07075
'TBX15'	5.26912	4.49296	3.66116	5.06265	4.40153	4.12869	3.35396	5.70701	4.66743	6.45342	5.62895	5.56699	4.89811	6.2054	6.11525
'HSD3B1'	4.24668	3.19529	4.21614	2.83001	3.73387	3.54691	3.37378	3.654	4.5356	4.24098	2.69928	3.83932	3.87887	5.97994	5.19826
'PHGDH'	1.27126	3.17791	3.2067	1.01326	1.33299	2.24101	3.06688	2.96939	2.93693	4.64552	4.95023	2.26416	1.02654	1.9678	3.56918
'NBPF7'	2.82654	4.57573	4.77401	3.16444	4.03294	3.93137	4.58864	4.52605	5.76188	5.27944	4.90702	3.80041	3.72968	2.77049	4.40505
'ADAM30'	1.26735	4.09591	3.04719	2.34308	2.18693	1.67216	3.06688	2.65611	4.04744	5.99336	6.24147	2.04706	1.3083	2.28755	3.13157
'ADAM30'	4.56396	5.6235	5.74738	4.54882	4.60714	5.70058	5.74927	5.07988	5.98047	4.65733	4.62492	5.26915	5.28438	2.96236	3.36691
'SEC22B'	2.2037	2.91221	1.69887	1.93326	1.10309	1.50933	1.50838	1.31967	1.07699	3.18743	1.57412	2.69646	1.79741	3.13168	3.56918
'NBPF8'	4.07879	3.17791	1.69887	3.83188	3.74224	1.63513	2.41733	3.08409	2.114	4.99419	4.30082	3.94993	4.43058	5.12804	3.90449
'SRGAP2B'	3.38255	3.97153	3.37003	2.83001	3.06141	4.08109	4.7457	2.05673	4.5356	5.88434	5.62406	4.78797	4.47317	4.04694	2.03758
'SRGAP2B'	1.64085	1.59095	1.35421	1.26878	1.0709	0.89788	1.43451	1.06075	1.07699	1.65463	0.992897	2.04706	1.33731	3.86671	3.74655
'FAM72D'	1.59297	3.81305	4.05007	2.34308	2.10069	3.49939	2.96562	1.39778	1.68673	2.04323	2.3847	4.20924	3.99322	0.978612	1.35207
'GPR89A'	1.00196	2.57665	3.38126	1.93326	2.05377	2.62637	0.942948	1.93974	1.07699	3.71432	3.50381	1.71468	1.66808	2.77049	2.85022
'PDZK1'	2.3766	1.40881	2.10088	1.96224	1.60161	2.03695	2.41733	3.16272	3.5965	2.69626	1.57412	2.04706	2.77977	4.20713	3.36691
'RNF115'	3.92281	4.47347	4.87234	3.2765	4.1266	4.31576	4.36023	3.24974	5.09967	6.98926	7.37132	4.24889	3.5533	4.04694	3.74655
'PEX11B'	5.31618	5.0003	4.26494	5.00626	4.55495	4.55567	5.05684	5.66656	4.60302	7.59391	6.83664	5.69961	5.51394	5.7126	5.52452
'TXNIP'	6.12806	7.84814	8.03377	5.82683	6.00305	7.04436	7.30851	6.01069	6.82111	6.59628	8.17045	6.59774	6.35154	5.60163	6.04912
'TXNIP'	6.97593	7.85238	8.19651	6.53868	7.32214	7.4889	7.79687	6.21464	7.0437	6.98421	7.25423	7.51945	7.79004	5.60163	5.47501
'NBPF12'	1.76703	4.11431	2.80806	1.26878	1.84212	2.15393	1.91355	2.32251	2.44322	4.35755	4.12079	1.52515	1.51039	2.28755	3.74655
'GJA5'	7.72156	8.09109	8.85594	7.04539	7.95447	8.26299	8.05882	7.51123	8.67326	7.31173	8.28031	7.52559	7.48082	6.10726	6.01489
'GJA5'	3.86136	4.24422	3.87567	3.61784	2.94711	3.1311	4.13784	4.97475	4.72909	5.0461	2.94353	5.0829	4.39127	5.20598	5.37059
'GPR89B'	2.98707	3.07866	2.9942	3.2765	3.37042	3.34767	2.79912	4.71053	5.60627	3.07293	2.85603	2.24985	2.32466	2.28755	4.29523
'NBPF9'	4.29831	4.06386	2.45984	4.83282	3.72506	3.46354	3.48767	4.64018	3.45769	5.94794	5.62169	5.32761	5.07986	5.76504	6.01489
'NBPF9'	1.01492	1.39612	1.35421	1.60261	1.62747	1.18132	1.50838	1.06075	1.07699	3.72523	4.18995	0.955373	1.33731	1.55637	1.35207
'NBPF9'	1.77399	1.59095	2.04022	1.96224	1.33299	1.50933	1.43451	1.06075	1.07699	1.33619	1.29926	3.08961	3.84926	2.28755	2.85022
'NBPF19'	2.35883	1.40881	1.35421	3.04294	1.10309	0.89788	1.66489	4.50338	2.44322	3.08485	2.05605	3.34042	1.97884	4.86525	3.74655
NaN	3.7581	3.70873	4.68402	2.73082	3.30433	3.6057	2.96562	2.59083	3.83952	2.01478	1.67866	4.01925	3.78509	2.28755	3.74655
'FCGR1A'	1.64085	2.91221	2.99365	2.73082	2.50295	1.44671	2.90933	3.50796	2.71109	5.30062	4.69505	1.3597	2.61038	1.55637	2.03758
'RPRD2'	2.7818	4.24422	2.58598	3.2765	3.16011	2.68389	3.21755	3.07541	3.5965	4.52094	5.1071	3.22778	2.39699	2.28755	3.56918
'SNX27'	6.34303	5.93957	4.41494	6.2355	5.79792	5.99533	5.57984	5.55873	5.09967	5.8139	4.5546	5.9562	6.26966	7.86997	7.02104
'CELF3'	2.89813	4.76353	3.85718	3.38048	4.43881	3.91123	4.63463	3.76296	3.13215	5.75823	6.40203	3.08961	3.96699	4.20713	4.85549
'OAZ3'	3.32239	4.96288	4.65196	3.72482	4.04042	3.88507	4.47355	5.73262	6.57469	5.95754	5.13671	3.58065	4.1543	3.6607	4.93087
'LINGO4'	3.39654	4.96288	4.2093	3.91608	3.98618	3.91398	4.58864	5.12184	4.46487	6.4861	7.12695	3.72335	4.0012	3.95963	5.25802
'THEM5'	3.61211	4.47347	4.51937	3.73453	4.39966	3.58169	4.28163	4.98694	5.00314	6.27816	6.72558	4.26738	4.62985	4.3513	4.29523
'TCHH'	5.54905	6.15326	6.35226	5.07	5.55213	6.32601	6.30986	4.52069	6.29782	4.77584	5.17439	5.30387	5.74212	2.77049	4.29523
'HRNR'	4.00112	5.64264	5.91452	3.2765	2.97977	4.89417	5.44071	4.12159	2.44322	4.13901	3.77637	4.78803	5.41526	3.5455	4.77596
'LCE5A'	4.02308	3.97153	4.62621	4.66921	3.88042	4.28791	4.23882	4.82494	4.5356	7.13055	6.44822	4.00228	4.31777	4.04694	5.13591
'LCE5A'	5.59041	5.29415	5.20034	5.06265	4.06648	5.16553	4.64292	5.51981	5.63876	5.15806	4.45385	6.06039	6.42278	7.8519	7.56137
'LCE3D'	4.98491	4.69084	5.12868	4.64171	4.29602	4.20301	4.88733	5.12184	4.66743	5.32124	4.39858	6.14366	5.82006	6.75171	6.73591
'LCE3A'	3.57396	3.635	3.99762	3.44189	3.12995	3.31631	3.48767	4.94883	5.46844	3.58766	3.54966	3.4449	3.28035	5.48141	5.42375
'LCE3A'	5.25838	6.1586	6.50681	4.93242	4.12403	4.64471	5.24433	5.55664	6.87666	5.76286	4.02513	5.01464	4.32357	5.76504	5.79044
'LCE2C'	4.76181	4.36339	4.6845	4.27295	3.85134	3.48889	4.36023	6.15483	5.79109	4.56591	3.83844	5.58465	5.22971	7.14703	6.58074
'SMCP'	3.02673	4.24422	3.71728	4.11232	3.12172	3.26651	3.7985	5.42594	5.19015	4.99298	3.18496	4.30712	3.81531	5.63018	4.50709
'SMCP'	3.44544	4.84513	4.65043	3.04294	3.71613	4.11804	3.69157	4.11146	5.23335	6.53557	6.80591	3.91617	3.56569	4.3513	4.29523
'IVL'	8.58407	9.47453	9.7936	7.9511	8.85546	9.45245	9.69455	7.5772	8.68886	7.17526	8.21781	8.28608	8.99241	6.34974	6.35305
'SPRR4'	8.27313	8.65641	8.82869	7.4441	8.06093	8.8247	8.85592	7.36135	8.1268	6.04347	6.4877	8.12636	8.60666	7.73189	7.19929
'SPRR4'	4.46481	4.84513	4.61277	4.25582	2.88146	4.6267	4.23882	5.1408	5.23335	5.40376	3.93833	5.95513	6.16654	6.60119	6.14721
'SPRR2G'	3.44558	4.49296	4.67143	3.48345	3.31596	4.1271	3.47858	3.60071	3.83952	4.11864	3.07639	4.24889	4.38028	6.5867	6.04912
'LOR'	2.63971	5.0531	4.50695	3.19341	3.31457	3.48597	3.7985	3.76911	4.5356	5.78724	6.31356	2.69646	3.20199	3.5455	5.07075
'S100A9'	3.98774	5.36631	5.29006	4.14207	4.52272	4.51584	4.41237	6.73341	7.69621	5.48988	4.66515	4.66357	4.27365	4.54369	5.52452
'S100A8'	5.08839	6.42392	6.98075	4.45949	4.15228	5.39809	5.79246	7.15554	7.77872	5.82839	5.75249	4.78803	4.8097	4.86525	5.25802
'S100A8'	5.10486	5.07204	4.2093	4.30949	4.65608	4.56944	4.13784	6.48504	6.67209	5.42628	4.08359	4.0854	4.27365	4.20713	3.90449
'S100A8'	5.69408	5.79017	5.79515	5.24536	6.21063	5.68999	5.83784	7.25591	7.48905	7.03487	7.09003	5.1697	4.99089	4.28102	4.85549
'RPS27'	3.56051	3.635	3.93506	3.83188	3.43923	4.16425	3.21755	3.63833	4.14115	6.35422	6.57843	4.30609	3.60639	3.5455	4.04682
'C1orf43'	3.96388	4.25643	2.36541	4.11232	4.86177	4.24338	4.02911	4.28743	3.30408	6.13454	4.43119	4.05859	4.23028	3.76738	5.19826
'AQP10'	5.85831	5.138	4.28004	6.31146	5.18037	5.19859	4.84165	6.36186	5.09967	6.10694	4.82575	6.30954	4.2645	7.00163	6.69326
'KRTCAP2'	3.18064	5.0564	4.92661	4.30949	4.22862	4.49446	5.40974	5.43737	5.19015	7.56468	8.16371	3.61694	3.88716	4.12925	4.40505
'KRTCAP2'	0.762446	3.17791	1.69555	1.96224	2.34166	1.16327	2.13941	3.39004	2.44322	3.42893	1.57412	0.834434	1.02654	0.978612	1.35207
'DAP3'	4.57262	3.91351	4.74141	4.72096	3.97608	4.83083	4.84165	4.2443	4.5356	4.43946	4.03074	6.8526	6.76172	3.4203	4.17637
'YY1AP1'	2.99264	3.99064	3.38126	2.60699	2.06556	2.22973	3.48767	3.50743	2.71109	4.27328	2.4418	3.24058	2.77977	0.978612	1.35207
'GON4L'	1.91525	4.36339	3.25253	1.60261	1.84908	2.32182	2.70812	3.39004	2.93693	5.70062	5.88629	2.29742	2.73971	1.9678	3.74655
'ARHGEF2'	7.2609	5.90085	5.83736	7.21604	7.48935	6.28831	6.26264	7.31003	6.5234	6.98073	9.13877	6.74303	6.52773	6.94593	7.4884
'TSACC'	3.73532	3.70873	3.45251	4.25582	1.59253	2.12063	3.48767	4.66722	2.93693	4.81138	3.22776	4.49818	3.70946	4.95827	4.93087
'NES'	8.21927	6.77365	5.70989	8.27898	7.73436	7.66531	7.27717	9.01407	8.44884	8.46279	7.75233	8.24832	7.77497	8.20497	8.18671
'NTRK1'	5.72755	5.02007	4.89649	5.42632	4.29602	5.02078	5.02253	6.25273	6.27733	6.60061	4.94823	6.83993	6.41118	7.22397	6.17847
'ARHGEF11'	3.9438	4.25643	3.3022	4.25582	3.48164	3.50663	3.35396	4.66581	3.30408	5.33063	3.20943	4.94298	4.59699	5.51242	5.25802
'ETV3L'	6.11829	6.47125	6.28272	5.31113	5.79323	6.43853	6.61567	5.52527	6.79251	4.95089	4.25649	6.36542	6.70044	5.12804	4.69178
'ETV3'	3.52183	4.09591	3.71587	3.81096	3.4898	2.51928	3.25013	4.98459	6.0546	3.74545	3.56351	3.10559	2.08622	2.96236	4.29523
'FCRL5'	6.81787	6.51667	4.98309	6.61528	5.49486	6.08345	5.73069	7.29401	7.36829	6.49782	5.70425	7.66464	7.40859	8.29243	8.09136
'FCRL3'	1.67063	4.47347	3.70964	2.60699	2.61781	2.49592	3.69954	3.76911	2.114	5.59277	4.90854	2.97209	2.626	3.13168	4.04682
'FCRL2'	1.27126	2.09216	2.55552	2.6015	2.22521	1.18132	1.82959	2.78044	1.07699	5.39085	5.06752	1.33428	2.43429	1.55637	3.74655
'FCRL1'	3.86926	4.57573	3.37966	3.77465	3.15306	3.70467	3.35396	4.4048	4.72909	3.16497	3.00677	4.47903	4.26954	5.24342	5.79044
'CD5L'	2.62867	2.81505	3.2067	2.38646	2.34166	1.93755	3.06688	2.38878	2.71109	5.41404	4.75268	2.24985	2.92956	1.9678	2.50038
'OR10Z1'	2.93992	3.91527	4.73234	3.00861	3.004	3.12529	4.02911	3.52007	3.45769	5.38129	6.24576	2.72998	3.20626	4.20713	3.56918
'OR10Z1'	1.76051	3.43183	3.44175	2.20815	2.00733	2.37058	3.06688	2.88647	1.68673	5.15039	5.48094	0.955373	2.47225	2.54914	3.90449
'SPTA1'	2.57201	3.70873	2.35882	2.83001	3.10954	2.89911	3.25013	4.10393	2.114	5.97851	6.31566	2.86102	3.13475	2.77049	4.69178
'PYHIN1'	4.61027	2.81505	4.38363	4.27236	4.25479	3.10012	2.70812	5.46169	5.14562	5.82346	4.76033	4.30712	4.56047	3.95963	3.36691
'AIM2'	3.73793	4.57573	4.76986	4.34702	3.53266	4.54575	4.97236	5.75104	5.67054	8.81865	8.57774	4.41698	4.51814	4.20713	5.37059
'AIM2'	4.53418	4.24422	4.89653	4.46882	4.47826	4.37004	4.69523	5.86278	6.14785	5.89774	6.54187	3.98914	3.89625	3.5455	4.50709
'AIM2'	3.49406	4.84513	5.07648	3.38048	3.55179	4.35001	4.42189	4.05167	4.39049	7.26675	7.68225	3.54232	3.28841	3.6607	3.36691
'OR10J4'	7.96524	7.30354	6.53657	8.17973	7.34504	7.50853	6.94964	8.54838	8.49837	7.66043	6.3684	8.50622	7.99171	9.21672	9.17651
'OR10J1'	7.42233	6.41826	6.58243	7.39256	6.73605	7.08632	6.61261	6.34476	6.10198	5.9284	5.15291	8.31048	8.44068	7.80884	7.80121
'OR10J1'	5.26259	4.36339	3.25214	4.41747	3.75296	4.40322	2.96562	4.9143	4.95234	3.52838	2.86664	4.82716	5.58444	5.20598	5.57239
'APCS'	7.76469	5.70902	5.84268	7.98629	7.60497	7.01045	6.73009	7.60589	7.50677	7.05727	6.9086	8.20657	7.95071	9.07332	8.95968
'FCRL6'	5.18874	4.40087	4.45638	5.29942	3.54749	4.08266	4.58864	5.4811	5.14562	6.30319	4.50353	6.1649	5.42204	6.55727	6.35305
'SLAMF8'	3.58503	4.7608	4.29389	4.55147	3.68522	4.25424	3.95184	4.97901	4.39049	7.04951	5.04537	4.24889	3.28841	4.76582	3.90449
'SLAMF8'	6.09029	4.49296	4.1744	6.46904	4.98898	4.53432	4.98424	6.59697	6.07848	7.28904	6.3739	5.9562	5.39832	7.0865	7.12099
'PIGM'	7.55421	5.73167	5.07409	7.53654	7.44116	7.12872	6.7048	7.12188	7.01923	6.74664	5.76397	7.64329	7.35051	8.26538	8.21714
'PIGM'	4.29382	3.97153	2.8045	3.93154	4.14065	3.49939	3.21755	4.93524	5.84778	3.98455	4.30082	3.37822	3.75264	0.978612	4.69178
'SLAMF7'	3.39696	4.57573	3.96448	3.24146	2.31718	4.15148	4.63691	3.88179	2.93693	4.06945	2.58324	5.11586	5.07469	4.41832	4.17637
'LY9'	4.8419	4.7608	4.58901	5.12226	4.39809	4.23311	4.79447	4.63468	4.5356	6.24665	6.41797	3.98914	4.24897	6.2054	5.79044
'CFAP126'	1.82198	3.91527	3.25214	2.83001	2.2071	2.57301	3.11488	2.62976	3.45769	6.30319	6.30506	1.71468	1.97884	0.978612	2.03758
'CFAP126'	2.45687	5.14039	4.43718	3.19341	3.79722	3.29237	3.69954	4.42473	4.78823	7.0783	7.48169	3.67213	2.49667	3.2832	4.50709
'CFAP126'	7.00111	5.20564	5.3482	7.25126	7.06785	5.48986	5.29702	6.37864	5.31604	6.79957	6.90098	6.8938	7.04231	7.04469	6.95035
'FCGR2A'	4.66489	4.9248	4.28041	4.79608	4.79454	4.19913	4.64292	6.2602	7.09144	5.16157	4.67542	4.30609	3.74497	5.04565	4.60239
'UHMK1'	2.57339	4.26355	4.78022	3.56834	3.04531	3.39399	4.10245	3.31849	3.5965	6.97362	7.21493	2.92097	3.44281	2.77049	3.90449
'UAP1'	7.8553	6.34872	6.10545	8.26021	7.50262	7.10225	6.63956	8.1857	7.60048	8.24357	8.33806	8.10794	8.02192	8.64351	8.75713
'RGS4'	7.60125	5.90085	5.27829	7.82718	7.54125	6.63568	6.49197	7.11519	5.63876	8.17081	7.02263	7.48202	7.27329	8.35791	8.06651
'NUF2'	6.05733	6.86872	7.18886	5.66973	6.45567	6.63295	6.7175	6.06508	6.47023	4.29775	6.83456	5.48726	5.24426	3.5455	5.0025
'RGS5'	4.14766	4.11431	3.59176	3.48345	2.71603	3.99582	4.06019	4.02047	3.13215	5.13991	3.61741	5.13888	5.05024	5.41733	5.13591
'PBX1'	3.97105	5.56338	5.68745	4.01859	4.36223	4.66586	5.17206	5.03324	5.92885	6.1704	7.0479	3.82244	4.29089	4.04694	4.29523
'PBX1'	3.27618	4.40087	4.49183	3.19341	3.84505	2.62637	3.89111	5.64904	6.0056	7.28087	7.08087	3.00871	3.81531	2.96236	3.90449
'LMX1A'	7.05549	7.53456	7.24583	5.66973	7.22555	7.76909	7.80238	5.80652	6.33795	5.5128	5.63023	6.26819	6.95271	5.35026	5.37059
'LMX1A'	5.31984	6.05044	5.43286	4.93974	5.01596	5.52436	5.2085	5.30169	5.67054	7.28434	7.41019	4.78803	4.92308	4.71341	6.08256
'LMX1A'	1.49139	2.55968	3.74975	3.00861	3.16198	2.87619	2.79912	2.69472	3.30408	6.20014	6.43319	1.3597	2.22964	2.28755	2.50038
'LMX1A'	2.94133	4.69084	4.8297	2.73082	3.31017	3.99346	3.27555	4.33813	4.84503	4.00572	2.9656	2.82497	3.09585	2.28755	3.74655
'RXRG'	3.0723	4.47347	4.91707	3.04294	3.66374	3.10509	3.87019	3.70925	4.14115	6.08797	6.69533	3.54232	3.25513	2.54914	4.40505
'FAM78B'	4.1522	4.65248	4.37283	4.63793	3.57195	3.82689	4.30246	5.52985	5.79109	6.41948	5.89519	4.41698	4.43532	4.76582	3.74655
'POGK'	4.42647	4.11431	4.5551	4.14207	4.34417	4.65095	4.21153	4.12431	4.14115	4.97564	4.25913	4.20924	5.5107	6.68523	6.98613
'ILDR2'	3.06833	4.11431	3.56014	3.19341	3.50934	2.96216	2.79912	3.66494	2.71109	4.78135	3.54966	3.08961	2.55089	5.31552	6.17847
'GPA33'	6.07973	5.0003	5.58989	5.77052	5.03161	5.43312	5.35819	6.1532	5.79109	7.26701	6.47876	6.82896	6.81189	7.83973	6.43301
'POU2F1'	2.722	4.11431	3.77074	3.44189	2.9283	2.98166	2.41733	2.22596	3.13215	5.53624	6.1227	2.82497	2.98545	2.54914	2.03758
'CD247'	4.1277	4.64386	4.75798	3.60918	3.36689	4.33848	4.82	4.66151	2.44322	4.61173	4.26639	3.08961	3.84751	1.9678	3.36691
'RCSD1'	6.11276	7.04233	6.71294	5.43588	6.47045	6.77091	6.65623	4.94377	4.66743	5.53176	7.13686	4.95655	4.87287	3.4203	4.29523
'GPR161'	5.81543	5.0003	3.3022	5.75382	5.14738	5.26497	4.82	6.05311	5.67054	6.18952	5.40608	6.02722	6.08014	7.02332	7.3442
'ATP1B1'	3.50378	4.76353	4.55667	3.48345	4.08247	4.06966	4.63463	4.83578	5.09967	6.19955	6.03364	3.83932	2.85503	4.41832	4.40505
'ATP1B1'	5.35417	2.76407	3.51549	5.34767	4.57472	4.00729	3.87019	5.17336	3.30408	4.90125	4.30178	4.57425	2.77977	6.85209	6.60396
'CCDC181'	4.75592	5.26807	6.60229	4.20007	4.72464	5.05755	5.37809	4.76397	6.17026	4.1691	4.91127	3.37822	3.41882	2.77049	1.35207
'SLC19A2'	3.68464	5.49384	5.23093	4.01859	5.01432	5.11173	5.05984	3.41913	3.72312	2.25389	2.96915	5.80152	5.56863	1.55637	3.74655
'C1orf112'	3.01484	4.36339	4.2158	4.41747	3.12995	3.48889	4.23882	4.26582	4.14115	6.98865	5.8979	3.26525	3.17781	3.95963	4.69178
'METTL18'	1.70066	2.32911	3.40228	1.2918	2.56472	2.15393	1.91355	2.65418	2.44322	6.08179	5.58742	2.01542	1.79741	1.55637	3.36691
'PRRX1'	4.5254	3.43183	3.60071	5.13076	4.04601	3.10012	2.89863	5.40014	4.31207	4.81817	3.43046	5.22943	4.44697	7.16665	6.3802
'FMO3'	3.58623	3.97153	4.88608	3.44189	3.46791	3.82083	4.06019	4.16721	3.13215	4.25588	3.38122	5.69238	5.80906	2.28755	4.29523
'PRRC2C'	3.42774	5.14039	4.30109	3.56834	3.69108	4.42938	4.7457	4.92403	4.04744	4.35755	3.01301	6.45492	6.58512	3.86671	4.85549
'PRRC2C'	2.41906	3.97153	4.37234	3.34571	3.2664	3.3028	4.41237	3.97033	3.30408	5.95754	6.00725	3.22778	2.85503	1.9678	4.04682
'MYOC'	2.58661	4.36339	4.39251	2.41819	3.3359	3.12529	4.13784	2.41629	2.44322	6.56446	6.35706	3.26525	2.52943	2.54914	3.13157
'VAMP4'	2.04091	3.46759	3.89489	2.73082	3.13932	3.16247	3.48767	4.175	3.5965	4.52031	6.06933	3.26525	1.97884	3.4203	4.04682
'EEF1AKNMT'	7.50681	5.8609	5.38875	7.37496	6.20785	6.33774	6.09377	7.73462	7.29883	7.3662	6.31419	7.56192	6.99564	7.95707	7.72913
'C1orf105'	5.13159	4.25643	3.9358	5.52037	5.34672	4.61669	4.41237	5.22758	3.5965	5.36176	4.3599	4.81933	5.16083	6.44924	6.93212
'C1orf105'	5.73851	3.46759	4.11373	5.41809	6.12607	4.71916	4.69523	4.89323	4.95234	5.11757	5.33641	4.90578	5.79738	6.49653	6.53316
'PIGC'	5.09318	6.1586	5.89151	4.63793	5.63386	5.95971	6.68696	5.46866	5.98047	5.57311	6.18574	4.86531	5.05962	3.2832	4.77596
'SUCO'	6.71309	6.94713	6.32878	6.45236	6.35854	6.97421	6.76722	4.93017	5.00314	5.97565	5.84527	6.72769	6.72128	4.91251	4.69178
'FASLG'	6.833	4.94453	4.45933	7.23747	6.36003	5.75506	5.55835	6.68097	6.21404	6.9385	5.10398	6.40596	5.80879	7.4963	7.38498
'FASLG'	5.53282	5.79017	6.7866	5.34767	6.01507	5.63538	5.44071	4.42517	5.95489	6.04288	7.83166	5.44632	5.61108	4.76582	6.01489
'TNFSF18'	5.62742	4.47347	4.26409	5.80728	5.56105	5.35659	3.80997	5.3969	4.84503	4.90178	4.8003	5.87816	6.22585	6.36681	6.6493
'TNFSF18'	5.88486	5.48742	5.45276	5.28757	5.70658	5.87277	5.71856	4.77775	1.68673	6.31437	6.60749	5.23359	5.61697	5.51242	4.85549
'TNFSF18'	5.35502	3.97153	4.50709	5.64057	5.13065	5.02245	4.64292	4.38273	2.71109	4.94921	4.4084	5.99816	6.25725	5.9118	5.90703
'TNFSF18'	4.52287	3.43183	4.18867	5.48211	4.50869	4.07234	3.97813	5.49156	2.93693	5.60393	4.64816	5.25839	4.78922	5.60163	5.83036
'TNFSF18'	5.77877	4.9828	4.17418	4.97338	5.84866	5.83246	5.98085	3.56569	3.5965	4.26155	5.10977	3.98914	5.38518	5.93488	5.97982
'TNFSF18'	3.03636	4.24422	4.55162	2.34308	4.00161	3.50428	3.69954	3.50743	4.04744	6.6643	5.83497	1.93253	3.62925	2.96236	4.40505
'TNFSF18'	6.92163	5.88095	4.73717	6.88415	5.46949	6.3542	6.39267	7.26188	7.00683	6.75411	6.00604	7.86436	7.73751	7.58648	7.03819
'TNFSF4'	3.24738	2.32911	3.13464	4.54882	3.30469	3.19826	2.89863	3.88699	3.45769	3.53753	1.95262	3.08961	3.35656	6.2054	6.95035
'RC3H1'	3.48148	3.43183	2.46671	4.11232	2.97721	3.53179	3.35396	4.99061	4.22914	4.91792	3.6467	5.08184	4.50329	4.48236	5.52452
'SEPT4'	5.01477	6.45108	6.22685	4.08165	4.57718	6.04775	5.94141	5.02136	6.07848	4.73846	3.71444	6.10043	6.13361	3.95963	2.85022
'GPR52'	2.09872	3.45036	2.93753	1.2918	3.05001	2.32182	1.91355	2.24568	2.114	4.73846	5.49985	2.29742	2.16149	2.28755	3.36691
'GPR52'	3.42774	4.76353	6.03287	3.24146	3.69207	4.92187	4.47808	4.92768	6.25654	4.46874	4.85502	5.08184	5.1684	3.95963	4.04682
'GPR52'	5.70491	4.73634	4.11491	5.47411	4.51124	5.16122	5.09627	6.33747	5.73207	6.10527	5.40608	6.6392	5.84034	6.85209	6.43301
'MRPS14'	3.50881	3.19529	3.8233	3.91608	3.44697	3.72006	3.59329	3.75796	3.72312	6.4218	5.98469	3.37822	3.62496	4.28102	5.19826
'KIAA0040'	5.57464	5.19323	5.68087	4.97975	4.81713	5.21762	5.02253	5.59779	5.19015	5.73104	4.4179	5.28679	4.74509	7.47284	7.16848
'BRINP2'	3.28822	3.74564	4.02439	4.04486	2.96337	3.68122	2.70812	3.23499	3.30408	5.3388	5.08563	3.58065	3.11112	2.28755	3.74655
'SEC16B'	3.96805	3.81305	4.29851	2.76412	3.02452	3.55743	3.06688	3.7793	2.93693	4.3158	2.88913	4.93872	5.32287	3.2832	5.25802
'SEC16B'	4.24645	4.06386	3.34279	4.61027	3.68769	3.50082	4.13784	3.97088	3.30408	6.69191	5.70853	4.373	3.70212	3.95963	3.74655
'SEC16B'	4.02252	5.49384	4.8052	3.34571	3.84245	4.37953	3.59329	4.49975	4.14115	6.58061	6.30345	4.01925	3.85209	4.12925	4.40505
'RASAL2'	2.50181	3.635	3.7753	2.34308	2.75286	3.84358	3.27555	3.32329	1.07699	2.04323	1.95352	3.94993	4.59719	1.9678	2.85022
'TEX35'	6.00139	5.20564	5.14309	5.27364	5.39154	6.18929	5.88544	5.54128	4.66743	3.5291	2.28628	6.18012	6.12187	6.5867	6.08256
'RALGPS2'	6.01293	6.90846	6.72217	5.58043	6.16252	6.89062	6.94964	5.47181	6.778	5.4461	5.60902	5.66594	5.58886	3.95963	5.0025
'RALGPS2'	3.61747	3.81305	4.28004	3.48345	3.26822	3.43124	3.59329	3.55967	2.114	4.28813	5.48957	4.20924	2.98545	1.55637	4.04682
'FAM20B'	3.00011	4.40087	4.23912	3.24146	3.37042	3.24092	2.90933	3.77382	3.30408	5.81992	6.29639	3.72335	3.74826	4.28102	3.56918
'TOR3A'	3.00795	3.81305	3.65779	3.38048	3.01624	2.98166	3.95184	4.32793	2.71109	4.81924	3.93027	5.76168	5.48732	5.38418	4.85549
'TOR3A'	5.88647	5.73394	4.94547	5.5269	4.88811	5.1488	5.38783	6.873	5.98047	6.11652	5.48346	7.2588	6.99565	7.21457	6.60396
'TOR3A'	2.49355	3.46759	4.25385	1.66562	1.96658	2.77419	2.90933	3.16783	3.13215	3.41367	2.4418	4.24889	5.16988	3.4203	4.50709
'ABL2'	3.40999	3.46759	4.93421	4.04486	3.31457	3.69054	3.97813	4.06098	3.30408	6.80941	6.17133	3.50206	3.89513	3.13168	3.13157
'NPHS2'	3.40962	3.19529	3.52065	3.95265	3.72837	3.87809	3.27555	3.54846	3.45769	5.61634	5.61837	3.61694	3.27597	5.00262	4.50709
'NPHS2'	4.02807	5.138	5.22396	3.83188	4.50952	4.6083	4.36023	4.95703	5.63876	8.36724	8.06837	4.20924	3.70212	3.6607	4.69178
'FAM163A'	5.67025	3.81305	4.452	6.00969	5.41667	4.90392	4.7457	6.07617	5.46844	4.40095	3.69668	5.88809	5.5524	6.76465	6.6493
'TOR1AIP2'	5.03644	4.76353	5.13782	5.54296	4.85879	4.73617	5.0962	6.46742	6.0056	5.84932	4.8316	5.11586	5.50431	7.23331	7.22946
'CEP350'	3.69992	4.25643	4.53906	3.48345	3.26221	4.55919	4.7457	3.26217	4.22914	3.40234	3.06047	5.34195	6.13051	4.48236	4.69178
'CEP350'	3.33335	5.20564	4.87234	4.27295	3.0239	3.29817	3.80997	2.78044	3.94722	2.96524	4.02489	4.82716	5.06627	3.6607	3.13157
'CEP350'	4.49483	2.91221	3.37003	5.11309	3.92964	3.19578	3.48767	5.22924	3.83952	3.83609	3.37414	5.82106	5.38194	5.48141	5.07075
'QSOX1'	2.79567	2.91221	3.11203	2.91025	3.16011	3.20864	2.39431	4.11648	1.68673	3.29116	3.15299	5.26915	5.27004	4.60251	4.50709
'QSOX1'	6.86856	5.2255	5.23148	7.22589	6.52716	6.18373	5.88544	6.96054	6.17026	7.46706	7.1341	7.21173	6.7052	7.68503	7.73965
'XPR1'	3.7581	4.25643	4.55162	3.83188	4.39935	4.15148	3.80997	4.69745	5.539	5.43273	5.86504	3.7194	3.3324	3.4203	2.50038
'XPR1'	4.60844	4.13354	3.89975	4.72583	3.39846	3.73525	4.34848	5.77272	5.31604	4.96676	3.978	5.61256	6.09772	6.27938	5.19826
'KIAA1614'	4.91158	3.70873	4.22935	4.72583	4.20535	4.27159	4.17225	4.95703	2.44322	3.9455	2.98349	4.6144	4.17372	5.88836	5.6636
'IER5'	4.74223	5.14039	6.39693	5.00626	5.27865	5.61928	5.89759	2.92786	4.5356	5.02876	4.29098	4.42896	5.03146	5.00262	5.8692
'CACNA1E'	3.41573	5.0531	4.2093	3.2765	4.09367	3.06925	3.59322	4.02047	3.45769	6.32348	6.16243	3.10559	4.24024	3.2832	5.3154
'CACNA1E'	4.61016	5.49384	5.5962	3.73453	4.77519	5.11204	5.44535	4.57995	5.60627	4.6554	4.55351	4.16217	3.9307	3.2832	2.03758
'ZNF648'	4.16228	4.65248	3.72837	4.45949	4.10582	4.17343	4.02911	4.45234	4.22914	4.3324	3.30466	5.72058	5.31502	6.00196	5.79044
'ZNF648'	4.46666	4.9828	4.45717	4.75862	4.28757	4.25596	4.77584	6.53128	6.41502	5.39845	3.73636	5.51992	5.25544	6.00196	5.79044
'ZNF648'	5.36113	5.84171	5.48316	4.72583	4.68577	5.73156	5.84407	4.12567	5.14562	3.58336	3.44754	3.83932	4.50329	5.35026	4.77596
'ZNF648'	7.78273	8.64195	8.80831	6.76687	7.87891	8.24196	8.37059	6.72057	6.99433	6.34654	6.84388	6.8938	7.34956	6.55727	6.3802
'GLUL'	5.28037	7.33984	7.9055	4.97975	5.48183	6.37569	6.72422	5.29783	6.47023	6.55919	6.25527	6.17527	5.61757	4.95827	5.13591
'RGSL1'	2.45827	3.17791	4.71161	3.34571	3.39111	3.2597	2.48858	3.8799	4.14115	4.35349	2.88514	2.5107	2.47225	1.55637	4.29523
'RGSL1'	4.80802	4.25643	3.93962	4.78032	4.14308	4.83453	4.47808	5.64029	5.67054	4.81114	3.23061	6.44949	5.75748	6.44924	6.08256
'RGSL1'	4.49292	5.07204	4.9323	4.48464	3.67336	4.57561	4.90445	5.24049	4.60302	4.66326	3.48292	5.97681	6.12395	6.27938	5.42375
'NPL'	2.78798	4.25643	4.85056	3.47746	3.88105	3.26651	3.89111	3.92233	4.04744	6.5336	6.98452	2.04706	3.74826	2.54914	4.04682
'NPL'	6.75856	7.19221	6.9951	5.97777	6.5155	7.45177	7.5352	6.39896	7.53293	5.46992	5.43667	6.49197	7.01661	5.08743	4.85549
'SHCBP1L'	5.90729	5.68901	4.56242	5.95671	4.88682	4.81841	4.34848	6.64886	6.17026	6.20449	4.83803	6.21007	5.21668	8.17137	8.42695
'SHCBP1L'	4.13489	4.25643	3.56014	3.93154	3.57988	3.50082	4.28163	4.26999	3.45769	4.26155	3.61326	5.90055	6.26034	4.28102	4.60239
'LAMC1'	4.94943	5.21819	5.30889	5.27364	5.36993	5.36765	5.44071	4.47516	2.114	6.12475	5.61063	4.6598	4.5866	3.13168	4.85549
'LAMC2'	7.46165	4.90523	5.00708	7.58085	7.78529	6.97523	6.45468	7.31279	6.27733	6.69825	6.85342	6.58637	6.74184	7.41658	7.63084
'LAMC2'	4.93512	6.80331	6.98943	4.93242	5.14738	5.32334	6.01923	5.72898	6.5407	5.24959	3.94552	5.76168	6.01223	6.49653	6.3802
'LAMC2'	7.03867	6.27565	5.70826	7.17769	5.8515	6.15843	5.99383	7.11814	6.10198	6.96889	5.7072	8.40319	7.73929	9.51729	8.81796
'LAMC2'	7.36953	5.81981	5.21744	7.10569	6.94971	6.18208	5.8397	7.05952	6.41502	8.0605	7.86196	7.36928	7.41964	8.23781	7.52535
'NCF2'	5.96176	5.0003	4.81903	5.7808	4.88435	5.26677	5.06882	6.31479	6.33795	6.25631	5.14203	6.43236	6.19356	7.59375	7.53746
'NCF2'	5.39381	5.31819	4.99055	4.86748	5.1504	5.28796	5.15925	3.97088	3.72312	7.27468	7.99416	5.04128	5.71925	4.04694	5.70713
'NCF2'	1.87019	3.81305	3.27307	2.41819	3.05001	2.37058	3.89111	3.65702	2.44322	6.21288	6.37761	2.92097	3.00149	2.28755	3.36691
'APOBEC4'	3.72685	4.53215	4.13322	3.56834	3.04531	3.68122	3.69954	3.59671	3.5965	6.0071	6.01345	3.58065	3.03395	3.6607	4.17637
'APOBEC4'	5.79948	7.19221	8.0098	5.07	6.54517	7.21192	7.31052	6.04274	7.7418	5.39845	5.89843	5.99215	6.13934	4.60251	4.17637
'COLGALT2'	2.71572	3.46759	3.38126	2.73082	3.37809	3.51158	3.06688	3.15408	4.22914	6.4861	6.61494	2.86102	2.15346	2.96236	3.13157
'TSEN15'	2.3907	4.25643	4.35347	3.48345	3.39111	3.37222	3.06688	3.5469	3.5965	5.2044	5.31072	2.01542	2.03764	3.5455	4.50709
'TSEN15'	4.08447	1.59095	2.62733	4.27236	3.77669	3.3688	3.47858	4.45234	4.04744	4.69348	4.47157	4.32328	4.84825	4.28102	4.29523
'TSEN15'	4.7273	3.55565	4.04182	5.10063	3.31457	3.14561	3.56737	5.15151	3.94722	6.57868	5.30062	5.11586	4.58308	4.81639	4.40505
'TSEN15'	6.10479	4.76353	4.50709	6.21525	4.71468	4.96186	4.64292	7.03056	6.21404	7.37912	6.07096	6.28076	5.4442	7.12713	6.29717
'C1orf21'	4.53827	3.91351	3.27535	4.25582	3.55818	3.99346	3.59329	4.94816	5.19015	4.90856	3.978	4.41698	5.1107	6.40035	6.62681
'C1orf21'	4.24849	5.138	4.74141	3.56834	3.83209	4.2127	4.63691	4.91983	4.14115	6.16557	5.71682	4.52743	4.07787	6.26124	6.14721
'C1orf21'	4.04025	5.81981	6.82993	3.38048	3.53761	5.46951	5.98085	4.12024	4.22914	4.71844	3.66292	4.6144	4.4229	3.6607	4.17637
'C1orf21'	5.14129	5.14039	5.30597	5.00626	4.95083	5.01968	5.34573	5.49428	5.43183	7.48517	7.35274	5.34195	5.14511	5.68565	5.8692
'C1orf21'	3.75598	3.635	2.67865	3.56834	2.70729	2.62651	3.25013	5.27538	5.00314	4.64929	4.20938	3.61694	3.62496	5.04565	4.17637
'C1orf21'	2.32315	3.81305	3.9408	2.38646	2.51395	3.65152	3.59329	2.19865	3.5965	6.88277	6.50668	1.52515	1.3083	3.2832	3.56918
'EDEM3'	1.43567	2.91221	3.35316	2.20815	1.38421	2.27547	2.39431	3.44125	2.114	4.93158	5.06184	1.74393	1.90704	1.55637	3.90449
'EDEM3'	8.56706	9.18883	9.43722	8.12959	8.96532	9.17596	9.15208	6.31294	6.29782	6.54211	7.71812	8.26839	8.71099	6.85209	6.83735
'EDEM3'	3.90722	2.91221	3.38126	3.00861	2.9306	3.88423	3.56737	3.94262	3.30408	3.43496	2.98349	5.0752	5.12777	0.978612	3.13157
'TRMT1L'	1.00196	2.55968	3.82882	1.93326	2.52655	2.38681	1.91355	2.98711	3.83952	4.07123	5.11265	1.3597	1.66808	2.77049	3.36691
'HMCN1'	5.02503	5.75397	6.33	3.77465	4.182	5.21762	5.50066	5.18395	5.50415	4.41418	3.66292	5.76892	5.11874	3.4203	4.40505
'HMCN1'	4.49352	3.46759	3.66094	4.27236	3.90406	3.2597	3.78364	4.88339	2.44322	4.26052	3.52504	3.26525	3.44281	6.79017	6.89495
'PRG4'	3.17914	4.38281	3.96487	3.81096	3.20907	4.17555	2.90933	3.47288	4.04744	3.07959	1.67866	4.55692	5.09178	3.4203	4.29523
'PRG4'	3.87818	3.91351	3.52065	4.41747	3.27816	4.00729	3.27555	4.50458	4.84503	3.73352	3.14168	4.42896	3.29151	2.96236	1.35207
'PDC'	4.26901	4.11431	4.40834	3.19341	3.53258	3.0913	4.02911	4.2443	3.5965	4.13626	3.22989	4.72002	4.82889	5.86452	6.29717
'PDC'	3.81677	4.7608	4.15824	3.38048	3.46031	3.82653	3.37378	5.00917	4.78823	4.65406	4.01327	4.30712	4.42185	7.61533	7.28797
'PLA2G4A'	2.7365	3.45036	4.81907	3.61784	3.53748	2.97153	3.59329	3.98745	4.04744	6.79027	7.17644	3.10559	1.90704	1.9678	3.56918
'PLA2G4A'	4.29912	4.9248	5.03668	3.65383	3.60718	4.7688	5.17206	3.01735	2.93693	5.00909	5.80462	3.80041	4.51868	3.6607	4.40505
'PLA2G4A'	4.19283	3.91527	3.90007	4.16309	3.20785	3.29341	3.87019	5.07354	5.00314	6.39149	5.44438	4.12485	2.85503	4.76582	4.93087
'BRINP3'	3.1558	2.09216	2.44554	3.19341	2.07005	2.43293	3.06688	1.89049	1.68673	2.01478	2.88514	3.34042	3.35171	5.12804	5.25802
'BRINP3'	1.95136	4.36339	3.75292	2.20815	2.45152	3.31145	2.48858	3.13435	1.07699	5.69405	5.88738	2.72998	2.61038	0.978612	3.56918
'BRINP3'	3.55276	4.25643	4.22905	3.44189	2.61985	3.84402	3.27555	4.0611	4.39049	6.31322	6.82899	3.4449	3.31489	3.4203	3.36691
'BRINP3'	5.55661	3.83202	4.11491	5.45205	5.43821	4.59385	4.41237	5.38361	2.44322	4.70595	3.29551	5.4958	5.41779	6.04501	6.35305
'BRINP3'	5.80774	5.0564	4.17963	5.98017	5.3634	5.53124	4.86897	5.91883	4.66743	5.65583	4.20938	6.44949	6.27368	6.67156	6.43301
'BRINP3'	4.58948	3.91351	4.63372	4.7195	4.44437	4.38479	3.25013	3.60419	3.72312	3.90432	3.44188	4.95655	5.91961	6.1863	5.97982
'BRINP3'	3.57898	3.91527	3.03676	3.95265	3.16594	3.44767	2.41733	4.7432	4.22914	4.58567	2.88572	4.373	4.39864	5.44973	4.17637
'RGS18'	5.60714	4.57573	3.98993	5.02558	4.60786	4.91933	4.47355	4.79377	3.72312	4.84645	4.33551	6.36982	6.35258	5.86452	5.74939
'RGS18'	4.68168	4.36339	4.73219	4.55786	4.47635	3.87809	4.30246	3.7793	3.5965	7.30408	7.1997	4.90248	4.65231	5.65818	5.25802
'RGS18'	3.6729	3.46759	4.28041	3.34571	3.24653	3.63722	2.89863	3.32841	2.71109	2.23493	2.24048	3.34042	3.18082	4.91251	5.6636
'RGS18'	3.36756	3.43183	2.63459	3.56834	3.2873	2.32182	3.27555	4.6489	4.14115	4.44844	3.20943	4.47903	3.02529	6.02364	6.4587
'RGS1'	5.54577	4.11431	4.2088	5.80668	4.46437	4.7092	4.42189	5.6534	5.19015	5.66633	4.3599	6.26819	5.80205	6.61555	5.90703
'RGS13'	5.83759	4.47347	4.81907	6.25386	4.83972	4.5223	4.69523	6.17895	5.19015	6.10834	4.59336	6.97456	6.19938	7.13711	6.71474
'RGS13'	3.69248	3.91527	2.44554	3.34571	2.60546	3.19935	3.7985	3.79941	2.71109	4.49938	3.8157	4.86758	4.77448	4.81639	2.85022
'RGS2'	6.06694	5.9598	6.04714	5.95671	4.02356	5.94491	5.2085	5.8906	5.09967	5.34851	4.91938	7.07566	6.73148	6.92304	5.79044
'RGS2'	3.69248	4.40087	4.28004	3.77465	3.71221	3.75467	3.56737	3.57395	3.13215	5.92942	6.12812	4.00228	4.3497	2.96236	4.29523
'B3GALT2'	6.90707	5.138	4.59247	7.27415	6.74328	6.55472	5.94141	7.35465	6.25654	7.42999	6.61474	7.03439	6.71519	7.4001	7.45048
'CFH'	1.1966	2.92992	3.11209	1.96224	1.69497	1.64966	3.21755	1.8855	1.07699	6.20478	6.27842	1.71468	2.39699	2.28755	1.35207
'CFHR3'	3.76969	4.86665	5.28775	3.60918	4.35646	3.91292	4.19906	4.06559	3.5965	6.69825	7.32531	3.72335	3.84926	4.20713	5.07075
'CRB1'	3.24673	4.24422	3.99076	4.79608	3.93015	4.69997	3.7985	5.35768	5.46844	4.42098	2.67825	4.95655	2.96893	5.97994	5.6636
'CRB1'	3.10724	3.91527	3.66116	2.41819	2.63271	3.16282	4.13784	3.54662	1.07699	5.59277	5.09289	3.08961	2.61347	0.978612	4.50709
'CRB1'	3.49861	2.76407	4.81903	3.91608	3.40908	4.07956	3.69954	3.71979	3.5965	5.75258	6.02215	3.75815	3.27014	4.04694	4.17637
'LHX9'	4.13756	4.09591	4.1781	4.27295	3.37236	3.51038	3.69954	4.52288	4.84503	4.78466	3.3724	5.47127	4.48935	6.41683	6.14721
'LHX9'	3.75327	5.0531	4.67111	4.20007	4.19102	4.48524	4.5052	4.16778	3.72312	7.12979	7.78334	4.1882	4.06189	4.20713	4.40505
'NEK7'	7.09638	5.64264	5.37396	6.69904	5.98255	6.56211	6.09464	7.42388	7.30896	6.89471	5.43607	7.31926	6.82606	8.39997	8.16346
'NEK7'	4.78774	3.97153	4.49245	4.88348	3.85298	4.15458	3.87019	4.77566	3.72312	4.77754	3.3296	4.24889	4.12237	6.52722	5.61871
'NEK7'	5.48422	4.67123	5.54218	5.07	5.63218	5.31558	5.29702	5.6256	5.50415	7.56754	7.71125	5.28679	5.37688	5.5725	4.29523
'NEK7'	2.41337	2.57665	2.35882	3.00861	3.39173	2.90478	3.06688	2.31993	3.30408	4.69568	4.50452	3.67213	2.98545	4.81639	4.17637
'NR5A2'	2.63663	3.19529	3.03883	2.6015	3.18363	2.80589	3.69954	2.60322	1.07699	5.09977	4.85679	0.955373	2.2919	2.54914	3.56918
'NR5A2'	4.61781	4.13354	5.07676	3.73453	3.77971	4.10013	4.53225	3.45112	3.13215	3.31534	3.32838	5.38281	4.89713	5.86452	5.0025
'NR5A2'	4.02252	4.76353	3.9408	4.27295	3.77462	4.01258	3.47858	4.0914	4.66743	6.91394	5.4231	4.23592	4.01362	5.31552	5.25802
'NR5A2'	3.69997	4.65248	4.34488	3.93154	3.47777	3.55677	3.59329	4.68994	3.5965	5.41418	6.12929	3.34042	3.20199	4.71341	4.85549
'NR5A2'	3.03923	3.91527	2.27098	2.83001	2.2894	2.76631	3.21755	3.81665	2.114	4.04663	1.85827	5.10739	4.15822	4.81639	4.77596
'NR5A2'	5.32193	4.67123	3.88863	5.5269	4.30448	4.57545	4.77584	5.35598	3.13215	5.33039	4.12754	6.66418	5.90265	6.82764	6.55715
'CAMSAP2'	5.87704	5.50063	5.50141	5.83328	5.46941	5.41925	5.17206	6.04754	5.39425	6.10962	5.13139	6.83993	6.71168	7.86397	7.38498
'CAMSAP2'	4.9767	4.86483	4.05007	4.37393	4.05503	4.2127	4.36023	4.50458	2.114	4.01373	3.24322	5.7407	5.54435	5.41733	4.40505
'PKP1'	5.79936	5.64264	5.20641	5.32571	5.02171	5.65529	5.77192	6.38222	6.29782	6.40355	5.46328	5.915	6.27711	8.33207	7.75009
'TNNT2'	5.78162	6.60413	5.40357	5.95671	5.2659	5.25103	5.52983	6.4417	5.50415	8.15769	8.25381	6.7173	7.09836	7.53456	7.56137
'RNPEP'	6.34009	6.92793	6.66039	5.58043	6.0395	6.43498	6.93747	5.56622	6.19232	5.16631	4.38486	5.67834	5.72233	4.41832	4.29523
'GPR37L1'	5.6651	6.07493	6.07215	4.55147	5.45826	6.0369	6.24656	4.88317	4.72909	4.80027	4.55351	4.30609	3.32663	3.76738	5.19826
'PPP1R12B'	2.37892	4.53215	3.45723	2.76412	2.60546	2.63664	2.61087	3.65702	2.71109	4.80279	6.21317	3.37724	2.13689	2.54914	4.04682
'SYT2'	3.68826	4.7608	4.69093	3.93154	4.0617	3.47171	4.34848	4.55173	4.39049	7.25702	6.83549	3.34042	3.68765	3.2832	4.69178
'SYT2'	2.56863	3.70873	3.99076	1.66562	2.58788	2.51649	2.70812	4.20807	3.72312	4.41342	4.48066	2.5107	2.00218	1.55637	4.17637
'SYT2'	5.30357	6.03121	5.45274	5.71193	5.84189	5.43281	5.77192	4.91469	4.39049	7.53978	7.98246	4.41698	5.43604	5.44973	6.48395
'ADORA1'	6.37091	7.33984	7.64319	6.17578	6.4775	6.8675	7.11827	7.02151	7.5671	4.9264	4.56495	7.06985	7.40268	6.77747	6.58074
'CHIT1'	5.94091	6.99759	6.92768	5.97777	5.47934	6.48697	6.55993	6.243	6.60789	4.93158	4.14964	6.40221	7.00995	5.5725	5.74939
'LAX1'	4.11734	5.29415	4.84002	3.95265	4.05534	4.22591	4.82	5.17586	5.43183	7.09071	6.9082	4.43695	5.08363	4.20713	4.85549
'SOX13'	3.84272	5.14039	4.11491	3.65383	4.28944	3.85255	4.41237	5.31958	4.04744	6.25095	6.70795	3.94993	4.22333	4.28102	5.19826
'ETNK2'	5.96634	6.80698	7.09034	5.02558	5.40361	6.86448	7.35184	6.26798	6.91696	5.79389	5.11357	5.69961	6.32555	5.35026	5.0025
'GOLT1A'	2.30018	4.11431	4.05007	3.56834	2.4483	2.89911	3.35396	3.18354	3.45769	6.24923	5.5046	2.82497	2.03764	2.96236	3.13157
'MDM4'	2.76914	4.25643	4.28004	3.77465	3.20649	3.7884	3.37378	4.58991	4.84503	4.91792	6.01303	4.16217	3.48382	2.28755	3.56918
'MDM4'	3.31611	4.86665	5.10666	3.81096	4.34834	4.30812	4.36023	4.50617	4.89968	8.31675	8.43604	4.20924	4.16838	4.12925	5.25802
'CNTN2'	4.31428	5.0003	4.2088	4.08165	3.60154	4.12867	4.13784	4.10393	3.83952	5.94261	6.69381	3.83932	4.00071	4.04694	4.17637
'TMEM81'	5.96558	7.26631	7.28138	5.11309	5.57835	6.89798	7.22414	6.06763	6.48817	5.85147	5.62532	5.69238	5.86719	4.95827	5.07075
'RBBP5'	4.53769	4.76353	5.31764	4.11232	4.10582	4.34178	4.30246	5.29023	5.31604	6.52477	7.19372	4.26738	4.19895	4.65902	5.13591
'NUAK2'	5.32664	5.0531	4.63344	4.88348	4.75479	5.30934	4.90445	5.32626	5.00314	7.18966	7.17275	5.00857	4.97809	5.86452	5.0025
'NUCKS1'	3.27089	3.635	3.07071	2.73082	3.24653	3.6057	3.59329	3.52978	2.71109	5.08966	5.83961	3.24058	2.92318	2.77049	2.50038
'PM20D1'	6.65469	5.49384	5.78226	6.51603	6.78225	6.08812	5.99901	6.00268	5.05221	7.4625	7.60402	6.71751	6.29754	7.65755	7.67535
'RHEX'	4.79505	5.98611	5.84258	5.10063	5.01097	4.97497	5.38783	5.43385	6.10198	6.1161	6.26442	4.49818	3.03738	5.00262	5.25802
'RHEX'	4.31545	5.98611	6.19179	4.87	4.52264	4.65095	5.31263	5.63507	5.67054	8.22317	8.26319	4.373	4.93172	5.27992	6.3802
'RHEX'	3.71009	5.36631	4.72242	4.01859	4.25946	3.65885	4.97457	4.67373	3.83952	6.36741	6.843	4.23592	3.79905	4.48236	4.77596
'SRGAP2'	1.49139	3.635	4.17418	1.96224	2.56797	2.11887	2.22953	2.42345	3.30408	2.01478	2.86432	2.72998	1.3083	0.978612	1.35207
'SRGAP2'	1.011	2.91221	3.37003	1.26878	1.37787	1.74221	2.22953	2.31565	1.68673	1.33619	0.992897	3.08961	2.60058	0.978612	1.35207
'IL10'	3.78281	4.65248	4.05007	3.02312	3.83302	3.63722	3.69954	4.70351	4.60302	5.18074	4.11041	3.82244	2.60266	4.86525	6.04912
'IL10'	4.12926	3.635	4.73722	4.46882	4.34998	3.96076	4.41237	6.34505	6.60789	4.64559	4.2631	4.70624	4.25456	4.28102	5.3154
'IL19'	5.44146	5.8609	5.75044	5.38331	5.11104	4.85525	5.34573	6.10211	5.39425	6.1076	5.03387	5.7407	5.44513	7.97944	7.82116
'FCMR'	3.58503	6.01447	5.45274	3.93154	4.16239	4.8997	5.37809	5.99293	4.66743	6.13093	5.31741	4.30712	3.67609	4.71341	5.47501
'FCAMR'	6.62304	7.08573	7.19163	5.83328	6.34475	7.23295	7.11317	7.43638	8.32452	5.77926	5.95834	7.24439	7.30799	4.3513	5.3154
'C1orf116'	8.24042	7.71116	7.39753	7.64206	8.44328	8.47294	8.46224	6.94251	6.84915	5.8072	5.75249	7.09986	7.38192	7.27006	6.93212
'C4BPA'	2.7467	4.65248	4.70691	2.34308	2.94206	3.50663	4.34848	3.83561	4.04744	5.88434	5.97143	3.75815	2.94754	4.60251	4.60239
'C4BPA'	3.95878	4.57573	4.02439	4.19487	3.07551	3.89819	3.59322	4.18493	4.14115	4.51626	3.20943	5.2992	5.76785	6.68523	6.04912
'CD55'	4.22359	3.55565	4.65037	4.16309	3.43935	3.99346	3.89111	4.98455	3.72312	4.29369	3.65745	5.93313	5.67713	5.73906	4.93087
'CD55'	5.00669	5.77751	6.06924	5.11309	4.99086	5.78789	5.47327	4.83375	4.89968	4.48644	3.93468	6.59774	6.57968	3.6607	4.17637
'CD55'	2.73397	3.635	4.35347	3.2765	3.03268	2.96216	3.59322	3.71821	4.04744	6.00151	6.43842	2.97209	3.20626	3.4203	5.37059
'CR2'	4.24883	4.47347	4.37283	3.81096	4.321	4.00384	3.95184	4.93889	2.93693	5.54669	5.81201	4.14865	3.35682	3.6607	5.90703
'CD46'	2.26715	3.97153	3.97882	2.01984	3.02452	2.64839	3.7985	3.44125	2.71109	5.2174	5.65463	2.29742	1.66808	2.28755	3.74655
'PLXNA2'	3.20229	4.53215	4.55808	3.44189	3.56928	3.25172	4.06019	4.4731	2.114	6.65918	6.91079	3.91617	3.89379	3.2832	4.29523
'PLXNA2'	5.80123	5.32791	3.66116	5.6535	6.26232	5.39024	5.26543	5.57286	4.78823	5.98821	5.17002	4.30609	3.69867	4.65902	5.90703
'PLXNA2'	6.03861	5.36631	5.08895	6.15531	4.58738	4.85994	5.09627	5.97656	5.00314	6.0279	5.16311	7.37037	6.89642	7.01251	6.43301
'PLXNA2'	4.63808	5.43503	5.42615	4.55147	4.67325	4.74764	5.02253	4.98357	4.04744	7.07733	7.57401	4.91224	4.18083	4.28102	5.74939
'CAMK1G'	7.21975	6.25381	6.15025	7.1297	6.52034	6.78267	6.52521	6.74835	6.14785	6.63644	5.65559	7.88772	8.14036	8.37066	8.37392
'CAMK1G'	8.66171	8.75976	9.27895	8.32028	8.24506	8.82362	8.65727	7.19739	6.86297	7.33283	7.04549	9.12967	9.33314	8.30133	8.17125
'CAMK1G'	5.61606	6.07493	6.91695	4.36124	5.34877	5.72101	6.12861	4.16402	3.45769	4.49938	4.78739	5.63482	6.00444	5.04565	4.93087
'CAMK1G'	3.56223	4.53215	4.85679	3.04294	4.29201	4.21997	4.36341	4.41302	4.22914	7.02843	6.98945	3.72335	2.92318	4.54369	5.42375
'LAMB3'	6.05758	5.68123	5.46425	6.26898	5.3977	5.2717	5.16629	7.22216	7.01923	7.28214	5.38648	6.30954	5.90962	6.65776	7.54947
'G0S2'	6.39057	5.31819	5.53584	6.346	5.79211	5.26478	5.24405	7.50749	7.17135	6.75194	6.8683	5.97429	4.83894	7.35804	7.03819
'HHAT'	5.22109	4.25643	2.85321	4.25582	4.08611	4.04382	4.02911	6.25038	6.33795	4.70092	3.82039	5.65674	5.35223	6.33247	5.42375
'HHAT'	4.29582	6.30984	5.48602	4.19487	5.16092	4.81152	4.64292	5.32754	4.66743	5.33063	4.23838	5.4659	5.36032	7.89372	8.41388
'HHAT'	3.91119	3.33678	4.05007	3.95265	4.00081	3.05294	2.70812	5.15726	4.78823	4.18068	3.22989	3.37822	3.28841	5.48141	5.57239
'KCNH1'	2.93437	4.65248	4.8845	3.16444	2.66254	3.19935	3.7985	2.52373	2.71109	5.28536	4.66213	4.08444	4.98188	2.28755	3.90449
'SLC30A1'	2.36665	3.19529	2.76316	2.20815	3.08088	2.98166	3.21755	3.77943	2.71109	5.68955	6.29922	2.04706	1.66808	1.9678	3.56918
'LPGAT1'	3.84893	6.03121	5.57498	4.36124	4.86639	5.16312	4.58431	5.59952	5.09967	7.28716	7.7711	5.0829	4.53265	4.95827	5.83036
'LPGAT1'	2.70045	3.91527	4.2093	3.19341	2.67916	2.28361	3.69954	3.43147	3.30408	6.18268	6.05626	2.66112	3.37012	3.2832	3.90449
'INTS7'	3.05313	4.11431	3.51735	3.56834	3.2391	3.24501	4.17225	3.76828	3.45769	5.38478	6.15896	3.14267	2.36163	3.5455	4.60239
'DTL'	7.35587	5.73167	5.52457	7.1297	6.87369	6.512	6.32788	8.00831	7.89088	7.20535	6.24464	6.8469	6.542	8.00146	8.21714
'FAM71A'	4.56062	5.89147	6.6448	4.63793	4.73407	5.1998	5.64068	5.51729	7.1934	6.41554	7.99811	4.6598	4.8148	4.60251	5.3154
'FAM71A'	3.3849	6.52963	6.30116	3.88354	4.12181	4.9979	5.44071	5.90073	6.68771	6.14453	7.62237	4.66357	4.17721	4.04694	5.07075
'FAM71A'	4.1854	5.77751	5.20087	4.08165	3.92276	4.37522	4.34848	5.41738	4.72909	8.20892	8.45654	3.34042	3.61772	4.12925	4.60239
'BATF3'	4.01607	3.97153	3.11115	4.25582	4.03635	3.32885	3.59322	5.88119	4.95234	5.61067	3.50526	4.74768	3.35171	5.51242	6.3802
'NSL1'	4.23736	4.7608	4.93337	4.50621	4.45976	4.88268	5.13167	3.68745	4.5356	7.13452	7.38273	4.46893	4.08896	3.2832	5.37059
'VASH2'	4.27591	4.96288	4.77692	4.66921	3.86791	4.21917	4.47355	4.46404	4.60302	6.79957	6.94556	4.01925	2.54152	4.65902	5.19826
'RPS6KC1'	5.10684	5.36631	5.13523	4.61027	5.10124	5.41827	5.23314	5.63269	5.90233	7.27726	7.68388	5.23359	4.69155	3.13168	5.47501
'RPS6KC1'	2.24494	3.46759	3.45251	1.2918	3.22815	2.69225	2.13941	2.45632	1.07699	4.96333	4.29206	2.01542	1.02654	4.04694	2.85022
'RPS6KC1'	3.16034	4.86665	4.39282	3.16444	2.92559	4.15061	3.47858	4.8249	4.5356	5.43712	5.97341	3.00871	2.77977	3.4203	4.50709
'PROX1'	5.32663	5.20564	4.65037	4.75862	4.50864	4.19245	4.42189	6.05873	5.23335	5.75258	4.74429	4.30609	3.16813	6.92304	6.60396
'SMYD2'	5.11636	5.20564	4.83977	5.13076	4.22955	5.08498	5.74362	4.66151	5.00314	5.23659	3.92785	5.1213	5.53434	7.47284	7.18397
'SMYD2'	5.0065	4.67123	4.8052	5.07	4.9097	4.67634	5.16629	5.6538	4.72909	6.06555	4.46486	5.99816	6.29669	7.10696	7.00369
'SMYD2'	6.60062	5.38537	5.75218	6.68435	6.36764	5.89781	5.57984	7.47547	6.43366	7.29466	5.80016	6.23649	5.79165	8.48058	8.26161
'PTPN14'	4.1558	4.7608	5.24202	4.20007	4.77412	3.79593	4.79447	4.65328	4.60302	7.40664	7.69872	3.72335	4.17369	4.48236	5.42375
'PTPN14'	4.9922	5.89147	5.45597	5.15493	4.86096	5.05553	5.40078	4.87152	3.83952	6.8472	7.07004	5.43492	5.75262	4.65902	4.85549
'KCNK2'	4.90614	4.7608	4.35347	5.03841	4.21861	4.12117	2.39431	5.64335	4.78823	5.0338	4.36598	5.26915	4.53961	6.81526	5.97982
'KCNK2'	7.07449	4.9248	4.57885	6.98245	6.05115	5.89549	5.55835	7.05799	6.19232	7.00316	5.9377	7.14709	6.50221	7.88782	7.4884
'KCNK2'	6.03157	6.51107	6.33964	5.45042	6.45738	6.32541	6.24656	4.75963	5.92885	4.71572	4.83865	4.93872	4.71074	4.20713	4.77596
'KCTD3'	1.71863	3.07866	3.81739	2.60699	2.37231	3.54728	3.11488	1.31967	2.114	4.70891	5.5071	2.97209	2.00218	2.96236	3.56918
'KCTD3'	3.2447	2.92992	3.93506	3.24146	3.64908	3.00479	3.80997	3.24974	1.07699	5.68843	5.88045	2.86102	2.92956	3.2832	3.36691
'KCTD3'	4.34258	4.65248	3.77224	4.75862	5.327	4.57931	4.5052	4.15483	3.5965	7.08016	7.00721	4.05859	4.41803	4.41832	3.13157
'KCTD3'	6.64855	6.90372	7.48447	6.27398	7.20079	7.35208	7.41311	5.01255	5.60627	5.77469	5.96775	6.28236	5.92059	4.81639	5.74939
'KCTD3'	0.762446	3.17791	3.04719	2.60699	3.0239	2.24101	0.942948	2.94438	2.114	4.64182	5.10493	1.52515	1.3083	2.77049	3.36691
'KCTD3'	5.34969	4.06386	4.37828	4.93974	4.33702	4.31805	4.10245	5.48285	5.00314	5.56396	3.84993	6.49526	6.19418	6.08681	5.52452
'USH2A'	3.31989	4.25643	4.94364	3.88354	3.64455	3.34164	3.78364	4.14034	4.46487	6.32911	5.94403	3.37724	3.81531	3.76738	4.29523
'ESRRG'	7.67755	6.27985	5.45274	7.96881	6.93759	6.73278	6.12861	8.03549	6.71844	7.46111	6.11856	7.56152	7.20127	8.48058	8.13186
'GPATCH2'	3.41282	3.97153	3.71046	3.83188	3.45603	2.96216	3.59329	4.16812	3.30408	4.19052	3.5442	4.1882	3.96699	5.79056	5.83036
'GPATCH2'	7.75315	7.41494	6.87741	7.85904	6.7988	7.61777	7.35595	7.40027	6.57469	6.82907	5.73843	9.33572	9.20616	8.60447	8.1077
'GPATCH2'	3.74963	3.91351	3.85485	2.73082	3.42446	3.87639	3.78364	2.88834	1.07699	3.18743	1.92818	4.42896	4.93932	2.96236	2.03758
'GPATCH2'	6.5389	5.14039	4.89262	6.77643	6.27324	5.7061	5.57984	6.93386	5.70164	6.57112	4.98057	6.96531	6.5205	8.17137	7.88888
'RRP15'	6.26228	5.56338	5.14959	6.46904	5.80809	5.08091	5.27875	5.9663	5.63876	5.66001	4.62325	6.37783	5.59018	7.53456	7.56137
'TGFB2'	3.92903	4.09591	3.74975	4.61027	4.46437	3.81027	3.89111	6.07027	6.25654	4.22239	4.28762	4.00228	3.84926	4.3513	3.36691
'LYPLAL1'	0.793615	3.17791	3.66116	1.60261	1.64375	1.16327	1.50838	2.12149	2.114	5.21473	5.18989	1.52515	1.3083	2.54914	3.36691
'LYPLAL1'	3.75828	6.01447	5.75218	3.81096	3.48164	4.82139	4.86897	3.11401	4.78823	3.86201	3.34985	4.82835	4.48234	3.4203	2.50038
'EPRS'	2.85044	5.0531	4.63344	3.04294	2.39653	3.7884	3.69954	3.98056	3.30408	6.47181	6.26386	2.97209	2.76252	3.13168	3.36691
'RAB3GAP2'	5.68303	7.30072	7.74304	5.00626	5.20069	7.08866	7.05501	6.33345	7.03152	5.87081	4.87928	5.85938	5.90724	4.91251	4.77596
'RAB3GAP2'	4.6726	4.53215	4.32767	4.27236	4.16814	4.51584	3.69157	7.11256	7.27835	6.46099	5.16652	4.86531	4.32306	5.04565	5.47501
'RAB3GAP2'	3.10977	5.138	5.16847	4.04486	4.2557	4.04599	4.30246	4.91469	5.09967	6.81141	7.62315	2.66112	2.2178	2.96236	4.60239
'RAB3GAP2'	4.69233	4.26355	4.89653	4.88348	4.32689	4.33369	4.7457	5.43707	5.00314	8.01232	8.19089	5.69781	5.41526	5.31552	5.13591
'MARK1'	6.95303	6.96609	5.75277	6.50184	6.47732	7.16375	6.91789	7.5211	7.52426	5.49969	4.69751	7.09986	7.43362	8.03921	7.45048
'DUSP10'	3.66831	4.38281	4.83509	3.88354	4.54163	3.6946	4.21153	3.88179	2.93693	4.37113	3.72629	3.37822	3.23507	1.55637	5.13591
'DUSP10'	2.58406	4.11431	4.51946	2.83001	2.92424	3.03868	3.47858	5.22495	4.84503	6.66839	6.27118	2.86102	2.52943	2.77049	4.29523
'HHIPL2'	5.33645	6.05266	5.77214	3.72482	4.9409	5.49446	5.78849	4.33813	1.07699	4.47888	5.00266	4.90578	5.15904	3.95963	5.0025
'HHIPL2'	1.82637	3.17791	3.89975	2.01984	2.23186	3.77667	2.96562	3.07541	2.93693	5.86876	5.34511	2.04706	3.66153	1.55637	3.90449
'HHIPL2'	4.10852	3.17791	3.68286	3.61784	3.56674	2.88952	3.35396	4.76397	3.94722	4.19434	3.77145	3.83932	3.68765	5.81564	5.52452
'HHIPL2'	4.27469	4.67123	4.52828	4.36124	3.04431	3.20864	3.97813	5.30296	4.46487	6.00335	4.81194	4.08444	2.58254	4.95827	5.07075
'HHIPL2'	3.41569	3.97153	4.94823	3.88354	4.05835	3.97393	4.58864	4.39311	4.31207	6.82464	6.85376	3.83932	2.92318	3.6607	4.29523
'TAF1A'	4.15868	3.19529	4.30109	4.27236	4.48534	4.20268	3.59329	4.45577	3.72312	3.52838	3.06047	3.00871	2.31294	0.978612	4.17637
'MIA3'	2.2635	4.40087	4.77359	3.19341	2.9267	2.30234	4.47355	3.85442	2.71109	6.15083	6.24131	3.00871	3.12672	3.2832	5.13591
'BROX'	2.80218	3.19529	2.81964	3.24146	2.58788	2.62637	3.06688	3.86272	3.45769	5.35714	5.82273	4.16217	3.70946	3.4203	3.56918
'DISP1'	4.3555	3.19529	4.1744	4.83382	4.8582	3.65326	3.11488	5.09846	3.45769	4.90125	3.43046	4.49818	2.84933	5.41733	4.60239
'DISP1'	3.21052	3.45036	4.28969	4.01859	3.63553	3.48889	3.69157	3.31849	3.83952	6.49149	6.57589	3.63357	3.44034	3.4203	4.17637
'DISP1'	2.04091	4.24422	3.16721	2.34308	3.12172	1.35685	3.48767	3.18354	4.22914	4.73859	5.87362	2.69646	2.2506	2.96236	2.85022
'DISP1'	4.75946	4.09591	5.26466	5.02558	4.1977	3.6946	3.7985	5.76494	4.78823	5.5128	4.36773	6.14952	5.31502	6.49653	5.3154
'TLR5'	4.21809	5.64264	4.68471	3.48345	3.78877	4.74677	4.82	5.71707	5.98047	7.22139	7.36202	4.47903	4.21249	4.60251	5.0025
'FBXO28'	4.04245	4.67123	4.52391	3.91608	4.19621	4.81377	4.58864	6.03851	6.969	4.4616	5.48612	5.55505	5.82006	3.6607	4.17637
'WDR26'	8.4387	6.6088	5.95218	8.86869	8.38701	7.53833	7.11317	8.65717	7.77141	8.51142	7.04279	8.20657	7.80173	8.7052	8.48438
'WDR26'	7.01118	5.79017	4.9781	6.99197	6.08955	6.6751	5.84407	7.43893	6.5234	6.66067	5.16927	7.92013	8.01088	7.73846	7.98043
'WDR26'	6.4151	4.9828	4.82465	6.0921	5.41557	5.83529	5.58632	7.46571	6.969	6.48656	5.58698	7.63763	7.48085	7.71199	7.25901
'DNAH14'	2.36665	3.19529	4.62715	3.34571	3.26192	2.56258	3.69954	3.55967	4.04744	6.30132	6.96684	2.29742	2.47225	2.54914	4.40505
'DNAH14'	2.45827	3.46759	4.51899	3.00861	3.33883	3.60992	3.59329	3.00546	3.5965	6.282	6.96221	2.66112	3.04268	2.77049	3.36691
'DNAH14'	2.89153	5.49384	4.73717	3.34571	3.6848	3.91292	4.5052	4.08558	4.66743	6.92453	7.03966	3.63357	3.47613	4.20713	5.19826
'LBR'	2.52102	3.46759	4.64492	2.41819	3.04531	2.00146	3.25013	3.225	3.45769	6.22458	6.078	3.14267	2.81915	3.5455	3.36691
'LBR'	5.53659	6.22217	6.54006	5.57035	6.13779	6.21611	6.61261	6.39888	7.65709	5.13686	5.48742	5.61256	5.53683	4.54369	4.40505
'LBR'	3.13626	4.24422	3.55295	3.83188	2.37231	3.98007	2.61087	4.02573	4.78823	4.41342	2.47334	4.77053	4.56934	3.13168	3.13157
'SRP9'	4.22209	5.90085	4.99055	4.90529	4.10398	4.62479	4.64292	5.28764	5.43183	5.70336	4.00745	4.70382	4.8658	7.44096	7.43762
'MIXL1'	3.39153	5.34781	6.40927	3.47746	3.60718	4.36051	4.93161	3.41913	3.94722	5.86644	6.22734	3.08961	3.17194	3.13168	3.13157
'MIXL1'	3.23272	5.14039	5.23117	3.16444	2.58287	4.45522	4.28163	4.28842	4.84503	3.2164	3.70901	3.82244	3.35656	0.978612	3.74655
'LIN9'	5.235	5.73394	6.63408	4.75862	5.34434	5.58417	5.84407	4.65777	5.539	5.70824	6.31115	5.01464	5.38055	2.77049	4.04682
'ITPKB'	5.15201	4.9828	4.68471	5.27364	4.37132	4.3128	5.01629	5.08761	5.63876	5.19727	4.40714	6.11134	6.09277	7.01251	6.6493
'PSEN2'	5.26246	6.03121	5.52709	5.35153	4.78143	5.32926	5.09627	5.84498	5.539	7.80058	8.12222	6.22482	5.82402	6.34974	6.17847
'SNAP47'	2.43641	2.91221	4.55162	3.38048	3.3994	1.87737	3.69954	3.59671	2.44322	6.31437	6.38055	3.14267	3.28841	1.9678	4.77596
'BTNL10'	1.04629	2.91221	2.36541	1.2918	1.08339	1.54248	3.25013	3.0608	3.45769	2.82176	1.29926	1.52515	1.02654	1.55637	1.35207
'RHOU'	2.85365	4.86665	4.50709	3.47746	3.28391	2.88952	3.7985	4.24981	3.94722	6.31004	5.72505	3.24058	2.43429	2.96236	4.17637
'RHOU'	6.47417	7.31557	7.6584	5.13076	6.36933	6.77973	7.46965	6.4666	6.91696	6.70582	7.29371	5.61256	4.86364	5.24342	5.79044
'RHOU'	3.23666	4.09591	4.65196	3.47746	4.09945	2.54559	3.7985	4.32866	2.93693	5.48528	6.25749	2.72998	3.89379	3.86671	5.25802
'RAB4A'	6.63883	7.54031	7.38333	5.7808	6.01251	7.1086	6.95954	5.20379	4.95234	4.95089	4.00859	6.06039	6.12561	4.65902	4.69178
'CCSAP'	7.13435	5.98611	6.0422	6.66999	7.03525	6.76334	6.80334	7.16049	7.27835	6.47098	5.33369	7.17013	7.70642	8.35364	8.17125
'GALNT2'	5.5012	6.11979	6.4895	5.80668	6.26208	5.95694	6.11398	6.47492	7.10313	7.20943	7.76352	5.0829	5.46955	4.60251	5.8692
'GALNT2'	2.80623	4.7608	2.99365	3.19341	3.45459	3.60693	3.80997	4.34687	3.45769	6.18139	6.23533	2.92097	3.57868	3.86671	4.60239
'GALNT2'	3.9314	5.138	5.31769	3.2765	3.37579	4.82442	4.77584	4.08558	4.22914	4.47297	2.67825	3.4449	3.34461	2.77049	5.3154
'PGBD5'	2.98667	3.81305	3.38126	3.73453	3.69108	3.65942	3.48767	4.4361	2.71109	6.32348	7.31465	3.10559	3.37012	2.77049	4.04682
'PGBD5'	5.11312	6.18596	6.07984	5.03841	5.44218	5.1488	6.22517	6.10414	5.63876	7.86663	8.20532	5.11586	5.08769	5.12804	5.94388
'PGBD5'	2.70996	3.91527	3.3022	4.02476	3.12995	3.29341	3.48767	4.83415	3.72312	5.33394	5.15088	3.72335	3.67942	2.77049	4.77596
'PGBD5'	4.3021	4.53215	4.85807	3.02312	4.12422	4.97076	5.44071	3.72454	3.45769	4.13626	4.66283	4.61336	4.69644	4.12925	2.03758
'ARV1'	3.10978	3.81305	4.07398	2.60699	3.49508	2.7217	3.69954	3.88699	1.68673	3.82444	2.72181	4.86758	4.72714	4.41832	4.85549
'FAM89A'	3.34293	4.47347	5.03668	3.56834	4.0434	4.25474	4.02911	3.86125	3.94722	7.11969	7.42431	3.48298	3.89379	2.54914	4.77596
'DISC1'	3.65739	5.26807	4.2093	4.14207	3.81059	4.11951	4.06019	4.7243	3.94722	7.00882	7.32177	3.50206	3.48382	3.86671	5.13591
'SIPA1L2'	5.20818	7.12109	7.57426	4.88348	5.50164	6.76167	7.17887	6.02815	7.40654	5.2023	5.12539	5.53677	5.94845	5.00262	5.19826
'SIPA1L2'	2.98808	5.21819	5.59746	2.34308	3.17579	4.54586	4.53225	3.74991	3.30408	3.62732	2.80364	3.91617	4.33421	2.54914	3.90449
'SIPA1L2'	6.0589	6.86872	7.21504	5.75126	6.60038	6.74153	6.88449	4.31505	5.46844	5.53681	6.37532	5.91934	6.83307	4.12925	5.07075
'SIPA1L2'	2.60921	4.67123	4.04354	2.34308	3.58568	3.57874	4.41237	4.4731	4.46487	6.21374	6.71251	3.08961	3.52923	2.96236	4.93087
'SIPA1L2'	7.72487	5.50063	5.36481	7.56897	8.13756	6.90635	6.8587	6.83696	5.57303	5.76679	5.20788	6.03994	5.6359	5.88836	6.43301
'MAP10'	4.27424	5.73673	5.78873	3.95265	4.32066	5.27561	5.66711	2.71689	4.95234	4.6829	3.93548	4.24889	3.5533	3.6607	5.07075
'NTPCR'	4.012	5.56338	5.5147	3.95265	4.02771	4.43777	4.58864	4.15483	3.13215	4.98058	4.28819	5.9562	6.33279	4.20713	5.0025
'NTPCR'	4.81265	5.36631	4.61656	4.55786	4.29934	4.60079	4.58864	5.90521	6.70315	5.46437	4.51727	4.77053	3.84223	6.02364	6.29717
'NTPCR'	4.85325	5.73167	5.71051	4.41747	4.60827	5.44467	5.32468	4.88799	6.23545	5.27513	5.1895	5.43598	5.33926	7.18601	7.15282
'KCNK1'	2.63177	3.17791	3.9358	3.2765	3.37004	2.7217	2.48858	2.9438	3.13215	6.46463	6.60838	3.34042	2.85503	2.77049	4.50709
'SLC35F3'	6.66165	5.54516	4.84002	6.02599	6.27833	5.84489	5.67047	6.35236	5.95489	5.70963	6.32848	5.91078	5.8308	7.97388	8.03269
'TOMM20'	4.24712	4.86665	5.31385	3.65383	3.21779	3.59413	4.69523	4.97901	5.31604	7.09071	7.24352	4.57425	4.43669	4.54369	5.6636
'GGPS1'	5.22111	5.29415	5.38058	5.11309	5.2123	5.49644	5.37809	5.39798	4.84503	7.3662	7.63394	5.52594	5.24685	5.35026	5.57239
NaN	2.49384	4.84513	4.07935	2.60699	3.15697	3.79725	3.7985	4.08291	4.31207	6.66518	6.93014	2.92097	2.94448	3.13168	5.13591
'GNG4'	7.95974	6.34475	5.97641	8.05972	6.87687	7.24626	6.90933	8.34376	8.29933	7.94662	7.2883	8.43621	8.14012	8.52687	8.28335
'GNG4'	5.27118	3.70873	4.38363	5.51767	4.47911	4.49446	4.30246	6.51579	5.73207	5.56394	3.52504	6.23242	5.78392	7.27006	6.60396
'LYST'	4.9463	5.49384	4.59502	5.00626	4.9392	4.74054	5.16629	6.3848	5.46844	6.28926	5.15858	4.55692	3.32663	6.62976	6.04912
'NID1'	3.24009	5.77751	6.21193	4.08165	4.96957	4.23311	4.58431	4.47997	4.66743	5.24871	5.13373	3.67213	3.57868	4.41832	3.74655
'GPR137B'	3.93236	4.32441	4.47515	3.83188	4.29158	3.96946	4.23882	5.29042	5.95489	6.64011	6.57221	4.12485	3.10379	3.2832	4.04682
'HEATR1'	4.43933	5.90107	6.0118	3.16444	4.05503	5.34678	5.40974	4.56488	4.95234	3.62453	6.35491	4.55692	4.63071	3.95963	4.29523
'HEATR1'	3.44663	4.47347	3.55964	2.73082	2.86606	3.67695	2.89863	3.54088	3.5965	2.11473	3.61368	4.56752	4.5102	4.71341	5.42375
'ACTN2'	3.85454	4.57573	4.61465	3.72482	4.41402	4.27066	4.17225	4.82931	4.39049	7.96766	7.61261	4.6196	4.03055	4.71341	5.13591
'MTR'	2.18999	5.20564	4.35338	3.00861	2.81502	2.02565	3.69954	2.94057	3.13215	3.67257	3.29937	3.22778	3.75825	2.54914	4.40505
'MT1HL1'	5.24023	4.47347	4.70727	4.64171	4.30448	4.87973	4.28163	5.34731	5.05221	5.1826	4.1492	6.15955	5.83573	7.44096	7.24431
'MT1HL1'	2.43304	3.45036	3.55964	2.60699	2.4723	2.40437	3.69157	4.16812	3.30408	6.42066	6.72024	2.86102	2.43429	3.5455	3.90449
'RYR2'	6.9693	6.57972	6.47209	6.70813	5.95154	6.81954	6.52635	7.3133	7.24707	6.89125	5.56262	7.95118	7.31249	8.59726	8.1158
'RYR2'	3.21534	4.47347	4.15824	2.41819	3.89445	3.05294	3.35396	3.91009	1.07699	5.55818	5.57683	3.24058	3.29031	3.86671	4.69178
'ZP4'	4.79521	5.0003	5.12899	4.61027	3.98043	4.24295	4.73029	5.49999	4.39049	5.62047	4.56152	4.82716	4.07787	7.11708	6.43301
'ZP4'	4.97612	5.0531	4.51946	4.25582	3.511	4.22591	4.30246	5.13767	4.89968	5.95755	3.9795	6.22143	5.42138	6.14732	5.0025
'CHRM3'	3.2828	4.76353	5.12899	2.34308	3.66415	3.29817	4.73029	3.83561	4.04744	6.88114	7.61447	3.7194	2.77977	4.3513	4.69178
'CHRM3'	7.67557	6.6671	5.87259	7.80551	7.9731	7.41239	7.04427	7.22324	6.93015	8.39954	8.80982	7.03347	6.6819	6.46518	6.43301
'CHRM3'	4.93928	5.77592	5.9442	4.4112	3.90436	5.84398	5.24433	4.83096	4.46487	4.89327	4.0967	6.66508	6.94723	4.76582	4.17637
'CHRM3'	3.79853	3.21348	4.34488	3.91608	2.8691	3.90993	3.27555	4.36004	2.44322	4.03003	3.00677	5.93789	5.13544	5.04565	3.90449
'CHRM3'	4.37599	5.32791	4.7924	3.19341	3.84631	4.59908	4.97236	4.74973	5.95489	4.19434	2.85603	3.91516	3.66892	3.2832	4.40505
'CHRM3'	5.63227	4.9248	5.34421	5.06985	5.76209	5.48117	5.77192	4.57246	4.66743	4.07759	2.18674	5.08184	5.04069	5.00262	5.52452
'CHRM3'	3.2228	4.96288	4.35338	3.44189	2.58788	2.00146	3.56737	3.39004	2.93693	5.37911	6.17931	1.93253	2.39699	3.86671	3.56918
'FMN2'	6.38637	4.86665	5.28775	6.78104	5.58336	5.38987	5.60762	6.10288	5.70164	6.40917	5.67357	6.76811	6.76308	7.71199	7.76046
'FMN2'	3.07276	4.67123	3.9358	3.60918	2.93294	2.83347	3.7985	4.65687	3.5965	3.63381	2.25622	4.55692	4.01362	5.31552	5.0025
'FMN2'	5.9527	4.86665	5.19322	5.8083	5.09633	4.83111	5.13466	6.05363	5.00314	6.00671	4.68046	6.44539	6.1011	7.39178	6.81762
'FMN2'	5.14446	5.54516	5.34637	5.23514	4.88982	4.99291	4.86284	6.08873	6.10198	6.03304	5.08563	6.5102	6.35364	7.86397	7.22946
'FMN2'	6.90854	6.32999	5.96258	6.9687	5.49817	6.23954	5.8397	6.59732	5.70164	6.25831	4.73564	7.98648	7.99379	7.07616	6.95035
'GREM2'	6.71415	4.84513	4.77359	6.2122	5.49817	5.73998	5.29702	6.05903	5.57303	5.71715	4.40444	7.07566	7.12708	8.78355	8.2543
'GREM2'	3.48413	3.635	3.82864	2.41819	3.04531	2.57301	2.96562	3.52007	4.04744	4.00572	2.27041	3.34042	2.49804	0.978612	3.90449
'GREM2'	4.08777	3.19529	4.55181	4.04486	4.54669	3.88423	3.47858	4.44209	4.46487	4.54143	4.81123	4.6598	4.6583	6.2054	6.69326
'GREM2'	5.14719	5.0003	4.85039	4.78032	4.0334	5.24605	5.13466	5.33284	5.09967	5.72172	4.22962	6.39257	6.46506	6.96847	6.67144
'GREM2'	2.39404	2.76407	4.13423	3.00861	3.14251	3.2597	3.27555	4.10439	4.22914	5.09493	5.65262	3.4449	2.31294	3.4203	3.13157
'GREM2'	3.06099	3.91527	4.02439	1.60261	3.24653	2.03695	2.96562	3.15408	3.5965	6.71553	5.95004	2.66112	2.2178	1.55637	4.29523
'RGS7'	3.73144	4.24422	4.11512	4.50621	3.81059	3.97267	4.17225	4.46141	3.94722	5.07859	3.62421	5.23359	4.82728	6.67156	5.83036
'RGS7'	3.39099	4.24422	4.45933	2.76412	3.30469	3.3688	4.0176	5.22837	4.78823	3.72683	3.15299	4.0854	4.55788	2.28755	3.36691
'OPN3'	2.16019	3.81305	4.45221	1.2918	2.8334	3.82689	3.06688	3.15408	3.13215	5.44811	6.073	3.82244	2.00184	2.77049	4.04682
'BECN2'	2.88932	3.91527	3.39947	2.76412	3.49508	3.92775	3.47858	4.32793	3.45769	4.94186	5.18085	2.72998	2.8933	2.96236	4.69178
'MAP1LC3C'	4.28215	4.76353	4.49245	3.95265	4.74012	4.92105	5.79423	5.78122	6.60789	4.51175	3.73222	3.82244	2.87217	2.54914	3.74655
'MAP1LC3C'	3.84893	4.86483	4.73234	3.44189	3.94241	3.92391	4.53225	4.47251	4.5356	7.08429	7.1899	4.41698	3.21314	3.2832	5.19826
'PLD5'	1.30264	2.57665	3.25214	1.01326	1.38421	2.22695	2.48858	3.321	1.07699	4.07759	4.14964	2.82497	1.66808	2.96236	1.35207
'PLD5'	6.83168	5.8609	5.70612	6.94504	6.58678	6.36552	6.37675	6.63941	6.8352	6.27318	6.01231	7.18529	7.32803	8.59726	8.38736
'PLD5'	3.99365	4.47347	4.38363	4.59535	3.07759	4.40904	3.47858	4.47042	3.72312	4.80027	3.87778	5.21044	5.5057	6.72549	5.97982
'PLD5'	4.66887	5.14039	4.89649	4.37393	4.61318	4.93021	4.82	5.91852	7.01923	4.49486	2.55492	5.51992	5.60505	5.00262	5.61871
'PLD5'	5.22427	5.32791	4.71863	4.48464	4.534	5.14916	4.7457	5.43854	5.43183	5.17685	4.18995	5.40325	5.35017	8.69171	8.59858
'PLD5'	7.06986	6.23807	5.9232	6.29436	5.78714	6.52468	6.18269	5.3969	4.78823	6.03106	5.58228	7.58926	7.57639	7.3322	6.71474
'ZBTB18'	5.87594	5.90085	5.68727	5.8083	5.68483	5.42339	5.24405	6.56132	5.60627	8.21799	8.06461	5.66594	5.42752	6.1863	6.11525
'COX20'	4.14932	5.16022	5.50141	4.27236	4.06792	5.12078	4.97236	4.79377	4.60302	4.58192	3.46297	6.23649	6.68264	5.08743	4.04682
'EFCAB2'	1.26735	5.0003	4.67143	2.60699	3.13932	3.55677	2.61087	3.44125	2.93693	6.88114	6.50165	2.66112	2.83077	3.76738	3.56918
'SMYD3'	2.72137	4.65248	4.49245	3.24146	3.20736	3.2597	3.37378	4.29031	3.30408	6.43263	5.63944	3.08961	2.76252	4.28102	4.17637
'SEPT6'	4.03194	4.47347	4.65975	4.11232	3.72296	4.44369	4.47355	4.50617	4.72909	5.7893	6.30436	3.26525	4.37419	2.54914	4.93087
'SMYD3'	2.65609	5.26807	4.64492	3.72482	3.86087	3.77374	3.7985	5.1844	4.66743	5.55558	3.56351	4.12485	3.799	4.76582	5.70713
'SMYD3'	4.77068	5.26807	4.97001	4.25582	4.60081	4.76917	5.24405	4.77957	4.39049	5.43712	4.15712	5.17959	5.31973	7.98497	7.68627
'SMYD3'	6.24416	3.83202	4.49667	6.10139	5.08831	5.00664	4.84165	5.99465	4.31207	6.01437	5.24311	6.50412	5.77704	6.87613	6.81762
'SMYD3'	6.02379	5.73394	4.37283	6.22622	5.50866	5.58153	5.06882	6.51541	6.07848	6.1685	5.38748	6.86427	6.65934	7.55704	7.30223
'CNST'	3.57396	3.46759	3.25253	4.25582	4.50279	4.00384	3.25013	5.21523	4.04744	4.99419	5.73406	4.43695	4.19325	3.95963	2.85022
'CNST'	4.54014	5.50063	5.52789	5.10063	5.30222	5.25413	5.32468	5.6191	5.57303	7.29466	7.7837	4.90248	5.41867	5.24342	4.50709
'SCCPDH'	3.44516	4.9248	4.17963	3.93154	3.76786	2.73704	3.69954	4.46863	4.46487	7.05093	6.59181	2.29742	3.02529	3.2832	4.50709
'AHCTF1'	2.78505	4.53215	4.22905	3.83188	3.92276	3.21822	3.59329	3.88179	4.22914	7.0014	6.82825	4.16217	3.04268	3.2832	4.85549
'NLRP3'	2.91384	4.53215	4.25699	3.02312	2.75286	3.26169	3.25013	4.40269	5.19015	6.28866	6.77319	1.93253	2.43522	2.96236	4.69178
'OR2B11'	4.59604	5.21819	5.41964	4.93974	3.64556	4.57388	5.05984	4.94363	4.66743	5.21473	4.37221	6.45829	6.52713	3.2832	5.13591
'GCSAML'	2.79567	4.84513	3.68074	3.44189	3.71912	4.35969	3.59329	5.45725	5.23335	3.93139	4.02489	2.97209	3.58627	3.13168	2.50038
'OR2C3'	4.18916	5.07204	4.25385	4.59535	4.15711	4.57561	4.13784	5.32113	4.84503	5.34079	3.52504	4.26738	4.56937	6.96847	6.69326
'OR14K1'	5.31053	4.94453	5.38875	5.6535	5.72312	5.6667	5.85916	5.15151	3.5965	3.80636	5.47089	6.31981	6.30097	6.36681	6.55715
'OR2M2'	1.40495	2.57665	3.25253	2.73082	1.89334	1.74221	1.50838	1.89049	2.114	5.03776	5.03899	0.955373	1.02654	2.28755	1.35207
'LARP4B'	3.432	4.94453	5.30876	3.24146	3.21503	3.96699	4.02911	4.91473	5.43183	4.92302	5.04671	2.86102	3.68765	2.77049	4.04682
'WDR37'	6.65919	7.65998	7.46017	5.88393	6.48078	7.54402	7.58457	6.95112	8.06238	6.3643	6.97756	7.11941	7.91352	5.84029	5.52452
'ADARB2'	5.18209	5.51379	4.60269	5.12226	6.40875	5.88696	6.4287	6.01438	6.5578	4.73846	6.00362	4.37709	4.77196	4.04694	5.37059
'PFKP'	5.43211	5.68602	4.75826	4.93552	3.65958	5.30125	4.77584	5.28854	5.81971	4.90199	4.22962	6.74303	6.87284	6.72549	5.97982
'PFKP'	3.45292	4.36339	4.85882	4.27236	3.35429	3.28703	3.87019	3.11847	5.39425	4.25588	4.82389	3.54232	2.98545	2.28755	4.17637
'PITRM1'	4.11464	3.70873	4.1514	3.48345	2.68117	3.79725	3.48767	4.68218	5.05221	4.57619	3.65745	5.26915	5.32968	6.99066	6.79763
'KLF6'	6.54062	4.40087	4.8925	6.3721	5.66053	5.95895	5.74927	6.84594	6.25654	5.63918	5.43026	7.10784	6.90404	7.43288	6.55715
'KLF6'	5.80817	6.11979	6.58243	5.80728	6.55055	5.66697	5.8397	5.31492	5.539	5.38405	5.00822	4.74654	4.89104	3.13168	4.04682
'AKR1E2'	4.56396	4.25643	3.70964	4.16309	3.66539	3.30397	4.10245	5.18952	3.30408	3.86871	2.10984	5.33776	4.50667	5.5725	4.29523
'AKR1E2'	4.92138	3.81305	1.69555	5.11309	4.90995	3.65862	3.35396	4.566	2.93693	5.60087	5.74928	4.08444	3.52923	5.51242	4.93087
'AKR1C1'	6.08794	7.33984	7.6285	6.04836	5.52485	6.57407	6.62615	5.54295	5.57303	5.42443	5.25675	6.87522	6.16418	4.95827	4.60239
'AKR1C1'	4.44458	6.45108	5.87641	4.27236	4.20538	5.3886	5.2001	3.65147	4.22914	3.6139	3.8157	5.43598	4.52947	3.4203	3.74655
'AKR1C1'	6.57227	7.88546	7.2517	5.8083	5.79204	7.0744	7.13227	5.43054	6.48817	5.17685	4.6385	6.67281	5.83863	5.51242	5.79044
'AKR1C2'	4.35678	3.635	2.87742	3.81096	4.20409	4.7664	4.19906	2.66345	1.68673	1.93545	2.96915	3.98914	3.62304	3.2832	2.85022
'AKR1C3'	5.18771	6.39623	6.98782	4.27295	5.22118	6.40461	6.36064	4.78006	5.50415	4.35349	3.63771	5.42093	5.30738	2.77049	4.50709
'GDI2'	6.53884	3.97153	4.73219	6.87166	6.97403	5.44865	5.06882	6.09547	4.31207	6.67673	7.50401	6.72769	7.28162	6.79017	6.62681
'IL2RA'	3.94896	4.69084	4.34244	4.4112	3.95809	4.31576	3.95184	4.08061	3.94722	6.5583	6.57501	3.72335	3.93728	4.20713	3.90449
'SFMBT2'	5.75826	6.48461	6.39693	4.79608	6.01585	5.76257	6.26264	5.72862	6.79251	5.15724	7.19211	4.90578	4.51631	4.28102	4.50709
'SFMBT2'	5.22826	3.81305	3.35316	4.86748	4.37276	5.23409	4.23882	4.4328	4.72909	3.91209	4.63245	6.02722	5.69964	5.95758	5.8692
'SFMBT2'	2.76914	3.17791	3.90771	2.76412	1.69497	2.2286	3.35396	3.0608	3.30408	5.34851	5.38566	2.82497	2.2178	2.28755	4.17637
'ITIH5'	4.0102	4.57573	4.55667	3.47746	4.07729	4.46943	4.28163	5.61283	7.09144	4.04664	3.68285	3.54232	3.49883	3.13168	2.85022
'CELF2'	6.65483	5.138	4.77692	6.6391	6.21218	5.51712	5.81627	5.81882	4.39049	6.21374	4.86942	6.29639	6.65258	6.888	6.73591
'USP6NL'	2.80036	3.81305	3.21217	3.34571	3.88245	3.54832	4.47355	2.37474	2.44322	5.37309	5.56519	3.8771	3.44034	2.77049	4.60239
'ECHDC3'	3.73532	5.26807	5.2836	3.19341	3.53048	4.47901	5.05984	3.3301	3.83952	3.52195	3.72948	3.80041	3.99551	2.96236	2.50038
'PROSER2'	6.77846	5.48742	4.39251	6.45236	6.33192	5.82247	5.37809	6.8593	5.95489	7.02715	6.30189	6.91675	6.44651	7.55704	7.4884
'PROSER2'	3.98413	3.17791	2.85321	4.16309	3.8026	3.34705	2.90933	5.61953	4.78823	4.99905	4.48092	4.52743	2.47225	4.65902	4.77596
'UPF2'	5.3874	6.18596	6.69405	5.48211	5.52563	5.89637	6.14607	5.08501	5.27529	6.70834	7.22304	5.40964	5.20269	4.04694	5.07075
'DHTKD1'	5.69555	4.84513	4.50709	5.17949	4.94438	5.21728	5.24433	6.79832	6.5407	5.5026	4.74137	6.22482	5.76835	6.97961	6.58074
'DHTKD1'	3.97903	4.78045	5.14284	2.76412	3.39111	4.36875	4.28163	3.91152	4.66743	4.0388	4.43368	3.63357	3.96699	1.55637	2.03758
'SEC61A2'	3.43898	3.19529	4.22905	2.01984	2.81433	2.61462	2.61087	4.16897	3.94722	5.72766	4.61333	3.80041	3.68765	4.3513	3.90449
'CDC123'	3.55079	3.635	2.10088	3.02312	2.2702	2.39348	2.39431	4.61625	3.72312	5.38129	4.14845	4.97407	3.02852	5.12804	4.77596
'CAMK1D'	3.10268	3.635	2.76316	2.41819	3.23582	2.9745	3.7985	3.99641	3.5965	5.68955	6.04268	2.66112	2.2178	3.13168	4.17637
'OPTN'	2.9196	3.19529	2.24753	3.19341	3.09242	2.84244	2.61087	4.79524	4.5356	4.67391	4.50445	5.04128	4.97158	5.7126	5.37059
'OPTN'	5.31622	5.12644	4.88877	4.79608	4.72286	5.24102	4.53225	4.32866	4.84503	5.15858	3.72371	5.80152	5.80796	6.81526	6.91366
'CCDC3'	1.67815	4.09591	3.59295	3.19341	2.3527	2.15393	3.69157	3.72159	1.07699	6.17104	6.10598	2.92097	2.00184	2.28755	3.13157
'SEPHS1'	2.71871	2.92992	2.67865	1.93326	2.70113	2.40437	3.27555	2.94438	3.83952	5.01986	5.98112	2.69646	3.04268	1.9678	4.17637
'PRPF18'	4.83467	5.68123	5.56814	3.72482	4.57513	5.33405	5.52754	4.33846	5.19015	3.83609	5.06184	4.01925	4.5866	1.9678	3.74655
'PRPF18'	6.15888	4.82326	4.08951	6.346	5.60885	5.31922	4.64292	6.07828	5.09967	5.87784	4.86614	5.43598	4.24241	6.44924	6.4587
'FRMD4A'	3.13491	3.74564	2.44788	3.2765	2.31718	2.11887	2.89863	4.14034	4.04744	4.3158	3.32838	3.48298	3.29151	5.65818	5.57239
'FRMD4A'	5.5922	6.4164	5.57634	4.79671	5.95141	6.20774	6.19718	6.07617	6.35761	3.68009	3.56083	5.25839	5.7764	3.76738	4.77596
'FAM107B'	4.06457	4.73634	3.97882	3.47746	3.39075	3.91494	4.42189	3.17783	3.72312	1.87479	1.81288	4.42896	4.3957	4.12925	3.36691
'NMT2'	4.02999	4.11431	4.45473	3.38048	3.71221	4.19942	4.53218	5.79694	6.43366	4.73327	4.95594	4.23592	4.24024	3.6607	4.29523
'NMT2'	2.94615	3.91351	3.81094	3.04294	2.67916	3.33422	2.79912	4.30653	5.50415	3.32029	2.9308	3.54232	3.79195	0.978612	2.03758
'FAM171A1'	4.60579	3.45036	3.51735	3.77465	3.64165	4.08929	3.35396	4.66964	4.22914	4.51754	3.14168	5.32761	5.15321	6.26124	5.3154
'MINDY3'	4.08441	3.70873	4.22283	3.00861	4.26349	4.54759	4.30246	3.87773	3.13215	3.99131	4.61333	4.49818	5.09854	2.54914	1.35207
'MINDY3'	2.53327	3.91527	3.21217	2.20815	1.92427	2.97153	2.41733	2.13837	3.94722	4.21626	5.30062	2.47625	1.83555	2.54914	3.56918
'PTER'	3.27089	4.36339	3.82882	3.83188	3.02767	3.33086	3.59329	3.99018	3.72312	4.64823	2.88514	4.24889	4.39171	5.38418	5.97982
'PTER'	3.38954	2.36119	3.25253	3.00861	3.98043	4.40996	3.48767	3.58681	2.44322	3.84439	1.77266	2.5107	2.49095	0.978612	3.56918
'PTER'	6.40979	5.56338	5.13788	6.21525	5.60137	5.74741	5.58632	6.2871	5.63876	7.71221	7.61115	6.88454	6.60579	7.4001	6.53316
'PTER'	1.59297	3.17791	2.70676	1.01326	2.2071	1.16327	3.06688	3.24974	1.07699	5.64715	5.10398	1.74393	1.90704	1.9678	2.03758
'RSU1'	1.71643	1.40881	1.35421	1.2918	1.60161	1.38427	1.66489	1.06075	2.71109	4.16243	4.5413	1.93253	1.51039	0.978612	2.85022
'RSU1'	3.05321	2.09216	2.93574	2.38646	2.45152	2.33635	3.06688	3.72386	3.13215	6.0071	3.37414	3.63357	2.73563	5.51242	4.17637
'CUBN'	5.09138	3.91527	2.24132	5.28757	3.60283	3.35497	3.87019	4.83985	3.5965	5.69564	4.16249	4.82716	4.2586	5.86452	5.6636
'CUBN'	1.90673	3.19529	3.7753	3.19341	2.21279	2.24101	3.25013	2.7042	1.07699	5.20398	5.7079	3.00871	3.03395	0.978612	2.50038
'TMEM236'	3.80907	5.138	4.6028	3.60918	4.0583	4.18746	4.64292	4.36369	3.45769	6.8413	7.33515	3.7194	3.48382	4.48236	4.40505
'SLC39A12'	5.24296	3.99064	2.50324	5.1956	4.534	4.40976	4.7457	5.60882	3.45769	5.46992	4.59336	4.95655	5.02643	6.10726	4.50709
'SLC39A12'	4.13094	4.25643	2.44788	4.02476	3.52802	3.81219	4.28163	4.23116	5.43183	4.63151	3.15299	4.86758	3.58767	5.76504	2.50038
'CACNB2'	4.21289	2.36119	3.30076	4.48464	2.779	2.30234	3.89111	4.38312	3.83952	5.1101	3.3724	4.61336	4.33019	5.04565	4.29523
'CACNB2'	5.33405	5.98611	6.33964	4.16309	5.19643	5.9243	6.21383	4.98459	6.57469	4.84645	4.56495	5.23359	4.99413	4.60251	2.85022
'CACNB2'	3.93325	4.20001	3.83478	4.45949	2.41277	4.28534	3.06688	4.32508	4.22914	4.51545	3.83844	5.4659	4.74113	5.68565	4.29523
'CACNB2'	4.56194	3.635	3.45723	3.91608	3.37579	3.14184	3.59329	5.24886	4.78823	4.13626	2.88514	5.14808	3.78662	5.27992	4.69178
'NSUN6'	1.04996	3.43183	2.50324	1.93326	1.10309	0.89788	2.13941	2.39939	1.07699	5.2044	5.56863	0.834434	1.3083	1.9678	3.74655
'NSUN6'	4.76455	5.59013	4.8567	4.19487	4.02677	5.14866	5.09627	3.83678	5.00314	4.14295	4.22665	5.04128	5.0198	4.71341	2.03758
'ARL5B'	4.67248	3.83202	4.28041	4.20007	4.46518	5.03817	4.7576	5.1949	4.78823	2.9181	2.97521	5.34195	5.32972	5.48141	4.60239
'MALRD1'	5.5583	4.84513	3.7753	5.12226	4.58551	5.11779	4.88733	6.07472	5.31604	5.63304	4.60729	6.22143	6.38912	7.27006	7.46323
'MALRD1'	4.56393	3.45036	2.27098	4.93552	4.11879	4.22615	2.61087	4.98139	5.35568	5.41246	4.70598	5.14808	5.16429	6.10726	5.19826
[truncated: 8,360 more rows]

## Sheet: Fig4a
		NES	sign(NES)	p-value	FDR	Condition
[truncated: 60 more rows]

## Sheet: Fig5b
IRF1
[truncated: 9 more rows]

## Sheet: Fig5f
RNAseq	'PBS_24'	'PBS_48'	'EGF_24'	'EGF_48'	'IFNG_24'	'IFNG_48'
[truncated: 7 more rows]

[truncated: 2 more sheets: Fig6c, Fig6d]
